# Supplementary material for: Molecular Mechanism of Protein Arginine Deiminase 2: A Study Involving Multiple Microsecond Long Molecular Dynamics Simulations
Source: Biochemistry. 2022 Jun 23;61(13):1286–97. doi: 10.1021/acs.biochem.2c00158 (PMC9260958; doi:10.1021/acs.biochem.2c00158)
Supplement: Supplementary file 2 — bi2c00158_si_002.zip [file bi2c00158_si_002.zip › closest/ps2-01-100w-last-frame.pdb]

ATOM      1  N   ARG     1      52.491  98.658  61.081  1.00  0.00           N  
ATOM      2  CA  ARG     1      51.677  97.638  61.741  1.00  0.00           C  
ATOM      3  C   ARG     1      50.279  97.751  61.161  1.00  0.00           C  
ATOM      4  O   ARG     1      49.674  98.829  61.063  1.00  0.00           O  
ATOM      5  CB  ARG     1      51.717  97.858  63.280  1.00  0.00           C  
ATOM      6  CG  ARG     1      53.072  97.655  64.081  1.00  0.00           C  
ATOM      7  CD  ARG     1      52.971  98.178  65.537  1.00  0.00           C  
ATOM      8  NE  ARG     1      54.177  98.111  66.295  1.00  0.00           N  
ATOM      9  CZ  ARG     1      54.371  98.787  67.437  1.00  0.00           C  
ATOM     10  NH1 ARG     1      53.515  99.584  68.051  1.00  0.00           N1+
ATOM     11  NH2 ARG     1      55.398  98.613  68.147  1.00  0.00           N  
ATOM     12  HA  ARG     1      51.962  96.600  61.571  1.00  0.00           H  
ATOM     13  HB2 ARG     1      51.289  98.861  63.298  1.00  0.00           H  
ATOM     14  HB3 ARG     1      50.983  97.189  63.729  1.00  0.00           H  
ATOM     15  HG2 ARG     1      53.397  96.617  64.002  1.00  0.00           H  
ATOM     16  HG3 ARG     1      53.799  98.247  63.525  1.00  0.00           H  
ATOM     17  HD2 ARG     1      52.672  99.220  65.417  1.00  0.00           H  
ATOM     18  HD3 ARG     1      52.159  97.613  65.995  1.00  0.00           H  
ATOM     19  HE  ARG     1      54.987  97.604  65.969  1.00  0.00           H  
ATOM     20 HH11 ARG     1      52.707  99.971  67.584  1.00  0.00           H  
ATOM     21 HH12 ARG     1      53.650  99.879  69.008  1.00  0.00           H  
ATOM     22 HH21 ARG     1      56.267  98.171  67.884  1.00  0.00           H  
ATOM     23 HH22 ARG     1      55.465  99.066  69.047  1.00  0.00           H  
ATOM     24  H1  ARG     1      52.008  99.493  61.381  1.00  0.00           H  
ATOM     25  H2  ARG     1      52.556  98.779  60.081  1.00  0.00           H  
ATOM     26  H3  ARG     1      53.442  98.706  61.416  1.00  0.00           H  
ATOM     27  N   GLU     2      49.655  96.588  61.012  1.00  0.00           N  
ATOM     28  CA  GLU     2      48.418  96.545  60.360  1.00  0.00           C  
ATOM     29  C   GLU     2      47.567  95.228  60.663  1.00  0.00           C  
ATOM     30  O   GLU     2      48.153  94.163  60.940  1.00  0.00           O  
ATOM     31  CB  GLU     2      48.546  96.783  58.901  1.00  0.00           C  
ATOM     32  CG  GLU     2      49.289  95.695  57.980  1.00  0.00           C  
ATOM     33  CD  GLU     2      50.736  95.523  58.212  1.00  0.00           C  
ATOM     34  OE1 GLU     2      51.380  94.456  58.019  1.00  0.00           O  
ATOM     35  OE2 GLU     2      51.349  96.566  58.573  1.00  0.00           O1-
ATOM     36  H   GLU     2      50.138  95.708  61.123  1.00  0.00           H  
ATOM     37  HA  GLU     2      47.764  97.325  60.752  1.00  0.00           H  
ATOM     38  HB2 GLU     2      47.565  96.914  58.444  1.00  0.00           H  
ATOM     39  HB3 GLU     2      49.062  97.724  58.709  1.00  0.00           H  
ATOM     40  HG2 GLU     2      48.745  94.772  58.184  1.00  0.00           H  
ATOM     41  HG3 GLU     2      49.091  95.857  56.921  1.00  0.00           H  
ATOM     42  N   ARG     3      46.205  95.331  60.655  1.00  0.00           N  
ATOM     43  CA  ARG     3      45.318  94.172  60.614  1.00  0.00           C  
ATOM     44  C   ARG     3      44.124  94.314  59.650  1.00  0.00           C  
ATOM     45  O   ARG     3      43.684  95.406  59.380  1.00  0.00           O  
ATOM     46  CB  ARG     3      44.652  94.154  62.030  1.00  0.00           C  
ATOM     47  CG  ARG     3      43.697  92.881  62.284  1.00  0.00           C  
ATOM     48  CD  ARG     3      43.311  92.965  63.766  1.00  0.00           C  
ATOM     49  NE  ARG     3      42.396  91.816  63.882  1.00  0.00           N  
ATOM     50  CZ  ARG     3      41.328  91.794  64.680  1.00  0.00           C  
ATOM     51  NH1 ARG     3      41.008  92.751  65.483  1.00  0.00           N1+
ATOM     52  NH2 ARG     3      40.608  90.694  64.821  1.00  0.00           N  
ATOM     53  H   ARG     3      45.845  96.227  60.358  1.00  0.00           H  
ATOM     54  HA  ARG     3      45.845  93.252  60.362  1.00  0.00           H  
ATOM     55  HB2 ARG     3      45.384  94.306  62.824  1.00  0.00           H  
ATOM     56  HB3 ARG     3      44.085  95.074  62.170  1.00  0.00           H  
ATOM     57  HG2 ARG     3      42.798  92.990  61.676  1.00  0.00           H  
ATOM     58  HG3 ARG     3      44.362  92.050  62.050  1.00  0.00           H  
ATOM     59  HD2 ARG     3      44.177  92.802  64.408  1.00  0.00           H  
ATOM     60  HD3 ARG     3      42.770  93.906  63.864  1.00  0.00           H  
ATOM     61  HE  ARG     3      42.623  90.883  63.570  1.00  0.00           H  
ATOM     62 HH11 ARG     3      41.499  93.630  65.406  1.00  0.00           H  
ATOM     63 HH12 ARG     3      40.225  92.639  66.111  1.00  0.00           H  
ATOM     64 HH21 ARG     3      41.024  89.828  64.509  1.00  0.00           H  
ATOM     65 HH22 ARG     3      39.989  90.669  65.619  1.00  0.00           H  
ATOM     66  N   THR     4      43.678  93.185  59.017  1.00  0.00           N  
ATOM     67  CA  THR     4      42.519  93.167  58.069  1.00  0.00           C  
ATOM     68  C   THR     4      41.282  92.779  58.808  1.00  0.00           C  
ATOM     69  O   THR     4      41.205  91.696  59.455  1.00  0.00           O  
ATOM     70  CB  THR     4      42.785  92.320  56.854  1.00  0.00           C  
ATOM     71  CG2 THR     4      41.669  92.214  55.840  1.00  0.00           C  
ATOM     72  OG1 THR     4      44.012  92.665  56.189  1.00  0.00           O  
ATOM     73  H   THR     4      44.124  92.340  59.344  1.00  0.00           H  
ATOM     74  HA  THR     4      42.465  94.157  57.615  1.00  0.00           H  
ATOM     75  HB  THR     4      42.895  91.299  57.218  1.00  0.00           H  
ATOM     76  HG1 THR     4      44.630  92.271  56.809  1.00  0.00           H  
ATOM     77 HG21 THR     4      41.462  93.222  55.480  1.00  0.00           H  
ATOM     78 HG22 THR     4      42.012  91.568  55.032  1.00  0.00           H  
ATOM     79 HG23 THR     4      40.827  91.784  56.381  1.00  0.00           H  
ATOM     80  N   VAL     5      40.184  93.568  58.585  1.00  0.00           N  
ATOM     81  CA  VAL     5      38.785  93.239  58.880  1.00  0.00           C  
ATOM     82  C   VAL     5      37.812  93.480  57.714  1.00  0.00           C  
ATOM     83  O   VAL     5      38.247  93.670  56.559  1.00  0.00           O  
ATOM     84  CB  VAL     5      38.242  93.732  60.249  1.00  0.00           C  
ATOM     85  CG1 VAL     5      39.152  93.267  61.465  1.00  0.00           C  
ATOM     86  CG2 VAL     5      37.930  95.209  60.258  1.00  0.00           C  
ATOM     87  H   VAL     5      40.369  94.335  57.954  1.00  0.00           H  
ATOM     88  HA  VAL     5      38.808  92.154  58.971  1.00  0.00           H  
ATOM     89  HB  VAL     5      37.270  93.248  60.349  1.00  0.00           H  
ATOM     90 HG11 VAL     5      38.666  93.697  62.342  1.00  0.00           H  
ATOM     91 HG12 VAL     5      39.297  92.188  61.509  1.00  0.00           H  
ATOM     92 HG13 VAL     5      40.131  93.741  61.529  1.00  0.00           H  
ATOM     93 HG21 VAL     5      37.266  95.536  59.458  1.00  0.00           H  
ATOM     94 HG22 VAL     5      37.338  95.518  61.120  1.00  0.00           H  
ATOM     95 HG23 VAL     5      38.826  95.811  60.105  1.00  0.00           H  
ATOM     96  N   ARG     6      36.489  93.332  57.890  1.00  0.00           N  
ATOM     97  CA  ARG     6      35.490  93.178  56.867  1.00  0.00           C  
ATOM     98  C   ARG     6      34.204  93.616  57.393  1.00  0.00           C  
ATOM     99  O   ARG     6      33.887  93.438  58.543  1.00  0.00           O  
ATOM    100  CB  ARG     6      35.314  91.714  56.573  1.00  0.00           C  
ATOM    101  CG  ARG     6      36.598  90.892  56.443  1.00  0.00           C  
ATOM    102  CD  ARG     6      36.286  89.468  56.028  1.00  0.00           C  
ATOM    103  NE  ARG     6      37.458  88.687  55.625  1.00  0.00           N  
ATOM    104  CZ  ARG     6      37.883  88.527  54.359  1.00  0.00           C  
ATOM    105  NH1 ARG     6      37.199  89.107  53.374  1.00  0.00           N1+
ATOM    106  NH2 ARG     6      38.921  87.929  54.067  1.00  0.00           N  
ATOM    107  H   ARG     6      36.117  93.463  58.820  1.00  0.00           H  
ATOM    108  HA  ARG     6      35.816  93.760  56.005  1.00  0.00           H  
ATOM    109  HB2 ARG     6      34.777  91.468  57.489  1.00  0.00           H  
ATOM    110  HB3 ARG     6      34.732  91.595  55.659  1.00  0.00           H  
ATOM    111  HG2 ARG     6      37.270  91.381  55.737  1.00  0.00           H  
ATOM    112  HG3 ARG     6      37.046  90.920  57.436  1.00  0.00           H  
ATOM    113  HD2 ARG     6      35.872  88.997  56.919  1.00  0.00           H  
ATOM    114  HD3 ARG     6      35.500  89.534  55.275  1.00  0.00           H  
ATOM    115  HE  ARG     6      38.029  88.288  56.356  1.00  0.00           H  
ATOM    116 HH11 ARG     6      36.494  89.815  53.522  1.00  0.00           H  
ATOM    117 HH12 ARG     6      37.624  89.026  52.461  1.00  0.00           H  
ATOM    118 HH21 ARG     6      39.436  87.618  54.878  1.00  0.00           H  
ATOM    119 HH22 ARG     6      39.195  87.701  53.122  1.00  0.00           H  
ATOM    120  N   LEU     7      33.369  94.278  56.565  1.00  0.00           N  
ATOM    121  CA  LEU     7      31.982  94.556  56.844  1.00  0.00           C  
ATOM    122  C   LEU     7      31.143  93.290  56.697  1.00  0.00           C  
ATOM    123  O   LEU     7      31.150  92.673  55.672  1.00  0.00           O  
ATOM    124  CB  LEU     7      31.441  95.701  55.980  1.00  0.00           C  
ATOM    125  CG  LEU     7      32.198  97.003  56.114  1.00  0.00           C  
ATOM    126  CD1 LEU     7      31.485  98.151  55.383  1.00  0.00           C  
ATOM    127  CD2 LEU     7      32.309  97.428  57.606  1.00  0.00           C  
ATOM    128  H   LEU     7      33.645  94.270  55.593  1.00  0.00           H  
ATOM    129  HA  LEU     7      31.917  94.777  57.909  1.00  0.00           H  
ATOM    130  HB2 LEU     7      31.403  95.402  54.933  1.00  0.00           H  
ATOM    131  HB3 LEU     7      30.410  95.964  56.216  1.00  0.00           H  
ATOM    132  HG  LEU     7      33.207  96.799  55.757  1.00  0.00           H  
ATOM    133 HD11 LEU     7      30.675  98.445  56.050  1.00  0.00           H  
ATOM    134 HD12 LEU     7      32.249  98.925  55.315  1.00  0.00           H  
ATOM    135 HD13 LEU     7      31.132  97.818  54.407  1.00  0.00           H  
ATOM    136 HD21 LEU     7      31.378  97.072  58.048  1.00  0.00           H  
ATOM    137 HD22 LEU     7      33.104  96.901  58.135  1.00  0.00           H  
ATOM    138 HD23 LEU     7      32.567  98.485  57.667  1.00  0.00           H  
ATOM    139  N   GLN     8      30.442  92.906  57.769  1.00  0.00           N  
ATOM    140  CA  GLN     8      29.609  91.689  57.976  1.00  0.00           C  
ATOM    141  C   GLN     8      28.140  91.892  57.499  1.00  0.00           C  
ATOM    142  O   GLN     8      27.607  93.023  57.400  1.00  0.00           O  
ATOM    143  CB  GLN     8      29.691  91.067  59.455  1.00  0.00           C  
ATOM    144  CG  GLN     8      29.009  91.739  60.636  1.00  0.00           C  
ATOM    145  CD  GLN     8      29.364  93.230  60.642  1.00  0.00           C  
ATOM    146  NE2 GLN     8      28.401  94.066  60.941  1.00  0.00           N  
ATOM    147  OE1 GLN     8      30.479  93.656  60.491  1.00  0.00           O  
ATOM    148  H   GLN     8      30.400  93.512  58.575  1.00  0.00           H  
ATOM    149  HA  GLN     8      30.033  90.993  57.252  1.00  0.00           H  
ATOM    150  HB2 GLN     8      29.287  90.055  59.445  1.00  0.00           H  
ATOM    151  HB3 GLN     8      30.756  90.963  59.665  1.00  0.00           H  
ATOM    152  HG2 GLN     8      27.936  91.551  60.602  1.00  0.00           H  
ATOM    153  HG3 GLN     8      29.306  91.287  61.583  1.00  0.00           H  
ATOM    154 HE21 GLN     8      28.664  95.040  60.986  1.00  0.00           H  
ATOM    155 HE22 GLN     8      27.419  93.843  61.022  1.00  0.00           H  
ATOM    156  N   TYR     9      27.547  90.824  57.047  1.00  0.00           N  
ATOM    157  CA  TYR     9      26.153  90.795  56.475  1.00  0.00           C  
ATOM    158  C   TYR     9      25.110  91.096  57.539  1.00  0.00           C  
ATOM    159  O   TYR     9      25.269  90.688  58.662  1.00  0.00           O  
ATOM    160  CB  TYR     9      25.887  89.441  55.773  1.00  0.00           C  
ATOM    161  CG  TYR     9      24.466  89.307  55.198  1.00  0.00           C  
ATOM    162  CD1 TYR     9      24.105  90.078  54.082  1.00  0.00           C  
ATOM    163  CD2 TYR     9      23.520  88.410  55.770  1.00  0.00           C  
ATOM    164  CE1 TYR     9      22.917  89.721  53.445  1.00  0.00           C  
ATOM    165  CE2 TYR     9      22.264  88.213  55.249  1.00  0.00           C  
ATOM    166  CZ  TYR     9      21.947  88.821  54.006  1.00  0.00           C  
ATOM    167  OH  TYR     9      20.763  88.570  53.417  1.00  0.00           O  
ATOM    168  H   TYR     9      27.986  89.929  57.208  1.00  0.00           H  
ATOM    169  HA  TYR     9      26.017  91.603  55.756  1.00  0.00           H  
ATOM    170  HB2 TYR     9      26.708  89.521  55.060  1.00  0.00           H  
ATOM    171  HB3 TYR     9      25.990  88.691  56.557  1.00  0.00           H  
ATOM    172  HD1 TYR     9      24.809  90.856  53.825  1.00  0.00           H  
ATOM    173  HD2 TYR     9      23.817  88.068  56.750  1.00  0.00           H  
ATOM    174  HE1 TYR     9      22.667  90.286  52.559  1.00  0.00           H  
ATOM    175  HE2 TYR     9      21.500  87.641  55.754  1.00  0.00           H  
ATOM    176  HH  TYR     9      20.096  88.173  53.982  1.00  0.00           H  
ATOM    177  N   GLY    10      24.031  91.713  57.163  1.00  0.00           N  
ATOM    178  CA  GLY    10      22.898  92.150  58.036  1.00  0.00           C  
ATOM    179  C   GLY    10      23.219  93.383  58.887  1.00  0.00           C  
ATOM    180  O   GLY    10      23.972  94.312  58.613  1.00  0.00           O  
ATOM    181  H   GLY    10      24.012  92.132  56.244  1.00  0.00           H  
ATOM    182  HA2 GLY    10      22.078  92.456  57.386  1.00  0.00           H  
ATOM    183  HA3 GLY    10      22.495  91.343  58.649  1.00  0.00           H  
ATOM    184  N   SER    11      22.815  93.218  60.137  1.00  0.00           N  
ATOM    185  CA  SER    11      23.080  94.065  61.287  1.00  0.00           C  
ATOM    186  C   SER    11      24.538  94.358  61.669  1.00  0.00           C  
ATOM    187  O   SER    11      25.383  93.510  61.730  1.00  0.00           O  
ATOM    188  CB  SER    11      22.219  93.455  62.448  1.00  0.00           C  
ATOM    189  OG  SER    11      21.041  92.772  61.973  1.00  0.00           O  
ATOM    190  H   SER    11      22.334  92.374  60.411  1.00  0.00           H  
ATOM    191  HA  SER    11      22.754  95.074  61.034  1.00  0.00           H  
ATOM    192  HB2 SER    11      22.823  92.731  62.995  1.00  0.00           H  
ATOM    193  HB3 SER    11      21.934  94.244  63.144  1.00  0.00           H  
ATOM    194  HG  SER    11      21.058  92.022  62.572  1.00  0.00           H  
ATOM    195  N   ALA    12      24.857  95.626  61.929  1.00  0.00           N  
ATOM    196  CA  ALA    12      26.151  96.087  62.292  1.00  0.00           C  
ATOM    197  C   ALA    12      26.753  95.392  63.603  1.00  0.00           C  
ATOM    198  O   ALA    12      26.043  94.679  64.330  1.00  0.00           O  
ATOM    199  CB  ALA    12      26.057  97.593  62.545  1.00  0.00           C  
ATOM    200  H   ALA    12      24.128  96.324  61.906  1.00  0.00           H  
ATOM    201  HA  ALA    12      26.781  95.901  61.423  1.00  0.00           H  
ATOM    202  HB1 ALA    12      27.036  98.072  62.543  1.00  0.00           H  
ATOM    203  HB2 ALA    12      25.444  98.102  61.801  1.00  0.00           H  
ATOM    204  HB3 ALA    12      25.560  97.815  63.489  1.00  0.00           H  
ATOM    205  N   VAL    13      28.001  95.637  63.880  1.00  0.00           N  
ATOM    206  CA  VAL    13      28.761  95.009  65.055  1.00  0.00           C  
ATOM    207  C   VAL    13      29.995  95.872  65.411  1.00  0.00           C  
ATOM    208  O   VAL    13      30.237  96.835  64.695  1.00  0.00           O  
ATOM    209  CB  VAL    13      29.031  93.492  64.752  1.00  0.00           C  
ATOM    210  CG1 VAL    13      30.398  93.326  63.895  1.00  0.00           C  
ATOM    211  CG2 VAL    13      29.335  92.668  66.019  1.00  0.00           C  
ATOM    212  H   VAL    13      28.573  96.121  63.202  1.00  0.00           H  
ATOM    213  HA  VAL    13      28.102  95.051  65.922  1.00  0.00           H  
ATOM    214  HB  VAL    13      28.175  93.073  64.222  1.00  0.00           H  
ATOM    215 HG11 VAL    13      30.365  92.312  63.497  1.00  0.00           H  
ATOM    216 HG12 VAL    13      30.272  94.023  63.067  1.00  0.00           H  
ATOM    217 HG13 VAL    13      31.309  93.574  64.440  1.00  0.00           H  
ATOM    218 HG21 VAL    13      30.193  93.109  66.527  1.00  0.00           H  
ATOM    219 HG22 VAL    13      28.471  92.756  66.677  1.00  0.00           H  
ATOM    220 HG23 VAL    13      29.520  91.640  65.708  1.00  0.00           H  
ATOM    221  N   GLU    14      30.803  95.472  66.364  1.00  0.00           N  
ATOM    222  CA  GLU    14      31.940  96.297  66.941  1.00  0.00           C  
ATOM    223  C   GLU    14      33.266  95.603  66.795  1.00  0.00           C  
ATOM    224  O   GLU    14      33.406  94.383  66.789  1.00  0.00           O  
ATOM    225  CB  GLU    14      31.550  96.546  68.460  1.00  0.00           C  
ATOM    226  CG  GLU    14      30.037  96.765  68.845  1.00  0.00           C  
ATOM    227  CD  GLU    14      29.270  95.461  68.790  1.00  0.00           C  
ATOM    228  OE1 GLU    14      28.026  95.476  68.612  1.00  0.00           O  
ATOM    229  OE2 GLU    14      29.876  94.360  68.806  1.00  0.00           O1-
ATOM    230  H   GLU    14      30.536  94.702  66.961  1.00  0.00           H  
ATOM    231  HA  GLU    14      32.027  97.320  66.574  1.00  0.00           H  
ATOM    232  HB2 GLU    14      31.929  95.768  69.123  1.00  0.00           H  
ATOM    233  HB3 GLU    14      32.088  97.469  68.674  1.00  0.00           H  
ATOM    234  HG2 GLU    14      29.938  97.202  69.839  1.00  0.00           H  
ATOM    235  HG3 GLU    14      29.596  97.511  68.184  1.00  0.00           H  
ATOM    236  N   ALA    15      34.363  96.398  66.755  1.00  0.00           N  
ATOM    237  CA  ALA    15      35.725  95.947  66.837  1.00  0.00           C  
ATOM    238  C   ALA    15      36.570  97.040  67.621  1.00  0.00           C  
ATOM    239  O   ALA    15      36.153  98.239  67.709  1.00  0.00           O  
ATOM    240  CB  ALA    15      36.200  95.659  65.454  1.00  0.00           C  
ATOM    241  H   ALA    15      34.191  97.393  66.749  1.00  0.00           H  
ATOM    242  HA  ALA    15      35.756  95.079  67.496  1.00  0.00           H  
ATOM    243  HB1 ALA    15      36.449  96.572  64.913  1.00  0.00           H  
ATOM    244  HB2 ALA    15      37.147  95.119  65.439  1.00  0.00           H  
ATOM    245  HB3 ALA    15      35.590  95.051  64.787  1.00  0.00           H  
ATOM    246  N   VAL    16      37.780  96.702  67.995  1.00  0.00           N  
ATOM    247  CA  VAL    16      38.685  97.611  68.677  1.00  0.00           C  
ATOM    248  C   VAL    16      39.943  97.856  67.755  1.00  0.00           C  
ATOM    249  O   VAL    16      40.695  96.953  67.368  1.00  0.00           O  
ATOM    250  CB  VAL    16      39.247  97.116  70.054  1.00  0.00           C  
ATOM    251  CG1 VAL    16      40.195  98.069  70.678  1.00  0.00           C  
ATOM    252  CG2 VAL    16      38.142  96.925  71.110  1.00  0.00           C  
ATOM    253  H   VAL    16      38.052  95.777  67.691  1.00  0.00           H  
ATOM    254  HA  VAL    16      38.131  98.511  68.944  1.00  0.00           H  
ATOM    255  HB  VAL    16      39.803  96.193  69.885  1.00  0.00           H  
ATOM    256 HG11 VAL    16      40.628  97.633  71.578  1.00  0.00           H  
ATOM    257 HG12 VAL    16      41.112  98.154  70.095  1.00  0.00           H  
ATOM    258 HG13 VAL    16      39.724  99.020  70.929  1.00  0.00           H  
ATOM    259 HG21 VAL    16      38.582  96.592  72.050  1.00  0.00           H  
ATOM    260 HG22 VAL    16      37.596  97.846  71.311  1.00  0.00           H  
ATOM    261 HG23 VAL    16      37.445  96.190  70.707  1.00  0.00           H  
ATOM    262  N   TYR    17      40.105  99.151  67.459  1.00  0.00           N  
ATOM    263  CA  TYR    17      41.290  99.723  66.798  1.00  0.00           C  
ATOM    264  C   TYR    17      42.302 100.123  67.872  1.00  0.00           C  
ATOM    265  O   TYR    17      41.977 100.776  68.903  1.00  0.00           O  
ATOM    266  CB  TYR    17      40.876 100.948  65.954  1.00  0.00           C  
ATOM    267  CG  TYR    17      41.949 101.815  65.428  1.00  0.00           C  
ATOM    268  CD1 TYR    17      42.104 103.164  65.832  1.00  0.00           C  
ATOM    269  CD2 TYR    17      42.825 101.274  64.427  1.00  0.00           C  
ATOM    270  CE1 TYR    17      43.180 103.956  65.327  1.00  0.00           C  
ATOM    271  CE2 TYR    17      43.865 102.180  63.888  1.00  0.00           C  
ATOM    272  CZ  TYR    17      44.184 103.358  64.490  1.00  0.00           C  
ATOM    273  OH  TYR    17      45.151 104.186  64.019  1.00  0.00           O  
ATOM    274  H   TYR    17      39.626  99.887  67.958  1.00  0.00           H  
ATOM    275  HA  TYR    17      41.851  99.015  66.189  1.00  0.00           H  
ATOM    276  HB2 TYR    17      40.353 100.467  65.127  1.00  0.00           H  
ATOM    277  HB3 TYR    17      40.202 101.555  66.559  1.00  0.00           H  
ATOM    278  HD1 TYR    17      41.495 103.631  66.592  1.00  0.00           H  
ATOM    279  HD2 TYR    17      42.802 100.271  64.027  1.00  0.00           H  
ATOM    280  HE1 TYR    17      43.406 104.954  65.672  1.00  0.00           H  
ATOM    281  HE2 TYR    17      44.449 101.776  63.074  1.00  0.00           H  
ATOM    282  HH  TYR    17      45.763 103.789  63.395  1.00  0.00           H  
ATOM    283  N   VAL    18      43.607  99.819  67.672  1.00  0.00           N  
ATOM    284  CA  VAL    18      44.728 100.215  68.591  1.00  0.00           C  
ATOM    285  C   VAL    18      45.539 101.298  67.910  1.00  0.00           C  
ATOM    286  O   VAL    18      45.831 101.182  66.756  1.00  0.00           O  
ATOM    287  CB  VAL    18      45.585  98.962  69.097  1.00  0.00           C  
ATOM    288  CG1 VAL    18      46.668  99.442  70.047  1.00  0.00           C  
ATOM    289  CG2 VAL    18      44.544  97.959  69.717  1.00  0.00           C  
ATOM    290  H   VAL    18      43.827  99.136  66.960  1.00  0.00           H  
ATOM    291  HA  VAL    18      44.192 100.565  69.474  1.00  0.00           H  
ATOM    292  HB  VAL    18      46.038  98.498  68.221  1.00  0.00           H  
ATOM    293 HG11 VAL    18      47.068  98.507  70.438  1.00  0.00           H  
ATOM    294 HG12 VAL    18      47.436  99.980  69.492  1.00  0.00           H  
ATOM    295 HG13 VAL    18      46.156  99.980  70.845  1.00  0.00           H  
ATOM    296 HG21 VAL    18      43.852  97.531  68.993  1.00  0.00           H  
ATOM    297 HG22 VAL    18      45.083  97.111  70.141  1.00  0.00           H  
ATOM    298 HG23 VAL    18      44.008  98.524  70.480  1.00  0.00           H  
ATOM    299  N   LEU    19      45.812 102.456  68.493  1.00  0.00           N  
ATOM    300  CA  LEU    19      46.677 103.567  68.002  1.00  0.00           C  
ATOM    301  C   LEU    19      48.005 103.018  67.520  1.00  0.00           C  
ATOM    302  O   LEU    19      48.606 102.037  68.012  1.00  0.00           O  
ATOM    303  CB  LEU    19      46.894 104.609  69.092  1.00  0.00           C  
ATOM    304  CG  LEU    19      45.668 105.618  69.131  1.00  0.00           C  
ATOM    305  CD1 LEU    19      44.184 105.218  69.395  1.00  0.00           C  
ATOM    306  CD2 LEU    19      46.025 106.767  70.063  1.00  0.00           C  
ATOM    307  H   LEU    19      45.590 102.415  69.477  1.00  0.00           H  
ATOM    308  HA  LEU    19      46.248 104.054  67.126  1.00  0.00           H  
ATOM    309  HB2 LEU    19      46.934 104.070  70.039  1.00  0.00           H  
ATOM    310  HB3 LEU    19      47.767 105.237  68.914  1.00  0.00           H  
ATOM    311  HG  LEU    19      45.625 106.064  68.137  1.00  0.00           H  
ATOM    312 HD11 LEU    19      43.877 104.379  68.770  1.00  0.00           H  
ATOM    313 HD12 LEU    19      44.028 104.995  70.451  1.00  0.00           H  
ATOM    314 HD13 LEU    19      43.519 106.062  69.209  1.00  0.00           H  
ATOM    315 HD21 LEU    19      45.730 106.448  71.063  1.00  0.00           H  
ATOM    316 HD22 LEU    19      47.063 107.101  70.035  1.00  0.00           H  
ATOM    317 HD23 LEU    19      45.456 107.637  69.735  1.00  0.00           H  
ATOM    318  N   GLY    20      48.537 103.803  66.556  1.00  0.00           N  
ATOM    319  CA  GLY    20      49.813 103.531  65.945  1.00  0.00           C  
ATOM    320  C   GLY    20      49.728 102.471  64.871  1.00  0.00           C  
ATOM    321  O   GLY    20      50.551 101.559  64.802  1.00  0.00           O  
ATOM    322  H   GLY    20      48.021 104.638  66.319  1.00  0.00           H  
ATOM    323  HA2 GLY    20      50.147 104.463  65.490  1.00  0.00           H  
ATOM    324  HA3 GLY    20      50.584 103.208  66.644  1.00  0.00           H  
ATOM    325  N   THR    21      48.516 102.276  64.313  1.00  0.00           N  
ATOM    326  CA  THR    21      48.300 101.209  63.288  1.00  0.00           C  
ATOM    327  C   THR    21      47.471 101.719  62.086  1.00  0.00           C  
ATOM    328  O   THR    21      46.819 102.726  62.238  1.00  0.00           O  
ATOM    329  CB  THR    21      47.623  99.920  63.799  1.00  0.00           C  
ATOM    330  CG2 THR    21      48.258  99.398  65.028  1.00  0.00           C  
ATOM    331  OG1 THR    21      46.259 100.067  64.067  1.00  0.00           O  
ATOM    332  H   THR    21      47.778 102.955  64.436  1.00  0.00           H  
ATOM    333  HA  THR    21      49.221 100.947  62.768  1.00  0.00           H  
ATOM    334  HB  THR    21      47.658  99.151  63.027  1.00  0.00           H  
ATOM    335  HG1 THR    21      46.089 100.338  64.972  1.00  0.00           H  
ATOM    336 HG21 THR    21      48.168 100.143  65.818  1.00  0.00           H  
ATOM    337 HG22 THR    21      47.773  98.459  65.295  1.00  0.00           H  
ATOM    338 HG23 THR    21      49.305  99.165  64.835  1.00  0.00           H  
ATOM    339  N   TYR    22      47.541 101.042  60.932  1.00  0.00           N  
ATOM    340  CA  TYR    22      46.477 101.036  59.871  1.00  0.00           C  
ATOM    341  C   TYR    22      45.575  99.777  59.938  1.00  0.00           C  
ATOM    342  O   TYR    22      46.142  98.724  60.016  1.00  0.00           O  
ATOM    343  CB  TYR    22      47.196 101.161  58.533  1.00  0.00           C  
ATOM    344  CG  TYR    22      47.856 102.469  58.170  1.00  0.00           C  
ATOM    345  CD1 TYR    22      47.174 103.706  58.100  1.00  0.00           C  
ATOM    346  CD2 TYR    22      49.211 102.456  57.641  1.00  0.00           C  
ATOM    347  CE1 TYR    22      47.732 104.863  57.435  1.00  0.00           C  
ATOM    348  CE2 TYR    22      49.824 103.584  57.082  1.00  0.00           C  
ATOM    349  CZ  TYR    22      49.054 104.747  56.845  1.00  0.00           C  
ATOM    350  OH  TYR    22      49.722 105.831  56.398  1.00  0.00           O  
ATOM    351  H   TYR    22      48.131 100.223  60.915  1.00  0.00           H  
ATOM    352  HA  TYR    22      45.815 101.881  60.063  1.00  0.00           H  
ATOM    353  HB2 TYR    22      47.873 100.310  58.461  1.00  0.00           H  
ATOM    354  HB3 TYR    22      46.470 101.046  57.728  1.00  0.00           H  
ATOM    355  HD1 TYR    22      46.235 103.835  58.618  1.00  0.00           H  
ATOM    356  HD2 TYR    22      49.675 101.516  57.901  1.00  0.00           H  
ATOM    357  HE1 TYR    22      47.241 105.821  57.515  1.00  0.00           H  
ATOM    358  HE2 TYR    22      50.884 103.554  56.880  1.00  0.00           H  
ATOM    359  HH  TYR    22      50.459 105.601  55.826  1.00  0.00           H  
ATOM    360  N   LEU    23      44.244  99.969  59.887  1.00  0.00           N  
ATOM    361  CA  LEU    23      43.272  98.916  59.853  1.00  0.00           C  
ATOM    362  C   LEU    23      42.637  98.801  58.504  1.00  0.00           C  
ATOM    363  O   LEU    23      42.302  99.809  57.940  1.00  0.00           O  
ATOM    364  CB  LEU    23      42.263  99.335  60.961  1.00  0.00           C  
ATOM    365  CG  LEU    23      41.074  98.362  61.105  1.00  0.00           C  
ATOM    366  CD1 LEU    23      41.617  97.034  61.717  1.00  0.00           C  
ATOM    367  CD2 LEU    23      39.959  98.940  61.904  1.00  0.00           C  
ATOM    368  H   LEU    23      43.872 100.899  60.016  1.00  0.00           H  
ATOM    369  HA  LEU    23      43.632  97.962  60.238  1.00  0.00           H  
ATOM    370  HB2 LEU    23      42.831  99.367  61.891  1.00  0.00           H  
ATOM    371  HB3 LEU    23      41.926 100.363  60.827  1.00  0.00           H  
ATOM    372  HG  LEU    23      40.669  98.178  60.109  1.00  0.00           H  
ATOM    373 HD11 LEU    23      40.823  96.321  61.498  1.00  0.00           H  
ATOM    374 HD12 LEU    23      42.507  96.812  61.129  1.00  0.00           H  
ATOM    375 HD13 LEU    23      41.800  97.144  62.786  1.00  0.00           H  
ATOM    376 HD21 LEU    23      40.460  99.279  62.810  1.00  0.00           H  
ATOM    377 HD22 LEU    23      39.410  99.770  61.459  1.00  0.00           H  
ATOM    378 HD23 LEU    23      39.189  98.202  62.132  1.00  0.00           H  
ATOM    379  N   TRP    24      42.606  97.629  57.914  1.00  0.00           N  
ATOM    380  CA  TRP    24      42.028  97.448  56.604  1.00  0.00           C  
ATOM    381  C   TRP    24      40.600  96.981  56.692  1.00  0.00           C  
ATOM    382  O   TRP    24      40.367  96.225  57.580  1.00  0.00           O  
ATOM    383  CB  TRP    24      42.921  96.460  55.774  1.00  0.00           C  
ATOM    384  CG  TRP    24      44.263  96.993  55.541  1.00  0.00           C  
ATOM    385  CD1 TRP    24      45.378  96.732  56.325  1.00  0.00           C  
ATOM    386  CD2 TRP    24      44.686  98.071  54.671  1.00  0.00           C  
ATOM    387  CE2 TRP    24      46.100  98.365  54.869  1.00  0.00           C  
ATOM    388  CE3 TRP    24      44.026  98.845  53.663  1.00  0.00           C  
ATOM    389  NE1 TRP    24      46.450  97.494  55.904  1.00  0.00           N  
ATOM    390  CZ2 TRP    24      46.810  99.252  53.956  1.00  0.00           C  
ATOM    391  CZ3 TRP    24      44.674  99.764  52.884  1.00  0.00           C  
ATOM    392  CH2 TRP    24      46.062  99.986  53.038  1.00  0.00           C  
ATOM    393  H   TRP    24      42.803  96.802  58.459  1.00  0.00           H  
ATOM    394  HA  TRP    24      41.996  98.385  56.048  1.00  0.00           H  
ATOM    395  HB2 TRP    24      42.868  95.475  56.237  1.00  0.00           H  
ATOM    396  HB3 TRP    24      42.391  96.282  54.838  1.00  0.00           H  
ATOM    397  HD1 TRP    24      45.360  96.057  57.168  1.00  0.00           H  
ATOM    398  HE1 TRP    24      47.387  97.356  56.255  1.00  0.00           H  
ATOM    399  HE3 TRP    24      42.956  98.731  53.571  1.00  0.00           H  
ATOM    400  HZ2 TRP    24      47.890  99.257  53.965  1.00  0.00           H  
ATOM    401  HZ3 TRP    24      44.080 100.290  52.150  1.00  0.00           H  
ATOM    402  HH2 TRP    24      46.465 100.685  52.321  1.00  0.00           H  
ATOM    403  N   THR    25      39.683  97.350  55.817  1.00  0.00           N  
ATOM    404  CA  THR    25      38.333  96.930  55.910  1.00  0.00           C  
ATOM    405  C   THR    25      37.721  96.530  54.497  1.00  0.00           C  
ATOM    406  O   THR    25      37.648  97.339  53.546  1.00  0.00           O  
ATOM    407  CB  THR    25      37.446  97.889  56.765  1.00  0.00           C  
ATOM    408  CG2 THR    25      35.885  97.600  56.706  1.00  0.00           C  
ATOM    409  OG1 THR    25      37.773  97.549  58.094  1.00  0.00           O  
ATOM    410  H   THR    25      39.974  97.978  55.081  1.00  0.00           H  
ATOM    411  HA  THR    25      38.270  96.012  56.493  1.00  0.00           H  
ATOM    412  HB  THR    25      37.519  98.933  56.460  1.00  0.00           H  
ATOM    413  HG1 THR    25      38.730  97.525  58.161  1.00  0.00           H  
ATOM    414 HG21 THR    25      35.722  96.562  56.995  1.00  0.00           H  
ATOM    415 HG22 THR    25      35.410  98.244  57.446  1.00  0.00           H  
ATOM    416 HG23 THR    25      35.456  97.691  55.708  1.00  0.00           H  
ATOM    417  N   ASP    26      37.288  95.308  54.470  1.00  0.00           N  
ATOM    418  CA  ASP    26      36.594  94.908  53.231  1.00  0.00           C  
ATOM    419  C   ASP    26      35.077  95.265  53.114  1.00  0.00           C  
ATOM    420  O   ASP    26      34.319  95.168  54.068  1.00  0.00           O  
ATOM    421  CB  ASP    26      36.822  93.372  53.211  1.00  0.00           C  
ATOM    422  CG  ASP    26      36.227  92.769  51.970  1.00  0.00           C  
ATOM    423  OD1 ASP    26      35.206  92.044  52.027  1.00  0.00           O  
ATOM    424  OD2 ASP    26      36.668  93.054  50.848  1.00  0.00           O1-
ATOM    425  H   ASP    26      37.494  94.712  55.260  1.00  0.00           H  
ATOM    426  HA  ASP    26      37.130  95.435  52.441  1.00  0.00           H  
ATOM    427  HB2 ASP    26      37.862  93.055  53.274  1.00  0.00           H  
ATOM    428  HB3 ASP    26      36.247  92.958  54.039  1.00  0.00           H  
ATOM    429  N   VAL    27      34.752  95.744  51.960  1.00  0.00           N  
ATOM    430  CA  VAL    27      33.370  96.265  51.603  1.00  0.00           C  
ATOM    431  C   VAL    27      32.643  95.048  50.969  1.00  0.00           C  
ATOM    432  O   VAL    27      31.418  95.026  51.138  1.00  0.00           O  
ATOM    433  CB  VAL    27      33.485  97.498  50.662  1.00  0.00           C  
ATOM    434  CG1 VAL    27      32.136  98.044  50.338  1.00  0.00           C  
ATOM    435  CG2 VAL    27      34.304  98.569  51.551  1.00  0.00           C  
ATOM    436  H   VAL    27      35.487  96.023  51.327  1.00  0.00           H  
ATOM    437  HA  VAL    27      32.937  96.582  52.552  1.00  0.00           H  
ATOM    438  HB  VAL    27      34.006  97.312  49.723  1.00  0.00           H  
ATOM    439 HG11 VAL    27      31.691  97.430  49.556  1.00  0.00           H  
ATOM    440 HG12 VAL    27      31.428  98.095  51.166  1.00  0.00           H  
ATOM    441 HG13 VAL    27      32.154  98.982  49.783  1.00  0.00           H  
ATOM    442 HG21 VAL    27      35.266  98.124  51.804  1.00  0.00           H  
ATOM    443 HG22 VAL    27      34.426  99.477  50.959  1.00  0.00           H  
ATOM    444 HG23 VAL    27      33.585  98.839  52.324  1.00  0.00           H  
ATOM    445  N   TYR    28      33.376  94.277  50.209  1.00  0.00           N  
ATOM    446  CA  TYR    28      32.827  93.283  49.330  1.00  0.00           C  
ATOM    447  C   TYR    28      32.078  92.168  50.131  1.00  0.00           C  
ATOM    448  O   TYR    28      31.132  91.571  49.604  1.00  0.00           O  
ATOM    449  CB  TYR    28      33.907  92.709  48.284  1.00  0.00           C  
ATOM    450  CG  TYR    28      33.400  91.975  47.025  1.00  0.00           C  
ATOM    451  CD1 TYR    28      32.709  92.635  46.025  1.00  0.00           C  
ATOM    452  CD2 TYR    28      33.644  90.613  46.901  1.00  0.00           C  
ATOM    453  CE1 TYR    28      32.336  91.970  44.857  1.00  0.00           C  
ATOM    454  CE2 TYR    28      33.237  89.848  45.787  1.00  0.00           C  
ATOM    455  CZ  TYR    28      32.532  90.523  44.808  1.00  0.00           C  
ATOM    456  OH  TYR    28      32.134  89.776  43.745  1.00  0.00           O  
ATOM    457  H   TYR    28      34.371  94.390  50.077  1.00  0.00           H  
ATOM    458  HA  TYR    28      32.081  93.804  48.729  1.00  0.00           H  
ATOM    459  HB2 TYR    28      34.424  93.529  47.785  1.00  0.00           H  
ATOM    460  HB3 TYR    28      34.626  92.152  48.885  1.00  0.00           H  
ATOM    461  HD1 TYR    28      32.462  93.678  46.160  1.00  0.00           H  
ATOM    462  HD2 TYR    28      34.093  90.108  47.743  1.00  0.00           H  
ATOM    463  HE1 TYR    28      31.770  92.472  44.087  1.00  0.00           H  
ATOM    464  HE2 TYR    28      33.298  88.771  45.726  1.00  0.00           H  
ATOM    465  HH  TYR    28      32.553  88.913  43.768  1.00  0.00           H  
ATOM    466  N   SER    29      32.413  91.907  51.407  1.00  0.00           N  
ATOM    467  CA  SER    29      31.877  90.754  52.140  1.00  0.00           C  
ATOM    468  C   SER    29      30.375  90.620  52.309  1.00  0.00           C  
ATOM    469  O   SER    29      29.794  89.552  52.101  1.00  0.00           O  
ATOM    470  CB  SER    29      32.576  90.756  53.527  1.00  0.00           C  
ATOM    471  OG  SER    29      34.004  90.386  53.338  1.00  0.00           O  
ATOM    472  H   SER    29      33.270  92.338  51.723  1.00  0.00           H  
ATOM    473  HA  SER    29      32.170  89.884  51.554  1.00  0.00           H  
ATOM    474  HB2 SER    29      32.584  91.818  53.773  1.00  0.00           H  
ATOM    475  HB3 SER    29      32.086  90.091  54.239  1.00  0.00           H  
ATOM    476  HG  SER    29      34.339  91.100  52.791  1.00  0.00           H  
ATOM    477  N   ALA    30      29.743  91.724  52.515  1.00  0.00           N  
ATOM    478  CA  ALA    30      28.288  91.818  52.753  1.00  0.00           C  
ATOM    479  C   ALA    30      27.496  92.522  51.688  1.00  0.00           C  
ATOM    480  O   ALA    30      26.340  92.831  51.854  1.00  0.00           O  
ATOM    481  CB  ALA    30      28.062  92.615  54.058  1.00  0.00           C  
ATOM    482  H   ALA    30      30.343  92.533  52.449  1.00  0.00           H  
ATOM    483  HA  ALA    30      27.775  90.857  52.788  1.00  0.00           H  
ATOM    484  HB1 ALA    30      27.031  92.889  54.284  1.00  0.00           H  
ATOM    485  HB2 ALA    30      28.499  92.007  54.850  1.00  0.00           H  
ATOM    486  HB3 ALA    30      28.638  93.530  53.923  1.00  0.00           H  
ATOM    487  N   ALA    31      28.169  92.952  50.552  1.00  0.00           N  
ATOM    488  CA  ALA    31      27.552  93.476  49.339  1.00  0.00           C  
ATOM    489  C   ALA    31      26.527  92.394  48.755  1.00  0.00           C  
ATOM    490  O   ALA    31      26.865  91.217  48.848  1.00  0.00           O  
ATOM    491  CB  ALA    31      28.660  93.669  48.296  1.00  0.00           C  
ATOM    492  H   ALA    31      29.173  92.977  50.655  1.00  0.00           H  
ATOM    493  HA  ALA    31      27.011  94.407  49.508  1.00  0.00           H  
ATOM    494  HB1 ALA    31      28.379  93.577  47.247  1.00  0.00           H  
ATOM    495  HB2 ALA    31      29.228  94.593  48.413  1.00  0.00           H  
ATOM    496  HB3 ALA    31      29.492  92.970  48.379  1.00  0.00           H  
ATOM    497  N   PRO    32      25.345  92.778  48.216  1.00  0.00           N  
ATOM    498  CA  PRO    32      24.449  91.803  47.628  1.00  0.00           C  
ATOM    499  C   PRO    32      24.730  91.582  46.142  1.00  0.00           C  
ATOM    500  O   PRO    32      25.217  92.498  45.445  1.00  0.00           O  
ATOM    501  CB  PRO    32      23.104  92.393  47.857  1.00  0.00           C  
ATOM    502  CG  PRO    32      23.304  93.810  47.751  1.00  0.00           C  
ATOM    503  CD  PRO    32      24.720  94.077  48.349  1.00  0.00           C  
ATOM    504  HA  PRO    32      24.534  90.796  48.036  1.00  0.00           H  
ATOM    505  HB2 PRO    32      22.387  91.918  47.188  1.00  0.00           H  
ATOM    506  HB3 PRO    32      22.766  92.146  48.863  1.00  0.00           H  
ATOM    507  HG2 PRO    32      23.149  94.129  46.720  1.00  0.00           H  
ATOM    508  HG3 PRO    32      22.584  94.341  48.373  1.00  0.00           H  
ATOM    509  HD2 PRO    32      25.318  94.864  47.890  1.00  0.00           H  
ATOM    510  HD3 PRO    32      24.667  94.143  49.436  1.00  0.00           H  
ATOM    511  N   ALA    33      24.369  90.430  45.596  1.00  0.00           N  
ATOM    512  CA  ALA    33      24.073  90.285  44.159  1.00  0.00           C  
ATOM    513  C   ALA    33      23.085  91.366  43.695  1.00  0.00           C  
ATOM    514  O   ALA    33      22.112  91.709  44.392  1.00  0.00           O  
ATOM    515  CB  ALA    33      23.658  88.878  43.808  1.00  0.00           C  
ATOM    516  H   ALA    33      24.108  89.743  46.288  1.00  0.00           H  
ATOM    517  HA  ALA    33      24.968  90.459  43.562  1.00  0.00           H  
ATOM    518  HB1 ALA    33      23.311  88.673  42.795  1.00  0.00           H  
ATOM    519  HB2 ALA    33      24.423  88.179  44.146  1.00  0.00           H  
ATOM    520  HB3 ALA    33      22.813  88.761  44.486  1.00  0.00           H  
ATOM    521  N   GLY    34      23.290  91.894  42.519  1.00  0.00           N  
ATOM    522  CA  GLY    34      22.615  93.029  41.902  1.00  0.00           C  
ATOM    523  C   GLY    34      23.097  94.450  42.274  1.00  0.00           C  
ATOM    524  O   GLY    34      22.884  95.388  41.418  1.00  0.00           O  
ATOM    525  H   GLY    34      23.936  91.379  41.936  1.00  0.00           H  
ATOM    526  HA2 GLY    34      22.766  92.994  40.823  1.00  0.00           H  
ATOM    527  HA3 GLY    34      21.545  92.974  42.104  1.00  0.00           H  
ATOM    528  N   ALA    35      23.928  94.573  43.320  1.00  0.00           N  
ATOM    529  CA  ALA    35      24.742  95.723  43.504  1.00  0.00           C  
ATOM    530  C   ALA    35      26.034  95.726  42.733  1.00  0.00           C  
ATOM    531  O   ALA    35      26.662  94.738  42.361  1.00  0.00           O  
ATOM    532  CB  ALA    35      24.835  95.920  45.025  1.00  0.00           C  
ATOM    533  H   ALA    35      24.242  93.724  43.768  1.00  0.00           H  
ATOM    534  HA  ALA    35      24.105  96.530  43.140  1.00  0.00           H  
ATOM    535  HB1 ALA    35      25.432  96.802  45.257  1.00  0.00           H  
ATOM    536  HB2 ALA    35      23.872  96.180  45.466  1.00  0.00           H  
ATOM    537  HB3 ALA    35      25.318  95.057  45.482  1.00  0.00           H  
ATOM    538  N   GLN    36      26.492  96.979  42.553  1.00  0.00           N  
ATOM    539  CA  GLN    36      27.737  97.365  41.769  1.00  0.00           C  
ATOM    540  C   GLN    36      28.446  98.632  42.223  1.00  0.00           C  
ATOM    541  O   GLN    36      29.633  98.704  41.959  1.00  0.00           O  
ATOM    542  CB  GLN    36      27.298  97.480  40.328  1.00  0.00           C  
ATOM    543  CG  GLN    36      28.459  97.540  39.324  1.00  0.00           C  
ATOM    544  CD  GLN    36      28.116  96.876  38.011  1.00  0.00           C  
ATOM    545  NE2 GLN    36      29.065  96.793  37.072  1.00  0.00           N  
ATOM    546  OE1 GLN    36      26.944  96.627  37.733  1.00  0.00           O  
ATOM    547  H   GLN    36      25.928  97.730  42.926  1.00  0.00           H  
ATOM    548  HA  GLN    36      28.355  96.468  41.808  1.00  0.00           H  
ATOM    549  HB2 GLN    36      26.661  96.628  40.089  1.00  0.00           H  
ATOM    550  HB3 GLN    36      26.690  98.350  40.082  1.00  0.00           H  
ATOM    551  HG2 GLN    36      28.707  98.589  39.159  1.00  0.00           H  
ATOM    552  HG3 GLN    36      29.300  97.019  39.781  1.00  0.00           H  
ATOM    553 HE21 GLN    36      28.810  96.362  36.195  1.00  0.00           H  
ATOM    554 HE22 GLN    36      30.035  96.940  37.314  1.00  0.00           H  
ATOM    555  N   THR    37      27.831  99.526  42.951  1.00  0.00           N  
ATOM    556  CA  THR    37      28.527 100.708  43.560  1.00  0.00           C  
ATOM    557  C   THR    37      28.181 100.809  45.039  1.00  0.00           C  
ATOM    558  O   THR    37      27.059 100.585  45.446  1.00  0.00           O  
ATOM    559  CB  THR    37      28.268 102.030  42.853  1.00  0.00           C  
ATOM    560  CG2 THR    37      28.692 101.899  41.439  1.00  0.00           C  
ATOM    561  OG1 THR    37      26.865 102.305  42.714  1.00  0.00           O  
ATOM    562  H   THR    37      26.869  99.386  43.222  1.00  0.00           H  
ATOM    563  HA  THR    37      29.617 100.699  43.542  1.00  0.00           H  
ATOM    564  HB  THR    37      28.864 102.831  43.292  1.00  0.00           H  
ATOM    565  HG1 THR    37      26.442 101.618  42.194  1.00  0.00           H  
ATOM    566 HG21 THR    37      29.772 102.046  41.455  1.00  0.00           H  
ATOM    567 HG22 THR    37      28.304 101.057  40.866  1.00  0.00           H  
ATOM    568 HG23 THR    37      28.473 102.756  40.802  1.00  0.00           H  
ATOM    569  N   PHE    38      29.135 101.362  45.865  1.00  0.00           N  
ATOM    570  CA  PHE    38      28.878 101.837  47.212  1.00  0.00           C  
ATOM    571  C   PHE    38      29.240 103.296  47.275  1.00  0.00           C  
ATOM    572  O   PHE    38      30.126 103.794  46.656  1.00  0.00           O  
ATOM    573  CB  PHE    38      29.700 101.043  48.289  1.00  0.00           C  
ATOM    574  CG  PHE    38      31.237 101.198  48.220  1.00  0.00           C  
ATOM    575  CD1 PHE    38      31.902 101.948  49.167  1.00  0.00           C  
ATOM    576  CD2 PHE    38      32.052 100.489  47.265  1.00  0.00           C  
ATOM    577  CE1 PHE    38      33.286 102.054  49.216  1.00  0.00           C  
ATOM    578  CE2 PHE    38      33.396 100.628  47.304  1.00  0.00           C  
ATOM    579  CZ  PHE    38      34.019 101.392  48.253  1.00  0.00           C  
ATOM    580  H   PHE    38      30.063 101.540  45.508  1.00  0.00           H  
ATOM    581  HA  PHE    38      27.837 101.796  47.532  1.00  0.00           H  
ATOM    582  HB2 PHE    38      29.417 101.421  49.272  1.00  0.00           H  
ATOM    583  HB3 PHE    38      29.363 100.018  48.138  1.00  0.00           H  
ATOM    584  HD1 PHE    38      31.355 102.521  49.901  1.00  0.00           H  
ATOM    585  HD2 PHE    38      31.538  99.756  46.661  1.00  0.00           H  
ATOM    586  HE1 PHE    38      33.705 102.680  49.991  1.00  0.00           H  
ATOM    587  HE2 PHE    38      34.109 100.193  46.620  1.00  0.00           H  
ATOM    588  HZ  PHE    38      35.087 101.482  48.392  1.00  0.00           H  
ATOM    589  N   SER    39      28.469 104.000  48.124  1.00  0.00           N  
ATOM    590  CA  SER    39      28.780 105.212  48.910  1.00  0.00           C  
ATOM    591  C   SER    39      29.164 104.737  50.357  1.00  0.00           C  
ATOM    592  O   SER    39      28.899 103.618  50.778  1.00  0.00           O  
ATOM    593  CB  SER    39      27.510 106.130  49.143  1.00  0.00           C  
ATOM    594  OG  SER    39      26.950 106.604  47.938  1.00  0.00           O  
ATOM    595  H   SER    39      27.724 103.481  48.567  1.00  0.00           H  
ATOM    596  HA  SER    39      29.570 105.758  48.394  1.00  0.00           H  
ATOM    597  HB2 SER    39      26.809 105.456  49.636  1.00  0.00           H  
ATOM    598  HB3 SER    39      27.671 106.976  49.811  1.00  0.00           H  
ATOM    599  HG  SER    39      27.539 107.230  47.511  1.00  0.00           H  
ATOM    600  N   LEU    40      29.810 105.684  51.056  1.00  0.00           N  
ATOM    601  CA  LEU    40      30.710 105.502  52.147  1.00  0.00           C  
ATOM    602  C   LEU    40      30.524 106.811  53.044  1.00  0.00           C  
ATOM    603  O   LEU    40      30.394 107.959  52.564  1.00  0.00           O  
ATOM    604  CB  LEU    40      32.118 105.249  51.650  1.00  0.00           C  
ATOM    605  CG  LEU    40      33.286 105.362  52.658  1.00  0.00           C  
ATOM    606  CD1 LEU    40      33.333 104.194  53.671  1.00  0.00           C  
ATOM    607  CD2 LEU    40      34.552 105.232  51.715  1.00  0.00           C  
ATOM    608  H   LEU    40      29.997 106.565  50.600  1.00  0.00           H  
ATOM    609  HA  LEU    40      30.387 104.660  52.761  1.00  0.00           H  
ATOM    610  HB2 LEU    40      32.155 104.332  51.062  1.00  0.00           H  
ATOM    611  HB3 LEU    40      32.323 106.079  50.974  1.00  0.00           H  
ATOM    612  HG  LEU    40      33.221 106.316  53.182  1.00  0.00           H  
ATOM    613 HD11 LEU    40      33.434 103.247  53.140  1.00  0.00           H  
ATOM    614 HD12 LEU    40      34.260 104.277  54.238  1.00  0.00           H  
ATOM    615 HD13 LEU    40      32.428 104.175  54.278  1.00  0.00           H  
ATOM    616 HD21 LEU    40      34.608 106.204  51.224  1.00  0.00           H  
ATOM    617 HD22 LEU    40      35.460 105.106  52.304  1.00  0.00           H  
ATOM    618 HD23 LEU    40      34.395 104.503  50.920  1.00  0.00           H  
ATOM    619  N   LYS    41      30.566 106.630  54.372  1.00  0.00           N  
ATOM    620  CA  LYS    41      30.412 107.644  55.364  1.00  0.00           C  
ATOM    621  C   LYS    41      31.071 107.081  56.672  1.00  0.00           C  
ATOM    622  O   LYS    41      31.226 105.873  56.883  1.00  0.00           O  
ATOM    623  CB  LYS    41      28.916 107.946  55.763  1.00  0.00           C  
ATOM    624  CG  LYS    41      28.167 108.739  54.636  1.00  0.00           C  
ATOM    625  CD  LYS    41      28.656 110.148  54.343  1.00  0.00           C  
ATOM    626  CE  LYS    41      27.732 110.761  53.296  1.00  0.00           C  
ATOM    627  NZ  LYS    41      28.145 112.141  52.995  1.00  0.00           N1+
ATOM    628  H   LYS    41      30.523 105.679  54.710  1.00  0.00           H  
ATOM    629  HA  LYS    41      30.873 108.566  55.011  1.00  0.00           H  
ATOM    630  HB2 LYS    41      28.313 107.083  56.043  1.00  0.00           H  
ATOM    631  HB3 LYS    41      28.875 108.564  56.659  1.00  0.00           H  
ATOM    632  HG2 LYS    41      28.110 108.119  53.741  1.00  0.00           H  
ATOM    633  HG3 LYS    41      27.129 108.972  54.877  1.00  0.00           H  
ATOM    634  HD2 LYS    41      28.694 110.776  55.234  1.00  0.00           H  
ATOM    635  HD3 LYS    41      29.607 110.046  53.821  1.00  0.00           H  
ATOM    636  HE2 LYS    41      27.914 110.159  52.406  1.00  0.00           H  
ATOM    637  HE3 LYS    41      26.688 110.740  53.608  1.00  0.00           H  
ATOM    638  HZ1 LYS    41      29.110 112.251  52.719  1.00  0.00           H  
ATOM    639  HZ2 LYS    41      27.531 112.541  52.299  1.00  0.00           H  
ATOM    640  HZ3 LYS    41      28.037 112.771  53.778  1.00  0.00           H  
ATOM    641  N   HIP    42      31.501 108.060  57.388  1.00  0.00           N  
ATOM    642  CA  HIP    42      32.358 107.857  58.563  1.00  0.00           C  
ATOM    643  C   HIP    42      32.270 109.042  59.459  1.00  0.00           C  
ATOM    644  O   HIP    42      32.178 110.157  58.985  1.00  0.00           O  
ATOM    645  CB  HIP    42      33.790 107.627  58.158  1.00  0.00           C  
ATOM    646  CG  HIP    42      34.410 108.941  57.563  1.00  0.00           C  
ATOM    647  CD2 HIP    42      34.516 109.254  56.240  1.00  0.00           C  
ATOM    648  ND1 HIP    42      35.214 109.804  58.322  1.00  0.00           N1+
ATOM    649  CE1 HIP    42      35.800 110.623  57.406  1.00  0.00           C  
ATOM    650  NE2 HIP    42      35.331 110.345  56.174  1.00  0.00           N  
ATOM    651  H   HIP    42      31.473 108.952  56.915  1.00  0.00           H  
ATOM    652  HA  HIP    42      31.848 107.079  59.130  1.00  0.00           H  
ATOM    653  HB2 HIP    42      34.386 107.240  58.985  1.00  0.00           H  
ATOM    654  HB3 HIP    42      33.907 106.921  57.337  1.00  0.00           H  
ATOM    655  HD1 HIP    42      35.488 109.793  59.294  1.00  0.00           H  
ATOM    656  HD2 HIP    42      33.951 108.788  55.446  1.00  0.00           H  
ATOM    657  HE1 HIP    42      36.472 111.392  57.757  1.00  0.00           H  
ATOM    658  HE2 HIP    42      35.660 110.770  55.318  1.00  0.00           H  
ATOM    659  N   SER    43      32.339 108.813  60.772  1.00  0.00           N  
ATOM    660  CA  SER    43      32.371 109.895  61.763  1.00  0.00           C  
ATOM    661  C   SER    43      33.691 110.652  61.760  1.00  0.00           C  
ATOM    662  O   SER    43      34.702 110.334  61.110  1.00  0.00           O  
ATOM    663  CB  SER    43      32.042 109.240  63.147  1.00  0.00           C  
ATOM    664  OG  SER    43      33.188 108.533  63.540  1.00  0.00           O  
ATOM    665  H   SER    43      32.376 107.873  61.138  1.00  0.00           H  
ATOM    666  HA  SER    43      31.573 110.599  61.529  1.00  0.00           H  
ATOM    667  HB2 SER    43      31.958 110.070  63.849  1.00  0.00           H  
ATOM    668  HB3 SER    43      31.121 108.661  63.086  1.00  0.00           H  
ATOM    669  HG  SER    43      33.387 108.865  64.419  1.00  0.00           H  
ATOM    670  N   GLU    44      33.740 111.814  62.489  1.00  0.00           N  
ATOM    671  CA  GLU    44      34.845 112.809  62.342  1.00  0.00           C  
ATOM    672  C   GLU    44      36.270 112.257  62.686  1.00  0.00           C  
ATOM    673  O   GLU    44      37.249 112.652  61.993  1.00  0.00           O  
ATOM    674  CB  GLU    44      34.621 114.071  63.177  1.00  0.00           C  
ATOM    675  CG  GLU    44      33.522 115.009  62.633  1.00  0.00           C  
ATOM    676  CD  GLU    44      33.457 114.977  61.085  1.00  0.00           C  
ATOM    677  OE1 GLU    44      32.410 114.567  60.558  1.00  0.00           O  
ATOM    678  OE2 GLU    44      34.383 115.514  60.399  1.00  0.00           O1-
ATOM    679  H   GLU    44      32.931 112.151  62.992  1.00  0.00           H  
ATOM    680  HA  GLU    44      34.953 113.241  61.347  1.00  0.00           H  
ATOM    681  HB2 GLU    44      34.421 113.796  64.213  1.00  0.00           H  
ATOM    682  HB3 GLU    44      35.561 114.622  63.225  1.00  0.00           H  
ATOM    683  HG2 GLU    44      32.583 114.730  63.110  1.00  0.00           H  
ATOM    684  HG3 GLU    44      33.768 116.023  62.947  1.00  0.00           H  
ATOM    685  N   HIP    45      36.296 111.345  63.650  1.00  0.00           N  
ATOM    686  CA  HIP    45      37.669 110.956  64.131  1.00  0.00           C  
ATOM    687  C   HIP    45      38.266 109.725  63.419  1.00  0.00           C  
ATOM    688  O   HIP    45      39.455 109.731  63.135  1.00  0.00           O  
ATOM    689  CB  HIP    45      37.674 110.735  65.574  1.00  0.00           C  
ATOM    690  CG  HIP    45      36.780 111.714  66.297  1.00  0.00           C  
ATOM    691  CD2 HIP    45      37.041 112.986  66.703  1.00  0.00           C  
ATOM    692  ND1 HIP    45      35.489 111.418  66.693  1.00  0.00           N1+
ATOM    693  CE1 HIP    45      34.961 112.523  67.307  1.00  0.00           C  
ATOM    694  NE2 HIP    45      35.924 113.520  67.312  1.00  0.00           N  
ATOM    695  H   HIP    45      35.492 110.874  64.038  1.00  0.00           H  
ATOM    696  HA  HIP    45      38.332 111.805  63.964  1.00  0.00           H  
ATOM    697  HB2 HIP    45      37.365 109.715  65.802  1.00  0.00           H  
ATOM    698  HB3 HIP    45      38.707 110.741  65.919  1.00  0.00           H  
ATOM    699  HD1 HIP    45      35.072 110.504  66.793  1.00  0.00           H  
ATOM    700  HD2 HIP    45      37.947 113.515  66.448  1.00  0.00           H  
ATOM    701  HE1 HIP    45      34.021 112.691  67.813  1.00  0.00           H  
ATOM    702  HE2 HIP    45      35.778 114.494  67.536  1.00  0.00           H  
ATOM    703  N   VAL    46      37.455 108.747  63.122  1.00  0.00           N  
ATOM    704  CA  VAL    46      37.726 107.764  62.104  1.00  0.00           C  
ATOM    705  C   VAL    46      37.938 108.471  60.736  1.00  0.00           C  
ATOM    706  O   VAL    46      37.026 108.717  59.957  1.00  0.00           O  
ATOM    707  CB  VAL    46      36.538 106.750  62.008  1.00  0.00           C  
ATOM    708  CG1 VAL    46      36.652 105.660  60.871  1.00  0.00           C  
ATOM    709  CG2 VAL    46      36.488 105.914  63.286  1.00  0.00           C  
ATOM    710  H   VAL    46      36.548 108.872  63.547  1.00  0.00           H  
ATOM    711  HA  VAL    46      38.557 107.078  62.268  1.00  0.00           H  
ATOM    712  HB  VAL    46      35.626 107.331  61.867  1.00  0.00           H  
ATOM    713 HG11 VAL    46      37.523 105.035  61.069  1.00  0.00           H  
ATOM    714 HG12 VAL    46      35.724 105.094  60.951  1.00  0.00           H  
ATOM    715 HG13 VAL    46      36.662 106.169  59.907  1.00  0.00           H  
ATOM    716 HG21 VAL    46      35.570 105.327  63.278  1.00  0.00           H  
ATOM    717 HG22 VAL    46      37.389 105.349  63.525  1.00  0.00           H  
ATOM    718 HG23 VAL    46      36.363 106.565  64.152  1.00  0.00           H  
ATOM    719  N   TRP    47      39.212 108.698  60.451  1.00  0.00           N  
ATOM    720  CA  TRP    47      39.787 108.983  59.075  1.00  0.00           C  
ATOM    721  C   TRP    47      39.807 107.689  58.201  1.00  0.00           C  
ATOM    722  O   TRP    47      40.199 106.646  58.789  1.00  0.00           O  
ATOM    723  CB  TRP    47      41.147 109.602  59.201  1.00  0.00           C  
ATOM    724  CG  TRP    47      41.170 110.995  59.732  1.00  0.00           C  
ATOM    725  CD1 TRP    47      40.149 111.698  60.281  1.00  0.00           C  
ATOM    726  CD2 TRP    47      42.326 111.815  59.680  1.00  0.00           C  
ATOM    727  CE2 TRP    47      41.949 113.035  60.107  1.00  0.00           C  
ATOM    728  CE3 TRP    47      43.716 111.552  59.271  1.00  0.00           C  
ATOM    729  NE1 TRP    47      40.605 112.964  60.431  1.00  0.00           N  
ATOM    730  CZ2 TRP    47      42.868 114.071  60.218  1.00  0.00           C  
ATOM    731  CZ3 TRP    47      44.632 112.663  59.332  1.00  0.00           C  
ATOM    732  CH2 TRP    47      44.214 113.875  59.900  1.00  0.00           C  
ATOM    733  H   TRP    47      39.906 108.427  61.133  1.00  0.00           H  
ATOM    734  HA  TRP    47      39.105 109.650  58.547  1.00  0.00           H  
ATOM    735  HB2 TRP    47      41.702 108.930  59.855  1.00  0.00           H  
ATOM    736  HB3 TRP    47      41.630 109.606  58.225  1.00  0.00           H  
ATOM    737  HD1 TRP    47      39.111 111.462  60.460  1.00  0.00           H  
ATOM    738  HE1 TRP    47      40.016 113.749  60.667  1.00  0.00           H  
ATOM    739  HE3 TRP    47      44.008 110.575  58.913  1.00  0.00           H  
ATOM    740  HZ2 TRP    47      42.646 115.022  60.680  1.00  0.00           H  
ATOM    741  HZ3 TRP    47      45.632 112.478  58.969  1.00  0.00           H  
ATOM    742  HH2 TRP    47      44.891 114.712  59.994  1.00  0.00           H  
ATOM    743  N   VAL    48      39.510 107.890  56.906  1.00  0.00           N  
ATOM    744  CA  VAL    48      39.294 106.745  55.968  1.00  0.00           C  
ATOM    745  C   VAL    48      39.680 107.229  54.583  1.00  0.00           C  
ATOM    746  O   VAL    48      39.288 108.332  54.172  1.00  0.00           O  
ATOM    747  CB  VAL    48      37.771 106.430  55.888  1.00  0.00           C  
ATOM    748  CG1 VAL    48      37.466 105.206  54.943  1.00  0.00           C  
ATOM    749  CG2 VAL    48      37.124 106.238  57.214  1.00  0.00           C  
ATOM    750  H   VAL    48      39.343 108.841  56.611  1.00  0.00           H  
ATOM    751  HA  VAL    48      39.829 105.855  56.299  1.00  0.00           H  
ATOM    752  HB  VAL    48      37.302 107.263  55.364  1.00  0.00           H  
ATOM    753 HG11 VAL    48      37.634 105.737  54.006  1.00  0.00           H  
ATOM    754 HG12 VAL    48      38.132 104.381  55.197  1.00  0.00           H  
ATOM    755 HG13 VAL    48      36.453 104.829  55.085  1.00  0.00           H  
ATOM    756 HG21 VAL    48      36.242 105.603  57.140  1.00  0.00           H  
ATOM    757 HG22 VAL    48      37.801 105.578  57.757  1.00  0.00           H  
ATOM    758 HG23 VAL    48      37.064 107.167  57.782  1.00  0.00           H  
ATOM    759  N   GLU    49      40.371 106.334  53.823  1.00  0.00           N  
ATOM    760  CA  GLU    49      40.645 106.511  52.409  1.00  0.00           C  
ATOM    761  C   GLU    49      40.391 105.167  51.698  1.00  0.00           C  
ATOM    762  O   GLU    49      40.673 104.078  52.239  1.00  0.00           O  
ATOM    763  CB  GLU    49      42.154 107.020  52.260  1.00  0.00           C  
ATOM    764  CG  GLU    49      42.438 108.394  52.843  1.00  0.00           C  
ATOM    765  CD  GLU    49      41.594 109.364  52.193  1.00  0.00           C  
ATOM    766  OE1 GLU    49      41.298 110.469  52.698  1.00  0.00           O  
ATOM    767  OE2 GLU    49      41.214 109.132  50.963  1.00  0.00           O1-
ATOM    768  H   GLU    49      40.682 105.460  54.223  1.00  0.00           H  
ATOM    769  HA  GLU    49      40.035 107.265  51.912  1.00  0.00           H  
ATOM    770  HB2 GLU    49      42.840 106.341  52.767  1.00  0.00           H  
ATOM    771  HB3 GLU    49      42.388 107.079  51.197  1.00  0.00           H  
ATOM    772  HG2 GLU    49      42.254 108.355  53.916  1.00  0.00           H  
ATOM    773  HG3 GLU    49      43.486 108.652  52.692  1.00  0.00           H  
ATOM    774  N   VAL    50      39.928 105.230  50.468  1.00  0.00           N  
ATOM    775  CA  VAL    50      39.713 104.134  49.574  1.00  0.00           C  
ATOM    776  C   VAL    50      41.016 103.759  48.870  1.00  0.00           C  
ATOM    777  O   VAL    50      41.611 104.587  48.191  1.00  0.00           O  
ATOM    778  CB  VAL    50      38.515 104.599  48.660  1.00  0.00           C  
ATOM    779  CG1 VAL    50      38.196 103.743  47.530  1.00  0.00           C  
ATOM    780  CG2 VAL    50      37.294 104.894  49.499  1.00  0.00           C  
ATOM    781  H   VAL    50      39.728 106.129  50.052  1.00  0.00           H  
ATOM    782  HA  VAL    50      39.369 103.305  50.193  1.00  0.00           H  
ATOM    783  HB  VAL    50      38.775 105.560  48.216  1.00  0.00           H  
ATOM    784 HG11 VAL    50      37.436 104.205  46.900  1.00  0.00           H  
ATOM    785 HG12 VAL    50      39.037 103.642  46.843  1.00  0.00           H  
ATOM    786 HG13 VAL    50      38.021 102.744  47.928  1.00  0.00           H  
ATOM    787 HG21 VAL    50      36.569 105.193  48.743  1.00  0.00           H  
ATOM    788 HG22 VAL    50      36.979 103.958  49.962  1.00  0.00           H  
ATOM    789 HG23 VAL    50      37.376 105.697  50.232  1.00  0.00           H  
ATOM    790  N   VAL    51      41.542 102.587  49.029  1.00  0.00           N  
ATOM    791  CA  VAL    51      42.727 102.099  48.509  1.00  0.00           C  
ATOM    792  C   VAL    51      42.509 100.944  47.532  1.00  0.00           C  
ATOM    793  O   VAL    51      41.941  99.912  47.891  1.00  0.00           O  
ATOM    794  CB  VAL    51      43.717 101.690  49.617  1.00  0.00           C  
ATOM    795  CG1 VAL    51      45.066 101.212  49.050  1.00  0.00           C  
ATOM    796  CG2 VAL    51      44.088 102.852  50.453  1.00  0.00           C  
ATOM    797  H   VAL    51      41.044 101.959  49.643  1.00  0.00           H  
ATOM    798  HA  VAL    51      43.201 102.893  47.931  1.00  0.00           H  
ATOM    799  HB  VAL    51      43.326 100.836  50.170  1.00  0.00           H  
ATOM    800 HG11 VAL    51      45.549 102.068  48.580  1.00  0.00           H  
ATOM    801 HG12 VAL    51      45.739 100.977  49.874  1.00  0.00           H  
ATOM    802 HG13 VAL    51      44.885 100.294  48.491  1.00  0.00           H  
ATOM    803 HG21 VAL    51      44.805 102.658  51.251  1.00  0.00           H  
ATOM    804 HG22 VAL    51      44.456 103.684  49.855  1.00  0.00           H  
ATOM    805 HG23 VAL    51      43.238 103.255  51.004  1.00  0.00           H  
ATOM    806  N   ARG    52      43.059 100.928  46.353  1.00  0.00           N  
ATOM    807  CA  ARG    52      42.928  99.860  45.369  1.00  0.00           C  
ATOM    808  C   ARG    52      44.188  98.941  45.464  1.00  0.00           C  
ATOM    809  O   ARG    52      45.317  99.455  45.782  1.00  0.00           O  
ATOM    810  CB  ARG    52      42.644 100.437  43.978  1.00  0.00           C  
ATOM    811  CG  ARG    52      43.715 101.333  43.235  1.00  0.00           C  
ATOM    812  CD  ARG    52      43.524 101.352  41.759  1.00  0.00           C  
ATOM    813  NE  ARG    52      44.638 101.876  41.061  1.00  0.00           N  
ATOM    814  CZ  ARG    52      45.839 101.456  40.904  1.00  0.00           C  
ATOM    815  NH1 ARG    52      46.343 100.294  41.317  1.00  0.00           N1+
ATOM    816  NH2 ARG    52      46.705 102.196  40.265  1.00  0.00           N  
ATOM    817  H   ARG    52      43.623 101.692  46.008  1.00  0.00           H  
ATOM    818  HA  ARG    52      42.048  99.268  45.620  1.00  0.00           H  
ATOM    819  HB2 ARG    52      42.390  99.578  43.358  1.00  0.00           H  
ATOM    820  HB3 ARG    52      41.748 101.052  44.064  1.00  0.00           H  
ATOM    821  HG2 ARG    52      43.655 102.361  43.593  1.00  0.00           H  
ATOM    822  HG3 ARG    52      44.656 100.869  43.530  1.00  0.00           H  
ATOM    823  HD2 ARG    52      43.268 100.396  41.301  1.00  0.00           H  
ATOM    824  HD3 ARG    52      42.669 102.015  41.627  1.00  0.00           H  
ATOM    825  HE  ARG    52      44.689 102.833  40.742  1.00  0.00           H  
ATOM    826 HH11 ARG    52      45.764  99.541  41.660  1.00  0.00           H  
ATOM    827 HH12 ARG    52      47.346 100.184  41.367  1.00  0.00           H  
ATOM    828 HH21 ARG    52      46.347 103.075  39.917  1.00  0.00           H  
ATOM    829 HH22 ARG    52      47.606 101.829  39.996  1.00  0.00           H  
ATOM    830  N   ASP    53      43.965  97.586  45.248  1.00  0.00           N  
ATOM    831  CA  ASP    53      44.969  96.536  45.579  1.00  0.00           C  
ATOM    832  C   ASP    53      45.441  96.461  47.046  1.00  0.00           C  
ATOM    833  O   ASP    53      46.172  95.569  47.309  1.00  0.00           O  
ATOM    834  CB  ASP    53      46.008  96.484  44.445  1.00  0.00           C  
ATOM    835  CG  ASP    53      45.569  96.939  43.019  1.00  0.00           C  
ATOM    836  OD1 ASP    53      44.497  96.519  42.481  1.00  0.00           O  
ATOM    837  OD2 ASP    53      46.277  97.625  42.282  1.00  0.00           O1-
ATOM    838  H   ASP    53      43.030  97.317  44.979  1.00  0.00           H  
ATOM    839  HA  ASP    53      44.426  95.590  45.564  1.00  0.00           H  
ATOM    840  HB2 ASP    53      46.833  97.173  44.624  1.00  0.00           H  
ATOM    841  HB3 ASP    53      46.317  95.440  44.397  1.00  0.00           H  
ATOM    842  N   GLY    54      44.887  97.235  47.979  1.00  0.00           N  
ATOM    843  CA  GLY    54      45.570  97.431  49.329  1.00  0.00           C  
ATOM    844  C   GLY    54      46.908  98.300  49.192  1.00  0.00           C  
ATOM    845  O   GLY    54      47.777  98.127  49.983  1.00  0.00           O  
ATOM    846  H   GLY    54      43.956  97.611  47.869  1.00  0.00           H  
ATOM    847  HA2 GLY    54      44.955  98.048  49.984  1.00  0.00           H  
ATOM    848  HA3 GLY    54      45.829  96.525  49.877  1.00  0.00           H  
ATOM    849  N   GLU    55      47.066  99.079  48.083  1.00  0.00           N  
ATOM    850  CA  GLU    55      48.413  99.509  47.658  1.00  0.00           C  
ATOM    851  C   GLU    55      48.492 101.001  47.274  1.00  0.00           C  
ATOM    852  O   GLU    55      49.448 101.682  47.489  1.00  0.00           O  
ATOM    853  CB  GLU    55      48.747  98.611  46.489  1.00  0.00           C  
ATOM    854  CG  GLU    55      50.141  98.749  45.804  1.00  0.00           C  
ATOM    855  CD  GLU    55      51.421  98.650  46.618  1.00  0.00           C  
ATOM    856  OE1 GLU    55      52.448  98.436  45.931  1.00  0.00           O  
ATOM    857  OE2 GLU    55      51.408  98.636  47.866  1.00  0.00           O1-
ATOM    858  H   GLU    55      46.379  99.111  47.343  1.00  0.00           H  
ATOM    859  HA  GLU    55      49.153  99.293  48.429  1.00  0.00           H  
ATOM    860  HB2 GLU    55      48.724  97.575  46.827  1.00  0.00           H  
ATOM    861  HB3 GLU    55      48.002  98.782  45.713  1.00  0.00           H  
ATOM    862  HG2 GLU    55      50.222  98.026  44.993  1.00  0.00           H  
ATOM    863  HG3 GLU    55      50.149  99.739  45.347  1.00  0.00           H  
ATOM    864  N   ALA    56      47.536 101.398  46.477  1.00  0.00           N  
ATOM    865  CA  ALA    56      47.441 102.697  45.865  1.00  0.00           C  
ATOM    866  C   ALA    56      46.077 103.425  46.098  1.00  0.00           C  
ATOM    867  O   ALA    56      45.028 102.734  46.167  1.00  0.00           O  
ATOM    868  CB  ALA    56      47.728 102.637  44.371  1.00  0.00           C  
ATOM    869  H   ALA    56      46.783 100.790  46.190  1.00  0.00           H  
ATOM    870  HA  ALA    56      48.220 103.304  46.326  1.00  0.00           H  
ATOM    871  HB1 ALA    56      47.004 101.964  43.909  1.00  0.00           H  
ATOM    872  HB2 ALA    56      47.735 103.625  43.911  1.00  0.00           H  
ATOM    873  HB3 ALA    56      48.703 102.177  44.209  1.00  0.00           H  
ATOM    874  N   GLU    57      46.082 104.746  46.172  1.00  0.00           N  
ATOM    875  CA  GLU    57      44.924 105.583  46.592  1.00  0.00           C  
ATOM    876  C   GLU    57      44.034 105.658  45.298  1.00  0.00           C  
ATOM    877  O   GLU    57      44.466 106.059  44.219  1.00  0.00           O  
ATOM    878  CB  GLU    57      45.491 107.024  46.900  1.00  0.00           C  
ATOM    879  CG  GLU    57      46.098 107.120  48.256  1.00  0.00           C  
ATOM    880  CD  GLU    57      47.644 106.771  48.309  1.00  0.00           C  
ATOM    881  OE1 GLU    57      48.230 106.214  47.351  1.00  0.00           O  
ATOM    882  OE2 GLU    57      48.286 107.085  49.321  1.00  0.00           O1-
ATOM    883  H   GLU    57      47.007 105.152  46.162  1.00  0.00           H  
ATOM    884  HA  GLU    57      44.304 105.093  47.343  1.00  0.00           H  
ATOM    885  HB2 GLU    57      46.146 107.433  46.131  1.00  0.00           H  
ATOM    886  HB3 GLU    57      44.637 107.698  46.825  1.00  0.00           H  
ATOM    887  HG2 GLU    57      46.016 108.159  48.575  1.00  0.00           H  
ATOM    888  HG3 GLU    57      45.674 106.457  49.010  1.00  0.00           H  
ATOM    889  N   GLU    58      42.739 105.569  45.440  1.00  0.00           N  
ATOM    890  CA  GLU    58      41.768 105.326  44.267  1.00  0.00           C  
ATOM    891  C   GLU    58      41.062 106.625  43.989  1.00  0.00           C  
ATOM    892  O   GLU    58      40.809 107.500  44.824  1.00  0.00           O  
ATOM    893  CB  GLU    58      40.803 104.233  44.640  1.00  0.00           C  
ATOM    894  CG  GLU    58      39.700 103.983  43.672  1.00  0.00           C  
ATOM    895  CD  GLU    58      40.136 103.469  42.372  1.00  0.00           C  
ATOM    896  OE1 GLU    58      40.995 104.068  41.655  1.00  0.00           O  
ATOM    897  OE2 GLU    58      39.711 102.354  41.931  1.00  0.00           O1-
ATOM    898  H   GLU    58      42.498 105.486  46.417  1.00  0.00           H  
ATOM    899  HA  GLU    58      42.346 105.010  43.399  1.00  0.00           H  
ATOM    900  HB2 GLU    58      41.290 103.324  44.991  1.00  0.00           H  
ATOM    901  HB3 GLU    58      40.366 104.550  45.587  1.00  0.00           H  
ATOM    902  HG2 GLU    58      39.176 103.196  44.214  1.00  0.00           H  
ATOM    903  HG3 GLU    58      38.975 104.796  43.629  1.00  0.00           H  
ATOM    904  N   VAL    59      40.766 106.889  42.667  1.00  0.00           N  
ATOM    905  CA  VAL    59      39.853 107.996  42.275  1.00  0.00           C  
ATOM    906  C   VAL    59      38.749 107.392  41.468  1.00  0.00           C  
ATOM    907  O   VAL    59      39.064 106.443  40.693  1.00  0.00           O  
ATOM    908  CB  VAL    59      40.499 109.150  41.524  1.00  0.00           C  
ATOM    909  CG1 VAL    59      39.585 110.307  41.214  1.00  0.00           C  
ATOM    910  CG2 VAL    59      41.687 109.725  42.291  1.00  0.00           C  
ATOM    911  H   VAL    59      40.912 106.164  41.979  1.00  0.00           H  
ATOM    912  HA  VAL    59      39.312 108.401  43.130  1.00  0.00           H  
ATOM    913  HB  VAL    59      40.841 108.590  40.653  1.00  0.00           H  
ATOM    914 HG11 VAL    59      38.596 109.995  40.879  1.00  0.00           H  
ATOM    915 HG12 VAL    59      39.436 110.883  42.127  1.00  0.00           H  
ATOM    916 HG13 VAL    59      40.118 110.866  40.444  1.00  0.00           H  
ATOM    917 HG21 VAL    59      42.413 108.994  42.647  1.00  0.00           H  
ATOM    918 HG22 VAL    59      42.128 110.417  41.573  1.00  0.00           H  
ATOM    919 HG23 VAL    59      41.400 110.272  43.189  1.00  0.00           H  
ATOM    920  N   ALA    60      37.498 107.724  41.647  1.00  0.00           N  
ATOM    921  CA  ALA    60      36.282 107.168  40.927  1.00  0.00           C  
ATOM    922  C   ALA    60      36.188 107.635  39.466  1.00  0.00           C  
ATOM    923  O   ALA    60      36.871 108.497  38.987  1.00  0.00           O  
ATOM    924  CB  ALA    60      35.035 107.581  41.695  1.00  0.00           C  
ATOM    925  H   ALA    60      37.399 108.484  42.305  1.00  0.00           H  
ATOM    926  HA  ALA    60      36.326 106.081  40.861  1.00  0.00           H  
ATOM    927  HB1 ALA    60      35.031 108.655  41.884  1.00  0.00           H  
ATOM    928  HB2 ALA    60      34.184 107.358  41.052  1.00  0.00           H  
ATOM    929  HB3 ALA    60      34.863 107.016  42.611  1.00  0.00           H  
ATOM    930  N   THR    61      35.246 106.959  38.680  1.00  0.00           N  
ATOM    931  CA  THR    61      34.948 107.098  37.254  1.00  0.00           C  
ATOM    932  C   THR    61      33.498 107.119  36.747  1.00  0.00           C  
ATOM    933  O   THR    61      33.172 107.624  35.691  1.00  0.00           O  
ATOM    934  CB  THR    61      35.691 106.048  36.479  1.00  0.00           C  
ATOM    935  CG2 THR    61      37.163 105.985  36.842  1.00  0.00           C  
ATOM    936  OG1 THR    61      35.175 104.771  36.808  1.00  0.00           O  
ATOM    937  H   THR    61      34.812 106.193  39.175  1.00  0.00           H  
ATOM    938  HA  THR    61      35.406 108.065  37.046  1.00  0.00           H  
ATOM    939  HB  THR    61      35.526 106.274  35.426  1.00  0.00           H  
ATOM    940  HG1 THR    61      34.386 104.612  36.284  1.00  0.00           H  
ATOM    941 HG21 THR    61      37.276 105.603  37.857  1.00  0.00           H  
ATOM    942 HG22 THR    61      37.655 105.328  36.125  1.00  0.00           H  
ATOM    943 HG23 THR    61      37.656 106.950  36.717  1.00  0.00           H  
ATOM    944  N   ASN    62      32.539 106.682  37.633  1.00  0.00           N  
ATOM    945  CA  ASN    62      31.080 106.607  37.344  1.00  0.00           C  
ATOM    946  C   ASN    62      30.441 107.965  37.384  1.00  0.00           C  
ATOM    947  O   ASN    62      30.729 108.770  38.220  1.00  0.00           O  
ATOM    948  CB  ASN    62      30.356 105.428  38.044  1.00  0.00           C  
ATOM    949  CG  ASN    62      29.139 105.796  38.861  1.00  0.00           C  
ATOM    950  ND2 ASN    62      27.972 105.715  38.389  1.00  0.00           N  
ATOM    951  OD1 ASN    62      29.318 106.186  39.985  1.00  0.00           O  
ATOM    952  H   ASN    62      32.755 106.437  38.589  1.00  0.00           H  
ATOM    953  HA  ASN    62      30.894 106.331  36.306  1.00  0.00           H  
ATOM    954  HB2 ASN    62      30.036 104.658  37.343  1.00  0.00           H  
ATOM    955  HB3 ASN    62      30.988 105.004  38.825  1.00  0.00           H  
ATOM    956 HD21 ASN    62      27.179 105.560  38.995  1.00  0.00           H  
ATOM    957 HD22 ASN    62      27.925 105.327  37.458  1.00  0.00           H  
ATOM    958  N   GLY    63      29.482 108.166  36.554  1.00  0.00           N  
ATOM    959  CA  GLY    63      28.746 109.473  36.446  1.00  0.00           C  
ATOM    960  C   GLY    63      28.093 110.006  37.764  1.00  0.00           C  
ATOM    961  O   GLY    63      28.211 111.142  38.089  1.00  0.00           O  
ATOM    962  H   GLY    63      29.225 107.517  35.823  1.00  0.00           H  
ATOM    963  HA2 GLY    63      29.398 110.246  36.038  1.00  0.00           H  
ATOM    964  HA3 GLY    63      27.930 109.418  35.726  1.00  0.00           H  
ATOM    965  N   LYS    64      27.522 109.081  38.580  1.00  0.00           N  
ATOM    966  CA  LYS    64      27.064 109.393  39.934  1.00  0.00           C  
ATOM    967  C   LYS    64      28.213 109.473  40.943  1.00  0.00           C  
ATOM    968  O   LYS    64      27.982 109.514  42.189  1.00  0.00           O  
ATOM    969  CB  LYS    64      25.781 108.581  40.463  1.00  0.00           C  
ATOM    970  CG  LYS    64      24.594 109.219  39.852  1.00  0.00           C  
ATOM    971  CD  LYS    64      23.315 108.459  40.109  1.00  0.00           C  
ATOM    972  CE  LYS    64      21.929 109.144  39.776  1.00  0.00           C  
ATOM    973  NZ  LYS    64      21.612 110.454  40.506  1.00  0.00           N1+
ATOM    974  H   LYS    64      27.511 108.109  38.307  1.00  0.00           H  
ATOM    975  HA  LYS    64      26.810 110.453  39.926  1.00  0.00           H  
ATOM    976  HB2 LYS    64      25.929 107.547  40.153  1.00  0.00           H  
ATOM    977  HB3 LYS    64      25.658 108.640  41.544  1.00  0.00           H  
ATOM    978  HG2 LYS    64      24.608 110.253  40.198  1.00  0.00           H  
ATOM    979  HG3 LYS    64      24.675 109.232  38.765  1.00  0.00           H  
ATOM    980  HD2 LYS    64      23.390 107.483  39.630  1.00  0.00           H  
ATOM    981  HD3 LYS    64      23.264 108.311  41.188  1.00  0.00           H  
ATOM    982  HE2 LYS    64      21.767 109.295  38.708  1.00  0.00           H  
ATOM    983  HE3 LYS    64      21.225 108.364  40.068  1.00  0.00           H  
ATOM    984  HZ1 LYS    64      20.674 110.749  40.272  1.00  0.00           H  
ATOM    985  HZ2 LYS    64      21.529 110.284  41.498  1.00  0.00           H  
ATOM    986  HZ3 LYS    64      22.296 111.168  40.299  1.00  0.00           H  
ATOM    987  N   GLN    65      29.496 109.393  40.523  1.00  0.00           N  
ATOM    988  CA  GLN    65      30.729 109.415  41.389  1.00  0.00           C  
ATOM    989  C   GLN    65      30.934 108.408  42.514  1.00  0.00           C  
ATOM    990  O   GLN    65      31.839 108.529  43.273  1.00  0.00           O  
ATOM    991  CB  GLN    65      31.006 110.856  41.833  1.00  0.00           C  
ATOM    992  CG  GLN    65      31.421 111.782  40.655  1.00  0.00           C  
ATOM    993  CD  GLN    65      32.716 111.332  39.858  1.00  0.00           C  
ATOM    994  NE2 GLN    65      33.688 110.825  40.536  1.00  0.00           N  
ATOM    995  OE1 GLN    65      32.692 111.271  38.583  1.00  0.00           O  
ATOM    996  H   GLN    65      29.645 109.354  39.525  1.00  0.00           H  
ATOM    997  HA  GLN    65      31.493 109.066  40.694  1.00  0.00           H  
ATOM    998  HB2 GLN    65      30.176 111.326  42.360  1.00  0.00           H  
ATOM    999  HB3 GLN    65      31.799 110.829  42.580  1.00  0.00           H  
ATOM   1000  HG2 GLN    65      30.578 112.012  40.003  1.00  0.00           H  
ATOM   1001  HG3 GLN    65      31.682 112.746  41.092  1.00  0.00           H  
ATOM   1002 HE21 GLN    65      34.479 110.587  39.955  1.00  0.00           H  
ATOM   1003 HE22 GLN    65      33.738 110.927  41.540  1.00  0.00           H  
ATOM   1004  N   ARG    66      30.116 107.336  42.536  1.00  0.00           N  
ATOM   1005  CA  ARG    66      30.285 106.221  43.516  1.00  0.00           C  
ATOM   1006  C   ARG    66      31.387 105.238  43.134  1.00  0.00           C  
ATOM   1007  O   ARG    66      31.614 104.840  42.034  1.00  0.00           O  
ATOM   1008  CB  ARG    66      28.980 105.505  43.786  1.00  0.00           C  
ATOM   1009  CG  ARG    66      27.906 106.419  44.513  1.00  0.00           C  
ATOM   1010  CD  ARG    66      26.675 105.689  44.983  1.00  0.00           C  
ATOM   1011  NE  ARG    66      26.056 104.851  43.939  1.00  0.00           N  
ATOM   1012  CZ  ARG    66      25.043 105.110  43.255  1.00  0.00           C  
ATOM   1013  NH1 ARG    66      24.304 106.253  43.407  1.00  0.00           N1+
ATOM   1014  NH2 ARG    66      24.493 104.243  42.516  1.00  0.00           N  
ATOM   1015  H   ARG    66      29.515 107.217  41.732  1.00  0.00           H  
ATOM   1016  HA  ARG    66      30.568 106.718  44.444  1.00  0.00           H  
ATOM   1017  HB2 ARG    66      28.571 105.069  42.875  1.00  0.00           H  
ATOM   1018  HB3 ARG    66      29.187 104.636  44.410  1.00  0.00           H  
ATOM   1019  HG2 ARG    66      28.386 106.879  45.377  1.00  0.00           H  
ATOM   1020  HG3 ARG    66      27.650 107.183  43.778  1.00  0.00           H  
ATOM   1021  HD2 ARG    66      27.044 105.072  45.803  1.00  0.00           H  
ATOM   1022  HD3 ARG    66      25.951 106.360  45.445  1.00  0.00           H  
ATOM   1023  HE  ARG    66      26.517 104.006  43.633  1.00  0.00           H  
ATOM   1024 HH11 ARG    66      24.644 106.991  44.007  1.00  0.00           H  
ATOM   1025 HH12 ARG    66      23.352 106.292  43.071  1.00  0.00           H  
ATOM   1026 HH21 ARG    66      24.842 103.299  42.430  1.00  0.00           H  
ATOM   1027 HH22 ARG    66      23.686 104.577  42.008  1.00  0.00           H  
ATOM   1028  N   TRP    67      32.097 104.694  44.159  1.00  0.00           N  
ATOM   1029  CA  TRP    67      33.179 103.702  43.992  1.00  0.00           C  
ATOM   1030  C   TRP    67      32.541 102.462  43.534  1.00  0.00           C  
ATOM   1031  O   TRP    67      31.485 102.080  44.025  1.00  0.00           O  
ATOM   1032  CB  TRP    67      33.892 103.648  45.354  1.00  0.00           C  
ATOM   1033  CG  TRP    67      34.232 104.862  46.113  1.00  0.00           C  
ATOM   1034  CD1 TRP    67      33.495 105.426  47.081  1.00  0.00           C  
ATOM   1035  CD2 TRP    67      35.301 105.841  45.874  1.00  0.00           C  
ATOM   1036  CE2 TRP    67      35.303 106.801  46.864  1.00  0.00           C  
ATOM   1037  CE3 TRP    67      36.353 105.943  44.982  1.00  0.00           C  
ATOM   1038  NE1 TRP    67      34.114 106.556  47.540  1.00  0.00           N  
ATOM   1039  CZ2 TRP    67      36.281 107.696  47.167  1.00  0.00           C  
ATOM   1040  CZ3 TRP    67      37.444 106.857  45.204  1.00  0.00           C  
ATOM   1041  CH2 TRP    67      37.395 107.748  46.348  1.00  0.00           C  
ATOM   1042  H   TRP    67      31.807 104.881  45.108  1.00  0.00           H  
ATOM   1043  HA  TRP    67      33.826 104.155  43.241  1.00  0.00           H  
ATOM   1044  HB2 TRP    67      33.218 103.050  45.967  1.00  0.00           H  
ATOM   1045  HB3 TRP    67      34.853 103.177  45.151  1.00  0.00           H  
ATOM   1046  HD1 TRP    67      32.587 105.037  47.518  1.00  0.00           H  
ATOM   1047  HE1 TRP    67      33.924 107.027  48.413  1.00  0.00           H  
ATOM   1048  HE3 TRP    67      36.382 105.214  44.186  1.00  0.00           H  
ATOM   1049  HZ2 TRP    67      36.199 108.352  48.021  1.00  0.00           H  
ATOM   1050  HZ3 TRP    67      38.362 106.819  44.636  1.00  0.00           H  
ATOM   1051  HH2 TRP    67      38.222 108.397  46.595  1.00  0.00           H  
ATOM   1052  N   LEU    68      33.221 101.800  42.567  1.00  0.00           N  
ATOM   1053  CA  LEU    68      32.773 100.473  42.199  1.00  0.00           C  
ATOM   1054  C   LEU    68      33.200  99.487  43.287  1.00  0.00           C  
ATOM   1055  O   LEU    68      34.247  99.660  43.909  1.00  0.00           O  
ATOM   1056  CB  LEU    68      33.311 100.041  40.835  1.00  0.00           C  
ATOM   1057  CG  LEU    68      32.846 100.816  39.620  1.00  0.00           C  
ATOM   1058  CD1 LEU    68      33.730 100.706  38.442  1.00  0.00           C  
ATOM   1059  CD2 LEU    68      31.528 100.216  39.350  1.00  0.00           C  
ATOM   1060  H   LEU    68      33.979 102.203  42.036  1.00  0.00           H  
ATOM   1061  HA  LEU    68      31.699 100.600  42.059  1.00  0.00           H  
ATOM   1062  HB2 LEU    68      34.401 100.055  40.842  1.00  0.00           H  
ATOM   1063  HB3 LEU    68      33.035  98.994  40.711  1.00  0.00           H  
ATOM   1064  HG  LEU    68      32.713 101.852  39.931  1.00  0.00           H  
ATOM   1065 HD11 LEU    68      33.588  99.698  38.052  1.00  0.00           H  
ATOM   1066 HD12 LEU    68      33.308 101.401  37.716  1.00  0.00           H  
ATOM   1067 HD13 LEU    68      34.747 101.042  38.646  1.00  0.00           H  
ATOM   1068 HD21 LEU    68      30.907 100.078  40.236  1.00  0.00           H  
ATOM   1069 HD22 LEU    68      30.922 100.760  38.626  1.00  0.00           H  
ATOM   1070 HD23 LEU    68      31.599  99.209  38.939  1.00  0.00           H  
ATOM   1071  N   LEU    69      32.424  98.428  43.357  1.00  0.00           N  
ATOM   1072  CA  LEU    69      32.629  97.246  44.199  1.00  0.00           C  
ATOM   1073  C   LEU    69      33.694  96.281  43.625  1.00  0.00           C  
ATOM   1074  O   LEU    69      33.657  95.864  42.433  1.00  0.00           O  
ATOM   1075  CB  LEU    69      31.321  96.451  44.466  1.00  0.00           C  
ATOM   1076  CG  LEU    69      30.192  96.912  45.449  1.00  0.00           C  
ATOM   1077  CD1 LEU    69      28.928  96.126  45.198  1.00  0.00           C  
ATOM   1078  CD2 LEU    69      30.763  96.785  46.875  1.00  0.00           C  
ATOM   1079  H   LEU    69      31.630  98.521  42.740  1.00  0.00           H  
ATOM   1080  HA  LEU    69      32.915  97.585  45.195  1.00  0.00           H  
ATOM   1081  HB2 LEU    69      30.951  96.274  43.456  1.00  0.00           H  
ATOM   1082  HB3 LEU    69      31.581  95.421  44.708  1.00  0.00           H  
ATOM   1083  HG  LEU    69      29.964  97.959  45.246  1.00  0.00           H  
ATOM   1084 HD11 LEU    69      29.183  95.068  45.266  1.00  0.00           H  
ATOM   1085 HD12 LEU    69      28.195  96.311  45.983  1.00  0.00           H  
ATOM   1086 HD13 LEU    69      28.550  96.259  44.185  1.00  0.00           H  
ATOM   1087 HD21 LEU    69      30.016  97.085  47.610  1.00  0.00           H  
ATOM   1088 HD22 LEU    69      30.949  95.756  47.182  1.00  0.00           H  
ATOM   1089 HD23 LEU    69      31.655  97.397  47.006  1.00  0.00           H  
ATOM   1090  N   SER    70      34.707  95.951  44.404  1.00  0.00           N  
ATOM   1091  CA  SER    70      35.902  95.024  44.070  1.00  0.00           C  
ATOM   1092  C   SER    70      36.602  94.453  45.326  1.00  0.00           C  
ATOM   1093  O   SER    70      37.056  95.323  46.086  1.00  0.00           O  
ATOM   1094  CB  SER    70      36.844  95.968  43.259  1.00  0.00           C  
ATOM   1095  OG  SER    70      38.093  95.420  43.000  1.00  0.00           O  
ATOM   1096  H   SER    70      34.730  96.140  45.396  1.00  0.00           H  
ATOM   1097  HA  SER    70      35.501  94.246  43.420  1.00  0.00           H  
ATOM   1098  HB2 SER    70      36.423  96.256  42.296  1.00  0.00           H  
ATOM   1099  HB3 SER    70      37.085  96.843  43.862  1.00  0.00           H  
ATOM   1100  HG  SER    70      38.013  94.862  42.223  1.00  0.00           H  
ATOM   1101  N   PRO    71      36.713  93.128  45.564  1.00  0.00           N  
ATOM   1102  CA  PRO    71      37.505  92.642  46.646  1.00  0.00           C  
ATOM   1103  C   PRO    71      38.830  93.330  46.943  1.00  0.00           C  
ATOM   1104  O   PRO    71      39.031  93.815  48.064  1.00  0.00           O  
ATOM   1105  CB  PRO    71      37.545  91.086  46.593  1.00  0.00           C  
ATOM   1106  CG  PRO    71      37.002  90.826  45.122  1.00  0.00           C  
ATOM   1107  CD  PRO    71      36.144  92.037  44.748  1.00  0.00           C  
ATOM   1108  HA  PRO    71      36.924  92.973  47.506  1.00  0.00           H  
ATOM   1109  HB2 PRO    71      38.600  90.840  46.713  1.00  0.00           H  
ATOM   1110  HB3 PRO    71      36.819  90.797  47.354  1.00  0.00           H  
ATOM   1111  HG2 PRO    71      37.897  90.765  44.503  1.00  0.00           H  
ATOM   1112  HG3 PRO    71      36.465  89.895  44.940  1.00  0.00           H  
ATOM   1113  HD2 PRO    71      36.260  92.197  43.676  1.00  0.00           H  
ATOM   1114  HD3 PRO    71      35.081  91.933  44.968  1.00  0.00           H  
ATOM   1115  N   SER    72      39.682  93.503  45.854  1.00  0.00           N  
ATOM   1116  CA  SER    72      40.965  94.248  46.013  1.00  0.00           C  
ATOM   1117  C   SER    72      40.888  95.732  46.301  1.00  0.00           C  
ATOM   1118  O   SER    72      41.901  96.285  46.515  1.00  0.00           O  
ATOM   1119  CB  SER    72      41.761  93.919  44.769  1.00  0.00           C  
ATOM   1120  OG  SER    72      41.053  94.236  43.595  1.00  0.00           O  
ATOM   1121  H   SER    72      39.322  93.181  44.967  1.00  0.00           H  
ATOM   1122  HA  SER    72      41.470  93.763  46.848  1.00  0.00           H  
ATOM   1123  HB2 SER    72      42.713  94.449  44.779  1.00  0.00           H  
ATOM   1124  HB3 SER    72      42.081  92.877  44.770  1.00  0.00           H  
ATOM   1125  HG  SER    72      40.963  95.189  43.525  1.00  0.00           H  
ATOM   1126  N   THR    73      39.687  96.442  46.350  1.00  0.00           N  
ATOM   1127  CA  THR    73      39.588  97.733  46.842  1.00  0.00           C  
ATOM   1128  C   THR    73      39.060  97.645  48.273  1.00  0.00           C  
ATOM   1129  O   THR    73      38.168  96.812  48.586  1.00  0.00           O  
ATOM   1130  CB  THR    73      38.646  98.567  45.983  1.00  0.00           C  
ATOM   1131  CG2 THR    73      38.857 100.110  46.203  1.00  0.00           C  
ATOM   1132  OG1 THR    73      39.089  98.368  44.689  1.00  0.00           O  
ATOM   1133  H   THR    73      38.820  95.984  46.106  1.00  0.00           H  
ATOM   1134  HA  THR    73      40.527  98.282  46.919  1.00  0.00           H  
ATOM   1135  HB  THR    73      37.665  98.128  46.170  1.00  0.00           H  
ATOM   1136  HG1 THR    73      39.335  97.458  44.509  1.00  0.00           H  
ATOM   1137 HG21 THR    73      39.868 100.459  46.411  1.00  0.00           H  
ATOM   1138 HG22 THR    73      38.313 100.683  45.452  1.00  0.00           H  
ATOM   1139 HG23 THR    73      38.441 100.290  47.195  1.00  0.00           H  
ATOM   1140  N   THR    74      39.654  98.480  49.126  1.00  0.00           N  
ATOM   1141  CA  THR    74      39.585  98.288  50.578  1.00  0.00           C  
ATOM   1142  C   THR    74      39.717  99.650  51.199  1.00  0.00           C  
ATOM   1143  O   THR    74      40.377 100.545  50.698  1.00  0.00           O  
ATOM   1144  CB  THR    74      40.672  97.299  51.059  1.00  0.00           C  
ATOM   1145  CG2 THR    74      42.053  97.632  50.566  1.00  0.00           C  
ATOM   1146  OG1 THR    74      40.820  97.322  52.478  1.00  0.00           O  
ATOM   1147  H   THR    74      40.451  98.996  48.782  1.00  0.00           H  
ATOM   1148  HA  THR    74      38.682  97.803  50.950  1.00  0.00           H  
ATOM   1149  HB  THR    74      40.455  96.300  50.682  1.00  0.00           H  
ATOM   1150  HG1 THR    74      40.443  96.544  52.896  1.00  0.00           H  
ATOM   1151 HG21 THR    74      42.093  97.455  49.492  1.00  0.00           H  
ATOM   1152 HG22 THR    74      42.197  98.672  50.857  1.00  0.00           H  
ATOM   1153 HG23 THR    74      42.831  97.093  51.108  1.00  0.00           H  
ATOM   1154  N   LEU    75      39.102  99.858  52.323  1.00  0.00           N  
ATOM   1155  CA  LEU    75      39.180 100.991  53.248  1.00  0.00           C  
ATOM   1156  C   LEU    75      40.522 100.920  53.991  1.00  0.00           C  
ATOM   1157  O   LEU    75      40.710  99.978  54.814  1.00  0.00           O  
ATOM   1158  CB  LEU    75      37.974 100.784  54.257  1.00  0.00           C  
ATOM   1159  CG  LEU    75      36.598 100.811  53.604  1.00  0.00           C  
ATOM   1160  CD1 LEU    75      35.425 101.101  54.621  1.00  0.00           C  
ATOM   1161  CD2 LEU    75      36.504 101.917  52.502  1.00  0.00           C  
ATOM   1162  H   LEU    75      38.720  99.051  52.795  1.00  0.00           H  
ATOM   1163  HA  LEU    75      39.143 101.973  52.776  1.00  0.00           H  
ATOM   1164  HB2 LEU    75      38.042  99.775  54.662  1.00  0.00           H  
ATOM   1165  HB3 LEU    75      38.073 101.605  54.968  1.00  0.00           H  
ATOM   1166  HG  LEU    75      36.425  99.856  53.107  1.00  0.00           H  
ATOM   1167 HD11 LEU    75      35.262 100.255  55.289  1.00  0.00           H  
ATOM   1168 HD12 LEU    75      35.774 101.911  55.262  1.00  0.00           H  
ATOM   1169 HD13 LEU    75      34.481 101.282  54.108  1.00  0.00           H  
ATOM   1170 HD21 LEU    75      36.781 102.858  52.977  1.00  0.00           H  
ATOM   1171 HD22 LEU    75      37.124 101.610  51.660  1.00  0.00           H  
ATOM   1172 HD23 LEU    75      35.475 101.902  52.141  1.00  0.00           H  
ATOM   1173  N   ARG    76      41.339 101.948  53.940  1.00  0.00           N  
ATOM   1174  CA  ARG    76      42.422 102.174  54.915  1.00  0.00           C  
ATOM   1175  C   ARG    76      41.939 103.174  55.993  1.00  0.00           C  
ATOM   1176  O   ARG    76      41.595 104.318  55.731  1.00  0.00           O  
ATOM   1177  CB  ARG    76      43.630 102.826  54.165  1.00  0.00           C  
ATOM   1178  CG  ARG    76      44.894 103.030  55.077  1.00  0.00           C  
ATOM   1179  CD  ARG    76      46.000 103.769  54.395  1.00  0.00           C  
ATOM   1180  NE  ARG    76      45.607 105.068  53.963  1.00  0.00           N  
ATOM   1181  CZ  ARG    76      46.196 105.934  53.145  1.00  0.00           C  
ATOM   1182  NH1 ARG    76      47.248 105.640  52.437  1.00  0.00           N1+
ATOM   1183  NH2 ARG    76      45.822 107.199  53.104  1.00  0.00           N  
ATOM   1184  H   ARG    76      40.990 102.693  53.353  1.00  0.00           H  
ATOM   1185  HA  ARG    76      42.694 101.228  55.383  1.00  0.00           H  
ATOM   1186  HB2 ARG    76      43.958 102.198  53.337  1.00  0.00           H  
ATOM   1187  HB3 ARG    76      43.297 103.724  53.643  1.00  0.00           H  
ATOM   1188  HG2 ARG    76      44.645 103.562  55.996  1.00  0.00           H  
ATOM   1189  HG3 ARG    76      45.237 102.022  55.312  1.00  0.00           H  
ATOM   1190  HD2 ARG    76      46.822 103.887  55.101  1.00  0.00           H  
ATOM   1191  HD3 ARG    76      46.382 103.083  53.639  1.00  0.00           H  
ATOM   1192  HE  ARG    76      44.840 105.489  54.469  1.00  0.00           H  
ATOM   1193 HH11 ARG    76      47.655 104.717  52.379  1.00  0.00           H  
ATOM   1194 HH12 ARG    76      47.577 106.335  51.783  1.00  0.00           H  
ATOM   1195 HH21 ARG    76      45.083 107.471  53.736  1.00  0.00           H  
ATOM   1196 HH22 ARG    76      46.293 107.784  52.428  1.00  0.00           H  
ATOM   1197  N   VAL    77      41.939 102.649  57.264  1.00  0.00           N  
ATOM   1198  CA  VAL    77      41.193 103.221  58.509  1.00  0.00           C  
ATOM   1199  C   VAL    77      42.153 103.474  59.726  1.00  0.00           C  
ATOM   1200  O   VAL    77      43.145 102.772  59.954  1.00  0.00           O  
ATOM   1201  CB  VAL    77      40.066 102.235  58.921  1.00  0.00           C  
ATOM   1202  CG1 VAL    77      39.515 102.536  60.274  1.00  0.00           C  
ATOM   1203  CG2 VAL    77      38.874 102.113  57.853  1.00  0.00           C  
ATOM   1204  H   VAL    77      42.336 101.721  57.284  1.00  0.00           H  
ATOM   1205  HA  VAL    77      40.684 104.091  58.094  1.00  0.00           H  
ATOM   1206  HB  VAL    77      40.418 101.204  58.942  1.00  0.00           H  
ATOM   1207 HG11 VAL    77      39.201 103.579  60.281  1.00  0.00           H  
ATOM   1208 HG12 VAL    77      38.634 101.937  60.506  1.00  0.00           H  
ATOM   1209 HG13 VAL    77      40.315 102.233  60.950  1.00  0.00           H  
ATOM   1210 HG21 VAL    77      39.076 101.573  56.928  1.00  0.00           H  
ATOM   1211 HG22 VAL    77      38.140 101.407  58.240  1.00  0.00           H  
ATOM   1212 HG23 VAL    77      38.420 103.066  57.582  1.00  0.00           H  
ATOM   1213  N   THR    78      41.970 104.645  60.435  1.00  0.00           N  
ATOM   1214  CA  THR    78      42.843 105.147  61.453  1.00  0.00           C  
ATOM   1215  C   THR    78      41.978 106.212  62.176  1.00  0.00           C  
ATOM   1216  O   THR    78      40.936 106.746  61.709  1.00  0.00           O  
ATOM   1217  CB  THR    78      44.109 105.772  60.815  1.00  0.00           C  
ATOM   1218  CG2 THR    78      43.863 106.983  59.835  1.00  0.00           C  
ATOM   1219  OG1 THR    78      45.008 106.290  61.796  1.00  0.00           O  
ATOM   1220  H   THR    78      41.161 105.214  60.231  1.00  0.00           H  
ATOM   1221  HA  THR    78      43.328 104.393  62.072  1.00  0.00           H  
ATOM   1222  HB  THR    78      44.608 105.006  60.222  1.00  0.00           H  
ATOM   1223  HG1 THR    78      45.813 105.767  61.784  1.00  0.00           H  
ATOM   1224 HG21 THR    78      44.377 106.791  58.893  1.00  0.00           H  
ATOM   1225 HG22 THR    78      42.827 107.192  59.568  1.00  0.00           H  
ATOM   1226 HG23 THR    78      44.346 107.903  60.164  1.00  0.00           H  
ATOM   1227  N   MET    79      42.430 106.465  63.441  1.00  0.00           N  
ATOM   1228  CA  MET    79      42.071 107.611  64.332  1.00  0.00           C  
ATOM   1229  C   MET    79      43.364 108.226  65.128  1.00  0.00           C  
ATOM   1230  O   MET    79      44.162 107.439  65.687  1.00  0.00           O  
ATOM   1231  CB  MET    79      41.084 107.136  65.431  1.00  0.00           C  
ATOM   1232  CG  MET    79      39.675 106.702  64.862  1.00  0.00           C  
ATOM   1233  SD  MET    79      38.917 105.342  65.783  1.00  0.00           S  
ATOM   1234  CE  MET    79      37.987 106.289  67.038  1.00  0.00           C  
ATOM   1235  H   MET    79      43.029 105.748  63.825  1.00  0.00           H  
ATOM   1236  HA  MET    79      41.623 108.413  63.745  1.00  0.00           H  
ATOM   1237  HB2 MET    79      41.399 106.268  66.010  1.00  0.00           H  
ATOM   1238  HB3 MET    79      40.935 107.976  66.110  1.00  0.00           H  
ATOM   1239  HG2 MET    79      38.968 107.527  64.945  1.00  0.00           H  
ATOM   1240  HG3 MET    79      39.776 106.418  63.814  1.00  0.00           H  
ATOM   1241  HE1 MET    79      37.393 107.048  66.529  1.00  0.00           H  
ATOM   1242  HE2 MET    79      37.382 105.524  67.525  1.00  0.00           H  
ATOM   1243  HE3 MET    79      38.692 106.736  67.739  1.00  0.00           H  
ATOM   1244  N   SER    80      43.466 109.546  65.178  1.00  0.00           N  
ATOM   1245  CA  SER    80      44.537 110.228  65.854  1.00  0.00           C  
ATOM   1246  C   SER    80      44.560 109.968  67.405  1.00  0.00           C  
ATOM   1247  O   SER    80      45.603 109.729  67.967  1.00  0.00           O  
ATOM   1248  CB  SER    80      44.638 111.725  65.651  1.00  0.00           C  
ATOM   1249  OG  SER    80      44.454 112.046  64.247  1.00  0.00           O  
ATOM   1250  H   SER    80      42.721 110.116  64.803  1.00  0.00           H  
ATOM   1251  HA  SER    80      45.451 109.845  65.401  1.00  0.00           H  
ATOM   1252  HB2 SER    80      43.747 112.234  66.020  1.00  0.00           H  
ATOM   1253  HB3 SER    80      45.516 112.192  66.096  1.00  0.00           H  
ATOM   1254  HG  SER    80      45.271 111.804  63.805  1.00  0.00           H  
ATOM   1255  N   GLN    81      43.417 110.025  68.097  1.00  0.00           N  
ATOM   1256  CA  GLN    81      43.300 109.922  69.510  1.00  0.00           C  
ATOM   1257  C   GLN    81      42.479 108.656  69.956  1.00  0.00           C  
ATOM   1258  O   GLN    81      41.557 108.137  69.363  1.00  0.00           O  
ATOM   1259  CB  GLN    81      42.666 111.178  70.061  1.00  0.00           C  
ATOM   1260  CG  GLN    81      43.157 112.554  69.704  1.00  0.00           C  
ATOM   1261  CD  GLN    81      44.445 112.872  70.524  1.00  0.00           C  
ATOM   1262  NE2 GLN    81      45.406 113.340  69.968  1.00  0.00           N  
ATOM   1263  OE1 GLN    81      44.479 112.497  71.714  1.00  0.00           O  
ATOM   1264  H   GLN    81      42.572 110.242  67.589  1.00  0.00           H  
ATOM   1265  HA  GLN    81      44.297 109.817  69.939  1.00  0.00           H  
ATOM   1266  HB2 GLN    81      41.611 111.157  69.789  1.00  0.00           H  
ATOM   1267  HB3 GLN    81      42.510 111.083  71.136  1.00  0.00           H  
ATOM   1268  HG2 GLN    81      43.441 112.622  68.654  1.00  0.00           H  
ATOM   1269  HG3 GLN    81      42.362 113.281  69.874  1.00  0.00           H  
ATOM   1270 HE21 GLN    81      46.217 113.545  70.536  1.00  0.00           H  
ATOM   1271 HE22 GLN    81      45.319 113.758  69.053  1.00  0.00           H  
ATOM   1272  N   ALA    82      42.859 108.150  71.182  1.00  0.00           N  
ATOM   1273  CA  ALA    82      42.065 107.161  71.986  1.00  0.00           C  
ATOM   1274  C   ALA    82      40.668 107.644  72.387  1.00  0.00           C  
ATOM   1275  O   ALA    82      40.551 108.806  72.649  1.00  0.00           O  
ATOM   1276  CB  ALA    82      42.849 106.770  73.287  1.00  0.00           C  
ATOM   1277  H   ALA    82      43.604 108.665  71.628  1.00  0.00           H  
ATOM   1278  HA  ALA    82      41.841 106.309  71.343  1.00  0.00           H  
ATOM   1279  HB1 ALA    82      42.192 106.269  73.998  1.00  0.00           H  
ATOM   1280  HB2 ALA    82      43.570 106.002  73.007  1.00  0.00           H  
ATOM   1281  HB3 ALA    82      43.101 107.682  73.828  1.00  0.00           H  
ATOM   1282  N   SER    83      39.659 106.775  72.404  1.00  0.00           N  
ATOM   1283  CA  SER    83      38.225 107.213  72.574  1.00  0.00           C  
ATOM   1284  C   SER    83      37.887 107.560  74.050  1.00  0.00           C  
ATOM   1285  O   SER    83      38.502 106.909  74.941  1.00  0.00           O  
ATOM   1286  CB  SER    83      37.234 106.159  72.036  1.00  0.00           C  
ATOM   1287  OG  SER    83      37.440 105.888  70.607  1.00  0.00           O  
ATOM   1288  H   SER    83      39.850 105.847  72.056  1.00  0.00           H  
ATOM   1289  HA  SER    83      38.180 108.119  71.969  1.00  0.00           H  
ATOM   1290  HB2 SER    83      37.215 105.182  72.519  1.00  0.00           H  
ATOM   1291  HB3 SER    83      36.231 106.584  72.084  1.00  0.00           H  
ATOM   1292  HG  SER    83      37.247 106.737  70.203  1.00  0.00           H  
ATOM   1293  N   THR    84      36.995 108.484  74.319  1.00  0.00           N  
ATOM   1294  CA  THR    84      36.685 108.731  75.736  1.00  0.00           C  
ATOM   1295  C   THR    84      35.516 107.798  75.992  1.00  0.00           C  
ATOM   1296  O   THR    84      35.321 107.534  77.229  1.00  0.00           O  
ATOM   1297  CB  THR    84      36.340 110.198  75.965  1.00  0.00           C  
ATOM   1298  CG2 THR    84      37.500 111.105  75.501  1.00  0.00           C  
ATOM   1299  OG1 THR    84      35.209 110.631  75.290  1.00  0.00           O  
ATOM   1300  H   THR    84      36.357 108.923  73.672  1.00  0.00           H  
ATOM   1301  HA  THR    84      37.521 108.525  76.404  1.00  0.00           H  
ATOM   1302  HB  THR    84      36.042 110.324  77.006  1.00  0.00           H  
ATOM   1303  HG1 THR    84      34.597 110.822  76.005  1.00  0.00           H  
ATOM   1304 HG21 THR    84      37.164 112.142  75.504  1.00  0.00           H  
ATOM   1305 HG22 THR    84      38.296 110.930  76.225  1.00  0.00           H  
ATOM   1306 HG23 THR    84      37.938 110.888  74.527  1.00  0.00           H  
ATOM   1307  N   GLU    85      34.855 107.158  75.039  1.00  0.00           N  
ATOM   1308  CA  GLU    85      33.655 106.375  75.161  1.00  0.00           C  
ATOM   1309  C   GLU    85      33.561 105.311  74.056  1.00  0.00           C  
ATOM   1310  O   GLU    85      34.044 105.658  72.970  1.00  0.00           O  
ATOM   1311  CB  GLU    85      32.447 107.310  75.022  1.00  0.00           C  
ATOM   1312  CG  GLU    85      31.063 106.767  74.830  1.00  0.00           C  
ATOM   1313  CD  GLU    85      30.539 105.687  75.851  1.00  0.00           C  
ATOM   1314  OE1 GLU    85      29.323 105.730  76.119  1.00  0.00           O  
ATOM   1315  OE2 GLU    85      31.293 104.867  76.364  1.00  0.00           O1-
ATOM   1316  H   GLU    85      34.979 107.370  74.060  1.00  0.00           H  
ATOM   1317  HA  GLU    85      33.713 105.765  76.062  1.00  0.00           H  
ATOM   1318  HB2 GLU    85      32.316 108.002  75.854  1.00  0.00           H  
ATOM   1319  HB3 GLU    85      32.496 107.909  74.112  1.00  0.00           H  
ATOM   1320  HG2 GLU    85      30.243 107.463  74.657  1.00  0.00           H  
ATOM   1321  HG3 GLU    85      31.069 106.318  73.837  1.00  0.00           H  
ATOM   1322  N   ALA    86      33.159 104.056  74.407  1.00  0.00           N  
ATOM   1323  CA  ALA    86      33.074 102.931  73.566  1.00  0.00           C  
ATOM   1324  C   ALA    86      31.963 103.091  72.538  1.00  0.00           C  
ATOM   1325  O   ALA    86      30.904 103.544  72.785  1.00  0.00           O  
ATOM   1326  CB  ALA    86      32.838 101.678  74.514  1.00  0.00           C  
ATOM   1327  H   ALA    86      32.683 103.992  75.295  1.00  0.00           H  
ATOM   1328  HA  ALA    86      34.045 102.869  73.075  1.00  0.00           H  
ATOM   1329  HB1 ALA    86      32.929 100.786  73.894  1.00  0.00           H  
ATOM   1330  HB2 ALA    86      33.580 101.654  75.312  1.00  0.00           H  
ATOM   1331  HB3 ALA    86      31.913 101.707  75.089  1.00  0.00           H  
ATOM   1332  N   SER    87      32.292 102.537  71.306  1.00  0.00           N  
ATOM   1333  CA  SER    87      31.475 102.727  70.078  1.00  0.00           C  
ATOM   1334  C   SER    87      30.999 104.227  69.829  1.00  0.00           C  
ATOM   1335  O   SER    87      29.968 104.435  69.192  1.00  0.00           O  
ATOM   1336  CB  SER    87      30.255 101.783  70.159  1.00  0.00           C  
ATOM   1337  OG  SER    87      30.356 100.467  69.820  1.00  0.00           O  
ATOM   1338  H   SER    87      33.214 102.129  71.240  1.00  0.00           H  
ATOM   1339  HA  SER    87      32.130 102.339  69.298  1.00  0.00           H  
ATOM   1340  HB2 SER    87      29.884 101.825  71.183  1.00  0.00           H  
ATOM   1341  HB3 SER    87      29.458 102.152  69.514  1.00  0.00           H  
ATOM   1342  HG  SER    87      29.476 100.084  69.833  1.00  0.00           H  
ATOM   1343  N   SER    88      31.765 105.222  70.342  1.00  0.00           N  
ATOM   1344  CA  SER    88      31.498 106.664  70.110  1.00  0.00           C  
ATOM   1345  C   SER    88      31.727 107.207  68.666  1.00  0.00           C  
ATOM   1346  O   SER    88      31.470 108.367  68.359  1.00  0.00           O  
ATOM   1347  CB  SER    88      32.322 107.467  71.099  1.00  0.00           C  
ATOM   1348  OG  SER    88      33.730 107.482  70.970  1.00  0.00           O  
ATOM   1349  H   SER    88      32.575 104.938  70.875  1.00  0.00           H  
ATOM   1350  HA  SER    88      30.443 106.844  70.314  1.00  0.00           H  
ATOM   1351  HB2 SER    88      32.037 108.496  70.882  1.00  0.00           H  
ATOM   1352  HB3 SER    88      32.048 107.174  72.112  1.00  0.00           H  
ATOM   1353  HG  SER    88      34.104 106.823  71.560  1.00  0.00           H  
ATOM   1354  N   ASP    89      32.451 106.413  67.828  1.00  0.00           N  
ATOM   1355  CA  ASP    89      32.591 106.562  66.397  1.00  0.00           C  
ATOM   1356  C   ASP    89      32.255 105.303  65.526  1.00  0.00           C  
ATOM   1357  O   ASP    89      32.102 104.195  66.058  1.00  0.00           O  
ATOM   1358  CB  ASP    89      34.075 106.825  66.141  1.00  0.00           C  
ATOM   1359  CG  ASP    89      34.496 108.262  66.535  1.00  0.00           C  
ATOM   1360  OD1 ASP    89      33.956 109.280  65.960  1.00  0.00           O  
ATOM   1361  OD2 ASP    89      35.446 108.543  67.310  1.00  0.00           O1-
ATOM   1362  H   ASP    89      32.831 105.562  68.218  1.00  0.00           H  
ATOM   1363  HA  ASP    89      32.039 107.425  66.025  1.00  0.00           H  
ATOM   1364  HB2 ASP    89      34.726 106.107  66.641  1.00  0.00           H  
ATOM   1365  HB3 ASP    89      34.214 106.769  65.061  1.00  0.00           H  
ATOM   1366  N   LYS    90      32.084 105.528  64.184  1.00  0.00           N  
ATOM   1367  CA  LYS    90      31.777 104.413  63.246  1.00  0.00           C  
ATOM   1368  C   LYS    90      32.154 104.643  61.789  1.00  0.00           C  
ATOM   1369  O   LYS    90      32.479 105.790  61.375  1.00  0.00           O  
ATOM   1370  CB  LYS    90      30.227 104.180  63.358  1.00  0.00           C  
ATOM   1371  CG  LYS    90      29.276 105.275  62.810  1.00  0.00           C  
ATOM   1372  CD  LYS    90      27.736 105.203  63.148  1.00  0.00           C  
ATOM   1373  CE  LYS    90      27.176 103.842  62.710  1.00  0.00           C  
ATOM   1374  NZ  LYS    90      25.658 103.853  62.853  1.00  0.00           N1+
ATOM   1375  H   LYS    90      32.347 106.428  63.810  1.00  0.00           H  
ATOM   1376  HA  LYS    90      32.246 103.465  63.510  1.00  0.00           H  
ATOM   1377  HB2 LYS    90      30.037 103.235  62.849  1.00  0.00           H  
ATOM   1378  HB3 LYS    90      29.965 104.025  64.404  1.00  0.00           H  
ATOM   1379  HG2 LYS    90      29.561 106.247  63.213  1.00  0.00           H  
ATOM   1380  HG3 LYS    90      29.354 105.247  61.723  1.00  0.00           H  
ATOM   1381  HD2 LYS    90      27.549 105.458  64.191  1.00  0.00           H  
ATOM   1382  HD3 LYS    90      27.276 105.975  62.530  1.00  0.00           H  
ATOM   1383  HE2 LYS    90      27.277 103.847  61.625  1.00  0.00           H  
ATOM   1384  HE3 LYS    90      27.734 103.003  63.126  1.00  0.00           H  
ATOM   1385  HZ1 LYS    90      25.439 104.017  63.826  1.00  0.00           H  
ATOM   1386  HZ2 LYS    90      25.353 104.517  62.156  1.00  0.00           H  
ATOM   1387  HZ3 LYS    90      25.200 102.998  62.571  1.00  0.00           H  
ATOM   1388  N   VAL    91      32.009 103.617  60.961  1.00  0.00           N  
ATOM   1389  CA  VAL    91      32.177 103.642  59.502  1.00  0.00           C  
ATOM   1390  C   VAL    91      31.191 102.654  58.817  1.00  0.00           C  
ATOM   1391  O   VAL    91      30.933 101.546  59.369  1.00  0.00           O  
ATOM   1392  CB  VAL    91      33.643 103.327  59.025  1.00  0.00           C  
ATOM   1393  CG1 VAL    91      34.124 101.936  59.537  1.00  0.00           C  
ATOM   1394  CG2 VAL    91      33.710 103.429  57.505  1.00  0.00           C  
ATOM   1395  H   VAL    91      31.632 102.781  61.383  1.00  0.00           H  
ATOM   1396  HA  VAL    91      32.084 104.692  59.221  1.00  0.00           H  
ATOM   1397  HB  VAL    91      34.267 104.105  59.465  1.00  0.00           H  
ATOM   1398 HG11 VAL    91      35.077 101.725  59.050  1.00  0.00           H  
ATOM   1399 HG12 VAL    91      34.201 101.882  60.623  1.00  0.00           H  
ATOM   1400 HG13 VAL    91      33.403 101.194  59.192  1.00  0.00           H  
ATOM   1401 HG21 VAL    91      33.287 104.340  57.083  1.00  0.00           H  
ATOM   1402 HG22 VAL    91      34.730 103.220  57.182  1.00  0.00           H  
ATOM   1403 HG23 VAL    91      33.115 102.634  57.054  1.00  0.00           H  
ATOM   1404  N   THR    92      30.575 103.076  57.708  1.00  0.00           N  
ATOM   1405  CA  THR    92      29.479 102.320  57.181  1.00  0.00           C  
ATOM   1406  C   THR    92      29.004 102.849  55.816  1.00  0.00           C  
ATOM   1407  O   THR    92      29.455 103.886  55.230  1.00  0.00           O  
ATOM   1408  CB  THR    92      28.219 102.353  58.159  1.00  0.00           C  
ATOM   1409  CG2 THR    92      27.776 103.790  58.475  1.00  0.00           C  
ATOM   1410  OG1 THR    92      27.074 101.778  57.732  1.00  0.00           O  
ATOM   1411  H   THR    92      30.744 104.026  57.411  1.00  0.00           H  
ATOM   1412  HA  THR    92      29.804 101.295  57.003  1.00  0.00           H  
ATOM   1413  HB  THR    92      28.421 101.989  59.166  1.00  0.00           H  
ATOM   1414  HG1 THR    92      27.271 100.843  57.640  1.00  0.00           H  
ATOM   1415 HG21 THR    92      28.368 104.363  59.189  1.00  0.00           H  
ATOM   1416 HG22 THR    92      27.628 104.351  57.552  1.00  0.00           H  
ATOM   1417 HG23 THR    92      26.806 103.686  58.962  1.00  0.00           H  
ATOM   1418  N   VAL    93      28.471 101.854  55.109  1.00  0.00           N  
ATOM   1419  CA  VAL    93      28.289 101.851  53.629  1.00  0.00           C  
ATOM   1420  C   VAL    93      26.917 101.597  53.216  1.00  0.00           C  
ATOM   1421  O   VAL    93      26.206 100.762  53.900  1.00  0.00           O  
ATOM   1422  CB  VAL    93      29.321 100.975  52.932  1.00  0.00           C  
ATOM   1423  CG1 VAL    93      30.761 101.319  53.325  1.00  0.00           C  
ATOM   1424  CG2 VAL    93      29.013  99.480  53.267  1.00  0.00           C  
ATOM   1425  H   VAL    93      28.103 101.086  55.651  1.00  0.00           H  
ATOM   1426  HA  VAL    93      28.536 102.895  53.432  1.00  0.00           H  
ATOM   1427  HB  VAL    93      29.255 101.075  51.849  1.00  0.00           H  
ATOM   1428 HG11 VAL    93      30.981 101.170  54.383  1.00  0.00           H  
ATOM   1429 HG12 VAL    93      31.359 100.676  52.679  1.00  0.00           H  
ATOM   1430 HG13 VAL    93      30.871 102.361  53.025  1.00  0.00           H  
ATOM   1431 HG21 VAL    93      29.065  99.256  54.332  1.00  0.00           H  
ATOM   1432 HG22 VAL    93      28.010  99.316  52.873  1.00  0.00           H  
ATOM   1433 HG23 VAL    93      29.690  98.788  52.765  1.00  0.00           H  
ATOM   1434  N   ASN    94      26.413 102.222  52.146  1.00  0.00           N  
ATOM   1435  CA  ASN    94      25.173 101.909  51.446  1.00  0.00           C  
ATOM   1436  C   ASN    94      25.562 101.302  50.050  1.00  0.00           C  
ATOM   1437  O   ASN    94      26.448 101.853  49.373  1.00  0.00           O  
ATOM   1438  CB  ASN    94      24.343 103.192  51.250  1.00  0.00           C  
ATOM   1439  CG  ASN    94      23.369 103.455  52.389  1.00  0.00           C  
ATOM   1440  ND2 ASN    94      23.880 104.107  53.420  1.00  0.00           N  
ATOM   1441  OD1 ASN    94      22.154 103.086  52.327  1.00  0.00           O  
ATOM   1442  H   ASN    94      26.920 102.981  51.713  1.00  0.00           H  
ATOM   1443  HA  ASN    94      24.477 101.235  51.945  1.00  0.00           H  
ATOM   1444  HB2 ASN    94      25.018 104.037  51.111  1.00  0.00           H  
ATOM   1445  HB3 ASN    94      23.778 103.072  50.325  1.00  0.00           H  
ATOM   1446 HD21 ASN    94      23.240 104.331  54.169  1.00  0.00           H  
ATOM   1447 HD22 ASN    94      24.762 104.597  53.384  1.00  0.00           H  
ATOM   1448  N   TYR    95      24.758 100.371  49.535  1.00  0.00           N  
ATOM   1449  CA  TYR    95      24.952  99.588  48.305  1.00  0.00           C  
ATOM   1450  C   TYR    95      23.905  99.935  47.232  1.00  0.00           C  
ATOM   1451  O   TYR    95      22.726  99.963  47.546  1.00  0.00           O  
ATOM   1452  CB  TYR    95      24.829  98.111  48.563  1.00  0.00           C  
ATOM   1453  CG  TYR    95      25.875  97.478  49.444  1.00  0.00           C  
ATOM   1454  CD1 TYR    95      27.236  97.663  49.061  1.00  0.00           C  
ATOM   1455  CD2 TYR    95      25.489  96.755  50.568  1.00  0.00           C  
ATOM   1456  CE1 TYR    95      28.237  97.122  49.917  1.00  0.00           C  
ATOM   1457  CE2 TYR    95      26.506  96.179  51.393  1.00  0.00           C  
ATOM   1458  CZ  TYR    95      27.844  96.338  51.067  1.00  0.00           C  
ATOM   1459  OH  TYR    95      28.763  95.745  51.901  1.00  0.00           O  
ATOM   1460  H   TYR    95      23.921 100.097  50.029  1.00  0.00           H  
ATOM   1461  HA  TYR    95      25.906  99.827  47.834  1.00  0.00           H  
ATOM   1462  HB2 TYR    95      23.845  97.972  49.013  1.00  0.00           H  
ATOM   1463  HB3 TYR    95      24.874  97.688  47.560  1.00  0.00           H  
ATOM   1464  HD1 TYR    95      27.425  98.206  48.147  1.00  0.00           H  
ATOM   1465  HD2 TYR    95      24.451  96.588  50.815  1.00  0.00           H  
ATOM   1466  HE1 TYR    95      29.301  97.233  49.764  1.00  0.00           H  
ATOM   1467  HE2 TYR    95      26.233  95.675  52.308  1.00  0.00           H  
ATOM   1468  HH  TYR    95      29.607  95.477  51.528  1.00  0.00           H  
ATOM   1469  N   TYR    96      24.336 100.031  46.012  1.00  0.00           N  
ATOM   1470  CA  TYR    96      23.510 100.490  44.912  1.00  0.00           C  
ATOM   1471  C   TYR    96      23.879  99.706  43.635  1.00  0.00           C  
ATOM   1472  O   TYR    96      24.934  99.155  43.574  1.00  0.00           O  
ATOM   1473  CB  TYR    96      23.736 101.955  44.608  1.00  0.00           C  
ATOM   1474  CG  TYR    96      23.341 102.854  45.742  1.00  0.00           C  
ATOM   1475  CD1 TYR    96      22.008 103.340  45.848  1.00  0.00           C  
ATOM   1476  CD2 TYR    96      24.235 103.176  46.727  1.00  0.00           C  
ATOM   1477  CE1 TYR    96      21.656 104.198  46.885  1.00  0.00           C  
ATOM   1478  CE2 TYR    96      23.896 103.943  47.789  1.00  0.00           C  
ATOM   1479  CZ  TYR    96      22.592 104.473  47.907  1.00  0.00           C  
ATOM   1480  OH  TYR    96      22.267 105.314  48.887  1.00  0.00           O  
ATOM   1481  H   TYR    96      25.319  99.923  45.803  1.00  0.00           H  
ATOM   1482  HA  TYR    96      22.466 100.328  45.180  1.00  0.00           H  
ATOM   1483  HB2 TYR    96      24.789 102.074  44.353  1.00  0.00           H  
ATOM   1484  HB3 TYR    96      23.104 102.317  43.797  1.00  0.00           H  
ATOM   1485  HD1 TYR    96      21.288 103.104  45.078  1.00  0.00           H  
ATOM   1486  HD2 TYR    96      25.278 102.898  46.732  1.00  0.00           H  
ATOM   1487  HE1 TYR    96      20.691 104.656  47.044  1.00  0.00           H  
ATOM   1488  HE2 TYR    96      24.638 104.269  48.503  1.00  0.00           H  
ATOM   1489  HH  TYR    96      23.030 105.653  49.360  1.00  0.00           H  
ATOM   1490  N   ASP    97      22.963  99.830  42.637  1.00  0.00           N  
ATOM   1491  CA  ASP    97      23.318  99.557  41.237  1.00  0.00           C  
ATOM   1492  C   ASP    97      24.299 100.677  40.683  1.00  0.00           C  
ATOM   1493  O   ASP    97      24.417 101.721  41.276  1.00  0.00           O  
ATOM   1494  CB  ASP    97      22.063  99.550  40.364  1.00  0.00           C  
ATOM   1495  CG  ASP    97      22.191  99.084  38.893  1.00  0.00           C  
ATOM   1496  OD1 ASP    97      23.058  98.205  38.605  1.00  0.00           O  
ATOM   1497  OD2 ASP    97      21.429  99.413  37.961  1.00  0.00           O1-
ATOM   1498  H   ASP    97      22.001 100.068  42.831  1.00  0.00           H  
ATOM   1499  HA  ASP    97      23.797  98.578  41.226  1.00  0.00           H  
ATOM   1500  HB2 ASP    97      21.280  98.878  40.716  1.00  0.00           H  
ATOM   1501  HB3 ASP    97      21.666 100.562  40.278  1.00  0.00           H  
ATOM   1502  N   GLU    98      24.898 100.639  39.476  1.00  0.00           N  
ATOM   1503  CA  GLU    98      25.796 101.784  38.993  1.00  0.00           C  
ATOM   1504  C   GLU    98      25.059 103.138  38.654  1.00  0.00           C  
ATOM   1505  O   GLU    98      25.602 104.180  38.939  1.00  0.00           O  
ATOM   1506  CB  GLU    98      26.638 101.291  37.779  1.00  0.00           C  
ATOM   1507  CG  GLU    98      27.813 102.226  37.320  1.00  0.00           C  
ATOM   1508  CD  GLU    98      27.359 103.155  36.177  1.00  0.00           C  
ATOM   1509  OE1 GLU    98      27.795 104.303  36.186  1.00  0.00           O  
ATOM   1510  OE2 GLU    98      26.686 102.726  35.178  1.00  0.00           O1-
ATOM   1511  H   GLU    98      24.694  99.843  38.889  1.00  0.00           H  
ATOM   1512  HA  GLU    98      26.505 102.055  39.775  1.00  0.00           H  
ATOM   1513  HB2 GLU    98      27.051 100.342  38.120  1.00  0.00           H  
ATOM   1514  HB3 GLU    98      26.025 101.059  36.908  1.00  0.00           H  
ATOM   1515  HG2 GLU    98      28.306 102.726  38.154  1.00  0.00           H  
ATOM   1516  HG3 GLU    98      28.564 101.612  36.823  1.00  0.00           H  
ATOM   1517  N   GLU    99      23.805 103.103  38.190  1.00  0.00           N  
ATOM   1518  CA  GLU    99      22.958 104.317  38.069  1.00  0.00           C  
ATOM   1519  C   GLU    99      21.847 104.162  39.198  1.00  0.00           C  
ATOM   1520  O   GLU    99      20.720 104.763  39.045  1.00  0.00           O  
ATOM   1521  CB  GLU    99      22.459 104.661  36.620  1.00  0.00           C  
ATOM   1522  CG  GLU    99      22.050 106.109  36.303  1.00  0.00           C  
ATOM   1523  CD  GLU    99      22.182 106.632  34.899  1.00  0.00           C  
ATOM   1524  OE1 GLU    99      21.958 107.894  34.676  1.00  0.00           O  
ATOM   1525  OE2 GLU    99      22.636 105.854  34.022  1.00  0.00           O1-
ATOM   1526  H   GLU    99      23.471 102.314  37.655  1.00  0.00           H  
ATOM   1527  HA  GLU    99      23.559 105.147  38.438  1.00  0.00           H  
ATOM   1528  HB2 GLU    99      23.242 104.360  35.923  1.00  0.00           H  
ATOM   1529  HB3 GLU    99      21.548 104.117  36.370  1.00  0.00           H  
ATOM   1530  HG2 GLU    99      21.075 106.377  36.711  1.00  0.00           H  
ATOM   1531  HG3 GLU    99      22.784 106.687  36.865  1.00  0.00           H  
ATOM   1532  N   GLY   100      22.045 103.399  40.284  1.00  0.00           N  
ATOM   1533  CA  GLY   100      21.168 103.223  41.422  1.00  0.00           C  
ATOM   1534  C   GLY   100      20.935 104.479  42.192  1.00  0.00           C  
ATOM   1535  O   GLY   100      21.920 105.193  42.412  1.00  0.00           O  
ATOM   1536  H   GLY   100      22.903 102.868  40.269  1.00  0.00           H  
ATOM   1537  HA2 GLY   100      20.272 102.703  41.083  1.00  0.00           H  
ATOM   1538  HA3 GLY   100      21.534 102.438  42.084  1.00  0.00           H  
ATOM   1539  N   SER   101      19.687 104.754  42.614  1.00  0.00           N  
ATOM   1540  CA  SER   101      19.327 105.846  43.533  1.00  0.00           C  
ATOM   1541  C   SER   101      18.631 105.436  44.857  1.00  0.00           C  
ATOM   1542  O   SER   101      18.923 106.024  45.869  1.00  0.00           O  
ATOM   1543  CB  SER   101      18.524 106.810  42.627  1.00  0.00           C  
ATOM   1544  OG  SER   101      17.841 107.774  43.396  1.00  0.00           O  
ATOM   1545  H   SER   101      18.837 104.247  42.412  1.00  0.00           H  
ATOM   1546  HA  SER   101      20.209 106.407  43.841  1.00  0.00           H  
ATOM   1547  HB2 SER   101      19.314 107.232  42.006  1.00  0.00           H  
ATOM   1548  HB3 SER   101      17.843 106.295  41.950  1.00  0.00           H  
ATOM   1549  HG  SER   101      16.972 107.483  43.683  1.00  0.00           H  
ATOM   1550  N   ILE   102      17.647 104.625  44.829  1.00  0.00           N  
ATOM   1551  CA  ILE   102      17.204 103.890  46.044  1.00  0.00           C  
ATOM   1552  C   ILE   102      18.319 102.815  46.382  1.00  0.00           C  
ATOM   1553  O   ILE   102      18.768 102.224  45.372  1.00  0.00           O  
ATOM   1554  CB  ILE   102      15.829 103.238  45.733  1.00  0.00           C  
ATOM   1555  CG1 ILE   102      14.728 104.311  45.650  1.00  0.00           C  
ATOM   1556  CG2 ILE   102      15.448 102.252  46.825  1.00  0.00           C  
ATOM   1557  CD1 ILE   102      13.571 103.808  44.825  1.00  0.00           C  
ATOM   1558  H   ILE   102      17.299 104.216  43.973  1.00  0.00           H  
ATOM   1559  HA  ILE   102      17.074 104.640  46.825  1.00  0.00           H  
ATOM   1560  HB  ILE   102      15.877 102.721  44.775  1.00  0.00           H  
ATOM   1561 HG12 ILE   102      14.367 104.601  46.637  1.00  0.00           H  
ATOM   1562 HG13 ILE   102      15.085 105.194  45.120  1.00  0.00           H  
ATOM   1563 HG21 ILE   102      14.400 101.951  46.827  1.00  0.00           H  
ATOM   1564 HG22 ILE   102      15.935 101.289  46.671  1.00  0.00           H  
ATOM   1565 HG23 ILE   102      15.612 102.612  47.840  1.00  0.00           H  
ATOM   1566 HD11 ILE   102      13.784 103.831  43.756  1.00  0.00           H  
ATOM   1567 HD12 ILE   102      13.117 102.940  45.303  1.00  0.00           H  
ATOM   1568 HD13 ILE   102      12.770 104.529  44.986  1.00  0.00           H  
ATOM   1569  N   PRO   103      18.784 102.570  47.613  1.00  0.00           N  
ATOM   1570  CA  PRO   103      19.727 101.496  48.062  1.00  0.00           C  
ATOM   1571  C   PRO   103      19.129 100.107  47.801  1.00  0.00           C  
ATOM   1572  O   PRO   103      17.911  99.818  47.850  1.00  0.00           O  
ATOM   1573  CB  PRO   103      20.008 101.668  49.545  1.00  0.00           C  
ATOM   1574  CG  PRO   103      18.751 102.466  50.021  1.00  0.00           C  
ATOM   1575  CD  PRO   103      18.404 103.282  48.806  1.00  0.00           C  
ATOM   1576  HA  PRO   103      20.703 101.525  47.578  1.00  0.00           H  
ATOM   1577  HB2 PRO   103      20.222 100.701  50.001  1.00  0.00           H  
ATOM   1578  HB3 PRO   103      20.836 102.370  49.651  1.00  0.00           H  
ATOM   1579  HG2 PRO   103      17.907 101.847  50.327  1.00  0.00           H  
ATOM   1580  HG3 PRO   103      18.984 103.025  50.927  1.00  0.00           H  
ATOM   1581  HD2 PRO   103      17.353 103.568  48.780  1.00  0.00           H  
ATOM   1582  HD3 PRO   103      18.926 104.232  48.921  1.00  0.00           H  
ATOM   1583  N   ILE   104      20.053  99.090  47.541  1.00  0.00           N  
ATOM   1584  CA  ILE   104      19.728  97.642  47.646  1.00  0.00           C  
ATOM   1585  C   ILE   104      19.909  97.205  49.018  1.00  0.00           C  
ATOM   1586  O   ILE   104      19.018  96.544  49.563  1.00  0.00           O  
ATOM   1587  CB  ILE   104      20.582  96.720  46.610  1.00  0.00           C  
ATOM   1588  CG1 ILE   104      20.623  97.183  45.078  1.00  0.00           C  
ATOM   1589  CG2 ILE   104      19.986  95.294  46.616  1.00  0.00           C  
ATOM   1590  CD1 ILE   104      19.271  97.613  44.578  1.00  0.00           C  
ATOM   1591  H   ILE   104      21.027  99.341  47.457  1.00  0.00           H  
ATOM   1592  HA  ILE   104      18.674  97.540  47.386  1.00  0.00           H  
ATOM   1593  HB  ILE   104      21.582  96.831  47.030  1.00  0.00           H  
ATOM   1594 HG12 ILE   104      21.301  98.023  44.926  1.00  0.00           H  
ATOM   1595 HG13 ILE   104      21.022  96.429  44.399  1.00  0.00           H  
ATOM   1596 HG21 ILE   104      20.149  94.803  47.575  1.00  0.00           H  
ATOM   1597 HG22 ILE   104      18.908  95.242  46.467  1.00  0.00           H  
ATOM   1598 HG23 ILE   104      20.466  94.742  45.807  1.00  0.00           H  
ATOM   1599 HD11 ILE   104      18.576  96.785  44.714  1.00  0.00           H  
ATOM   1600 HD12 ILE   104      18.946  98.498  45.124  1.00  0.00           H  
ATOM   1601 HD13 ILE   104      19.346  97.823  43.511  1.00  0.00           H  
ATOM   1602  N   ASP   105      20.976  97.659  49.697  1.00  0.00           N  
ATOM   1603  CA  ASP   105      21.236  97.287  51.107  1.00  0.00           C  
ATOM   1604  C   ASP   105      22.234  98.241  51.818  1.00  0.00           C  
ATOM   1605  O   ASP   105      22.712  99.229  51.240  1.00  0.00           O  
ATOM   1606  CB  ASP   105      21.751  95.777  51.066  1.00  0.00           C  
ATOM   1607  CG  ASP   105      21.637  95.094  52.425  1.00  0.00           C  
ATOM   1608  OD1 ASP   105      21.159  95.681  53.381  1.00  0.00           O  
ATOM   1609  OD2 ASP   105      22.095  93.934  52.547  1.00  0.00           O1-
ATOM   1610  H   ASP   105      21.737  98.168  49.272  1.00  0.00           H  
ATOM   1611  HA  ASP   105      20.291  97.344  51.647  1.00  0.00           H  
ATOM   1612  HB2 ASP   105      21.113  95.173  50.420  1.00  0.00           H  
ATOM   1613  HB3 ASP   105      22.722  95.639  50.589  1.00  0.00           H  
ATOM   1614  N   GLN   106      22.686  97.844  53.003  1.00  0.00           N  
ATOM   1615  CA  GLN   106      23.812  98.561  53.690  1.00  0.00           C  
ATOM   1616  C   GLN   106      24.702  97.588  54.532  1.00  0.00           C  
ATOM   1617  O   GLN   106      24.354  96.429  54.779  1.00  0.00           O  
ATOM   1618  CB  GLN   106      23.257  99.483  54.800  1.00  0.00           C  
ATOM   1619  CG  GLN   106      22.317 100.619  54.188  1.00  0.00           C  
ATOM   1620  CD  GLN   106      20.774 100.400  54.128  1.00  0.00           C  
ATOM   1621  NE2 GLN   106      20.124 101.112  53.247  1.00  0.00           N  
ATOM   1622  OE1 GLN   106      20.183  99.757  54.988  1.00  0.00           O  
ATOM   1623  H   GLN   106      22.277  97.099  53.548  1.00  0.00           H  
ATOM   1624  HA  GLN   106      24.407  99.196  53.033  1.00  0.00           H  
ATOM   1625  HB2 GLN   106      22.659  98.953  55.541  1.00  0.00           H  
ATOM   1626  HB3 GLN   106      24.124 100.029  55.173  1.00  0.00           H  
ATOM   1627  HG2 GLN   106      22.536 101.574  54.665  1.00  0.00           H  
ATOM   1628  HG3 GLN   106      22.601 100.897  53.172  1.00  0.00           H  
ATOM   1629 HE21 GLN   106      19.129 101.156  53.414  1.00  0.00           H  
ATOM   1630 HE22 GLN   106      20.608 101.850  52.757  1.00  0.00           H  
ATOM   1631  N   ALA   107      25.810  98.044  55.035  1.00  0.00           N  
ATOM   1632  CA  ALA   107      26.658  97.391  56.045  1.00  0.00           C  
ATOM   1633  C   ALA   107      27.492  98.312  56.942  1.00  0.00           C  
ATOM   1634  O   ALA   107      27.690  99.500  56.588  1.00  0.00           O  
ATOM   1635  CB  ALA   107      27.513  96.334  55.293  1.00  0.00           C  
ATOM   1636  H   ALA   107      25.967  99.022  54.835  1.00  0.00           H  
ATOM   1637  HA  ALA   107      26.035  96.753  56.672  1.00  0.00           H  
ATOM   1638  HB1 ALA   107      27.834  96.887  54.410  1.00  0.00           H  
ATOM   1639  HB2 ALA   107      28.296  95.971  55.959  1.00  0.00           H  
ATOM   1640  HB3 ALA   107      26.990  95.419  55.014  1.00  0.00           H  
ATOM   1641  N   GLY   108      28.023  97.928  58.073  1.00  0.00           N  
ATOM   1642  CA  GLY   108      28.553  98.822  59.009  1.00  0.00           C  
ATOM   1643  C   GLY   108      29.288  98.156  60.217  1.00  0.00           C  
ATOM   1644  O   GLY   108      29.104  96.989  60.459  1.00  0.00           O  
ATOM   1645  H   GLY   108      27.944  96.968  58.377  1.00  0.00           H  
ATOM   1646  HA2 GLY   108      29.212  99.558  58.548  1.00  0.00           H  
ATOM   1647  HA3 GLY   108      27.699  99.376  59.401  1.00  0.00           H  
ATOM   1648  N   LEU   109      30.110  98.969  60.863  1.00  0.00           N  
ATOM   1649  CA  LEU   109      31.079  98.648  61.949  1.00  0.00           C  
ATOM   1650  C   LEU   109      31.142  99.852  62.898  1.00  0.00           C  
ATOM   1651  O   LEU   109      31.586 100.888  62.436  1.00  0.00           O  
ATOM   1652  CB  LEU   109      32.443  98.250  61.308  1.00  0.00           C  
ATOM   1653  CG  LEU   109      33.582  97.707  62.220  1.00  0.00           C  
ATOM   1654  CD1 LEU   109      33.365  96.279  62.689  1.00  0.00           C  
ATOM   1655  CD2 LEU   109      35.017  97.917  61.633  1.00  0.00           C  
ATOM   1656  H   LEU   109      30.195  99.891  60.459  1.00  0.00           H  
ATOM   1657  HA  LEU   109      30.786  97.750  62.493  1.00  0.00           H  
ATOM   1658  HB2 LEU   109      32.317  97.530  60.500  1.00  0.00           H  
ATOM   1659  HB3 LEU   109      32.861  99.144  60.844  1.00  0.00           H  
ATOM   1660  HG  LEU   109      33.496  98.352  63.095  1.00  0.00           H  
ATOM   1661 HD11 LEU   109      33.331  95.591  61.844  1.00  0.00           H  
ATOM   1662 HD12 LEU   109      34.156  95.969  63.372  1.00  0.00           H  
ATOM   1663 HD13 LEU   109      32.471  96.095  63.285  1.00  0.00           H  
ATOM   1664 HD21 LEU   109      35.105  98.639  60.821  1.00  0.00           H  
ATOM   1665 HD22 LEU   109      35.761  98.085  62.411  1.00  0.00           H  
ATOM   1666 HD23 LEU   109      35.417  96.960  61.299  1.00  0.00           H  
ATOM   1667  N   PHE   110      30.769  99.730  64.165  1.00  0.00           N  
ATOM   1668  CA  PHE   110      31.198 100.743  65.190  1.00  0.00           C  
ATOM   1669  C   PHE   110      32.599 100.537  65.705  1.00  0.00           C  
ATOM   1670  O   PHE   110      33.040  99.382  65.783  1.00  0.00           O  
ATOM   1671  CB  PHE   110      30.155 100.606  66.311  1.00  0.00           C  
ATOM   1672  CG  PHE   110      28.746 100.944  65.945  1.00  0.00           C  
ATOM   1673  CD1 PHE   110      27.775  99.945  65.617  1.00  0.00           C  
ATOM   1674  CD2 PHE   110      28.331 102.237  66.034  1.00  0.00           C  
ATOM   1675  CE1 PHE   110      26.422 100.326  65.346  1.00  0.00           C  
ATOM   1676  CE2 PHE   110      27.031 102.670  65.723  1.00  0.00           C  
ATOM   1677  CZ  PHE   110      26.082 101.722  65.374  1.00  0.00           C  
ATOM   1678  H   PHE   110      30.420  98.836  64.481  1.00  0.00           H  
ATOM   1679  HA  PHE   110      31.058 101.744  64.783  1.00  0.00           H  
ATOM   1680  HB2 PHE   110      30.240  99.592  66.703  1.00  0.00           H  
ATOM   1681  HB3 PHE   110      30.557 101.303  67.048  1.00  0.00           H  
ATOM   1682  HD1 PHE   110      27.981  98.890  65.513  1.00  0.00           H  
ATOM   1683  HD2 PHE   110      28.990 102.963  66.486  1.00  0.00           H  
ATOM   1684  HE1 PHE   110      25.681  99.570  65.129  1.00  0.00           H  
ATOM   1685  HE2 PHE   110      26.813 103.724  65.810  1.00  0.00           H  
ATOM   1686  HZ  PHE   110      25.066 102.085  65.323  1.00  0.00           H  
ATOM   1687  N   LEU   111      33.333 101.597  65.993  1.00  0.00           N  
ATOM   1688  CA  LEU   111      34.777 101.687  66.335  1.00  0.00           C  
ATOM   1689  C   LEU   111      35.097 102.403  67.653  1.00  0.00           C  
ATOM   1690  O   LEU   111      34.524 103.343  68.160  1.00  0.00           O  
ATOM   1691  CB  LEU   111      35.509 102.406  65.192  1.00  0.00           C  
ATOM   1692  CG  LEU   111      36.204 101.414  64.211  1.00  0.00           C  
ATOM   1693  CD1 LEU   111      36.801 102.170  63.072  1.00  0.00           C  
ATOM   1694  CD2 LEU   111      37.415 100.729  64.901  1.00  0.00           C  
ATOM   1695  H   LEU   111      32.849 102.467  65.824  1.00  0.00           H  
ATOM   1696  HA  LEU   111      35.182 100.676  66.375  1.00  0.00           H  
ATOM   1697  HB2 LEU   111      34.835 102.968  64.546  1.00  0.00           H  
ATOM   1698  HB3 LEU   111      36.243 103.100  65.601  1.00  0.00           H  
ATOM   1699  HG  LEU   111      35.535 100.669  63.779  1.00  0.00           H  
ATOM   1700 HD11 LEU   111      37.502 102.962  63.336  1.00  0.00           H  
ATOM   1701 HD12 LEU   111      37.413 101.462  62.513  1.00  0.00           H  
ATOM   1702 HD13 LEU   111      36.064 102.481  62.332  1.00  0.00           H  
ATOM   1703 HD21 LEU   111      37.988 100.242  64.112  1.00  0.00           H  
ATOM   1704 HD22 LEU   111      38.112 101.466  65.299  1.00  0.00           H  
ATOM   1705 HD23 LEU   111      37.223 100.043  65.725  1.00  0.00           H  
ATOM   1706  N   THR   112      36.006 101.714  68.401  1.00  0.00           N  
ATOM   1707  CA  THR   112      36.617 102.265  69.654  1.00  0.00           C  
ATOM   1708  C   THR   112      38.160 102.171  69.490  1.00  0.00           C  
ATOM   1709  O   THR   112      38.700 101.156  69.093  1.00  0.00           O  
ATOM   1710  CB  THR   112      36.339 101.418  70.872  1.00  0.00           C  
ATOM   1711  CG2 THR   112      36.914 102.078  72.090  1.00  0.00           C  
ATOM   1712  OG1 THR   112      34.971 101.124  71.087  1.00  0.00           O  
ATOM   1713  H   THR   112      36.473 100.888  68.053  1.00  0.00           H  
ATOM   1714  HA  THR   112      36.361 103.317  69.783  1.00  0.00           H  
ATOM   1715  HB  THR   112      36.820 100.445  70.769  1.00  0.00           H  
ATOM   1716  HG1 THR   112      34.637 100.613  70.346  1.00  0.00           H  
ATOM   1717 HG21 THR   112      36.412 101.661  72.963  1.00  0.00           H  
ATOM   1718 HG22 THR   112      37.955 101.849  72.315  1.00  0.00           H  
ATOM   1719 HG23 THR   112      36.708 103.146  72.170  1.00  0.00           H  
ATOM   1720  N   ALA   113      38.817 103.273  69.914  1.00  0.00           N  
ATOM   1721  CA  ALA   113      40.254 103.299  69.867  1.00  0.00           C  
ATOM   1722  C   ALA   113      40.927 103.251  71.201  1.00  0.00           C  
ATOM   1723  O   ALA   113      40.529 103.981  72.170  1.00  0.00           O  
ATOM   1724  CB  ALA   113      40.649 104.623  69.145  1.00  0.00           C  
ATOM   1725  H   ALA   113      38.281 104.073  70.217  1.00  0.00           H  
ATOM   1726  HA  ALA   113      40.574 102.431  69.292  1.00  0.00           H  
ATOM   1727  HB1 ALA   113      41.718 104.616  69.361  1.00  0.00           H  
ATOM   1728  HB2 ALA   113      40.381 104.576  68.089  1.00  0.00           H  
ATOM   1729  HB3 ALA   113      40.336 105.543  69.637  1.00  0.00           H  
ATOM   1730  N   ILE   114      41.953 102.423  71.380  1.00  0.00           N  
ATOM   1731  CA  ILE   114      42.766 102.145  72.571  1.00  0.00           C  
ATOM   1732  C   ILE   114      44.160 102.473  72.208  1.00  0.00           C  
ATOM   1733  O   ILE   114      44.667 102.021  71.133  1.00  0.00           O  
ATOM   1734  CB  ILE   114      42.559 100.669  72.985  1.00  0.00           C  
ATOM   1735  CG1 ILE   114      41.118 100.515  73.502  1.00  0.00           C  
ATOM   1736  CG2 ILE   114      43.614 100.352  74.185  1.00  0.00           C  
ATOM   1737  CD1 ILE   114      40.886  99.327  74.311  1.00  0.00           C  
ATOM   1738  H   ILE   114      42.261 101.939  70.549  1.00  0.00           H  
ATOM   1739  HA  ILE   114      42.482 102.865  73.339  1.00  0.00           H  
ATOM   1740  HB  ILE   114      42.692  99.980  72.151  1.00  0.00           H  
ATOM   1741 HG12 ILE   114      40.794 101.412  74.028  1.00  0.00           H  
ATOM   1742 HG13 ILE   114      40.488 100.452  72.614  1.00  0.00           H  
ATOM   1743 HG21 ILE   114      43.527  99.300  74.458  1.00  0.00           H  
ATOM   1744 HG22 ILE   114      44.654 100.440  73.873  1.00  0.00           H  
ATOM   1745 HG23 ILE   114      43.406 100.937  75.081  1.00  0.00           H  
ATOM   1746 HD11 ILE   114      39.840  99.336  74.618  1.00  0.00           H  
ATOM   1747 HD12 ILE   114      41.252  98.422  73.826  1.00  0.00           H  
ATOM   1748 HD13 ILE   114      41.326  99.437  75.302  1.00  0.00           H  
ATOM   1749  N   GLU   115      44.897 103.056  73.148  1.00  0.00           N  
ATOM   1750  CA  GLU   115      46.367 103.257  73.076  1.00  0.00           C  
ATOM   1751  C   GLU   115      47.128 102.403  74.081  1.00  0.00           C  
ATOM   1752  O   GLU   115      46.708 102.248  75.249  1.00  0.00           O  
ATOM   1753  CB  GLU   115      46.656 104.738  73.298  1.00  0.00           C  
ATOM   1754  CG  GLU   115      48.071 105.247  73.069  1.00  0.00           C  
ATOM   1755  CD  GLU   115      48.269 106.755  73.416  1.00  0.00           C  
ATOM   1756  OE1 GLU   115      47.403 107.392  74.141  1.00  0.00           O  
ATOM   1757  OE2 GLU   115      49.251 107.279  72.801  1.00  0.00           O1-
ATOM   1758  H   GLU   115      44.464 103.332  74.018  1.00  0.00           H  
ATOM   1759  HA  GLU   115      46.703 103.122  72.048  1.00  0.00           H  
ATOM   1760  HB2 GLU   115      45.976 105.383  72.742  1.00  0.00           H  
ATOM   1761  HB3 GLU   115      46.466 104.914  74.357  1.00  0.00           H  
ATOM   1762  HG2 GLU   115      48.720 104.693  73.748  1.00  0.00           H  
ATOM   1763  HG3 GLU   115      48.384 105.060  72.041  1.00  0.00           H  
ATOM   1764  N   ILE   116      48.180 101.750  73.623  1.00  0.00           N  
ATOM   1765  CA  ILE   116      49.086 100.892  74.489  1.00  0.00           C  
ATOM   1766  C   ILE   116      50.588 101.054  74.192  1.00  0.00           C  
ATOM   1767  O   ILE   116      51.070 100.971  73.089  1.00  0.00           O  
ATOM   1768  CB  ILE   116      48.735  99.386  74.224  1.00  0.00           C  
ATOM   1769  CG1 ILE   116      47.233  99.196  74.603  1.00  0.00           C  
ATOM   1770  CG2 ILE   116      49.609  98.481  75.095  1.00  0.00           C  
ATOM   1771  CD1 ILE   116      46.563  97.823  74.729  1.00  0.00           C  
ATOM   1772  H   ILE   116      48.406 101.840  72.643  1.00  0.00           H  
ATOM   1773  HA  ILE   116      48.983 101.163  75.540  1.00  0.00           H  
ATOM   1774  HB  ILE   116      48.880  99.214  73.158  1.00  0.00           H  
ATOM   1775 HG12 ILE   116      47.119  99.796  75.506  1.00  0.00           H  
ATOM   1776 HG13 ILE   116      46.565  99.600  73.841  1.00  0.00           H  
ATOM   1777 HG21 ILE   116      49.391  98.607  76.155  1.00  0.00           H  
ATOM   1778 HG22 ILE   116      49.343  97.436  74.935  1.00  0.00           H  
ATOM   1779 HG23 ILE   116      50.697  98.534  75.048  1.00  0.00           H  
ATOM   1780 HD11 ILE   116      46.629  97.274  73.791  1.00  0.00           H  
ATOM   1781 HD12 ILE   116      47.131  97.163  75.385  1.00  0.00           H  
ATOM   1782 HD13 ILE   116      45.505  97.854  74.991  1.00  0.00           H  
ATOM   1783  N   SER   117      51.397 101.230  75.259  1.00  0.00           N  
ATOM   1784  CA  SER   117      52.896 101.162  75.187  1.00  0.00           C  
ATOM   1785  C   SER   117      53.614 100.630  76.444  1.00  0.00           C  
ATOM   1786  O   SER   117      53.279 101.053  77.570  1.00  0.00           O  
ATOM   1787  CB  SER   117      53.396 102.559  74.718  1.00  0.00           C  
ATOM   1788  OG  SER   117      54.715 102.560  74.258  1.00  0.00           O  
ATOM   1789  H   SER   117      50.909 101.217  76.143  1.00  0.00           H  
ATOM   1790  HA  SER   117      53.226 100.551  74.348  1.00  0.00           H  
ATOM   1791  HB2 SER   117      52.784 102.906  73.885  1.00  0.00           H  
ATOM   1792  HB3 SER   117      53.453 103.208  75.592  1.00  0.00           H  
ATOM   1793  HG  SER   117      55.386 102.802  74.900  1.00  0.00           H  
ATOM   1794  N   LEU   118      54.547  99.667  76.165  1.00  0.00           N  
ATOM   1795  CA  LEU   118      55.390  99.168  77.234  1.00  0.00           C  
ATOM   1796  C   LEU   118      56.821  99.649  76.987  1.00  0.00           C  
ATOM   1797  O   LEU   118      57.317  99.591  75.849  1.00  0.00           O  
ATOM   1798  CB  LEU   118      55.438  97.658  77.238  1.00  0.00           C  
ATOM   1799  CG  LEU   118      56.157  97.017  78.414  1.00  0.00           C  
ATOM   1800  CD1 LEU   118      55.195  97.133  79.616  1.00  0.00           C  
ATOM   1801  CD2 LEU   118      56.382  95.547  78.044  1.00  0.00           C  
ATOM   1802  H   LEU   118      54.633  99.315  75.223  1.00  0.00           H  
ATOM   1803  HA  LEU   118      55.033  99.506  78.207  1.00  0.00           H  
ATOM   1804  HB2 LEU   118      54.409  97.300  77.205  1.00  0.00           H  
ATOM   1805  HB3 LEU   118      55.875  97.304  76.305  1.00  0.00           H  
ATOM   1806  HG  LEU   118      57.087  97.537  78.646  1.00  0.00           H  
ATOM   1807 HD11 LEU   118      54.239  96.664  79.381  1.00  0.00           H  
ATOM   1808 HD12 LEU   118      55.620  96.610  80.473  1.00  0.00           H  
ATOM   1809 HD13 LEU   118      55.064  98.186  79.864  1.00  0.00           H  
ATOM   1810 HD21 LEU   118      57.295  95.420  78.627  1.00  0.00           H  
ATOM   1811 HD22 LEU   118      55.461  95.045  78.340  1.00  0.00           H  
ATOM   1812 HD23 LEU   118      56.800  95.496  77.038  1.00  0.00           H  
ATOM   1813  N   ASP   119      57.510 100.247  77.968  1.00  0.00           N  
ATOM   1814  CA  ASP   119      58.660 101.123  77.579  1.00  0.00           C  
ATOM   1815  C   ASP   119      59.772 101.002  78.638  1.00  0.00           C  
ATOM   1816  O   ASP   119      59.594 100.922  79.862  1.00  0.00           O  
ATOM   1817  CB  ASP   119      58.051 102.577  77.455  1.00  0.00           C  
ATOM   1818  CG  ASP   119      57.472 102.781  76.083  1.00  0.00           C  
ATOM   1819  OD1 ASP   119      56.439 103.499  76.017  1.00  0.00           O  
ATOM   1820  OD2 ASP   119      58.064 102.474  75.026  1.00  0.00           O1-
ATOM   1821  H   ASP   119      57.185 100.240  78.924  1.00  0.00           H  
ATOM   1822  HA  ASP   119      59.092 100.875  76.609  1.00  0.00           H  
ATOM   1823  HB2 ASP   119      57.393 102.765  78.304  1.00  0.00           H  
ATOM   1824  HB3 ASP   119      58.835 103.325  77.574  1.00  0.00           H  
ATOM   1825  N   VAL   120      61.026 101.028  78.165  1.00  0.00           N  
ATOM   1826  CA  VAL   120      62.396 100.979  78.699  1.00  0.00           C  
ATOM   1827  C   VAL   120      63.179 102.215  78.412  1.00  0.00           C  
ATOM   1828  O   VAL   120      62.896 103.055  77.553  1.00  0.00           O  
ATOM   1829  CB  VAL   120      63.155  99.646  78.515  1.00  0.00           C  
ATOM   1830  CG1 VAL   120      62.553  98.476  79.250  1.00  0.00           C  
ATOM   1831  CG2 VAL   120      63.256  99.285  77.052  1.00  0.00           C  
ATOM   1832  H   VAL   120      61.005 101.112  77.158  1.00  0.00           H  
ATOM   1833  HA  VAL   120      62.240 101.000  79.777  1.00  0.00           H  
ATOM   1834  HB  VAL   120      64.185  99.785  78.843  1.00  0.00           H  
ATOM   1835 HG11 VAL   120      62.605  98.827  80.280  1.00  0.00           H  
ATOM   1836 HG12 VAL   120      61.484  98.366  79.069  1.00  0.00           H  
ATOM   1837 HG13 VAL   120      63.179  97.610  79.031  1.00  0.00           H  
ATOM   1838 HG21 VAL   120      63.716 100.228  76.760  1.00  0.00           H  
ATOM   1839 HG22 VAL   120      63.936  98.465  76.820  1.00  0.00           H  
ATOM   1840 HG23 VAL   120      62.267  99.340  76.597  1.00  0.00           H  
ATOM   1841  N   ASP   121      64.332 102.365  79.117  1.00  0.00           N  
ATOM   1842  CA  ASP   121      65.334 103.371  78.876  1.00  0.00           C  
ATOM   1843  C   ASP   121      66.333 102.928  77.812  1.00  0.00           C  
ATOM   1844  O   ASP   121      67.475 102.630  77.923  1.00  0.00           O  
ATOM   1845  CB  ASP   121      66.130 103.656  80.168  1.00  0.00           C  
ATOM   1846  CG  ASP   121      67.332 104.611  79.792  1.00  0.00           C  
ATOM   1847  OD1 ASP   121      67.121 105.661  79.036  1.00  0.00           O  
ATOM   1848  OD2 ASP   121      68.471 104.445  80.288  1.00  0.00           O1-
ATOM   1849  H   ASP   121      64.614 101.587  79.696  1.00  0.00           H  
ATOM   1850  HA  ASP   121      64.807 104.222  78.443  1.00  0.00           H  
ATOM   1851  HB2 ASP   121      65.464 104.203  80.836  1.00  0.00           H  
ATOM   1852  HB3 ASP   121      66.558 102.831  80.737  1.00  0.00           H  
ATOM   1853  N   ALA   122      65.774 102.803  76.585  1.00  0.00           N  
ATOM   1854  CA  ALA   122      66.387 102.446  75.332  1.00  0.00           C  
ATOM   1855  C   ALA   122      67.617 103.328  74.932  1.00  0.00           C  
ATOM   1856  O   ALA   122      68.600 102.751  74.440  1.00  0.00           O  
ATOM   1857  CB  ALA   122      65.337 102.491  74.244  1.00  0.00           C  
ATOM   1858  H   ALA   122      64.767 102.808  76.663  1.00  0.00           H  
ATOM   1859  HA  ALA   122      66.756 101.421  75.346  1.00  0.00           H  
ATOM   1860  HB1 ALA   122      65.821 102.422  73.269  1.00  0.00           H  
ATOM   1861  HB2 ALA   122      64.647 101.675  74.459  1.00  0.00           H  
ATOM   1862  HB3 ALA   122      64.770 103.418  74.334  1.00  0.00           H  
ATOM   1863  N   ASP   123      67.543 104.664  75.129  1.00  0.00           N  
ATOM   1864  CA  ASP   123      68.620 105.602  74.752  1.00  0.00           C  
ATOM   1865  C   ASP   123      69.676 105.671  75.885  1.00  0.00           C  
ATOM   1866  O   ASP   123      70.639 106.517  75.827  1.00  0.00           O  
ATOM   1867  CB  ASP   123      68.179 106.996  74.285  1.00  0.00           C  
ATOM   1868  CG  ASP   123      68.120 108.139  75.273  1.00  0.00           C  
ATOM   1869  OD1 ASP   123      67.945 107.853  76.499  1.00  0.00           O  
ATOM   1870  OD2 ASP   123      68.181 109.282  74.862  1.00  0.00           O1-
ATOM   1871  H   ASP   123      66.753 105.068  75.612  1.00  0.00           H  
ATOM   1872  HA  ASP   123      69.068 105.156  73.864  1.00  0.00           H  
ATOM   1873  HB2 ASP   123      68.883 107.343  73.528  1.00  0.00           H  
ATOM   1874  HB3 ASP   123      67.171 106.962  73.871  1.00  0.00           H  
ATOM   1875  N   ARG   124      69.607 104.865  76.920  1.00  0.00           N  
ATOM   1876  CA  ARG   124      70.644 104.722  77.919  1.00  0.00           C  
ATOM   1877  C   ARG   124      71.155 105.927  78.709  1.00  0.00           C  
ATOM   1878  O   ARG   124      72.367 106.137  78.917  1.00  0.00           O  
ATOM   1879  CB  ARG   124      71.819 103.961  77.349  1.00  0.00           C  
ATOM   1880  CG  ARG   124      71.443 102.617  76.682  1.00  0.00           C  
ATOM   1881  CD  ARG   124      72.510 102.238  75.659  1.00  0.00           C  
ATOM   1882  NE  ARG   124      72.129 100.959  74.921  1.00  0.00           N  
ATOM   1883  CZ  ARG   124      72.809 100.259  74.035  1.00  0.00           C  
ATOM   1884  NH1 ARG   124      73.918 100.701  73.481  1.00  0.00           N1+
ATOM   1885  NH2 ARG   124      72.447  99.060  73.731  1.00  0.00           N  
ATOM   1886  H   ARG   124      68.743 104.344  76.941  1.00  0.00           H  
ATOM   1887  HA  ARG   124      70.247 104.120  78.736  1.00  0.00           H  
ATOM   1888  HB2 ARG   124      72.353 104.664  76.711  1.00  0.00           H  
ATOM   1889  HB3 ARG   124      72.500 103.654  78.142  1.00  0.00           H  
ATOM   1890  HG2 ARG   124      71.290 101.798  77.385  1.00  0.00           H  
ATOM   1891  HG3 ARG   124      70.520 102.714  76.111  1.00  0.00           H  
ATOM   1892  HD2 ARG   124      72.679 103.061  74.965  1.00  0.00           H  
ATOM   1893  HD3 ARG   124      73.482 102.026  76.106  1.00  0.00           H  
ATOM   1894  HE  ARG   124      71.317 100.502  75.311  1.00  0.00           H  
ATOM   1895 HH11 ARG   124      74.261 101.624  73.707  1.00  0.00           H  
ATOM   1896 HH12 ARG   124      74.470 100.130  72.857  1.00  0.00           H  
ATOM   1897 HH21 ARG   124      71.781  98.746  74.422  1.00  0.00           H  
ATOM   1898 HH22 ARG   124      72.687  98.601  72.864  1.00  0.00           H  
ATOM   1899  N   ASP   125      70.204 106.755  79.256  1.00  0.00           N  
ATOM   1900  CA  ASP   125      70.473 107.987  79.997  1.00  0.00           C  
ATOM   1901  C   ASP   125      70.106 107.929  81.519  1.00  0.00           C  
ATOM   1902  O   ASP   125      70.644 108.702  82.302  1.00  0.00           O  
ATOM   1903  CB  ASP   125      69.877 109.383  79.445  1.00  0.00           C  
ATOM   1904  CG  ASP   125      68.415 109.524  79.442  1.00  0.00           C  
ATOM   1905  OD1 ASP   125      67.957 110.601  79.057  1.00  0.00           O  
ATOM   1906  OD2 ASP   125      67.625 108.574  79.691  1.00  0.00           O1-
ATOM   1907  H   ASP   125      69.266 106.386  79.188  1.00  0.00           H  
ATOM   1908  HA  ASP   125      71.551 108.111  80.096  1.00  0.00           H  
ATOM   1909  HB2 ASP   125      70.342 110.084  80.138  1.00  0.00           H  
ATOM   1910  HB3 ASP   125      70.252 109.536  78.433  1.00  0.00           H  
ATOM   1911  N   GLY   126      69.156 107.008  81.850  1.00  0.00           N  
ATOM   1912  CA  GLY   126      68.548 106.838  83.129  1.00  0.00           C  
ATOM   1913  C   GLY   126      66.978 106.627  83.090  1.00  0.00           C  
ATOM   1914  O   GLY   126      66.449 106.076  84.056  1.00  0.00           O  
ATOM   1915  H   GLY   126      68.958 106.276  81.183  1.00  0.00           H  
ATOM   1916  HA2 GLY   126      68.940 105.915  83.557  1.00  0.00           H  
ATOM   1917  HA3 GLY   126      68.765 107.678  83.789  1.00  0.00           H  
ATOM   1918  N   VAL   127      66.397 107.201  82.041  1.00  0.00           N  
ATOM   1919  CA  VAL   127      64.940 107.692  82.080  1.00  0.00           C  
ATOM   1920  C   VAL   127      64.158 106.978  80.927  1.00  0.00           C  
ATOM   1921  O   VAL   127      64.495 107.394  79.774  1.00  0.00           O  
ATOM   1922  CB  VAL   127      64.770 109.276  82.060  1.00  0.00           C  
ATOM   1923  CG1 VAL   127      63.312 109.585  82.413  1.00  0.00           C  
ATOM   1924  CG2 VAL   127      65.673 109.932  83.024  1.00  0.00           C  
ATOM   1925  H   VAL   127      66.928 107.526  81.246  1.00  0.00           H  
ATOM   1926  HA  VAL   127      64.575 107.461  83.081  1.00  0.00           H  
ATOM   1927  HB  VAL   127      65.055 109.637  81.072  1.00  0.00           H  
ATOM   1928 HG11 VAL   127      63.129 110.659  82.399  1.00  0.00           H  
ATOM   1929 HG12 VAL   127      62.656 109.228  81.619  1.00  0.00           H  
ATOM   1930 HG13 VAL   127      63.161 109.313  83.458  1.00  0.00           H  
ATOM   1931 HG21 VAL   127      65.525 111.011  83.051  1.00  0.00           H  
ATOM   1932 HG22 VAL   127      65.598 109.531  84.035  1.00  0.00           H  
ATOM   1933 HG23 VAL   127      66.669 109.694  82.651  1.00  0.00           H  
ATOM   1934  N   VAL   128      63.192 106.132  81.226  1.00  0.00           N  
ATOM   1935  CA  VAL   128      62.334 105.427  80.258  1.00  0.00           C  
ATOM   1936  C   VAL   128      61.802 106.419  79.239  1.00  0.00           C  
ATOM   1937  O   VAL   128      61.391 107.562  79.604  1.00  0.00           O  
ATOM   1938  CB  VAL   128      61.223 104.662  80.948  1.00  0.00           C  
ATOM   1939  CG1 VAL   128      60.034 104.335  80.041  1.00  0.00           C  
ATOM   1940  CG2 VAL   128      61.651 103.459  81.709  1.00  0.00           C  
ATOM   1941  H   VAL   128      63.030 105.903  82.196  1.00  0.00           H  
ATOM   1942  HA  VAL   128      62.975 104.781  79.657  1.00  0.00           H  
ATOM   1943  HB  VAL   128      60.769 105.329  81.681  1.00  0.00           H  
ATOM   1944 HG11 VAL   128      59.327 105.156  79.922  1.00  0.00           H  
ATOM   1945 HG12 VAL   128      60.339 103.775  79.156  1.00  0.00           H  
ATOM   1946 HG13 VAL   128      59.424 103.647  80.626  1.00  0.00           H  
ATOM   1947 HG21 VAL   128      61.938 102.717  80.964  1.00  0.00           H  
ATOM   1948 HG22 VAL   128      62.535 103.707  82.297  1.00  0.00           H  
ATOM   1949 HG23 VAL   128      60.942 102.873  82.292  1.00  0.00           H  
ATOM   1950  N   GLU   129      61.696 106.008  77.950  1.00  0.00           N  
ATOM   1951  CA  GLU   129      61.356 106.810  76.836  1.00  0.00           C  
ATOM   1952  C   GLU   129      59.813 107.193  76.792  1.00  0.00           C  
ATOM   1953  O   GLU   129      58.971 106.334  77.134  1.00  0.00           O  
ATOM   1954  CB  GLU   129      61.801 106.130  75.445  1.00  0.00           C  
ATOM   1955  CG  GLU   129      63.284 105.714  75.416  1.00  0.00           C  
ATOM   1956  CD  GLU   129      64.414 106.377  76.185  1.00  0.00           C  
ATOM   1957  OE1 GLU   129      64.407 107.607  76.385  1.00  0.00           O  
ATOM   1958  OE2 GLU   129      65.443 105.833  76.529  1.00  0.00           O1-
ATOM   1959  H   GLU   129      61.926 105.052  77.720  1.00  0.00           H  
ATOM   1960  HA  GLU   129      61.889 107.760  76.861  1.00  0.00           H  
ATOM   1961  HB2 GLU   129      61.202 105.263  75.167  1.00  0.00           H  
ATOM   1962  HB3 GLU   129      61.622 106.824  74.623  1.00  0.00           H  
ATOM   1963  HG2 GLU   129      63.309 104.687  75.779  1.00  0.00           H  
ATOM   1964  HG3 GLU   129      63.644 105.690  74.388  1.00  0.00           H  
ATOM   1965  N   LYS   130      59.517 108.277  76.222  1.00  0.00           N  
ATOM   1966  CA  LYS   130      58.240 108.390  75.482  1.00  0.00           C  
ATOM   1967  C   LYS   130      58.445 108.328  73.974  1.00  0.00           C  
ATOM   1968  O   LYS   130      59.255 108.976  73.431  1.00  0.00           O  
ATOM   1969  CB  LYS   130      57.543 109.701  75.844  1.00  0.00           C  
ATOM   1970  CG  LYS   130      56.895 109.825  77.289  1.00  0.00           C  
ATOM   1971  CD  LYS   130      56.375 111.215  77.471  1.00  0.00           C  
ATOM   1972  CE  LYS   130      55.957 111.303  78.981  1.00  0.00           C  
ATOM   1973  NZ  LYS   130      55.322 112.595  79.398  1.00  0.00           N1+
ATOM   1974  H   LYS   130      60.276 108.917  76.034  1.00  0.00           H  
ATOM   1975  HA  LYS   130      57.499 107.647  75.776  1.00  0.00           H  
ATOM   1976  HB2 LYS   130      58.249 110.517  75.690  1.00  0.00           H  
ATOM   1977  HB3 LYS   130      56.746 109.772  75.104  1.00  0.00           H  
ATOM   1978  HG2 LYS   130      56.090 109.111  77.463  1.00  0.00           H  
ATOM   1979  HG3 LYS   130      57.691 109.655  78.014  1.00  0.00           H  
ATOM   1980  HD2 LYS   130      57.173 111.946  77.344  1.00  0.00           H  
ATOM   1981  HD3 LYS   130      55.445 111.340  76.917  1.00  0.00           H  
ATOM   1982  HE2 LYS   130      55.300 110.438  79.080  1.00  0.00           H  
ATOM   1983  HE3 LYS   130      56.839 111.056  79.572  1.00  0.00           H  
ATOM   1984  HZ1 LYS   130      55.913 113.359  79.103  1.00  0.00           H  
ATOM   1985  HZ2 LYS   130      54.392 112.741  79.032  1.00  0.00           H  
ATOM   1986  HZ3 LYS   130      55.237 112.686  80.401  1.00  0.00           H  
ATOM   1987  N   ASN   131      57.621 107.443  73.358  1.00  0.00           N  
ATOM   1988  CA  ASN   131      57.591 107.218  71.897  1.00  0.00           C  
ATOM   1989  C   ASN   131      59.013 107.023  71.291  1.00  0.00           C  
ATOM   1990  O   ASN   131      59.372 107.883  70.455  1.00  0.00           O  
ATOM   1991  CB  ASN   131      56.739 108.296  71.220  1.00  0.00           C  
ATOM   1992  CG  ASN   131      55.374 108.441  71.842  1.00  0.00           C  
ATOM   1993  ND2 ASN   131      54.501 107.439  71.849  1.00  0.00           N  
ATOM   1994  OD1 ASN   131      55.160 109.441  72.548  1.00  0.00           O  
ATOM   1995  H   ASN   131      56.920 107.043  73.967  1.00  0.00           H  
ATOM   1996  HA  ASN   131      57.023 106.318  71.660  1.00  0.00           H  
ATOM   1997  HB2 ASN   131      57.185 109.253  71.492  1.00  0.00           H  
ATOM   1998  HB3 ASN   131      56.679 108.147  70.142  1.00  0.00           H  
ATOM   1999 HD21 ASN   131      53.530 107.527  72.114  1.00  0.00           H  
ATOM   2000 HD22 ASN   131      54.751 106.547  71.447  1.00  0.00           H  
ATOM   2001  N   ASN   132      59.830 106.020  71.707  1.00  0.00           N  
ATOM   2002  CA  ASN   132      60.958 105.371  71.014  1.00  0.00           C  
ATOM   2003  C   ASN   132      60.474 104.146  70.189  1.00  0.00           C  
ATOM   2004  O   ASN   132      59.926 103.235  70.692  1.00  0.00           O  
ATOM   2005  CB  ASN   132      62.070 104.975  72.000  1.00  0.00           C  
ATOM   2006  CG  ASN   132      63.268 104.353  71.176  1.00  0.00           C  
ATOM   2007  ND2 ASN   132      64.484 104.928  71.170  1.00  0.00           N  
ATOM   2008  OD1 ASN   132      63.148 103.351  70.466  1.00  0.00           O  
ATOM   2009  H   ASN   132      59.386 105.461  72.421  1.00  0.00           H  
ATOM   2010  HA  ASN   132      61.386 106.124  70.352  1.00  0.00           H  
ATOM   2011  HB2 ASN   132      62.454 105.889  72.454  1.00  0.00           H  
ATOM   2012  HB3 ASN   132      61.820 104.210  72.735  1.00  0.00           H  
ATOM   2013 HD21 ASN   132      65.210 104.475  70.633  1.00  0.00           H  
ATOM   2014 HD22 ASN   132      64.628 105.834  71.592  1.00  0.00           H  
ATOM   2015  N   PRO   133      60.586 104.238  68.875  1.00  0.00           N  
ATOM   2016  CA  PRO   133      60.037 103.330  67.892  1.00  0.00           C  
ATOM   2017  C   PRO   133      60.885 102.040  67.725  1.00  0.00           C  
ATOM   2018  O   PRO   133      60.434 101.162  66.956  1.00  0.00           O  
ATOM   2019  CB  PRO   133      60.052 104.247  66.607  1.00  0.00           C  
ATOM   2020  CG  PRO   133      61.369 105.074  66.658  1.00  0.00           C  
ATOM   2021  CD  PRO   133      61.398 105.298  68.149  1.00  0.00           C  
ATOM   2022  HA  PRO   133      58.984 103.230  68.153  1.00  0.00           H  
ATOM   2023  HB2 PRO   133      60.024 103.572  65.752  1.00  0.00           H  
ATOM   2024  HB3 PRO   133      59.155 104.847  66.764  1.00  0.00           H  
ATOM   2025  HG2 PRO   133      62.090 104.410  66.181  1.00  0.00           H  
ATOM   2026  HG3 PRO   133      61.179 106.049  66.211  1.00  0.00           H  
ATOM   2027  HD2 PRO   133      62.466 105.162  68.314  1.00  0.00           H  
ATOM   2028  HD3 PRO   133      60.958 106.253  68.438  1.00  0.00           H  
ATOM   2029  N   LYS   134      62.041 101.785  68.369  1.00  0.00           N  
ATOM   2030  CA  LYS   134      62.858 100.714  68.094  1.00  0.00           C  
ATOM   2031  C   LYS   134      63.494  99.997  69.335  1.00  0.00           C  
ATOM   2032  O   LYS   134      64.649  99.500  69.349  1.00  0.00           O  
ATOM   2033  CB  LYS   134      63.976 101.102  67.094  1.00  0.00           C  
ATOM   2034  CG  LYS   134      64.876 102.256  67.492  1.00  0.00           C  
ATOM   2035  CD  LYS   134      66.173 102.653  66.661  1.00  0.00           C  
ATOM   2036  CE  LYS   134      67.162 103.594  67.369  1.00  0.00           C  
ATOM   2037  NZ  LYS   134      68.497 103.467  66.712  1.00  0.00           N1+
ATOM   2038  H   LYS   134      62.406 102.537  68.936  1.00  0.00           H  
ATOM   2039  HA  LYS   134      62.415  99.924  67.488  1.00  0.00           H  
ATOM   2040  HB2 LYS   134      64.537 100.189  66.894  1.00  0.00           H  
ATOM   2041  HB3 LYS   134      63.449 101.320  66.166  1.00  0.00           H  
ATOM   2042  HG2 LYS   134      64.211 103.117  67.556  1.00  0.00           H  
ATOM   2043  HG3 LYS   134      65.199 102.150  68.528  1.00  0.00           H  
ATOM   2044  HD2 LYS   134      66.693 101.732  66.397  1.00  0.00           H  
ATOM   2045  HD3 LYS   134      65.849 103.104  65.723  1.00  0.00           H  
ATOM   2046  HE2 LYS   134      66.845 104.637  67.332  1.00  0.00           H  
ATOM   2047  HE3 LYS   134      67.258 103.335  68.424  1.00  0.00           H  
ATOM   2048  HZ1 LYS   134      68.856 102.591  67.064  1.00  0.00           H  
ATOM   2049  HZ2 LYS   134      68.405 103.535  65.709  1.00  0.00           H  
ATOM   2050  HZ3 LYS   134      69.191 104.127  67.032  1.00  0.00           H  
ATOM   2051  N   LYS   135      62.799 100.074  70.484  1.00  0.00           N  
ATOM   2052  CA  LYS   135      63.020  99.367  71.798  1.00  0.00           C  
ATOM   2053  C   LYS   135      62.898  97.896  71.854  1.00  0.00           C  
ATOM   2054  O   LYS   135      63.181  97.418  72.951  1.00  0.00           O  
ATOM   2055  CB  LYS   135      62.021 100.010  72.848  1.00  0.00           C  
ATOM   2056  CG  LYS   135      60.521  99.534  72.558  1.00  0.00           C  
ATOM   2057  CD  LYS   135      59.358 100.208  73.269  1.00  0.00           C  
ATOM   2058  CE  LYS   135      58.068  99.561  72.863  1.00  0.00           C  
ATOM   2059  NZ  LYS   135      56.917 100.368  73.276  1.00  0.00           N1+
ATOM   2060  H   LYS   135      61.869 100.453  70.374  1.00  0.00           H  
ATOM   2061  HA  LYS   135      64.006  99.670  72.148  1.00  0.00           H  
ATOM   2062  HB2 LYS   135      62.263  99.652  73.849  1.00  0.00           H  
ATOM   2063  HB3 LYS   135      62.107 101.096  72.838  1.00  0.00           H  
ATOM   2064  HG2 LYS   135      60.402  99.959  71.561  1.00  0.00           H  
ATOM   2065  HG3 LYS   135      60.393  98.457  72.672  1.00  0.00           H  
ATOM   2066  HD2 LYS   135      59.531 100.073  74.337  1.00  0.00           H  
ATOM   2067  HD3 LYS   135      59.346 101.245  72.936  1.00  0.00           H  
ATOM   2068  HE2 LYS   135      58.161  99.339  71.800  1.00  0.00           H  
ATOM   2069  HE3 LYS   135      58.085  98.606  73.387  1.00  0.00           H  
ATOM   2070  HZ1 LYS   135      56.090  99.791  73.341  1.00  0.00           H  
ATOM   2071  HZ2 LYS   135      57.104 100.578  74.246  1.00  0.00           H  
ATOM   2072  HZ3 LYS   135      56.715 101.128  72.643  1.00  0.00           H  
ATOM   2073  N   ALA   136      62.448  97.320  70.732  1.00  0.00           N  
ATOM   2074  CA  ALA   136      62.511  95.852  70.359  1.00  0.00           C  
ATOM   2075  C   ALA   136      63.819  95.534  69.661  1.00  0.00           C  
ATOM   2076  O   ALA   136      64.070  94.359  69.296  1.00  0.00           O  
ATOM   2077  CB  ALA   136      61.285  95.552  69.490  1.00  0.00           C  
ATOM   2078  H   ALA   136      62.070  97.838  69.952  1.00  0.00           H  
ATOM   2079  HA  ALA   136      62.451  95.275  71.282  1.00  0.00           H  
ATOM   2080  HB1 ALA   136      60.498  96.223  69.831  1.00  0.00           H  
ATOM   2081  HB2 ALA   136      61.587  95.897  68.501  1.00  0.00           H  
ATOM   2082  HB3 ALA   136      60.994  94.502  69.529  1.00  0.00           H  
ATOM   2083  N   SER   137      64.676  96.491  69.330  1.00  0.00           N  
ATOM   2084  CA  SER   137      66.068  96.288  68.902  1.00  0.00           C  
ATOM   2085  C   SER   137      67.136  96.540  70.011  1.00  0.00           C  
ATOM   2086  O   SER   137      67.008  97.219  71.033  1.00  0.00           O  
ATOM   2087  CB  SER   137      66.318  97.131  67.598  1.00  0.00           C  
ATOM   2088  OG  SER   137      67.678  96.941  67.091  1.00  0.00           O  
ATOM   2089  H   SER   137      64.469  97.455  69.550  1.00  0.00           H  
ATOM   2090  HA  SER   137      66.216  95.262  68.567  1.00  0.00           H  
ATOM   2091  HB2 SER   137      65.681  96.689  66.832  1.00  0.00           H  
ATOM   2092  HB3 SER   137      66.017  98.173  67.709  1.00  0.00           H  
ATOM   2093  HG  SER   137      67.594  96.192  66.496  1.00  0.00           H  
ATOM   2094  N   TRP   138      68.281  95.873  69.870  1.00  0.00           N  
ATOM   2095  CA  TRP   138      69.503  96.069  70.696  1.00  0.00           C  
ATOM   2096  C   TRP   138      70.743  96.162  69.837  1.00  0.00           C  
ATOM   2097  O   TRP   138      71.162  95.148  69.251  1.00  0.00           O  
ATOM   2098  CB  TRP   138      69.587  95.101  71.750  1.00  0.00           C  
ATOM   2099  CG  TRP   138      70.145  95.592  73.118  1.00  0.00           C  
ATOM   2100  CD1 TRP   138      69.439  95.605  74.260  1.00  0.00           C  
ATOM   2101  CD2 TRP   138      71.504  95.923  73.473  1.00  0.00           C  
ATOM   2102  CE2 TRP   138      71.576  96.327  74.848  1.00  0.00           C  
ATOM   2103  CE3 TRP   138      72.762  95.954  72.843  1.00  0.00           C  
ATOM   2104  NE1 TRP   138      70.216  96.104  75.274  1.00  0.00           N  
ATOM   2105  CZ2 TRP   138      72.749  96.575  75.515  1.00  0.00           C  
ATOM   2106  CZ3 TRP   138      73.933  96.345  73.491  1.00  0.00           C  
ATOM   2107  CH2 TRP   138      73.927  96.698  74.872  1.00  0.00           C  
ATOM   2108  H   TRP   138      68.424  95.488  68.947  1.00  0.00           H  
ATOM   2109  HA  TRP   138      69.450  96.999  71.262  1.00  0.00           H  
ATOM   2110  HB2 TRP   138      68.562  94.791  71.955  1.00  0.00           H  
ATOM   2111  HB3 TRP   138      70.198  94.261  71.422  1.00  0.00           H  
ATOM   2112  HD1 TRP   138      68.375  95.426  74.317  1.00  0.00           H  
ATOM   2113  HE1 TRP   138      69.993  96.139  76.258  1.00  0.00           H  
ATOM   2114  HE3 TRP   138      72.850  95.803  71.777  1.00  0.00           H  
ATOM   2115  HZ2 TRP   138      72.655  96.699  76.584  1.00  0.00           H  
ATOM   2116  HZ3 TRP   138      74.858  96.521  72.962  1.00  0.00           H  
ATOM   2117  HH2 TRP   138      74.792  97.031  75.426  1.00  0.00           H  
ATOM   2118  N   THR   139      71.449  97.293  69.885  1.00  0.00           N  
ATOM   2119  CA  THR   139      72.682  97.624  69.118  1.00  0.00           C  
ATOM   2120  C   THR   139      73.740  98.373  69.975  1.00  0.00           C  
ATOM   2121  O   THR   139      73.476  98.984  71.025  1.00  0.00           O  
ATOM   2122  CB  THR   139      72.470  98.505  67.859  1.00  0.00           C  
ATOM   2123  CG2 THR   139      71.442  97.877  66.946  1.00  0.00           C  
ATOM   2124  OG1 THR   139      71.924  99.668  68.334  1.00  0.00           O  
ATOM   2125  H   THR   139      71.092  97.997  70.515  1.00  0.00           H  
ATOM   2126  HA  THR   139      73.111  96.683  68.775  1.00  0.00           H  
ATOM   2127  HB  THR   139      73.421  98.736  67.380  1.00  0.00           H  
ATOM   2128  HG1 THR   139      72.179 100.403  67.771  1.00  0.00           H  
ATOM   2129 HG21 THR   139      71.827  96.925  66.580  1.00  0.00           H  
ATOM   2130 HG22 THR   139      70.550  97.794  67.567  1.00  0.00           H  
ATOM   2131 HG23 THR   139      71.232  98.469  66.056  1.00  0.00           H  
ATOM   2132  N   TRP   140      74.943  98.301  69.469  1.00  0.00           N  
ATOM   2133  CA  TRP   140      76.153  98.711  70.118  1.00  0.00           C  
ATOM   2134  C   TRP   140      76.554 100.142  69.745  1.00  0.00           C  
ATOM   2135  O   TRP   140      76.188 100.680  68.691  1.00  0.00           O  
ATOM   2136  CB  TRP   140      77.247  97.829  69.789  1.00  0.00           C  
ATOM   2137  CG  TRP   140      77.259  96.465  70.316  1.00  0.00           C  
ATOM   2138  CD1 TRP   140      77.064  95.294  69.624  1.00  0.00           C  
ATOM   2139  CD2 TRP   140      77.495  96.101  71.756  1.00  0.00           C  
ATOM   2140  CE2 TRP   140      77.393  94.695  71.834  1.00  0.00           C  
ATOM   2141  CE3 TRP   140      77.763  96.813  72.890  1.00  0.00           C  
ATOM   2142  NE1 TRP   140      77.081  94.250  70.552  1.00  0.00           N  
ATOM   2143  CZ2 TRP   140      77.690  94.047  73.078  1.00  0.00           C  
ATOM   2144  CZ3 TRP   140      78.115  96.195  74.101  1.00  0.00           C  
ATOM   2145  CH2 TRP   140      77.973  94.773  74.218  1.00  0.00           C  
ATOM   2146  H   TRP   140      75.092  97.746  68.638  1.00  0.00           H  
ATOM   2147  HA  TRP   140      75.868  98.697  71.170  1.00  0.00           H  
ATOM   2148  HB2 TRP   140      77.387  97.764  68.710  1.00  0.00           H  
ATOM   2149  HB3 TRP   140      78.187  98.270  70.122  1.00  0.00           H  
ATOM   2150  HD1 TRP   140      76.888  95.130  68.571  1.00  0.00           H  
ATOM   2151  HE1 TRP   140      77.003  93.283  70.272  1.00  0.00           H  
ATOM   2152  HE3 TRP   140      77.813  97.892  72.853  1.00  0.00           H  
ATOM   2153  HZ2 TRP   140      77.481  92.988  73.109  1.00  0.00           H  
ATOM   2154  HZ3 TRP   140      78.604  96.752  74.886  1.00  0.00           H  
ATOM   2155  HH2 TRP   140      78.304  94.197  75.070  1.00  0.00           H  
ATOM   2156  N   GLY   141      77.295 100.875  70.581  1.00  0.00           N  
ATOM   2157  CA  GLY   141      78.029 102.085  70.257  1.00  0.00           C  
ATOM   2158  C   GLY   141      77.738 103.424  70.962  1.00  0.00           C  
ATOM   2159  O   GLY   141      76.784 103.447  71.728  1.00  0.00           O  
ATOM   2160  H   GLY   141      77.494 100.566  71.521  1.00  0.00           H  
ATOM   2161  HA2 GLY   141      79.108 101.999  70.384  1.00  0.00           H  
ATOM   2162  HA3 GLY   141      77.893 102.341  69.206  1.00  0.00           H  
ATOM   2163  N   PRO   142      78.511 104.480  70.647  1.00  0.00           N  
ATOM   2164  CA  PRO   142      78.126 105.792  71.143  1.00  0.00           C  
ATOM   2165  C   PRO   142      76.738 106.333  70.756  1.00  0.00           C  
ATOM   2166  O   PRO   142      76.221 107.192  71.527  1.00  0.00           O  
ATOM   2167  CB  PRO   142      79.310 106.742  70.724  1.00  0.00           C  
ATOM   2168  CG  PRO   142      80.473 105.769  70.519  1.00  0.00           C  
ATOM   2169  CD  PRO   142      79.650 104.581  69.868  1.00  0.00           C  
ATOM   2170  HA  PRO   142      78.161 105.704  72.229  1.00  0.00           H  
ATOM   2171  HB2 PRO   142      79.209 107.183  69.732  1.00  0.00           H  
ATOM   2172  HB3 PRO   142      79.471 107.470  71.519  1.00  0.00           H  
ATOM   2173  HG2 PRO   142      81.210 106.098  69.787  1.00  0.00           H  
ATOM   2174  HG3 PRO   142      80.884 105.516  71.497  1.00  0.00           H  
ATOM   2175  HD2 PRO   142      79.421 104.898  68.851  1.00  0.00           H  
ATOM   2176  HD3 PRO   142      80.184 103.642  69.718  1.00  0.00           H  
ATOM   2177  N   GLU   143      76.189 105.936  69.628  1.00  0.00           N  
ATOM   2178  CA  GLU   143      74.839 106.373  69.262  1.00  0.00           C  
ATOM   2179  C   GLU   143      73.819 105.221  69.316  1.00  0.00           C  
ATOM   2180  O   GLU   143      72.612 105.528  69.325  1.00  0.00           O  
ATOM   2181  CB  GLU   143      74.891 107.263  67.963  1.00  0.00           C  
ATOM   2182  CG  GLU   143      73.560 107.797  67.527  1.00  0.00           C  
ATOM   2183  CD  GLU   143      72.874 108.920  68.481  1.00  0.00           C  
ATOM   2184  OE1 GLU   143      71.784 109.391  68.078  1.00  0.00           O  
ATOM   2185  OE2 GLU   143      73.445 109.385  69.503  1.00  0.00           O1-
ATOM   2186  H   GLU   143      76.844 105.517  68.984  1.00  0.00           H  
ATOM   2187  HA  GLU   143      74.437 107.010  70.050  1.00  0.00           H  
ATOM   2188  HB2 GLU   143      75.586 108.087  68.122  1.00  0.00           H  
ATOM   2189  HB3 GLU   143      75.260 106.581  67.197  1.00  0.00           H  
ATOM   2190  HG2 GLU   143      73.720 108.426  66.651  1.00  0.00           H  
ATOM   2191  HG3 GLU   143      72.833 107.019  67.292  1.00  0.00           H  
ATOM   2192  N   GLY   144      74.252 103.981  69.420  1.00  0.00           N  
ATOM   2193  CA  GLY   144      73.387 102.867  69.540  1.00  0.00           C  
ATOM   2194  C   GLY   144      72.509 102.659  70.801  1.00  0.00           C  
ATOM   2195  O   GLY   144      72.714 103.396  71.762  1.00  0.00           O  
ATOM   2196  H   GLY   144      75.216 103.951  69.721  1.00  0.00           H  
ATOM   2197  HA2 GLY   144      72.722 102.901  68.678  1.00  0.00           H  
ATOM   2198  HA3 GLY   144      73.958 101.952  69.382  1.00  0.00           H  
ATOM   2199  N   GLN   145      71.522 101.688  70.794  1.00  0.00           N  
ATOM   2200  CA  GLN   145      70.337 101.766  71.722  1.00  0.00           C  
ATOM   2201  C   GLN   145      69.781 100.322  72.011  1.00  0.00           C  
ATOM   2202  O   GLN   145      70.092  99.292  71.436  1.00  0.00           O  
ATOM   2203  CB  GLN   145      69.279 102.669  71.092  1.00  0.00           C  
ATOM   2204  CG  GLN   145      69.496 104.203  70.839  1.00  0.00           C  
ATOM   2205  CD  GLN   145      68.151 104.879  70.578  1.00  0.00           C  
ATOM   2206  NE2 GLN   145      68.156 106.192  70.423  1.00  0.00           N  
ATOM   2207  OE1 GLN   145      67.087 104.289  70.466  1.00  0.00           O  
ATOM   2208  H   GLN   145      71.390 101.006  70.061  1.00  0.00           H  
ATOM   2209  HA  GLN   145      70.711 102.199  72.650  1.00  0.00           H  
ATOM   2210  HB2 GLN   145      69.132 102.220  70.110  1.00  0.00           H  
ATOM   2211  HB3 GLN   145      68.493 102.604  71.845  1.00  0.00           H  
ATOM   2212  HG2 GLN   145      69.879 104.623  71.768  1.00  0.00           H  
ATOM   2213  HG3 GLN   145      70.216 104.429  70.053  1.00  0.00           H  
ATOM   2214 HE21 GLN   145      67.238 106.573  70.243  1.00  0.00           H  
ATOM   2215 HE22 GLN   145      68.985 106.765  70.357  1.00  0.00           H  
ATOM   2216  N   GLY   146      68.910 100.235  72.994  1.00  0.00           N  
ATOM   2217  CA  GLY   146      68.454  99.069  73.674  1.00  0.00           C  
ATOM   2218  C   GLY   146      68.701  99.031  75.224  1.00  0.00           C  
ATOM   2219  O   GLY   146      69.867  99.196  75.582  1.00  0.00           O  
ATOM   2220  H   GLY   146      68.629 101.084  73.464  1.00  0.00           H  
ATOM   2221  HA2 GLY   146      67.403  98.836  73.500  1.00  0.00           H  
ATOM   2222  HA3 GLY   146      69.096  98.259  73.327  1.00  0.00           H  
ATOM   2223  N   ALA   147      67.764  98.678  76.083  1.00  0.00           N  
ATOM   2224  CA  ALA   147      67.889  98.765  77.540  1.00  0.00           C  
ATOM   2225  C   ALA   147      68.779  97.700  78.256  1.00  0.00           C  
ATOM   2226  O   ALA   147      68.977  96.611  77.717  1.00  0.00           O  
ATOM   2227  CB  ALA   147      66.456  98.694  78.078  1.00  0.00           C  
ATOM   2228  H   ALA   147      66.891  98.362  75.685  1.00  0.00           H  
ATOM   2229  HA  ALA   147      68.321  99.750  77.720  1.00  0.00           H  
ATOM   2230  HB1 ALA   147      65.903  99.492  77.582  1.00  0.00           H  
ATOM   2231  HB2 ALA   147      65.996  97.707  78.082  1.00  0.00           H  
ATOM   2232  HB3 ALA   147      66.569  99.058  79.099  1.00  0.00           H  
ATOM   2233  N   ILE   148      69.365  98.027  79.425  1.00  0.00           N  
ATOM   2234  CA  ILE   148      70.366  97.224  80.255  1.00  0.00           C  
ATOM   2235  C   ILE   148      69.732  96.633  81.570  1.00  0.00           C  
ATOM   2236  O   ILE   148      68.763  97.238  82.086  1.00  0.00           O  
ATOM   2237  CB  ILE   148      71.602  98.084  80.396  1.00  0.00           C  
ATOM   2238  CG1 ILE   148      72.436  98.051  79.089  1.00  0.00           C  
ATOM   2239  CG2 ILE   148      72.584  97.478  81.429  1.00  0.00           C  
ATOM   2240  CD1 ILE   148      73.481  99.135  78.933  1.00  0.00           C  
ATOM   2241  H   ILE   148      69.263  98.987  79.721  1.00  0.00           H  
ATOM   2242  HA  ILE   148      70.727  96.399  79.640  1.00  0.00           H  
ATOM   2243  HB  ILE   148      71.483  99.101  80.770  1.00  0.00           H  
ATOM   2244 HG12 ILE   148      72.845  97.057  78.908  1.00  0.00           H  
ATOM   2245 HG13 ILE   148      71.711  98.214  78.292  1.00  0.00           H  
ATOM   2246 HG21 ILE   148      72.713  96.414  81.233  1.00  0.00           H  
ATOM   2247 HG22 ILE   148      73.537  98.007  81.446  1.00  0.00           H  
ATOM   2248 HG23 ILE   148      72.294  97.621  82.470  1.00  0.00           H  
ATOM   2249 HD11 ILE   148      74.220  98.861  79.686  1.00  0.00           H  
ATOM   2250 HD12 ILE   148      73.875  99.171  77.918  1.00  0.00           H  
ATOM   2251 HD13 ILE   148      73.003 100.067  79.234  1.00  0.00           H  
ATOM   2252  N   LEU   149      70.244  95.539  82.117  1.00  0.00           N  
ATOM   2253  CA  LEU   149      69.703  94.966  83.368  1.00  0.00           C  
ATOM   2254  C   LEU   149      70.897  94.457  84.169  1.00  0.00           C  
ATOM   2255  O   LEU   149      71.723  93.705  83.546  1.00  0.00           O  
ATOM   2256  CB  LEU   149      68.745  93.955  82.884  1.00  0.00           C  
ATOM   2257  CG  LEU   149      68.202  92.980  83.985  1.00  0.00           C  
ATOM   2258  CD1 LEU   149      67.564  93.678  85.268  1.00  0.00           C  
ATOM   2259  CD2 LEU   149      67.156  92.085  83.393  1.00  0.00           C  
ATOM   2260  H   LEU   149      71.104  95.185  81.724  1.00  0.00           H  
ATOM   2261  HA  LEU   149      69.085  95.515  84.078  1.00  0.00           H  
ATOM   2262  HB2 LEU   149      67.935  94.323  82.253  1.00  0.00           H  
ATOM   2263  HB3 LEU   149      69.331  93.269  82.272  1.00  0.00           H  
ATOM   2264  HG  LEU   149      68.990  92.312  84.335  1.00  0.00           H  
ATOM   2265 HD11 LEU   149      66.769  94.369  84.985  1.00  0.00           H  
ATOM   2266 HD12 LEU   149      67.168  92.889  85.906  1.00  0.00           H  
ATOM   2267 HD13 LEU   149      68.331  94.264  85.774  1.00  0.00           H  
ATOM   2268 HD21 LEU   149      67.724  91.537  82.640  1.00  0.00           H  
ATOM   2269 HD22 LEU   149      66.681  91.505  84.185  1.00  0.00           H  
ATOM   2270 HD23 LEU   149      66.356  92.561  82.826  1.00  0.00           H  
ATOM   2271  N   LEU   150      71.078  94.739  85.443  1.00  0.00           N  
ATOM   2272  CA  LEU   150      72.184  94.197  86.319  1.00  0.00           C  
ATOM   2273  C   LEU   150      71.744  92.765  86.881  1.00  0.00           C  
ATOM   2274  O   LEU   150      70.538  92.569  87.214  1.00  0.00           O  
ATOM   2275  CB  LEU   150      72.485  95.217  87.450  1.00  0.00           C  
ATOM   2276  CG  LEU   150      72.946  96.645  86.982  1.00  0.00           C  
ATOM   2277  CD1 LEU   150      72.968  97.737  88.079  1.00  0.00           C  
ATOM   2278  CD2 LEU   150      74.309  96.652  86.364  1.00  0.00           C  
ATOM   2279  H   LEU   150      70.528  95.487  85.840  1.00  0.00           H  
ATOM   2280  HA  LEU   150      73.047  93.952  85.700  1.00  0.00           H  
ATOM   2281  HB2 LEU   150      71.546  95.335  87.990  1.00  0.00           H  
ATOM   2282  HB3 LEU   150      73.272  94.833  88.099  1.00  0.00           H  
ATOM   2283  HG  LEU   150      72.260  96.995  86.210  1.00  0.00           H  
ATOM   2284 HD11 LEU   150      71.989  97.773  88.557  1.00  0.00           H  
ATOM   2285 HD12 LEU   150      73.729  97.530  88.831  1.00  0.00           H  
ATOM   2286 HD13 LEU   150      73.206  98.623  87.490  1.00  0.00           H  
ATOM   2287 HD21 LEU   150      75.106  96.383  87.058  1.00  0.00           H  
ATOM   2288 HD22 LEU   150      74.294  95.963  85.519  1.00  0.00           H  
ATOM   2289 HD23 LEU   150      74.522  97.682  86.079  1.00  0.00           H  
ATOM   2290  N   VAL   151      72.702  91.881  87.028  1.00  0.00           N  
ATOM   2291  CA  VAL   151      72.531  90.786  88.010  1.00  0.00           C  
ATOM   2292  C   VAL   151      72.582  91.227  89.456  1.00  0.00           C  
ATOM   2293  O   VAL   151      73.613  91.750  89.849  1.00  0.00           O  
ATOM   2294  CB  VAL   151      73.542  89.667  87.824  1.00  0.00           C  
ATOM   2295  CG1 VAL   151      73.285  88.439  88.808  1.00  0.00           C  
ATOM   2296  CG2 VAL   151      73.387  89.165  86.363  1.00  0.00           C  
ATOM   2297  H   VAL   151      73.594  92.063  86.591  1.00  0.00           H  
ATOM   2298  HA  VAL   151      71.579  90.303  87.789  1.00  0.00           H  
ATOM   2299  HB  VAL   151      74.564  89.971  88.052  1.00  0.00           H  
ATOM   2300 HG11 VAL   151      73.749  88.560  89.787  1.00  0.00           H  
ATOM   2301 HG12 VAL   151      72.211  88.253  88.835  1.00  0.00           H  
ATOM   2302 HG13 VAL   151      73.791  87.518  88.519  1.00  0.00           H  
ATOM   2303 HG21 VAL   151      72.394  89.028  85.936  1.00  0.00           H  
ATOM   2304 HG22 VAL   151      73.770  89.907  85.663  1.00  0.00           H  
ATOM   2305 HG23 VAL   151      74.008  88.287  86.182  1.00  0.00           H  
ATOM   2306  N   ASN   152      71.491  91.162  90.187  1.00  0.00           N  
ATOM   2307  CA  ASN   152      71.329  91.803  91.527  1.00  0.00           C  
ATOM   2308  C   ASN   152      72.084  91.092  92.560  1.00  0.00           C  
ATOM   2309  O   ASN   152      71.505  90.872  93.651  1.00  0.00           O  
ATOM   2310  CB  ASN   152      69.836  92.044  91.759  1.00  0.00           C  
ATOM   2311  CG  ASN   152      69.538  92.943  93.036  1.00  0.00           C  
ATOM   2312  ND2 ASN   152      68.442  92.812  93.673  1.00  0.00           N  
ATOM   2313  OD1 ASN   152      70.387  93.701  93.522  1.00  0.00           O  
ATOM   2314  H   ASN   152      70.633  90.780  89.815  1.00  0.00           H  
ATOM   2315  HA  ASN   152      71.883  92.738  91.447  1.00  0.00           H  
ATOM   2316  HB2 ASN   152      69.403  92.458  90.848  1.00  0.00           H  
ATOM   2317  HB3 ASN   152      69.333  91.097  91.956  1.00  0.00           H  
ATOM   2318 HD21 ASN   152      68.140  93.526  94.320  1.00  0.00           H  
ATOM   2319 HD22 ASN   152      67.845  92.036  93.427  1.00  0.00           H  
ATOM   2320  N   CYS   153      73.427  90.901  92.441  1.00  0.00           N  
ATOM   2321  CA  CYS   153      74.284  90.118  93.294  1.00  0.00           C  
ATOM   2322  C   CYS   153      74.914  90.928  94.455  1.00  0.00           C  
ATOM   2323  O   CYS   153      75.592  90.232  95.214  1.00  0.00           O  
ATOM   2324  CB  CYS   153      75.392  89.457  92.430  1.00  0.00           C  
ATOM   2325  SG  CYS   153      76.328  90.618  91.319  1.00  0.00           S  
ATOM   2326  H   CYS   153      73.801  91.141  91.534  1.00  0.00           H  
ATOM   2327  HA  CYS   153      73.713  89.370  93.844  1.00  0.00           H  
ATOM   2328  HB2 CYS   153      76.111  88.947  93.071  1.00  0.00           H  
ATOM   2329  HB3 CYS   153      74.967  88.741  91.725  1.00  0.00           H  
ATOM   2330  HG  CYS   153      75.797  89.955  90.288  1.00  0.00           H  
ATOM   2331  N   ASP   154      74.597  92.154  94.813  1.00  0.00           N  
ATOM   2332  CA  ASP   154      74.909  92.729  96.084  1.00  0.00           C  
ATOM   2333  C   ASP   154      73.734  92.593  97.081  1.00  0.00           C  
ATOM   2334  O   ASP   154      72.632  92.493  96.664  1.00  0.00           O  
ATOM   2335  CB  ASP   154      75.310  94.222  95.830  1.00  0.00           C  
ATOM   2336  CG  ASP   154      74.220  95.045  95.170  1.00  0.00           C  
ATOM   2337  OD1 ASP   154      73.191  94.503  94.637  1.00  0.00           O  
ATOM   2338  OD2 ASP   154      74.282  96.269  95.425  1.00  0.00           O1-
ATOM   2339  H   ASP   154      74.091  92.801  94.227  1.00  0.00           H  
ATOM   2340  HA  ASP   154      75.796  92.282  96.533  1.00  0.00           H  
ATOM   2341  HB2 ASP   154      75.555  94.639  96.807  1.00  0.00           H  
ATOM   2342  HB3 ASP   154      76.268  94.196  95.312  1.00  0.00           H  
ATOM   2343  N   ARG   155      74.040  92.612  98.360  1.00  0.00           N  
ATOM   2344  CA  ARG   155      73.078  92.575  99.495  1.00  0.00           C  
ATOM   2345  C   ARG   155      72.844  93.886 100.174  1.00  0.00           C  
ATOM   2346  O   ARG   155      73.578  94.445 100.961  1.00  0.00           O  
ATOM   2347  CB  ARG   155      73.642  91.559 100.513  1.00  0.00           C  
ATOM   2348  CG  ARG   155      72.682  91.448 101.720  1.00  0.00           C  
ATOM   2349  CD  ARG   155      73.333  90.458 102.773  1.00  0.00           C  
ATOM   2350  NE  ARG   155      74.533  90.986 103.347  1.00  0.00           N  
ATOM   2351  CZ  ARG   155      75.504  90.345 103.972  1.00  0.00           C  
ATOM   2352  NH1 ARG   155      75.391  89.017 104.207  1.00  0.00           N1+
ATOM   2353  NH2 ARG   155      76.669  90.830 104.083  1.00  0.00           N  
ATOM   2354  H   ARG   155      75.015  92.789  98.557  1.00  0.00           H  
ATOM   2355  HA  ARG   155      72.087  92.270  99.160  1.00  0.00           H  
ATOM   2356  HB2 ARG   155      73.722  90.594 100.011  1.00  0.00           H  
ATOM   2357  HB3 ARG   155      74.648  91.906 100.749  1.00  0.00           H  
ATOM   2358  HG2 ARG   155      72.556  92.375 102.279  1.00  0.00           H  
ATOM   2359  HG3 ARG   155      71.749  90.967 101.427  1.00  0.00           H  
ATOM   2360  HD2 ARG   155      72.601  90.266 103.558  1.00  0.00           H  
ATOM   2361  HD3 ARG   155      73.487  89.565 102.168  1.00  0.00           H  
ATOM   2362  HE  ARG   155      74.854  91.934 103.213  1.00  0.00           H  
ATOM   2363 HH11 ARG   155      74.433  88.696 104.228  1.00  0.00           H  
ATOM   2364 HH12 ARG   155      76.227  88.503 104.445  1.00  0.00           H  
ATOM   2365 HH21 ARG   155      77.510  90.359 104.382  1.00  0.00           H  
ATOM   2366 HH22 ARG   155      76.588  91.824 103.924  1.00  0.00           H  
ATOM   2367  N   GLU   156      71.705  94.506  99.793  1.00  0.00           N  
ATOM   2368  CA  GLU   156      71.185  95.765 100.190  1.00  0.00           C  
ATOM   2369  C   GLU   156      70.780  95.784 101.769  1.00  0.00           C  
ATOM   2370  O   GLU   156      70.635  96.889 102.270  1.00  0.00           O  
ATOM   2371  CB  GLU   156      70.064  96.272  99.323  1.00  0.00           C  
ATOM   2372  CG  GLU   156      70.467  97.604  98.591  1.00  0.00           C  
ATOM   2373  CD  GLU   156      71.556  97.384  97.598  1.00  0.00           C  
ATOM   2374  OE1 GLU   156      72.034  98.405  97.024  1.00  0.00           O  
ATOM   2375  OE2 GLU   156      71.789  96.242  97.177  1.00  0.00           O1-
ATOM   2376  H   GLU   156      71.103  94.000  99.160  1.00  0.00           H  
ATOM   2377  HA  GLU   156      71.998  96.491 100.167  1.00  0.00           H  
ATOM   2378  HB2 GLU   156      69.562  95.541  98.689  1.00  0.00           H  
ATOM   2379  HB3 GLU   156      69.246  96.545  99.989  1.00  0.00           H  
ATOM   2380  HG2 GLU   156      69.550  97.895  98.077  1.00  0.00           H  
ATOM   2381  HG3 GLU   156      70.939  98.295  99.289  1.00  0.00           H  
ATOM   2382  N   THR   157      70.652  94.633 102.413  1.00  0.00           N  
ATOM   2383  CA  THR   157      70.101  94.553 103.805  1.00  0.00           C  
ATOM   2384  C   THR   157      70.919  93.556 104.668  1.00  0.00           C  
ATOM   2385  O   THR   157      71.026  92.430 104.245  1.00  0.00           O  
ATOM   2386  CB  THR   157      68.689  94.078 103.744  1.00  0.00           C  
ATOM   2387  CG2 THR   157      67.968  94.139 105.054  1.00  0.00           C  
ATOM   2388  OG1 THR   157      67.992  94.959 102.824  1.00  0.00           O  
ATOM   2389  H   THR   157      70.931  93.722 102.078  1.00  0.00           H  
ATOM   2390  HA  THR   157      70.134  95.487 104.366  1.00  0.00           H  
ATOM   2391  HB  THR   157      68.593  93.060 103.366  1.00  0.00           H  
ATOM   2392  HG1 THR   157      68.068  94.524 101.972  1.00  0.00           H  
ATOM   2393 HG21 THR   157      68.192  95.147 105.402  1.00  0.00           H  
ATOM   2394 HG22 THR   157      66.886  94.032 104.977  1.00  0.00           H  
ATOM   2395 HG23 THR   157      68.385  93.390 105.727  1.00  0.00           H  
ATOM   2396  N   PRO   158      71.520  93.866 105.794  1.00  0.00           N  
ATOM   2397  CA  PRO   158      72.780  93.272 106.252  1.00  0.00           C  
ATOM   2398  C   PRO   158      72.608  91.908 106.855  1.00  0.00           C  
ATOM   2399  O   PRO   158      73.457  91.041 106.598  1.00  0.00           O  
ATOM   2400  CB  PRO   158      73.446  94.283 107.184  1.00  0.00           C  
ATOM   2401  CG  PRO   158      72.307  95.161 107.662  1.00  0.00           C  
ATOM   2402  CD  PRO   158      71.312  95.185 106.493  1.00  0.00           C  
ATOM   2403  HA  PRO   158      73.452  93.122 105.407  1.00  0.00           H  
ATOM   2404  HB2 PRO   158      73.954  93.685 107.941  1.00  0.00           H  
ATOM   2405  HB3 PRO   158      74.046  94.930 106.545  1.00  0.00           H  
ATOM   2406  HG2 PRO   158      71.826  94.793 108.568  1.00  0.00           H  
ATOM   2407  HG3 PRO   158      72.706  96.133 107.954  1.00  0.00           H  
ATOM   2408  HD2 PRO   158      70.298  95.199 106.891  1.00  0.00           H  
ATOM   2409  HD3 PRO   158      71.517  96.050 105.862  1.00  0.00           H  
ATOM   2410  N   TRP   159      71.548  91.659 107.644  1.00  0.00           N  
ATOM   2411  CA  TRP   159      71.339  90.430 108.432  1.00  0.00           C  
ATOM   2412  C   TRP   159      70.798  89.290 107.528  1.00  0.00           C  
ATOM   2413  O   TRP   159      70.475  88.244 108.092  1.00  0.00           O  
ATOM   2414  CB  TRP   159      70.316  90.651 109.573  1.00  0.00           C  
ATOM   2415  CG  TRP   159      70.404  91.998 110.337  1.00  0.00           C  
ATOM   2416  CD1 TRP   159      71.269  92.349 111.320  1.00  0.00           C  
ATOM   2417  CD2 TRP   159      69.806  93.281 110.037  1.00  0.00           C  
ATOM   2418  CE2 TRP   159      70.330  94.291 110.829  1.00  0.00           C  
ATOM   2419  CE3 TRP   159      68.799  93.665 109.037  1.00  0.00           C  
ATOM   2420  NE1 TRP   159      71.252  93.687 111.597  1.00  0.00           N  
ATOM   2421  CZ2 TRP   159      69.971  95.610 110.711  1.00  0.00           C  
ATOM   2422  CZ3 TRP   159      68.360  94.981 108.983  1.00  0.00           C  
ATOM   2423  CH2 TRP   159      68.926  95.962 109.788  1.00  0.00           C  
ATOM   2424  H   TRP   159      70.887  92.417 107.731  1.00  0.00           H  
ATOM   2425  HA  TRP   159      72.282  90.024 108.800  1.00  0.00           H  
ATOM   2426  HB2 TRP   159      69.302  90.718 109.178  1.00  0.00           H  
ATOM   2427  HB3 TRP   159      70.202  89.907 110.361  1.00  0.00           H  
ATOM   2428  HD1 TRP   159      71.875  91.590 111.794  1.00  0.00           H  
ATOM   2429  HE1 TRP   159      71.911  94.169 112.192  1.00  0.00           H  
ATOM   2430  HE3 TRP   159      68.321  92.918 108.420  1.00  0.00           H  
ATOM   2431  HZ2 TRP   159      70.297  96.364 111.412  1.00  0.00           H  
ATOM   2432  HZ3 TRP   159      67.557  95.264 108.318  1.00  0.00           H  
ATOM   2433  HH2 TRP   159      68.664  97.008 109.719  1.00  0.00           H  
ATOM   2434  N   LEU   160      70.777  89.358 106.184  1.00  0.00           N  
ATOM   2435  CA  LEU   160      70.327  88.383 105.202  1.00  0.00           C  
ATOM   2436  C   LEU   160      71.528  87.475 104.792  1.00  0.00           C  
ATOM   2437  O   LEU   160      72.659  88.021 104.675  1.00  0.00           O  
ATOM   2438  CB  LEU   160      69.584  89.085 104.058  1.00  0.00           C  
ATOM   2439  CG  LEU   160      68.504  90.117 104.557  1.00  0.00           C  
ATOM   2440  CD1 LEU   160      67.797  90.654 103.290  1.00  0.00           C  
ATOM   2441  CD2 LEU   160      67.415  89.465 105.380  1.00  0.00           C  
ATOM   2442  H   LEU   160      71.297  90.153 105.841  1.00  0.00           H  
ATOM   2443  HA  LEU   160      69.558  87.840 105.752  1.00  0.00           H  
ATOM   2444  HB2 LEU   160      70.344  89.665 103.534  1.00  0.00           H  
ATOM   2445  HB3 LEU   160      69.041  88.401 103.406  1.00  0.00           H  
ATOM   2446  HG  LEU   160      68.879  90.983 105.102  1.00  0.00           H  
ATOM   2447 HD11 LEU   160      67.141  91.473 103.584  1.00  0.00           H  
ATOM   2448 HD12 LEU   160      68.468  91.032 102.518  1.00  0.00           H  
ATOM   2449 HD13 LEU   160      67.136  89.911 102.845  1.00  0.00           H  
ATOM   2450 HD21 LEU   160      66.539  90.114 105.390  1.00  0.00           H  
ATOM   2451 HD22 LEU   160      67.051  88.557 104.899  1.00  0.00           H  
ATOM   2452 HD23 LEU   160      67.684  89.122 106.379  1.00  0.00           H  
ATOM   2453  N   PRO   161      71.377  86.148 104.805  1.00  0.00           N  
ATOM   2454  CA  PRO   161      72.472  85.184 104.537  1.00  0.00           C  
ATOM   2455  C   PRO   161      73.045  85.229 103.140  1.00  0.00           C  
ATOM   2456  O   PRO   161      74.063  84.616 102.843  1.00  0.00           O  
ATOM   2457  CB  PRO   161      71.840  83.788 104.673  1.00  0.00           C  
ATOM   2458  CG  PRO   161      70.681  83.960 105.560  1.00  0.00           C  
ATOM   2459  CD  PRO   161      70.205  85.329 105.190  1.00  0.00           C  
ATOM   2460  HA  PRO   161      73.343  85.292 105.184  1.00  0.00           H  
ATOM   2461  HB2 PRO   161      71.421  83.437 103.731  1.00  0.00           H  
ATOM   2462  HB3 PRO   161      72.504  83.042 105.112  1.00  0.00           H  
ATOM   2463  HG2 PRO   161      70.002  83.130 105.369  1.00  0.00           H  
ATOM   2464  HG3 PRO   161      70.980  84.087 106.601  1.00  0.00           H  
ATOM   2465  HD2 PRO   161      69.547  85.298 104.322  1.00  0.00           H  
ATOM   2466  HD3 PRO   161      69.633  85.733 106.026  1.00  0.00           H  
ATOM   2467  N   LYS   162      72.359  85.906 102.129  1.00  0.00           N  
ATOM   2468  CA  LYS   162      72.635  85.720 100.706  1.00  0.00           C  
ATOM   2469  C   LYS   162      72.487  86.992  99.929  1.00  0.00           C  
ATOM   2470  O   LYS   162      72.165  88.062 100.426  1.00  0.00           O  
ATOM   2471  CB  LYS   162      71.744  84.507 100.317  1.00  0.00           C  
ATOM   2472  CG  LYS   162      70.324  84.829 100.379  1.00  0.00           C  
ATOM   2473  CD  LYS   162      69.236  83.696 100.117  1.00  0.00           C  
ATOM   2474  CE  LYS   162      67.883  84.411 100.130  1.00  0.00           C  
ATOM   2475  NZ  LYS   162      66.768  83.422 100.396  1.00  0.00           N1+
ATOM   2476  H   LYS   162      71.559  86.499 102.296  1.00  0.00           H  
ATOM   2477  HA  LYS   162      73.684  85.447 100.594  1.00  0.00           H  
ATOM   2478  HB2 LYS   162      72.039  84.068  99.364  1.00  0.00           H  
ATOM   2479  HB3 LYS   162      71.849  83.716 101.059  1.00  0.00           H  
ATOM   2480  HG2 LYS   162      70.004  85.229 101.341  1.00  0.00           H  
ATOM   2481  HG3 LYS   162      70.133  85.627  99.662  1.00  0.00           H  
ATOM   2482  HD2 LYS   162      69.526  83.241  99.169  1.00  0.00           H  
ATOM   2483  HD3 LYS   162      69.375  82.898 100.846  1.00  0.00           H  
ATOM   2484  HE2 LYS   162      67.768  85.216 100.856  1.00  0.00           H  
ATOM   2485  HE3 LYS   162      67.652  84.878  99.173  1.00  0.00           H  
ATOM   2486  HZ1 LYS   162      65.965  83.608  99.811  1.00  0.00           H  
ATOM   2487  HZ2 LYS   162      66.961  82.523  99.979  1.00  0.00           H  
ATOM   2488  HZ3 LYS   162      66.460  83.330 101.354  1.00  0.00           H  
ATOM   2489  N   GLU   163      72.776  86.888  98.645  1.00  0.00           N  
ATOM   2490  CA  GLU   163      72.628  87.888  97.639  1.00  0.00           C  
ATOM   2491  C   GLU   163      71.080  88.166  97.218  1.00  0.00           C  
ATOM   2492  O   GLU   163      70.276  87.256  97.213  1.00  0.00           O  
ATOM   2493  CB  GLU   163      73.387  87.579  96.308  1.00  0.00           C  
ATOM   2494  CG  GLU   163      74.576  86.635  96.402  1.00  0.00           C  
ATOM   2495  CD  GLU   163      74.232  85.131  96.288  1.00  0.00           C  
ATOM   2496  OE1 GLU   163      74.323  84.630  95.095  1.00  0.00           O  
ATOM   2497  OE2 GLU   163      74.112  84.501  97.354  1.00  0.00           O1-
ATOM   2498  H   GLU   163      73.157  85.996  98.362  1.00  0.00           H  
ATOM   2499  HA  GLU   163      72.988  88.841  98.029  1.00  0.00           H  
ATOM   2500  HB2 GLU   163      72.672  87.184  95.587  1.00  0.00           H  
ATOM   2501  HB3 GLU   163      73.812  88.539  96.014  1.00  0.00           H  
ATOM   2502  HG2 GLU   163      75.245  86.901  95.583  1.00  0.00           H  
ATOM   2503  HG3 GLU   163      75.120  86.813  97.329  1.00  0.00           H  
ATOM   2504  N   ASP   164      70.761  89.409  96.963  1.00  0.00           N  
ATOM   2505  CA  ASP   164      69.437  89.946  96.682  1.00  0.00           C  
ATOM   2506  C   ASP   164      68.747  89.181  95.578  1.00  0.00           C  
ATOM   2507  O   ASP   164      67.506  88.963  95.579  1.00  0.00           O  
ATOM   2508  CB  ASP   164      69.362  91.446  96.474  1.00  0.00           C  
ATOM   2509  CG  ASP   164      69.726  92.339  97.656  1.00  0.00           C  
ATOM   2510  OD1 ASP   164      70.039  93.489  97.341  1.00  0.00           O  
ATOM   2511  OD2 ASP   164      69.774  91.874  98.816  1.00  0.00           O1-
ATOM   2512  H   ASP   164      71.468  90.128  97.018  1.00  0.00           H  
ATOM   2513  HA  ASP   164      68.746  89.760  97.505  1.00  0.00           H  
ATOM   2514  HB2 ASP   164      69.998  91.674  95.618  1.00  0.00           H  
ATOM   2515  HB3 ASP   164      68.363  91.709  96.126  1.00  0.00           H  
ATOM   2516  N   CYS   165      69.528  88.794  94.541  1.00  0.00           N  
ATOM   2517  CA  CYS   165      68.919  87.991  93.408  1.00  0.00           C  
ATOM   2518  C   CYS   165      68.271  86.687  93.808  1.00  0.00           C  
ATOM   2519  O   CYS   165      67.549  86.090  92.995  1.00  0.00           O  
ATOM   2520  CB  CYS   165      70.013  87.792  92.308  1.00  0.00           C  
ATOM   2521  SG  CYS   165      71.310  86.687  92.897  1.00  0.00           S  
ATOM   2522  H   CYS   165      70.534  88.831  94.615  1.00  0.00           H  
ATOM   2523  HA  CYS   165      68.093  88.557  92.977  1.00  0.00           H  
ATOM   2524  HB2 CYS   165      69.621  87.325  91.404  1.00  0.00           H  
ATOM   2525  HB3 CYS   165      70.435  88.713  91.903  1.00  0.00           H  
ATOM   2526  HG  CYS   165      72.009  86.836  91.769  1.00  0.00           H  
ATOM   2527  N   ARG   166      68.602  86.071  94.983  1.00  0.00           N  
ATOM   2528  CA  ARG   166      68.099  84.754  95.494  1.00  0.00           C  
ATOM   2529  C   ARG   166      66.611  84.681  95.850  1.00  0.00           C  
ATOM   2530  O   ARG   166      66.042  83.562  95.659  1.00  0.00           O  
ATOM   2531  CB  ARG   166      69.011  84.434  96.694  1.00  0.00           C  
ATOM   2532  CG  ARG   166      70.470  84.429  96.378  1.00  0.00           C  
ATOM   2533  CD  ARG   166      70.862  83.170  95.593  1.00  0.00           C  
ATOM   2534  NE  ARG   166      72.122  83.203  94.867  1.00  0.00           N  
ATOM   2535  CZ  ARG   166      72.463  82.365  93.915  1.00  0.00           C  
ATOM   2536  NH1 ARG   166      71.675  81.567  93.301  1.00  0.00           N1+
ATOM   2537  NH2 ARG   166      73.649  82.192  93.495  1.00  0.00           N  
ATOM   2538  H   ARG   166      69.263  86.479  95.628  1.00  0.00           H  
ATOM   2539  HA  ARG   166      68.100  84.004  94.704  1.00  0.00           H  
ATOM   2540  HB2 ARG   166      68.806  85.123  97.514  1.00  0.00           H  
ATOM   2541  HB3 ARG   166      68.617  83.447  96.935  1.00  0.00           H  
ATOM   2542  HG2 ARG   166      70.773  85.220  95.692  1.00  0.00           H  
ATOM   2543  HG3 ARG   166      71.015  84.454  97.321  1.00  0.00           H  
ATOM   2544  HD2 ARG   166      70.812  82.299  96.246  1.00  0.00           H  
ATOM   2545  HD3 ARG   166      70.117  83.018  94.813  1.00  0.00           H  
ATOM   2546  HE  ARG   166      72.932  83.626  95.299  1.00  0.00           H  
ATOM   2547 HH11 ARG   166      70.704  81.580  93.581  1.00  0.00           H  
ATOM   2548 HH12 ARG   166      71.986  80.952  92.563  1.00  0.00           H  
ATOM   2549 HH21 ARG   166      74.372  82.748  93.928  1.00  0.00           H  
ATOM   2550 HH22 ARG   166      73.890  81.398  92.918  1.00  0.00           H  
ATOM   2551  N   ASP   167      66.040  85.853  96.133  1.00  0.00           N  
ATOM   2552  CA  ASP   167      64.735  86.033  96.647  1.00  0.00           C  
ATOM   2553  C   ASP   167      63.860  86.876  95.700  1.00  0.00           C  
ATOM   2554  O   ASP   167      64.204  87.913  95.182  1.00  0.00           O  
ATOM   2555  CB  ASP   167      64.758  86.586  98.061  1.00  0.00           C  
ATOM   2556  CG  ASP   167      65.558  87.901  98.259  1.00  0.00           C  
ATOM   2557  OD1 ASP   167      65.149  88.952  97.659  1.00  0.00           O  
ATOM   2558  OD2 ASP   167      66.423  87.962  99.197  1.00  0.00           O1-
ATOM   2559  H   ASP   167      66.616  86.682  96.153  1.00  0.00           H  
ATOM   2560  HA  ASP   167      64.173  85.099  96.687  1.00  0.00           H  
ATOM   2561  HB2 ASP   167      63.754  86.711  98.466  1.00  0.00           H  
ATOM   2562  HB3 ASP   167      65.274  85.824  98.644  1.00  0.00           H  
ATOM   2563  N   GLU   168      62.577  86.441  95.604  1.00  0.00           N  
ATOM   2564  CA  GLU   168      61.535  87.174  94.868  1.00  0.00           C  
ATOM   2565  C   GLU   168      60.957  88.365  95.730  1.00  0.00           C  
ATOM   2566  O   GLU   168      60.058  89.068  95.370  1.00  0.00           O  
ATOM   2567  CB  GLU   168      60.419  86.290  94.362  1.00  0.00           C  
ATOM   2568  CG  GLU   168      59.239  85.902  95.328  1.00  0.00           C  
ATOM   2569  CD  GLU   168      59.642  84.861  96.478  1.00  0.00           C  
ATOM   2570  OE1 GLU   168      60.656  84.122  96.389  1.00  0.00           O  
ATOM   2571  OE2 GLU   168      58.913  84.950  97.481  1.00  0.00           O1-
ATOM   2572  H   GLU   168      62.339  85.501  95.887  1.00  0.00           H  
ATOM   2573  HA  GLU   168      62.011  87.574  93.973  1.00  0.00           H  
ATOM   2574  HB2 GLU   168      59.945  86.672  93.457  1.00  0.00           H  
ATOM   2575  HB3 GLU   168      61.033  85.435  94.080  1.00  0.00           H  
ATOM   2576  HG2 GLU   168      58.863  86.823  95.772  1.00  0.00           H  
ATOM   2577  HG3 GLU   168      58.397  85.519  94.752  1.00  0.00           H  
ATOM   2578  N   LYS   169      61.526  88.537  96.888  1.00  0.00           N  
ATOM   2579  CA  LYS   169      61.322  89.613  97.879  1.00  0.00           C  
ATOM   2580  C   LYS   169      62.168  90.901  97.520  1.00  0.00           C  
ATOM   2581  O   LYS   169      63.139  90.898  96.791  1.00  0.00           O  
ATOM   2582  CB  LYS   169      61.639  89.227  99.288  1.00  0.00           C  
ATOM   2583  CG  LYS   169      60.575  88.544 100.081  1.00  0.00           C  
ATOM   2584  CD  LYS   169      60.338  87.094  99.618  1.00  0.00           C  
ATOM   2585  CE  LYS   169      59.222  86.605 100.588  1.00  0.00           C  
ATOM   2586  NZ  LYS   169      58.780  85.300 100.243  1.00  0.00           N1+
ATOM   2587  H   LYS   169      62.299  87.916  97.078  1.00  0.00           H  
ATOM   2588  HA  LYS   169      60.335  90.075  97.857  1.00  0.00           H  
ATOM   2589  HB2 LYS   169      62.614  88.759  99.427  1.00  0.00           H  
ATOM   2590  HB3 LYS   169      61.740  90.148  99.862  1.00  0.00           H  
ATOM   2591  HG2 LYS   169      60.936  88.519 101.109  1.00  0.00           H  
ATOM   2592  HG3 LYS   169      59.615  89.057 100.017  1.00  0.00           H  
ATOM   2593  HD2 LYS   169      60.019  87.088  98.576  1.00  0.00           H  
ATOM   2594  HD3 LYS   169      61.209  86.484  99.857  1.00  0.00           H  
ATOM   2595  HE2 LYS   169      59.636  86.707 101.592  1.00  0.00           H  
ATOM   2596  HE3 LYS   169      58.422  87.336 100.471  1.00  0.00           H  
ATOM   2597  HZ1 LYS   169      58.052  84.930 100.837  1.00  0.00           H  
ATOM   2598  HZ2 LYS   169      58.445  85.245  99.292  1.00  0.00           H  
ATOM   2599  HZ3 LYS   169      59.507  84.599 100.266  1.00  0.00           H  
ATOM   2600  N   VAL   170      61.840  92.054  98.101  1.00  0.00           N  
ATOM   2601  CA  VAL   170      62.563  93.315  98.101  1.00  0.00           C  
ATOM   2602  C   VAL   170      62.455  93.999  99.469  1.00  0.00           C  
ATOM   2603  O   VAL   170      61.433  93.994 100.132  1.00  0.00           O  
ATOM   2604  CB  VAL   170      62.324  94.178  96.833  1.00  0.00           C  
ATOM   2605  CG1 VAL   170      60.874  94.538  96.519  1.00  0.00           C  
ATOM   2606  CG2 VAL   170      63.222  95.473  96.775  1.00  0.00           C  
ATOM   2607  H   VAL   170      60.935  92.068  98.549  1.00  0.00           H  
ATOM   2608  HA  VAL   170      63.595  92.976  98.010  1.00  0.00           H  
ATOM   2609  HB  VAL   170      62.611  93.648  95.924  1.00  0.00           H  
ATOM   2610 HG11 VAL   170      60.789  95.057  95.564  1.00  0.00           H  
ATOM   2611 HG12 VAL   170      60.330  93.594  96.489  1.00  0.00           H  
ATOM   2612 HG13 VAL   170      60.485  95.216  97.279  1.00  0.00           H  
ATOM   2613 HG21 VAL   170      63.120  96.088  97.669  1.00  0.00           H  
ATOM   2614 HG22 VAL   170      64.281  95.255  96.640  1.00  0.00           H  
ATOM   2615 HG23 VAL   170      62.943  96.137  95.957  1.00  0.00           H  
ATOM   2616  N   TYR   171      63.600  94.605  99.910  1.00  0.00           N  
ATOM   2617  CA  TYR   171      63.881  94.924 101.303  1.00  0.00           C  
ATOM   2618  C   TYR   171      64.333  96.365 101.432  1.00  0.00           C  
ATOM   2619  O   TYR   171      64.511  96.821 102.549  1.00  0.00           O  
ATOM   2620  CB  TYR   171      64.898  94.004 101.981  1.00  0.00           C  
ATOM   2621  CG  TYR   171      64.386  92.681 102.515  1.00  0.00           C  
ATOM   2622  CD1 TYR   171      64.325  91.657 101.578  1.00  0.00           C  
ATOM   2623  CD2 TYR   171      63.980  92.420 103.813  1.00  0.00           C  
ATOM   2624  CE1 TYR   171      63.919  90.370 101.932  1.00  0.00           C  
ATOM   2625  CE2 TYR   171      63.460  91.135 104.173  1.00  0.00           C  
ATOM   2626  CZ  TYR   171      63.429  90.121 103.230  1.00  0.00           C  
ATOM   2627  OH  TYR   171      62.751  88.963 103.609  1.00  0.00           O  
ATOM   2628  H   TYR   171      64.383  94.497  99.281  1.00  0.00           H  
ATOM   2629  HA  TYR   171      62.958  94.924 101.884  1.00  0.00           H  
ATOM   2630  HB2 TYR   171      65.624  93.823 101.188  1.00  0.00           H  
ATOM   2631  HB3 TYR   171      65.406  94.538 102.784  1.00  0.00           H  
ATOM   2632  HD1 TYR   171      64.570  91.875 100.549  1.00  0.00           H  
ATOM   2633  HD2 TYR   171      64.049  93.222 104.533  1.00  0.00           H  
ATOM   2634  HE1 TYR   171      63.855  89.537 101.247  1.00  0.00           H  
ATOM   2635  HE2 TYR   171      63.200  90.860 105.185  1.00  0.00           H  
ATOM   2636  HH  TYR   171      62.895  88.284 102.946  1.00  0.00           H  
ATOM   2637  N   SER   172      64.720  97.196 100.460  1.00  0.00           N  
ATOM   2638  CA  SER   172      65.171  98.561 100.623  1.00  0.00           C  
ATOM   2639  C   SER   172      64.836  99.343  99.320  1.00  0.00           C  
ATOM   2640  O   SER   172      65.230  98.866  98.271  1.00  0.00           O  
ATOM   2641  CB  SER   172      66.702  98.742 100.960  1.00  0.00           C  
ATOM   2642  OG  SER   172      66.821 100.108 100.860  1.00  0.00           O  
ATOM   2643  H   SER   172      64.842  96.824  99.529  1.00  0.00           H  
ATOM   2644  HA  SER   172      64.638  99.010 101.461  1.00  0.00           H  
ATOM   2645  HB2 SER   172      66.895  98.366 101.965  1.00  0.00           H  
ATOM   2646  HB3 SER   172      67.308  98.266 100.190  1.00  0.00           H  
ATOM   2647  HG  SER   172      67.265 100.302 101.689  1.00  0.00           H  
ATOM   2648  N   LYS   173      64.209 100.569  99.385  1.00  0.00           N  
ATOM   2649  CA  LYS   173      64.061 101.587  98.293  1.00  0.00           C  
ATOM   2650  C   LYS   173      65.436 101.742  97.503  1.00  0.00           C  
ATOM   2651  O   LYS   173      65.504 102.059  96.293  1.00  0.00           O  
ATOM   2652  CB  LYS   173      63.511 102.870  98.867  1.00  0.00           C  
ATOM   2653  CG  LYS   173      63.070 103.896  97.804  1.00  0.00           C  
ATOM   2654  CD  LYS   173      62.522 105.151  98.427  1.00  0.00           C  
ATOM   2655  CE  LYS   173      63.406 105.698  99.575  1.00  0.00           C  
ATOM   2656  NZ  LYS   173      62.972 107.039  99.911  1.00  0.00           N1+
ATOM   2657  H   LYS   173      63.809 100.860 100.265  1.00  0.00           H  
ATOM   2658  HA  LYS   173      63.379 101.329  97.482  1.00  0.00           H  
ATOM   2659  HB2 LYS   173      62.570 102.713  99.393  1.00  0.00           H  
ATOM   2660  HB3 LYS   173      64.286 103.318  99.488  1.00  0.00           H  
ATOM   2661  HG2 LYS   173      64.019 104.155  97.333  1.00  0.00           H  
ATOM   2662  HG3 LYS   173      62.405 103.398  97.099  1.00  0.00           H  
ATOM   2663  HD2 LYS   173      62.466 105.975  97.715  1.00  0.00           H  
ATOM   2664  HD3 LYS   173      61.499 104.999  98.768  1.00  0.00           H  
ATOM   2665  HE2 LYS   173      63.372 105.074 100.468  1.00  0.00           H  
ATOM   2666  HE3 LYS   173      64.430 105.798  99.215  1.00  0.00           H  
ATOM   2667  HZ1 LYS   173      62.575 107.555  99.139  1.00  0.00           H  
ATOM   2668  HZ2 LYS   173      62.415 107.145 100.747  1.00  0.00           H  
ATOM   2669  HZ3 LYS   173      63.817 107.585 100.001  1.00  0.00           H  
ATOM   2670  N   GLU   174      66.546 101.354  98.118  1.00  0.00           N  
ATOM   2671  CA  GLU   174      67.892 101.450  97.486  1.00  0.00           C  
ATOM   2672  C   GLU   174      68.062 100.313  96.412  1.00  0.00           C  
ATOM   2673  O   GLU   174      68.649 100.594  95.368  1.00  0.00           O  
ATOM   2674  CB  GLU   174      69.003 101.364  98.622  1.00  0.00           C  
ATOM   2675  CG  GLU   174      70.461 101.403  98.065  1.00  0.00           C  
ATOM   2676  CD  GLU   174      70.779 102.733  97.266  1.00  0.00           C  
ATOM   2677  OE1 GLU   174      70.136 103.824  97.435  1.00  0.00           O  
ATOM   2678  OE2 GLU   174      71.692 102.738  96.430  1.00  0.00           O1-
ATOM   2679  H   GLU   174      66.568 101.211  99.118  1.00  0.00           H  
ATOM   2680  HA  GLU   174      68.033 102.376  96.927  1.00  0.00           H  
ATOM   2681  HB2 GLU   174      68.854 102.147  99.366  1.00  0.00           H  
ATOM   2682  HB3 GLU   174      68.883 100.432  99.173  1.00  0.00           H  
ATOM   2683  HG2 GLU   174      71.227 101.331  98.837  1.00  0.00           H  
ATOM   2684  HG3 GLU   174      70.600 100.527  97.431  1.00  0.00           H  
ATOM   2685  N   ASP   175      67.716  99.138  96.719  1.00  0.00           N  
ATOM   2686  CA  ASP   175      67.828  97.998  95.744  1.00  0.00           C  
ATOM   2687  C   ASP   175      67.082  98.299  94.475  1.00  0.00           C  
ATOM   2688  O   ASP   175      67.330  97.676  93.413  1.00  0.00           O  
ATOM   2689  CB  ASP   175      67.080  96.720  96.289  1.00  0.00           C  
ATOM   2690  CG  ASP   175      67.693  95.502  95.750  1.00  0.00           C  
ATOM   2691  OD1 ASP   175      68.920  95.444  95.485  1.00  0.00           O  
ATOM   2692  OD2 ASP   175      66.963  94.506  95.477  1.00  0.00           O1-
ATOM   2693  H   ASP   175      67.133  99.017  97.535  1.00  0.00           H  
ATOM   2694  HA  ASP   175      68.878  97.779  95.550  1.00  0.00           H  
ATOM   2695  HB2 ASP   175      67.016  96.650  97.375  1.00  0.00           H  
ATOM   2696  HB3 ASP   175      66.058  96.689  95.913  1.00  0.00           H  
ATOM   2697  N   LEU   176      66.158  99.275  94.508  1.00  0.00           N  
ATOM   2698  CA  LEU   176      65.543  99.682  93.264  1.00  0.00           C  
ATOM   2699  C   LEU   176      66.520 100.245  92.264  1.00  0.00           C  
ATOM   2700  O   LEU   176      66.394 100.077  91.018  1.00  0.00           O  
ATOM   2701  CB  LEU   176      64.354 100.667  93.477  1.00  0.00           C  
ATOM   2702  CG  LEU   176      63.284 100.171  94.397  1.00  0.00           C  
ATOM   2703  CD1 LEU   176      62.135 101.112  94.485  1.00  0.00           C  
ATOM   2704  CD2 LEU   176      62.817  98.777  93.979  1.00  0.00           C  
ATOM   2705  H   LEU   176      65.954  99.843  95.318  1.00  0.00           H  
ATOM   2706  HA  LEU   176      65.050  98.794  92.869  1.00  0.00           H  
ATOM   2707  HB2 LEU   176      64.580 101.682  93.803  1.00  0.00           H  
ATOM   2708  HB3 LEU   176      63.812 101.023  92.601  1.00  0.00           H  
ATOM   2709  HG  LEU   176      63.714  99.977  95.379  1.00  0.00           H  
ATOM   2710 HD11 LEU   176      61.419 100.974  93.676  1.00  0.00           H  
ATOM   2711 HD12 LEU   176      61.656 101.099  95.464  1.00  0.00           H  
ATOM   2712 HD13 LEU   176      62.388 102.163  94.346  1.00  0.00           H  
ATOM   2713 HD21 LEU   176      63.472  97.977  94.321  1.00  0.00           H  
ATOM   2714 HD22 LEU   176      61.827  98.568  94.384  1.00  0.00           H  
ATOM   2715 HD23 LEU   176      62.788  98.724  92.890  1.00  0.00           H  
ATOM   2716  N   LYS   177      67.775 100.647  92.579  1.00  0.00           N  
ATOM   2717  CA  LYS   177      68.796 101.055  91.531  1.00  0.00           C  
ATOM   2718  C   LYS   177      69.302  99.777  90.901  1.00  0.00           C  
ATOM   2719  O   LYS   177      69.750  99.906  89.724  1.00  0.00           O  
ATOM   2720  CB  LYS   177      69.924 101.900  92.075  1.00  0.00           C  
ATOM   2721  CG  LYS   177      69.394 103.305  92.523  1.00  0.00           C  
ATOM   2722  CD  LYS   177      70.373 104.067  93.381  1.00  0.00           C  
ATOM   2723  CE  LYS   177      69.739 105.260  94.016  1.00  0.00           C  
ATOM   2724  NZ  LYS   177      70.418 105.687  95.235  1.00  0.00           N1+
ATOM   2725  H   LYS   177      68.088 100.643  93.540  1.00  0.00           H  
ATOM   2726  HA  LYS   177      68.166 101.643  90.863  1.00  0.00           H  
ATOM   2727  HB2 LYS   177      70.363 101.378  92.926  1.00  0.00           H  
ATOM   2728  HB3 LYS   177      70.660 102.164  91.316  1.00  0.00           H  
ATOM   2729  HG2 LYS   177      69.071 103.917  91.681  1.00  0.00           H  
ATOM   2730  HG3 LYS   177      68.573 103.077  93.202  1.00  0.00           H  
ATOM   2731  HD2 LYS   177      70.655 103.394  94.190  1.00  0.00           H  
ATOM   2732  HD3 LYS   177      71.324 104.323  92.914  1.00  0.00           H  
ATOM   2733  HE2 LYS   177      69.792 106.115  93.341  1.00  0.00           H  
ATOM   2734  HE3 LYS   177      68.670 105.271  94.232  1.00  0.00           H  
ATOM   2735  HZ1 LYS   177      70.174 104.940  95.870  1.00  0.00           H  
ATOM   2736  HZ2 LYS   177      71.423 105.729  95.144  1.00  0.00           H  
ATOM   2737  HZ3 LYS   177      70.167 106.616  95.542  1.00  0.00           H  
ATOM   2738  N   ASP   178      69.505  98.634  91.575  1.00  0.00           N  
ATOM   2739  CA  ASP   178      70.137  97.394  90.971  1.00  0.00           C  
ATOM   2740  C   ASP   178      69.193  96.682  90.027  1.00  0.00           C  
ATOM   2741  O   ASP   178      69.555  95.833  89.227  1.00  0.00           O  
ATOM   2742  CB  ASP   178      70.292  96.463  92.169  1.00  0.00           C  
ATOM   2743  CG  ASP   178      71.358  97.000  93.070  1.00  0.00           C  
ATOM   2744  OD1 ASP   178      71.386  96.714  94.290  1.00  0.00           O  
ATOM   2745  OD2 ASP   178      72.155  97.880  92.743  1.00  0.00           O1-
ATOM   2746  H   ASP   178      69.056  98.616  92.479  1.00  0.00           H  
ATOM   2747  HA  ASP   178      71.076  97.583  90.450  1.00  0.00           H  
ATOM   2748  HB2 ASP   178      69.340  96.345  92.685  1.00  0.00           H  
ATOM   2749  HB3 ASP   178      70.569  95.534  91.669  1.00  0.00           H  
ATOM   2750  N   MET   179      67.890  97.087  90.001  1.00  0.00           N  
ATOM   2751  CA  MET   179      66.727  96.572  89.197  1.00  0.00           C  
ATOM   2752  C   MET   179      66.342  97.499  88.048  1.00  0.00           C  
ATOM   2753  O   MET   179      66.145  98.711  88.246  1.00  0.00           O  
ATOM   2754  CB  MET   179      65.539  96.218  90.087  1.00  0.00           C  
ATOM   2755  CG  MET   179      66.024  95.059  91.059  1.00  0.00           C  
ATOM   2756  SD  MET   179      64.717  94.408  92.167  1.00  0.00           S  
ATOM   2757  CE  MET   179      64.387  95.790  93.292  1.00  0.00           C  
ATOM   2758  H   MET   179      67.663  97.848  90.624  1.00  0.00           H  
ATOM   2759  HA  MET   179      66.879  95.582  88.768  1.00  0.00           H  
ATOM   2760  HB2 MET   179      65.330  97.135  90.637  1.00  0.00           H  
ATOM   2761  HB3 MET   179      64.747  95.796  89.468  1.00  0.00           H  
ATOM   2762  HG2 MET   179      66.338  94.255  90.393  1.00  0.00           H  
ATOM   2763  HG3 MET   179      66.883  95.415  91.629  1.00  0.00           H  
ATOM   2764  HE1 MET   179      64.058  96.637  92.691  1.00  0.00           H  
ATOM   2765  HE2 MET   179      63.556  95.628  93.978  1.00  0.00           H  
ATOM   2766  HE3 MET   179      65.209  96.033  93.965  1.00  0.00           H  
ATOM   2767  N   SER   180      66.154  97.007  86.783  1.00  0.00           N  
ATOM   2768  CA  SER   180      65.875  97.713  85.550  1.00  0.00           C  
ATOM   2769  C   SER   180      64.446  98.132  85.361  1.00  0.00           C  
ATOM   2770  O   SER   180      63.536  97.288  85.247  1.00  0.00           O  
ATOM   2771  CB  SER   180      66.484  97.064  84.256  1.00  0.00           C  
ATOM   2772  OG  SER   180      66.255  97.857  83.056  1.00  0.00           O  
ATOM   2773  H   SER   180      66.052  96.005  86.707  1.00  0.00           H  
ATOM   2774  HA  SER   180      66.519  98.591  85.593  1.00  0.00           H  
ATOM   2775  HB2 SER   180      67.551  96.883  84.387  1.00  0.00           H  
ATOM   2776  HB3 SER   180      65.983  96.110  84.090  1.00  0.00           H  
ATOM   2777  HG  SER   180      67.085  97.865  82.573  1.00  0.00           H  
ATOM   2778  N   GLN   181      64.237  99.464  85.332  1.00  0.00           N  
ATOM   2779  CA  GLN   181      62.931 100.064  85.316  1.00  0.00           C  
ATOM   2780  C   GLN   181      62.272  99.854  83.969  1.00  0.00           C  
ATOM   2781  O   GLN   181      62.898  99.953  82.916  1.00  0.00           O  
ATOM   2782  CB  GLN   181      63.048 101.600  85.518  1.00  0.00           C  
ATOM   2783  CG  GLN   181      61.682 102.280  85.756  1.00  0.00           C  
ATOM   2784  CD  GLN   181      61.956 103.717  86.256  1.00  0.00           C  
ATOM   2785  NE2 GLN   181      61.242 104.265  87.190  1.00  0.00           N  
ATOM   2786  OE1 GLN   181      62.969 104.306  86.022  1.00  0.00           O  
ATOM   2787  H   GLN   181      64.997 100.099  85.527  1.00  0.00           H  
ATOM   2788  HA  GLN   181      62.310  99.655  86.113  1.00  0.00           H  
ATOM   2789  HB2 GLN   181      63.580 101.834  86.440  1.00  0.00           H  
ATOM   2790  HB3 GLN   181      63.550 102.160  84.729  1.00  0.00           H  
ATOM   2791  HG2 GLN   181      61.001 102.368  84.909  1.00  0.00           H  
ATOM   2792  HG3 GLN   181      61.111 101.722  86.498  1.00  0.00           H  
ATOM   2793 HE21 GLN   181      61.491 105.184  87.528  1.00  0.00           H  
ATOM   2794 HE22 GLN   181      60.399 103.867  87.578  1.00  0.00           H  
ATOM   2795  N   MET   182      60.996  99.668  84.002  1.00  0.00           N  
ATOM   2796  CA  MET   182      60.099  99.606  82.894  1.00  0.00           C  
ATOM   2797  C   MET   182      58.738 100.312  83.265  1.00  0.00           C  
ATOM   2798  O   MET   182      58.364 100.239  84.434  1.00  0.00           O  
ATOM   2799  CB  MET   182      59.989  98.132  82.568  1.00  0.00           C  
ATOM   2800  CG  MET   182      58.866  97.750  81.598  1.00  0.00           C  
ATOM   2801  SD  MET   182      58.858  95.949  81.296  1.00  0.00           S  
ATOM   2802  CE  MET   182      57.912  95.569  82.801  1.00  0.00           C  
ATOM   2803  H   MET   182      60.530  99.522  84.886  1.00  0.00           H  
ATOM   2804  HA  MET   182      60.468 100.132  82.013  1.00  0.00           H  
ATOM   2805  HB2 MET   182      60.985  97.854  82.223  1.00  0.00           H  
ATOM   2806  HB3 MET   182      59.881  97.611  83.520  1.00  0.00           H  
ATOM   2807  HG2 MET   182      57.883  98.171  81.813  1.00  0.00           H  
ATOM   2808  HG3 MET   182      59.080  98.194  80.626  1.00  0.00           H  
ATOM   2809  HE1 MET   182      57.543  94.544  82.761  1.00  0.00           H  
ATOM   2810  HE2 MET   182      58.603  95.626  83.642  1.00  0.00           H  
ATOM   2811  HE3 MET   182      57.022  96.146  83.052  1.00  0.00           H  
ATOM   2812  N   ILE   183      58.103 101.026  82.361  1.00  0.00           N  
ATOM   2813  CA  ILE   183      56.715 101.693  82.553  1.00  0.00           C  
ATOM   2814  C   ILE   183      55.755 101.013  81.543  1.00  0.00           C  
ATOM   2815  O   ILE   183      56.167 100.741  80.428  1.00  0.00           O  
ATOM   2816  CB  ILE   183      56.808 103.196  82.549  1.00  0.00           C  
ATOM   2817  CG1 ILE   183      57.607 103.780  83.776  1.00  0.00           C  
ATOM   2818  CG2 ILE   183      55.390 103.743  82.442  1.00  0.00           C  
ATOM   2819  CD1 ILE   183      58.070 105.265  83.824  1.00  0.00           C  
ATOM   2820  H   ILE   183      58.565 101.262  81.494  1.00  0.00           H  
ATOM   2821  HA  ILE   183      56.372 101.551  83.577  1.00  0.00           H  
ATOM   2822  HB  ILE   183      57.310 103.532  81.642  1.00  0.00           H  
ATOM   2823 HG12 ILE   183      56.919 103.721  84.619  1.00  0.00           H  
ATOM   2824 HG13 ILE   183      58.490 103.144  83.844  1.00  0.00           H  
ATOM   2825 HG21 ILE   183      54.870 103.394  83.334  1.00  0.00           H  
ATOM   2826 HG22 ILE   183      55.415 104.833  82.439  1.00  0.00           H  
ATOM   2827 HG23 ILE   183      55.015 103.408  81.475  1.00  0.00           H  
ATOM   2828 HD11 ILE   183      57.292 106.029  83.806  1.00  0.00           H  
ATOM   2829 HD12 ILE   183      58.677 105.533  84.689  1.00  0.00           H  
ATOM   2830 HD13 ILE   183      58.629 105.430  82.903  1.00  0.00           H  
ATOM   2831  N   LEU   184      54.447 100.877  81.844  1.00  0.00           N  
ATOM   2832  CA  LEU   184      53.358 100.619  80.971  1.00  0.00           C  
ATOM   2833  C   LEU   184      52.280 101.760  80.998  1.00  0.00           C  
ATOM   2834  O   LEU   184      51.744 102.031  82.082  1.00  0.00           O  
ATOM   2835  CB  LEU   184      52.719  99.260  81.316  1.00  0.00           C  
ATOM   2836  CG  LEU   184      51.442  98.869  80.576  1.00  0.00           C  
ATOM   2837  CD1 LEU   184      51.629  98.675  79.124  1.00  0.00           C  
ATOM   2838  CD2 LEU   184      50.720  97.657  81.184  1.00  0.00           C  
ATOM   2839  H   LEU   184      54.139 100.970  82.801  1.00  0.00           H  
ATOM   2840  HA  LEU   184      53.769 100.573  79.963  1.00  0.00           H  
ATOM   2841  HB2 LEU   184      53.413  98.422  81.378  1.00  0.00           H  
ATOM   2842  HB3 LEU   184      52.454  99.441  82.358  1.00  0.00           H  
ATOM   2843  HG  LEU   184      50.701  99.667  80.634  1.00  0.00           H  
ATOM   2844 HD11 LEU   184      51.646  99.681  78.705  1.00  0.00           H  
ATOM   2845 HD12 LEU   184      52.591  98.206  78.918  1.00  0.00           H  
ATOM   2846 HD13 LEU   184      50.817  98.088  78.694  1.00  0.00           H  
ATOM   2847 HD21 LEU   184      50.660  97.763  82.267  1.00  0.00           H  
ATOM   2848 HD22 LEU   184      49.759  97.335  80.783  1.00  0.00           H  
ATOM   2849 HD23 LEU   184      51.379  96.793  81.103  1.00  0.00           H  
ATOM   2850  N   ARG   185      51.870 102.243  79.818  1.00  0.00           N  
ATOM   2851  CA  ARG   185      50.803 103.246  79.784  1.00  0.00           C  
ATOM   2852  C   ARG   185      49.698 102.857  78.789  1.00  0.00           C  
ATOM   2853  O   ARG   185      49.916 102.162  77.784  1.00  0.00           O  
ATOM   2854  CB  ARG   185      51.416 104.640  79.472  1.00  0.00           C  
ATOM   2855  CG  ARG   185      52.211 104.817  78.165  1.00  0.00           C  
ATOM   2856  CD  ARG   185      53.717 104.516  78.150  1.00  0.00           C  
ATOM   2857  NE  ARG   185      54.469 105.342  79.131  1.00  0.00           N  
ATOM   2858  CZ  ARG   185      55.771 105.736  79.080  1.00  0.00           C  
ATOM   2859  NH1 ARG   185      56.579 105.372  78.174  1.00  0.00           N1+
ATOM   2860  NH2 ARG   185      56.095 106.577  80.057  1.00  0.00           N  
ATOM   2861  H   ARG   185      52.148 101.872  78.921  1.00  0.00           H  
ATOM   2862  HA  ARG   185      50.288 103.192  80.743  1.00  0.00           H  
ATOM   2863  HB2 ARG   185      50.597 105.358  79.425  1.00  0.00           H  
ATOM   2864  HB3 ARG   185      52.080 104.988  80.264  1.00  0.00           H  
ATOM   2865  HG2 ARG   185      51.672 104.277  77.386  1.00  0.00           H  
ATOM   2866  HG3 ARG   185      52.068 105.835  77.803  1.00  0.00           H  
ATOM   2867  HD2 ARG   185      53.967 103.474  78.349  1.00  0.00           H  
ATOM   2868  HD3 ARG   185      54.032 104.566  77.108  1.00  0.00           H  
ATOM   2869  HE  ARG   185      54.025 105.704  79.963  1.00  0.00           H  
ATOM   2870 HH11 ARG   185      56.203 104.770  77.454  1.00  0.00           H  
ATOM   2871 HH12 ARG   185      57.509 105.741  78.040  1.00  0.00           H  
ATOM   2872 HH21 ARG   185      55.386 106.899  80.700  1.00  0.00           H  
ATOM   2873 HH22 ARG   185      57.016 106.985  80.129  1.00  0.00           H  
ATOM   2874  N   THR   186      48.433 103.201  79.139  1.00  0.00           N  
ATOM   2875  CA  THR   186      47.239 102.998  78.343  1.00  0.00           C  
ATOM   2876  C   THR   186      46.181 104.053  78.552  1.00  0.00           C  
ATOM   2877  O   THR   186      46.115 104.706  79.637  1.00  0.00           O  
ATOM   2878  CB  THR   186      46.619 101.606  78.656  1.00  0.00           C  
ATOM   2879  CG2 THR   186      46.229 101.213  80.107  1.00  0.00           C  
ATOM   2880  OG1 THR   186      45.566 101.460  77.722  1.00  0.00           O  
ATOM   2881  H   THR   186      48.347 103.786  79.957  1.00  0.00           H  
ATOM   2882  HA  THR   186      47.313 103.066  77.257  1.00  0.00           H  
ATOM   2883  HB  THR   186      47.327 100.857  78.303  1.00  0.00           H  
ATOM   2884  HG1 THR   186      45.817 101.558  76.801  1.00  0.00           H  
ATOM   2885 HG21 THR   186      46.012 100.147  80.036  1.00  0.00           H  
ATOM   2886 HG22 THR   186      47.074 101.410  80.767  1.00  0.00           H  
ATOM   2887 HG23 THR   186      45.501 101.947  80.454  1.00  0.00           H  
ATOM   2888  N   LYS   187      45.446 104.369  77.519  1.00  0.00           N  
ATOM   2889  CA  LYS   187      44.380 105.318  77.339  1.00  0.00           C  
ATOM   2890  C   LYS   187      43.230 104.766  76.423  1.00  0.00           C  
ATOM   2891  O   LYS   187      43.531 104.275  75.404  1.00  0.00           O  
ATOM   2892  CB  LYS   187      44.888 106.734  76.800  1.00  0.00           C  
ATOM   2893  CG  LYS   187      43.765 107.761  76.987  1.00  0.00           C  
ATOM   2894  CD  LYS   187      44.290 109.127  76.530  1.00  0.00           C  
ATOM   2895  CE  LYS   187      43.356 110.363  76.839  1.00  0.00           C  
ATOM   2896  NZ  LYS   187      42.241 110.374  75.885  1.00  0.00           N1+
ATOM   2897  H   LYS   187      45.576 103.751  76.731  1.00  0.00           H  
ATOM   2898  HA  LYS   187      44.009 105.430  78.358  1.00  0.00           H  
ATOM   2899  HB2 LYS   187      45.825 106.969  77.305  1.00  0.00           H  
ATOM   2900  HB3 LYS   187      45.019 106.684  75.719  1.00  0.00           H  
ATOM   2901  HG2 LYS   187      42.909 107.494  76.368  1.00  0.00           H  
ATOM   2902  HG3 LYS   187      43.486 107.697  78.039  1.00  0.00           H  
ATOM   2903  HD2 LYS   187      45.223 109.309  77.061  1.00  0.00           H  
ATOM   2904  HD3 LYS   187      44.507 109.137  75.462  1.00  0.00           H  
ATOM   2905  HE2 LYS   187      43.073 110.169  77.874  1.00  0.00           H  
ATOM   2906  HE3 LYS   187      43.884 111.316  76.820  1.00  0.00           H  
ATOM   2907  HZ1 LYS   187      41.671 109.541  75.873  1.00  0.00           H  
ATOM   2908  HZ2 LYS   187      41.669 111.206  75.904  1.00  0.00           H  
ATOM   2909  HZ3 LYS   187      42.573 110.523  74.942  1.00  0.00           H  
ATOM   2910  N   GLY   188      41.974 104.843  76.805  1.00  0.00           N  
ATOM   2911  CA  GLY   188      40.702 104.422  76.244  1.00  0.00           C  
ATOM   2912  C   GLY   188      39.527 104.864  77.041  1.00  0.00           C  
ATOM   2913  O   GLY   188      39.663 105.722  77.994  1.00  0.00           O  
ATOM   2914  H   GLY   188      41.880 105.400  77.642  1.00  0.00           H  
ATOM   2915  HA2 GLY   188      40.493 104.676  75.205  1.00  0.00           H  
ATOM   2916  HA3 GLY   188      40.698 103.332  76.261  1.00  0.00           H  
ATOM   2917  N   PRO   189      38.319 104.289  76.854  1.00  0.00           N  
ATOM   2918  CA  PRO   189      37.140 104.692  77.538  1.00  0.00           C  
ATOM   2919  C   PRO   189      37.276 104.556  79.043  1.00  0.00           C  
ATOM   2920  O   PRO   189      37.858 103.617  79.555  1.00  0.00           O  
ATOM   2921  CB  PRO   189      35.998 103.948  76.776  1.00  0.00           C  
ATOM   2922  CG  PRO   189      36.498 103.775  75.356  1.00  0.00           C  
ATOM   2923  CD  PRO   189      37.962 103.532  75.647  1.00  0.00           C  
ATOM   2924  HA  PRO   189      36.924 105.747  77.369  1.00  0.00           H  
ATOM   2925  HB2 PRO   189      35.910 103.046  77.382  1.00  0.00           H  
ATOM   2926  HB3 PRO   189      35.198 104.669  76.939  1.00  0.00           H  
ATOM   2927  HG2 PRO   189      36.146 102.910  74.794  1.00  0.00           H  
ATOM   2928  HG3 PRO   189      36.480 104.623  74.672  1.00  0.00           H  
ATOM   2929  HD2 PRO   189      38.131 102.459  75.740  1.00  0.00           H  
ATOM   2930  HD3 PRO   189      38.602 103.820  74.814  1.00  0.00           H  
ATOM   2931  N   ASP   190      36.421 105.338  79.739  1.00  0.00           N  
ATOM   2932  CA  ASP   190      35.984 105.162  81.173  1.00  0.00           C  
ATOM   2933  C   ASP   190      35.151 103.850  81.517  1.00  0.00           C  
ATOM   2934  O   ASP   190      34.833 103.597  82.710  1.00  0.00           O  
ATOM   2935  CB  ASP   190      35.211 106.335  81.455  1.00  0.00           C  
ATOM   2936  CG  ASP   190      35.805 107.759  81.221  1.00  0.00           C  
ATOM   2937  OD1 ASP   190      35.077 108.646  80.778  1.00  0.00           O  
ATOM   2938  OD2 ASP   190      37.054 107.936  81.366  1.00  0.00           O1-
ATOM   2939  H   ASP   190      35.822 105.913  79.164  1.00  0.00           H  
ATOM   2940  HA  ASP   190      36.878 105.107  81.794  1.00  0.00           H  
ATOM   2941  HB2 ASP   190      34.331 106.257  80.816  1.00  0.00           H  
ATOM   2942  HB3 ASP   190      34.789 106.249  82.456  1.00  0.00           H  
ATOM   2943  N   ARG   191      34.997 102.910  80.569  1.00  0.00           N  
ATOM   2944  CA  ARG   191      34.513 101.524  80.653  1.00  0.00           C  
ATOM   2945  C   ARG   191      35.160 100.653  79.532  1.00  0.00           C  
ATOM   2946  O   ARG   191      35.077 101.042  78.365  1.00  0.00           O  
ATOM   2947  CB  ARG   191      32.980 101.465  80.569  1.00  0.00           C  
ATOM   2948  CG  ARG   191      32.406 102.092  79.299  1.00  0.00           C  
ATOM   2949  CD  ARG   191      30.881 102.096  79.334  1.00  0.00           C  
ATOM   2950  NE  ARG   191      30.299 102.676  78.093  1.00  0.00           N  
ATOM   2951  CZ  ARG   191      29.048 102.442  77.629  1.00  0.00           C  
ATOM   2952  NH1 ARG   191      28.175 101.586  78.126  1.00  0.00           N1+
ATOM   2953  NH2 ARG   191      28.564 103.116  76.577  1.00  0.00           N  
ATOM   2954  H   ARG   191      35.326 103.241  79.674  1.00  0.00           H  
ATOM   2955  HA  ARG   191      34.647 101.127  81.659  1.00  0.00           H  
ATOM   2956  HB2 ARG   191      32.656 100.428  80.664  1.00  0.00           H  
ATOM   2957  HB3 ARG   191      32.464 101.894  81.428  1.00  0.00           H  
ATOM   2958  HG2 ARG   191      32.804 103.104  79.226  1.00  0.00           H  
ATOM   2959  HG3 ARG   191      32.820 101.588  78.426  1.00  0.00           H  
ATOM   2960  HD2 ARG   191      30.473 101.096  79.482  1.00  0.00           H  
ATOM   2961  HD3 ARG   191      30.535 102.674  80.191  1.00  0.00           H  
ATOM   2962  HE  ARG   191      30.865 103.228  77.465  1.00  0.00           H  
ATOM   2963 HH11 ARG   191      28.488 100.894  78.792  1.00  0.00           H  
ATOM   2964 HH12 ARG   191      27.273 101.384  77.720  1.00  0.00           H  
ATOM   2965 HH21 ARG   191      29.034 103.971  76.316  1.00  0.00           H  
ATOM   2966 HH22 ARG   191      27.688 102.864  76.142  1.00  0.00           H  
ATOM   2967  N   LEU   192      35.604  99.503  79.885  1.00  0.00           N  
ATOM   2968  CA  LEU   192      36.076  98.446  78.890  1.00  0.00           C  
ATOM   2969  C   LEU   192      34.851  97.698  78.312  1.00  0.00           C  
ATOM   2970  O   LEU   192      34.013  97.317  79.083  1.00  0.00           O  
ATOM   2971  CB  LEU   192      37.175  97.668  79.395  1.00  0.00           C  
ATOM   2972  CG  LEU   192      38.469  98.437  79.416  1.00  0.00           C  
ATOM   2973  CD1 LEU   192      39.676  97.633  80.038  1.00  0.00           C  
ATOM   2974  CD2 LEU   192      38.929  98.980  78.037  1.00  0.00           C  
ATOM   2975  H   LEU   192      35.599  99.246  80.862  1.00  0.00           H  
ATOM   2976  HA  LEU   192      36.310  98.926  77.939  1.00  0.00           H  
ATOM   2977  HB2 LEU   192      36.980  97.271  80.391  1.00  0.00           H  
ATOM   2978  HB3 LEU   192      37.259  96.799  78.742  1.00  0.00           H  
ATOM   2979  HG  LEU   192      38.304  99.381  79.936  1.00  0.00           H  
ATOM   2980 HD11 LEU   192      39.401  97.350  81.054  1.00  0.00           H  
ATOM   2981 HD12 LEU   192      39.876  96.725  79.469  1.00  0.00           H  
ATOM   2982 HD13 LEU   192      40.480  98.365  79.977  1.00  0.00           H  
ATOM   2983 HD21 LEU   192      38.280  99.751  77.621  1.00  0.00           H  
ATOM   2984 HD22 LEU   192      39.903  99.458  78.139  1.00  0.00           H  
ATOM   2985 HD23 LEU   192      38.972  98.123  77.365  1.00  0.00           H  
ATOM   2986  N   PRO   193      34.834  97.395  77.016  1.00  0.00           N  
ATOM   2987  CA  PRO   193      33.835  96.410  76.502  1.00  0.00           C  
ATOM   2988  C   PRO   193      34.117  94.973  76.986  1.00  0.00           C  
ATOM   2989  O   PRO   193      35.167  94.657  77.474  1.00  0.00           O  
ATOM   2990  CB  PRO   193      34.020  96.501  74.996  1.00  0.00           C  
ATOM   2991  CG  PRO   193      35.457  96.868  74.791  1.00  0.00           C  
ATOM   2992  CD  PRO   193      35.750  97.716  75.993  1.00  0.00           C  
ATOM   2993  HA  PRO   193      32.859  96.613  76.943  1.00  0.00           H  
ATOM   2994  HB2 PRO   193      33.794  95.521  74.575  1.00  0.00           H  
ATOM   2995  HB3 PRO   193      33.395  97.335  74.676  1.00  0.00           H  
ATOM   2996  HG2 PRO   193      36.133  96.015  74.851  1.00  0.00           H  
ATOM   2997  HG3 PRO   193      35.646  97.378  73.846  1.00  0.00           H  
ATOM   2998  HD2 PRO   193      36.795  97.638  76.292  1.00  0.00           H  
ATOM   2999  HD3 PRO   193      35.713  98.760  75.681  1.00  0.00           H  
ATOM   3000  N   ALA   194      33.076  94.148  77.021  1.00  0.00           N  
ATOM   3001  CA  ALA   194      33.061  92.961  77.710  1.00  0.00           C  
ATOM   3002  C   ALA   194      34.079  91.854  77.225  1.00  0.00           C  
ATOM   3003  O   ALA   194      34.126  91.563  76.031  1.00  0.00           O  
ATOM   3004  CB  ALA   194      31.645  92.428  77.759  1.00  0.00           C  
ATOM   3005  H   ALA   194      32.168  94.396  76.654  1.00  0.00           H  
ATOM   3006  HA  ALA   194      33.334  93.241  78.727  1.00  0.00           H  
ATOM   3007  HB1 ALA   194      31.025  92.848  78.551  1.00  0.00           H  
ATOM   3008  HB2 ALA   194      31.082  92.387  76.826  1.00  0.00           H  
ATOM   3009  HB3 ALA   194      31.755  91.400  78.104  1.00  0.00           H  
ATOM   3010  N   GLY   195      34.734  91.138  78.146  1.00  0.00           N  
ATOM   3011  CA  GLY   195      35.646  90.027  77.880  1.00  0.00           C  
ATOM   3012  C   GLY   195      36.916  90.335  77.230  1.00  0.00           C  
ATOM   3013  O   GLY   195      37.831  89.522  77.381  1.00  0.00           O  
ATOM   3014  H   GLY   195      34.883  91.529  79.066  1.00  0.00           H  
ATOM   3015  HA2 GLY   195      35.848  89.663  78.887  1.00  0.00           H  
ATOM   3016  HA3 GLY   195      35.036  89.353  77.279  1.00  0.00           H  
ATOM   3017  N   TYR   196      37.092  91.458  76.527  1.00  0.00           N  
ATOM   3018  CA  TYR   196      38.484  91.822  76.217  1.00  0.00           C  
ATOM   3019  C   TYR   196      39.251  92.074  77.508  1.00  0.00           C  
ATOM   3020  O   TYR   196      38.702  92.385  78.543  1.00  0.00           O  
ATOM   3021  CB  TYR   196      38.478  93.124  75.328  1.00  0.00           C  
ATOM   3022  CG  TYR   196      37.945  93.008  73.938  1.00  0.00           C  
ATOM   3023  CD1 TYR   196      38.767  93.121  72.784  1.00  0.00           C  
ATOM   3024  CD2 TYR   196      36.531  93.008  73.767  1.00  0.00           C  
ATOM   3025  CE1 TYR   196      38.214  93.056  71.496  1.00  0.00           C  
ATOM   3026  CE2 TYR   196      35.956  92.949  72.485  1.00  0.00           C  
ATOM   3027  CZ  TYR   196      36.782  93.009  71.305  1.00  0.00           C  
ATOM   3028  OH  TYR   196      36.267  93.113  70.056  1.00  0.00           O  
ATOM   3029  H   TYR   196      36.293  92.073  76.473  1.00  0.00           H  
ATOM   3030  HA  TYR   196      38.896  90.997  75.636  1.00  0.00           H  
ATOM   3031  HB2 TYR   196      37.909  93.923  75.804  1.00  0.00           H  
ATOM   3032  HB3 TYR   196      39.499  93.490  75.223  1.00  0.00           H  
ATOM   3033  HD1 TYR   196      39.810  93.376  72.899  1.00  0.00           H  
ATOM   3034  HD2 TYR   196      35.876  93.003  74.625  1.00  0.00           H  
ATOM   3035  HE1 TYR   196      38.767  93.237  70.586  1.00  0.00           H  
ATOM   3036  HE2 TYR   196      34.881  93.027  72.412  1.00  0.00           H  
ATOM   3037  HH  TYR   196      35.311  93.159  69.984  1.00  0.00           H  
ATOM   3038  N   GLU   197      40.537  91.802  77.364  1.00  0.00           N  
ATOM   3039  CA  GLU   197      41.543  91.692  78.469  1.00  0.00           C  
ATOM   3040  C   GLU   197      42.929  91.949  77.951  1.00  0.00           C  
ATOM   3041  O   GLU   197      43.365  91.379  76.892  1.00  0.00           O  
ATOM   3042  CB  GLU   197      41.407  90.302  79.168  1.00  0.00           C  
ATOM   3043  CG  GLU   197      42.302  90.195  80.315  1.00  0.00           C  
ATOM   3044  CD  GLU   197      41.561  89.505  81.546  1.00  0.00           C  
ATOM   3045  OE1 GLU   197      40.810  90.147  82.282  1.00  0.00           O  
ATOM   3046  OE2 GLU   197      41.570  88.303  81.670  1.00  0.00           O1-
ATOM   3047  H   GLU   197      40.896  91.505  76.468  1.00  0.00           H  
ATOM   3048  HA  GLU   197      41.306  92.522  79.134  1.00  0.00           H  
ATOM   3049  HB2 GLU   197      40.353  90.256  79.441  1.00  0.00           H  
ATOM   3050  HB3 GLU   197      41.737  89.487  78.524  1.00  0.00           H  
ATOM   3051  HG2 GLU   197      43.206  89.610  80.150  1.00  0.00           H  
ATOM   3052  HG3 GLU   197      42.574  91.172  80.715  1.00  0.00           H  
ATOM   3053  N   ILE   198      43.785  92.735  78.622  1.00  0.00           N  
ATOM   3054  CA  ILE   198      45.196  93.037  78.356  1.00  0.00           C  
ATOM   3055  C   ILE   198      46.082  92.289  79.404  1.00  0.00           C  
ATOM   3056  O   ILE   198      45.834  92.239  80.614  1.00  0.00           O  
ATOM   3057  CB  ILE   198      45.460  94.488  78.427  1.00  0.00           C  
ATOM   3058  CG1 ILE   198      44.647  95.259  77.377  1.00  0.00           C  
ATOM   3059  CG2 ILE   198      46.952  94.849  78.252  1.00  0.00           C  
ATOM   3060  CD1 ILE   198      44.509  96.732  77.622  1.00  0.00           C  
ATOM   3061  H   ILE   198      43.519  93.146  79.505  1.00  0.00           H  
ATOM   3062  HA  ILE   198      45.522  92.687  77.376  1.00  0.00           H  
ATOM   3063  HB  ILE   198      45.115  94.783  79.418  1.00  0.00           H  
ATOM   3064 HG12 ILE   198      45.138  95.258  76.404  1.00  0.00           H  
ATOM   3065 HG13 ILE   198      43.647  94.829  77.317  1.00  0.00           H  
ATOM   3066 HG21 ILE   198      47.596  94.296  78.937  1.00  0.00           H  
ATOM   3067 HG22 ILE   198      47.188  94.540  77.234  1.00  0.00           H  
ATOM   3068 HG23 ILE   198      47.112  95.885  78.550  1.00  0.00           H  
ATOM   3069 HD11 ILE   198      44.068  97.058  76.679  1.00  0.00           H  
ATOM   3070 HD12 ILE   198      43.694  97.008  78.291  1.00  0.00           H  
ATOM   3071 HD13 ILE   198      45.421  97.243  77.928  1.00  0.00           H  
ATOM   3072  N   VAL   199      47.119  91.581  78.847  1.00  0.00           N  
ATOM   3073  CA  VAL   199      48.119  90.833  79.620  1.00  0.00           C  
ATOM   3074  C   VAL   199      49.593  91.163  79.346  1.00  0.00           C  
ATOM   3075  O   VAL   199      49.923  91.624  78.214  1.00  0.00           O  
ATOM   3076  CB  VAL   199      48.018  89.305  79.477  1.00  0.00           C  
ATOM   3077  CG1 VAL   199      46.593  88.949  79.699  1.00  0.00           C  
ATOM   3078  CG2 VAL   199      48.422  88.775  78.059  1.00  0.00           C  
ATOM   3079  H   VAL   199      47.253  91.590  77.846  1.00  0.00           H  
ATOM   3080  HA  VAL   199      47.943  91.020  80.680  1.00  0.00           H  
ATOM   3081  HB  VAL   199      48.499  88.704  80.249  1.00  0.00           H  
ATOM   3082 HG11 VAL   199      46.522  87.865  79.790  1.00  0.00           H  
ATOM   3083 HG12 VAL   199      46.323  89.428  80.640  1.00  0.00           H  
ATOM   3084 HG13 VAL   199      46.003  89.214  78.822  1.00  0.00           H  
ATOM   3085 HG21 VAL   199      47.953  89.375  77.280  1.00  0.00           H  
ATOM   3086 HG22 VAL   199      49.511  88.732  78.070  1.00  0.00           H  
ATOM   3087 HG23 VAL   199      48.094  87.740  78.163  1.00  0.00           H  
ATOM   3088  N   LEU   200      50.461  91.042  80.342  1.00  0.00           N  
ATOM   3089  CA  LEU   200      51.912  91.018  80.155  1.00  0.00           C  
ATOM   3090  C   LEU   200      52.429  89.551  79.949  1.00  0.00           C  
ATOM   3091  O   LEU   200      51.783  88.608  80.313  1.00  0.00           O  
ATOM   3092  CB  LEU   200      52.633  91.655  81.372  1.00  0.00           C  
ATOM   3093  CG  LEU   200      52.256  93.146  81.506  1.00  0.00           C  
ATOM   3094  CD1 LEU   200      52.166  93.631  82.932  1.00  0.00           C  
ATOM   3095  CD2 LEU   200      53.260  93.993  80.727  1.00  0.00           C  
ATOM   3096  H   LEU   200      50.154  90.591  81.192  1.00  0.00           H  
ATOM   3097  HA  LEU   200      52.104  91.496  79.194  1.00  0.00           H  
ATOM   3098  HB2 LEU   200      52.284  91.172  82.285  1.00  0.00           H  
ATOM   3099  HB3 LEU   200      53.715  91.569  81.278  1.00  0.00           H  
ATOM   3100  HG  LEU   200      51.278  93.321  81.059  1.00  0.00           H  
ATOM   3101 HD11 LEU   200      51.808  94.656  83.021  1.00  0.00           H  
ATOM   3102 HD12 LEU   200      51.340  93.087  83.392  1.00  0.00           H  
ATOM   3103 HD13 LEU   200      53.141  93.485  83.397  1.00  0.00           H  
ATOM   3104 HD21 LEU   200      53.487  93.550  79.757  1.00  0.00           H  
ATOM   3105 HD22 LEU   200      52.816  94.983  80.625  1.00  0.00           H  
ATOM   3106 HD23 LEU   200      54.152  94.179  81.325  1.00  0.00           H  
ATOM   3107  N   TYR   201      53.494  89.353  79.207  1.00  0.00           N  
ATOM   3108  CA  TYR   201      54.076  88.112  78.761  1.00  0.00           C  
ATOM   3109  C   TYR   201      55.626  87.959  78.771  1.00  0.00           C  
ATOM   3110  O   TYR   201      56.245  88.991  78.473  1.00  0.00           O  
ATOM   3111  CB  TYR   201      53.583  87.894  77.314  1.00  0.00           C  
ATOM   3112  CG  TYR   201      53.945  86.607  76.720  1.00  0.00           C  
ATOM   3113  CD1 TYR   201      53.688  85.403  77.341  1.00  0.00           C  
ATOM   3114  CD2 TYR   201      54.772  86.642  75.574  1.00  0.00           C  
ATOM   3115  CE1 TYR   201      54.159  84.159  76.782  1.00  0.00           C  
ATOM   3116  CE2 TYR   201      55.218  85.497  75.009  1.00  0.00           C  
ATOM   3117  CZ  TYR   201      54.901  84.169  75.589  1.00  0.00           C  
ATOM   3118  OH  TYR   201      55.332  83.014  75.046  1.00  0.00           O  
ATOM   3119  H   TYR   201      53.918  90.184  78.820  1.00  0.00           H  
ATOM   3120  HA  TYR   201      53.774  87.350  79.479  1.00  0.00           H  
ATOM   3121  HB2 TYR   201      52.497  87.870  77.410  1.00  0.00           H  
ATOM   3122  HB3 TYR   201      53.967  88.750  76.759  1.00  0.00           H  
ATOM   3123  HD1 TYR   201      53.036  85.367  78.201  1.00  0.00           H  
ATOM   3124  HD2 TYR   201      54.985  87.514  74.972  1.00  0.00           H  
ATOM   3125  HE1 TYR   201      53.805  83.308  77.344  1.00  0.00           H  
ATOM   3126  HE2 TYR   201      55.739  85.440  74.064  1.00  0.00           H  
ATOM   3127  HH  TYR   201      55.450  83.061  74.095  1.00  0.00           H  
ATOM   3128  N   ILE   202      56.150  86.735  79.034  1.00  0.00           N  
ATOM   3129  CA  ILE   202      57.552  86.286  78.782  1.00  0.00           C  
ATOM   3130  C   ILE   202      57.644  84.847  78.344  1.00  0.00           C  
ATOM   3131  O   ILE   202      57.026  83.964  78.930  1.00  0.00           O  
ATOM   3132  CB  ILE   202      58.343  86.586  80.073  1.00  0.00           C  
ATOM   3133  CG1 ILE   202      59.889  86.165  79.944  1.00  0.00           C  
ATOM   3134  CG2 ILE   202      57.777  86.071  81.387  1.00  0.00           C  
ATOM   3135  CD1 ILE   202      60.823  87.078  80.682  1.00  0.00           C  
ATOM   3136  H   ILE   202      55.539  85.967  79.273  1.00  0.00           H  
ATOM   3137  HA  ILE   202      58.035  86.888  78.012  1.00  0.00           H  
ATOM   3138  HB  ILE   202      58.314  87.672  80.169  1.00  0.00           H  
ATOM   3139 HG12 ILE   202      60.024  85.105  80.160  1.00  0.00           H  
ATOM   3140 HG13 ILE   202      60.240  86.309  78.922  1.00  0.00           H  
ATOM   3141 HG21 ILE   202      57.798  84.983  81.459  1.00  0.00           H  
ATOM   3142 HG22 ILE   202      58.364  86.520  82.188  1.00  0.00           H  
ATOM   3143 HG23 ILE   202      56.823  86.578  81.535  1.00  0.00           H  
ATOM   3144 HD11 ILE   202      61.720  86.462  80.749  1.00  0.00           H  
ATOM   3145 HD12 ILE   202      61.048  88.026  80.193  1.00  0.00           H  
ATOM   3146 HD13 ILE   202      60.358  87.390  81.617  1.00  0.00           H  
ATOM   3147  N   SER   203      58.538  84.517  77.353  1.00  0.00           N  
ATOM   3148  CA  SER   203      58.917  83.164  76.969  1.00  0.00           C  
ATOM   3149  C   SER   203      59.483  82.409  78.169  1.00  0.00           C  
ATOM   3150  O   SER   203      60.346  82.935  78.938  1.00  0.00           O  
ATOM   3151  CB  SER   203      59.883  83.157  75.805  1.00  0.00           C  
ATOM   3152  OG  SER   203      60.271  81.865  75.525  1.00  0.00           O  
ATOM   3153  H   SER   203      59.061  85.247  76.891  1.00  0.00           H  
ATOM   3154  HA  SER   203      57.972  82.737  76.635  1.00  0.00           H  
ATOM   3155  HB2 SER   203      59.381  83.602  74.946  1.00  0.00           H  
ATOM   3156  HB3 SER   203      60.774  83.683  76.148  1.00  0.00           H  
ATOM   3157  HG  SER   203      61.198  81.956  75.291  1.00  0.00           H  
ATOM   3158  N   MET   204      59.215  81.075  78.353  1.00  0.00           N  
ATOM   3159  CA  MET   204      59.996  80.095  79.191  1.00  0.00           C  
ATOM   3160  C   MET   204      61.503  80.134  78.969  1.00  0.00           C  
ATOM   3161  O   MET   204      62.231  80.087  79.970  1.00  0.00           O  
ATOM   3162  CB  MET   204      59.558  78.650  78.893  1.00  0.00           C  
ATOM   3163  CG  MET   204      60.296  77.700  79.760  1.00  0.00           C  
ATOM   3164  SD  MET   204      59.778  77.667  81.450  1.00  0.00           S  
ATOM   3165  CE  MET   204      58.106  76.985  81.277  1.00  0.00           C  
ATOM   3166  H   MET   204      58.530  80.695  77.715  1.00  0.00           H  
ATOM   3167  HA  MET   204      59.743  80.341  80.222  1.00  0.00           H  
ATOM   3168  HB2 MET   204      58.483  78.616  79.070  1.00  0.00           H  
ATOM   3169  HB3 MET   204      59.753  78.363  77.860  1.00  0.00           H  
ATOM   3170  HG2 MET   204      60.103  76.663  79.485  1.00  0.00           H  
ATOM   3171  HG3 MET   204      61.368  77.780  79.579  1.00  0.00           H  
ATOM   3172  HE1 MET   204      58.101  76.041  80.732  1.00  0.00           H  
ATOM   3173  HE2 MET   204      57.691  76.728  82.252  1.00  0.00           H  
ATOM   3174  HE3 MET   204      57.390  77.718  80.906  1.00  0.00           H  
ATOM   3175  N   SER   205      62.016  80.315  77.795  1.00  0.00           N  
ATOM   3176  CA  SER   205      63.477  80.580  77.533  1.00  0.00           C  
ATOM   3177  C   SER   205      64.009  81.786  78.349  1.00  0.00           C  
ATOM   3178  O   SER   205      65.186  81.718  78.777  1.00  0.00           O  
ATOM   3179  CB  SER   205      63.628  80.846  76.062  1.00  0.00           C  
ATOM   3180  OG  SER   205      62.962  82.023  75.727  1.00  0.00           O  
ATOM   3181  H   SER   205      61.403  80.175  77.005  1.00  0.00           H  
ATOM   3182  HA  SER   205      64.134  79.769  77.846  1.00  0.00           H  
ATOM   3183  HB2 SER   205      64.678  80.902  75.776  1.00  0.00           H  
ATOM   3184  HB3 SER   205      63.366  79.941  75.515  1.00  0.00           H  
ATOM   3185  HG  SER   205      63.355  82.772  76.183  1.00  0.00           H  
ATOM   3186  N   ASP   206      63.217  82.743  78.742  1.00  0.00           N  
ATOM   3187  CA  ASP   206      63.770  83.930  79.457  1.00  0.00           C  
ATOM   3188  C   ASP   206      63.194  84.033  80.885  1.00  0.00           C  
ATOM   3189  O   ASP   206      63.843  84.610  81.789  1.00  0.00           O  
ATOM   3190  CB  ASP   206      63.245  85.138  78.735  1.00  0.00           C  
ATOM   3191  CG  ASP   206      63.487  85.271  77.188  1.00  0.00           C  
ATOM   3192  OD1 ASP   206      64.034  84.288  76.612  1.00  0.00           O  
ATOM   3193  OD2 ASP   206      63.303  86.359  76.652  1.00  0.00           O1-
ATOM   3194  H   ASP   206      62.237  82.689  78.506  1.00  0.00           H  
ATOM   3195  HA  ASP   206      64.855  83.930  79.565  1.00  0.00           H  
ATOM   3196  HB2 ASP   206      62.156  85.170  78.772  1.00  0.00           H  
ATOM   3197  HB3 ASP   206      63.635  85.996  79.283  1.00  0.00           H  
ATOM   3198  N   SER   207      62.011  83.464  81.177  1.00  0.00           N  
ATOM   3199  CA  SER   207      61.329  83.444  82.472  1.00  0.00           C  
ATOM   3200  C   SER   207      62.196  82.734  83.493  1.00  0.00           C  
ATOM   3201  O   SER   207      61.936  83.002  84.646  1.00  0.00           O  
ATOM   3202  CB  SER   207      59.903  82.810  82.148  1.00  0.00           C  
ATOM   3203  OG  SER   207      59.164  82.839  83.394  1.00  0.00           O  
ATOM   3204  H   SER   207      61.625  82.988  80.374  1.00  0.00           H  
ATOM   3205  HA  SER   207      61.116  84.468  82.779  1.00  0.00           H  
ATOM   3206  HB2 SER   207      59.315  83.348  81.404  1.00  0.00           H  
ATOM   3207  HB3 SER   207      59.987  81.800  81.748  1.00  0.00           H  
ATOM   3208  HG  SER   207      58.394  83.392  83.241  1.00  0.00           H  
ATOM   3209  N   ASP   208      63.124  81.898  83.089  1.00  0.00           N  
ATOM   3210  CA  ASP   208      64.019  81.272  84.053  1.00  0.00           C  
ATOM   3211  C   ASP   208      65.050  82.348  84.600  1.00  0.00           C  
ATOM   3212  O   ASP   208      65.613  82.161  85.669  1.00  0.00           O  
ATOM   3213  CB  ASP   208      64.658  80.106  83.415  1.00  0.00           C  
ATOM   3214  CG  ASP   208      64.965  78.920  84.396  1.00  0.00           C  
ATOM   3215  OD1 ASP   208      65.473  77.916  83.971  1.00  0.00           O  
ATOM   3216  OD2 ASP   208      64.650  79.023  85.609  1.00  0.00           O1-
ATOM   3217  H   ASP   208      63.256  81.859  82.088  1.00  0.00           H  
ATOM   3218  HA  ASP   208      63.456  80.963  84.934  1.00  0.00           H  
ATOM   3219  HB2 ASP   208      63.957  79.744  82.663  1.00  0.00           H  
ATOM   3220  HB3 ASP   208      65.595  80.397  82.940  1.00  0.00           H  
ATOM   3221  N   LYS   209      65.290  83.397  83.857  1.00  0.00           N  
ATOM   3222  CA  LYS   209      66.437  84.336  84.095  1.00  0.00           C  
ATOM   3223  C   LYS   209      66.082  85.647  84.879  1.00  0.00           C  
ATOM   3224  O   LYS   209      66.978  86.379  85.224  1.00  0.00           O  
ATOM   3225  CB  LYS   209      67.053  84.717  82.706  1.00  0.00           C  
ATOM   3226  CG  LYS   209      67.313  83.654  81.678  1.00  0.00           C  
ATOM   3227  CD  LYS   209      68.236  82.547  82.191  1.00  0.00           C  
ATOM   3228  CE  LYS   209      68.228  81.351  81.272  1.00  0.00           C  
ATOM   3229  NZ  LYS   209      69.187  80.426  81.765  1.00  0.00           N1+
ATOM   3230  H   LYS   209      64.732  83.533  83.027  1.00  0.00           H  
ATOM   3231  HA  LYS   209      67.262  83.844  84.608  1.00  0.00           H  
ATOM   3232  HB2 LYS   209      66.398  85.507  82.340  1.00  0.00           H  
ATOM   3233  HB3 LYS   209      68.054  85.140  82.795  1.00  0.00           H  
ATOM   3234  HG2 LYS   209      66.455  83.031  81.425  1.00  0.00           H  
ATOM   3235  HG3 LYS   209      67.698  84.028  80.729  1.00  0.00           H  
ATOM   3236  HD2 LYS   209      69.260  82.921  82.206  1.00  0.00           H  
ATOM   3237  HD3 LYS   209      67.913  82.294  83.200  1.00  0.00           H  
ATOM   3238  HE2 LYS   209      67.313  80.759  81.270  1.00  0.00           H  
ATOM   3239  HE3 LYS   209      68.460  81.605  80.238  1.00  0.00           H  
ATOM   3240  HZ1 LYS   209      69.061  80.401  82.767  1.00  0.00           H  
ATOM   3241  HZ2 LYS   209      69.048  79.480  81.442  1.00  0.00           H  
ATOM   3242  HZ3 LYS   209      70.128  80.738  81.571  1.00  0.00           H  
ATOM   3243  N   VAL   210      64.794  85.938  85.224  1.00  0.00           N  
ATOM   3244  CA  VAL   210      64.242  87.170  85.777  1.00  0.00           C  
ATOM   3245  C   VAL   210      62.971  86.931  86.612  1.00  0.00           C  
ATOM   3246  O   VAL   210      62.186  86.026  86.400  1.00  0.00           O  
ATOM   3247  CB  VAL   210      63.805  88.142  84.627  1.00  0.00           C  
ATOM   3248  CG1 VAL   210      65.015  88.685  83.873  1.00  0.00           C  
ATOM   3249  CG2 VAL   210      62.694  87.728  83.717  1.00  0.00           C  
ATOM   3250  H   VAL   210      64.130  85.198  85.043  1.00  0.00           H  
ATOM   3251  HA  VAL   210      64.964  87.589  86.477  1.00  0.00           H  
ATOM   3252  HB  VAL   210      63.500  89.075  85.101  1.00  0.00           H  
ATOM   3253 HG11 VAL   210      65.435  87.948  83.188  1.00  0.00           H  
ATOM   3254 HG12 VAL   210      64.826  89.627  83.358  1.00  0.00           H  
ATOM   3255 HG13 VAL   210      65.684  88.992  84.676  1.00  0.00           H  
ATOM   3256 HG21 VAL   210      62.530  88.540  83.009  1.00  0.00           H  
ATOM   3257 HG22 VAL   210      62.994  86.881  83.099  1.00  0.00           H  
ATOM   3258 HG23 VAL   210      61.858  87.455  84.361  1.00  0.00           H  
ATOM   3259  N   GLY   211      62.807  87.764  87.605  1.00  0.00           N  
ATOM   3260  CA  GLY   211      61.464  88.060  88.146  1.00  0.00           C  
ATOM   3261  C   GLY   211      61.067  89.580  87.992  1.00  0.00           C  
ATOM   3262  O   GLY   211      61.996  90.435  87.848  1.00  0.00           O  
ATOM   3263  H   GLY   211      63.467  88.485  87.858  1.00  0.00           H  
ATOM   3264  HA2 GLY   211      60.621  87.506  87.734  1.00  0.00           H  
ATOM   3265  HA3 GLY   211      61.363  87.883  89.217  1.00  0.00           H  
ATOM   3266  N   VAL   212      59.817  89.956  88.051  1.00  0.00           N  
ATOM   3267  CA  VAL   212      59.352  91.284  87.647  1.00  0.00           C  
ATOM   3268  C   VAL   212      58.453  91.908  88.724  1.00  0.00           C  
ATOM   3269  O   VAL   212      57.329  91.404  88.967  1.00  0.00           O  
ATOM   3270  CB  VAL   212      58.606  91.168  86.314  1.00  0.00           C  
ATOM   3271  CG1 VAL   212      58.167  92.574  85.905  1.00  0.00           C  
ATOM   3272  CG2 VAL   212      59.428  90.675  85.107  1.00  0.00           C  
ATOM   3273  H   VAL   212      59.136  89.273  88.351  1.00  0.00           H  
ATOM   3274  HA  VAL   212      60.123  92.032  87.461  1.00  0.00           H  
ATOM   3275  HB  VAL   212      57.765  90.479  86.406  1.00  0.00           H  
ATOM   3276 HG11 VAL   212      58.281  92.723  84.832  1.00  0.00           H  
ATOM   3277 HG12 VAL   212      57.106  92.643  86.145  1.00  0.00           H  
ATOM   3278 HG13 VAL   212      58.794  93.305  86.415  1.00  0.00           H  
ATOM   3279 HG21 VAL   212      58.837  90.779  84.196  1.00  0.00           H  
ATOM   3280 HG22 VAL   212      60.363  91.208  84.934  1.00  0.00           H  
ATOM   3281 HG23 VAL   212      59.601  89.610  85.255  1.00  0.00           H  
ATOM   3282  N   PHE   213      58.889  92.941  89.428  1.00  0.00           N  
ATOM   3283  CA  PHE   213      58.092  93.575  90.478  1.00  0.00           C  
ATOM   3284  C   PHE   213      57.045  94.557  89.897  1.00  0.00           C  
ATOM   3285  O   PHE   213      57.390  95.609  89.336  1.00  0.00           O  
ATOM   3286  CB  PHE   213      58.990  94.341  91.451  1.00  0.00           C  
ATOM   3287  CG  PHE   213      59.887  93.368  92.261  1.00  0.00           C  
ATOM   3288  CD1 PHE   213      59.333  92.807  93.503  1.00  0.00           C  
ATOM   3289  CD2 PHE   213      61.121  92.848  91.749  1.00  0.00           C  
ATOM   3290  CE1 PHE   213      60.113  91.893  94.208  1.00  0.00           C  
ATOM   3291  CE2 PHE   213      61.795  91.880  92.479  1.00  0.00           C  
ATOM   3292  CZ  PHE   213      61.374  91.492  93.730  1.00  0.00           C  
ATOM   3293  H   PHE   213      59.769  93.370  89.179  1.00  0.00           H  
ATOM   3294  HA  PHE   213      57.617  92.773  91.044  1.00  0.00           H  
ATOM   3295  HB2 PHE   213      59.599  95.035  90.872  1.00  0.00           H  
ATOM   3296  HB3 PHE   213      58.478  95.083  92.062  1.00  0.00           H  
ATOM   3297  HD1 PHE   213      58.409  93.181  93.919  1.00  0.00           H  
ATOM   3298  HD2 PHE   213      61.531  93.086  90.779  1.00  0.00           H  
ATOM   3299  HE1 PHE   213      59.774  91.498  95.154  1.00  0.00           H  
ATOM   3300  HE2 PHE   213      62.717  91.479  92.086  1.00  0.00           H  
ATOM   3301  HZ  PHE   213      61.928  90.725  94.250  1.00  0.00           H  
ATOM   3302  N   TYR   214      55.765  94.364  90.166  1.00  0.00           N  
ATOM   3303  CA  TYR   214      54.755  95.499  90.108  1.00  0.00           C  
ATOM   3304  C   TYR   214      54.860  96.381  91.310  1.00  0.00           C  
ATOM   3305  O   TYR   214      54.921  95.868  92.426  1.00  0.00           O  
ATOM   3306  CB  TYR   214      53.362  94.961  89.944  1.00  0.00           C  
ATOM   3307  CG  TYR   214      52.363  96.066  89.989  1.00  0.00           C  
ATOM   3308  CD1 TYR   214      52.388  97.098  89.047  1.00  0.00           C  
ATOM   3309  CD2 TYR   214      51.409  95.940  91.043  1.00  0.00           C  
ATOM   3310  CE1 TYR   214      51.328  98.020  89.069  1.00  0.00           C  
ATOM   3311  CE2 TYR   214      50.443  96.950  91.051  1.00  0.00           C  
ATOM   3312  CZ  TYR   214      50.400  98.007  90.117  1.00  0.00           C  
ATOM   3313  OH  TYR   214      49.473  98.977  90.186  1.00  0.00           O  
ATOM   3314  H   TYR   214      55.409  93.523  90.599  1.00  0.00           H  
ATOM   3315  HA  TYR   214      54.832  96.135  89.226  1.00  0.00           H  
ATOM   3316  HB2 TYR   214      53.254  94.478  88.973  1.00  0.00           H  
ATOM   3317  HB3 TYR   214      53.223  94.275  90.779  1.00  0.00           H  
ATOM   3318  HD1 TYR   214      53.166  97.126  88.299  1.00  0.00           H  
ATOM   3319  HD2 TYR   214      51.457  95.147  91.774  1.00  0.00           H  
ATOM   3320  HE1 TYR   214      51.315  98.783  88.304  1.00  0.00           H  
ATOM   3321  HE2 TYR   214      49.691  96.859  91.821  1.00  0.00           H  
ATOM   3322  HH  TYR   214      48.907  99.109  90.950  1.00  0.00           H  
ATOM   3323  N   VAL   215      54.728  97.673  91.105  1.00  0.00           N  
ATOM   3324  CA  VAL   215      54.840  98.736  92.093  1.00  0.00           C  
ATOM   3325  C   VAL   215      53.454  99.393  92.303  1.00  0.00           C  
ATOM   3326  O   VAL   215      53.088 100.287  91.497  1.00  0.00           O  
ATOM   3327  CB  VAL   215      55.983  99.812  91.874  1.00  0.00           C  
ATOM   3328  CG1 VAL   215      56.008 100.812  93.035  1.00  0.00           C  
ATOM   3329  CG2 VAL   215      57.299  99.081  91.561  1.00  0.00           C  
ATOM   3330  H   VAL   215      54.958  97.932  90.156  1.00  0.00           H  
ATOM   3331  HA  VAL   215      55.017  98.195  93.022  1.00  0.00           H  
ATOM   3332  HB  VAL   215      55.716 100.300  90.937  1.00  0.00           H  
ATOM   3333 HG11 VAL   215      55.003 101.218  93.152  1.00  0.00           H  
ATOM   3334 HG12 VAL   215      56.245 100.329  93.983  1.00  0.00           H  
ATOM   3335 HG13 VAL   215      56.734 101.548  92.689  1.00  0.00           H  
ATOM   3336 HG21 VAL   215      57.144  98.594  90.598  1.00  0.00           H  
ATOM   3337 HG22 VAL   215      58.186  99.679  91.353  1.00  0.00           H  
ATOM   3338 HG23 VAL   215      57.624  98.281  92.226  1.00  0.00           H  
ATOM   3339  N   GLU   216      52.684  99.075  93.379  1.00  0.00           N  
ATOM   3340  CA  GLU   216      51.302  99.453  93.526  1.00  0.00           C  
ATOM   3341  C   GLU   216      51.179 100.838  94.006  1.00  0.00           C  
ATOM   3342  O   GLU   216      51.936 101.232  94.900  1.00  0.00           O  
ATOM   3343  CB  GLU   216      50.700  98.554  94.548  1.00  0.00           C  
ATOM   3344  CG  GLU   216      49.203  98.497  94.849  1.00  0.00           C  
ATOM   3345  CD  GLU   216      48.350  98.401  93.571  1.00  0.00           C  
ATOM   3346  OE1 GLU   216      47.501  97.516  93.468  1.00  0.00           O  
ATOM   3347  OE2 GLU   216      48.377  99.275  92.591  1.00  0.00           O1-
ATOM   3348  H   GLU   216      52.955  98.217  93.838  1.00  0.00           H  
ATOM   3349  HA  GLU   216      50.922  99.498  92.506  1.00  0.00           H  
ATOM   3350  HB2 GLU   216      51.090  97.548  94.396  1.00  0.00           H  
ATOM   3351  HB3 GLU   216      51.206  98.578  95.512  1.00  0.00           H  
ATOM   3352  HG2 GLU   216      49.015  97.696  95.564  1.00  0.00           H  
ATOM   3353  HG3 GLU   216      48.857  99.448  95.255  1.00  0.00           H  
ATOM   3354  N   ASN   217      50.146 101.528  93.507  1.00  0.00           N  
ATOM   3355  CA  ASN   217      50.083 102.995  93.729  1.00  0.00           C  
ATOM   3356  C   ASN   217      49.818 103.405  95.163  1.00  0.00           C  
ATOM   3357  O   ASN   217      49.302 102.634  95.999  1.00  0.00           O  
ATOM   3358  CB  ASN   217      49.130 103.613  92.724  1.00  0.00           C  
ATOM   3359  CG  ASN   217      49.572 103.374  91.284  1.00  0.00           C  
ATOM   3360  ND2 ASN   217      50.141 104.337  90.645  1.00  0.00           N  
ATOM   3361  OD1 ASN   217      49.487 102.261  90.780  1.00  0.00           O  
ATOM   3362  H   ASN   217      49.512 101.041  92.889  1.00  0.00           H  
ATOM   3363  HA  ASN   217      51.079 103.340  93.451  1.00  0.00           H  
ATOM   3364  HB2 ASN   217      48.120 103.317  93.010  1.00  0.00           H  
ATOM   3365  HB3 ASN   217      49.214 104.697  92.806  1.00  0.00           H  
ATOM   3366 HD21 ASN   217      50.458 104.210  89.695  1.00  0.00           H  
ATOM   3367 HD22 ASN   217      50.127 105.243  91.092  1.00  0.00           H  
ATOM   3368  N   PRO   218      49.917 104.736  95.425  1.00  0.00           N  
ATOM   3369  CA  PRO   218      49.308 105.217  96.628  1.00  0.00           C  
ATOM   3370  C   PRO   218      47.798 104.923  96.727  1.00  0.00           C  
ATOM   3371  O   PRO   218      47.162 104.771  95.711  1.00  0.00           O  
ATOM   3372  CB  PRO   218      49.558 106.772  96.587  1.00  0.00           C  
ATOM   3373  CG  PRO   218      50.842 106.889  95.823  1.00  0.00           C  
ATOM   3374  CD  PRO   218      50.702 105.805  94.820  1.00  0.00           C  
ATOM   3375  HA  PRO   218      49.782 104.835  97.532  1.00  0.00           H  
ATOM   3376  HB2 PRO   218      48.731 107.340  96.160  1.00  0.00           H  
ATOM   3377  HB3 PRO   218      49.659 107.250  97.561  1.00  0.00           H  
ATOM   3378  HG2 PRO   218      51.014 107.863  95.364  1.00  0.00           H  
ATOM   3379  HG3 PRO   218      51.691 106.701  96.480  1.00  0.00           H  
ATOM   3380  HD2 PRO   218      50.192 106.246  93.964  1.00  0.00           H  
ATOM   3381  HD3 PRO   218      51.703 105.566  94.460  1.00  0.00           H  
ATOM   3382  N   ALA   219      47.287 104.951  97.986  1.00  0.00           N  
ATOM   3383  CA  ALA   219      46.172 104.271  98.492  1.00  0.00           C  
ATOM   3384  C   ALA   219      46.027 102.756  98.003  1.00  0.00           C  
ATOM   3385  O   ALA   219      45.551 101.872  98.761  1.00  0.00           O  
ATOM   3386  CB  ALA   219      44.886 104.870  98.056  1.00  0.00           C  
ATOM   3387  H   ALA   219      47.842 105.286  98.761  1.00  0.00           H  
ATOM   3388  HA  ALA   219      46.344 104.209  99.567  1.00  0.00           H  
ATOM   3389  HB1 ALA   219      44.910 105.895  98.425  1.00  0.00           H  
ATOM   3390  HB2 ALA   219      44.608 104.791  97.005  1.00  0.00           H  
ATOM   3391  HB3 ALA   219      44.084 104.520  98.706  1.00  0.00           H  
ATOM   3392  N   ALA   220      46.317 102.309  96.747  1.00  0.00           N  
ATOM   3393  CA  ALA   220      45.977 100.958  96.263  1.00  0.00           C  
ATOM   3394  C   ALA   220      46.821  99.893  97.062  1.00  0.00           C  
ATOM   3395  O   ALA   220      46.507  98.705  96.963  1.00  0.00           O  
ATOM   3396  CB  ALA   220      46.178 100.947  94.727  1.00  0.00           C  
ATOM   3397  H   ALA   220      46.620 102.890  95.978  1.00  0.00           H  
ATOM   3398  HA  ALA   220      44.955 100.771  96.596  1.00  0.00           H  
ATOM   3399  HB1 ALA   220      45.698 101.827  94.300  1.00  0.00           H  
ATOM   3400  HB2 ALA   220      47.223 100.927  94.416  1.00  0.00           H  
ATOM   3401  HB3 ALA   220      45.808 100.063  94.208  1.00  0.00           H  
ATOM   3402  N   GLY   221      47.943 100.292  97.744  1.00  0.00           N  
ATOM   3403  CA  GLY   221      48.680  99.485  98.695  1.00  0.00           C  
ATOM   3404  C   GLY   221      50.104  99.870  98.939  1.00  0.00           C  
ATOM   3405  O   GLY   221      50.716  99.322  99.835  1.00  0.00           O  
ATOM   3406  H   GLY   221      48.270 101.218  97.511  1.00  0.00           H  
ATOM   3407  HA2 GLY   221      48.166  99.405  99.653  1.00  0.00           H  
ATOM   3408  HA3 GLY   221      48.698  98.494  98.242  1.00  0.00           H  
ATOM   3409  N   GLN   222      50.703 100.777  98.141  1.00  0.00           N  
ATOM   3410  CA  GLN   222      52.115 101.142  98.073  1.00  0.00           C  
ATOM   3411  C   GLN   222      53.077  99.965  98.152  1.00  0.00           C  
ATOM   3412  O   GLN   222      54.261 100.123  98.536  1.00  0.00           O  
ATOM   3413  CB  GLN   222      52.407 102.270  99.132  1.00  0.00           C  
ATOM   3414  CG  GLN   222      51.599 103.512  98.808  1.00  0.00           C  
ATOM   3415  CD  GLN   222      51.983 104.761  99.534  1.00  0.00           C  
ATOM   3416  NE2 GLN   222      51.955 104.762 100.835  1.00  0.00           N  
ATOM   3417  OE1 GLN   222      52.411 105.768  99.017  1.00  0.00           O  
ATOM   3418  H   GLN   222      50.192 101.163  97.361  1.00  0.00           H  
ATOM   3419  HA  GLN   222      52.308 101.566  97.088  1.00  0.00           H  
ATOM   3420  HB2 GLN   222      52.103 102.043 100.153  1.00  0.00           H  
ATOM   3421  HB3 GLN   222      53.463 102.529  99.052  1.00  0.00           H  
ATOM   3422  HG2 GLN   222      51.660 103.683  97.734  1.00  0.00           H  
ATOM   3423  HG3 GLN   222      50.541 103.345  99.012  1.00  0.00           H  
ATOM   3424 HE21 GLN   222      52.329 105.615 101.228  1.00  0.00           H  
ATOM   3425 HE22 GLN   222      51.511 104.012 101.344  1.00  0.00           H  
ATOM   3426  N   ARG   223      52.709  98.753  97.805  1.00  0.00           N  
ATOM   3427  CA  ARG   223      53.377  97.420  98.088  1.00  0.00           C  
ATOM   3428  C   ARG   223      54.026  96.850  96.767  1.00  0.00           C  
ATOM   3429  O   ARG   223      53.644  97.161  95.679  1.00  0.00           O  
ATOM   3430  CB  ARG   223      52.358  96.442  98.815  1.00  0.00           C  
ATOM   3431  CG  ARG   223      51.241  95.892  97.897  1.00  0.00           C  
ATOM   3432  CD  ARG   223      50.398  94.896  98.636  1.00  0.00           C  
ATOM   3433  NE  ARG   223      49.157  94.622  97.898  1.00  0.00           N  
ATOM   3434  CZ  ARG   223      48.784  93.435  97.395  1.00  0.00           C  
ATOM   3435  NH1 ARG   223      49.465  92.337  97.527  1.00  0.00           N1+
ATOM   3436  NH2 ARG   223      47.698  93.412  96.788  1.00  0.00           N  
ATOM   3437  H   ARG   223      51.847  98.664  97.287  1.00  0.00           H  
ATOM   3438  HA  ARG   223      54.185  97.657  98.780  1.00  0.00           H  
ATOM   3439  HB2 ARG   223      52.889  95.592  99.242  1.00  0.00           H  
ATOM   3440  HB3 ARG   223      51.976  96.949  99.702  1.00  0.00           H  
ATOM   3441  HG2 ARG   223      50.578  96.693  97.568  1.00  0.00           H  
ATOM   3442  HG3 ARG   223      51.644  95.424  96.999  1.00  0.00           H  
ATOM   3443  HD2 ARG   223      50.933  94.012  98.981  1.00  0.00           H  
ATOM   3444  HD3 ARG   223      50.108  95.439  99.536  1.00  0.00           H  
ATOM   3445  HE  ARG   223      48.358  95.239  97.934  1.00  0.00           H  
ATOM   3446 HH11 ARG   223      50.330  92.383  98.046  1.00  0.00           H  
ATOM   3447 HH12 ARG   223      49.318  91.601  96.852  1.00  0.00           H  
ATOM   3448 HH21 ARG   223      47.097  94.222  96.845  1.00  0.00           H  
ATOM   3449 HH22 ARG   223      47.367  92.566  96.346  1.00  0.00           H  
ATOM   3450  N   TYR   224      55.058  96.014  96.982  1.00  0.00           N  
ATOM   3451  CA  TYR   224      55.990  95.533  95.969  1.00  0.00           C  
ATOM   3452  C   TYR   224      55.648  94.051  95.743  1.00  0.00           C  
ATOM   3453  O   TYR   224      56.009  93.146  96.503  1.00  0.00           O  
ATOM   3454  CB  TYR   224      57.466  95.674  96.396  1.00  0.00           C  
ATOM   3455  CG  TYR   224      58.018  97.046  96.753  1.00  0.00           C  
ATOM   3456  CD1 TYR   224      58.133  97.578  98.024  1.00  0.00           C  
ATOM   3457  CD2 TYR   224      58.441  97.883  95.716  1.00  0.00           C  
ATOM   3458  CE1 TYR   224      58.766  98.727  98.391  1.00  0.00           C  
ATOM   3459  CE2 TYR   224      58.980  99.106  95.997  1.00  0.00           C  
ATOM   3460  CZ  TYR   224      59.233  99.495  97.322  1.00  0.00           C  
ATOM   3461  OH  TYR   224      59.937 100.695  97.424  1.00  0.00           O  
ATOM   3462  H   TYR   224      55.361  95.971  97.945  1.00  0.00           H  
ATOM   3463  HA  TYR   224      55.860  96.004  94.994  1.00  0.00           H  
ATOM   3464  HB2 TYR   224      57.527  95.060  97.294  1.00  0.00           H  
ATOM   3465  HB3 TYR   224      58.023  95.129  95.634  1.00  0.00           H  
ATOM   3466  HD1 TYR   224      57.640  97.005  98.796  1.00  0.00           H  
ATOM   3467  HD2 TYR   224      58.378  97.603  94.675  1.00  0.00           H  
ATOM   3468  HE1 TYR   224      58.855  98.979  99.437  1.00  0.00           H  
ATOM   3469  HE2 TYR   224      59.523  99.661  95.246  1.00  0.00           H  
ATOM   3470  HH  TYR   224      60.481 100.748  98.213  1.00  0.00           H  
ATOM   3471  N   ILE   225      55.044  93.713  94.667  1.00  0.00           N  
ATOM   3472  CA  ILE   225      54.706  92.327  94.359  1.00  0.00           C  
ATOM   3473  C   ILE   225      55.620  91.759  93.243  1.00  0.00           C  
ATOM   3474  O   ILE   225      55.675  92.252  92.129  1.00  0.00           O  
ATOM   3475  CB  ILE   225      53.283  92.230  93.841  1.00  0.00           C  
ATOM   3476  CG1 ILE   225      52.254  93.059  94.685  1.00  0.00           C  
ATOM   3477  CG2 ILE   225      52.790  90.822  93.888  1.00  0.00           C  
ATOM   3478  CD1 ILE   225      50.838  93.203  94.176  1.00  0.00           C  
ATOM   3479  H   ILE   225      54.649  94.465  94.121  1.00  0.00           H  
ATOM   3480  HA  ILE   225      54.869  91.701  95.237  1.00  0.00           H  
ATOM   3481  HB  ILE   225      53.180  92.438  92.776  1.00  0.00           H  
ATOM   3482 HG12 ILE   225      52.111  92.564  95.646  1.00  0.00           H  
ATOM   3483 HG13 ILE   225      52.733  94.036  94.748  1.00  0.00           H  
ATOM   3484 HG21 ILE   225      51.750  90.665  93.602  1.00  0.00           H  
ATOM   3485 HG22 ILE   225      53.343  90.077  93.316  1.00  0.00           H  
ATOM   3486 HG23 ILE   225      52.659  90.570  94.940  1.00  0.00           H  
ATOM   3487 HD11 ILE   225      50.845  93.328  93.093  1.00  0.00           H  
ATOM   3488 HD12 ILE   225      50.242  92.298  94.295  1.00  0.00           H  
ATOM   3489 HD13 ILE   225      50.476  94.119  94.642  1.00  0.00           H  
ATOM   3490  N   HIE   226      55.971  90.452  93.443  1.00  0.00           N  
ATOM   3491  CA  HIE   226      56.496  89.622  92.356  1.00  0.00           C  
ATOM   3492  C   HIE   226      55.414  89.016  91.437  1.00  0.00           C  
ATOM   3493  O   HIE   226      54.843  87.989  91.806  1.00  0.00           O  
ATOM   3494  CB  HIE   226      57.549  88.636  92.848  1.00  0.00           C  
ATOM   3495  CG  HIE   226      58.090  87.714  91.861  1.00  0.00           C  
ATOM   3496  CD2 HIE   226      58.036  86.339  91.955  1.00  0.00           C  
ATOM   3497  ND1 HIE   226      58.664  88.055  90.633  1.00  0.00           N  
ATOM   3498  CE1 HIE   226      58.828  86.841  90.048  1.00  0.00           C  
ATOM   3499  NE2 HIE   226      58.471  85.794  90.819  1.00  0.00           N  
ATOM   3500  H   HIE   226      55.733  89.999  94.314  1.00  0.00           H  
ATOM   3501  HA  HIE   226      57.060  90.330  91.749  1.00  0.00           H  
ATOM   3502  HB2 HIE   226      58.343  89.296  93.198  1.00  0.00           H  
ATOM   3503  HB3 HIE   226      57.162  88.081  93.702  1.00  0.00           H  
ATOM   3504  HD2 HIE   226      57.668  85.695  92.741  1.00  0.00           H  
ATOM   3505  HE1 HIE   226      59.053  86.647  89.010  1.00  0.00           H  
ATOM   3506  HE2 HIE   226      58.395  84.851  90.466  1.00  0.00           H  
ATOM   3507  N   ILE   227      55.083  89.554  90.275  1.00  0.00           N  
ATOM   3508  CA  ILE   227      53.976  89.240  89.449  1.00  0.00           C  
ATOM   3509  C   ILE   227      54.315  88.269  88.265  1.00  0.00           C  
ATOM   3510  O   ILE   227      53.453  87.550  87.810  1.00  0.00           O  
ATOM   3511  CB  ILE   227      53.200  90.440  88.999  1.00  0.00           C  
ATOM   3512  CG1 ILE   227      53.914  91.513  88.137  1.00  0.00           C  
ATOM   3513  CG2 ILE   227      52.358  91.190  90.041  1.00  0.00           C  
ATOM   3514  CD1 ILE   227      53.025  92.112  87.009  1.00  0.00           C  
ATOM   3515  H   ILE   227      55.493  90.434  89.997  1.00  0.00           H  
ATOM   3516  HA  ILE   227      53.209  88.725  90.028  1.00  0.00           H  
ATOM   3517  HB  ILE   227      52.430  90.001  88.365  1.00  0.00           H  
ATOM   3518 HG12 ILE   227      54.300  92.339  88.735  1.00  0.00           H  
ATOM   3519 HG13 ILE   227      54.776  91.043  87.665  1.00  0.00           H  
ATOM   3520 HG21 ILE   227      51.800  92.012  89.594  1.00  0.00           H  
ATOM   3521 HG22 ILE   227      51.607  90.592  90.558  1.00  0.00           H  
ATOM   3522 HG23 ILE   227      53.054  91.562  90.793  1.00  0.00           H  
ATOM   3523 HD11 ILE   227      52.611  91.327  86.376  1.00  0.00           H  
ATOM   3524 HD12 ILE   227      52.128  92.618  87.365  1.00  0.00           H  
ATOM   3525 HD13 ILE   227      53.641  92.818  86.452  1.00  0.00           H  
ATOM   3526  N   LEU   228      55.553  88.404  87.742  1.00  0.00           N  
ATOM   3527  CA  LEU   228      55.858  87.767  86.467  1.00  0.00           C  
ATOM   3528  C   LEU   228      57.350  87.208  86.508  1.00  0.00           C  
ATOM   3529  O   LEU   228      58.080  87.655  87.360  1.00  0.00           O  
ATOM   3530  CB  LEU   228      55.526  88.800  85.367  1.00  0.00           C  
ATOM   3531  CG  LEU   228      55.662  88.312  83.953  1.00  0.00           C  
ATOM   3532  CD1 LEU   228      54.581  87.420  83.480  1.00  0.00           C  
ATOM   3533  CD2 LEU   228      55.567  89.593  83.203  1.00  0.00           C  
ATOM   3534  H   LEU   228      56.214  89.070  88.116  1.00  0.00           H  
ATOM   3535  HA  LEU   228      55.248  86.873  86.338  1.00  0.00           H  
ATOM   3536  HB2 LEU   228      54.529  89.238  85.417  1.00  0.00           H  
ATOM   3537  HB3 LEU   228      56.118  89.704  85.504  1.00  0.00           H  
ATOM   3538  HG  LEU   228      56.591  87.825  83.657  1.00  0.00           H  
ATOM   3539 HD11 LEU   228      54.744  87.130  82.442  1.00  0.00           H  
ATOM   3540 HD12 LEU   228      54.448  86.475  84.006  1.00  0.00           H  
ATOM   3541 HD13 LEU   228      53.601  87.895  83.522  1.00  0.00           H  
ATOM   3542 HD21 LEU   228      55.575  89.468  82.120  1.00  0.00           H  
ATOM   3543 HD22 LEU   228      54.728  90.254  83.420  1.00  0.00           H  
ATOM   3544 HD23 LEU   228      56.478  90.149  83.426  1.00  0.00           H  
ATOM   3545  N   GLY   229      57.729  86.285  85.645  1.00  0.00           N  
ATOM   3546  CA  GLY   229      59.029  85.603  85.789  1.00  0.00           C  
ATOM   3547  C   GLY   229      59.157  84.531  86.808  1.00  0.00           C  
ATOM   3548  O   GLY   229      58.200  84.144  87.456  1.00  0.00           O  
ATOM   3549  H   GLY   229      57.136  85.813  84.977  1.00  0.00           H  
ATOM   3550  HA2 GLY   229      59.245  85.195  84.802  1.00  0.00           H  
ATOM   3551  HA3 GLY   229      59.768  86.368  86.028  1.00  0.00           H  
ATOM   3552  N   ARG   230      60.355  83.921  86.919  1.00  0.00           N  
ATOM   3553  CA  ARG   230      60.573  82.673  87.656  1.00  0.00           C  
ATOM   3554  C   ARG   230      59.595  81.584  87.324  1.00  0.00           C  
ATOM   3555  O   ARG   230      58.743  81.156  88.098  1.00  0.00           O  
ATOM   3556  CB  ARG   230      60.501  82.844  89.233  1.00  0.00           C  
ATOM   3557  CG  ARG   230      61.718  83.689  89.768  1.00  0.00           C  
ATOM   3558  CD  ARG   230      61.767  83.964  91.274  1.00  0.00           C  
ATOM   3559  NE  ARG   230      62.815  84.890  91.707  1.00  0.00           N  
ATOM   3560  CZ  ARG   230      64.084  84.516  91.982  1.00  0.00           C  
ATOM   3561  NH1 ARG   230      64.602  83.306  91.877  1.00  0.00           N1+
ATOM   3562  NH2 ARG   230      64.776  85.454  92.567  1.00  0.00           N  
ATOM   3563  H   ARG   230      61.118  84.263  86.353  1.00  0.00           H  
ATOM   3564  HA  ARG   230      61.566  82.309  87.392  1.00  0.00           H  
ATOM   3565  HB2 ARG   230      59.569  83.247  89.628  1.00  0.00           H  
ATOM   3566  HB3 ARG   230      60.581  81.896  89.765  1.00  0.00           H  
ATOM   3567  HG2 ARG   230      62.605  83.077  89.609  1.00  0.00           H  
ATOM   3568  HG3 ARG   230      61.678  84.555  89.109  1.00  0.00           H  
ATOM   3569  HD2 ARG   230      60.821  84.422  91.560  1.00  0.00           H  
ATOM   3570  HD3 ARG   230      61.861  83.007  91.789  1.00  0.00           H  
ATOM   3571  HE  ARG   230      62.430  85.808  91.878  1.00  0.00           H  
ATOM   3572 HH11 ARG   230      65.539  83.053  92.156  1.00  0.00           H  
ATOM   3573 HH12 ARG   230      63.942  82.658  91.472  1.00  0.00           H  
ATOM   3574 HH21 ARG   230      64.455  86.407  92.472  1.00  0.00           H  
ATOM   3575 HH22 ARG   230      65.770  85.400  92.739  1.00  0.00           H  
ATOM   3576  N   ARG   231      59.697  81.155  86.083  1.00  0.00           N  
ATOM   3577  CA  ARG   231      59.023  80.092  85.294  1.00  0.00           C  
ATOM   3578  C   ARG   231      57.465  80.356  85.210  1.00  0.00           C  
ATOM   3579  O   ARG   231      56.718  79.479  84.822  1.00  0.00           O  
ATOM   3580  CB  ARG   231      59.397  78.786  85.793  1.00  0.00           C  
ATOM   3581  CG  ARG   231      60.911  78.534  85.807  1.00  0.00           C  
ATOM   3582  CD  ARG   231      61.288  77.129  86.280  1.00  0.00           C  
ATOM   3583  NE  ARG   231      62.768  76.849  86.068  1.00  0.00           N  
ATOM   3584  CZ  ARG   231      63.371  75.697  86.089  1.00  0.00           C  
ATOM   3585  NH1 ARG   231      62.766  74.627  86.473  1.00  0.00           N1+
ATOM   3586  NH2 ARG   231      64.617  75.636  85.706  1.00  0.00           N  
ATOM   3587  H   ARG   231      60.352  81.696  85.537  1.00  0.00           H  
ATOM   3588  HA  ARG   231      59.394  80.196  84.275  1.00  0.00           H  
ATOM   3589  HB2 ARG   231      58.918  78.681  86.767  1.00  0.00           H  
ATOM   3590  HB3 ARG   231      58.888  78.040  85.182  1.00  0.00           H  
ATOM   3591  HG2 ARG   231      61.370  78.697  84.831  1.00  0.00           H  
ATOM   3592  HG3 ARG   231      61.318  79.300  86.466  1.00  0.00           H  
ATOM   3593  HD2 ARG   231      61.043  77.062  87.340  1.00  0.00           H  
ATOM   3594  HD3 ARG   231      60.644  76.484  85.681  1.00  0.00           H  
ATOM   3595  HE  ARG   231      63.412  77.619  85.960  1.00  0.00           H  
ATOM   3596 HH11 ARG   231      61.787  74.604  86.720  1.00  0.00           H  
ATOM   3597 HH12 ARG   231      63.155  73.715  86.281  1.00  0.00           H  
ATOM   3598 HH21 ARG   231      65.175  76.400  85.351  1.00  0.00           H  
ATOM   3599 HH22 ARG   231      65.110  74.776  85.896  1.00  0.00           H  
ATOM   3600  N   LYS   232      57.076  81.654  85.458  1.00  0.00           N  
ATOM   3601  CA  LYS   232      55.731  82.237  85.166  1.00  0.00           C  
ATOM   3602  C   LYS   232      55.714  82.966  83.808  1.00  0.00           C  
ATOM   3603  O   LYS   232      56.683  83.632  83.416  1.00  0.00           O  
ATOM   3604  CB  LYS   232      55.351  83.135  86.345  1.00  0.00           C  
ATOM   3605  CG  LYS   232      53.862  83.392  86.568  1.00  0.00           C  
ATOM   3606  CD  LYS   232      53.539  84.115  87.850  1.00  0.00           C  
ATOM   3607  CE  LYS   232      52.038  84.430  87.897  1.00  0.00           C  
ATOM   3608  NZ  LYS   232      51.746  85.530  87.056  1.00  0.00           N1+
ATOM   3609  H   LYS   232      57.817  82.250  85.798  1.00  0.00           H  
ATOM   3610  HA  LYS   232      55.013  81.417  85.148  1.00  0.00           H  
ATOM   3611  HB2 LYS   232      55.772  82.761  87.278  1.00  0.00           H  
ATOM   3612  HB3 LYS   232      55.786  84.121  86.184  1.00  0.00           H  
ATOM   3613  HG2 LYS   232      53.453  84.030  85.785  1.00  0.00           H  
ATOM   3614  HG3 LYS   232      53.256  82.492  86.462  1.00  0.00           H  
ATOM   3615  HD2 LYS   232      53.706  83.497  88.732  1.00  0.00           H  
ATOM   3616  HD3 LYS   232      54.138  84.998  88.070  1.00  0.00           H  
ATOM   3617  HE2 LYS   232      51.478  83.542  87.604  1.00  0.00           H  
ATOM   3618  HE3 LYS   232      51.856  84.729  88.929  1.00  0.00           H  
ATOM   3619  HZ1 LYS   232      51.861  85.178  86.117  1.00  0.00           H  
ATOM   3620  HZ2 LYS   232      50.802  85.877  87.149  1.00  0.00           H  
ATOM   3621  HZ3 LYS   232      52.251  86.385  87.242  1.00  0.00           H  
ATOM   3622  N   LEU   233      54.649  82.790  83.020  1.00  0.00           N  
ATOM   3623  CA  LEU   233      54.607  83.166  81.600  1.00  0.00           C  
ATOM   3624  C   LEU   233      53.708  84.369  81.310  1.00  0.00           C  
ATOM   3625  O   LEU   233      53.877  85.094  80.416  1.00  0.00           O  
ATOM   3626  CB  LEU   233      54.301  81.913  80.748  1.00  0.00           C  
ATOM   3627  CG  LEU   233      55.099  80.647  81.143  1.00  0.00           C  
ATOM   3628  CD1 LEU   233      54.530  79.542  80.285  1.00  0.00           C  
ATOM   3629  CD2 LEU   233      56.559  80.839  80.781  1.00  0.00           C  
ATOM   3630  H   LEU   233      53.822  82.375  83.425  1.00  0.00           H  
ATOM   3631  HA  LEU   233      55.602  83.489  81.293  1.00  0.00           H  
ATOM   3632  HB2 LEU   233      53.242  81.780  80.967  1.00  0.00           H  
ATOM   3633  HB3 LEU   233      54.387  82.167  79.691  1.00  0.00           H  
ATOM   3634  HG  LEU   233      54.993  80.304  82.172  1.00  0.00           H  
ATOM   3635 HD11 LEU   233      53.460  79.453  80.472  1.00  0.00           H  
ATOM   3636 HD12 LEU   233      54.516  79.854  79.241  1.00  0.00           H  
ATOM   3637 HD13 LEU   233      54.930  78.557  80.529  1.00  0.00           H  
ATOM   3638 HD21 LEU   233      57.006  81.752  81.173  1.00  0.00           H  
ATOM   3639 HD22 LEU   233      57.144  80.070  81.287  1.00  0.00           H  
ATOM   3640 HD23 LEU   233      56.728  80.761  79.707  1.00  0.00           H  
ATOM   3641  N   TYR   234      52.644  84.496  82.151  1.00  0.00           N  
ATOM   3642  CA  TYR   234      51.554  85.448  82.057  1.00  0.00           C  
ATOM   3643  C   TYR   234      51.137  86.197  83.322  1.00  0.00           C  
ATOM   3644  O   TYR   234      51.272  85.593  84.368  1.00  0.00           O  
ATOM   3645  CB  TYR   234      50.267  84.715  81.576  1.00  0.00           C  
ATOM   3646  CG  TYR   234      50.377  83.954  80.244  1.00  0.00           C  
ATOM   3647  CD1 TYR   234      50.477  82.571  80.261  1.00  0.00           C  
ATOM   3648  CD2 TYR   234      50.473  84.569  78.977  1.00  0.00           C  
ATOM   3649  CE1 TYR   234      50.618  81.773  79.193  1.00  0.00           C  
ATOM   3650  CE2 TYR   234      50.603  83.801  77.827  1.00  0.00           C  
ATOM   3651  CZ  TYR   234      50.690  82.428  77.927  1.00  0.00           C  
ATOM   3652  OH  TYR   234      50.734  81.720  76.804  1.00  0.00           O  
ATOM   3653  H   TYR   234      52.481  83.580  82.544  1.00  0.00           H  
ATOM   3654  HA  TYR   234      51.787  86.144  81.250  1.00  0.00           H  
ATOM   3655  HB2 TYR   234      50.043  84.053  82.412  1.00  0.00           H  
ATOM   3656  HB3 TYR   234      49.439  85.416  81.473  1.00  0.00           H  
ATOM   3657  HD1 TYR   234      50.479  82.062  81.214  1.00  0.00           H  
ATOM   3658  HD2 TYR   234      50.418  85.640  78.843  1.00  0.00           H  
ATOM   3659  HE1 TYR   234      50.685  80.696  79.214  1.00  0.00           H  
ATOM   3660  HE2 TYR   234      50.476  84.313  76.884  1.00  0.00           H  
ATOM   3661  HH  TYR   234      50.574  82.229  76.006  1.00  0.00           H  
ATOM   3662  N   HIE   235      50.727  87.484  83.177  1.00  0.00           N  
ATOM   3663  CA  HIE   235      50.036  88.250  84.289  1.00  0.00           C  
ATOM   3664  C   HIE   235      49.043  89.214  83.690  1.00  0.00           C  
ATOM   3665  O   HIE   235      49.424  89.828  82.661  1.00  0.00           O  
ATOM   3666  CB  HIE   235      50.980  88.980  85.246  1.00  0.00           C  
ATOM   3667  CG  HIE   235      50.427  89.030  86.665  1.00  0.00           C  
ATOM   3668  CD2 HIE   235      49.925  90.113  87.368  1.00  0.00           C  
ATOM   3669  ND1 HIE   235      50.164  87.838  87.433  1.00  0.00           N  
ATOM   3670  CE1 HIE   235      49.485  88.285  88.537  1.00  0.00           C  
ATOM   3671  NE2 HIE   235      49.359  89.622  88.485  1.00  0.00           N  
ATOM   3672  H   HIE   235      50.745  87.864  82.241  1.00  0.00           H  
ATOM   3673  HA  HIE   235      49.479  87.461  84.794  1.00  0.00           H  
ATOM   3674  HB2 HIE   235      51.995  88.585  85.289  1.00  0.00           H  
ATOM   3675  HB3 HIE   235      51.135  90.000  84.893  1.00  0.00           H  
ATOM   3676  HD2 HIE   235      49.873  91.113  86.965  1.00  0.00           H  
ATOM   3677  HE1 HIE   235      49.058  87.667  89.314  1.00  0.00           H  
ATOM   3678  HE2 HIE   235      48.894  90.037  89.280  1.00  0.00           H  
ATOM   3679  N   VAL   236      47.875  89.437  84.293  1.00  0.00           N  
ATOM   3680  CA  VAL   236      46.868  90.422  83.861  1.00  0.00           C  
ATOM   3681  C   VAL   236      47.229  91.847  84.219  1.00  0.00           C  
ATOM   3682  O   VAL   236      47.614  92.118  85.395  1.00  0.00           O  
ATOM   3683  CB  VAL   236      45.372  90.090  84.340  1.00  0.00           C  
ATOM   3684  CG1 VAL   236      44.367  91.062  83.717  1.00  0.00           C  
ATOM   3685  CG2 VAL   236      44.837  88.676  84.000  1.00  0.00           C  
ATOM   3686  H   VAL   236      47.827  88.923  85.161  1.00  0.00           H  
ATOM   3687  HA  VAL   236      46.852  90.304  82.778  1.00  0.00           H  
ATOM   3688  HB  VAL   236      45.459  90.137  85.426  1.00  0.00           H  
ATOM   3689 HG11 VAL   236      44.490  91.076  82.635  1.00  0.00           H  
ATOM   3690 HG12 VAL   236      43.376  90.673  83.955  1.00  0.00           H  
ATOM   3691 HG13 VAL   236      44.551  92.082  84.057  1.00  0.00           H  
ATOM   3692 HG21 VAL   236      45.592  87.931  84.251  1.00  0.00           H  
ATOM   3693 HG22 VAL   236      44.032  88.335  84.650  1.00  0.00           H  
ATOM   3694 HG23 VAL   236      44.572  88.582  82.947  1.00  0.00           H  
ATOM   3695  N   VAL   237      47.065  92.763  83.292  1.00  0.00           N  
ATOM   3696  CA  VAL   237      47.365  94.262  83.458  1.00  0.00           C  
ATOM   3697  C   VAL   237      46.189  94.930  84.234  1.00  0.00           C  
ATOM   3698  O   VAL   237      45.005  94.685  83.861  1.00  0.00           O  
ATOM   3699  CB  VAL   237      47.525  94.994  82.048  1.00  0.00           C  
ATOM   3700  CG1 VAL   237      47.294  96.611  82.084  1.00  0.00           C  
ATOM   3701  CG2 VAL   237      48.773  94.538  81.347  1.00  0.00           C  
ATOM   3702  H   VAL   237      46.618  92.525  82.418  1.00  0.00           H  
ATOM   3703  HA  VAL   237      48.313  94.347  83.989  1.00  0.00           H  
ATOM   3704  HB  VAL   237      46.679  94.655  81.451  1.00  0.00           H  
ATOM   3705 HG11 VAL   237      48.166  96.980  82.624  1.00  0.00           H  
ATOM   3706 HG12 VAL   237      47.380  97.057  81.093  1.00  0.00           H  
ATOM   3707 HG13 VAL   237      46.357  96.922  82.544  1.00  0.00           H  
ATOM   3708 HG21 VAL   237      49.010  95.159  80.483  1.00  0.00           H  
ATOM   3709 HG22 VAL   237      49.552  94.690  82.095  1.00  0.00           H  
ATOM   3710 HG23 VAL   237      48.825  93.477  81.104  1.00  0.00           H  
ATOM   3711  N   LYS   238      46.492  95.815  85.192  1.00  0.00           N  
ATOM   3712  CA  LYS   238      45.499  96.383  86.160  1.00  0.00           C  
ATOM   3713  C   LYS   238      44.894  97.667  85.541  1.00  0.00           C  
ATOM   3714  O   LYS   238      45.347  98.739  85.837  1.00  0.00           O  
ATOM   3715  CB  LYS   238      46.146  96.629  87.624  1.00  0.00           C  
ATOM   3716  CG  LYS   238      45.129  97.028  88.700  1.00  0.00           C  
ATOM   3717  CD  LYS   238      45.920  97.552  89.836  1.00  0.00           C  
ATOM   3718  CE  LYS   238      45.096  98.279  90.886  1.00  0.00           C  
ATOM   3719  NZ  LYS   238      45.845  99.251  91.675  1.00  0.00           N1+
ATOM   3720  H   LYS   238      47.461  95.902  85.465  1.00  0.00           H  
ATOM   3721  HA  LYS   238      44.705  95.641  86.246  1.00  0.00           H  
ATOM   3722  HB2 LYS   238      46.765  95.778  87.910  1.00  0.00           H  
ATOM   3723  HB3 LYS   238      46.823  97.478  87.528  1.00  0.00           H  
ATOM   3724  HG2 LYS   238      44.539  97.863  88.323  1.00  0.00           H  
ATOM   3725  HG3 LYS   238      44.522  96.174  89.001  1.00  0.00           H  
ATOM   3726  HD2 LYS   238      46.526  96.802  90.344  1.00  0.00           H  
ATOM   3727  HD3 LYS   238      46.584  98.296  89.396  1.00  0.00           H  
ATOM   3728  HE2 LYS   238      44.349  98.842  90.327  1.00  0.00           H  
ATOM   3729  HE3 LYS   238      44.520  97.540  91.443  1.00  0.00           H  
ATOM   3730  HZ1 LYS   238      46.377  98.835  92.426  1.00  0.00           H  
ATOM   3731  HZ2 LYS   238      46.495  99.794  91.124  1.00  0.00           H  
ATOM   3732  HZ3 LYS   238      45.202  99.916  92.082  1.00  0.00           H  
ATOM   3733  N   TYR   239      43.849  97.520  84.662  1.00  0.00           N  
ATOM   3734  CA  TYR   239      43.159  98.558  83.957  1.00  0.00           C  
ATOM   3735  C   TYR   239      41.761  98.092  83.644  1.00  0.00           C  
ATOM   3736  O   TYR   239      41.483  96.980  83.173  1.00  0.00           O  
ATOM   3737  CB  TYR   239      43.951  99.062  82.684  1.00  0.00           C  
ATOM   3738  CG  TYR   239      43.206 100.035  81.766  1.00  0.00           C  
ATOM   3739  CD1 TYR   239      42.908 101.295  82.199  1.00  0.00           C  
ATOM   3740  CD2 TYR   239      42.916  99.723  80.451  1.00  0.00           C  
ATOM   3741  CE1 TYR   239      42.349 102.329  81.444  1.00  0.00           C  
ATOM   3742  CE2 TYR   239      42.366 100.704  79.665  1.00  0.00           C  
ATOM   3743  CZ  TYR   239      42.120 102.072  80.086  1.00  0.00           C  
ATOM   3744  OH  TYR   239      41.454 102.954  79.323  1.00  0.00           O  
ATOM   3745  H   TYR   239      43.411  96.609  84.676  1.00  0.00           H  
ATOM   3746  HA  TYR   239      42.953  99.414  84.600  1.00  0.00           H  
ATOM   3747  HB2 TYR   239      44.860  99.550  83.035  1.00  0.00           H  
ATOM   3748  HB3 TYR   239      44.158  98.199  82.051  1.00  0.00           H  
ATOM   3749  HD1 TYR   239      43.073 101.603  83.221  1.00  0.00           H  
ATOM   3750  HD2 TYR   239      43.164  98.760  80.031  1.00  0.00           H  
ATOM   3751  HE1 TYR   239      42.161 103.312  81.852  1.00  0.00           H  
ATOM   3752  HE2 TYR   239      42.288 100.502  78.607  1.00  0.00           H  
ATOM   3753  HH  TYR   239      41.362 103.800  79.767  1.00  0.00           H  
ATOM   3754  N   THR   240      40.824  99.006  83.894  1.00  0.00           N  
ATOM   3755  CA  THR   240      39.372  98.741  83.525  1.00  0.00           C  
ATOM   3756  C   THR   240      38.611  99.849  82.743  1.00  0.00           C  
ATOM   3757  O   THR   240      37.534  99.671  82.319  1.00  0.00           O  
ATOM   3758  CB  THR   240      38.692  98.313  84.816  1.00  0.00           C  
ATOM   3759  CG2 THR   240      38.027  99.335  85.799  1.00  0.00           C  
ATOM   3760  OG1 THR   240      37.595  97.457  84.407  1.00  0.00           O  
ATOM   3761  H   THR   240      41.003  99.901  84.326  1.00  0.00           H  
ATOM   3762  HA  THR   240      39.296  97.884  82.855  1.00  0.00           H  
ATOM   3763  HB  THR   240      39.332  97.625  85.369  1.00  0.00           H  
ATOM   3764  HG1 THR   240      37.736  96.729  85.017  1.00  0.00           H  
ATOM   3765 HG21 THR   240      38.793 100.050  86.098  1.00  0.00           H  
ATOM   3766 HG22 THR   240      37.315  99.828  85.136  1.00  0.00           H  
ATOM   3767 HG23 THR   240      37.423  98.804  86.534  1.00  0.00           H  
ATOM   3768  N   GLY   241      39.241 101.096  82.726  1.00  0.00           N  
ATOM   3769  CA  GLY   241      38.839 102.281  81.978  1.00  0.00           C  
ATOM   3770  C   GLY   241      39.351 103.568  82.511  1.00  0.00           C  
ATOM   3771  O   GLY   241      39.666 103.627  83.682  1.00  0.00           O  
ATOM   3772  H   GLY   241      40.125 101.163  83.211  1.00  0.00           H  
ATOM   3773  HA2 GLY   241      39.151 102.141  80.943  1.00  0.00           H  
ATOM   3774  HA3 GLY   241      37.750 102.311  82.006  1.00  0.00           H  
ATOM   3775  N   GLY   242      39.385 104.534  81.616  1.00  0.00           N  
ATOM   3776  CA  GLY   242      39.922 105.841  81.833  1.00  0.00           C  
ATOM   3777  C   GLY   242      41.396 105.887  81.317  1.00  0.00           C  
ATOM   3778  O   GLY   242      41.756 105.565  80.175  1.00  0.00           O  
ATOM   3779  H   GLY   242      38.981 104.288  80.724  1.00  0.00           H  
ATOM   3780  HA2 GLY   242      39.369 106.597  81.275  1.00  0.00           H  
ATOM   3781  HA3 GLY   242      39.875 106.104  82.890  1.00  0.00           H  
ATOM   3782  N   SER   243      42.327 106.127  82.205  1.00  0.00           N  
ATOM   3783  CA  SER   243      43.829 106.016  81.925  1.00  0.00           C  
ATOM   3784  C   SER   243      44.599 105.424  83.053  1.00  0.00           C  
ATOM   3785  O   SER   243      44.171 105.274  84.187  1.00  0.00           O  
ATOM   3786  CB  SER   243      44.351 107.262  81.268  1.00  0.00           C  
ATOM   3787  OG  SER   243      45.715 107.193  80.866  1.00  0.00           O  
ATOM   3788  H   SER   243      42.026 106.617  83.035  1.00  0.00           H  
ATOM   3789  HA  SER   243      43.842 105.218  81.183  1.00  0.00           H  
ATOM   3790  HB2 SER   243      43.777 107.497  80.372  1.00  0.00           H  
ATOM   3791  HB3 SER   243      44.152 108.117  81.915  1.00  0.00           H  
ATOM   3792  HG  SER   243      45.728 106.515  80.187  1.00  0.00           H  
ATOM   3793  N   ALA   244      45.866 105.036  82.693  1.00  0.00           N  
ATOM   3794  CA  ALA   244      46.709 104.394  83.668  1.00  0.00           C  
ATOM   3795  C   ALA   244      48.091 104.468  83.112  1.00  0.00           C  
ATOM   3796  O   ALA   244      48.402 104.164  81.947  1.00  0.00           O  
ATOM   3797  CB  ALA   244      46.295 102.935  83.899  1.00  0.00           C  
ATOM   3798  H   ALA   244      46.177 105.095  81.734  1.00  0.00           H  
ATOM   3799  HA  ALA   244      46.603 104.951  84.599  1.00  0.00           H  
ATOM   3800  HB1 ALA   244      46.409 102.326  83.002  1.00  0.00           H  
ATOM   3801  HB2 ALA   244      46.855 102.427  84.685  1.00  0.00           H  
ATOM   3802  HB3 ALA   244      45.250 102.870  84.201  1.00  0.00           H  
ATOM   3803  N   GLU   245      49.017 105.008  83.958  1.00  0.00           N  
ATOM   3804  CA  GLU   245      50.506 104.731  83.766  1.00  0.00           C  
ATOM   3805  C   GLU   245      51.125 104.034  84.965  1.00  0.00           C  
ATOM   3806  O   GLU   245      50.902 104.347  86.150  1.00  0.00           O  
ATOM   3807  CB  GLU   245      51.247 106.011  83.403  1.00  0.00           C  
ATOM   3808  CG  GLU   245      52.706 105.812  83.023  1.00  0.00           C  
ATOM   3809  CD  GLU   245      53.345 107.132  82.620  1.00  0.00           C  
ATOM   3810  OE1 GLU   245      53.756 107.247  81.441  1.00  0.00           O  
ATOM   3811  OE2 GLU   245      53.433 108.003  83.501  1.00  0.00           O1-
ATOM   3812  H   GLU   245      48.727 105.467  84.809  1.00  0.00           H  
ATOM   3813  HA  GLU   245      50.603 104.075  82.901  1.00  0.00           H  
ATOM   3814  HB2 GLU   245      50.745 106.428  82.529  1.00  0.00           H  
ATOM   3815  HB3 GLU   245      51.113 106.748  84.195  1.00  0.00           H  
ATOM   3816  HG2 GLU   245      53.261 105.278  83.793  1.00  0.00           H  
ATOM   3817  HG3 GLU   245      52.752 104.995  82.303  1.00  0.00           H  
ATOM   3818  N   LEU   246      51.788 102.904  84.670  1.00  0.00           N  
ATOM   3819  CA  LEU   246      52.024 101.846  85.635  1.00  0.00           C  
ATOM   3820  C   LEU   246      53.545 101.520  85.714  1.00  0.00           C  
ATOM   3821  O   LEU   246      54.150 101.233  84.676  1.00  0.00           O  
ATOM   3822  CB  LEU   246      51.215 100.600  85.199  1.00  0.00           C  
ATOM   3823  CG  LEU   246      49.697 100.672  85.317  1.00  0.00           C  
ATOM   3824  CD1 LEU   246      48.955  99.806  84.213  1.00  0.00           C  
ATOM   3825  CD2 LEU   246      49.039 100.403  86.670  1.00  0.00           C  
ATOM   3826  H   LEU   246      51.895 102.711  83.684  1.00  0.00           H  
ATOM   3827  HA  LEU   246      51.719 102.121  86.645  1.00  0.00           H  
ATOM   3828  HB2 LEU   246      51.471 100.346  84.170  1.00  0.00           H  
ATOM   3829  HB3 LEU   246      51.403  99.747  85.851  1.00  0.00           H  
ATOM   3830  HG  LEU   246      49.308 101.671  85.117  1.00  0.00           H  
ATOM   3831 HD11 LEU   246      49.317 100.128  83.237  1.00  0.00           H  
ATOM   3832 HD12 LEU   246      49.113  98.757  84.466  1.00  0.00           H  
ATOM   3833 HD13 LEU   246      47.881  99.989  84.216  1.00  0.00           H  
ATOM   3834 HD21 LEU   246      49.546 101.005  87.424  1.00  0.00           H  
ATOM   3835 HD22 LEU   246      47.957 100.533  86.620  1.00  0.00           H  
ATOM   3836 HD23 LEU   246      49.120  99.353  86.950  1.00  0.00           H  
ATOM   3837  N   LEU   247      54.111 101.563  86.925  1.00  0.00           N  
ATOM   3838  CA  LEU   247      55.530 101.440  87.173  1.00  0.00           C  
ATOM   3839  C   LEU   247      55.875  99.918  87.418  1.00  0.00           C  
ATOM   3840  O   LEU   247      55.271  99.237  88.261  1.00  0.00           O  
ATOM   3841  CB  LEU   247      56.029 102.319  88.281  1.00  0.00           C  
ATOM   3842  CG  LEU   247      57.527 102.219  88.670  1.00  0.00           C  
ATOM   3843  CD1 LEU   247      58.336 102.676  87.459  1.00  0.00           C  
ATOM   3844  CD2 LEU   247      57.901 103.128  89.790  1.00  0.00           C  
ATOM   3845  H   LEU   247      53.436 101.640  87.672  1.00  0.00           H  
ATOM   3846  HA  LEU   247      56.071 101.820  86.306  1.00  0.00           H  
ATOM   3847  HB2 LEU   247      55.823 103.354  88.008  1.00  0.00           H  
ATOM   3848  HB3 LEU   247      55.550 102.060  89.226  1.00  0.00           H  
ATOM   3849  HG  LEU   247      57.797 101.164  88.720  1.00  0.00           H  
ATOM   3850 HD11 LEU   247      58.133 101.955  86.668  1.00  0.00           H  
ATOM   3851 HD12 LEU   247      58.140 103.743  87.348  1.00  0.00           H  
ATOM   3852 HD13 LEU   247      59.365 102.634  87.815  1.00  0.00           H  
ATOM   3853 HD21 LEU   247      57.073 103.142  90.498  1.00  0.00           H  
ATOM   3854 HD22 LEU   247      58.805 102.862  90.338  1.00  0.00           H  
ATOM   3855 HD23 LEU   247      57.930 104.150  89.413  1.00  0.00           H  
ATOM   3856  N   PHE   248      57.024  99.482  86.858  1.00  0.00           N  
ATOM   3857  CA  PHE   248      57.656  98.250  87.182  1.00  0.00           C  
ATOM   3858  C   PHE   248      59.283  98.261  87.185  1.00  0.00           C  
ATOM   3859  O   PHE   248      59.928  99.068  86.618  1.00  0.00           O  
ATOM   3860  CB  PHE   248      57.319  97.169  86.103  1.00  0.00           C  
ATOM   3861  CG  PHE   248      55.852  97.042  85.816  1.00  0.00           C  
ATOM   3862  CD1 PHE   248      55.001  95.964  86.244  1.00  0.00           C  
ATOM   3863  CD2 PHE   248      55.341  98.122  84.940  1.00  0.00           C  
ATOM   3864  CE1 PHE   248      53.641  95.966  85.865  1.00  0.00           C  
ATOM   3865  CE2 PHE   248      54.031  97.974  84.496  1.00  0.00           C  
ATOM   3866  CZ  PHE   248      53.178  96.934  84.970  1.00  0.00           C  
ATOM   3867  H   PHE   248      57.604 100.033  86.242  1.00  0.00           H  
ATOM   3868  HA  PHE   248      57.388  97.872  88.169  1.00  0.00           H  
ATOM   3869  HB2 PHE   248      57.857  97.332  85.169  1.00  0.00           H  
ATOM   3870  HB3 PHE   248      57.678  96.205  86.464  1.00  0.00           H  
ATOM   3871  HD1 PHE   248      55.402  95.286  86.983  1.00  0.00           H  
ATOM   3872  HD2 PHE   248      55.896  98.995  84.631  1.00  0.00           H  
ATOM   3873  HE1 PHE   248      52.953  95.254  86.296  1.00  0.00           H  
ATOM   3874  HE2 PHE   248      53.606  98.814  83.967  1.00  0.00           H  
ATOM   3875  HZ  PHE   248      52.104  96.975  84.861  1.00  0.00           H  
ATOM   3876  N   PHE   249      59.769  97.177  87.771  1.00  0.00           N  
ATOM   3877  CA  PHE   249      61.237  96.792  87.862  1.00  0.00           C  
ATOM   3878  C   PHE   249      61.405  95.289  87.624  1.00  0.00           C  
ATOM   3879  O   PHE   249      60.617  94.513  88.094  1.00  0.00           O  
ATOM   3880  CB  PHE   249      61.838  97.207  89.179  1.00  0.00           C  
ATOM   3881  CG  PHE   249      61.726  98.671  89.517  1.00  0.00           C  
ATOM   3882  CD1 PHE   249      60.884  99.255  90.530  1.00  0.00           C  
ATOM   3883  CD2 PHE   249      62.626  99.438  88.735  1.00  0.00           C  
ATOM   3884  CE1 PHE   249      60.918 100.617  90.726  1.00  0.00           C  
ATOM   3885  CE2 PHE   249      62.681 100.824  88.942  1.00  0.00           C  
ATOM   3886  CZ  PHE   249      61.791 101.418  89.982  1.00  0.00           C  
ATOM   3887  H   PHE   249      59.113  96.470  88.072  1.00  0.00           H  
ATOM   3888  HA  PHE   249      61.889  97.333  87.176  1.00  0.00           H  
ATOM   3889  HB2 PHE   249      61.327  96.745  90.024  1.00  0.00           H  
ATOM   3890  HB3 PHE   249      62.890  96.921  89.168  1.00  0.00           H  
ATOM   3891  HD1 PHE   249      60.277  98.606  91.144  1.00  0.00           H  
ATOM   3892  HD2 PHE   249      63.232  98.970  87.974  1.00  0.00           H  
ATOM   3893  HE1 PHE   249      60.224 101.008  91.455  1.00  0.00           H  
ATOM   3894  HE2 PHE   249      63.354 101.518  88.459  1.00  0.00           H  
ATOM   3895  HZ  PHE   249      61.930 102.489  89.988  1.00  0.00           H  
ATOM   3896  N   VAL   250      62.475  94.990  86.879  1.00  0.00           N  
ATOM   3897  CA  VAL   250      62.955  93.568  86.660  1.00  0.00           C  
ATOM   3898  C   VAL   250      64.139  93.279  87.591  1.00  0.00           C  
ATOM   3899  O   VAL   250      65.096  94.028  87.559  1.00  0.00           O  
ATOM   3900  CB  VAL   250      63.358  93.445  85.105  1.00  0.00           C  
ATOM   3901  CG1 VAL   250      63.692  92.056  84.710  1.00  0.00           C  
ATOM   3902  CG2 VAL   250      62.253  93.931  84.187  1.00  0.00           C  
ATOM   3903  H   VAL   250      63.108  95.744  86.652  1.00  0.00           H  
ATOM   3904  HA  VAL   250      62.129  92.877  86.827  1.00  0.00           H  
ATOM   3905  HB  VAL   250      64.251  94.035  84.898  1.00  0.00           H  
ATOM   3906 HG11 VAL   250      64.311  91.571  85.464  1.00  0.00           H  
ATOM   3907 HG12 VAL   250      62.744  91.553  84.522  1.00  0.00           H  
ATOM   3908 HG13 VAL   250      64.108  91.946  83.708  1.00  0.00           H  
ATOM   3909 HG21 VAL   250      61.240  93.566  84.354  1.00  0.00           H  
ATOM   3910 HG22 VAL   250      62.057  95.003  84.198  1.00  0.00           H  
ATOM   3911 HG23 VAL   250      62.476  93.734  83.139  1.00  0.00           H  
ATOM   3912  N   GLU   251      64.159  92.131  88.263  1.00  0.00           N  
ATOM   3913  CA  GLU   251      65.383  91.589  88.948  1.00  0.00           C  
ATOM   3914  C   GLU   251      66.010  90.529  88.076  1.00  0.00           C  
ATOM   3915  O   GLU   251      65.344  89.568  87.670  1.00  0.00           O  
ATOM   3916  CB  GLU   251      64.999  91.114  90.349  1.00  0.00           C  
ATOM   3917  CG  GLU   251      66.041  90.304  91.186  1.00  0.00           C  
ATOM   3918  CD  GLU   251      65.808  90.433  92.746  1.00  0.00           C  
ATOM   3919  OE1 GLU   251      64.749  89.950  93.272  1.00  0.00           O  
ATOM   3920  OE2 GLU   251      66.707  90.770  93.535  1.00  0.00           O1-
ATOM   3921  H   GLU   251      63.397  91.468  88.255  1.00  0.00           H  
ATOM   3922  HA  GLU   251      66.176  92.328  89.064  1.00  0.00           H  
ATOM   3923  HB2 GLU   251      64.662  92.063  90.768  1.00  0.00           H  
ATOM   3924  HB3 GLU   251      64.143  90.477  90.127  1.00  0.00           H  
ATOM   3925  HG2 GLU   251      66.181  89.266  90.884  1.00  0.00           H  
ATOM   3926  HG3 GLU   251      67.048  90.701  91.059  1.00  0.00           H  
ATOM   3927  N   GLY   252      67.299  90.702  87.729  1.00  0.00           N  
ATOM   3928  CA  GLY   252      68.092  89.794  86.892  1.00  0.00           C  
ATOM   3929  C   GLY   252      68.787  88.736  87.773  1.00  0.00           C  
ATOM   3930  O   GLY   252      69.612  89.045  88.621  1.00  0.00           O  
ATOM   3931  H   GLY   252      67.830  91.531  87.953  1.00  0.00           H  
ATOM   3932  HA2 GLY   252      67.426  89.389  86.130  1.00  0.00           H  
ATOM   3933  HA3 GLY   252      68.812  90.402  86.344  1.00  0.00           H  
ATOM   3934  N   LEU   253      68.604  87.432  87.562  1.00  0.00           N  
ATOM   3935  CA  LEU   253      69.057  86.336  88.534  1.00  0.00           C  
ATOM   3936  C   LEU   253      70.534  85.884  88.244  1.00  0.00           C  
ATOM   3937  O   LEU   253      71.151  85.490  89.212  1.00  0.00           O  
ATOM   3938  CB  LEU   253      68.111  85.179  88.247  1.00  0.00           C  
ATOM   3939  CG  LEU   253      66.588  85.512  88.370  1.00  0.00           C  
ATOM   3940  CD1 LEU   253      65.674  84.285  88.266  1.00  0.00           C  
ATOM   3941  CD2 LEU   253      66.335  86.189  89.699  1.00  0.00           C  
ATOM   3942  H   LEU   253      67.990  87.114  86.826  1.00  0.00           H  
ATOM   3943  HA  LEU   253      68.959  86.592  89.589  1.00  0.00           H  
ATOM   3944  HB2 LEU   253      68.176  84.727  87.258  1.00  0.00           H  
ATOM   3945  HB3 LEU   253      68.296  84.351  88.932  1.00  0.00           H  
ATOM   3946  HG  LEU   253      66.299  86.254  87.626  1.00  0.00           H  
ATOM   3947 HD11 LEU   253      66.184  83.700  87.500  1.00  0.00           H  
ATOM   3948 HD12 LEU   253      65.761  83.673  89.164  1.00  0.00           H  
ATOM   3949 HD13 LEU   253      64.663  84.663  88.115  1.00  0.00           H  
ATOM   3950 HD21 LEU   253      65.253  86.212  89.823  1.00  0.00           H  
ATOM   3951 HD22 LEU   253      66.818  85.631  90.502  1.00  0.00           H  
ATOM   3952 HD23 LEU   253      66.666  87.227  89.703  1.00  0.00           H  
ATOM   3953  N   CYS   254      70.923  85.883  86.924  1.00  0.00           N  
ATOM   3954  CA  CYS   254      72.101  85.261  86.423  1.00  0.00           C  
ATOM   3955  C   CYS   254      72.733  85.857  85.139  1.00  0.00           C  
ATOM   3956  O   CYS   254      71.940  86.274  84.382  1.00  0.00           O  
ATOM   3957  CB  CYS   254      71.946  83.819  86.305  1.00  0.00           C  
ATOM   3958  SG  CYS   254      70.976  83.357  84.864  1.00  0.00           S  
ATOM   3959  H   CYS   254      70.289  86.192  86.202  1.00  0.00           H  
ATOM   3960  HA  CYS   254      72.879  85.277  87.186  1.00  0.00           H  
ATOM   3961  HB2 CYS   254      72.946  83.390  86.238  1.00  0.00           H  
ATOM   3962  HB3 CYS   254      71.548  83.451  87.251  1.00  0.00           H  
ATOM   3963  HG  CYS   254      70.835  82.034  84.985  1.00  0.00           H  
ATOM   3964  N   PHE   255      74.080  85.711  84.935  1.00  0.00           N  
ATOM   3965  CA  PHE   255      74.808  86.349  83.796  1.00  0.00           C  
ATOM   3966  C   PHE   255      74.535  85.666  82.431  1.00  0.00           C  
ATOM   3967  O   PHE   255      73.974  84.559  82.411  1.00  0.00           O  
ATOM   3968  CB  PHE   255      76.323  86.251  84.264  1.00  0.00           C  
ATOM   3969  CG  PHE   255      76.756  87.276  85.214  1.00  0.00           C  
ATOM   3970  CD1 PHE   255      77.000  86.959  86.550  1.00  0.00           C  
ATOM   3971  CD2 PHE   255      76.772  88.594  84.791  1.00  0.00           C  
ATOM   3972  CE1 PHE   255      77.535  87.910  87.367  1.00  0.00           C  
ATOM   3973  CE2 PHE   255      77.395  89.502  85.652  1.00  0.00           C  
ATOM   3974  CZ  PHE   255      77.759  89.211  86.943  1.00  0.00           C  
ATOM   3975  H   PHE   255      74.607  85.199  85.628  1.00  0.00           H  
ATOM   3976  HA  PHE   255      74.507  87.394  83.720  1.00  0.00           H  
ATOM   3977  HB2 PHE   255      76.472  85.265  84.704  1.00  0.00           H  
ATOM   3978  HB3 PHE   255      77.045  86.304  83.449  1.00  0.00           H  
ATOM   3979  HD1 PHE   255      76.799  85.956  86.896  1.00  0.00           H  
ATOM   3980  HD2 PHE   255      76.503  88.967  83.814  1.00  0.00           H  
ATOM   3981  HE1 PHE   255      77.800  87.701  88.393  1.00  0.00           H  
ATOM   3982  HE2 PHE   255      77.689  90.427  85.178  1.00  0.00           H  
ATOM   3983  HZ  PHE   255      78.179  89.906  87.654  1.00  0.00           H  
ATOM   3984  N   PRO   256      75.072  86.209  81.311  1.00  0.00           N  
ATOM   3985  CA  PRO   256      75.289  85.475  80.092  1.00  0.00           C  
ATOM   3986  C   PRO   256      76.239  84.282  80.357  1.00  0.00           C  
ATOM   3987  O   PRO   256      77.142  84.452  81.181  1.00  0.00           O  
ATOM   3988  CB  PRO   256      76.080  86.445  79.142  1.00  0.00           C  
ATOM   3989  CG  PRO   256      75.852  87.865  79.669  1.00  0.00           C  
ATOM   3990  CD  PRO   256      75.652  87.531  81.173  1.00  0.00           C  
ATOM   3991  HA  PRO   256      74.372  85.006  79.734  1.00  0.00           H  
ATOM   3992  HB2 PRO   256      77.158  86.279  79.156  1.00  0.00           H  
ATOM   3993  HB3 PRO   256      75.729  86.431  78.111  1.00  0.00           H  
ATOM   3994  HG2 PRO   256      76.622  88.622  79.525  1.00  0.00           H  
ATOM   3995  HG3 PRO   256      74.941  88.251  79.211  1.00  0.00           H  
ATOM   3996  HD2 PRO   256      76.671  87.588  81.557  1.00  0.00           H  
ATOM   3997  HD3 PRO   256      75.068  88.379  81.529  1.00  0.00           H  
ATOM   3998  N   ASP   257      76.018  83.073  79.783  1.00  0.00           N  
ATOM   3999  CA  ASP   257      76.837  81.852  79.960  1.00  0.00           C  
ATOM   4000  C   ASP   257      76.860  81.066  78.654  1.00  0.00           C  
ATOM   4001  O   ASP   257      76.113  81.376  77.755  1.00  0.00           O  
ATOM   4002  CB  ASP   257      76.421  81.087  81.286  1.00  0.00           C  
ATOM   4003  CG  ASP   257      75.107  80.236  81.364  1.00  0.00           C  
ATOM   4004  OD1 ASP   257      74.829  79.452  80.369  1.00  0.00           O  
ATOM   4005  OD2 ASP   257      74.428  80.357  82.372  1.00  0.00           O1-
ATOM   4006  H   ASP   257      75.190  83.010  79.208  1.00  0.00           H  
ATOM   4007  HA  ASP   257      77.844  82.203  80.184  1.00  0.00           H  
ATOM   4008  HB2 ASP   257      77.254  80.431  81.542  1.00  0.00           H  
ATOM   4009  HB3 ASP   257      76.561  81.833  82.068  1.00  0.00           H  
ATOM   4010  N   GLU   258      77.563  80.022  78.544  1.00  0.00           N  
ATOM   4011  CA  GLU   258      77.758  79.259  77.289  1.00  0.00           C  
ATOM   4012  C   GLU   258      76.458  78.503  76.784  1.00  0.00           C  
ATOM   4013  O   GLU   258      76.354  77.961  75.753  1.00  0.00           O  
ATOM   4014  CB  GLU   258      78.965  78.357  77.667  1.00  0.00           C  
ATOM   4015  CG  GLU   258      78.730  77.087  78.620  1.00  0.00           C  
ATOM   4016  CD  GLU   258      78.524  77.507  80.123  1.00  0.00           C  
ATOM   4017  OE1 GLU   258      78.827  78.594  80.601  1.00  0.00           O  
ATOM   4018  OE2 GLU   258      77.790  76.732  80.824  1.00  0.00           O1-
ATOM   4019  H   GLU   258      78.043  79.704  79.374  1.00  0.00           H  
ATOM   4020  HA  GLU   258      78.041  79.870  76.431  1.00  0.00           H  
ATOM   4021  HB2 GLU   258      79.383  77.981  76.733  1.00  0.00           H  
ATOM   4022  HB3 GLU   258      79.863  78.836  78.059  1.00  0.00           H  
ATOM   4023  HG2 GLU   258      77.751  76.777  78.252  1.00  0.00           H  
ATOM   4024  HG3 GLU   258      79.392  76.253  78.388  1.00  0.00           H  
ATOM   4025  N   GLY   259      75.460  78.505  77.678  1.00  0.00           N  
ATOM   4026  CA  GLY   259      74.113  78.091  77.464  1.00  0.00           C  
ATOM   4027  C   GLY   259      73.085  79.241  77.124  1.00  0.00           C  
ATOM   4028  O   GLY   259      72.110  78.866  76.424  1.00  0.00           O  
ATOM   4029  H   GLY   259      75.707  78.991  78.528  1.00  0.00           H  
ATOM   4030  HA2 GLY   259      74.091  77.464  76.572  1.00  0.00           H  
ATOM   4031  HA3 GLY   259      73.761  77.480  78.295  1.00  0.00           H  
ATOM   4032  N   PHE   260      73.383  80.496  77.448  1.00  0.00           N  
ATOM   4033  CA  PHE   260      72.468  81.650  77.472  1.00  0.00           C  
ATOM   4034  C   PHE   260      73.137  82.936  77.015  1.00  0.00           C  
ATOM   4035  O   PHE   260      74.178  83.285  77.436  1.00  0.00           O  
ATOM   4036  CB  PHE   260      71.818  81.765  78.865  1.00  0.00           C  
ATOM   4037  CG  PHE   260      70.949  83.082  79.122  1.00  0.00           C  
ATOM   4038  CD1 PHE   260      69.940  83.510  78.218  1.00  0.00           C  
ATOM   4039  CD2 PHE   260      71.204  83.708  80.380  1.00  0.00           C  
ATOM   4040  CE1 PHE   260      69.257  84.677  78.593  1.00  0.00           C  
ATOM   4041  CE2 PHE   260      70.605  84.952  80.636  1.00  0.00           C  
ATOM   4042  CZ  PHE   260      69.663  85.448  79.740  1.00  0.00           C  
ATOM   4043  H   PHE   260      74.301  80.586  77.859  1.00  0.00           H  
ATOM   4044  HA  PHE   260      71.695  81.297  76.790  1.00  0.00           H  
ATOM   4045  HB2 PHE   260      71.188  80.888  79.010  1.00  0.00           H  
ATOM   4046  HB3 PHE   260      72.627  81.801  79.594  1.00  0.00           H  
ATOM   4047  HD1 PHE   260      69.767  82.932  77.323  1.00  0.00           H  
ATOM   4048  HD2 PHE   260      72.083  83.550  80.987  1.00  0.00           H  
ATOM   4049  HE1 PHE   260      68.536  85.200  77.981  1.00  0.00           H  
ATOM   4050  HE2 PHE   260      71.020  85.493  81.474  1.00  0.00           H  
ATOM   4051  HZ  PHE   260      69.146  86.382  79.903  1.00  0.00           H  
ATOM   4052  N   SER   261      72.422  83.624  76.154  1.00  0.00           N  
ATOM   4053  CA  SER   261      72.982  84.891  75.550  1.00  0.00           C  
ATOM   4054  C   SER   261      73.115  86.178  76.390  1.00  0.00           C  
ATOM   4055  O   SER   261      73.866  87.093  76.084  1.00  0.00           O  
ATOM   4056  CB  SER   261      72.386  85.305  74.221  1.00  0.00           C  
ATOM   4057  OG  SER   261      71.176  85.952  74.436  1.00  0.00           O  
ATOM   4058  H   SER   261      71.547  83.353  75.728  1.00  0.00           H  
ATOM   4059  HA  SER   261      74.007  84.579  75.350  1.00  0.00           H  
ATOM   4060  HB2 SER   261      72.978  86.128  73.821  1.00  0.00           H  
ATOM   4061  HB3 SER   261      72.285  84.488  73.508  1.00  0.00           H  
ATOM   4062  HG  SER   261      70.708  85.791  73.613  1.00  0.00           H  
ATOM   4063  N   GLY   262      72.374  86.153  77.494  1.00  0.00           N  
ATOM   4064  CA  GLY   262      72.047  87.408  78.285  1.00  0.00           C  
ATOM   4065  C   GLY   262      70.867  88.265  77.796  1.00  0.00           C  
ATOM   4066  O   GLY   262      70.656  89.298  78.323  1.00  0.00           O  
ATOM   4067  H   GLY   262      71.785  85.349  77.657  1.00  0.00           H  
ATOM   4068  HA2 GLY   262      71.866  87.021  79.288  1.00  0.00           H  
ATOM   4069  HA3 GLY   262      72.935  88.011  78.479  1.00  0.00           H  
ATOM   4070  N   LEU   263      70.286  87.843  76.615  1.00  0.00           N  
ATOM   4071  CA  LEU   263      69.199  88.603  76.086  1.00  0.00           C  
ATOM   4072  C   LEU   263      67.808  88.053  76.465  1.00  0.00           C  
ATOM   4073  O   LEU   263      67.462  86.831  76.273  1.00  0.00           O  
ATOM   4074  CB  LEU   263      69.236  88.702  74.487  1.00  0.00           C  
ATOM   4075  CG  LEU   263      70.562  89.271  74.124  1.00  0.00           C  
ATOM   4076  CD1 LEU   263      70.838  89.353  72.554  1.00  0.00           C  
ATOM   4077  CD2 LEU   263      70.584  90.779  74.463  1.00  0.00           C  
ATOM   4078  H   LEU   263      70.588  87.051  76.067  1.00  0.00           H  
ATOM   4079  HA  LEU   263      69.238  89.644  76.406  1.00  0.00           H  
ATOM   4080  HB2 LEU   263      69.229  87.654  74.187  1.00  0.00           H  
ATOM   4081  HB3 LEU   263      68.375  89.262  74.123  1.00  0.00           H  
ATOM   4082  HG  LEU   263      71.451  88.793  74.538  1.00  0.00           H  
ATOM   4083 HD11 LEU   263      70.032  89.789  71.963  1.00  0.00           H  
ATOM   4084 HD12 LEU   263      71.809  89.818  72.386  1.00  0.00           H  
ATOM   4085 HD13 LEU   263      71.087  88.330  72.271  1.00  0.00           H  
ATOM   4086 HD21 LEU   263      70.535  90.909  75.544  1.00  0.00           H  
ATOM   4087 HD22 LEU   263      71.470  91.239  74.026  1.00  0.00           H  
ATOM   4088 HD23 LEU   263      69.709  91.194  73.964  1.00  0.00           H  
ATOM   4089  N   VAL   264      66.914  88.969  76.875  1.00  0.00           N  
ATOM   4090  CA  VAL   264      65.583  88.636  77.396  1.00  0.00           C  
ATOM   4091  C   VAL   264      64.521  89.599  76.850  1.00  0.00           C  
ATOM   4092  O   VAL   264      64.835  90.798  76.823  1.00  0.00           O  
ATOM   4093  CB  VAL   264      65.672  88.839  78.943  1.00  0.00           C  
ATOM   4094  CG1 VAL   264      64.300  88.996  79.681  1.00  0.00           C  
ATOM   4095  CG2 VAL   264      66.448  87.702  79.607  1.00  0.00           C  
ATOM   4096  H   VAL   264      67.175  89.938  76.993  1.00  0.00           H  
ATOM   4097  HA  VAL   264      65.473  87.574  77.180  1.00  0.00           H  
ATOM   4098  HB  VAL   264      66.217  89.744  79.213  1.00  0.00           H  
ATOM   4099 HG11 VAL   264      63.873  89.995  79.587  1.00  0.00           H  
ATOM   4100 HG12 VAL   264      63.526  88.257  79.477  1.00  0.00           H  
ATOM   4101 HG13 VAL   264      64.518  88.814  80.733  1.00  0.00           H  
ATOM   4102 HG21 VAL   264      65.806  86.821  79.629  1.00  0.00           H  
ATOM   4103 HG22 VAL   264      67.389  87.583  79.071  1.00  0.00           H  
ATOM   4104 HG23 VAL   264      66.657  87.945  80.649  1.00  0.00           H  
ATOM   4105  N   SER   265      63.268  89.109  76.590  1.00  0.00           N  
ATOM   4106  CA  SER   265      62.209  89.999  76.012  1.00  0.00           C  
ATOM   4107  C   SER   265      61.066  90.007  77.001  1.00  0.00           C  
ATOM   4108  O   SER   265      60.684  88.930  77.490  1.00  0.00           O  
ATOM   4109  CB  SER   265      61.815  89.600  74.666  1.00  0.00           C  
ATOM   4110  OG  SER   265      62.928  89.665  73.783  1.00  0.00           O  
ATOM   4111  H   SER   265      63.159  88.120  76.764  1.00  0.00           H  
ATOM   4112  HA  SER   265      62.738  90.952  76.002  1.00  0.00           H  
ATOM   4113  HB2 SER   265      61.442  88.579  74.739  1.00  0.00           H  
ATOM   4114  HB3 SER   265      61.009  90.291  74.419  1.00  0.00           H  
ATOM   4115  HG  SER   265      63.358  88.806  73.771  1.00  0.00           H  
ATOM   4116  N   ILE   266      60.325  91.151  77.148  1.00  0.00           N  
ATOM   4117  CA  ILE   266      59.007  91.290  77.790  1.00  0.00           C  
ATOM   4118  C   ILE   266      58.038  91.910  76.824  1.00  0.00           C  
ATOM   4119  O   ILE   266      58.388  92.989  76.349  1.00  0.00           O  
ATOM   4120  CB  ILE   266      59.021  91.889  79.185  1.00  0.00           C  
ATOM   4121  CG1 ILE   266      59.590  90.928  80.262  1.00  0.00           C  
ATOM   4122  CG2 ILE   266      57.527  92.172  79.588  1.00  0.00           C  
ATOM   4123  CD1 ILE   266      59.839  91.751  81.600  1.00  0.00           C  
ATOM   4124  H   ILE   266      60.743  91.967  76.725  1.00  0.00           H  
ATOM   4125  HA  ILE   266      58.662  90.262  77.900  1.00  0.00           H  
ATOM   4126  HB  ILE   266      59.538  92.847  79.138  1.00  0.00           H  
ATOM   4127 HG12 ILE   266      58.913  90.118  80.533  1.00  0.00           H  
ATOM   4128 HG13 ILE   266      60.568  90.571  79.941  1.00  0.00           H  
ATOM   4129 HG21 ILE   266      56.864  91.310  79.511  1.00  0.00           H  
ATOM   4130 HG22 ILE   266      57.570  92.484  80.631  1.00  0.00           H  
ATOM   4131 HG23 ILE   266      57.152  93.023  79.019  1.00  0.00           H  
ATOM   4132 HD11 ILE   266      60.220  92.771  81.556  1.00  0.00           H  
ATOM   4133 HD12 ILE   266      58.920  91.925  82.159  1.00  0.00           H  
ATOM   4134 HD13 ILE   266      60.504  91.143  82.213  1.00  0.00           H  
ATOM   4135  N   HIE   267      56.884  91.227  76.643  1.00  0.00           N  
ATOM   4136  CA  HIE   267      55.811  91.707  75.760  1.00  0.00           C  
ATOM   4137  C   HIE   267      54.593  92.106  76.579  1.00  0.00           C  
ATOM   4138  O   HIE   267      54.449  91.721  77.732  1.00  0.00           O  
ATOM   4139  CB  HIE   267      55.594  90.688  74.634  1.00  0.00           C  
ATOM   4140  CG  HIE   267      56.778  89.971  74.045  1.00  0.00           C  
ATOM   4141  CD2 HIE   267      57.361  88.897  74.672  1.00  0.00           C  
ATOM   4142  ND1 HIE   267      57.383  90.188  72.815  1.00  0.00           N  
ATOM   4143  CE1 HIE   267      58.388  89.292  72.738  1.00  0.00           C  
ATOM   4144  NE2 HIE   267      58.356  88.456  73.837  1.00  0.00           N  
ATOM   4145  H   HIE   267      56.714  90.373  77.155  1.00  0.00           H  
ATOM   4146  HA  HIE   267      56.085  92.676  75.342  1.00  0.00           H  
ATOM   4147  HB2 HIE   267      54.886  89.922  74.951  1.00  0.00           H  
ATOM   4148  HB3 HIE   267      55.066  91.263  73.873  1.00  0.00           H  
ATOM   4149  HD2 HIE   267      56.965  88.458  75.576  1.00  0.00           H  
ATOM   4150  HE1 HIE   267      59.096  89.186  71.929  1.00  0.00           H  
ATOM   4151  HE2 HIE   267      58.848  87.579  73.939  1.00  0.00           H  
ATOM   4152  N   VAL   268      53.732  92.798  75.868  1.00  0.00           N  
ATOM   4153  CA  VAL   268      52.382  93.050  76.325  1.00  0.00           C  
ATOM   4154  C   VAL   268      51.371  92.855  75.257  1.00  0.00           C  
ATOM   4155  O   VAL   268      51.612  93.382  74.125  1.00  0.00           O  
ATOM   4156  CB  VAL   268      52.218  94.526  76.939  1.00  0.00           C  
ATOM   4157  CG1 VAL   268      52.247  95.648  75.930  1.00  0.00           C  
ATOM   4158  CG2 VAL   268      50.892  94.724  77.686  1.00  0.00           C  
ATOM   4159  H   VAL   268      54.066  93.239  75.024  1.00  0.00           H  
ATOM   4160  HA  VAL   268      52.267  92.330  77.135  1.00  0.00           H  
ATOM   4161  HB  VAL   268      53.148  94.699  77.482  1.00  0.00           H  
ATOM   4162 HG11 VAL   268      53.129  95.512  75.305  1.00  0.00           H  
ATOM   4163 HG12 VAL   268      51.327  95.633  75.346  1.00  0.00           H  
ATOM   4164 HG13 VAL   268      52.398  96.577  76.479  1.00  0.00           H  
ATOM   4165 HG21 VAL   268      50.922  95.698  78.175  1.00  0.00           H  
ATOM   4166 HG22 VAL   268      49.975  94.461  77.158  1.00  0.00           H  
ATOM   4167 HG23 VAL   268      50.928  94.080  78.565  1.00  0.00           H  
ATOM   4168  N   SER   269      50.225  92.252  75.555  1.00  0.00           N  
ATOM   4169  CA  SER   269      49.234  92.026  74.518  1.00  0.00           C  
ATOM   4170  C   SER   269      47.797  92.218  74.841  1.00  0.00           C  
ATOM   4171  O   SER   269      47.390  92.132  76.027  1.00  0.00           O  
ATOM   4172  CB  SER   269      49.412  90.674  73.820  1.00  0.00           C  
ATOM   4173  OG  SER   269      48.581  90.458  72.681  1.00  0.00           O  
ATOM   4174  H   SER   269      50.099  91.823  76.461  1.00  0.00           H  
ATOM   4175  HA  SER   269      49.295  92.821  73.775  1.00  0.00           H  
ATOM   4176  HB2 SER   269      50.434  90.509  73.478  1.00  0.00           H  
ATOM   4177  HB3 SER   269      49.233  89.803  74.451  1.00  0.00           H  
ATOM   4178  HG  SER   269      49.112  90.853  71.986  1.00  0.00           H  
ATOM   4179  N   LEU   270      46.937  92.643  73.864  1.00  0.00           N  
ATOM   4180  CA  LEU   270      45.541  92.858  74.038  1.00  0.00           C  
ATOM   4181  C   LEU   270      44.817  91.632  73.481  1.00  0.00           C  
ATOM   4182  O   LEU   270      44.898  91.429  72.252  1.00  0.00           O  
ATOM   4183  CB  LEU   270      45.196  94.195  73.367  1.00  0.00           C  
ATOM   4184  CG  LEU   270      43.640  94.483  73.162  1.00  0.00           C  
ATOM   4185  CD1 LEU   270      42.649  94.415  74.392  1.00  0.00           C  
ATOM   4186  CD2 LEU   270      43.470  95.822  72.443  1.00  0.00           C  
ATOM   4187  H   LEU   270      47.355  92.552  72.949  1.00  0.00           H  
ATOM   4188  HA  LEU   270      45.400  92.979  75.112  1.00  0.00           H  
ATOM   4189  HB2 LEU   270      45.688  94.940  73.993  1.00  0.00           H  
ATOM   4190  HB3 LEU   270      45.671  94.356  72.399  1.00  0.00           H  
ATOM   4191  HG  LEU   270      43.317  93.678  72.502  1.00  0.00           H  
ATOM   4192 HD11 LEU   270      42.699  93.366  74.684  1.00  0.00           H  
ATOM   4193 HD12 LEU   270      42.856  95.200  75.120  1.00  0.00           H  
ATOM   4194 HD13 LEU   270      41.643  94.664  74.056  1.00  0.00           H  
ATOM   4195 HD21 LEU   270      42.426  96.118  72.344  1.00  0.00           H  
ATOM   4196 HD22 LEU   270      43.884  96.622  73.057  1.00  0.00           H  
ATOM   4197 HD23 LEU   270      43.919  95.802  71.450  1.00  0.00           H  
ATOM   4198  N   LEU   271      44.050  90.939  74.345  1.00  0.00           N  
ATOM   4199  CA  LEU   271      43.270  89.753  73.990  1.00  0.00           C  
ATOM   4200  C   LEU   271      41.832  90.163  73.416  1.00  0.00           C  
ATOM   4201  O   LEU   271      41.111  90.844  74.194  1.00  0.00           O  
ATOM   4202  CB  LEU   271      43.130  88.757  75.196  1.00  0.00           C  
ATOM   4203  CG  LEU   271      44.444  88.325  75.864  1.00  0.00           C  
ATOM   4204  CD1 LEU   271      44.263  87.204  76.897  1.00  0.00           C  
ATOM   4205  CD2 LEU   271      45.405  87.841  74.820  1.00  0.00           C  
ATOM   4206  H   LEU   271      44.088  91.214  75.316  1.00  0.00           H  
ATOM   4207  HA  LEU   271      43.802  89.270  73.170  1.00  0.00           H  
ATOM   4208  HB2 LEU   271      42.434  89.264  75.865  1.00  0.00           H  
ATOM   4209  HB3 LEU   271      42.613  87.861  74.850  1.00  0.00           H  
ATOM   4210  HG  LEU   271      44.896  89.183  76.361  1.00  0.00           H  
ATOM   4211 HD11 LEU   271      45.146  86.955  77.485  1.00  0.00           H  
ATOM   4212 HD12 LEU   271      43.480  87.534  77.581  1.00  0.00           H  
ATOM   4213 HD13 LEU   271      43.844  86.333  76.394  1.00  0.00           H  
ATOM   4214 HD21 LEU   271      46.437  87.997  75.136  1.00  0.00           H  
ATOM   4215 HD22 LEU   271      45.127  86.825  74.542  1.00  0.00           H  
ATOM   4216 HD23 LEU   271      45.338  88.443  73.914  1.00  0.00           H  
ATOM   4217  N   GLU   272      41.461  89.732  72.218  1.00  0.00           N  
ATOM   4218  CA  GLU   272      40.104  89.910  71.657  1.00  0.00           C  
ATOM   4219  C   GLU   272      39.070  88.881  72.153  1.00  0.00           C  
ATOM   4220  O   GLU   272      39.052  87.750  71.744  1.00  0.00           O  
ATOM   4221  CB  GLU   272      40.276  89.979  70.099  1.00  0.00           C  
ATOM   4222  CG  GLU   272      38.962  90.110  69.316  1.00  0.00           C  
ATOM   4223  CD  GLU   272      39.176  90.244  67.830  1.00  0.00           C  
ATOM   4224  OE1 GLU   272      39.265  91.420  67.414  1.00  0.00           O  
ATOM   4225  OE2 GLU   272      39.233  89.271  67.011  1.00  0.00           O1-
ATOM   4226  H   GLU   272      42.169  89.462  71.551  1.00  0.00           H  
ATOM   4227  HA  GLU   272      39.821  90.875  72.076  1.00  0.00           H  
ATOM   4228  HB2 GLU   272      40.900  90.840  69.857  1.00  0.00           H  
ATOM   4229  HB3 GLU   272      40.777  89.082  69.734  1.00  0.00           H  
ATOM   4230  HG2 GLU   272      38.360  89.229  69.539  1.00  0.00           H  
ATOM   4231  HG3 GLU   272      38.453  90.995  69.698  1.00  0.00           H  
ATOM   4232  N   TYR   273      38.121  89.197  73.109  1.00  0.00           N  
ATOM   4233  CA  TYR   273      36.784  88.488  73.118  1.00  0.00           C  
ATOM   4234  C   TYR   273      35.962  88.761  71.902  1.00  0.00           C  
ATOM   4235  O   TYR   273      35.920  89.791  71.277  1.00  0.00           O  
ATOM   4236  CB  TYR   273      36.179  88.840  74.394  1.00  0.00           C  
ATOM   4237  CG  TYR   273      34.932  88.126  74.708  1.00  0.00           C  
ATOM   4238  CD1 TYR   273      33.747  88.829  74.443  1.00  0.00           C  
ATOM   4239  CD2 TYR   273      34.886  86.871  75.347  1.00  0.00           C  
ATOM   4240  CE1 TYR   273      32.450  88.330  74.792  1.00  0.00           C  
ATOM   4241  CE2 TYR   273      33.625  86.336  75.573  1.00  0.00           C  
ATOM   4242  CZ  TYR   273      32.367  86.973  75.337  1.00  0.00           C  
ATOM   4243  OH  TYR   273      31.166  86.456  75.507  1.00  0.00           O  
ATOM   4244  H   TYR   273      38.179  90.068  73.617  1.00  0.00           H  
ATOM   4245  HA  TYR   273      37.040  87.436  73.239  1.00  0.00           H  
ATOM   4246  HB2 TYR   273      36.825  88.628  75.246  1.00  0.00           H  
ATOM   4247  HB3 TYR   273      36.060  89.920  74.474  1.00  0.00           H  
ATOM   4248  HD1 TYR   273      33.831  89.826  74.035  1.00  0.00           H  
ATOM   4249  HD2 TYR   273      35.823  86.391  75.589  1.00  0.00           H  
ATOM   4250  HE1 TYR   273      31.484  88.778  74.612  1.00  0.00           H  
ATOM   4251  HE2 TYR   273      33.611  85.316  75.929  1.00  0.00           H  
ATOM   4252  HH  TYR   273      30.417  86.967  75.193  1.00  0.00           H  
ATOM   4253  N   MET   274      35.148  87.786  71.575  1.00  0.00           N  
ATOM   4254  CA  MET   274      34.139  87.833  70.557  1.00  0.00           C  
ATOM   4255  C   MET   274      32.775  87.250  71.217  1.00  0.00           C  
ATOM   4256  O   MET   274      31.844  87.978  71.053  1.00  0.00           O  
ATOM   4257  CB  MET   274      34.419  86.905  69.364  1.00  0.00           C  
ATOM   4258  CG  MET   274      33.343  86.980  68.215  1.00  0.00           C  
ATOM   4259  SD  MET   274      33.888  85.899  66.869  1.00  0.00           S  
ATOM   4260  CE  MET   274      32.836  84.501  67.104  1.00  0.00           C  
ATOM   4261  H   MET   274      35.060  87.073  72.285  1.00  0.00           H  
ATOM   4262  HA  MET   274      33.981  88.818  70.119  1.00  0.00           H  
ATOM   4263  HB2 MET   274      35.356  87.237  68.918  1.00  0.00           H  
ATOM   4264  HB3 MET   274      34.533  85.841  69.573  1.00  0.00           H  
ATOM   4265  HG2 MET   274      32.470  86.435  68.574  1.00  0.00           H  
ATOM   4266  HG3 MET   274      33.113  87.998  67.900  1.00  0.00           H  
ATOM   4267  HE1 MET   274      32.202  84.597  67.985  1.00  0.00           H  
ATOM   4268  HE2 MET   274      32.344  84.266  66.160  1.00  0.00           H  
ATOM   4269  HE3 MET   274      33.507  83.697  67.406  1.00  0.00           H  
ATOM   4270  N   ALA   275      32.761  86.038  71.728  1.00  0.00           N  
ATOM   4271  CA  ALA   275      31.530  85.441  72.189  1.00  0.00           C  
ATOM   4272  C   ALA   275      31.805  84.421  73.297  1.00  0.00           C  
ATOM   4273  O   ALA   275      32.941  83.957  73.455  1.00  0.00           O  
ATOM   4274  CB  ALA   275      30.792  84.777  70.978  1.00  0.00           C  
ATOM   4275  H   ALA   275      33.578  85.527  72.029  1.00  0.00           H  
ATOM   4276  HA  ALA   275      30.847  86.151  72.654  1.00  0.00           H  
ATOM   4277  HB1 ALA   275      30.076  84.059  71.379  1.00  0.00           H  
ATOM   4278  HB2 ALA   275      30.221  85.455  70.344  1.00  0.00           H  
ATOM   4279  HB3 ALA   275      31.574  84.265  70.419  1.00  0.00           H  
ATOM   4280  N   GLN   276      30.760  83.982  74.014  1.00  0.00           N  
ATOM   4281  CA  GLN   276      30.903  82.893  74.989  1.00  0.00           C  
ATOM   4282  C   GLN   276      31.371  81.632  74.349  1.00  0.00           C  
ATOM   4283  O   GLN   276      30.924  81.188  73.270  1.00  0.00           O  
ATOM   4284  CB  GLN   276      29.610  82.836  75.859  1.00  0.00           C  
ATOM   4285  CG  GLN   276      28.372  82.224  75.162  1.00  0.00           C  
ATOM   4286  CD  GLN   276      27.513  83.255  74.446  1.00  0.00           C  
ATOM   4287  NE2 GLN   276      26.246  82.998  74.282  1.00  0.00           N  
ATOM   4288  OE1 GLN   276      27.961  84.315  73.982  1.00  0.00           O  
ATOM   4289  H   GLN   276      29.836  84.357  73.852  1.00  0.00           H  
ATOM   4290  HA  GLN   276      31.661  83.301  75.658  1.00  0.00           H  
ATOM   4291  HB2 GLN   276      29.938  82.381  76.794  1.00  0.00           H  
ATOM   4292  HB3 GLN   276      29.338  83.889  75.931  1.00  0.00           H  
ATOM   4293  HG2 GLN   276      28.672  81.467  74.437  1.00  0.00           H  
ATOM   4294  HG3 GLN   276      27.792  81.755  75.957  1.00  0.00           H  
ATOM   4295 HE21 GLN   276      25.771  83.611  73.635  1.00  0.00           H  
ATOM   4296 HE22 GLN   276      25.922  82.058  74.460  1.00  0.00           H  
ATOM   4297  N   ASP   277      32.245  80.922  75.139  1.00  0.00           N  
ATOM   4298  CA  ASP   277      32.883  79.674  74.798  1.00  0.00           C  
ATOM   4299  C   ASP   277      33.819  79.794  73.528  1.00  0.00           C  
ATOM   4300  O   ASP   277      34.344  78.726  73.164  1.00  0.00           O  
ATOM   4301  CB  ASP   277      31.897  78.529  74.790  1.00  0.00           C  
ATOM   4302  CG  ASP   277      31.612  77.980  76.173  1.00  0.00           C  
ATOM   4303  OD1 ASP   277      32.422  77.897  77.080  1.00  0.00           O  
ATOM   4304  OD2 ASP   277      30.439  77.475  76.366  1.00  0.00           O1-
ATOM   4305  H   ASP   277      32.595  81.463  75.917  1.00  0.00           H  
ATOM   4306  HA  ASP   277      33.721  79.537  75.481  1.00  0.00           H  
ATOM   4307  HB2 ASP   277      31.002  78.944  74.328  1.00  0.00           H  
ATOM   4308  HB3 ASP   277      32.252  77.682  74.204  1.00  0.00           H  
ATOM   4309  N   ILE   278      34.048  80.928  72.851  1.00  0.00           N  
ATOM   4310  CA  ILE   278      34.951  81.041  71.663  1.00  0.00           C  
ATOM   4311  C   ILE   278      36.333  81.370  72.190  1.00  0.00           C  
ATOM   4312  O   ILE   278      36.434  82.158  73.173  1.00  0.00           O  
ATOM   4313  CB  ILE   278      34.416  82.176  70.717  1.00  0.00           C  
ATOM   4314  CG1 ILE   278      33.006  81.944  70.171  1.00  0.00           C  
ATOM   4315  CG2 ILE   278      35.308  82.396  69.565  1.00  0.00           C  
ATOM   4316  CD1 ILE   278      32.863  80.741  69.254  1.00  0.00           C  
ATOM   4317  H   ILE   278      33.631  81.784  73.189  1.00  0.00           H  
ATOM   4318  HA  ILE   278      34.901  80.064  71.181  1.00  0.00           H  
ATOM   4319  HB  ILE   278      34.346  83.077  71.327  1.00  0.00           H  
ATOM   4320 HG12 ILE   278      32.322  81.943  71.020  1.00  0.00           H  
ATOM   4321 HG13 ILE   278      32.809  82.877  69.642  1.00  0.00           H  
ATOM   4322 HG21 ILE   278      36.218  82.925  69.848  1.00  0.00           H  
ATOM   4323 HG22 ILE   278      35.579  81.480  69.040  1.00  0.00           H  
ATOM   4324 HG23 ILE   278      34.918  82.974  68.728  1.00  0.00           H  
ATOM   4325 HD11 ILE   278      33.437  80.874  68.336  1.00  0.00           H  
ATOM   4326 HD12 ILE   278      33.102  79.827  69.798  1.00  0.00           H  
ATOM   4327 HD13 ILE   278      31.844  80.702  68.870  1.00  0.00           H  
ATOM   4328  N   PRO   279      37.435  80.732  71.695  1.00  0.00           N  
ATOM   4329  CA  PRO   279      38.716  81.082  72.192  1.00  0.00           C  
ATOM   4330  C   PRO   279      39.107  82.599  72.012  1.00  0.00           C  
ATOM   4331  O   PRO   279      38.748  83.285  71.052  1.00  0.00           O  
ATOM   4332  CB  PRO   279      39.719  80.248  71.372  1.00  0.00           C  
ATOM   4333  CG  PRO   279      38.881  79.070  70.943  1.00  0.00           C  
ATOM   4334  CD  PRO   279      37.465  79.632  70.719  1.00  0.00           C  
ATOM   4335  HA  PRO   279      38.738  80.829  73.252  1.00  0.00           H  
ATOM   4336  HB2 PRO   279      39.940  80.838  70.483  1.00  0.00           H  
ATOM   4337  HB3 PRO   279      40.650  79.988  71.877  1.00  0.00           H  
ATOM   4338  HG2 PRO   279      39.233  78.588  70.031  1.00  0.00           H  
ATOM   4339  HG3 PRO   279      38.858  78.325  71.738  1.00  0.00           H  
ATOM   4340  HD2 PRO   279      37.299  80.032  69.718  1.00  0.00           H  
ATOM   4341  HD3 PRO   279      36.643  78.984  71.024  1.00  0.00           H  
ATOM   4342  N   LEU   280      39.905  83.201  72.899  1.00  0.00           N  
ATOM   4343  CA  LEU   280      40.511  84.480  72.802  1.00  0.00           C  
ATOM   4344  C   LEU   280      41.569  84.571  71.703  1.00  0.00           C  
ATOM   4345  O   LEU   280      42.190  83.568  71.461  1.00  0.00           O  
ATOM   4346  CB  LEU   280      41.065  84.946  74.149  1.00  0.00           C  
ATOM   4347  CG  LEU   280      40.204  84.774  75.396  1.00  0.00           C  
ATOM   4348  CD1 LEU   280      41.017  85.444  76.520  1.00  0.00           C  
ATOM   4349  CD2 LEU   280      38.711  85.303  75.298  1.00  0.00           C  
ATOM   4350  H   LEU   280      39.957  82.601  73.710  1.00  0.00           H  
ATOM   4351  HA  LEU   280      39.658  85.115  72.565  1.00  0.00           H  
ATOM   4352  HB2 LEU   280      42.016  84.468  74.384  1.00  0.00           H  
ATOM   4353  HB3 LEU   280      41.330  86.003  74.112  1.00  0.00           H  
ATOM   4354  HG  LEU   280      40.092  83.707  75.586  1.00  0.00           H  
ATOM   4355 HD11 LEU   280      41.978  84.988  76.759  1.00  0.00           H  
ATOM   4356 HD12 LEU   280      41.134  86.525  76.444  1.00  0.00           H  
ATOM   4357 HD13 LEU   280      40.425  85.321  77.426  1.00  0.00           H  
ATOM   4358 HD21 LEU   280      38.729  86.336  74.949  1.00  0.00           H  
ATOM   4359 HD22 LEU   280      38.146  84.576  74.714  1.00  0.00           H  
ATOM   4360 HD23 LEU   280      38.375  85.438  76.326  1.00  0.00           H  
ATOM   4361  N   THR   281      41.731  85.722  71.133  1.00  0.00           N  
ATOM   4362  CA  THR   281      42.825  85.953  70.118  1.00  0.00           C  
ATOM   4363  C   THR   281      43.658  87.203  70.357  1.00  0.00           C  
ATOM   4364  O   THR   281      43.014  88.265  70.316  1.00  0.00           O  
ATOM   4365  CB  THR   281      42.273  85.796  68.711  1.00  0.00           C  
ATOM   4366  CG2 THR   281      43.355  85.847  67.628  1.00  0.00           C  
ATOM   4367  OG1 THR   281      41.618  84.537  68.453  1.00  0.00           O  
ATOM   4368  H   THR   281      41.070  86.442  71.388  1.00  0.00           H  
ATOM   4369  HA  THR   281      43.491  85.110  70.299  1.00  0.00           H  
ATOM   4370  HB  THR   281      41.583  86.626  68.558  1.00  0.00           H  
ATOM   4371  HG1 THR   281      40.897  84.587  69.086  1.00  0.00           H  
ATOM   4372 HG21 THR   281      42.844  85.895  66.667  1.00  0.00           H  
ATOM   4373 HG22 THR   281      44.036  86.660  67.880  1.00  0.00           H  
ATOM   4374 HG23 THR   281      43.944  84.930  67.615  1.00  0.00           H  
ATOM   4375  N   PRO   282      44.960  87.168  70.384  1.00  0.00           N  
ATOM   4376  CA  PRO   282      45.843  88.387  70.590  1.00  0.00           C  
ATOM   4377  C   PRO   282      46.003  89.302  69.393  1.00  0.00           C  
ATOM   4378  O   PRO   282      46.701  88.992  68.405  1.00  0.00           O  
ATOM   4379  CB  PRO   282      47.164  87.816  71.190  1.00  0.00           C  
ATOM   4380  CG  PRO   282      47.362  86.496  70.528  1.00  0.00           C  
ATOM   4381  CD  PRO   282      45.870  85.999  70.397  1.00  0.00           C  
ATOM   4382  HA  PRO   282      45.526  89.023  71.416  1.00  0.00           H  
ATOM   4383  HB2 PRO   282      48.067  88.398  71.005  1.00  0.00           H  
ATOM   4384  HB3 PRO   282      47.115  87.606  72.259  1.00  0.00           H  
ATOM   4385  HG2 PRO   282      47.767  86.643  69.527  1.00  0.00           H  
ATOM   4386  HG3 PRO   282      47.959  85.774  71.085  1.00  0.00           H  
ATOM   4387  HD2 PRO   282      45.807  85.525  69.418  1.00  0.00           H  
ATOM   4388  HD3 PRO   282      45.642  85.245  71.150  1.00  0.00           H  
ATOM   4389  N   ILE   283      45.291  90.386  69.207  1.00  0.00           N  
ATOM   4390  CA  ILE   283      45.229  91.271  68.014  1.00  0.00           C  
ATOM   4391  C   ILE   283      46.242  92.471  68.014  1.00  0.00           C  
ATOM   4392  O   ILE   283      46.407  93.040  66.950  1.00  0.00           O  
ATOM   4393  CB  ILE   283      43.755  91.732  67.790  1.00  0.00           C  
ATOM   4394  CG1 ILE   283      43.291  92.595  69.113  1.00  0.00           C  
ATOM   4395  CG2 ILE   283      42.917  90.506  67.461  1.00  0.00           C  
ATOM   4396  CD1 ILE   283      42.037  93.452  69.033  1.00  0.00           C  
ATOM   4397  H   ILE   283      44.611  90.634  69.912  1.00  0.00           H  
ATOM   4398  HA  ILE   283      45.576  90.697  67.154  1.00  0.00           H  
ATOM   4399  HB  ILE   283      43.851  92.363  66.906  1.00  0.00           H  
ATOM   4400 HG12 ILE   283      43.274  91.958  69.997  1.00  0.00           H  
ATOM   4401 HG13 ILE   283      44.102  93.313  69.230  1.00  0.00           H  
ATOM   4402 HG21 ILE   283      41.876  90.827  67.433  1.00  0.00           H  
ATOM   4403 HG22 ILE   283      43.232  90.245  66.451  1.00  0.00           H  
ATOM   4404 HG23 ILE   283      43.057  89.805  68.285  1.00  0.00           H  
ATOM   4405 HD11 ILE   283      41.116  92.869  69.011  1.00  0.00           H  
ATOM   4406 HD12 ILE   283      41.959  94.124  69.888  1.00  0.00           H  
ATOM   4407 HD13 ILE   283      42.132  94.082  68.149  1.00  0.00           H  
ATOM   4408  N   PHE   284      46.789  92.785  69.193  1.00  0.00           N  
ATOM   4409  CA  PHE   284      47.902  93.709  69.363  1.00  0.00           C  
ATOM   4410  C   PHE   284      49.029  93.236  70.367  1.00  0.00           C  
ATOM   4411  O   PHE   284      48.779  92.786  71.454  1.00  0.00           O  
ATOM   4412  CB  PHE   284      47.416  95.066  69.803  1.00  0.00           C  
ATOM   4413  CG  PHE   284      48.582  96.034  70.030  1.00  0.00           C  
ATOM   4414  CD1 PHE   284      49.102  96.747  68.979  1.00  0.00           C  
ATOM   4415  CD2 PHE   284      49.097  96.313  71.357  1.00  0.00           C  
ATOM   4416  CE1 PHE   284      50.181  97.655  69.232  1.00  0.00           C  
ATOM   4417  CE2 PHE   284      50.106  97.235  71.580  1.00  0.00           C  
ATOM   4418  CZ  PHE   284      50.635  97.935  70.497  1.00  0.00           C  
ATOM   4419  H   PHE   284      46.489  92.301  70.027  1.00  0.00           H  
ATOM   4420  HA  PHE   284      48.333  93.849  68.371  1.00  0.00           H  
ATOM   4421  HB2 PHE   284      46.740  95.530  69.085  1.00  0.00           H  
ATOM   4422  HB3 PHE   284      47.060  94.890  70.818  1.00  0.00           H  
ATOM   4423  HD1 PHE   284      48.831  96.526  67.957  1.00  0.00           H  
ATOM   4424  HD2 PHE   284      48.812  95.655  72.165  1.00  0.00           H  
ATOM   4425  HE1 PHE   284      50.506  98.281  68.413  1.00  0.00           H  
ATOM   4426  HE2 PHE   284      50.480  97.384  72.582  1.00  0.00           H  
ATOM   4427  HZ  PHE   284      51.432  98.656  70.605  1.00  0.00           H  
ATOM   4428  N   THR   285      50.270  93.493  69.950  1.00  0.00           N  
ATOM   4429  CA  THR   285      51.432  93.165  70.776  1.00  0.00           C  
ATOM   4430  C   THR   285      52.530  94.206  70.698  1.00  0.00           C  
ATOM   4431  O   THR   285      52.854  94.667  69.633  1.00  0.00           O  
ATOM   4432  CB  THR   285      52.078  91.777  70.600  1.00  0.00           C  
ATOM   4433  CG2 THR   285      53.262  91.304  71.434  1.00  0.00           C  
ATOM   4434  OG1 THR   285      51.026  90.811  70.924  1.00  0.00           O  
ATOM   4435  H   THR   285      50.360  94.111  69.156  1.00  0.00           H  
ATOM   4436  HA  THR   285      51.153  93.143  71.830  1.00  0.00           H  
ATOM   4437  HB  THR   285      52.330  91.680  69.544  1.00  0.00           H  
ATOM   4438  HG1 THR   285      50.378  90.823  70.216  1.00  0.00           H  
ATOM   4439 HG21 THR   285      53.141  91.309  72.517  1.00  0.00           H  
ATOM   4440 HG22 THR   285      53.407  90.239  71.255  1.00  0.00           H  
ATOM   4441 HG23 THR   285      54.093  91.955  71.163  1.00  0.00           H  
ATOM   4442  N   ASP   286      53.108  94.603  71.864  1.00  0.00           N  
ATOM   4443  CA  ASP   286      54.278  95.464  72.017  1.00  0.00           C  
ATOM   4444  C   ASP   286      55.282  94.785  72.907  1.00  0.00           C  
ATOM   4445  O   ASP   286      54.972  93.750  73.547  1.00  0.00           O  
ATOM   4446  CB  ASP   286      53.777  96.815  72.593  1.00  0.00           C  
ATOM   4447  CG  ASP   286      54.839  97.924  72.765  1.00  0.00           C  
ATOM   4448  OD1 ASP   286      54.439  98.950  73.373  1.00  0.00           O  
ATOM   4449  OD2 ASP   286      55.971  97.788  72.213  1.00  0.00           O1-
ATOM   4450  H   ASP   286      52.816  94.210  72.747  1.00  0.00           H  
ATOM   4451  HA  ASP   286      54.748  95.696  71.061  1.00  0.00           H  
ATOM   4452  HB2 ASP   286      53.017  97.183  71.904  1.00  0.00           H  
ATOM   4453  HB3 ASP   286      53.360  96.693  73.593  1.00  0.00           H  
ATOM   4454  N   THR   287      56.532  95.189  72.995  1.00  0.00           N  
ATOM   4455  CA  THR   287      57.688  94.409  73.541  1.00  0.00           C  
ATOM   4456  C   THR   287      58.974  95.274  73.776  1.00  0.00           C  
ATOM   4457  O   THR   287      59.182  96.208  72.978  1.00  0.00           O  
ATOM   4458  CB  THR   287      57.913  93.318  72.484  1.00  0.00           C  
ATOM   4459  CG2 THR   287      58.311  93.731  71.080  1.00  0.00           C  
ATOM   4460  OG1 THR   287      59.010  92.601  72.968  1.00  0.00           O  
ATOM   4461  H   THR   287      56.841  96.046  72.560  1.00  0.00           H  
ATOM   4462  HA  THR   287      57.329  93.833  74.394  1.00  0.00           H  
ATOM   4463  HB  THR   287      57.007  92.711  72.495  1.00  0.00           H  
ATOM   4464  HG1 THR   287      58.621  91.791  73.306  1.00  0.00           H  
ATOM   4465 HG21 THR   287      58.354  92.881  70.399  1.00  0.00           H  
ATOM   4466 HG22 THR   287      57.545  94.391  70.672  1.00  0.00           H  
ATOM   4467 HG23 THR   287      59.283  94.220  71.147  1.00  0.00           H  
ATOM   4468  N   VAL   288      59.795  94.866  74.747  1.00  0.00           N  
ATOM   4469  CA  VAL   288      61.037  95.573  75.207  1.00  0.00           C  
ATOM   4470  C   VAL   288      62.156  94.547  75.357  1.00  0.00           C  
ATOM   4471  O   VAL   288      61.996  93.464  75.955  1.00  0.00           O  
ATOM   4472  CB  VAL   288      60.762  96.416  76.396  1.00  0.00           C  
ATOM   4473  CG1 VAL   288      59.772  97.591  76.044  1.00  0.00           C  
ATOM   4474  CG2 VAL   288      60.161  95.656  77.649  1.00  0.00           C  
ATOM   4475  H   VAL   288      59.499  94.001  75.177  1.00  0.00           H  
ATOM   4476  HA  VAL   288      61.335  96.168  74.343  1.00  0.00           H  
ATOM   4477  HB  VAL   288      61.649  97.002  76.638  1.00  0.00           H  
ATOM   4478 HG11 VAL   288      60.156  98.041  75.128  1.00  0.00           H  
ATOM   4479 HG12 VAL   288      58.769  97.214  75.845  1.00  0.00           H  
ATOM   4480 HG13 VAL   288      59.856  98.322  76.848  1.00  0.00           H  
ATOM   4481 HG21 VAL   288      60.851  94.888  77.998  1.00  0.00           H  
ATOM   4482 HG22 VAL   288      59.891  96.353  78.443  1.00  0.00           H  
ATOM   4483 HG23 VAL   288      59.173  95.269  77.399  1.00  0.00           H  
ATOM   4484  N   ILE   289      63.219  94.757  74.600  1.00  0.00           N  
ATOM   4485  CA  ILE   289      64.372  93.853  74.698  1.00  0.00           C  
ATOM   4486  C   ILE   289      65.343  94.319  75.773  1.00  0.00           C  
ATOM   4487  O   ILE   289      65.460  95.494  75.887  1.00  0.00           O  
ATOM   4488  CB  ILE   289      65.040  93.731  73.271  1.00  0.00           C  
ATOM   4489  CG1 ILE   289      66.153  92.630  73.157  1.00  0.00           C  
ATOM   4490  CG2 ILE   289      65.562  95.070  72.745  1.00  0.00           C  
ATOM   4491  CD1 ILE   289      66.491  92.264  71.700  1.00  0.00           C  
ATOM   4492  H   ILE   289      63.262  95.646  74.122  1.00  0.00           H  
ATOM   4493  HA  ILE   289      64.066  92.832  74.929  1.00  0.00           H  
ATOM   4494  HB  ILE   289      64.256  93.394  72.592  1.00  0.00           H  
ATOM   4495 HG12 ILE   289      67.111  92.983  73.538  1.00  0.00           H  
ATOM   4496 HG13 ILE   289      65.956  91.666  73.627  1.00  0.00           H  
ATOM   4497 HG21 ILE   289      66.089  95.570  73.558  1.00  0.00           H  
ATOM   4498 HG22 ILE   289      66.316  94.927  71.971  1.00  0.00           H  
ATOM   4499 HG23 ILE   289      64.832  95.666  72.195  1.00  0.00           H  
ATOM   4500 HD11 ILE   289      67.237  91.472  71.779  1.00  0.00           H  
ATOM   4501 HD12 ILE   289      65.664  91.940  71.069  1.00  0.00           H  
ATOM   4502 HD13 ILE   289      66.974  93.005  71.063  1.00  0.00           H  
ATOM   4503  N   PHE   290      65.967  93.420  76.515  1.00  0.00           N  
ATOM   4504  CA  PHE   290      66.928  93.683  77.660  1.00  0.00           C  
ATOM   4505  C   PHE   290      68.209  92.911  77.310  1.00  0.00           C  
ATOM   4506  O   PHE   290      68.097  91.782  76.839  1.00  0.00           O  
ATOM   4507  CB  PHE   290      66.318  93.158  79.003  1.00  0.00           C  
ATOM   4508  CG  PHE   290      65.125  93.876  79.565  1.00  0.00           C  
ATOM   4509  CD1 PHE   290      65.291  95.127  80.164  1.00  0.00           C  
ATOM   4510  CD2 PHE   290      63.833  93.263  79.452  1.00  0.00           C  
ATOM   4511  CE1 PHE   290      64.230  95.761  80.719  1.00  0.00           C  
ATOM   4512  CE2 PHE   290      62.758  93.961  80.029  1.00  0.00           C  
ATOM   4513  CZ  PHE   290      62.913  95.179  80.612  1.00  0.00           C  
ATOM   4514  H   PHE   290      65.785  92.445  76.323  1.00  0.00           H  
ATOM   4515  HA  PHE   290      67.093  94.760  77.688  1.00  0.00           H  
ATOM   4516  HB2 PHE   290      65.982  92.132  78.855  1.00  0.00           H  
ATOM   4517  HB3 PHE   290      67.076  92.879  79.735  1.00  0.00           H  
ATOM   4518  HD1 PHE   290      66.261  95.601  80.199  1.00  0.00           H  
ATOM   4519  HD2 PHE   290      63.699  92.364  78.870  1.00  0.00           H  
ATOM   4520  HE1 PHE   290      64.397  96.727  81.172  1.00  0.00           H  
ATOM   4521  HE2 PHE   290      61.776  93.522  79.938  1.00  0.00           H  
ATOM   4522  HZ  PHE   290      62.150  95.688  81.183  1.00  0.00           H  
ATOM   4523  N   ARG   291      69.342  93.554  77.625  1.00  0.00           N  
ATOM   4524  CA  ARG   291      70.663  92.849  77.728  1.00  0.00           C  
ATOM   4525  C   ARG   291      71.290  93.007  79.121  1.00  0.00           C  
ATOM   4526  O   ARG   291      71.615  94.040  79.562  1.00  0.00           O  
ATOM   4527  CB  ARG   291      71.627  93.389  76.694  1.00  0.00           C  
ATOM   4528  CG  ARG   291      72.934  92.617  76.538  1.00  0.00           C  
ATOM   4529  CD  ARG   291      73.729  93.175  75.329  1.00  0.00           C  
ATOM   4530  NE  ARG   291      74.899  92.328  75.039  1.00  0.00           N  
ATOM   4531  CZ  ARG   291      75.227  91.489  74.048  1.00  0.00           C  
ATOM   4532  NH1 ARG   291      74.549  91.269  72.971  1.00  0.00           N1+
ATOM   4533  NH2 ARG   291      76.410  90.910  74.127  1.00  0.00           N  
ATOM   4534  H   ARG   291      69.256  94.506  77.951  1.00  0.00           H  
ATOM   4535  HA  ARG   291      70.499  91.801  77.477  1.00  0.00           H  
ATOM   4536  HB2 ARG   291      71.180  93.421  75.701  1.00  0.00           H  
ATOM   4537  HB3 ARG   291      71.981  94.369  77.012  1.00  0.00           H  
ATOM   4538  HG2 ARG   291      73.549  92.811  77.417  1.00  0.00           H  
ATOM   4539  HG3 ARG   291      72.764  91.556  76.355  1.00  0.00           H  
ATOM   4540  HD2 ARG   291      73.120  93.150  74.426  1.00  0.00           H  
ATOM   4541  HD3 ARG   291      73.971  94.234  75.423  1.00  0.00           H  
ATOM   4542  HE  ARG   291      75.539  92.281  75.819  1.00  0.00           H  
ATOM   4543 HH11 ARG   291      73.781  91.836  72.641  1.00  0.00           H  
ATOM   4544 HH12 ARG   291      74.807  90.465  72.417  1.00  0.00           H  
ATOM   4545 HH21 ARG   291      76.917  91.039  74.991  1.00  0.00           H  
ATOM   4546 HH22 ARG   291      76.878  90.511  73.326  1.00  0.00           H  
ATOM   4547  N   ILE   292      71.507  91.810  79.723  1.00  0.00           N  
ATOM   4548  CA  ILE   292      71.964  91.569  81.116  1.00  0.00           C  
ATOM   4549  C   ILE   292      73.517  91.908  81.109  1.00  0.00           C  
ATOM   4550  O   ILE   292      74.276  91.338  80.299  1.00  0.00           O  
ATOM   4551  CB  ILE   292      71.676  90.207  81.640  1.00  0.00           C  
ATOM   4552  CG1 ILE   292      70.191  90.105  81.868  1.00  0.00           C  
ATOM   4553  CG2 ILE   292      72.413  89.477  82.739  1.00  0.00           C  
ATOM   4554  CD1 ILE   292      69.613  88.652  81.953  1.00  0.00           C  
ATOM   4555  H   ILE   292      71.212  91.029  79.155  1.00  0.00           H  
ATOM   4556  HA  ILE   292      71.380  92.272  81.710  1.00  0.00           H  
ATOM   4557  HB  ILE   292      71.785  89.573  80.761  1.00  0.00           H  
ATOM   4558 HG12 ILE   292      70.028  90.513  82.865  1.00  0.00           H  
ATOM   4559 HG13 ILE   292      69.637  90.525  81.029  1.00  0.00           H  
ATOM   4560 HG21 ILE   292      72.079  89.695  83.753  1.00  0.00           H  
ATOM   4561 HG22 ILE   292      72.385  88.410  82.518  1.00  0.00           H  
ATOM   4562 HG23 ILE   292      73.457  89.792  82.726  1.00  0.00           H  
ATOM   4563 HD11 ILE   292      69.858  88.183  82.906  1.00  0.00           H  
ATOM   4564 HD12 ILE   292      68.523  88.656  81.946  1.00  0.00           H  
ATOM   4565 HD13 ILE   292      70.087  88.039  81.187  1.00  0.00           H  
ATOM   4566  N   ALA   293      73.969  92.776  82.009  1.00  0.00           N  
ATOM   4567  CA  ALA   293      75.311  93.450  81.936  1.00  0.00           C  
ATOM   4568  C   ALA   293      76.543  92.548  82.182  1.00  0.00           C  
ATOM   4569  O   ALA   293      76.602  91.741  83.085  1.00  0.00           O  
ATOM   4570  CB  ALA   293      75.274  94.782  82.813  1.00  0.00           C  
ATOM   4571  H   ALA   293      73.328  93.065  82.735  1.00  0.00           H  
ATOM   4572  HA  ALA   293      75.402  93.818  80.914  1.00  0.00           H  
ATOM   4573  HB1 ALA   293      75.374  94.546  83.872  1.00  0.00           H  
ATOM   4574  HB2 ALA   293      76.242  95.266  82.681  1.00  0.00           H  
ATOM   4575  HB3 ALA   293      74.484  95.523  82.688  1.00  0.00           H  
ATOM   4576  N   PRO   294      77.567  92.552  81.275  1.00  0.00           N  
ATOM   4577  CA  PRO   294      78.712  91.627  81.434  1.00  0.00           C  
ATOM   4578  C   PRO   294      79.462  91.823  82.741  1.00  0.00           C  
ATOM   4579  O   PRO   294      79.481  92.909  83.304  1.00  0.00           O  
ATOM   4580  CB  PRO   294      79.618  92.026  80.181  1.00  0.00           C  
ATOM   4581  CG  PRO   294      79.298  93.481  79.924  1.00  0.00           C  
ATOM   4582  CD  PRO   294      77.858  93.631  80.327  1.00  0.00           C  
ATOM   4583  HA  PRO   294      78.478  90.569  81.320  1.00  0.00           H  
ATOM   4584  HB2 PRO   294      80.673  91.830  80.372  1.00  0.00           H  
ATOM   4585  HB3 PRO   294      79.182  91.458  79.359  1.00  0.00           H  
ATOM   4586  HG2 PRO   294      79.868  94.261  80.429  1.00  0.00           H  
ATOM   4587  HG3 PRO   294      79.349  93.634  78.846  1.00  0.00           H  
ATOM   4588  HD2 PRO   294      77.557  94.648  80.575  1.00  0.00           H  
ATOM   4589  HD3 PRO   294      77.454  93.252  79.388  1.00  0.00           H  
ATOM   4590  N   TRP   295      80.229  90.837  83.155  1.00  0.00           N  
ATOM   4591  CA  TRP   295      81.192  90.966  84.256  1.00  0.00           C  
ATOM   4592  C   TRP   295      82.457  91.414  83.703  1.00  0.00           C  
ATOM   4593  O   TRP   295      83.064  90.754  82.829  1.00  0.00           O  
ATOM   4594  CB  TRP   295      81.264  89.583  84.928  1.00  0.00           C  
ATOM   4595  CG  TRP   295      82.150  89.608  86.170  1.00  0.00           C  
ATOM   4596  CD1 TRP   295      81.821  90.230  87.317  1.00  0.00           C  
ATOM   4597  CD2 TRP   295      83.490  89.134  86.385  1.00  0.00           C  
ATOM   4598  CE2 TRP   295      83.914  89.465  87.676  1.00  0.00           C  
ATOM   4599  CE3 TRP   295      84.520  88.479  85.560  1.00  0.00           C  
ATOM   4600  NE1 TRP   295      82.832  90.171  88.284  1.00  0.00           N  
ATOM   4601  CZ2 TRP   295      85.154  89.171  88.255  1.00  0.00           C  
ATOM   4602  CZ3 TRP   295      85.673  88.058  86.129  1.00  0.00           C  
ATOM   4603  CH2 TRP   295      86.074  88.355  87.449  1.00  0.00           C  
ATOM   4604  H   TRP   295      80.147  89.886  82.824  1.00  0.00           H  
ATOM   4605  HA  TRP   295      80.720  91.715  84.892  1.00  0.00           H  
ATOM   4606  HB2 TRP   295      80.294  89.088  84.959  1.00  0.00           H  
ATOM   4607  HB3 TRP   295      81.730  88.899  84.219  1.00  0.00           H  
ATOM   4608  HD1 TRP   295      80.869  90.729  87.422  1.00  0.00           H  
ATOM   4609  HE1 TRP   295      82.878  90.519  89.231  1.00  0.00           H  
ATOM   4610  HE3 TRP   295      84.393  88.261  84.510  1.00  0.00           H  
ATOM   4611  HZ2 TRP   295      85.369  89.408  89.287  1.00  0.00           H  
ATOM   4612  HZ3 TRP   295      86.291  87.374  85.566  1.00  0.00           H  
ATOM   4613  HH2 TRP   295      87.075  88.148  87.798  1.00  0.00           H  
ATOM   4614  N   ILE   296      83.041  92.496  84.167  1.00  0.00           N  
ATOM   4615  CA  ILE   296      84.185  93.181  83.496  1.00  0.00           C  
ATOM   4616  C   ILE   296      85.418  93.027  84.468  1.00  0.00           C  
ATOM   4617  O   ILE   296      85.530  93.568  85.581  1.00  0.00           O  
ATOM   4618  CB  ILE   296      83.833  94.625  83.207  1.00  0.00           C  
ATOM   4619  CG1 ILE   296      82.633  94.560  82.288  1.00  0.00           C  
ATOM   4620  CG2 ILE   296      85.020  95.371  82.557  1.00  0.00           C  
ATOM   4621  CD1 ILE   296      82.277  95.843  81.417  1.00  0.00           C  
ATOM   4622  H   ILE   296      82.532  92.915  84.932  1.00  0.00           H  
ATOM   4623  HA  ILE   296      84.399  92.693  82.545  1.00  0.00           H  
ATOM   4624  HB  ILE   296      83.520  94.996  84.183  1.00  0.00           H  
ATOM   4625 HG12 ILE   296      82.803  93.802  81.524  1.00  0.00           H  
ATOM   4626 HG13 ILE   296      81.727  94.394  82.870  1.00  0.00           H  
ATOM   4627 HG21 ILE   296      84.701  96.412  82.512  1.00  0.00           H  
ATOM   4628 HG22 ILE   296      85.977  95.191  83.047  1.00  0.00           H  
ATOM   4629 HG23 ILE   296      85.136  95.123  81.502  1.00  0.00           H  
ATOM   4630 HD11 ILE   296      82.111  96.654  82.126  1.00  0.00           H  
ATOM   4631 HD12 ILE   296      83.021  96.142  80.678  1.00  0.00           H  
ATOM   4632 HD13 ILE   296      81.308  95.616  80.974  1.00  0.00           H  
ATOM   4633  N   MET   297      86.404  92.250  83.998  1.00  0.00           N  
ATOM   4634  CA  MET   297      87.802  92.187  84.642  1.00  0.00           C  
ATOM   4635  C   MET   297      88.604  93.491  84.718  1.00  0.00           C  
ATOM   4636  O   MET   297      88.259  94.368  83.968  1.00  0.00           O  
ATOM   4637  CB  MET   297      88.738  91.047  84.141  1.00  0.00           C  
ATOM   4638  CG  MET   297      88.054  89.619  84.277  1.00  0.00           C  
ATOM   4639  SD  MET   297      88.823  88.289  83.416  1.00  0.00           S  
ATOM   4640  CE  MET   297      90.411  88.338  84.165  1.00  0.00           C  
ATOM   4641  H   MET   297      86.449  92.024  83.015  1.00  0.00           H  
ATOM   4642  HA  MET   297      87.642  92.069  85.714  1.00  0.00           H  
ATOM   4643  HB2 MET   297      88.840  91.202  83.067  1.00  0.00           H  
ATOM   4644  HB3 MET   297      89.739  90.986  84.567  1.00  0.00           H  
ATOM   4645  HG2 MET   297      87.991  89.281  85.312  1.00  0.00           H  
ATOM   4646  HG3 MET   297      87.054  89.794  83.880  1.00  0.00           H  
ATOM   4647  HE1 MET   297      91.104  87.935  83.427  1.00  0.00           H  
ATOM   4648  HE2 MET   297      90.734  89.366  84.332  1.00  0.00           H  
ATOM   4649  HE3 MET   297      90.427  87.808  85.118  1.00  0.00           H  
ATOM   4650  N   THR   298      89.594  93.627  85.672  1.00  0.00           N  
ATOM   4651  CA  THR   298      90.355  94.905  85.924  1.00  0.00           C  
ATOM   4652  C   THR   298      91.854  94.716  85.825  1.00  0.00           C  
ATOM   4653  O   THR   298      92.401  94.226  86.771  1.00  0.00           O  
ATOM   4654  CB  THR   298      90.018  95.497  87.329  1.00  0.00           C  
ATOM   4655  CG2 THR   298      88.545  96.014  87.311  1.00  0.00           C  
ATOM   4656  OG1 THR   298      90.123  94.622  88.413  1.00  0.00           O  
ATOM   4657  H   THR   298      89.695  92.810  86.257  1.00  0.00           H  
ATOM   4658  HA  THR   298      89.986  95.576  85.148  1.00  0.00           H  
ATOM   4659  HB  THR   298      90.589  96.414  87.476  1.00  0.00           H  
ATOM   4660  HG1 THR   298      91.041  94.349  88.344  1.00  0.00           H  
ATOM   4661 HG21 THR   298      88.385  96.365  88.330  1.00  0.00           H  
ATOM   4662 HG22 THR   298      88.270  96.751  86.556  1.00  0.00           H  
ATOM   4663 HG23 THR   298      87.886  95.171  87.101  1.00  0.00           H  
ATOM   4664  N   PRO   299      92.532  95.067  84.725  1.00  0.00           N  
ATOM   4665  CA  PRO   299      94.013  94.927  84.531  1.00  0.00           C  
ATOM   4666  C   PRO   299      94.907  95.741  85.475  1.00  0.00           C  
ATOM   4667  O   PRO   299      94.517  96.771  86.086  1.00  0.00           O  
ATOM   4668  CB  PRO   299      94.228  95.166  83.072  1.00  0.00           C  
ATOM   4669  CG  PRO   299      93.143  96.060  82.561  1.00  0.00           C  
ATOM   4670  CD  PRO   299      91.995  95.700  83.522  1.00  0.00           C  
ATOM   4671  HA  PRO   299      94.174  93.882  84.795  1.00  0.00           H  
ATOM   4672  HB2 PRO   299      95.159  95.692  82.859  1.00  0.00           H  
ATOM   4673  HB3 PRO   299      94.164  94.304  82.408  1.00  0.00           H  
ATOM   4674  HG2 PRO   299      93.570  97.061  82.493  1.00  0.00           H  
ATOM   4675  HG3 PRO   299      92.853  95.670  81.585  1.00  0.00           H  
ATOM   4676  HD2 PRO   299      91.576  96.656  83.838  1.00  0.00           H  
ATOM   4677  HD3 PRO   299      91.281  95.015  83.065  1.00  0.00           H  
ATOM   4678  N   ASN   300      96.207  95.315  85.570  1.00  0.00           N  
ATOM   4679  CA  ASN   300      97.181  95.683  86.598  1.00  0.00           C  
ATOM   4680  C   ASN   300      97.603  97.161  86.576  1.00  0.00           C  
ATOM   4681  O   ASN   300      98.192  97.688  87.565  1.00  0.00           O  
ATOM   4682  CB  ASN   300      98.424  94.735  86.495  1.00  0.00           C  
ATOM   4683  CG  ASN   300      98.208  93.258  86.435  1.00  0.00           C  
ATOM   4684  ND2 ASN   300      99.159  92.567  85.743  1.00  0.00           N  
ATOM   4685  OD1 ASN   300      97.372  92.632  87.082  1.00  0.00           O  
ATOM   4686  H   ASN   300      96.397  94.583  84.900  1.00  0.00           H  
ATOM   4687  HA  ASN   300      96.786  95.472  87.592  1.00  0.00           H  
ATOM   4688  HB2 ASN   300      98.975  95.062  85.613  1.00  0.00           H  
ATOM   4689  HB3 ASN   300      99.060  94.977  87.347  1.00  0.00           H  
ATOM   4690 HD21 ASN   300      98.959  91.577  85.740  1.00  0.00           H  
ATOM   4691 HD22 ASN   300     100.020  93.065  85.569  1.00  0.00           H  
ATOM   4692  N   ILE   301      97.254  97.935  85.525  1.00  0.00           N  
ATOM   4693  CA  ILE   301      97.335  99.388  85.359  1.00  0.00           C  
ATOM   4694  C   ILE   301      96.389 100.225  86.236  1.00  0.00           C  
ATOM   4695  O   ILE   301      96.550 101.426  86.357  1.00  0.00           O  
ATOM   4696  CB  ILE   301      97.237  99.733  83.875  1.00  0.00           C  
ATOM   4697  CG1 ILE   301      95.780  99.531  83.304  1.00  0.00           C  
ATOM   4698  CG2 ILE   301      98.161  98.829  83.092  1.00  0.00           C  
ATOM   4699  CD1 ILE   301      95.581  99.896  81.822  1.00  0.00           C  
ATOM   4700  H   ILE   301      96.892  97.391  84.755  1.00  0.00           H  
ATOM   4701  HA  ILE   301      98.318  99.795  85.596  1.00  0.00           H  
ATOM   4702  HB  ILE   301      97.443 100.802  83.841  1.00  0.00           H  
ATOM   4703 HG12 ILE   301      95.510  98.479  83.392  1.00  0.00           H  
ATOM   4704 HG13 ILE   301      95.078 100.091  83.921  1.00  0.00           H  
ATOM   4705 HG21 ILE   301      97.737  97.841  82.914  1.00  0.00           H  
ATOM   4706 HG22 ILE   301      98.430  99.269  82.132  1.00  0.00           H  
ATOM   4707 HG23 ILE   301      99.057  98.727  83.703  1.00  0.00           H  
ATOM   4708 HD11 ILE   301      95.777 100.946  81.601  1.00  0.00           H  
ATOM   4709 HD12 ILE   301      96.382  99.361  81.312  1.00  0.00           H  
ATOM   4710 HD13 ILE   301      94.619  99.604  81.400  1.00  0.00           H  
ATOM   4711  N   LEU   302      95.251  99.604  86.688  1.00  0.00           N  
ATOM   4712  CA  LEU   302      94.189 100.321  87.451  1.00  0.00           C  
ATOM   4713  C   LEU   302      94.523 100.403  88.890  1.00  0.00           C  
ATOM   4714  O   LEU   302      95.075  99.365  89.395  1.00  0.00           O  
ATOM   4715  CB  LEU   302      92.820  99.621  87.227  1.00  0.00           C  
ATOM   4716  CG  LEU   302      92.275  99.558  85.809  1.00  0.00           C  
ATOM   4717  CD1 LEU   302      91.018  98.663  85.637  1.00  0.00           C  
ATOM   4718  CD2 LEU   302      91.900 100.960  85.399  1.00  0.00           C  
ATOM   4719  H   LEU   302      95.107  98.624  86.491  1.00  0.00           H  
ATOM   4720  HA  LEU   302      94.216 101.323  87.023  1.00  0.00           H  
ATOM   4721  HB2 LEU   302      92.999  98.610  87.595  1.00  0.00           H  
ATOM   4722  HB3 LEU   302      92.132 100.111  87.916  1.00  0.00           H  
ATOM   4723  HG  LEU   302      93.086  99.258  85.145  1.00  0.00           H  
ATOM   4724 HD11 LEU   302      91.259  97.631  85.890  1.00  0.00           H  
ATOM   4725 HD12 LEU   302      90.149  99.019  86.190  1.00  0.00           H  
ATOM   4726 HD13 LEU   302      90.775  98.690  84.574  1.00  0.00           H  
ATOM   4727 HD21 LEU   302      91.214 101.347  86.153  1.00  0.00           H  
ATOM   4728 HD22 LEU   302      92.691 101.688  85.220  1.00  0.00           H  
ATOM   4729 HD23 LEU   302      91.518 100.956  84.379  1.00  0.00           H  
ATOM   4730  N   PRO   303      94.133 101.530  89.601  1.00  0.00           N  
ATOM   4731  CA  PRO   303      94.690 101.654  90.963  1.00  0.00           C  
ATOM   4732  C   PRO   303      94.145 100.664  91.933  1.00  0.00           C  
ATOM   4733  O   PRO   303      92.979 100.411  91.840  1.00  0.00           O  
ATOM   4734  CB  PRO   303      94.486 103.124  91.419  1.00  0.00           C  
ATOM   4735  CG  PRO   303      94.232 103.874  90.067  1.00  0.00           C  
ATOM   4736  CD  PRO   303      93.524 102.822  89.183  1.00  0.00           C  
ATOM   4737  HA  PRO   303      95.767 101.484  90.973  1.00  0.00           H  
ATOM   4738  HB2 PRO   303      93.587 103.079  92.033  1.00  0.00           H  
ATOM   4739  HB3 PRO   303      95.368 103.477  91.952  1.00  0.00           H  
ATOM   4740  HG2 PRO   303      93.625 104.771  90.190  1.00  0.00           H  
ATOM   4741  HG3 PRO   303      95.146 104.112  89.523  1.00  0.00           H  
ATOM   4742  HD2 PRO   303      92.505 102.513  89.418  1.00  0.00           H  
ATOM   4743  HD3 PRO   303      93.764 102.976  88.131  1.00  0.00           H  
ATOM   4744  N   PRO   304      94.933 100.128  92.898  1.00  0.00           N  
ATOM   4745  CA  PRO   304      94.464  99.092  93.786  1.00  0.00           C  
ATOM   4746  C   PRO   304      93.505  99.592  94.967  1.00  0.00           C  
ATOM   4747  O   PRO   304      93.549 100.749  95.347  1.00  0.00           O  
ATOM   4748  CB  PRO   304      95.768  98.497  94.328  1.00  0.00           C  
ATOM   4749  CG  PRO   304      96.785  99.627  94.429  1.00  0.00           C  
ATOM   4750  CD  PRO   304      96.387 100.414  93.146  1.00  0.00           C  
ATOM   4751  HA  PRO   304      93.976  98.284  93.242  1.00  0.00           H  
ATOM   4752  HB2 PRO   304      95.604  98.074  95.319  1.00  0.00           H  
ATOM   4753  HB3 PRO   304      96.175  97.612  93.838  1.00  0.00           H  
ATOM   4754  HG2 PRO   304      96.407 100.197  95.278  1.00  0.00           H  
ATOM   4755  HG3 PRO   304      97.807  99.267  94.543  1.00  0.00           H  
ATOM   4756  HD2 PRO   304      96.431 101.489  93.318  1.00  0.00           H  
ATOM   4757  HD3 PRO   304      97.091 100.156  92.355  1.00  0.00           H  
ATOM   4758  N   VAL   305      92.635  98.759  95.535  1.00  0.00           N  
ATOM   4759  CA  VAL   305      91.830  98.961  96.776  1.00  0.00           C  
ATOM   4760  C   VAL   305      92.426  98.187  97.992  1.00  0.00           C  
ATOM   4761  O   VAL   305      92.300  98.720  99.111  1.00  0.00           O  
ATOM   4762  CB  VAL   305      90.340  98.496  96.563  1.00  0.00           C  
ATOM   4763  CG1 VAL   305      89.405  98.936  97.724  1.00  0.00           C  
ATOM   4764  CG2 VAL   305      89.689  98.955  95.235  1.00  0.00           C  
ATOM   4765  H   VAL   305      92.623  97.846  95.104  1.00  0.00           H  
ATOM   4766  HA  VAL   305      91.823 100.029  96.991  1.00  0.00           H  
ATOM   4767  HB  VAL   305      90.350  97.415  96.704  1.00  0.00           H  
ATOM   4768 HG11 VAL   305      89.861  98.646  98.671  1.00  0.00           H  
ATOM   4769 HG12 VAL   305      89.390 100.021  97.628  1.00  0.00           H  
ATOM   4770 HG13 VAL   305      88.385  98.581  97.571  1.00  0.00           H  
ATOM   4771 HG21 VAL   305      89.735 100.044  95.209  1.00  0.00           H  
ATOM   4772 HG22 VAL   305      90.231  98.726  94.318  1.00  0.00           H  
ATOM   4773 HG23 VAL   305      88.658  98.603  95.188  1.00  0.00           H  
ATOM   4774  N   SER   306      92.955  96.941  97.738  1.00  0.00           N  
ATOM   4775  CA  SER   306      93.700  96.193  98.648  1.00  0.00           C  
ATOM   4776  C   SER   306      94.478  95.012  97.962  1.00  0.00           C  
ATOM   4777  O   SER   306      94.230  94.753  96.773  1.00  0.00           O  
ATOM   4778  CB  SER   306      92.681  95.521  99.663  1.00  0.00           C  
ATOM   4779  OG  SER   306      91.678  94.763  99.035  1.00  0.00           O  
ATOM   4780  H   SER   306      92.826  96.556  96.813  1.00  0.00           H  
ATOM   4781  HA  SER   306      94.434  96.703  99.271  1.00  0.00           H  
ATOM   4782  HB2 SER   306      93.164  94.762 100.278  1.00  0.00           H  
ATOM   4783  HB3 SER   306      92.188  96.214 100.344  1.00  0.00           H  
ATOM   4784  HG  SER   306      90.887  95.234  99.306  1.00  0.00           H  
ATOM   4785  N   VAL   307      95.233  94.235  98.690  1.00  0.00           N  
ATOM   4786  CA  VAL   307      95.946  93.022  98.283  1.00  0.00           C  
ATOM   4787  C   VAL   307      95.641  91.893  99.295  1.00  0.00           C  
ATOM   4788  O   VAL   307      95.877  92.095 100.491  1.00  0.00           O  
ATOM   4789  CB  VAL   307      97.434  93.246  97.798  1.00  0.00           C  
ATOM   4790  CG1 VAL   307      98.266  94.000  98.795  1.00  0.00           C  
ATOM   4791  CG2 VAL   307      98.171  91.953  97.355  1.00  0.00           C  
ATOM   4792  H   VAL   307      95.264  94.480  99.670  1.00  0.00           H  
ATOM   4793  HA  VAL   307      95.328  92.649  97.466  1.00  0.00           H  
ATOM   4794  HB  VAL   307      97.366  93.920  96.944  1.00  0.00           H  
ATOM   4795 HG11 VAL   307      99.328  93.994  98.551  1.00  0.00           H  
ATOM   4796 HG12 VAL   307      97.948  95.042  98.850  1.00  0.00           H  
ATOM   4797 HG13 VAL   307      98.005  93.518  99.737  1.00  0.00           H  
ATOM   4798 HG21 VAL   307      97.630  91.402  96.586  1.00  0.00           H  
ATOM   4799 HG22 VAL   307      99.106  92.234  96.870  1.00  0.00           H  
ATOM   4800 HG23 VAL   307      98.521  91.462  98.263  1.00  0.00           H  
ATOM   4801  N   PHE   308      95.009  90.839  98.830  1.00  0.00           N  
ATOM   4802  CA  PHE   308      94.567  89.747  99.682  1.00  0.00           C  
ATOM   4803  C   PHE   308      95.763  88.808  99.650  1.00  0.00           C  
ATOM   4804  O   PHE   308      96.325  88.536  98.609  1.00  0.00           O  
ATOM   4805  CB  PHE   308      93.226  89.073  99.146  1.00  0.00           C  
ATOM   4806  CG  PHE   308      91.946  89.846  99.444  1.00  0.00           C  
ATOM   4807  CD1 PHE   308      91.174  89.510 100.616  1.00  0.00           C  
ATOM   4808  CD2 PHE   308      91.561  90.979  98.611  1.00  0.00           C  
ATOM   4809  CE1 PHE   308      90.054  90.237 100.988  1.00  0.00           C  
ATOM   4810  CE2 PHE   308      90.430  91.608  99.065  1.00  0.00           C  
ATOM   4811  CZ  PHE   308      89.695  91.352 100.275  1.00  0.00           C  
ATOM   4812  H   PHE   308      94.811  90.738  97.845  1.00  0.00           H  
ATOM   4813  HA  PHE   308      94.443  90.172 100.678  1.00  0.00           H  
ATOM   4814  HB2 PHE   308      93.300  88.964  98.064  1.00  0.00           H  
ATOM   4815  HB3 PHE   308      93.120  88.095  99.615  1.00  0.00           H  
ATOM   4816  HD1 PHE   308      91.447  88.638 101.192  1.00  0.00           H  
ATOM   4817  HD2 PHE   308      92.106  91.252  97.720  1.00  0.00           H  
ATOM   4818  HE1 PHE   308      89.564  89.887 101.885  1.00  0.00           H  
ATOM   4819  HE2 PHE   308      90.189  92.465  98.453  1.00  0.00           H  
ATOM   4820  HZ  PHE   308      88.853  91.924 100.635  1.00  0.00           H  
ATOM   4821  N   VAL   309      96.097  88.230 100.841  1.00  0.00           N  
ATOM   4822  CA  VAL   309      97.317  87.423 101.122  1.00  0.00           C  
ATOM   4823  C   VAL   309      97.149  86.345 102.260  1.00  0.00           C  
ATOM   4824  O   VAL   309      96.292  86.498 103.104  1.00  0.00           O  
ATOM   4825  CB  VAL   309      98.550  88.322 101.465  1.00  0.00           C  
ATOM   4826  CG1 VAL   309      98.366  89.121 102.795  1.00  0.00           C  
ATOM   4827  CG2 VAL   309      99.775  87.451 101.417  1.00  0.00           C  
ATOM   4828  H   VAL   309      95.600  88.335 101.714  1.00  0.00           H  
ATOM   4829  HA  VAL   309      97.645  86.866 100.244  1.00  0.00           H  
ATOM   4830  HB  VAL   309      98.634  89.045 100.653  1.00  0.00           H  
ATOM   4831 HG11 VAL   309      97.662  89.886 102.468  1.00  0.00           H  
ATOM   4832 HG12 VAL   309      97.993  88.504 103.613  1.00  0.00           H  
ATOM   4833 HG13 VAL   309      99.333  89.558 103.045  1.00  0.00           H  
ATOM   4834 HG21 VAL   309      99.801  86.808 100.538  1.00  0.00           H  
ATOM   4835 HG22 VAL   309     100.581  88.175 101.301  1.00  0.00           H  
ATOM   4836 HG23 VAL   309      99.989  86.872 102.316  1.00  0.00           H  
ATOM   4837  N   CYS   310      97.673  85.162 101.999  1.00  0.00           N  
ATOM   4838  CA  CYS   310      97.761  84.074 103.024  1.00  0.00           C  
ATOM   4839  C   CYS   310      99.084  84.115 103.767  1.00  0.00           C  
ATOM   4840  O   CYS   310     100.096  84.259 103.139  1.00  0.00           O  
ATOM   4841  CB  CYS   310      97.707  82.650 102.398  1.00  0.00           C  
ATOM   4842  SG  CYS   310      96.024  82.494 101.878  1.00  0.00           S  
ATOM   4843  H   CYS   310      98.064  84.906 101.104  1.00  0.00           H  
ATOM   4844  HA  CYS   310      96.856  84.096 103.631  1.00  0.00           H  
ATOM   4845  HB2 CYS   310      98.438  82.639 101.590  1.00  0.00           H  
ATOM   4846  HB3 CYS   310      97.908  81.935 103.196  1.00  0.00           H  
ATOM   4847  HG  CYS   310      96.292  81.618 100.906  1.00  0.00           H  
ATOM   4848  N   CYS   311      99.028  83.833 105.070  1.00  0.00           N  
ATOM   4849  CA  CYS   311     100.181  83.292 105.865  1.00  0.00           C  
ATOM   4850  C   CYS   311     100.586  81.942 105.240  1.00  0.00           C  
ATOM   4851  O   CYS   311      99.698  81.112 105.084  1.00  0.00           O  
ATOM   4852  CB  CYS   311      99.725  83.099 107.346  1.00  0.00           C  
ATOM   4853  SG  CYS   311      98.770  84.461 108.047  1.00  0.00           S  
ATOM   4854  H   CYS   311      98.079  83.729 105.399  1.00  0.00           H  
ATOM   4855  HA  CYS   311     100.946  84.068 105.864  1.00  0.00           H  
ATOM   4856  HB2 CYS   311      99.174  82.170 107.493  1.00  0.00           H  
ATOM   4857  HB3 CYS   311     100.587  82.959 107.999  1.00  0.00           H  
ATOM   4858  HG  CYS   311      99.730  85.369 107.848  1.00  0.00           H  
ATOM   4859  N   MET   312     101.890  81.639 104.771  1.00  0.00           N  
ATOM   4860  CA  MET   312     103.061  82.525 104.699  1.00  0.00           C  
ATOM   4861  C   MET   312     104.084  81.841 103.696  1.00  0.00           C  
ATOM   4862  O   MET   312     103.919  80.601 103.523  1.00  0.00           O  
ATOM   4863  CB  MET   312     103.774  82.817 106.007  1.00  0.00           C  
ATOM   4864  CG  MET   312     104.305  81.507 106.666  1.00  0.00           C  
ATOM   4865  SD  MET   312     105.004  81.645 108.383  1.00  0.00           S  
ATOM   4866  CE  MET   312     106.106  82.989 108.127  1.00  0.00           C  
ATOM   4867  H   MET   312     102.081  80.672 104.549  1.00  0.00           H  
ATOM   4868  HA  MET   312     102.764  83.502 104.317  1.00  0.00           H  
ATOM   4869  HB2 MET   312     104.578  83.496 105.722  1.00  0.00           H  
ATOM   4870  HB3 MET   312     103.229  83.371 106.772  1.00  0.00           H  
ATOM   4871  HG2 MET   312     103.462  80.825 106.779  1.00  0.00           H  
ATOM   4872  HG3 MET   312     105.015  81.067 105.966  1.00  0.00           H  
ATOM   4873  HE1 MET   312     106.543  83.245 109.092  1.00  0.00           H  
ATOM   4874  HE2 MET   312     106.837  82.813 107.337  1.00  0.00           H  
ATOM   4875  HE3 MET   312     105.528  83.782 107.652  1.00  0.00           H  
ATOM   4876  N   LYS   313     105.022  82.553 103.189  1.00  0.00           N  
ATOM   4877  CA  LYS   313     106.072  82.159 102.222  1.00  0.00           C  
ATOM   4878  C   LYS   313     106.947  81.125 102.899  1.00  0.00           C  
ATOM   4879  O   LYS   313     106.977  80.992 104.167  1.00  0.00           O  
ATOM   4880  CB  LYS   313     106.862  83.444 101.741  1.00  0.00           C  
ATOM   4881  CG  LYS   313     106.042  84.267 100.714  1.00  0.00           C  
ATOM   4882  CD  LYS   313     106.907  85.380 100.119  1.00  0.00           C  
ATOM   4883  CE  LYS   313     107.523  86.296 101.223  1.00  0.00           C  
ATOM   4884  NZ  LYS   313     106.459  86.804 102.129  1.00  0.00           N1+
ATOM   4885  H   LYS   313     105.056  83.502 103.534  1.00  0.00           H  
ATOM   4886  HA  LYS   313     105.695  81.646 101.338  1.00  0.00           H  
ATOM   4887  HB2 LYS   313     107.240  84.009 102.593  1.00  0.00           H  
ATOM   4888  HB3 LYS   313     107.767  83.192 101.188  1.00  0.00           H  
ATOM   4889  HG2 LYS   313     105.616  83.652  99.922  1.00  0.00           H  
ATOM   4890  HG3 LYS   313     105.168  84.638 101.249  1.00  0.00           H  
ATOM   4891  HD2 LYS   313     107.724  84.992  99.510  1.00  0.00           H  
ATOM   4892  HD3 LYS   313     106.223  85.951  99.492  1.00  0.00           H  
ATOM   4893  HE2 LYS   313     108.361  85.804 101.716  1.00  0.00           H  
ATOM   4894  HE3 LYS   313     107.965  87.177 100.758  1.00  0.00           H  
ATOM   4895  HZ1 LYS   313     105.857  86.140 102.596  1.00  0.00           H  
ATOM   4896  HZ2 LYS   313     106.799  87.399 102.871  1.00  0.00           H  
ATOM   4897  HZ3 LYS   313     105.820  87.416 101.642  1.00  0.00           H  
ATOM   4898  N   ASP   314     107.688  80.392 102.111  1.00  0.00           N  
ATOM   4899  CA  ASP   314     107.723  80.250 100.631  1.00  0.00           C  
ATOM   4900  C   ASP   314     106.800  79.254 100.042  1.00  0.00           C  
ATOM   4901  O   ASP   314     105.972  79.686  99.220  1.00  0.00           O  
ATOM   4902  CB  ASP   314     109.206  79.980 100.158  1.00  0.00           C  
ATOM   4903  CG  ASP   314     109.347  79.717  98.650  1.00  0.00           C  
ATOM   4904  OD1 ASP   314     109.749  78.691  98.064  1.00  0.00           O  
ATOM   4905  OD2 ASP   314     109.132  80.707  97.934  1.00  0.00           O1-
ATOM   4906  OXT ASP   314     106.698  78.068 100.435  1.00  0.00           O1-
ATOM   4907  H   ASP   314     108.315  79.786 102.621  1.00  0.00           H  
ATOM   4908  HA  ASP   314     107.435  81.250 100.306  1.00  0.00           H  
ATOM   4909  HB2 ASP   314     109.743  80.882 100.452  1.00  0.00           H  
ATOM   4910  HB3 ASP   314     109.603  79.131 100.715  1.00  0.00           H  
ATOM   4911  N   THR   315      98.180 105.769  95.638  1.00  0.00           N  
ATOM   4912  CA  THR   315      96.928 105.120  96.028  1.00  0.00           C  
ATOM   4913  C   THR   315      97.201 104.311  97.330  1.00  0.00           C  
ATOM   4914  O   THR   315      97.958 103.321  97.416  1.00  0.00           O  
ATOM   4915  CB  THR   315      96.269 104.232  94.924  1.00  0.00           C  
ATOM   4916  CG2 THR   315      95.032 103.471  95.447  1.00  0.00           C  
ATOM   4917  OG1 THR   315      95.847 104.970  93.812  1.00  0.00           O  
ATOM   4918  HA  THR   315      96.270 105.923  96.361  1.00  0.00           H  
ATOM   4919  HB  THR   315      97.012 103.477  94.665  1.00  0.00           H  
ATOM   4920  HG1 THR   315      96.661 105.178  93.347  1.00  0.00           H  
ATOM   4921 HG21 THR   315      94.477 103.044  94.612  1.00  0.00           H  
ATOM   4922 HG22 THR   315      95.272 102.737  96.216  1.00  0.00           H  
ATOM   4923 HG23 THR   315      94.291 104.190  95.799  1.00  0.00           H  
ATOM   4924  H1  THR   315      98.894 105.091  95.410  1.00  0.00           H  
ATOM   4925  H2  THR   315      98.561 106.349  96.372  1.00  0.00           H  
ATOM   4926  H3  THR   315      97.961 106.357  94.847  1.00  0.00           H  
ATOM   4927  N   ASN   316      96.517 104.742  98.427  1.00  0.00           N  
ATOM   4928  CA  ASN   316      96.376 104.008  99.633  1.00  0.00           C  
ATOM   4929  C   ASN   316      95.955 102.544  99.500  1.00  0.00           C  
ATOM   4930  O   ASN   316      95.225 102.242  98.569  1.00  0.00           O  
ATOM   4931  CB  ASN   316      95.389 104.785 100.551  1.00  0.00           C  
ATOM   4932  CG  ASN   316      95.642 106.269 100.859  1.00  0.00           C  
ATOM   4933  ND2 ASN   316      95.497 107.227  99.963  1.00  0.00           N  
ATOM   4934  OD1 ASN   316      95.967 106.593 102.004  1.00  0.00           O  
ATOM   4935  H   ASN   316      95.825 105.456  98.247  1.00  0.00           H  
ATOM   4936  HA  ASN   316      97.246 104.047 100.289  1.00  0.00           H  
ATOM   4937  HB2 ASN   316      94.521 104.765  99.891  1.00  0.00           H  
ATOM   4938  HB3 ASN   316      95.033 104.334 101.478  1.00  0.00           H
[truncated: 1,314,825 more chars]
