# Supplementary material for: Molecular Mechanism of Protein Arginine Deiminase 2: A Study Involving Multiple Microsecond Long Molecular Dynamics Simulations
Source: Biochemistry. 2022 Jun 23;61(13):1286–97. doi: 10.1021/acs.biochem.2c00158 (PMC9260958; doi:10.1021/acs.biochem.2c00158)
Supplement: Supplementary file 2 — bi2c00158_si_002.zip [file bi2c00158_si_002.zip › closest/ps1-07-100w-last-frame.pdb]

ATOM      1  N   ARG     1      49.287  56.661  65.647  1.00  0.00           N  
ATOM      2  CA  ARG     1      49.556  58.029  65.005  1.00  0.00           C  
ATOM      3  C   ARG     1      48.772  57.921  63.678  1.00  0.00           C  
ATOM      4  O   ARG     1      49.010  56.933  62.962  1.00  0.00           O  
ATOM      5  CB  ARG     1      50.971  58.483  64.914  1.00  0.00           C  
ATOM      6  CG  ARG     1      51.007  59.991  64.449  1.00  0.00           C  
ATOM      7  CD  ARG     1      52.330  60.644  64.272  1.00  0.00           C  
ATOM      8  NE  ARG     1      53.246  59.756  63.551  1.00  0.00           N  
ATOM      9  CZ  ARG     1      54.572  59.852  63.419  1.00  0.00           C  
ATOM     10  NH1 ARG     1      55.272  60.845  63.845  1.00  0.00           N1+
ATOM     11  NH2 ARG     1      55.194  58.943  62.720  1.00  0.00           N  
ATOM     12  HA  ARG     1      49.129  58.808  65.635  1.00  0.00           H  
ATOM     13  HB2 ARG     1      51.329  58.242  65.915  1.00  0.00           H  
ATOM     14  HB3 ARG     1      51.471  57.787  64.241  1.00  0.00           H  
ATOM     15  HG2 ARG     1      50.368  60.043  63.568  1.00  0.00           H  
ATOM     16  HG3 ARG     1      50.389  60.574  65.132  1.00  0.00           H  
ATOM     17  HD2 ARG     1      52.171  61.583  63.742  1.00  0.00           H  
ATOM     18  HD3 ARG     1      52.648  61.014  65.247  1.00  0.00           H  
ATOM     19  HE  ARG     1      52.888  58.922  63.108  1.00  0.00           H  
ATOM     20 HH11 ARG     1      54.696  61.535  64.306  1.00  0.00           H  
ATOM     21 HH12 ARG     1      56.226  60.987  63.546  1.00  0.00           H  
ATOM     22 HH21 ARG     1      54.657  58.128  62.461  1.00  0.00           H  
ATOM     23 HH22 ARG     1      56.201  58.965  62.648  1.00  0.00           H  
ATOM     24  H1  ARG     1      49.489  55.836  65.100  1.00  0.00           H  
ATOM     25  H2  ARG     1      48.295  56.569  65.812  1.00  0.00           H  
ATOM     26  H3  ARG     1      49.827  56.430  66.469  1.00  0.00           H  
ATOM     27  N   GLU     2      48.082  58.994  63.236  1.00  0.00           N  
ATOM     28  CA  GLU     2      47.353  59.036  61.994  1.00  0.00           C  
ATOM     29  C   GLU     2      47.632  60.371  61.268  1.00  0.00           C  
ATOM     30  O   GLU     2      47.798  61.361  61.931  1.00  0.00           O  
ATOM     31  CB  GLU     2      45.864  58.724  62.277  1.00  0.00           C  
ATOM     32  CG  GLU     2      45.081  59.837  63.035  1.00  0.00           C  
ATOM     33  CD  GLU     2      44.137  59.245  64.130  1.00  0.00           C  
ATOM     34  OE1 GLU     2      43.715  58.062  64.088  1.00  0.00           O  
ATOM     35  OE2 GLU     2      43.776  60.072  65.010  1.00  0.00           O1-
ATOM     36  H   GLU     2      47.927  59.734  63.906  1.00  0.00           H  
ATOM     37  HA  GLU     2      47.706  58.226  61.356  1.00  0.00           H  
ATOM     38  HB2 GLU     2      45.253  58.660  61.377  1.00  0.00           H  
ATOM     39  HB3 GLU     2      45.940  57.808  62.863  1.00  0.00           H  
ATOM     40  HG2 GLU     2      45.803  60.490  63.524  1.00  0.00           H  
ATOM     41  HG3 GLU     2      44.531  60.470  62.338  1.00  0.00           H  
ATOM     42  N   ARG     3      47.644  60.296  59.935  1.00  0.00           N  
ATOM     43  CA  ARG     3      47.835  61.434  58.979  1.00  0.00           C  
ATOM     44  C   ARG     3      46.580  61.906  58.347  1.00  0.00           C  
ATOM     45  O   ARG     3      45.819  61.107  57.867  1.00  0.00           O  
ATOM     46  CB  ARG     3      48.955  60.922  57.898  1.00  0.00           C  
ATOM     47  CG  ARG     3      49.180  62.107  56.873  1.00  0.00           C  
ATOM     48  CD  ARG     3      50.263  61.830  55.767  1.00  0.00           C  
ATOM     49  NE  ARG     3      50.288  63.054  54.924  1.00  0.00           N  
ATOM     50  CZ  ARG     3      50.510  63.163  53.665  1.00  0.00           C  
ATOM     51  NH1 ARG     3      50.732  62.106  52.909  1.00  0.00           N1+
ATOM     52  NH2 ARG     3      50.810  64.341  53.097  1.00  0.00           N  
ATOM     53  H   ARG     3      47.447  59.372  59.578  1.00  0.00           H  
ATOM     54  HA  ARG     3      48.363  62.242  59.485  1.00  0.00           H  
ATOM     55  HB2 ARG     3      49.817  60.640  58.503  1.00  0.00           H  
ATOM     56  HB3 ARG     3      48.530  60.059  57.384  1.00  0.00           H  
ATOM     57  HG2 ARG     3      48.292  62.325  56.279  1.00  0.00           H  
ATOM     58  HG3 ARG     3      49.407  63.042  57.384  1.00  0.00           H  
ATOM     59  HD2 ARG     3      51.220  61.673  56.266  1.00  0.00           H  
ATOM     60  HD3 ARG     3      50.084  60.944  55.158  1.00  0.00           H  
ATOM     61  HE  ARG     3      49.961  63.904  55.360  1.00  0.00           H  
ATOM     62 HH11 ARG     3      50.553  61.169  53.239  1.00  0.00           H  
ATOM     63 HH12 ARG     3      50.927  62.343  51.947  1.00  0.00           H  
ATOM     64 HH21 ARG     3      51.072  65.151  53.640  1.00  0.00           H  
ATOM     65 HH22 ARG     3      50.794  64.235  52.092  1.00  0.00           H  
ATOM     66  N   THR     4      46.292  63.226  58.326  1.00  0.00           N  
ATOM     67  CA  THR     4      45.167  63.760  57.564  1.00  0.00           C  
ATOM     68  C   THR     4      45.513  63.751  56.033  1.00  0.00           C  
ATOM     69  O   THR     4      46.453  64.384  55.657  1.00  0.00           O  
ATOM     70  CB  THR     4      44.558  65.063  58.006  1.00  0.00           C  
ATOM     71  CG2 THR     4      43.209  65.389  57.368  1.00  0.00           C  
ATOM     72  OG1 THR     4      44.198  64.875  59.416  1.00  0.00           O  
ATOM     73  H   THR     4      46.815  63.927  58.831  1.00  0.00           H  
ATOM     74  HA  THR     4      44.394  63.025  57.786  1.00  0.00           H  
ATOM     75  HB  THR     4      45.234  65.910  57.888  1.00  0.00           H  
ATOM     76  HG1 THR     4      44.999  65.005  59.929  1.00  0.00           H  
ATOM     77 HG21 THR     4      42.515  64.564  57.529  1.00  0.00           H  
ATOM     78 HG22 THR     4      42.742  66.214  57.906  1.00  0.00           H  
ATOM     79 HG23 THR     4      43.397  65.722  56.347  1.00  0.00           H  
ATOM     80  N   VAL     5      44.691  63.149  55.103  1.00  0.00           N  
ATOM     81  CA  VAL     5      44.838  63.068  53.620  1.00  0.00           C  
ATOM     82  C   VAL     5      43.458  63.050  53.037  1.00  0.00           C  
ATOM     83  O   VAL     5      42.451  63.144  53.741  1.00  0.00           O  
ATOM     84  CB  VAL     5      45.606  61.798  53.193  1.00  0.00           C  
ATOM     85  CG1 VAL     5      47.077  61.799  53.525  1.00  0.00           C  
ATOM     86  CG2 VAL     5      44.912  60.429  53.625  1.00  0.00           C  
ATOM     87  H   VAL     5      43.782  62.880  55.450  1.00  0.00           H  
ATOM     88  HA  VAL     5      45.236  64.015  53.258  1.00  0.00           H  
ATOM     89  HB  VAL     5      45.585  61.668  52.110  1.00  0.00           H  
ATOM     90 HG11 VAL     5      47.610  60.916  53.172  1.00  0.00           H  
ATOM     91 HG12 VAL     5      47.617  62.710  53.268  1.00  0.00           H  
ATOM     92 HG13 VAL     5      47.217  61.733  54.604  1.00  0.00           H  
ATOM     93 HG21 VAL     5      43.952  60.394  53.111  1.00  0.00           H  
ATOM     94 HG22 VAL     5      45.455  59.555  53.266  1.00  0.00           H  
ATOM     95 HG23 VAL     5      44.793  60.377  54.707  1.00  0.00           H  
ATOM     96  N   ARG     6      43.285  62.918  51.677  1.00  0.00           N  
ATOM     97  CA  ARG     6      41.994  62.936  50.999  1.00  0.00           C  
ATOM     98  C   ARG     6      41.940  61.964  49.779  1.00  0.00           C  
ATOM     99  O   ARG     6      42.794  61.931  48.882  1.00  0.00           O  
ATOM    100  CB  ARG     6      41.895  64.381  50.424  1.00  0.00           C  
ATOM    101  CG  ARG     6      41.985  65.636  51.344  1.00  0.00           C  
ATOM    102  CD  ARG     6      40.935  65.694  52.384  1.00  0.00           C  
ATOM    103  NE  ARG     6      41.305  66.619  53.454  1.00  0.00           N  
ATOM    104  CZ  ARG     6      40.521  67.273  54.244  1.00  0.00           C  
ATOM    105  NH1 ARG     6      39.249  66.975  54.455  1.00  0.00           N1+
ATOM    106  NH2 ARG     6      40.852  68.378  54.879  1.00  0.00           N  
ATOM    107  H   ARG     6      44.095  62.825  51.080  1.00  0.00           H  
ATOM    108  HA  ARG     6      41.165  62.655  51.649  1.00  0.00           H  
ATOM    109  HB2 ARG     6      42.655  64.497  49.652  1.00  0.00           H  
ATOM    110  HB3 ARG     6      40.917  64.426  49.946  1.00  0.00           H  
ATOM    111  HG2 ARG     6      42.963  65.592  51.822  1.00  0.00           H  
ATOM    112  HG3 ARG     6      41.912  66.565  50.778  1.00  0.00           H  
ATOM    113  HD2 ARG     6      40.048  66.120  51.914  1.00  0.00           H  
ATOM    114  HD3 ARG     6      40.773  64.706  52.816  1.00  0.00           H  
ATOM    115  HE  ARG     6      42.274  66.905  53.435  1.00  0.00           H  
ATOM    116 HH11 ARG     6      39.056  66.077  54.035  1.00  0.00           H  
ATOM    117 HH12 ARG     6      38.782  67.544  55.147  1.00  0.00           H  
ATOM    118 HH21 ARG     6      41.823  68.640  54.975  1.00  0.00           H  
ATOM    119 HH22 ARG     6      40.145  68.744  55.500  1.00  0.00           H  
ATOM    120  N   LEU     7      40.685  61.423  49.501  1.00  0.00           N  
ATOM    121  CA  LEU     7      40.271  60.569  48.328  1.00  0.00           C  
ATOM    122  C   LEU     7      40.427  61.386  47.032  1.00  0.00           C  
ATOM    123  O   LEU     7      39.890  62.522  47.013  1.00  0.00           O  
ATOM    124  CB  LEU     7      38.831  60.009  48.639  1.00  0.00           C  
ATOM    125  CG  LEU     7      38.626  59.102  49.919  1.00  0.00           C  
ATOM    126  CD1 LEU     7      37.129  58.690  50.097  1.00  0.00           C  
ATOM    127  CD2 LEU     7      39.551  57.876  49.974  1.00  0.00           C  
ATOM    128  H   LEU     7      39.943  61.581  50.168  1.00  0.00           H  
ATOM    129  HA  LEU     7      40.912  59.687  48.320  1.00  0.00           H  
ATOM    130  HB2 LEU     7      38.095  60.811  48.580  1.00  0.00           H  
ATOM    131  HB3 LEU     7      38.504  59.332  47.849  1.00  0.00           H  
ATOM    132  HG  LEU     7      38.757  59.716  50.810  1.00  0.00           H  
ATOM    133 HD11 LEU     7      36.397  59.466  49.874  1.00  0.00           H  
ATOM    134 HD12 LEU     7      36.815  57.860  49.465  1.00  0.00           H  
ATOM    135 HD13 LEU     7      36.958  58.413  51.137  1.00  0.00           H  
ATOM    136 HD21 LEU     7      40.595  58.188  50.000  1.00  0.00           H  
ATOM    137 HD22 LEU     7      39.591  57.319  50.910  1.00  0.00           H  
ATOM    138 HD23 LEU     7      39.398  57.287  49.070  1.00  0.00           H  
ATOM    139  N   GLN     8      41.056  60.928  45.909  1.00  0.00           N  
ATOM    140  CA  GLN     8      41.142  61.558  44.619  1.00  0.00           C  
ATOM    141  C   GLN     8      39.943  61.240  43.784  1.00  0.00           C  
ATOM    142  O   GLN     8      39.330  60.201  43.877  1.00  0.00           O  
ATOM    143  CB  GLN     8      42.528  61.024  43.973  1.00  0.00           C  
ATOM    144  CG  GLN     8      43.660  61.881  44.631  1.00  0.00           C  
ATOM    145  CD  GLN     8      45.070  61.397  44.555  1.00  0.00           C  
ATOM    146  NE2 GLN     8      45.985  61.735  45.463  1.00  0.00           N  
ATOM    147  OE1 GLN     8      45.456  60.630  43.725  1.00  0.00           O  
ATOM    148  H   GLN     8      41.441  59.996  45.865  1.00  0.00           H  
ATOM    149  HA  GLN     8      41.123  62.626  44.832  1.00  0.00           H  
ATOM    150  HB2 GLN     8      42.624  59.949  44.124  1.00  0.00           H  
ATOM    151  HB3 GLN     8      42.412  61.183  42.901  1.00  0.00           H  
ATOM    152  HG2 GLN     8      43.620  62.866  44.166  1.00  0.00           H  
ATOM    153  HG3 GLN     8      43.435  61.858  45.697  1.00  0.00           H  
ATOM    154 HE21 GLN     8      46.846  61.213  45.547  1.00  0.00           H  
ATOM    155 HE22 GLN     8      45.700  62.362  46.201  1.00  0.00           H  
ATOM    156  N   TYR     9      39.517  62.291  43.026  1.00  0.00           N  
ATOM    157  CA  TYR     9      38.483  62.317  41.977  1.00  0.00           C  
ATOM    158  C   TYR     9      38.969  62.958  40.647  1.00  0.00           C  
ATOM    159  O   TYR     9      39.410  64.152  40.596  1.00  0.00           O  
ATOM    160  CB  TYR     9      37.155  62.934  42.461  1.00  0.00           C  
ATOM    161  CG  TYR     9      37.302  64.353  43.094  1.00  0.00           C  
ATOM    162  CD1 TYR     9      37.186  65.471  42.278  1.00  0.00           C  
ATOM    163  CD2 TYR     9      37.591  64.554  44.451  1.00  0.00           C  
ATOM    164  CE1 TYR     9      37.345  66.705  42.884  1.00  0.00           C  
ATOM    165  CE2 TYR     9      37.559  65.817  45.054  1.00  0.00           C  
ATOM    166  CZ  TYR     9      37.353  66.942  44.280  1.00  0.00           C  
ATOM    167  OH  TYR     9      37.337  68.189  44.755  1.00  0.00           O  
ATOM    168  H   TYR     9      40.073  63.134  43.060  1.00  0.00           H  
ATOM    169  HA  TYR     9      38.232  61.280  41.754  1.00  0.00           H  
ATOM    170  HB2 TYR     9      36.530  62.913  41.568  1.00  0.00           H  
ATOM    171  HB3 TYR     9      36.753  62.326  43.271  1.00  0.00           H  
ATOM    172  HD1 TYR     9      36.970  65.256  41.241  1.00  0.00           H  
ATOM    173  HD2 TYR     9      37.781  63.687  45.066  1.00  0.00           H  
ATOM    174  HE1 TYR     9      37.265  67.570  42.243  1.00  0.00           H  
ATOM    175  HE2 TYR     9      37.644  65.885  46.129  1.00  0.00           H  
ATOM    176  HH  TYR     9      37.564  68.176  45.688  1.00  0.00           H  
ATOM    177  N   GLY    10      38.935  62.191  39.581  1.00  0.00           N  
ATOM    178  CA  GLY    10      39.218  62.573  38.202  1.00  0.00           C  
ATOM    179  C   GLY    10      40.683  62.560  37.719  1.00  0.00           C  
ATOM    180  O   GLY    10      41.013  62.162  36.532  1.00  0.00           O  
ATOM    181  H   GLY    10      38.585  61.249  39.682  1.00  0.00           H  
ATOM    182  HA2 GLY    10      38.710  61.852  37.562  1.00  0.00           H  
ATOM    183  HA3 GLY    10      38.863  63.550  37.874  1.00  0.00           H  
ATOM    184  N   SER    11      41.504  63.061  38.609  1.00  0.00           N  
ATOM    185  CA  SER    11      42.998  62.928  38.415  1.00  0.00           C  
ATOM    186  C   SER    11      43.498  62.262  39.771  1.00  0.00           C  
ATOM    187  O   SER    11      43.037  62.736  40.779  1.00  0.00           O  
ATOM    188  CB  SER    11      43.660  64.293  38.248  1.00  0.00           C  
ATOM    189  OG  SER    11      45.076  64.219  38.334  1.00  0.00           O  
ATOM    190  H   SER    11      41.133  63.310  39.515  1.00  0.00           H  
ATOM    191  HA  SER    11      43.223  62.276  37.571  1.00  0.00           H  
ATOM    192  HB2 SER    11      43.257  64.676  37.310  1.00  0.00           H  
ATOM    193  HB3 SER    11      43.306  64.964  39.031  1.00  0.00           H  
ATOM    194  HG  SER    11      45.366  64.289  39.246  1.00  0.00           H  
ATOM    195  N   ALA    12      44.346  61.256  39.665  1.00  0.00           N  
ATOM    196  CA  ALA    12      44.878  60.595  40.823  1.00  0.00           C  
ATOM    197  C   ALA    12      46.273  60.031  40.515  1.00  0.00           C  
ATOM    198  O   ALA    12      46.431  59.452  39.453  1.00  0.00           O  
ATOM    199  CB  ALA    12      43.851  59.573  41.256  1.00  0.00           C  
ATOM    200  H   ALA    12      44.596  60.892  38.756  1.00  0.00           H  
ATOM    201  HA  ALA    12      45.056  61.450  41.475  1.00  0.00           H  
ATOM    202  HB1 ALA    12      43.964  58.661  40.670  1.00  0.00           H  
ATOM    203  HB2 ALA    12      44.116  59.181  42.238  1.00  0.00           H  
ATOM    204  HB3 ALA    12      42.834  59.962  41.212  1.00  0.00           H  
ATOM    205  N   VAL    13      47.199  60.120  41.500  1.00  0.00           N  
ATOM    206  CA  VAL    13      48.540  59.543  41.439  1.00  0.00           C  
ATOM    207  C   VAL    13      48.726  58.653  42.692  1.00  0.00           C  
ATOM    208  O   VAL    13      48.279  58.989  43.782  1.00  0.00           O  
ATOM    209  CB  VAL    13      49.636  60.595  41.206  1.00  0.00           C  
ATOM    210  CG1 VAL    13      49.393  61.700  40.156  1.00  0.00           C  
ATOM    211  CG2 VAL    13      50.055  61.357  42.519  1.00  0.00           C  
ATOM    212  H   VAL    13      46.995  60.654  42.333  1.00  0.00           H  
ATOM    213  HA  VAL    13      48.523  58.925  40.542  1.00  0.00           H  
ATOM    214  HB  VAL    13      50.526  60.054  40.886  1.00  0.00           H  
ATOM    215 HG11 VAL    13      49.069  61.189  39.250  1.00  0.00           H  
ATOM    216 HG12 VAL    13      48.573  62.278  40.581  1.00  0.00           H  
ATOM    217 HG13 VAL    13      50.301  62.258  39.926  1.00  0.00           H  
ATOM    218 HG21 VAL    13      50.558  60.705  43.233  1.00  0.00           H  
ATOM    219 HG22 VAL    13      50.766  62.118  42.199  1.00  0.00           H  
ATOM    220 HG23 VAL    13      49.243  61.908  42.992  1.00  0.00           H  
ATOM    221  N   GLU    14      49.442  57.496  42.570  1.00  0.00           N  
ATOM    222  CA  GLU    14      49.582  56.632  43.742  1.00  0.00           C  
ATOM    223  C   GLU    14      50.356  57.443  44.880  1.00  0.00           C  
ATOM    224  O   GLU    14      51.467  57.945  44.841  1.00  0.00           O  
ATOM    225  CB  GLU    14      50.151  55.270  43.487  1.00  0.00           C  
ATOM    226  CG  GLU    14      51.569  55.349  42.962  1.00  0.00           C  
ATOM    227  CD  GLU    14      51.735  55.333  41.478  1.00  0.00           C  
ATOM    228  OE1 GLU    14      52.087  54.340  40.780  1.00  0.00           O  
ATOM    229  OE2 GLU    14      51.552  56.375  40.829  1.00  0.00           O1-
ATOM    230  H   GLU    14      49.997  57.335  41.741  1.00  0.00           H  
ATOM    231  HA  GLU    14      48.548  56.496  44.058  1.00  0.00           H  
ATOM    232  HB2 GLU    14      50.128  54.629  44.368  1.00  0.00           H  
ATOM    233  HB3 GLU    14      49.454  54.784  42.805  1.00  0.00           H  
ATOM    234  HG2 GLU    14      52.141  56.189  43.358  1.00  0.00           H  
ATOM    235  HG3 GLU    14      52.148  54.531  43.390  1.00  0.00           H  
ATOM    236  N   ALA    15      49.730  57.332  46.059  1.00  0.00           N  
ATOM    237  CA  ALA    15      50.188  57.753  47.372  1.00  0.00           C  
ATOM    238  C   ALA    15      51.029  56.706  48.051  1.00  0.00           C  
ATOM    239  O   ALA    15      50.711  55.569  47.961  1.00  0.00           O  
ATOM    240  CB  ALA    15      49.026  58.153  48.275  1.00  0.00           C  
ATOM    241  H   ALA    15      48.923  56.728  46.002  1.00  0.00           H  
ATOM    242  HA  ALA    15      50.834  58.602  47.148  1.00  0.00           H  
ATOM    243  HB1 ALA    15      49.436  58.741  49.096  1.00  0.00           H  
ATOM    244  HB2 ALA    15      48.360  58.776  47.678  1.00  0.00           H  
ATOM    245  HB3 ALA    15      48.640  57.172  48.553  1.00  0.00           H  
ATOM    246  N   VAL    16      52.063  57.072  48.687  1.00  0.00           N  
ATOM    247  CA  VAL    16      52.843  56.197  49.554  1.00  0.00           C  
ATOM    248  C   VAL    16      52.217  56.282  50.951  1.00  0.00           C  
ATOM    249  O   VAL    16      51.920  57.327  51.491  1.00  0.00           O  
ATOM    250  CB  VAL    16      54.345  56.638  49.641  1.00  0.00           C  
ATOM    251  CG1 VAL    16      55.119  55.785  50.609  1.00  0.00           C  
ATOM    252  CG2 VAL    16      55.017  56.515  48.232  1.00  0.00           C  
ATOM    253  H   VAL    16      52.348  58.041  48.669  1.00  0.00           H  
ATOM    254  HA  VAL    16      52.896  55.204  49.108  1.00  0.00           H  
ATOM    255  HB  VAL    16      54.367  57.687  49.936  1.00  0.00           H  
ATOM    256 HG11 VAL    16      54.705  55.971  51.600  1.00  0.00           H  
ATOM    257 HG12 VAL    16      54.986  54.781  50.207  1.00  0.00           H  
ATOM    258 HG13 VAL    16      56.178  56.012  50.729  1.00  0.00           H  
ATOM    259 HG21 VAL    16      56.089  56.707  48.199  1.00  0.00           H  
ATOM    260 HG22 VAL    16      54.929  55.510  47.818  1.00  0.00           H  
ATOM    261 HG23 VAL    16      54.522  57.225  47.570  1.00  0.00           H  
ATOM    262  N   TYR    17      52.028  55.085  51.572  1.00  0.00           N  
ATOM    263  CA  TYR    17      51.785  54.707  52.904  1.00  0.00           C  
ATOM    264  C   TYR    17      53.095  54.463  53.725  1.00  0.00           C  
ATOM    265  O   TYR    17      53.931  53.776  53.132  1.00  0.00           O  
ATOM    266  CB  TYR    17      50.828  53.507  53.057  1.00  0.00           C  
ATOM    267  CG  TYR    17      50.460  53.175  54.444  1.00  0.00           C  
ATOM    268  CD1 TYR    17      49.212  53.571  55.023  1.00  0.00           C  
ATOM    269  CD2 TYR    17      51.336  52.380  55.295  1.00  0.00           C  
ATOM    270  CE1 TYR    17      48.935  53.251  56.284  1.00  0.00           C  
ATOM    271  CE2 TYR    17      50.907  52.008  56.518  1.00  0.00           C  
ATOM    272  CZ  TYR    17      49.731  52.466  57.042  1.00  0.00           C  
ATOM    273  OH  TYR    17      49.205  52.025  58.236  1.00  0.00           O  
ATOM    274  H   TYR    17      52.358  54.278  51.061  1.00  0.00           H  
ATOM    275  HA  TYR    17      51.354  55.630  53.293  1.00  0.00           H  
ATOM    276  HB2 TYR    17      49.931  53.810  52.516  1.00  0.00           H  
ATOM    277  HB3 TYR    17      51.370  52.692  52.579  1.00  0.00           H  
ATOM    278  HD1 TYR    17      48.513  54.215  54.510  1.00  0.00           H  
ATOM    279  HD2 TYR    17      52.293  52.033  54.933  1.00  0.00           H  
ATOM    280  HE1 TYR    17      48.040  53.605  56.775  1.00  0.00           H  
ATOM    281  HE2 TYR    17      51.535  51.386  57.139  1.00  0.00           H  
ATOM    282  HH  TYR    17      49.794  51.548  58.826  1.00  0.00           H  
ATOM    283  N   VAL    18      53.368  54.909  54.922  1.00  0.00           N  
ATOM    284  CA  VAL    18      54.489  54.561  55.776  1.00  0.00           C  
ATOM    285  C   VAL    18      54.203  53.649  56.957  1.00  0.00           C  
ATOM    286  O   VAL    18      53.314  53.948  57.699  1.00  0.00           O  
ATOM    287  CB  VAL    18      55.419  55.753  56.187  1.00  0.00           C  
ATOM    288  CG1 VAL    18      56.719  55.288  56.989  1.00  0.00           C  
ATOM    289  CG2 VAL    18      55.885  56.530  54.991  1.00  0.00           C  
ATOM    290  H   VAL    18      52.548  55.339  55.325  1.00  0.00           H  
ATOM    291  HA  VAL    18      55.240  53.989  55.230  1.00  0.00           H  
ATOM    292  HB  VAL    18      54.936  56.519  56.793  1.00  0.00           H  
ATOM    293 HG11 VAL    18      57.174  54.395  56.561  1.00  0.00           H  
ATOM    294 HG12 VAL    18      57.532  55.994  57.153  1.00  0.00           H  
ATOM    295 HG13 VAL    18      56.356  55.029  57.983  1.00  0.00           H  
ATOM    296 HG21 VAL    18      56.643  57.251  55.297  1.00  0.00           H  
ATOM    297 HG22 VAL    18      56.335  55.836  54.281  1.00  0.00           H  
ATOM    298 HG23 VAL    18      55.092  57.101  54.508  1.00  0.00           H  
ATOM    299  N   LEU    19      54.942  52.543  57.047  1.00  0.00           N  
ATOM    300  CA  LEU    19      54.577  51.431  57.950  1.00  0.00           C  
ATOM    301  C   LEU    19      54.705  51.825  59.358  1.00  0.00           C  
ATOM    302  O   LEU    19      55.821  52.123  59.806  1.00  0.00           O  
ATOM    303  CB  LEU    19      55.250  50.115  57.463  1.00  0.00           C  
ATOM    304  CG  LEU    19      54.988  48.951  58.360  1.00  0.00           C  
ATOM    305  CD1 LEU    19      53.544  48.489  58.227  1.00  0.00           C  
ATOM    306  CD2 LEU    19      55.975  47.744  58.069  1.00  0.00           C  
ATOM    307  H   LEU    19      55.648  52.417  56.337  1.00  0.00           H  
ATOM    308  HA  LEU    19      53.535  51.193  57.735  1.00  0.00           H  
ATOM    309  HB2 LEU    19      54.989  49.962  56.416  1.00  0.00           H  
ATOM    310  HB3 LEU    19      56.300  50.402  57.397  1.00  0.00           H  
ATOM    311  HG  LEU    19      55.140  49.285  59.387  1.00  0.00           H  
ATOM    312 HD11 LEU    19      52.847  49.090  58.812  1.00  0.00           H  
ATOM    313 HD12 LEU    19      53.084  48.460  57.239  1.00  0.00           H  
ATOM    314 HD13 LEU    19      53.409  47.515  58.696  1.00  0.00           H  
ATOM    315 HD21 LEU    19      55.575  46.835  58.519  1.00  0.00           H  
ATOM    316 HD22 LEU    19      56.025  47.656  56.984  1.00  0.00           H  
ATOM    317 HD23 LEU    19      57.013  47.959  58.324  1.00  0.00           H  
ATOM    318  N   GLY    20      53.502  51.927  59.985  1.00  0.00           N  
ATOM    319  CA  GLY    20      53.339  52.276  61.434  1.00  0.00           C  
ATOM    320  C   GLY    20      52.758  53.648  61.739  1.00  0.00           C  
ATOM    321  O   GLY    20      52.523  53.928  62.938  1.00  0.00           O  
ATOM    322  H   GLY    20      52.647  51.729  59.485  1.00  0.00           H  
ATOM    323  HA2 GLY    20      52.698  51.584  61.980  1.00  0.00           H  
ATOM    324  HA3 GLY    20      54.303  52.199  61.937  1.00  0.00           H  
ATOM    325  N   THR    21      52.426  54.437  60.707  1.00  0.00           N  
ATOM    326  CA  THR    21      51.467  55.521  60.868  1.00  0.00           C  
ATOM    327  C   THR    21      50.274  55.287  60.021  1.00  0.00           C  
ATOM    328  O   THR    21      50.429  54.902  58.822  1.00  0.00           O  
ATOM    329  CB  THR    21      52.187  56.890  60.680  1.00  0.00           C  
ATOM    330  CG2 THR    21      51.262  57.986  60.235  1.00  0.00           C  
ATOM    331  OG1 THR    21      52.904  57.321  61.869  1.00  0.00           O  
ATOM    332  H   THR    21      52.779  54.224  59.785  1.00  0.00           H  
ATOM    333  HA  THR    21      51.169  55.530  61.917  1.00  0.00           H  
ATOM    334  HB  THR    21      52.930  56.711  59.903  1.00  0.00           H  
ATOM    335  HG1 THR    21      53.191  56.512  62.298  1.00  0.00           H  
ATOM    336 HG21 THR    21      51.024  57.610  59.240  1.00  0.00           H  
ATOM    337 HG22 THR    21      50.399  58.034  60.899  1.00  0.00           H  
ATOM    338 HG23 THR    21      51.813  58.924  60.290  1.00  0.00           H  
ATOM    339  N   TYR    22      49.046  55.523  60.566  1.00  0.00           N  
ATOM    340  CA  TYR    22      47.767  55.396  59.831  1.00  0.00           C  
ATOM    341  C   TYR    22      47.549  56.609  58.892  1.00  0.00           C  
ATOM    342  O   TYR    22      47.991  57.708  59.066  1.00  0.00           O  
ATOM    343  CB  TYR    22      46.562  55.320  60.795  1.00  0.00           C  
ATOM    344  CG  TYR    22      46.722  54.184  61.718  1.00  0.00           C  
ATOM    345  CD1 TYR    22      47.034  52.881  61.265  1.00  0.00           C  
ATOM    346  CD2 TYR    22      46.264  54.338  63.066  1.00  0.00           C  
ATOM    347  CE1 TYR    22      47.085  51.764  62.176  1.00  0.00           C  
ATOM    348  CE2 TYR    22      46.224  53.258  63.927  1.00  0.00           C  
ATOM    349  CZ  TYR    22      46.661  51.974  63.501  1.00  0.00           C  
ATOM    350  OH  TYR    22      46.799  50.989  64.465  1.00  0.00           O  
ATOM    351  H   TYR    22      48.986  55.892  61.504  1.00  0.00           H  
ATOM    352  HA  TYR    22      47.823  54.489  59.229  1.00  0.00           H  
ATOM    353  HB2 TYR    22      46.431  56.222  61.393  1.00  0.00           H  
ATOM    354  HB3 TYR    22      45.665  55.266  60.177  1.00  0.00           H  
ATOM    355  HD1 TYR    22      47.233  52.652  60.229  1.00  0.00           H  
ATOM    356  HD2 TYR    22      45.893  55.267  63.473  1.00  0.00           H  
ATOM    357  HE1 TYR    22      47.249  50.791  61.738  1.00  0.00           H  
ATOM    358  HE2 TYR    22      46.180  53.352  65.002  1.00  0.00           H  
ATOM    359  HH  TYR    22      46.488  51.285  65.324  1.00  0.00           H  
ATOM    360  N   LEU    23      46.707  56.285  57.839  1.00  0.00           N  
ATOM    361  CA  LEU    23      45.921  57.379  57.063  1.00  0.00           C  
ATOM    362  C   LEU    23      44.519  57.622  57.612  1.00  0.00           C  
ATOM    363  O   LEU    23      43.936  56.792  58.269  1.00  0.00           O  
ATOM    364  CB  LEU    23      45.660  57.075  55.585  1.00  0.00           C  
ATOM    365  CG  LEU    23      46.985  56.830  54.856  1.00  0.00           C  
ATOM    366  CD1 LEU    23      46.546  56.455  53.384  1.00  0.00           C  
ATOM    367  CD2 LEU    23      48.073  57.850  54.875  1.00  0.00           C  
ATOM    368  H   LEU    23      46.435  55.337  57.621  1.00  0.00           H  
ATOM    369  HA  LEU    23      46.584  58.243  57.020  1.00  0.00           H  
ATOM    370  HB2 LEU    23      45.080  56.161  55.461  1.00  0.00           H  
ATOM    371  HB3 LEU    23      45.312  57.991  55.108  1.00  0.00           H  
ATOM    372  HG  LEU    23      47.421  55.901  55.222  1.00  0.00           H  
ATOM    373 HD11 LEU    23      47.420  56.353  52.742  1.00  0.00           H  
ATOM    374 HD12 LEU    23      46.030  55.495  53.374  1.00  0.00           H  
ATOM    375 HD13 LEU    23      45.928  57.184  52.858  1.00  0.00           H  
ATOM    376 HD21 LEU    23      47.698  58.813  54.527  1.00  0.00           H  
ATOM    377 HD22 LEU    23      48.480  57.914  55.885  1.00  0.00           H  
ATOM    378 HD23 LEU    23      48.857  57.400  54.266  1.00  0.00           H  
ATOM    379  N   TRP    24      44.051  58.848  57.408  1.00  0.00           N  
ATOM    380  CA  TRP    24      42.840  59.440  57.806  1.00  0.00           C  
ATOM    381  C   TRP    24      42.226  60.384  56.775  1.00  0.00           C  
ATOM    382  O   TRP    24      42.881  61.330  56.328  1.00  0.00           O  
ATOM    383  CB  TRP    24      43.018  60.015  59.255  1.00  0.00           C  
ATOM    384  CG  TRP    24      41.881  60.747  59.775  1.00  0.00           C  
ATOM    385  CD1 TRP    24      41.570  62.004  59.354  1.00  0.00           C  
ATOM    386  CD2 TRP    24      40.866  60.388  60.784  1.00  0.00           C  
ATOM    387  CE2 TRP    24      39.915  61.426  60.821  1.00  0.00           C  
ATOM    388  CE3 TRP    24      40.651  59.194  61.503  1.00  0.00           C  
ATOM    389  NE1 TRP    24      40.288  62.335  59.831  1.00  0.00           N  
ATOM    390  CZ2 TRP    24      38.872  61.370  61.701  1.00  0.00           C  
ATOM    391  CZ3 TRP    24      39.635  59.217  62.432  1.00  0.00           C  
ATOM    392  CH2 TRP    24      38.843  60.300  62.651  1.00  0.00           C  
ATOM    393  H   TRP    24      44.637  59.644  57.197  1.00  0.00           H  
ATOM    394  HA  TRP    24      42.163  58.609  58.004  1.00  0.00           H  
ATOM    395  HB2 TRP    24      43.305  59.183  59.898  1.00  0.00           H  
ATOM    396  HB3 TRP    24      43.855  60.702  59.379  1.00  0.00           H  
ATOM    397  HD1 TRP    24      42.152  62.440  58.556  1.00  0.00           H  
ATOM    398  HE1 TRP    24      39.886  63.241  59.638  1.00  0.00           H  
ATOM    399  HE3 TRP    24      41.297  58.355  61.291  1.00  0.00           H  
ATOM    400  HZ2 TRP    24      38.054  62.072  61.761  1.00  0.00           H  
ATOM    401  HZ3 TRP    24      39.450  58.305  62.980  1.00  0.00           H  
ATOM    402  HH2 TRP    24      37.930  60.232  63.223  1.00  0.00           H  
ATOM    403  N   THR    25      40.955  60.074  56.425  1.00  0.00           N  
ATOM    404  CA  THR    25      40.229  60.774  55.443  1.00  0.00           C  
ATOM    405  C   THR    25      38.788  60.988  55.743  1.00  0.00           C  
ATOM    406  O   THR    25      38.196  60.116  56.373  1.00  0.00           O  
ATOM    407  CB  THR    25      40.444  60.102  54.037  1.00  0.00           C  
ATOM    408  CG2 THR    25      40.173  58.624  53.969  1.00  0.00           C  
ATOM    409  OG1 THR    25      39.649  60.765  53.026  1.00  0.00           O  
ATOM    410  H   THR    25      40.547  59.271  56.882  1.00  0.00           H  
ATOM    411  HA  THR    25      40.594  61.802  55.441  1.00  0.00           H  
ATOM    412  HB  THR    25      41.499  60.211  53.785  1.00  0.00           H  
ATOM    413  HG1 THR    25      38.707  60.670  53.187  1.00  0.00           H  
ATOM    414 HG21 THR    25      40.864  58.043  54.579  1.00  0.00           H  
ATOM    415 HG22 THR    25      39.136  58.446  54.252  1.00  0.00           H  
ATOM    416 HG23 THR    25      40.105  58.300  52.930  1.00  0.00           H  
ATOM    417  N   ASP    26      38.214  62.111  55.317  1.00  0.00           N  
ATOM    418  CA  ASP    26      36.717  62.330  55.298  1.00  0.00           C  
ATOM    419  C   ASP    26      36.024  61.599  54.075  1.00  0.00           C  
ATOM    420  O   ASP    26      36.708  61.164  53.159  1.00  0.00           O  
ATOM    421  CB  ASP    26      36.361  63.811  55.418  1.00  0.00           C  
ATOM    422  CG  ASP    26      36.747  64.449  54.134  1.00  0.00           C  
ATOM    423  OD1 ASP    26      38.016  64.662  53.893  1.00  0.00           O  
ATOM    424  OD2 ASP    26      35.836  64.808  53.408  1.00  0.00           O1-
ATOM    425  H   ASP    26      38.725  62.560  54.571  1.00  0.00           H  
ATOM    426  HA  ASP    26      36.323  61.828  56.182  1.00  0.00           H  
ATOM    427  HB2 ASP    26      35.307  63.912  55.675  1.00  0.00           H  
ATOM    428  HB3 ASP    26      36.995  64.171  56.228  1.00  0.00           H  
ATOM    429  N   VAL    27      34.683  61.541  54.065  1.00  0.00           N  
ATOM    430  CA  VAL    27      33.910  60.885  53.028  1.00  0.00           C  
ATOM    431  C   VAL    27      32.956  61.819  52.232  1.00  0.00           C  
ATOM    432  O   VAL    27      32.479  61.524  51.151  1.00  0.00           O  
ATOM    433  CB  VAL    27      33.172  59.550  53.527  1.00  0.00           C  
ATOM    434  CG1 VAL    27      32.103  59.970  54.611  1.00  0.00           C  
ATOM    435  CG2 VAL    27      32.448  58.709  52.533  1.00  0.00           C  
ATOM    436  H   VAL    27      34.232  62.093  54.780  1.00  0.00           H  
ATOM    437  HA  VAL    27      34.629  60.497  52.306  1.00  0.00           H  
ATOM    438  HB  VAL    27      33.895  58.839  53.926  1.00  0.00           H  
ATOM    439 HG11 VAL    27      31.308  60.559  54.153  1.00  0.00           H  
ATOM    440 HG12 VAL    27      31.773  58.971  54.896  1.00  0.00           H  
ATOM    441 HG13 VAL    27      32.613  60.492  55.420  1.00  0.00           H  
ATOM    442 HG21 VAL    27      32.277  57.702  52.914  1.00  0.00           H  
ATOM    443 HG22 VAL    27      31.574  59.217  52.126  1.00  0.00           H  
ATOM    444 HG23 VAL    27      33.120  58.491  51.704  1.00  0.00           H  
ATOM    445  N   TYR    28      32.610  62.975  52.852  1.00  0.00           N  
ATOM    446  CA  TYR    28      31.665  64.000  52.370  1.00  0.00           C  
ATOM    447  C   TYR    28      32.278  65.012  51.332  1.00  0.00           C  
ATOM    448  O   TYR    28      31.602  65.397  50.400  1.00  0.00           O  
ATOM    449  CB  TYR    28      31.006  64.843  53.483  1.00  0.00           C  
ATOM    450  CG  TYR    28      30.077  66.008  53.104  1.00  0.00           C  
ATOM    451  CD1 TYR    28      28.758  65.702  52.687  1.00  0.00           C  
ATOM    452  CD2 TYR    28      30.579  67.326  53.111  1.00  0.00           C  
ATOM    453  CE1 TYR    28      27.856  66.730  52.290  1.00  0.00           C  
ATOM    454  CE2 TYR    28      29.633  68.332  52.724  1.00  0.00           C  
ATOM    455  CZ  TYR    28      28.337  68.068  52.287  1.00  0.00           C  
ATOM    456  OH  TYR    28      27.488  68.940  51.846  1.00  0.00           O  
ATOM    457  H   TYR    28      32.823  63.128  53.827  1.00  0.00           H  
ATOM    458  HA  TYR    28      30.813  63.505  51.903  1.00  0.00           H  
ATOM    459  HB2 TYR    28      30.453  64.210  54.177  1.00  0.00           H  
ATOM    460  HB3 TYR    28      31.774  65.353  54.063  1.00  0.00           H  
ATOM    461  HD1 TYR    28      28.445  64.689  52.895  1.00  0.00           H  
ATOM    462  HD2 TYR    28      31.569  67.537  53.487  1.00  0.00           H  
ATOM    463  HE1 TYR    28      26.793  66.561  52.203  1.00  0.00           H  
ATOM    464  HE2 TYR    28      29.945  69.365  52.683  1.00  0.00           H  
ATOM    465  HH  TYR    28      27.931  69.778  51.695  1.00  0.00           H  
ATOM    466  N   SER    29      33.592  65.445  51.554  1.00  0.00           N  
ATOM    467  CA  SER    29      34.132  66.494  50.642  1.00  0.00           C  
ATOM    468  C   SER    29      34.403  65.899  49.249  1.00  0.00           C  
ATOM    469  O   SER    29      34.243  66.588  48.244  1.00  0.00           O  
ATOM    470  CB  SER    29      35.502  67.075  51.076  1.00  0.00           C  
ATOM    471  OG  SER    29      36.552  66.151  51.324  1.00  0.00           O  
ATOM    472  H   SER    29      34.139  64.879  52.187  1.00  0.00           H  
ATOM    473  HA  SER    29      33.427  67.316  50.520  1.00  0.00           H  
ATOM    474  HB2 SER    29      35.819  67.583  50.165  1.00  0.00           H  
ATOM    475  HB3 SER    29      35.293  67.782  51.879  1.00  0.00           H  
ATOM    476  HG  SER    29      36.335  65.742  52.165  1.00  0.00           H  
ATOM    477  N   ALA    30      34.840  64.625  49.053  1.00  0.00           N  
ATOM    478  CA  ALA    30      35.299  64.088  47.799  1.00  0.00           C  
ATOM    479  C   ALA    30      34.098  63.802  46.919  1.00  0.00           C  
ATOM    480  O   ALA    30      34.263  63.436  45.722  1.00  0.00           O  
ATOM    481  CB  ALA    30      35.955  62.754  48.091  1.00  0.00           C  
ATOM    482  H   ALA    30      35.159  64.129  49.872  1.00  0.00           H  
ATOM    483  HA  ALA    30      36.033  64.683  47.255  1.00  0.00           H  
ATOM    484  HB1 ALA    30      35.306  62.004  48.542  1.00  0.00           H  
ATOM    485  HB2 ALA    30      36.349  62.313  47.176  1.00  0.00           H  
ATOM    486  HB3 ALA    30      36.812  63.045  48.699  1.00  0.00           H  
ATOM    487  N   ALA    31      32.849  63.908  47.436  1.00  0.00           N  
ATOM    488  CA  ALA    31      31.617  63.434  46.786  1.00  0.00           C  
ATOM    489  C   ALA    31      30.908  64.376  45.750  1.00  0.00           C  
ATOM    490  O   ALA    31      30.916  65.560  45.982  1.00  0.00           O  
ATOM    491  CB  ALA    31      30.686  62.950  47.888  1.00  0.00           C  
ATOM    492  H   ALA    31      32.770  63.984  48.440  1.00  0.00           H  
ATOM    493  HA  ALA    31      31.837  62.520  46.236  1.00  0.00           H  
ATOM    494  HB1 ALA    31      29.802  62.499  47.437  1.00  0.00           H  
ATOM    495  HB2 ALA    31      31.197  62.172  48.456  1.00  0.00           H  
ATOM    496  HB3 ALA    31      30.384  63.780  48.526  1.00  0.00           H  
ATOM    497  N   PRO    32      30.274  63.820  44.739  1.00  0.00           N  
ATOM    498  CA  PRO    32      29.462  64.665  43.859  1.00  0.00           C  
ATOM    499  C   PRO    32      28.155  65.141  44.671  1.00  0.00           C  
ATOM    500  O   PRO    32      27.770  64.615  45.756  1.00  0.00           O  
ATOM    501  CB  PRO    32      29.067  63.713  42.660  1.00  0.00           C  
ATOM    502  CG  PRO    32      29.004  62.412  43.385  1.00  0.00           C  
ATOM    503  CD  PRO    32      30.124  62.467  44.393  1.00  0.00           C  
ATOM    504  HA  PRO    32      30.075  65.430  43.383  1.00  0.00           H  
ATOM    505  HB2 PRO    32      28.096  64.000  42.256  1.00  0.00           H  
ATOM    506  HB3 PRO    32      29.812  63.696  41.865  1.00  0.00           H  
ATOM    507  HG2 PRO    32      28.047  62.403  43.906  1.00  0.00           H  
ATOM    508  HG3 PRO    32      28.999  61.476  42.825  1.00  0.00           H  
ATOM    509  HD2 PRO    32      29.955  61.920  45.321  1.00  0.00           H  
ATOM    510  HD3 PRO    32      31.043  62.118  43.923  1.00  0.00           H  
ATOM    511  N   ALA    33      27.435  66.133  44.123  1.00  0.00           N  
ATOM    512  CA  ALA    33      26.236  66.873  44.629  1.00  0.00           C  
ATOM    513  C   ALA    33      24.850  66.111  44.416  1.00  0.00           C  
ATOM    514  O   ALA    33      24.645  65.460  43.388  1.00  0.00           O  
ATOM    515  CB  ALA    33      26.126  68.333  44.109  1.00  0.00           C  
ATOM    516  H   ALA    33      27.747  66.488  43.230  1.00  0.00           H  
ATOM    517  HA  ALA    33      26.389  66.855  45.708  1.00  0.00           H  
ATOM    518  HB1 ALA    33      25.349  68.925  44.594  1.00  0.00           H  
ATOM    519  HB2 ALA    33      27.065  68.880  44.196  1.00  0.00           H  
ATOM    520  HB3 ALA    33      25.956  68.335  43.032  1.00  0.00           H  
ATOM    521  N   GLY    34      23.960  66.302  45.387  1.00  0.00           N  
ATOM    522  CA  GLY    34      22.583  65.647  45.453  1.00  0.00           C  
ATOM    523  C   GLY    34      22.648  64.266  46.068  1.00  0.00           C  
ATOM    524  O   GLY    34      21.572  63.775  46.594  1.00  0.00           O  
ATOM    525  H   GLY    34      24.240  66.802  46.219  1.00  0.00           H  
ATOM    526  HA2 GLY    34      22.005  66.322  46.083  1.00  0.00           H  
ATOM    527  HA3 GLY    34      22.235  65.422  44.445  1.00  0.00           H  
ATOM    528  N   ALA    35      23.854  63.683  46.155  1.00  0.00           N  
ATOM    529  CA  ALA    35      24.131  62.399  46.754  1.00  0.00           C  
ATOM    530  C   ALA    35      23.591  62.218  48.233  1.00  0.00           C  
ATOM    531  O   ALA    35      23.817  63.069  49.054  1.00  0.00           O  
ATOM    532  CB  ALA    35      25.604  62.117  46.544  1.00  0.00           C  
ATOM    533  H   ALA    35      24.623  64.291  45.910  1.00  0.00           H  
ATOM    534  HA  ALA    35      23.701  61.622  46.121  1.00  0.00           H  
ATOM    535  HB1 ALA    35      25.753  61.050  46.707  1.00  0.00           H  
ATOM    536  HB2 ALA    35      25.874  62.389  45.523  1.00  0.00           H  
ATOM    537  HB3 ALA    35      26.313  62.749  47.078  1.00  0.00           H  
ATOM    538  N   GLN    36      23.142  61.021  48.559  1.00  0.00           N  
ATOM    539  CA  GLN    36      22.527  60.717  49.867  1.00  0.00           C  
ATOM    540  C   GLN    36      23.406  59.731  50.662  1.00  0.00           C  
ATOM    541  O   GLN    36      23.391  59.768  51.911  1.00  0.00           O  
ATOM    542  CB  GLN    36      21.138  60.036  49.671  1.00  0.00           C  
ATOM    543  CG  GLN    36      20.261  61.161  48.968  1.00  0.00           C  
ATOM    544  CD  GLN    36      18.787  60.733  48.800  1.00  0.00           C  
ATOM    545  NE2 GLN    36      18.035  60.903  49.836  1.00  0.00           N  
ATOM    546  OE1 GLN    36      18.306  60.294  47.768  1.00  0.00           O  
ATOM    547  H   GLN    36      23.049  60.328  47.830  1.00  0.00           H  
ATOM    548  HA  GLN    36      22.416  61.636  50.443  1.00  0.00           H  
ATOM    549  HB2 GLN    36      21.204  59.146  49.047  1.00  0.00           H  
ATOM    550  HB3 GLN    36      20.650  59.808  50.619  1.00  0.00           H  
ATOM    551  HG2 GLN    36      20.343  62.021  49.633  1.00  0.00           H  
ATOM    552  HG3 GLN    36      20.602  61.526  48.000  1.00  0.00           H  
ATOM    553 HE21 GLN    36      17.107  60.510  49.772  1.00  0.00           H  
ATOM    554 HE22 GLN    36      18.391  61.301  50.694  1.00  0.00           H  
ATOM    555  N   THR    37      24.152  58.853  49.996  1.00  0.00           N  
ATOM    556  CA  THR    37      24.757  57.705  50.565  1.00  0.00           C  
ATOM    557  C   THR    37      26.103  57.380  49.940  1.00  0.00           C  
ATOM    558  O   THR    37      26.462  57.890  48.851  1.00  0.00           O  
ATOM    559  CB  THR    37      23.714  56.590  50.417  1.00  0.00           C  
ATOM    560  CG2 THR    37      22.479  56.782  51.252  1.00  0.00           C  
ATOM    561  OG1 THR    37      23.340  56.268  49.160  1.00  0.00           O  
ATOM    562  H   THR    37      24.297  59.049  49.015  1.00  0.00           H  
ATOM    563  HA  THR    37      24.986  57.881  51.617  1.00  0.00           H  
ATOM    564  HB  THR    37      24.123  55.652  50.791  1.00  0.00           H  
ATOM    565  HG1 THR    37      22.853  56.930  48.664  1.00  0.00           H  
ATOM    566 HG21 THR    37      21.828  57.606  50.961  1.00  0.00           H  
ATOM    567 HG22 THR    37      21.790  55.938  51.233  1.00  0.00           H  
ATOM    568 HG23 THR    37      22.802  56.813  52.293  1.00  0.00           H  
ATOM    569  N   PHE    38      26.909  56.562  50.609  1.00  0.00           N  
ATOM    570  CA  PHE    38      28.141  55.961  50.071  1.00  0.00           C  
ATOM    571  C   PHE    38      28.214  54.524  50.400  1.00  0.00           C  
ATOM    572  O   PHE    38      27.622  54.008  51.304  1.00  0.00           O  
ATOM    573  CB  PHE    38      29.261  56.844  50.513  1.00  0.00           C  
ATOM    574  CG  PHE    38      29.585  56.623  51.963  1.00  0.00           C  
ATOM    575  CD1 PHE    38      30.515  55.719  52.386  1.00  0.00           C  
ATOM    576  CD2 PHE    38      29.114  57.609  52.916  1.00  0.00           C  
ATOM    577  CE1 PHE    38      30.915  55.685  53.777  1.00  0.00           C  
ATOM    578  CE2 PHE    38      29.510  57.555  54.294  1.00  0.00           C  
ATOM    579  CZ  PHE    38      30.398  56.619  54.679  1.00  0.00           C  
ATOM    580  H   PHE    38      26.583  56.175  51.483  1.00  0.00           H  
ATOM    581  HA  PHE    38      28.097  56.113  48.993  1.00  0.00           H  
ATOM    582  HB2 PHE    38      30.058  56.392  49.922  1.00  0.00           H  
ATOM    583  HB3 PHE    38      29.006  57.877  50.276  1.00  0.00           H  
ATOM    584  HD1 PHE    38      30.907  55.033  51.650  1.00  0.00           H  
ATOM    585  HD2 PHE    38      28.454  58.358  52.504  1.00  0.00           H  
ATOM    586  HE1 PHE    38      31.457  54.789  54.041  1.00  0.00           H  
ATOM    587  HE2 PHE    38      28.949  58.173  54.980  1.00  0.00           H  
ATOM    588  HZ  PHE    38      30.505  56.454  55.741  1.00  0.00           H  
ATOM    589  N   SER    39      28.991  53.796  49.583  1.00  0.00           N  
ATOM    590  CA  SER    39      29.393  52.426  49.696  1.00  0.00           C  
ATOM    591  C   SER    39      30.880  52.180  49.240  1.00  0.00           C  
ATOM    592  O   SER    39      31.437  52.941  48.542  1.00  0.00           O  
ATOM    593  CB  SER    39      28.314  51.480  49.178  1.00  0.00           C  
ATOM    594  OG  SER    39      28.029  51.858  47.869  1.00  0.00           O  
ATOM    595  H   SER    39      29.390  54.375  48.858  1.00  0.00           H  
ATOM    596  HA  SER    39      29.296  52.222  50.763  1.00  0.00           H  
ATOM    597  HB2 SER    39      28.612  50.437  49.072  1.00  0.00           H  
ATOM    598  HB3 SER    39      27.371  51.631  49.703  1.00  0.00           H  
ATOM    599  HG  SER    39      28.814  51.556  47.405  1.00  0.00           H  
ATOM    600  N   LEU    40      31.553  51.117  49.740  1.00  0.00           N  
ATOM    601  CA  LEU    40      33.015  51.165  49.780  1.00  0.00           C  
ATOM    602  C   LEU    40      33.685  49.793  49.553  1.00  0.00           C  
ATOM    603  O   LEU    40      33.204  48.749  50.002  1.00  0.00           O  
ATOM    604  CB  LEU    40      33.453  51.833  51.227  1.00  0.00           C  
ATOM    605  CG  LEU    40      33.414  50.968  52.522  1.00  0.00           C  
ATOM    606  CD1 LEU    40      34.769  50.409  52.721  1.00  0.00           C  
ATOM    607  CD2 LEU    40      33.097  51.756  53.735  1.00  0.00           C  
ATOM    608  H   LEU    40      30.972  50.607  50.392  1.00  0.00           H  
ATOM    609  HA  LEU    40      33.426  51.798  48.994  1.00  0.00           H  
ATOM    610  HB2 LEU    40      34.496  52.151  51.210  1.00  0.00           H  
ATOM    611  HB3 LEU    40      32.835  52.724  51.334  1.00  0.00           H  
ATOM    612  HG  LEU    40      32.664  50.177  52.542  1.00  0.00           H  
ATOM    613 HD11 LEU    40      34.844  49.759  53.593  1.00  0.00           H  
ATOM    614 HD12 LEU    40      35.189  49.884  51.863  1.00  0.00           H  
ATOM    615 HD13 LEU    40      35.552  51.164  52.780  1.00  0.00           H  
ATOM    616 HD21 LEU    40      32.927  51.002  54.504  1.00  0.00           H  
ATOM    617 HD22 LEU    40      33.898  52.414  54.070  1.00  0.00           H  
ATOM    618 HD23 LEU    40      32.202  52.324  53.480  1.00  0.00           H  
ATOM    619  N   LYS    41      34.783  49.729  48.848  1.00  0.00           N  
ATOM    620  CA  LYS    41      35.608  48.535  48.574  1.00  0.00           C  
ATOM    621  C   LYS    41      37.133  48.861  48.692  1.00  0.00           C  
ATOM    622  O   LYS    41      37.548  49.994  48.601  1.00  0.00           O  
ATOM    623  CB  LYS    41      35.095  47.930  47.282  1.00  0.00           C  
ATOM    624  CG  LYS    41      33.636  47.353  47.331  1.00  0.00           C  
ATOM    625  CD  LYS    41      33.384  46.900  45.877  1.00  0.00           C  
ATOM    626  CE  LYS    41      32.136  45.975  45.870  1.00  0.00           C  
ATOM    627  NZ  LYS    41      32.116  45.244  44.621  1.00  0.00           N1+
ATOM    628  H   LYS    41      35.226  50.569  48.503  1.00  0.00           H  
ATOM    629  HA  LYS    41      35.278  47.875  49.376  1.00  0.00           H  
ATOM    630  HB2 LYS    41      35.298  48.654  46.493  1.00  0.00           H  
ATOM    631  HB3 LYS    41      35.878  47.191  47.111  1.00  0.00           H  
ATOM    632  HG2 LYS    41      33.460  46.599  48.098  1.00  0.00           H  
ATOM    633  HG3 LYS    41      32.961  48.199  47.466  1.00  0.00           H  
ATOM    634  HD2 LYS    41      33.336  47.780  45.236  1.00  0.00           H  
ATOM    635  HD3 LYS    41      34.190  46.225  45.590  1.00  0.00           H  
ATOM    636  HE2 LYS    41      32.183  45.260  46.691  1.00  0.00           H  
ATOM    637  HE3 LYS    41      31.194  46.520  45.941  1.00  0.00           H  
ATOM    638  HZ1 LYS    41      32.909  44.631  44.496  1.00  0.00           H  
ATOM    639  HZ2 LYS    41      31.297  44.659  44.547  1.00  0.00           H  
ATOM    640  HZ3 LYS    41      32.076  45.812  43.787  1.00  0.00           H  
ATOM    641  N   HIP    42      38.029  47.858  49.028  1.00  0.00           N  
ATOM    642  CA  HIP    42      39.460  47.997  49.155  1.00  0.00           C  
ATOM    643  C   HIP    42      39.988  46.692  48.623  1.00  0.00           C  
ATOM    644  O   HIP    42      39.504  45.544  48.784  1.00  0.00           O  
ATOM    645  CB  HIP    42      39.769  48.242  50.637  1.00  0.00           C  
ATOM    646  CG  HIP    42      39.343  47.054  51.533  1.00  0.00           C  
ATOM    647  CD2 HIP    42      38.054  46.745  51.952  1.00  0.00           C  
ATOM    648  ND1 HIP    42      40.209  46.112  51.998  1.00  0.00           N1+
ATOM    649  CE1 HIP    42      39.441  45.261  52.779  1.00  0.00           C  
ATOM    650  NE2 HIP    42      38.152  45.664  52.756  1.00  0.00           N  
ATOM    651  H   HIP    42      37.652  46.934  49.184  1.00  0.00           H  
ATOM    652  HA  HIP    42      39.878  48.842  48.609  1.00  0.00           H  
ATOM    653  HB2 HIP    42      40.825  48.504  50.705  1.00  0.00           H  
ATOM    654  HB3 HIP    42      39.244  49.074  51.105  1.00  0.00           H  
ATOM    655  HD1 HIP    42      41.216  46.188  51.982  1.00  0.00           H  
ATOM    656  HD2 HIP    42      37.164  47.285  51.663  1.00  0.00           H  
ATOM    657  HE1 HIP    42      39.787  44.537  53.503  1.00  0.00           H  
ATOM    658  HE2 HIP    42      37.402  45.361  53.362  1.00  0.00           H  
ATOM    659  N   SER    43      41.243  46.721  48.096  1.00  0.00           N  
ATOM    660  CA  SER    43      42.123  45.585  47.785  1.00  0.00           C  
ATOM    661  C   SER    43      42.608  44.880  49.082  1.00  0.00           C  
ATOM    662  O   SER    43      42.303  45.388  50.197  1.00  0.00           O  
ATOM    663  CB  SER    43      43.237  46.001  46.843  1.00  0.00           C  
ATOM    664  OG  SER    43      44.250  46.724  47.493  1.00  0.00           O  
ATOM    665  H   SER    43      41.620  47.655  48.022  1.00  0.00           H  
ATOM    666  HA  SER    43      41.523  44.917  47.167  1.00  0.00           H  
ATOM    667  HB2 SER    43      43.679  45.110  46.398  1.00  0.00           H  
ATOM    668  HB3 SER    43      42.690  46.635  46.145  1.00  0.00           H  
ATOM    669  HG  SER    43      44.934  46.091  47.724  1.00  0.00           H  
ATOM    670  N   GLU    44      43.313  43.775  49.064  1.00  0.00           N  
ATOM    671  CA  GLU    44      43.585  42.932  50.178  1.00  0.00           C  
ATOM    672  C   GLU    44      44.571  43.487  51.216  1.00  0.00           C  
ATOM    673  O   GLU    44      44.454  43.310  52.436  1.00  0.00           O  
ATOM    674  CB  GLU    44      44.137  41.572  49.624  1.00  0.00           C  
ATOM    675  CG  GLU    44      43.210  40.645  48.798  1.00  0.00           C  
ATOM    676  CD  GLU    44      42.644  41.121  47.445  1.00  0.00           C  
ATOM    677  OE1 GLU    44      41.969  40.267  46.865  1.00  0.00           O  
ATOM    678  OE2 GLU    44      43.116  42.124  46.865  1.00  0.00           O1-
ATOM    679  H   GLU    44      43.603  43.333  48.203  1.00  0.00           H  
ATOM    680  HA  GLU    44      42.614  42.718  50.625  1.00  0.00           H  
ATOM    681  HB2 GLU    44      45.072  41.834  49.129  1.00  0.00           H  
ATOM    682  HB3 GLU    44      44.484  40.999  50.484  1.00  0.00           H  
ATOM    683  HG2 GLU    44      43.864  39.780  48.687  1.00  0.00           H  
ATOM    684  HG3 GLU    44      42.454  40.271  49.489  1.00  0.00           H  
ATOM    685  N   HIP    45      45.570  44.220  50.682  1.00  0.00           N  
ATOM    686  CA  HIP    45      46.745  44.800  51.428  1.00  0.00           C  
ATOM    687  C   HIP    45      46.323  45.979  52.427  1.00  0.00           C  
ATOM    688  O   HIP    45      46.986  46.360  53.372  1.00  0.00           O  
ATOM    689  CB  HIP    45      47.811  45.235  50.446  1.00  0.00           C  
ATOM    690  CG  HIP    45      48.553  44.154  49.746  1.00  0.00           C  
ATOM    691  CD2 HIP    45      48.580  42.840  50.060  1.00  0.00           C  
ATOM    692  ND1 HIP    45      49.318  44.315  48.629  1.00  0.00           N1+
ATOM    693  CE1 HIP    45      49.759  43.140  48.202  1.00  0.00           C  
ATOM    694  NE2 HIP    45      49.308  42.227  49.058  1.00  0.00           N  
ATOM    695  H   HIP    45      45.483  44.382  49.689  1.00  0.00           H  
ATOM    696  HA  HIP    45      47.203  44.020  52.036  1.00  0.00           H  
ATOM    697  HB2 HIP    45      47.308  45.916  49.758  1.00  0.00           H  
ATOM    698  HB3 HIP    45      48.571  45.691  51.081  1.00  0.00           H  
ATOM    699  HD1 HIP    45      49.349  45.186  48.118  1.00  0.00           H  
ATOM    700  HD2 HIP    45      48.172  42.379  50.947  1.00  0.00           H  
ATOM    701  HE1 HIP    45      50.350  42.869  47.340  1.00  0.00           H  
ATOM    702  HE2 HIP    45      49.459  41.240  48.902  1.00  0.00           H  
ATOM    703  N   VAL    46      45.087  46.518  52.267  1.00  0.00           N  
ATOM    704  CA  VAL    46      44.615  47.697  52.988  1.00  0.00           C  
ATOM    705  C   VAL    46      43.475  47.209  53.897  1.00  0.00           C  
ATOM    706  O   VAL    46      42.554  46.506  53.492  1.00  0.00           O  
ATOM    707  CB  VAL    46      44.116  48.753  52.002  1.00  0.00           C  
ATOM    708  CG1 VAL    46      43.496  49.960  52.701  1.00  0.00           C  
ATOM    709  CG2 VAL    46      45.144  49.281  50.971  1.00  0.00           C  
ATOM    710  H   VAL    46      44.447  46.020  51.664  1.00  0.00           H  
ATOM    711  HA  VAL    46      45.411  48.189  53.547  1.00  0.00           H  
ATOM    712  HB  VAL    46      43.349  48.345  51.343  1.00  0.00           H  
ATOM    713 HG11 VAL    46      43.336  50.791  52.015  1.00  0.00           H  
ATOM    714 HG12 VAL    46      42.454  49.828  52.991  1.00  0.00           H  
ATOM    715 HG13 VAL    46      44.084  50.367  53.524  1.00  0.00           H  
ATOM    716 HG21 VAL    46      45.938  49.785  51.522  1.00  0.00           H  
ATOM    717 HG22 VAL    46      45.646  48.437  50.498  1.00  0.00           H  
ATOM    718 HG23 VAL    46      44.662  49.923  50.234  1.00  0.00           H  
ATOM    719  N   TRP    47      43.445  47.724  55.095  1.00  0.00           N  
ATOM    720  CA  TRP    47      42.340  47.556  56.103  1.00  0.00           C  
ATOM    721  C   TRP    47      41.744  48.928  56.460  1.00  0.00           C  
ATOM    722  O   TRP    47      42.452  49.892  56.452  1.00  0.00           O  
ATOM    723  CB  TRP    47      42.855  46.757  57.324  1.00  0.00           C  
ATOM    724  CG  TRP    47      41.835  46.527  58.380  1.00  0.00           C  
ATOM    725  CD1 TRP    47      41.565  47.355  59.428  1.00  0.00           C  
ATOM    726  CD2 TRP    47      40.956  45.362  58.462  1.00  0.00           C  
ATOM    727  CE2 TRP    47      40.131  45.481  59.591  1.00  0.00           C  
ATOM    728  CE3 TRP    47      40.757  44.199  57.700  1.00  0.00           C  
ATOM    729  NE1 TRP    47      40.539  46.699  60.112  1.00  0.00           N  
ATOM    730  CZ2 TRP    47      39.120  44.515  59.880  1.00  0.00           C  
ATOM    731  CZ3 TRP    47      39.790  43.229  57.956  1.00  0.00           C  
ATOM    732  CH2 TRP    47      38.957  43.395  59.069  1.00  0.00           C  
ATOM    733  H   TRP    47      44.193  48.365  55.318  1.00  0.00           H  
ATOM    734  HA  TRP    47      41.464  47.084  55.660  1.00  0.00           H  
ATOM    735  HB2 TRP    47      43.306  45.839  56.947  1.00  0.00           H  
ATOM    736  HB3 TRP    47      43.696  47.356  57.673  1.00  0.00           H  
ATOM    737  HD1 TRP    47      42.032  48.293  59.686  1.00  0.00           H  
ATOM    738  HE1 TRP    47      39.817  47.206  60.604  1.00  0.00           H  
ATOM    739  HE3 TRP    47      41.374  44.019  56.832  1.00  0.00           H  
ATOM    740  HZ2 TRP    47      38.478  44.601  60.745  1.00  0.00           H  
ATOM    741  HZ3 TRP    47      39.701  42.392  57.280  1.00  0.00           H  
ATOM    742  HH2 TRP    47      38.158  42.684  59.215  1.00  0.00           H  
ATOM    743  N   VAL    48      40.476  48.998  56.871  1.00  0.00           N  
ATOM    744  CA  VAL    48      39.799  50.252  57.029  1.00  0.00           C  
ATOM    745  C   VAL    48      38.799  50.200  58.215  1.00  0.00           C  
ATOM    746  O   VAL    48      38.005  49.276  58.241  1.00  0.00           O  
ATOM    747  CB  VAL    48      39.103  50.880  55.745  1.00  0.00           C  
ATOM    748  CG1 VAL    48      38.312  52.053  56.091  1.00  0.00           C  
ATOM    749  CG2 VAL    48      39.979  51.166  54.556  1.00  0.00           C  
ATOM    750  H   VAL    48      39.943  48.141  56.913  1.00  0.00           H  
ATOM    751  HA  VAL    48      40.589  50.921  57.368  1.00  0.00           H  
ATOM    752  HB  VAL    48      38.406  50.150  55.335  1.00  0.00           H  
ATOM    753 HG11 VAL    48      37.779  52.546  55.278  1.00  0.00           H  
ATOM    754 HG12 VAL    48      37.577  51.869  56.876  1.00  0.00           H  
ATOM    755 HG13 VAL    48      38.913  52.895  56.437  1.00  0.00           H  
ATOM    756 HG21 VAL    48      40.927  51.547  54.935  1.00  0.00           H  
ATOM    757 HG22 VAL    48      40.216  50.197  54.115  1.00  0.00           H  
ATOM    758 HG23 VAL    48      39.552  51.761  53.749  1.00  0.00           H  
ATOM    759  N   GLU    49      38.837  51.155  59.129  1.00  0.00           N  
ATOM    760  CA  GLU    49      37.809  51.242  60.164  1.00  0.00           C  
ATOM    761  C   GLU    49      36.940  52.485  59.840  1.00  0.00           C  
ATOM    762  O   GLU    49      37.525  53.459  59.430  1.00  0.00           O  
ATOM    763  CB  GLU    49      38.418  51.324  61.641  1.00  0.00           C  
ATOM    764  CG  GLU    49      37.462  51.796  62.794  1.00  0.00           C  
ATOM    765  CD  GLU    49      38.188  51.832  64.166  1.00  0.00           C  
ATOM    766  OE1 GLU    49      38.989  52.835  64.369  1.00  0.00           O  
ATOM    767  OE2 GLU    49      38.042  50.862  64.892  1.00  0.00           O1-
ATOM    768  H   GLU    49      39.331  52.033  59.061  1.00  0.00           H  
ATOM    769  HA  GLU    49      37.094  50.424  60.087  1.00  0.00           H  
ATOM    770  HB2 GLU    49      38.719  50.315  61.924  1.00  0.00           H  
ATOM    771  HB3 GLU    49      39.312  51.947  61.637  1.00  0.00           H  
ATOM    772  HG2 GLU    49      37.176  52.843  62.684  1.00  0.00           H  
ATOM    773  HG3 GLU    49      36.617  51.124  62.943  1.00  0.00           H  
ATOM    774  N   VAL    50      35.625  52.499  59.948  1.00  0.00           N  
ATOM    775  CA  VAL    50      34.721  53.634  59.822  1.00  0.00           C  
ATOM    776  C   VAL    50      34.650  54.321  61.210  1.00  0.00           C  
ATOM    777  O   VAL    50      34.576  53.594  62.239  1.00  0.00           O  
ATOM    778  CB  VAL    50      33.279  53.185  59.446  1.00  0.00           C  
ATOM    779  CG1 VAL    50      32.325  54.383  59.471  1.00  0.00           C  
ATOM    780  CG2 VAL    50      33.271  52.683  57.933  1.00  0.00           C  
ATOM    781  H   VAL    50      35.329  51.631  60.372  1.00  0.00           H  
ATOM    782  HA  VAL    50      35.120  54.340  59.094  1.00  0.00           H  
ATOM    783  HB  VAL    50      32.952  52.343  60.057  1.00  0.00           H  
ATOM    784 HG11 VAL    50      32.722  55.231  58.913  1.00  0.00           H  
ATOM    785 HG12 VAL    50      31.344  54.147  59.058  1.00  0.00           H  
ATOM    786 HG13 VAL    50      32.257  54.797  60.477  1.00  0.00           H  
ATOM    787 HG21 VAL    50      33.786  53.335  57.228  1.00  0.00           H  
ATOM    788 HG22 VAL    50      33.758  51.727  57.739  1.00  0.00           H  
ATOM    789 HG23 VAL    50      32.238  52.625  57.590  1.00  0.00           H  
ATOM    790  N   VAL    51      34.653  55.642  61.216  1.00  0.00           N  
ATOM    791  CA  VAL    51      34.597  56.503  62.410  1.00  0.00           C  
ATOM    792  C   VAL    51      33.464  57.526  62.197  1.00  0.00           C  
ATOM    793  O   VAL    51      33.606  58.230  61.230  1.00  0.00           O  
ATOM    794  CB  VAL    51      35.944  57.161  62.748  1.00  0.00           C  
ATOM    795  CG1 VAL    51      35.961  57.899  64.111  1.00  0.00           C  
ATOM    796  CG2 VAL    51      37.023  56.052  62.754  1.00  0.00           C  
ATOM    797  H   VAL    51      34.454  56.082  60.329  1.00  0.00           H  
ATOM    798  HA  VAL    51      34.394  55.952  63.329  1.00  0.00           H  
ATOM    799  HB  VAL    51      36.109  57.792  61.874  1.00  0.00           H  
ATOM    800 HG11 VAL    51      35.975  57.201  64.948  1.00  0.00           H  
ATOM    801 HG12 VAL    51      36.878  58.489  64.107  1.00  0.00           H  
ATOM    802 HG13 VAL    51      35.066  58.514  64.197  1.00  0.00           H  
ATOM    803 HG21 VAL    51      36.582  55.158  63.195  1.00  0.00           H  
ATOM    804 HG22 VAL    51      37.207  55.766  61.719  1.00  0.00           H  
ATOM    805 HG23 VAL    51      37.922  56.460  63.217  1.00  0.00           H  
ATOM    806  N   ARG    52      32.520  57.805  63.137  1.00  0.00           N  
ATOM    807  CA  ARG    52      31.494  58.832  62.974  1.00  0.00           C  
ATOM    808  C   ARG    52      31.365  59.709  64.229  1.00  0.00           C  
ATOM    809  O   ARG    52      31.251  59.246  65.361  1.00  0.00           O  
ATOM    810  CB  ARG    52      30.116  58.222  62.633  1.00  0.00           C  
ATOM    811  CG  ARG    52      30.196  57.439  61.349  1.00  0.00           C  
ATOM    812  CD  ARG    52      28.889  56.913  60.775  1.00  0.00           C  
ATOM    813  NE  ARG    52      28.298  55.840  61.539  1.00  0.00           N  
ATOM    814  CZ  ARG    52      27.196  55.150  61.316  1.00  0.00           C  
ATOM    815  NH1 ARG    52      26.345  55.569  60.382  1.00  0.00           N1+
ATOM    816  NH2 ARG    52      26.789  54.229  62.116  1.00  0.00           N  
ATOM    817  H   ARG    52      32.545  57.345  64.036  1.00  0.00           H  
ATOM    818  HA  ARG    52      31.861  59.515  62.207  1.00  0.00           H  
ATOM    819  HB2 ARG    52      29.797  57.495  63.380  1.00  0.00           H  
ATOM    820  HB3 ARG    52      29.312  58.954  62.563  1.00  0.00           H  
ATOM    821  HG2 ARG    52      30.447  58.172  60.582  1.00  0.00           H  
ATOM    822  HG3 ARG    52      30.896  56.604  61.386  1.00  0.00           H  
ATOM    823  HD2 ARG    52      28.185  57.745  60.753  1.00  0.00           H  
ATOM    824  HD3 ARG    52      29.099  56.508  59.785  1.00  0.00           H  
ATOM    825  HE  ARG    52      28.775  55.411  62.319  1.00  0.00           H  
ATOM    826 HH11 ARG    52      26.726  56.310  59.810  1.00  0.00           H  
ATOM    827 HH12 ARG    52      25.388  55.249  60.330  1.00  0.00           H  
ATOM    828 HH21 ARG    52      27.318  54.133  62.971  1.00  0.00           H  
ATOM    829 HH22 ARG    52      25.817  53.988  62.250  1.00  0.00           H  
ATOM    830  N   ASP    53      31.475  61.036  64.024  1.00  0.00           N  
ATOM    831  CA  ASP    53      31.424  61.993  65.239  1.00  0.00           C  
ATOM    832  C   ASP    53      32.535  61.789  66.266  1.00  0.00           C  
ATOM    833  O   ASP    53      32.374  61.980  67.439  1.00  0.00           O  
ATOM    834  CB  ASP    53      29.978  62.080  65.944  1.00  0.00           C  
ATOM    835  CG  ASP    53      28.832  62.046  64.967  1.00  0.00           C  
ATOM    836  OD1 ASP    53      28.993  61.840  63.714  1.00  0.00           O  
ATOM    837  OD2 ASP    53      27.654  62.234  65.422  1.00  0.00           O1-
ATOM    838  H   ASP    53      31.669  61.373  63.092  1.00  0.00           H  
ATOM    839  HA  ASP    53      31.531  63.006  64.851  1.00  0.00           H  
ATOM    840  HB2 ASP    53      29.825  61.165  66.515  1.00  0.00           H  
ATOM    841  HB3 ASP    53      29.891  63.011  66.505  1.00  0.00           H  
ATOM    842  N   GLY    54      33.640  61.291  65.808  1.00  0.00           N  
ATOM    843  CA  GLY    54      34.843  61.052  66.634  1.00  0.00           C  
ATOM    844  C   GLY    54      34.783  59.704  67.222  1.00  0.00           C  
ATOM    845  O   GLY    54      35.657  59.353  68.007  1.00  0.00           O  
ATOM    846  H   GLY    54      33.738  61.197  64.807  1.00  0.00           H  
ATOM    847  HA2 GLY    54      35.712  61.168  65.986  1.00  0.00           H  
ATOM    848  HA3 GLY    54      35.017  61.711  67.484  1.00  0.00           H  
ATOM    849  N   GLU    55      33.809  58.721  66.929  1.00  0.00           N  
ATOM    850  CA  GLU    55      33.803  57.398  67.504  1.00  0.00           C  
ATOM    851  C   GLU    55      33.778  56.224  66.434  1.00  0.00           C  
ATOM    852  O   GLU    55      33.146  56.321  65.380  1.00  0.00           O  
ATOM    853  CB  GLU    55      32.576  57.364  68.407  1.00  0.00           C  
ATOM    854  CG  GLU    55      32.090  56.062  69.003  1.00  0.00           C  
ATOM    855  CD  GLU    55      33.063  55.320  69.896  1.00  0.00           C  
ATOM    856  OE1 GLU    55      34.294  55.532  69.893  1.00  0.00           O  
ATOM    857  OE2 GLU    55      32.626  54.348  70.662  1.00  0.00           O1-
ATOM    858  H   GLU    55      33.053  59.031  66.335  1.00  0.00           H  
ATOM    859  HA  GLU    55      34.648  57.252  68.177  1.00  0.00           H  
ATOM    860  HB2 GLU    55      32.855  58.091  69.170  1.00  0.00           H  
ATOM    861  HB3 GLU    55      31.721  57.718  67.831  1.00  0.00           H  
ATOM    862  HG2 GLU    55      31.219  56.318  69.608  1.00  0.00           H  
ATOM    863  HG3 GLU    55      31.788  55.346  68.239  1.00  0.00           H  
ATOM    864  N   ALA    56      34.398  55.041  66.799  1.00  0.00           N  
ATOM    865  CA  ALA    56      34.671  53.925  65.954  1.00  0.00           C  
ATOM    866  C   ALA    56      33.387  53.014  65.839  1.00  0.00           C  
ATOM    867  O   ALA    56      32.544  52.870  66.699  1.00  0.00           O  
ATOM    868  CB  ALA    56      35.842  53.129  66.475  1.00  0.00           C  
ATOM    869  H   ALA    56      34.845  54.951  67.700  1.00  0.00           H  
ATOM    870  HA  ALA    56      34.905  54.363  64.984  1.00  0.00           H  
ATOM    871  HB1 ALA    56      35.662  52.815  67.503  1.00  0.00           H  
ATOM    872  HB2 ALA    56      35.836  52.171  65.956  1.00  0.00           H  
ATOM    873  HB3 ALA    56      36.775  53.620  66.197  1.00  0.00           H  
ATOM    874  N   GLU    57      33.334  52.288  64.687  1.00  0.00           N  
ATOM    875  CA  GLU    57      32.248  51.351  64.477  1.00  0.00           C  
ATOM    876  C   GLU    57      32.588  49.885  65.056  1.00  0.00           C  
ATOM    877  O   GLU    57      33.827  49.580  65.151  1.00  0.00           O  
ATOM    878  CB  GLU    57      31.797  51.411  62.988  1.00  0.00           C  
ATOM    879  CG  GLU    57      31.122  52.673  62.656  1.00  0.00           C  
ATOM    880  CD  GLU    57      29.752  52.946  63.177  1.00  0.00           C  
ATOM    881  OE1 GLU    57      29.505  54.159  63.409  1.00  0.00           O  
ATOM    882  OE2 GLU    57      28.971  52.012  63.521  1.00  0.00           O1-
ATOM    883  H   GLU    57      33.905  52.594  63.912  1.00  0.00           H  
ATOM    884  HA  GLU    57      31.395  51.599  65.110  1.00  0.00           H  
ATOM    885  HB2 GLU    57      32.683  51.235  62.379  1.00  0.00           H  
ATOM    886  HB3 GLU    57      31.118  50.615  62.682  1.00  0.00           H  
ATOM    887  HG2 GLU    57      31.665  53.579  62.926  1.00  0.00           H  
ATOM    888  HG3 GLU    57      30.951  52.881  61.600  1.00  0.00           H  
ATOM    889  N   GLU    58      31.636  49.100  65.358  1.00  0.00           N  
ATOM    890  CA  GLU    58      31.963  47.608  65.474  1.00  0.00           C  
ATOM    891  C   GLU    58      32.950  47.040  64.390  1.00  0.00           C  
ATOM    892  O   GLU    58      32.744  47.334  63.157  1.00  0.00           O  
ATOM    893  CB  GLU    58      30.673  46.751  65.543  1.00  0.00           C  
ATOM    894  CG  GLU    58      29.585  47.129  66.529  1.00  0.00           C  
ATOM    895  CD  GLU    58      30.028  47.256  68.008  1.00  0.00           C  
ATOM    896  OE1 GLU    58      30.991  46.573  68.414  1.00  0.00           O  
ATOM    897  OE2 GLU    58      29.343  47.915  68.839  1.00  0.00           O1-
ATOM    898  H   GLU    58      30.664  49.339  65.227  1.00  0.00           H  
ATOM    899  HA  GLU    58      32.502  47.492  66.415  1.00  0.00           H  
ATOM    900  HB2 GLU    58      30.285  46.688  64.527  1.00  0.00           H  
ATOM    901  HB3 GLU    58      31.090  45.768  65.762  1.00  0.00           H  
ATOM    902  HG2 GLU    58      29.335  48.169  66.316  1.00  0.00           H  
ATOM    903  HG3 GLU    58      28.773  46.402  66.506  1.00  0.00           H  
ATOM    904  N   VAL    59      33.871  46.225  64.782  1.00  0.00           N  
ATOM    905  CA  VAL    59      34.775  45.502  63.835  1.00  0.00           C  
ATOM    906  C   VAL    59      34.021  44.602  62.855  1.00  0.00           C  
ATOM    907  O   VAL    59      34.301  44.695  61.620  1.00  0.00           O  
ATOM    908  CB  VAL    59      35.765  44.651  64.682  1.00  0.00           C  
ATOM    909  CG1 VAL    59      36.564  43.681  63.714  1.00  0.00           C  
ATOM    910  CG2 VAL    59      36.817  45.501  65.476  1.00  0.00           C  
ATOM    911  H   VAL    59      33.983  46.086  65.776  1.00  0.00           H  
ATOM    912  HA  VAL    59      35.286  46.248  63.227  1.00  0.00           H  
ATOM    913  HB  VAL    59      35.169  44.066  65.384  1.00  0.00           H  
ATOM    914 HG11 VAL    59      35.901  42.883  63.380  1.00  0.00           H  
ATOM    915 HG12 VAL    59      36.955  44.245  62.867  1.00  0.00           H  
ATOM    916 HG13 VAL    59      37.518  43.333  64.111  1.00  0.00           H  
ATOM    917 HG21 VAL    59      37.192  44.888  66.296  1.00  0.00           H  
ATOM    918 HG22 VAL    59      37.587  45.988  64.878  1.00  0.00           H  
ATOM    919 HG23 VAL    59      36.276  46.295  65.989  1.00  0.00           H  
ATOM    920  N   ALA    60      32.905  43.913  63.347  1.00  0.00           N  
ATOM    921  CA  ALA    60      32.174  43.076  62.448  1.00  0.00           C  
ATOM    922  C   ALA    60      31.058  43.748  61.616  1.00  0.00           C  
ATOM    923  O   ALA    60      30.100  42.992  61.302  1.00  0.00           O  
ATOM    924  CB  ALA    60      31.717  41.895  63.266  1.00  0.00           C  
ATOM    925  H   ALA    60      32.575  44.153  64.271  1.00  0.00           H  
ATOM    926  HA  ALA    60      32.916  42.635  61.782  1.00  0.00           H  
ATOM    927  HB1 ALA    60      32.571  41.389  63.716  1.00  0.00           H  
ATOM    928  HB2 ALA    60      31.033  42.179  64.066  1.00  0.00           H  
ATOM    929  HB3 ALA    60      31.269  41.105  62.663  1.00  0.00           H  
ATOM    930  N   THR    61      31.083  45.038  61.367  1.00  0.00           N  
ATOM    931  CA  THR    61      29.975  45.721  60.693  1.00  0.00           C  
ATOM    932  C   THR    61      29.971  45.394  59.175  1.00  0.00           C  
ATOM    933  O   THR    61      30.968  44.923  58.628  1.00  0.00           O  
ATOM    934  CB  THR    61      30.092  47.176  60.892  1.00  0.00           C  
ATOM    935  CG2 THR    61      31.273  47.812  60.076  1.00  0.00           C  
ATOM    936  OG1 THR    61      28.976  47.987  60.412  1.00  0.00           O  
ATOM    937  H   THR    61      31.870  45.475  61.824  1.00  0.00           H  
ATOM    938  HA  THR    61      29.015  45.390  61.089  1.00  0.00           H  
ATOM    939  HB  THR    61      30.250  47.521  61.914  1.00  0.00           H  
ATOM    940  HG1 THR    61      28.318  47.783  61.080  1.00  0.00           H  
ATOM    941 HG21 THR    61      31.086  48.846  60.366  1.00  0.00           H  
ATOM    942 HG22 THR    61      32.204  47.327  60.371  1.00  0.00           H  
ATOM    943 HG23 THR    61      31.048  47.653  59.022  1.00  0.00           H  
ATOM    944  N   ASN    62      28.842  45.664  58.494  1.00  0.00           N  
ATOM    945  CA  ASN    62      28.525  45.168  57.148  1.00  0.00           C  
ATOM    946  C   ASN    62      29.306  45.871  56.038  1.00  0.00           C  
ATOM    947  O   ASN    62      29.165  47.033  55.822  1.00  0.00           O  
ATOM    948  CB  ASN    62      26.929  45.269  56.965  1.00  0.00           C  
ATOM    949  CG  ASN    62      26.536  44.796  55.599  1.00  0.00           C  
ATOM    950  ND2 ASN    62      25.312  45.055  55.126  1.00  0.00           N  
ATOM    951  OD1 ASN    62      27.325  44.325  54.854  1.00  0.00           O  
ATOM    952  H   ASN    62      28.083  45.990  59.075  1.00  0.00           H  
ATOM    953  HA  ASN    62      28.835  44.136  56.981  1.00  0.00           H  
ATOM    954  HB2 ASN    62      26.468  44.608  57.700  1.00  0.00           H  
ATOM    955  HB3 ASN    62      26.614  46.307  57.077  1.00  0.00           H  
ATOM    956 HD21 ASN    62      25.113  44.881  54.151  1.00  0.00           H  
ATOM    957 HD22 ASN    62      24.514  45.333  55.679  1.00  0.00           H  
ATOM    958  N   GLY    63      30.043  45.081  55.237  1.00  0.00           N  
ATOM    959  CA  GLY    63      30.766  45.420  54.009  1.00  0.00           C  
ATOM    960  C   GLY    63      29.874  46.040  52.919  1.00  0.00           C  
ATOM    961  O   GLY    63      30.335  46.923  52.174  1.00  0.00           O  
ATOM    962  H   GLY    63      30.041  44.092  55.439  1.00  0.00           H  
ATOM    963  HA2 GLY    63      31.507  46.186  54.242  1.00  0.00           H  
ATOM    964  HA3 GLY    63      31.211  44.464  53.733  1.00  0.00           H  
ATOM    965  N   LYS    64      28.650  45.655  52.788  1.00  0.00           N  
ATOM    966  CA  LYS    64      27.715  46.048  51.659  1.00  0.00           C  
ATOM    967  C   LYS    64      26.570  47.016  52.064  1.00  0.00           C  
ATOM    968  O   LYS    64      25.709  47.252  51.291  1.00  0.00           O  
ATOM    969  CB  LYS    64      27.164  44.695  51.112  1.00  0.00           C  
ATOM    970  CG  LYS    64      28.260  43.718  50.602  1.00  0.00           C  
ATOM    971  CD  LYS    64      27.514  42.510  49.967  1.00  0.00           C  
ATOM    972  CE  LYS    64      28.654  41.731  49.298  1.00  0.00           C  
ATOM    973  NZ  LYS    64      28.182  40.550  48.675  1.00  0.00           N1+
ATOM    974  H   LYS    64      28.234  45.008  53.442  1.00  0.00           H  
ATOM    975  HA  LYS    64      28.384  46.559  50.967  1.00  0.00           H  
ATOM    976  HB2 LYS    64      26.516  44.238  51.859  1.00  0.00           H  
ATOM    977  HB3 LYS    64      26.522  44.973  50.276  1.00  0.00           H  
ATOM    978  HG2 LYS    64      28.930  44.236  49.916  1.00  0.00           H  
ATOM    979  HG3 LYS    64      28.928  43.382  51.395  1.00  0.00           H  
ATOM    980  HD2 LYS    64      26.998  41.932  50.733  1.00  0.00           H  
ATOM    981  HD3 LYS    64      26.923  43.010  49.200  1.00  0.00           H  
ATOM    982  HE2 LYS    64      29.097  42.314  48.492  1.00  0.00           H  
ATOM    983  HE3 LYS    64      29.362  41.499  50.094  1.00  0.00           H  
ATOM    984  HZ1 LYS    64      27.820  39.924  49.380  1.00  0.00           H  
ATOM    985  HZ2 LYS    64      27.511  40.735  47.943  1.00  0.00           H  
ATOM    986  HZ3 LYS    64      28.996  40.066  48.324  1.00  0.00           H  
ATOM    987  N   GLN    65      26.570  47.502  53.356  1.00  0.00           N  
ATOM    988  CA  GLN    65      25.537  48.570  53.732  1.00  0.00           C  
ATOM    989  C   GLN    65      25.865  49.873  52.979  1.00  0.00           C  
ATOM    990  O   GLN    65      27.018  50.279  52.800  1.00  0.00           O  
ATOM    991  CB  GLN    65      25.579  48.765  55.300  1.00  0.00           C  
ATOM    992  CG  GLN    65      26.765  49.564  55.891  1.00  0.00           C  
ATOM    993  CD  GLN    65      26.766  49.237  57.426  1.00  0.00           C  
ATOM    994  NE2 GLN    65      27.904  48.705  57.884  1.00  0.00           N  
ATOM    995  OE1 GLN    65      25.826  49.391  58.179  1.00  0.00           O  
ATOM    996  H   GLN    65      27.318  47.221  53.974  1.00  0.00           H  
ATOM    997  HA  GLN    65      24.597  48.141  53.385  1.00  0.00           H  
ATOM    998  HB2 GLN    65      24.644  49.199  55.656  1.00  0.00           H  
ATOM    999  HB3 GLN    65      25.558  47.730  55.641  1.00  0.00           H  
ATOM   1000  HG2 GLN    65      27.671  49.130  55.469  1.00  0.00           H  
ATOM   1001  HG3 GLN    65      26.643  50.631  55.702  1.00  0.00           H  
ATOM   1002 HE21 GLN    65      28.028  48.487  58.862  1.00  0.00           H  
ATOM   1003 HE22 GLN    65      28.695  48.478  57.299  1.00  0.00           H  
ATOM   1004  N   ARG    66      24.768  50.579  52.587  1.00  0.00           N  
ATOM   1005  CA  ARG    66      24.824  52.064  52.259  1.00  0.00           C  
ATOM   1006  C   ARG    66      25.032  52.750  53.609  1.00  0.00           C  
ATOM   1007  O   ARG    66      24.190  52.746  54.458  1.00  0.00           O  
ATOM   1008  CB  ARG    66      23.533  52.565  51.566  1.00  0.00           C  
ATOM   1009  CG  ARG    66      23.518  52.037  50.072  1.00  0.00           C  
ATOM   1010  CD  ARG    66      24.262  53.038  49.142  1.00  0.00           C  
ATOM   1011  NE  ARG    66      23.376  53.564  48.036  1.00  0.00           N  
ATOM   1012  CZ  ARG    66      22.936  53.040  46.902  1.00  0.00           C  
ATOM   1013  NH1 ARG    66      23.493  51.880  46.480  1.00  0.00           N1+
ATOM   1014  NH2 ARG    66      21.976  53.568  46.343  1.00  0.00           N  
ATOM   1015  H   ARG    66      23.903  50.089  52.761  1.00  0.00           H  
ATOM   1016  HA  ARG    66      25.730  52.163  51.660  1.00  0.00           H  
ATOM   1017  HB2 ARG    66      22.714  52.259  52.217  1.00  0.00           H  
ATOM   1018  HB3 ARG    66      23.638  53.650  51.549  1.00  0.00           H  
ATOM   1019  HG2 ARG    66      24.061  51.121  49.840  1.00  0.00           H  
ATOM   1020  HG3 ARG    66      22.481  52.092  49.740  1.00  0.00           H  
ATOM   1021  HD2 ARG    66      24.725  53.881  49.656  1.00  0.00           H  
ATOM   1022  HD3 ARG    66      25.042  52.462  48.646  1.00  0.00           H  
ATOM   1023  HE  ARG    66      22.947  54.464  48.197  1.00  0.00           H  
ATOM   1024 HH11 ARG    66      24.165  51.506  47.134  1.00  0.00           H  
ATOM   1025 HH12 ARG    66      23.011  51.420  45.721  1.00  0.00           H  
ATOM   1026 HH21 ARG    66      21.585  54.476  46.551  1.00  0.00           H  
ATOM   1027 HH22 ARG    66      21.560  53.159  45.518  1.00  0.00           H  
ATOM   1028  N   TRP    67      26.182  53.466  53.744  1.00  0.00           N  
ATOM   1029  CA  TRP    67      26.314  54.456  54.762  1.00  0.00           C  
ATOM   1030  C   TRP    67      25.737  55.853  54.334  1.00  0.00           C  
ATOM   1031  O   TRP    67      25.706  56.229  53.172  1.00  0.00           O  
ATOM   1032  CB  TRP    67      27.731  54.699  55.131  1.00  0.00           C  
ATOM   1033  CG  TRP    67      28.630  53.485  55.473  1.00  0.00           C  
ATOM   1034  CD1 TRP    67      29.330  52.733  54.600  1.00  0.00           C  
ATOM   1035  CD2 TRP    67      28.772  52.834  56.766  1.00  0.00           C  
ATOM   1036  CE2 TRP    67      29.590  51.682  56.602  1.00  0.00           C  
ATOM   1037  CE3 TRP    67      28.328  53.208  58.066  1.00  0.00           C  
ATOM   1038  NE1 TRP    67      29.894  51.564  55.263  1.00  0.00           N  
ATOM   1039  CZ2 TRP    67      29.960  50.942  57.720  1.00  0.00           C  
ATOM   1040  CZ3 TRP    67      28.614  52.365  59.164  1.00  0.00           C  
ATOM   1041  CH2 TRP    67      29.463  51.245  59.017  1.00  0.00           C  
ATOM   1042  H   TRP    67      26.764  53.582  52.926  1.00  0.00           H  
ATOM   1043  HA  TRP    67      25.874  54.133  55.706  1.00  0.00           H  
ATOM   1044  HB2 TRP    67      28.217  55.232  54.313  1.00  0.00           H  
ATOM   1045  HB3 TRP    67      27.703  55.364  55.995  1.00  0.00           H  
ATOM   1046  HD1 TRP    67      29.298  52.977  53.548  1.00  0.00           H  
ATOM   1047  HE1 TRP    67      30.202  50.719  54.804  1.00  0.00           H  
ATOM   1048  HE3 TRP    67      27.633  54.023  58.203  1.00  0.00           H  
ATOM   1049  HZ2 TRP    67      30.748  50.209  57.625  1.00  0.00           H  
ATOM   1050  HZ3 TRP    67      28.146  52.570  60.116  1.00  0.00           H  
ATOM   1051  HH2 TRP    67      29.829  50.637  59.831  1.00  0.00           H  
ATOM   1052  N   LEU    68      25.213  56.663  55.368  1.00  0.00           N  
ATOM   1053  CA  LEU    68      24.640  57.974  55.013  1.00  0.00           C  
ATOM   1054  C   LEU    68      25.766  58.940  54.844  1.00  0.00           C  
ATOM   1055  O   LEU    68      26.795  58.895  55.533  1.00  0.00           O  
ATOM   1056  CB  LEU    68      23.735  58.347  56.153  1.00  0.00           C  
ATOM   1057  CG  LEU    68      22.923  59.612  56.131  1.00  0.00           C  
ATOM   1058  CD1 LEU    68      21.627  59.468  55.316  1.00  0.00           C  
ATOM   1059  CD2 LEU    68      22.475  59.985  57.619  1.00  0.00           C  
ATOM   1060  H   LEU    68      25.017  56.251  56.269  1.00  0.00           H  
ATOM   1061  HA  LEU    68      23.934  57.802  54.201  1.00  0.00           H  
ATOM   1062  HB2 LEU    68      23.100  57.489  56.374  1.00  0.00           H  
ATOM   1063  HB3 LEU    68      24.390  58.354  57.025  1.00  0.00           H  
ATOM   1064  HG  LEU    68      23.557  60.429  55.788  1.00  0.00           H  
ATOM   1065 HD11 LEU    68      21.134  58.617  55.786  1.00  0.00           H  
ATOM   1066 HD12 LEU    68      20.982  60.343  55.387  1.00  0.00           H  
ATOM   1067 HD13 LEU    68      21.906  59.273  54.280  1.00  0.00           H  
ATOM   1068 HD21 LEU    68      23.334  60.113  58.277  1.00  0.00           H  
ATOM   1069 HD22 LEU    68      21.783  60.827  57.581  1.00  0.00           H  
ATOM   1070 HD23 LEU    68      21.967  59.110  58.026  1.00  0.00           H  
ATOM   1071  N   LEU    69      25.648  59.855  53.864  1.00  0.00           N  
ATOM   1072  CA  LEU    69      26.680  60.884  53.592  1.00  0.00           C  
ATOM   1073  C   LEU    69      26.811  61.999  54.705  1.00  0.00           C  
ATOM   1074  O   LEU    69      26.695  63.208  54.394  1.00  0.00           O  
ATOM   1075  CB  LEU    69      26.494  61.461  52.139  1.00  0.00           C  
ATOM   1076  CG  LEU    69      27.689  62.010  51.486  1.00  0.00           C  
ATOM   1077  CD1 LEU    69      28.913  60.983  51.330  1.00  0.00           C  
ATOM   1078  CD2 LEU    69      27.216  62.645  50.107  1.00  0.00           C  
ATOM   1079  H   LEU    69      24.756  59.834  53.390  1.00  0.00           H  
ATOM   1080  HA  LEU    69      27.600  60.299  53.612  1.00  0.00           H  
ATOM   1081  HB2 LEU    69      26.116  60.676  51.485  1.00  0.00           H  
ATOM   1082  HB3 LEU    69      25.784  62.288  52.111  1.00  0.00           H  
ATOM   1083  HG  LEU    69      27.945  62.805  52.187  1.00  0.00           H  
ATOM   1084 HD11 LEU    69      29.768  61.515  50.915  1.00  0.00           H  
ATOM   1085 HD12 LEU    69      29.170  60.534  52.289  1.00  0.00           H  
ATOM   1086 HD13 LEU    69      28.596  60.232  50.606  1.00  0.00           H  
ATOM   1087 HD21 LEU    69      28.088  63.044  49.587  1.00  0.00           H  
ATOM   1088 HD22 LEU    69      26.770  61.867  49.488  1.00  0.00           H  
ATOM   1089 HD23 LEU    69      26.509  63.456  50.282  1.00  0.00           H  
ATOM   1090  N   SER    70      26.738  61.589  55.990  1.00  0.00           N  
ATOM   1091  CA  SER    70      26.836  62.388  57.178  1.00  0.00           C  
ATOM   1092  C   SER    70      28.235  63.024  57.143  1.00  0.00           C  
ATOM   1093  O   SER    70      29.213  62.312  57.136  1.00  0.00           O  
ATOM   1094  CB  SER    70      26.499  61.538  58.435  1.00  0.00           C  
ATOM   1095  OG  SER    70      27.073  62.233  59.489  1.00  0.00           O  
ATOM   1096  H   SER    70      26.716  60.593  56.156  1.00  0.00           H  
ATOM   1097  HA  SER    70      26.129  63.217  57.144  1.00  0.00           H  
ATOM   1098  HB2 SER    70      25.453  61.303  58.631  1.00  0.00           H  
ATOM   1099  HB3 SER    70      26.978  60.582  58.219  1.00  0.00           H  
ATOM   1100  HG  SER    70      27.200  61.636  60.230  1.00  0.00           H  
ATOM   1101  N   PRO    71      28.373  64.402  57.253  1.00  0.00           N  
ATOM   1102  CA  PRO    71      29.676  65.196  57.108  1.00  0.00           C  
ATOM   1103  C   PRO    71      30.709  64.913  58.073  1.00  0.00           C  
ATOM   1104  O   PRO    71      31.853  65.142  57.863  1.00  0.00           O  
ATOM   1105  CB  PRO    71      29.321  66.667  57.187  1.00  0.00           C  
ATOM   1106  CG  PRO    71      27.891  66.676  56.483  1.00  0.00           C  
ATOM   1107  CD  PRO    71      27.288  65.357  57.002  1.00  0.00           C  
ATOM   1108  HA  PRO    71      30.009  64.914  56.110  1.00  0.00           H  
ATOM   1109  HB2 PRO    71      29.214  66.960  58.231  1.00  0.00           H  
ATOM   1110  HB3 PRO    71      29.970  67.356  56.646  1.00  0.00           H  
ATOM   1111  HG2 PRO    71      27.264  67.561  56.588  1.00  0.00           H  
ATOM   1112  HG3 PRO    71      28.123  66.649  55.418  1.00  0.00           H  
ATOM   1113  HD2 PRO    71      26.776  65.783  57.865  1.00  0.00           H  
ATOM   1114  HD3 PRO    71      26.574  65.043  56.240  1.00  0.00           H  
ATOM   1115  N   SER    72      30.247  64.553  59.354  1.00  0.00           N  
ATOM   1116  CA  SER    72      31.141  64.096  60.432  1.00  0.00           C  
ATOM   1117  C   SER    72      31.630  62.598  60.197  1.00  0.00           C  
ATOM   1118  O   SER    72      32.404  62.180  61.049  1.00  0.00           O  
ATOM   1119  CB  SER    72      30.466  64.285  61.734  1.00  0.00           C  
ATOM   1120  OG  SER    72      29.171  63.680  61.690  1.00  0.00           O  
ATOM   1121  H   SER    72      29.258  64.401  59.495  1.00  0.00           H  
ATOM   1122  HA  SER    72      31.970  64.802  60.485  1.00  0.00           H  
ATOM   1123  HB2 SER    72      31.014  63.790  62.536  1.00  0.00           H  
ATOM   1124  HB3 SER    72      30.396  65.316  62.080  1.00  0.00           H  
ATOM   1125  HG  SER    72      29.168  62.920  62.277  1.00  0.00           H  
ATOM   1126  N   THR    73      31.222  61.816  59.121  1.00  0.00           N  
ATOM   1127  CA  THR    73      31.762  60.437  58.878  1.00  0.00           C  
ATOM   1128  C   THR    73      33.166  60.540  58.309  1.00  0.00           C  
ATOM   1129  O   THR    73      33.483  61.330  57.446  1.00  0.00           O  
ATOM   1130  CB  THR    73      30.796  59.661  57.939  1.00  0.00           C  
ATOM   1131  CG2 THR    73      31.316  58.242  57.731  1.00  0.00           C  
ATOM   1132  OG1 THR    73      29.442  59.644  58.260  1.00  0.00           O  
ATOM   1133  H   THR    73      30.653  62.263  58.416  1.00  0.00           H  
ATOM   1134  HA  THR    73      31.724  59.904  59.828  1.00  0.00           H  
ATOM   1135  HB  THR    73      30.824  60.254  57.025  1.00  0.00           H  
ATOM   1136  HG1 THR    73      29.262  60.538  57.962  1.00  0.00           H  
ATOM   1137 HG21 THR    73      32.075  58.142  56.956  1.00  0.00           H  
ATOM   1138 HG22 THR    73      31.683  57.896  58.698  1.00  0.00           H  
ATOM   1139 HG23 THR    73      30.443  57.653  57.451  1.00  0.00           H  
ATOM   1140  N   THR    74      34.176  59.830  58.871  1.00  0.00           N  
ATOM   1141  CA  THR    74      35.592  59.706  58.521  1.00  0.00           C  
ATOM   1142  C   THR    74      36.008  58.239  58.624  1.00  0.00           C  
ATOM   1143  O   THR    74      35.192  57.372  59.016  1.00  0.00           O  
ATOM   1144  CB  THR    74      36.437  60.577  59.473  1.00  0.00           C  
ATOM   1145  CG2 THR    74      36.086  62.126  59.330  1.00  0.00           C  
ATOM   1146  OG1 THR    74      36.252  60.104  60.800  1.00  0.00           O  
ATOM   1147  H   THR    74      33.976  59.173  59.612  1.00  0.00           H  
ATOM   1148  HA  THR    74      35.764  60.090  57.516  1.00  0.00           H  
ATOM   1149  HB  THR    74      37.475  60.404  59.188  1.00  0.00           H  
ATOM   1150  HG1 THR    74      36.421  59.169  60.938  1.00  0.00           H  
ATOM   1151 HG21 THR    74      36.693  62.618  60.091  1.00  0.00           H  
ATOM   1152 HG22 THR    74      36.337  62.449  58.320  1.00  0.00           H  
ATOM   1153 HG23 THR    74      35.017  62.294  59.456  1.00  0.00           H  
ATOM   1154  N   LEU    75      37.225  57.981  58.102  1.00  0.00           N  
ATOM   1155  CA  LEU    75      37.716  56.710  57.732  1.00  0.00           C  
ATOM   1156  C   LEU    75      39.259  56.600  58.087  1.00  0.00           C  
ATOM   1157  O   LEU    75      40.074  57.390  57.641  1.00  0.00           O  
ATOM   1158  CB  LEU    75      37.533  56.511  56.247  1.00  0.00           C  
ATOM   1159  CG  LEU    75      36.052  56.663  55.588  1.00  0.00           C  
ATOM   1160  CD1 LEU    75      35.978  56.522  54.091  1.00  0.00           C  
ATOM   1161  CD2 LEU    75      35.117  55.679  56.128  1.00  0.00           C  
ATOM   1162  H   LEU    75      37.609  58.811  57.675  1.00  0.00           H  
ATOM   1163  HA  LEU    75      37.170  55.948  58.287  1.00  0.00           H  
ATOM   1164  HB2 LEU    75      38.152  57.156  55.623  1.00  0.00           H  
ATOM   1165  HB3 LEU    75      37.847  55.487  56.041  1.00  0.00           H  
ATOM   1166  HG  LEU    75      35.809  57.712  55.759  1.00  0.00           H  
ATOM   1167 HD11 LEU    75      36.545  57.336  53.641  1.00  0.00           H  
ATOM   1168 HD12 LEU    75      36.336  55.553  53.744  1.00  0.00           H  
ATOM   1169 HD13 LEU    75      34.936  56.575  53.774  1.00  0.00           H  
ATOM   1170 HD21 LEU    75      35.344  54.689  55.733  1.00  0.00           H  
ATOM   1171 HD22 LEU    75      35.118  55.595  57.215  1.00  0.00           H  
ATOM   1172 HD23 LEU    75      34.153  55.875  55.659  1.00  0.00           H  
ATOM   1173  N   ARG    76      39.605  55.683  58.945  1.00  0.00           N  
ATOM   1174  CA  ARG    76      40.951  55.364  59.327  1.00  0.00           C  
ATOM   1175  C   ARG    76      41.415  54.140  58.452  1.00  0.00           C  
ATOM   1176  O   ARG    76      40.813  53.105  58.607  1.00  0.00           O  
ATOM   1177  CB  ARG    76      40.866  55.043  60.920  1.00  0.00           C  
ATOM   1178  CG  ARG    76      42.287  54.698  61.459  1.00  0.00           C  
ATOM   1179  CD  ARG    76      42.361  54.616  62.975  1.00  0.00           C  
ATOM   1180  NE  ARG    76      42.187  55.899  63.616  1.00  0.00           N  
ATOM   1181  CZ  ARG    76      41.136  56.295  64.358  1.00  0.00           C  
ATOM   1182  NH1 ARG    76      39.994  55.684  64.450  1.00  0.00           N1+
ATOM   1183  NH2 ARG    76      41.132  57.451  64.967  1.00  0.00           N  
ATOM   1184  H   ARG    76      38.891  55.145  59.416  1.00  0.00           H  
ATOM   1185  HA  ARG    76      41.571  56.239  59.132  1.00  0.00           H  
ATOM   1186  HB2 ARG    76      40.568  55.999  61.350  1.00  0.00           H  
ATOM   1187  HB3 ARG    76      40.079  54.318  61.129  1.00  0.00           H  
ATOM   1188  HG2 ARG    76      42.670  53.742  61.102  1.00  0.00           H  
ATOM   1189  HG3 ARG    76      42.967  55.468  61.094  1.00  0.00           H  
ATOM   1190  HD2 ARG    76      41.763  53.876  63.507  1.00  0.00           H  
ATOM   1191  HD3 ARG    76      43.397  54.360  63.196  1.00  0.00           H  
ATOM   1192  HE  ARG    76      42.883  56.614  63.463  1.00  0.00           H  
ATOM   1193 HH11 ARG    76      40.014  54.800  63.961  1.00  0.00           H  
ATOM   1194 HH12 ARG    76      39.200  55.889  65.038  1.00  0.00           H  
ATOM   1195 HH21 ARG    76      41.941  58.048  64.870  1.00  0.00           H  
ATOM   1196 HH22 ARG    76      40.346  57.627  65.576  1.00  0.00           H  
ATOM   1197  N   VAL    77      42.392  54.397  57.600  1.00  0.00           N  
ATOM   1198  CA  VAL    77      42.959  53.375  56.568  1.00  0.00           C  
ATOM   1199  C   VAL    77      44.387  52.937  56.898  1.00  0.00           C  
ATOM   1200  O   VAL    77      45.287  53.803  57.205  1.00  0.00           O  
ATOM   1201  CB  VAL    77      42.837  53.817  55.109  1.00  0.00           C  
ATOM   1202  CG1 VAL    77      43.525  52.924  54.074  1.00  0.00           C  
ATOM   1203  CG2 VAL    77      41.535  54.292  54.447  1.00  0.00           C  
ATOM   1204  H   VAL    77      42.842  55.298  57.673  1.00  0.00           H  
ATOM   1205  HA  VAL    77      42.347  52.473  56.575  1.00  0.00           H  
ATOM   1206  HB  VAL    77      43.441  54.724  55.093  1.00  0.00           H  
ATOM   1207 HG11 VAL    77      42.758  52.186  53.837  1.00  0.00           H  
ATOM   1208 HG12 VAL    77      43.700  53.562  53.207  1.00  0.00           H  
ATOM   1209 HG13 VAL    77      44.435  52.423  54.402  1.00  0.00           H  
ATOM   1210 HG21 VAL    77      40.747  53.539  54.466  1.00  0.00           H  
ATOM   1211 HG22 VAL    77      41.139  55.126  55.025  1.00  0.00           H  
ATOM   1212 HG23 VAL    77      41.688  54.686  53.442  1.00  0.00           H  
ATOM   1213  N   THR    78      44.565  51.634  57.013  1.00  0.00           N  
ATOM   1214  CA  THR    78      45.776  50.949  57.467  1.00  0.00           C  
ATOM   1215  C   THR    78      46.530  50.199  56.378  1.00  0.00           C  
ATOM   1216  O   THR    78      45.857  49.589  55.530  1.00  0.00           O  
ATOM   1217  CB  THR    78      45.436  50.165  58.694  1.00  0.00           C  
ATOM   1218  CG2 THR    78      46.465  49.246  59.373  1.00  0.00           C  
ATOM   1219  OG1 THR    78      44.930  50.996  59.691  1.00  0.00           O  
ATOM   1220  H   THR    78      43.741  51.132  56.716  1.00  0.00           H  
ATOM   1221  HA  THR    78      46.556  51.634  57.801  1.00  0.00           H  
ATOM   1222  HB  THR    78      44.651  49.473  58.389  1.00  0.00           H  
ATOM   1223  HG1 THR    78      43.971  50.950  59.683  1.00  0.00           H  
ATOM   1224 HG21 THR    78      45.899  48.804  60.193  1.00  0.00           H  
ATOM   1225 HG22 THR    78      46.803  48.503  58.650  1.00  0.00           H  
ATOM   1226 HG23 THR    78      47.332  49.833  59.672  1.00  0.00           H  
ATOM   1227  N   MET    79      47.790  49.931  56.583  1.00  0.00           N  
ATOM   1228  CA  MET    79      48.513  48.942  55.797  1.00  0.00           C  
ATOM   1229  C   MET    79      49.443  48.205  56.673  1.00  0.00           C  
ATOM   1230  O   MET    79      50.287  48.818  57.328  1.00  0.00           O  
ATOM   1231  CB  MET    79      49.161  49.460  54.483  1.00  0.00           C  
ATOM   1232  CG  MET    79      48.081  50.065  53.537  1.00  0.00           C  
ATOM   1233  SD  MET    79      48.561  50.960  52.026  1.00  0.00           S  
ATOM   1234  CE  MET    79      49.622  49.831  51.088  1.00  0.00           C  
ATOM   1235  H   MET    79      48.331  50.469  57.246  1.00  0.00           H  
ATOM   1236  HA  MET    79      47.791  48.249  55.365  1.00  0.00           H  
ATOM   1237  HB2 MET    79      49.947  50.186  54.692  1.00  0.00           H  
ATOM   1238  HB3 MET    79      49.708  48.619  54.058  1.00  0.00           H  
ATOM   1239  HG2 MET    79      47.389  49.294  53.197  1.00  0.00           H  
ATOM   1240  HG3 MET    79      47.515  50.784  54.129  1.00  0.00           H  
ATOM   1241  HE1 MET    79      49.058  49.077  50.537  1.00  0.00           H  
ATOM   1242  HE2 MET    79      50.166  50.443  50.369  1.00  0.00           H  
ATOM   1243  HE3 MET    79      50.359  49.276  51.668  1.00  0.00           H  
ATOM   1244  N   SER    80      49.458  46.818  56.703  1.00  0.00           N  
ATOM   1245  CA  SER    80      50.059  46.048  57.811  1.00  0.00           C  
ATOM   1246  C   SER    80      51.456  45.683  57.350  1.00  0.00           C  
ATOM   1247  O   SER    80      52.288  45.284  58.133  1.00  0.00           O  
ATOM   1248  CB  SER    80      49.225  44.808  58.322  1.00  0.00           C  
ATOM   1249  OG  SER    80      47.946  45.441  58.642  1.00  0.00           O  
ATOM   1250  H   SER    80      48.803  46.287  56.147  1.00  0.00           H  
ATOM   1251  HA  SER    80      50.140  46.690  58.688  1.00  0.00           H  
ATOM   1252  HB2 SER    80      48.960  44.079  57.557  1.00  0.00           H  
ATOM   1253  HB3 SER    80      49.599  44.234  59.170  1.00  0.00           H  
ATOM   1254  HG  SER    80      47.506  45.537  57.794  1.00  0.00           H  
ATOM   1255  N   GLN    81      51.735  45.733  56.031  1.00  0.00           N  
ATOM   1256  CA  GLN    81      53.015  45.403  55.413  1.00  0.00           C  
ATOM   1257  C   GLN    81      53.548  46.579  54.474  1.00  0.00           C  
ATOM   1258  O   GLN    81      52.817  47.455  54.001  1.00  0.00           O  
ATOM   1259  CB  GLN    81      52.922  44.105  54.678  1.00  0.00           C  
ATOM   1260  CG  GLN    81      52.662  42.867  55.581  1.00  0.00           C  
ATOM   1261  CD  GLN    81      53.724  42.361  56.467  1.00  0.00           C  
ATOM   1262  NE2 GLN    81      53.396  41.636  57.531  1.00  0.00           N  
ATOM   1263  OE1 GLN    81      54.946  42.565  56.294  1.00  0.00           O  
ATOM   1264  H   GLN    81      50.988  45.985  55.400  1.00  0.00           H  
ATOM   1265  HA  GLN    81      53.785  45.314  56.180  1.00  0.00           H  
ATOM   1266  HB2 GLN    81      52.033  44.035  54.050  1.00  0.00           H  
ATOM   1267  HB3 GLN    81      53.769  43.907  54.023  1.00  0.00           H  
ATOM   1268  HG2 GLN    81      51.771  43.077  56.172  1.00  0.00           H  
ATOM   1269  HG3 GLN    81      52.434  42.020  54.934  1.00  0.00           H  
ATOM   1270 HE21 GLN    81      54.047  41.012  57.986  1.00  0.00           H  
ATOM   1271 HE22 GLN    81      52.435  41.440  57.771  1.00  0.00           H  
ATOM   1272  N   ALA    82      54.844  46.622  54.271  1.00  0.00           N  
ATOM   1273  CA  ALA    82      55.443  47.323  53.172  1.00  0.00           C  
ATOM   1274  C   ALA    82      55.240  46.597  51.853  1.00  0.00           C  
ATOM   1275  O   ALA    82      55.170  45.364  51.780  1.00  0.00           O  
ATOM   1276  CB  ALA    82      56.897  47.570  53.564  1.00  0.00           C  
ATOM   1277  H   ALA    82      55.441  45.973  54.762  1.00  0.00           H  
ATOM   1278  HA  ALA    82      54.960  48.300  53.209  1.00  0.00           H  
ATOM   1279  HB1 ALA    82      56.958  47.863  54.612  1.00  0.00           H  
ATOM   1280  HB2 ALA    82      57.431  46.631  53.413  1.00  0.00           H  
ATOM   1281  HB3 ALA    82      57.394  48.260  52.882  1.00  0.00           H  
ATOM   1282  N   SER    83      55.213  47.363  50.714  1.00  0.00           N  
ATOM   1283  CA  SER    83      54.959  46.725  49.396  1.00  0.00           C  
ATOM   1284  C   SER    83      56.194  46.013  48.740  1.00  0.00           C  
ATOM   1285  O   SER    83      57.337  46.025  49.258  1.00  0.00           O  
ATOM   1286  CB  SER    83      54.486  47.916  48.462  1.00  0.00           C  
ATOM   1287  OG  SER    83      53.103  48.147  48.737  1.00  0.00           O  
ATOM   1288  H   SER    83      55.511  48.321  50.834  1.00  0.00           H  
ATOM   1289  HA  SER    83      54.105  46.054  49.478  1.00  0.00           H  
ATOM   1290  HB2 SER    83      55.031  48.831  48.694  1.00  0.00           H  
ATOM   1291  HB3 SER    83      54.626  47.769  47.391  1.00  0.00           H  
ATOM   1292  HG  SER    83      52.681  48.176  47.876  1.00  0.00           H  
ATOM   1293  N   THR    84      55.918  45.252  47.725  1.00  0.00           N  
ATOM   1294  CA  THR    84      56.878  44.363  47.051  1.00  0.00           C  
ATOM   1295  C   THR    84      56.737  44.274  45.520  1.00  0.00           C  
ATOM   1296  O   THR    84      57.729  44.312  44.788  1.00  0.00           O  
ATOM   1297  CB  THR    84      56.689  42.978  47.662  1.00  0.00           C  
ATOM   1298  CG2 THR    84      56.971  42.736  49.205  1.00  0.00           C  
ATOM   1299  OG1 THR    84      55.344  42.471  47.473  1.00  0.00           O  
ATOM   1300  H   THR    84      54.960  45.199  47.409  1.00  0.00           H  
ATOM   1301  HA  THR    84      57.927  44.582  47.254  1.00  0.00           H  
ATOM   1302  HB  THR    84      57.404  42.351  47.131  1.00  0.00           H  
ATOM   1303  HG1 THR    84      55.189  42.115  46.595  1.00  0.00           H  
ATOM   1304 HG21 THR    84      56.422  43.462  49.804  1.00  0.00           H  
ATOM   1305 HG22 THR    84      56.786  41.718  49.546  1.00  0.00           H  
ATOM   1306 HG23 THR    84      58.023  42.928  49.418  1.00  0.00           H  
ATOM   1307  N   GLU    85      55.527  44.330  45.040  1.00  0.00           N  
ATOM   1308  CA  GLU    85      55.209  44.516  43.562  1.00  0.00           C  
ATOM   1309  C   GLU    85      55.267  45.936  43.131  1.00  0.00           C  
ATOM   1310  O   GLU    85      54.999  46.869  43.889  1.00  0.00           O  
ATOM   1311  CB  GLU    85      53.749  43.946  43.466  1.00  0.00           C  
ATOM   1312  CG  GLU    85      53.501  42.611  44.074  1.00  0.00           C  
ATOM   1313  CD  GLU    85      54.680  41.611  44.078  1.00  0.00           C  
ATOM   1314  OE1 GLU    85      54.967  41.265  45.229  1.00  0.00           O  
ATOM   1315  OE2 GLU    85      55.400  41.402  43.063  1.00  0.00           O1-
ATOM   1316  H   GLU    85      54.745  44.332  45.678  1.00  0.00           H  
ATOM   1317  HA  GLU    85      55.993  44.018  42.992  1.00  0.00           H  
ATOM   1318  HB2 GLU    85      53.097  44.713  43.884  1.00  0.00           H  
ATOM   1319  HB3 GLU    85      53.364  43.966  42.446  1.00  0.00           H  
ATOM   1320  HG2 GLU    85      53.283  42.739  45.134  1.00  0.00           H  
ATOM   1321  HG3 GLU    85      52.600  42.224  43.598  1.00  0.00           H  
ATOM   1322  N   ALA    86      55.642  46.287  41.858  1.00  0.00           N  
ATOM   1323  CA  ALA    86      55.377  47.631  41.337  1.00  0.00           C  
ATOM   1324  C   ALA    86      53.863  47.966  41.297  1.00  0.00           C  
ATOM   1325  O   ALA    86      53.515  49.151  41.304  1.00  0.00           O  
ATOM   1326  CB  ALA    86      56.018  47.790  39.981  1.00  0.00           C  
ATOM   1327  H   ALA    86      55.911  45.617  41.152  1.00  0.00           H  
ATOM   1328  HA  ALA    86      55.800  48.358  42.030  1.00  0.00           H  
ATOM   1329  HB1 ALA    86      55.909  48.826  39.662  1.00  0.00           H  
ATOM   1330  HB2 ALA    86      57.092  47.641  40.090  1.00  0.00           H  
ATOM   1331  HB3 ALA    86      55.749  47.046  39.231  1.00  0.00           H  
ATOM   1332  N   SER    87      53.018  46.928  41.368  1.00  0.00           N  
ATOM   1333  CA  SER    87      51.574  47.139  41.188  1.00  0.00           C  
ATOM   1334  C   SER    87      51.024  47.888  42.382  1.00  0.00           C  
ATOM   1335  O   SER    87      51.407  47.648  43.534  1.00  0.00           O  
ATOM   1336  CB  SER    87      50.854  45.822  41.016  1.00  0.00           C  
ATOM   1337  OG  SER    87      51.327  44.925  40.010  1.00  0.00           O  
ATOM   1338  H   SER    87      53.358  45.984  41.487  1.00  0.00           H  
ATOM   1339  HA  SER    87      51.435  47.749  40.296  1.00  0.00           H  
ATOM   1340  HB2 SER    87      51.112  45.303  41.939  1.00  0.00           H  
ATOM   1341  HB3 SER    87      49.790  46.006  40.868  1.00  0.00           H  
ATOM   1342  HG  SER    87      51.490  45.412  39.199  1.00  0.00           H  
ATOM   1343  N   SER    88      49.984  48.720  42.174  1.00  0.00           N  
ATOM   1344  CA  SER    88      49.174  49.497  43.114  1.00  0.00           C  
ATOM   1345  C   SER    88      48.081  48.733  43.744  1.00  0.00           C  
ATOM   1346  O   SER    88      47.269  48.079  43.071  1.00  0.00           O  
ATOM   1347  CB  SER    88      48.735  50.774  42.360  1.00  0.00           C  
ATOM   1348  OG  SER    88      49.790  51.634  42.144  1.00  0.00           O  
ATOM   1349  H   SER    88      49.660  48.773  41.219  1.00  0.00           H  
ATOM   1350  HA  SER    88      49.878  49.821  43.880  1.00  0.00           H  
ATOM   1351  HB2 SER    88      48.174  50.636  41.436  1.00  0.00           H  
ATOM   1352  HB3 SER    88      48.008  51.256  43.014  1.00  0.00           H  
ATOM   1353  HG  SER    88      50.284  51.366  41.367  1.00  0.00           H  
ATOM   1354  N   ASP    89      47.908  48.933  45.019  1.00  0.00           N  
ATOM   1355  CA  ASP    89      46.707  48.553  45.884  1.00  0.00           C  
ATOM   1356  C   ASP    89      45.681  49.747  45.864  1.00  0.00           C  
ATOM   1357  O   ASP    89      46.029  50.777  45.327  1.00  0.00           O  
ATOM   1358  CB  ASP    89      47.185  48.146  47.269  1.00  0.00           C  
ATOM   1359  CG  ASP    89      48.232  47.027  47.290  1.00  0.00           C  
ATOM   1360  OD1 ASP    89      49.236  47.136  48.030  1.00  0.00           O  
ATOM   1361  OD2 ASP    89      48.091  45.964  46.657  1.00  0.00           O1-
ATOM   1362  H   ASP    89      48.677  49.338  45.532  1.00  0.00           H  
ATOM   1363  HA  ASP    89      46.234  47.633  45.540  1.00  0.00           H  
ATOM   1364  HB2 ASP    89      47.501  49.032  47.819  1.00  0.00           H  
ATOM   1365  HB3 ASP    89      46.317  47.945  47.897  1.00  0.00           H  
ATOM   1366  N   LYS    90      44.454  49.511  46.395  1.00  0.00           N  
ATOM   1367  CA  LYS    90      43.350  50.362  45.937  1.00  0.00           C  
ATOM   1368  C   LYS    90      42.365  50.543  47.097  1.00  0.00           C  
ATOM   1369  O   LYS    90      42.079  49.573  47.822  1.00  0.00           O  
ATOM   1370  CB  LYS    90      42.727  49.707  44.722  1.00  0.00           C  
ATOM   1371  CG  LYS    90      41.474  50.449  44.066  1.00  0.00           C  
ATOM   1372  CD  LYS    90      40.963  49.614  42.957  1.00  0.00           C  
ATOM   1373  CE  LYS    90      39.960  50.337  41.963  1.00  0.00           C  
ATOM   1374  NZ  LYS    90      39.830  49.412  40.820  1.00  0.00           N1+
ATOM   1375  H   LYS    90      44.278  48.625  46.847  1.00  0.00           H  
ATOM   1376  HA  LYS    90      43.644  51.358  45.605  1.00  0.00           H  
ATOM   1377  HB2 LYS    90      43.490  49.559  43.958  1.00  0.00           H  
ATOM   1378  HB3 LYS    90      42.399  48.700  44.982  1.00  0.00           H  
ATOM   1379  HG2 LYS    90      40.767  50.452  44.895  1.00  0.00           H  
ATOM   1380  HG3 LYS    90      41.774  51.462  43.798  1.00  0.00           H  
ATOM   1381  HD2 LYS    90      41.857  49.259  42.444  1.00  0.00           H  
ATOM   1382  HD3 LYS    90      40.423  48.782  43.409  1.00  0.00           H  
ATOM   1383  HE2 LYS    90      39.007  50.485  42.472  1.00  0.00           H  
ATOM   1384  HE3 LYS    90      40.498  51.253  41.721  1.00  0.00           H  
ATOM   1385  HZ1 LYS    90      39.689  48.473  41.164  1.00  0.00           H  
ATOM   1386  HZ2 LYS    90      38.958  49.780  40.467  1.00  0.00           H  
ATOM   1387  HZ3 LYS    90      40.656  49.568  40.261  1.00  0.00           H  
ATOM   1388  N   VAL    91      41.940  51.816  47.396  1.00  0.00           N  
ATOM   1389  CA  VAL    91      40.684  52.176  48.183  1.00  0.00           C  
ATOM   1390  C   VAL    91      39.696  52.991  47.240  1.00  0.00           C  
ATOM   1391  O   VAL    91      40.177  53.776  46.375  1.00  0.00           O  
ATOM   1392  CB  VAL    91      41.120  52.948  49.386  1.00  0.00           C  
ATOM   1393  CG1 VAL    91      39.978  53.688  50.086  1.00  0.00           C  
ATOM   1394  CG2 VAL    91      41.689  51.984  50.375  1.00  0.00           C  
ATOM   1395  H   VAL    91      42.261  52.540  46.769  1.00  0.00           H  
ATOM   1396  HA  VAL    91      40.064  51.389  48.612  1.00  0.00           H  
ATOM   1397  HB  VAL    91      41.921  53.639  49.120  1.00  0.00           H  
ATOM   1398 HG11 VAL    91      40.392  54.165  50.975  1.00  0.00           H  
ATOM   1399 HG12 VAL    91      39.590  54.449  49.409  1.00  0.00           H  
ATOM   1400 HG13 VAL    91      39.170  53.000  50.333  1.00  0.00           H  
ATOM   1401 HG21 VAL    91      40.979  51.188  50.600  1.00  0.00           H  
ATOM   1402 HG22 VAL    91      42.581  51.495  49.983  1.00  0.00           H  
ATOM   1403 HG23 VAL    91      41.911  52.553  51.278  1.00  0.00           H  
ATOM   1404  N   THR    92      38.496  52.515  47.247  1.00  0.00           N  
ATOM   1405  CA  THR    92      37.442  52.995  46.307  1.00  0.00           C  
ATOM   1406  C   THR    92      36.066  53.076  46.996  1.00  0.00           C  
ATOM   1407  O   THR    92      35.550  52.132  47.523  1.00  0.00           O  
ATOM   1408  CB  THR    92      37.414  52.155  45.055  1.00  0.00           C  
ATOM   1409  CG2 THR    92      36.363  52.542  43.981  1.00  0.00           C  
ATOM   1410  OG1 THR    92      38.659  52.215  44.426  1.00  0.00           O  
ATOM   1411  H   THR    92      38.151  51.626  47.579  1.00  0.00           H  
ATOM   1412  HA  THR    92      37.637  54.030  46.028  1.00  0.00           H  
ATOM   1413  HB  THR    92      37.388  51.077  45.210  1.00  0.00           H  
ATOM   1414  HG1 THR    92      38.710  52.995  43.868  1.00  0.00           H  
ATOM   1415 HG21 THR    92      35.340  52.316  44.282  1.00  0.00           H  
ATOM   1416 HG22 THR    92      36.517  53.582  43.692  1.00  0.00           H  
ATOM   1417 HG23 THR    92      36.612  51.887  43.146  1.00  0.00           H  
ATOM   1418  N   VAL    93      35.598  54.290  47.124  1.00  0.00           N  
ATOM   1419  CA  VAL    93      34.186  54.602  47.535  1.00  0.00           C  
ATOM   1420  C   VAL    93      33.361  55.170  46.388  1.00  0.00           C  
ATOM   1421  O   VAL    93      33.850  55.979  45.643  1.00  0.00           O  
ATOM   1422  CB  VAL    93      34.286  55.759  48.596  1.00  0.00           C  
ATOM   1423  CG1 VAL    93      32.894  56.120  49.128  1.00  0.00           C  
ATOM   1424  CG2 VAL    93      35.219  55.361  49.778  1.00  0.00           C  
ATOM   1425  H   VAL    93      36.187  55.049  46.811  1.00  0.00           H  
ATOM   1426  HA  VAL    93      33.687  53.770  48.032  1.00  0.00           H  
ATOM   1427  HB  VAL    93      34.713  56.620  48.081  1.00  0.00           H  
ATOM   1428 HG11 VAL    93      32.409  55.318  49.683  1.00  0.00           H  
ATOM   1429 HG12 VAL    93      32.942  57.023  49.737  1.00  0.00           H  
ATOM   1430 HG13 VAL    93      32.176  56.528  48.416  1.00  0.00           H  
ATOM   1431 HG21 VAL    93      36.248  55.224  49.446  1.00  0.00           H  
ATOM   1432 HG22 VAL    93      35.113  56.125  50.549  1.00  0.00           H  
ATOM   1433 HG23 VAL    93      34.815  54.440  50.197  1.00  0.00           H  
ATOM   1434  N   ASN    94      32.107  54.785  46.399  1.00  0.00           N  
ATOM   1435  CA  ASN    94      31.047  55.202  45.370  1.00  0.00           C  
ATOM   1436  C   ASN    94      29.945  55.994  46.035  1.00  0.00           C  
ATOM   1437  O   ASN    94      29.814  55.983  47.228  1.00  0.00           O  
ATOM   1438  CB  ASN    94      30.528  53.910  44.770  1.00  0.00           C  
ATOM   1439  CG  ASN    94      31.333  53.375  43.699  1.00  0.00           C  
ATOM   1440  ND2 ASN    94      32.593  53.730  43.600  1.00  0.00           N  
ATOM   1441  OD1 ASN    94      30.865  52.671  42.832  1.00  0.00           O  
ATOM   1442  H   ASN    94      31.792  54.065  47.034  1.00  0.00           H  
ATOM   1443  HA  ASN    94      31.467  55.936  44.682  1.00  0.00           H  
ATOM   1444  HB2 ASN    94      30.449  53.227  45.615  1.00  0.00           H  
ATOM   1445  HB3 ASN    94      29.566  54.117  44.300  1.00  0.00           H  
ATOM   1446 HD21 ASN    94      33.145  53.421  42.813  1.00  0.00           H  
ATOM   1447 HD22 ASN    94      33.022  54.221  44.371  1.00  0.00           H  
ATOM   1448  N   TYR    95      29.224  56.877  45.289  1.00  0.00           N  
ATOM   1449  CA  TYR    95      28.380  57.907  45.778  1.00  0.00           C  
ATOM   1450  C   TYR    95      26.963  57.867  45.130  1.00  0.00           C  
ATOM   1451  O   TYR    95      26.944  57.951  43.904  1.00  0.00           O  
ATOM   1452  CB  TYR    95      29.154  59.277  45.809  1.00  0.00           C  
ATOM   1453  CG  TYR    95      30.379  59.423  46.678  1.00  0.00           C  
ATOM   1454  CD1 TYR    95      30.287  59.369  48.061  1.00  0.00           C  
ATOM   1455  CD2 TYR    95      31.640  59.654  46.099  1.00  0.00           C  
ATOM   1456  CE1 TYR    95      31.420  59.639  48.873  1.00  0.00           C  
ATOM   1457  CE2 TYR    95      32.807  59.769  46.879  1.00  0.00           C  
ATOM   1458  CZ  TYR    95      32.697  59.940  48.278  1.00  0.00           C  
ATOM   1459  OH  TYR    95      33.754  60.027  49.058  1.00  0.00           O  
ATOM   1460  H   TYR    95      29.430  56.929  44.301  1.00  0.00           H  
ATOM   1461  HA  TYR    95      28.221  57.669  46.829  1.00  0.00           H  
ATOM   1462  HB2 TYR    95      29.454  59.534  44.793  1.00  0.00           H  
ATOM   1463  HB3 TYR    95      28.389  59.929  46.230  1.00  0.00           H  
ATOM   1464  HD1 TYR    95      29.341  59.136  48.527  1.00  0.00           H  
ATOM   1465  HD2 TYR    95      31.831  59.443  45.057  1.00  0.00           H  
ATOM   1466  HE1 TYR    95      31.181  59.583  49.925  1.00  0.00           H  
ATOM   1467  HE2 TYR    95      33.765  59.822  46.382  1.00  0.00           H  
ATOM   1468  HH  TYR    95      33.554  60.494  49.872  1.00  0.00           H  
ATOM   1469  N   TYR    96      25.852  57.792  45.880  1.00  0.00           N  
ATOM   1470  CA  TYR    96      24.517  57.383  45.292  1.00  0.00           C  
ATOM   1471  C   TYR    96      23.357  58.173  45.971  1.00  0.00           C  
ATOM   1472  O   TYR    96      23.563  58.703  47.067  1.00  0.00           O  
ATOM   1473  CB  TYR    96      24.287  55.887  45.487  1.00  0.00           C  
ATOM   1474  CG  TYR    96      25.081  54.824  44.742  1.00  0.00           C  
ATOM   1475  CD1 TYR    96      24.429  54.008  43.773  1.00  0.00           C  
ATOM   1476  CD2 TYR    96      26.259  54.493  45.340  1.00  0.00           C  
ATOM   1477  CE1 TYR    96      25.174  52.904  43.324  1.00  0.00           C  
ATOM   1478  CE2 TYR    96      26.956  53.295  44.908  1.00  0.00           C  
ATOM   1479  CZ  TYR    96      26.432  52.487  43.907  1.00  0.00           C  
ATOM   1480  OH  TYR    96      27.014  51.356  43.468  1.00  0.00           O  
ATOM   1481  H   TYR    96      25.943  57.722  46.884  1.00  0.00           H  
ATOM   1482  HA  TYR    96      24.640  57.529  44.219  1.00  0.00           H  
ATOM   1483  HB2 TYR    96      24.315  55.594  46.536  1.00  0.00           H  
ATOM   1484  HB3 TYR    96      23.225  55.733  45.295  1.00  0.00           H  
ATOM   1485  HD1 TYR    96      23.412  54.150  43.439  1.00  0.00           H  
ATOM   1486  HD2 TYR    96      26.624  54.940  46.253  1.00  0.00           H  
ATOM   1487  HE1 TYR    96      24.689  52.176  42.690  1.00  0.00           H  
ATOM   1488  HE2 TYR    96      27.774  52.887  45.481  1.00  0.00           H  
ATOM   1489  HH  TYR    96      26.395  50.895  42.898  1.00  0.00           H  
ATOM   1490  N   ASP    97      22.203  58.388  45.360  1.00  0.00           N  
ATOM   1491  CA  ASP    97      20.983  58.687  46.052  1.00  0.00           C  
ATOM   1492  C   ASP    97      20.693  57.557  47.045  1.00  0.00           C  
ATOM   1493  O   ASP    97      21.171  56.406  46.968  1.00  0.00           O  
ATOM   1494  CB  ASP    97      19.869  58.776  45.013  1.00  0.00           C  
ATOM   1495  CG  ASP    97      20.022  59.940  44.010  1.00  0.00           C  
ATOM   1496  OD1 ASP    97      19.502  59.837  42.875  1.00  0.00           O  
ATOM   1497  OD2 ASP    97      20.679  60.967  44.264  1.00  0.00           O1-
ATOM   1498  H   ASP    97      22.104  57.909  44.476  1.00  0.00           H  
ATOM   1499  HA  ASP    97      21.087  59.599  46.640  1.00  0.00           H  
ATOM   1500  HB2 ASP    97      19.681  57.824  44.515  1.00  0.00           H  
ATOM   1501  HB3 ASP    97      18.965  58.945  45.599  1.00  0.00           H  
ATOM   1502  N   GLU    98      19.689  57.685  47.885  1.00  0.00           N  
ATOM   1503  CA  GLU    98      19.110  56.591  48.763  1.00  0.00           C  
ATOM   1504  C   GLU    98      18.553  55.400  48.036  1.00  0.00           C  
ATOM   1505  O   GLU    98      18.952  54.294  48.321  1.00  0.00           O  
ATOM   1506  CB  GLU    98      18.075  57.161  49.673  1.00  0.00           C  
ATOM   1507  CG  GLU    98      17.535  56.150  50.718  1.00  0.00           C  
ATOM   1508  CD  GLU    98      16.478  56.824  51.642  1.00  0.00           C  
ATOM   1509  OE1 GLU    98      15.401  57.218  51.182  1.00  0.00           O  
ATOM   1510  OE2 GLU    98      16.823  57.072  52.834  1.00  0.00           O1-
ATOM   1511  H   GLU    98      19.287  58.611  47.905  1.00  0.00           H  
ATOM   1512  HA  GLU    98      19.947  56.123  49.282  1.00  0.00           H  
ATOM   1513  HB2 GLU    98      18.554  57.931  50.278  1.00  0.00           H  
ATOM   1514  HB3 GLU    98      17.231  57.612  49.151  1.00  0.00           H  
ATOM   1515  HG2 GLU    98      17.071  55.323  50.179  1.00  0.00           H  
ATOM   1516  HG3 GLU    98      18.373  55.789  51.315  1.00  0.00           H  
ATOM   1517  N   GLU    99      17.816  55.638  46.946  1.00  0.00           N  
ATOM   1518  CA  GLU    99      17.317  54.551  46.111  1.00  0.00           C  
ATOM   1519  C   GLU    99      18.285  54.239  44.924  1.00  0.00           C  
ATOM   1520  O   GLU    99      17.971  53.485  44.056  1.00  0.00           O  
ATOM   1521  CB  GLU    99      15.794  54.855  45.757  1.00  0.00           C  
ATOM   1522  CG  GLU    99      14.984  55.262  47.000  1.00  0.00           C  
ATOM   1523  CD  GLU    99      14.716  54.087  47.976  1.00  0.00           C  
ATOM   1524  OE1 GLU    99      13.619  54.203  48.616  1.00  0.00           O  
ATOM   1525  OE2 GLU    99      15.422  53.082  48.004  1.00  0.00           O1-
ATOM   1526  H   GLU    99      17.665  56.584  46.627  1.00  0.00           H  
ATOM   1527  HA  GLU    99      17.362  53.647  46.719  1.00  0.00           H  
ATOM   1528  HB2 GLU    99      15.842  55.667  45.032  1.00  0.00           H  
ATOM   1529  HB3 GLU    99      15.164  54.076  45.326  1.00  0.00           H  
ATOM   1530  HG2 GLU    99      15.450  56.122  47.482  1.00  0.00           H  
ATOM   1531  HG3 GLU    99      14.034  55.622  46.603  1.00  0.00           H  
ATOM   1532  N   GLY   100      19.450  54.912  44.922  1.00  0.00           N  
ATOM   1533  CA  GLY   100      20.369  54.754  43.754  1.00  0.00           C  
ATOM   1534  C   GLY   100      20.605  53.289  43.253  1.00  0.00           C  
ATOM   1535  O   GLY   100      20.980  52.440  44.048  1.00  0.00           O  
ATOM   1536  H   GLY   100      19.512  55.733  45.508  1.00  0.00           H  
ATOM   1537  HA2 GLY   100      20.036  55.373  42.921  1.00  0.00           H  
ATOM   1538  HA3 GLY   100      21.324  55.187  44.050  1.00  0.00           H  
ATOM   1539  N   SER   101      20.257  53.038  42.000  1.00  0.00           N  
ATOM   1540  CA  SER   101      20.554  51.807  41.318  1.00  0.00           C  
ATOM   1541  C   SER   101      21.976  51.639  40.788  1.00  0.00           C  
ATOM   1542  O   SER   101      22.589  50.622  40.804  1.00  0.00           O  
ATOM   1543  CB  SER   101      19.550  51.628  40.115  1.00  0.00           C  
ATOM   1544  OG  SER   101      19.465  52.819  39.334  1.00  0.00           O  
ATOM   1545  H   SER   101      19.850  53.770  41.437  1.00  0.00           H  
ATOM   1546  HA  SER   101      20.374  50.985  42.010  1.00  0.00           H  
ATOM   1547  HB2 SER   101      19.855  50.787  39.492  1.00  0.00           H  
ATOM   1548  HB3 SER   101      18.543  51.451  40.491  1.00  0.00           H  
ATOM   1549  HG  SER   101      18.702  53.316  39.638  1.00  0.00           H  
ATOM   1550  N   ILE   102      22.565  52.828  40.462  1.00  0.00           N  
ATOM   1551  CA  ILE   102      23.983  52.945  40.099  1.00  0.00           C  
ATOM   1552  C   ILE   102      24.612  54.295  40.583  1.00  0.00           C  
ATOM   1553  O   ILE   102      23.816  55.240  40.767  1.00  0.00           O  
ATOM   1554  CB  ILE   102      24.188  52.827  38.525  1.00  0.00           C  
ATOM   1555  CG1 ILE   102      23.524  53.967  37.765  1.00  0.00           C  
ATOM   1556  CG2 ILE   102      23.596  51.571  37.902  1.00  0.00           C  
ATOM   1557  CD1 ILE   102      24.243  54.207  36.407  1.00  0.00           C  
ATOM   1558  H   ILE   102      21.954  53.629  40.520  1.00  0.00           H  
ATOM   1559  HA  ILE   102      24.631  52.178  40.523  1.00  0.00           H  
ATOM   1560  HB  ILE   102      25.261  52.800  38.336  1.00  0.00           H  
ATOM   1561 HG12 ILE   102      22.455  53.789  37.649  1.00  0.00           H  
ATOM   1562 HG13 ILE   102      23.436  54.887  38.343  1.00  0.00           H  
ATOM   1563 HG21 ILE   102      23.813  51.475  36.839  1.00  0.00           H  
ATOM   1564 HG22 ILE   102      24.059  50.686  38.339  1.00  0.00           H  
ATOM   1565 HG23 ILE   102      22.515  51.631  38.034  1.00  0.00           H  
ATOM   1566 HD11 ILE   102      23.961  55.103  35.855  1.00  0.00           H  
ATOM   1567 HD12 ILE   102      25.326  54.331  36.426  1.00  0.00           H  
ATOM   1568 HD13 ILE   102      24.015  53.351  35.773  1.00  0.00           H  
ATOM   1569  N   PRO   103      25.891  54.551  40.720  1.00  0.00           N  
ATOM   1570  CA  PRO   103      26.500  55.690  41.435  1.00  0.00           C  
ATOM   1571  C   PRO   103      26.794  56.885  40.436  1.00  0.00           C  
ATOM   1572  O   PRO   103      27.112  56.712  39.275  1.00  0.00           O  
ATOM   1573  CB  PRO   103      27.771  55.204  42.049  1.00  0.00           C  
ATOM   1574  CG  PRO   103      28.275  54.169  41.017  1.00  0.00           C  
ATOM   1575  CD  PRO   103      27.001  53.678  40.360  1.00  0.00           C  
ATOM   1576  HA  PRO   103      25.880  56.092  42.237  1.00  0.00           H  
ATOM   1577  HB2 PRO   103      28.465  56.028  42.211  1.00  0.00           H  
ATOM   1578  HB3 PRO   103      27.422  54.767  42.985  1.00  0.00           H  
ATOM   1579  HG2 PRO   103      28.960  54.750  40.399  1.00  0.00           H  
ATOM   1580  HG3 PRO   103      28.779  53.323  41.485  1.00  0.00           H  
ATOM   1581  HD2 PRO   103      27.126  53.579  39.281  1.00  0.00           H  
ATOM   1582  HD3 PRO   103      26.740  52.643  40.579  1.00  0.00           H  
ATOM   1583  N   ILE   104      26.673  58.049  40.991  1.00  0.00           N  
ATOM   1584  CA  ILE   104      26.742  59.331  40.355  1.00  0.00           C  
ATOM   1585  C   ILE   104      28.172  59.553  39.834  1.00  0.00           C  
ATOM   1586  O   ILE   104      28.302  59.628  38.638  1.00  0.00           O  
ATOM   1587  CB  ILE   104      26.268  60.397  41.442  1.00  0.00           C  
ATOM   1588  CG1 ILE   104      24.849  60.275  41.981  1.00  0.00           C  
ATOM   1589  CG2 ILE   104      26.472  61.825  40.886  1.00  0.00           C  
ATOM   1590  CD1 ILE   104      24.616  60.926  43.367  1.00  0.00           C  
ATOM   1591  H   ILE   104      26.272  58.189  41.908  1.00  0.00           H  
ATOM   1592  HA  ILE   104      25.998  59.400  39.560  1.00  0.00           H  
ATOM   1593  HB  ILE   104      26.957  60.197  42.263  1.00  0.00           H  
ATOM   1594 HG12 ILE   104      24.154  60.650  41.230  1.00  0.00           H  
ATOM   1595 HG13 ILE   104      24.701  59.211  42.161  1.00  0.00           H  
ATOM   1596 HG21 ILE   104      25.667  62.004  40.174  1.00  0.00           H  
ATOM   1597 HG22 ILE   104      26.325  62.548  41.689  1.00  0.00           H  
ATOM   1598 HG23 ILE   104      27.468  61.964  40.466  1.00  0.00           H  
ATOM   1599 HD11 ILE   104      25.377  60.621  44.085  1.00  0.00           H  
ATOM   1600 HD12 ILE   104      24.641  62.012  43.273  1.00  0.00           H  
ATOM   1601 HD13 ILE   104      23.607  60.650  43.675  1.00  0.00           H  
ATOM   1602  N   ASP   105      29.112  59.405  40.784  1.00  0.00           N  
ATOM   1603  CA  ASP   105      30.587  59.406  40.599  1.00  0.00           C  
ATOM   1604  C   ASP   105      31.336  58.603  41.768  1.00  0.00           C  
ATOM   1605  O   ASP   105      30.725  57.962  42.672  1.00  0.00           O  
ATOM   1606  CB  ASP   105      30.987  60.928  40.699  1.00  0.00           C  
ATOM   1607  CG  ASP   105      32.383  61.254  40.156  1.00  0.00           C  
ATOM   1608  OD1 ASP   105      32.532  62.461  39.848  1.00  0.00           O  
ATOM   1609  OD2 ASP   105      33.251  60.402  39.822  1.00  0.00           O1-
ATOM   1610  H   ASP   105      28.734  59.169  41.691  1.00  0.00           H  
ATOM   1611  HA  ASP   105      30.753  58.984  39.608  1.00  0.00           H  
ATOM   1612  HB2 ASP   105      30.340  61.442  39.988  1.00  0.00           H  
ATOM   1613  HB3 ASP   105      30.965  61.201  41.753  1.00  0.00           H  
ATOM   1614  N   GLN   106      32.673  58.516  41.739  1.00  0.00           N  
ATOM   1615  CA  GLN   106      33.531  57.857  42.753  1.00  0.00           C  
ATOM   1616  C   GLN   106      34.465  58.888  43.429  1.00  0.00           C  
ATOM   1617  O   GLN   106      34.667  60.061  43.137  1.00  0.00           O  
ATOM   1618  CB  GLN   106      34.263  56.594  42.235  1.00  0.00           C  
ATOM   1619  CG  GLN   106      35.399  56.958  41.310  1.00  0.00           C  
ATOM   1620  CD  GLN   106      36.788  56.941  41.943  1.00  0.00           C  
ATOM   1621  NE2 GLN   106      37.688  57.567  41.263  1.00  0.00           N  
ATOM   1622  OE1 GLN   106      37.068  56.333  42.964  1.00  0.00           O  
ATOM   1623  H   GLN   106      33.187  59.013  41.026  1.00  0.00           H  
ATOM   1624  HA  GLN   106      32.783  57.593  43.501  1.00  0.00           H  
ATOM   1625  HB2 GLN   106      34.663  55.962  43.027  1.00  0.00           H  
ATOM   1626  HB3 GLN   106      33.456  56.054  41.741  1.00  0.00           H  
ATOM   1627  HG2 GLN   106      35.419  56.183  40.544  1.00  0.00           H  
ATOM   1628  HG3 GLN   106      35.284  57.886  40.750  1.00  0.00           H  
ATOM   1629 HE21 GLN   106      38.621  57.543  41.650  1.00  0.00           H  
ATOM   1630 HE22 GLN   106      37.555  58.010  40.365  1.00  0.00           H  
ATOM   1631  N   ALA   107      35.196  58.449  44.516  1.00  0.00           N  
ATOM   1632  CA  ALA   107      36.546  58.922  44.863  1.00  0.00           C  
ATOM   1633  C   ALA   107      37.319  57.744  45.618  1.00  0.00           C  
ATOM   1634  O   ALA   107      36.737  56.869  46.323  1.00  0.00           O  
ATOM   1635  CB  ALA   107      36.464  60.100  45.887  1.00  0.00           C  
ATOM   1636  H   ALA   107      34.929  57.515  44.791  1.00  0.00           H  
ATOM   1637  HA  ALA   107      37.118  59.233  43.989  1.00  0.00           H  
ATOM   1638  HB1 ALA   107      36.247  59.641  46.851  1.00  0.00           H  
ATOM   1639  HB2 ALA   107      37.360  60.720  45.853  1.00  0.00           H  
ATOM   1640  HB3 ALA   107      35.641  60.762  45.616  1.00  0.00           H  
ATOM   1641  N   GLY   108      38.650  57.741  45.485  1.00  0.00           N  
ATOM   1642  CA  GLY   108      39.462  56.663  45.837  1.00  0.00           C  
ATOM   1643  C   GLY   108      40.954  57.067  45.993  1.00  0.00           C  
ATOM   1644  O   GLY   108      41.287  58.230  45.661  1.00  0.00           O  
ATOM   1645  H   GLY   108      39.065  58.413  44.855  1.00  0.00           H  
ATOM   1646  HA2 GLY   108      38.996  56.401  46.787  1.00  0.00           H  
ATOM   1647  HA3 GLY   108      39.381  55.819  45.152  1.00  0.00           H  
ATOM   1648  N   LEU   109      41.799  56.122  46.374  1.00  0.00           N  
ATOM   1649  CA  LEU   109      43.287  56.220  46.410  1.00  0.00           C  
ATOM   1650  C   LEU   109      43.863  54.988  45.702  1.00  0.00           C  
ATOM   1651  O   LEU   109      43.431  53.905  46.018  1.00  0.00           O  
ATOM   1652  CB  LEU   109      43.772  56.261  47.874  1.00  0.00           C  
ATOM   1653  CG  LEU   109      43.447  57.558  48.575  1.00  0.00           C  
ATOM   1654  CD1 LEU   109      43.787  57.390  50.061  1.00  0.00           C  
ATOM   1655  CD2 LEU   109      44.197  58.703  47.922  1.00  0.00           C  
ATOM   1656  H   LEU   109      41.405  55.192  46.407  1.00  0.00           H  
ATOM   1657  HA  LEU   109      43.658  57.117  45.913  1.00  0.00           H  
ATOM   1658  HB2 LEU   109      43.216  55.483  48.397  1.00  0.00           H  
ATOM   1659  HB3 LEU   109      44.828  55.993  47.926  1.00  0.00           H  
ATOM   1660  HG  LEU   109      42.447  57.991  48.534  1.00  0.00           H  
ATOM   1661 HD11 LEU   109      43.013  56.820  50.575  1.00  0.00           H  
ATOM   1662 HD12 LEU   109      44.768  56.916  50.094  1.00  0.00           H  
ATOM   1663 HD13 LEU   109      43.835  58.367  50.541  1.00  0.00           H  
ATOM   1664 HD21 LEU   109      44.029  59.621  48.486  1.00  0.00           H  
ATOM   1665 HD22 LEU   109      45.260  58.510  48.066  1.00  0.00           H  
ATOM   1666 HD23 LEU   109      43.874  58.899  46.899  1.00  0.00           H  
ATOM   1667  N   PHE   110      44.880  55.181  44.837  1.00  0.00           N  
ATOM   1668  CA  PHE   110      45.919  54.132  44.653  1.00  0.00           C  
ATOM   1669  C   PHE   110      47.099  54.228  45.590  1.00  0.00           C  
ATOM   1670  O   PHE   110      47.519  55.384  45.922  1.00  0.00           O  
ATOM   1671  CB  PHE   110      46.525  54.195  43.229  1.00  0.00           C  
ATOM   1672  CG  PHE   110      45.549  54.130  42.139  1.00  0.00           C  
ATOM   1673  CD1 PHE   110      45.609  55.035  41.095  1.00  0.00           C  
ATOM   1674  CD2 PHE   110      44.486  53.118  42.188  1.00  0.00           C  
ATOM   1675  CE1 PHE   110      44.605  54.997  40.082  1.00  0.00           C  
ATOM   1676  CE2 PHE   110      43.668  52.970  41.108  1.00  0.00           C  
ATOM   1677  CZ  PHE   110      43.603  54.052  40.162  1.00  0.00           C  
ATOM   1678  H   PHE   110      45.175  56.132  44.665  1.00  0.00           H  
ATOM   1679  HA  PHE   110      45.566  53.111  44.796  1.00  0.00           H  
ATOM   1680  HB2 PHE   110      47.009  55.168  43.144  1.00  0.00           H  
ATOM   1681  HB3 PHE   110      47.214  53.352  43.192  1.00  0.00           H  
ATOM   1682  HD1 PHE   110      46.308  55.858  41.122  1.00  0.00           H  
ATOM   1683  HD2 PHE   110      44.441  52.457  43.041  1.00  0.00           H  
ATOM   1684  HE1 PHE   110      44.587  55.771  39.329  1.00  0.00           H  
ATOM   1685  HE2 PHE   110      42.826  52.295  41.138  1.00  0.00           H  
ATOM   1686  HZ  PHE   110      42.784  54.090  39.459  1.00  0.00           H  
ATOM   1687  N   LEU   111      47.631  53.047  46.027  1.00  0.00           N  
ATOM   1688  CA  LEU   111      48.418  53.055  47.301  1.00  0.00           C  
ATOM   1689  C   LEU   111      49.628  52.104  47.060  1.00  0.00           C  
ATOM   1690  O   LEU   111      49.633  51.189  46.252  1.00  0.00           O  
ATOM   1691  CB  LEU   111      47.532  52.533  48.517  1.00  0.00           C  
ATOM   1692  CG  LEU   111      46.545  53.686  48.940  1.00  0.00           C  
ATOM   1693  CD1 LEU   111      45.340  52.998  49.586  1.00  0.00           C  
ATOM   1694  CD2 LEU   111      47.359  54.521  50.043  1.00  0.00           C  
ATOM   1695  H   LEU   111      47.380  52.166  45.602  1.00  0.00           H  
ATOM   1696  HA  LEU   111      48.864  54.043  47.414  1.00  0.00           H  
ATOM   1697  HB2 LEU   111      46.920  51.760  48.052  1.00  0.00           H  
ATOM   1698  HB3 LEU   111      48.164  52.091  49.287  1.00  0.00           H  
ATOM   1699  HG  LEU   111      46.355  54.204  48.000  1.00  0.00           H  
ATOM   1700 HD11 LEU   111      44.914  53.747  50.254  1.00  0.00           H  
ATOM   1701 HD12 LEU   111      44.660  52.769  48.765  1.00  0.00           H  
ATOM   1702 HD13 LEU   111      45.614  52.104  50.146  1.00  0.00           H  
ATOM   1703 HD21 LEU   111      47.372  53.872  50.919  1.00  0.00           H  
ATOM   1704 HD22 LEU   111      48.308  54.882  49.649  1.00  0.00           H  
ATOM   1705 HD23 LEU   111      46.864  55.472  50.242  1.00  0.00           H  
ATOM   1706  N   THR   112      50.674  52.332  47.815  1.00  0.00           N  
ATOM   1707  CA  THR   112      51.843  51.452  48.068  1.00  0.00           C  
ATOM   1708  C   THR   112      52.473  51.768  49.407  1.00  0.00           C  
ATOM   1709  O   THR   112      52.375  52.899  49.890  1.00  0.00           O  
ATOM   1710  CB  THR   112      52.860  51.628  46.884  1.00  0.00           C  
ATOM   1711  CG2 THR   112      53.655  52.917  46.817  1.00  0.00           C  
ATOM   1712  OG1 THR   112      53.892  50.748  46.963  1.00  0.00           O  
ATOM   1713  H   THR   112      50.694  53.166  48.384  1.00  0.00           H  
ATOM   1714  HA  THR   112      51.548  50.404  48.018  1.00  0.00           H  
ATOM   1715  HB  THR   112      52.274  51.401  45.994  1.00  0.00           H  
ATOM   1716  HG1 THR   112      53.659  50.013  46.390  1.00  0.00           H  
ATOM   1717 HG21 THR   112      54.458  53.032  47.544  1.00  0.00           H  
ATOM   1718 HG22 THR   112      54.162  52.927  45.852  1.00  0.00           H  
ATOM   1719 HG23 THR   112      53.033  53.799  46.967  1.00  0.00           H  
ATOM   1720  N   ALA   113      53.063  50.778  50.036  1.00  0.00           N  
ATOM   1721  CA  ALA   113      53.714  50.863  51.332  1.00  0.00           C  
ATOM   1722  C   ALA   113      55.286  50.965  51.347  1.00  0.00           C  
ATOM   1723  O   ALA   113      55.862  50.277  50.477  1.00  0.00           O  
ATOM   1724  CB  ALA   113      53.090  49.961  52.413  1.00  0.00           C  
ATOM   1725  H   ALA   113      53.115  49.879  49.578  1.00  0.00           H  
ATOM   1726  HA  ALA   113      53.294  51.778  51.749  1.00  0.00           H  
ATOM   1727  HB1 ALA   113      52.012  50.083  52.517  1.00  0.00           H  
ATOM   1728  HB2 ALA   113      53.182  48.953  52.009  1.00  0.00           H  
ATOM   1729  HB3 ALA   113      53.725  50.017  53.297  1.00  0.00           H  
ATOM   1730  N   ILE   114      55.823  51.648  52.323  1.00  0.00           N  
ATOM   1731  CA  ILE   114      57.331  51.731  52.552  1.00  0.00           C  
ATOM   1732  C   ILE   114      57.532  51.574  54.114  1.00  0.00           C  
ATOM   1733  O   ILE   114      56.905  52.292  54.928  1.00  0.00           O  
ATOM   1734  CB  ILE   114      57.993  52.941  51.839  1.00  0.00           C  
ATOM   1735  CG1 ILE   114      57.833  52.925  50.301  1.00  0.00           C  
ATOM   1736  CG2 ILE   114      59.433  53.030  52.341  1.00  0.00           C  
ATOM   1737  CD1 ILE   114      58.436  54.042  49.533  1.00  0.00           C  
ATOM   1738  H   ILE   114      55.206  52.066  53.005  1.00  0.00           H  
ATOM   1739  HA  ILE   114      57.696  50.813  52.090  1.00  0.00           H  
ATOM   1740  HB  ILE   114      57.505  53.869  52.135  1.00  0.00           H  
ATOM   1741 HG12 ILE   114      58.229  51.974  49.944  1.00  0.00           H  
ATOM   1742 HG13 ILE   114      56.769  53.002  50.078  1.00  0.00           H  
ATOM   1743 HG21 ILE   114      59.913  53.889  51.871  1.00  0.00           H  
ATOM   1744 HG22 ILE   114      59.355  53.296  53.395  1.00  0.00           H  
ATOM   1745 HG23 ILE   114      59.880  52.079  52.051  1.00  0.00           H  
ATOM   1746 HD11 ILE   114      59.436  53.630  49.394  1.00  0.00           H  
ATOM   1747 HD12 ILE   114      58.019  54.287  48.556  1.00  0.00           H  
ATOM   1748 HD13 ILE   114      58.614  54.912  50.165  1.00  0.00           H  
ATOM   1749  N   GLU   115      58.387  50.642  54.533  1.00  0.00           N  
ATOM   1750  CA  GLU   115      59.145  50.708  55.826  1.00  0.00           C  
ATOM   1751  C   GLU   115      60.338  51.662  55.857  1.00  0.00           C  
ATOM   1752  O   GLU   115      61.119  51.522  54.879  1.00  0.00           O  
ATOM   1753  CB  GLU   115      59.588  49.285  56.303  1.00  0.00           C  
ATOM   1754  CG  GLU   115      60.455  49.182  57.498  1.00  0.00           C  
ATOM   1755  CD  GLU   115      60.682  47.724  57.908  1.00  0.00           C  
ATOM   1756  OE1 GLU   115      60.186  47.370  58.987  1.00  0.00           O  
ATOM   1757  OE2 GLU   115      61.319  46.889  57.274  1.00  0.00           O1-
ATOM   1758  H   GLU   115      58.779  50.006  53.854  1.00  0.00           H  
ATOM   1759  HA  GLU   115      58.441  51.063  56.579  1.00  0.00           H  
ATOM   1760  HB2 GLU   115      58.665  48.817  56.646  1.00  0.00           H  
ATOM   1761  HB3 GLU   115      59.973  48.774  55.420  1.00  0.00           H  
ATOM   1762  HG2 GLU   115      61.428  49.552  57.174  1.00  0.00           H  
ATOM   1763  HG3 GLU   115      60.101  49.779  58.338  1.00  0.00           H  
ATOM   1764  N   ILE   116      60.527  52.588  56.799  1.00  0.00           N  
ATOM   1765  CA  ILE   116      61.814  53.279  56.918  1.00  0.00           C  
ATOM   1766  C   ILE   116      62.276  53.473  58.432  1.00  0.00           C  
ATOM   1767  O   ILE   116      61.471  53.759  59.268  1.00  0.00           O  
ATOM   1768  CB  ILE   116      61.715  54.658  56.244  1.00  0.00           C  
ATOM   1769  CG1 ILE   116      62.999  55.423  56.176  1.00  0.00           C  
ATOM   1770  CG2 ILE   116      60.654  55.624  56.952  1.00  0.00           C  
ATOM   1771  CD1 ILE   116      63.080  56.579  55.277  1.00  0.00           C  
ATOM   1772  H   ILE   116      59.789  52.598  57.489  1.00  0.00           H  
ATOM   1773  HA  ILE   116      62.570  52.613  56.503  1.00  0.00           H  
ATOM   1774  HB  ILE   116      61.482  54.480  55.194  1.00  0.00           H  
ATOM   1775 HG12 ILE   116      63.225  55.864  57.146  1.00  0.00           H  
ATOM   1776 HG13 ILE   116      63.842  54.776  55.934  1.00  0.00           H  
ATOM   1777 HG21 ILE   116      60.625  56.580  56.430  1.00  0.00           H  
ATOM   1778 HG22 ILE   116      59.631  55.251  56.911  1.00  0.00           H  
ATOM   1779 HG23 ILE   116      60.865  55.831  58.001  1.00  0.00           H  
ATOM   1780 HD11 ILE   116      62.981  56.271  54.236  1.00  0.00           H  
ATOM   1781 HD12 ILE   116      62.339  57.346  55.501  1.00  0.00           H  
ATOM   1782 HD13 ILE   116      64.081  56.996  55.379  1.00  0.00           H  
ATOM   1783  N   SER   117      63.548  53.307  58.693  1.00  0.00           N  
ATOM   1784  CA  SER   117      64.140  53.417  60.112  1.00  0.00           C  
ATOM   1785  C   SER   117      65.491  54.069  60.165  1.00  0.00           C  
ATOM   1786  O   SER   117      66.312  53.991  59.214  1.00  0.00           O  
ATOM   1787  CB  SER   117      64.110  52.073  60.731  1.00  0.00           C  
ATOM   1788  OG  SER   117      64.074  52.205  62.132  1.00  0.00           O  
ATOM   1789  H   SER   117      64.073  53.003  57.885  1.00  0.00           H  
ATOM   1790  HA  SER   117      63.458  54.057  60.672  1.00  0.00           H  
ATOM   1791  HB2 SER   117      63.110  51.713  60.491  1.00  0.00           H  
ATOM   1792  HB3 SER   117      64.862  51.405  60.311  1.00  0.00           H  
ATOM   1793  HG  SER   117      64.978  52.056  62.421  1.00  0.00           H  
ATOM   1794  N   LEU   118      65.793  54.874  61.188  1.00  0.00           N  
ATOM   1795  CA  LEU   118      67.064  55.381  61.488  1.00  0.00           C  
ATOM   1796  C   LEU   118      67.547  55.047  62.944  1.00  0.00           C  
ATOM   1797  O   LEU   118      66.707  55.339  63.859  1.00  0.00           O  
ATOM   1798  CB  LEU   118      67.118  56.863  61.257  1.00  0.00           C  
ATOM   1799  CG  LEU   118      68.424  57.594  61.488  1.00  0.00           C  
ATOM   1800  CD1 LEU   118      69.405  57.047  60.469  1.00  0.00           C  
ATOM   1801  CD2 LEU   118      68.267  59.116  61.229  1.00  0.00           C  
ATOM   1802  H   LEU   118      65.049  55.049  61.849  1.00  0.00           H  
ATOM   1803  HA  LEU   118      67.879  54.917  60.932  1.00  0.00           H  
ATOM   1804  HB2 LEU   118      66.730  57.079  60.262  1.00  0.00           H  
ATOM   1805  HB3 LEU   118      66.414  57.389  61.901  1.00  0.00           H  
ATOM   1806  HG  LEU   118      68.751  57.401  62.510  1.00  0.00           H  
ATOM   1807 HD11 LEU   118      70.278  57.689  60.588  1.00  0.00           H  
ATOM   1808 HD12 LEU   118      69.541  55.966  60.512  1.00  0.00           H  
ATOM   1809 HD13 LEU   118      68.936  57.247  59.506  1.00  0.00           H  
ATOM   1810 HD21 LEU   118      67.983  59.345  60.202  1.00  0.00           H  
ATOM   1811 HD22 LEU   118      67.446  59.485  61.844  1.00  0.00           H  
ATOM   1812 HD23 LEU   118      69.229  59.582  61.444  1.00  0.00           H  
ATOM   1813  N   ASP   119      68.608  54.295  63.169  1.00  0.00           N  
ATOM   1814  CA  ASP   119      68.820  53.762  64.469  1.00  0.00           C  
ATOM   1815  C   ASP   119      70.310  53.603  65.010  1.00  0.00           C  
ATOM   1816  O   ASP   119      71.340  53.606  64.293  1.00  0.00           O  
ATOM   1817  CB  ASP   119      68.245  52.289  64.427  1.00  0.00           C  
ATOM   1818  CG  ASP   119      66.725  52.204  64.187  1.00  0.00           C  
ATOM   1819  OD1 ASP   119      65.989  52.442  65.192  1.00  0.00           O  
ATOM   1820  OD2 ASP   119      66.327  51.917  63.029  1.00  0.00           O1-
ATOM   1821  H   ASP   119      69.259  54.105  62.420  1.00  0.00           H  
ATOM   1822  HA  ASP   119      68.221  54.269  65.226  1.00  0.00           H  
ATOM   1823  HB2 ASP   119      68.760  51.754  63.630  1.00  0.00           H  
ATOM   1824  HB3 ASP   119      68.476  51.720  65.328  1.00  0.00           H  
ATOM   1825  N   VAL   120      70.392  53.584  66.302  1.00  0.00           N  
ATOM   1826  CA  VAL   120      71.721  53.443  67.065  1.00  0.00           C  
ATOM   1827  C   VAL   120      71.308  52.543  68.192  1.00  0.00           C  
ATOM   1828  O   VAL   120      70.132  52.471  68.582  1.00  0.00           O  
ATOM   1829  CB  VAL   120      72.223  54.790  67.639  1.00  0.00           C  
ATOM   1830  CG1 VAL   120      72.800  55.684  66.544  1.00  0.00           C  
ATOM   1831  CG2 VAL   120      71.128  55.689  68.403  1.00  0.00           C  
ATOM   1832  H   VAL   120      69.540  53.717  66.827  1.00  0.00           H  
ATOM   1833  HA  VAL   120      72.379  52.875  66.407  1.00  0.00           H  
ATOM   1834  HB  VAL   120      72.967  54.568  68.405  1.00  0.00           H  
ATOM   1835 HG11 VAL   120      73.385  56.479  67.007  1.00  0.00           H  
ATOM   1836 HG12 VAL   120      73.551  55.097  66.016  1.00  0.00           H  
ATOM   1837 HG13 VAL   120      72.046  56.059  65.852  1.00  0.00           H  
ATOM   1838 HG21 VAL   120      70.262  55.722  67.741  1.00  0.00           H  
ATOM   1839 HG22 VAL   120      70.881  55.127  69.304  1.00  0.00           H  
ATOM   1840 HG23 VAL   120      71.434  56.708  68.640  1.00  0.00           H  
ATOM   1841  N   ASP   121      72.356  51.973  68.778  1.00  0.00           N  
ATOM   1842  CA  ASP   121      72.266  50.986  69.875  1.00  0.00           C  
ATOM   1843  C   ASP   121      72.083  51.654  71.238  1.00  0.00           C  
ATOM   1844  O   ASP   121      72.882  51.465  72.144  1.00  0.00           O  
ATOM   1845  CB  ASP   121      73.542  50.154  69.893  1.00  0.00           C  
ATOM   1846  CG  ASP   121      73.498  49.004  70.889  1.00  0.00           C  
ATOM   1847  OD1 ASP   121      72.366  48.513  71.093  1.00  0.00           O  
ATOM   1848  OD2 ASP   121      74.519  48.740  71.572  1.00  0.00           O1-
ATOM   1849  H   ASP   121      73.229  52.176  68.312  1.00  0.00           H  
ATOM   1850  HA  ASP   121      71.375  50.366  69.777  1.00  0.00           H  
ATOM   1851  HB2 ASP   121      73.655  49.722  68.898  1.00  0.00           H  
ATOM   1852  HB3 ASP   121      74.396  50.806  70.076  1.00  0.00           H  
ATOM   1853  N   ALA   122      71.014  52.387  71.341  1.00  0.00           N  
ATOM   1854  CA  ALA   122      70.793  53.260  72.492  1.00  0.00           C  
ATOM   1855  C   ALA   122      70.149  52.546  73.674  1.00  0.00           C  
ATOM   1856  O   ALA   122      70.012  53.136  74.762  1.00  0.00           O  
ATOM   1857  CB  ALA   122      69.884  54.464  72.124  1.00  0.00           C  
ATOM   1858  H   ALA   122      70.435  52.532  70.526  1.00  0.00           H  
ATOM   1859  HA  ALA   122      71.747  53.683  72.807  1.00  0.00           H  
ATOM   1860  HB1 ALA   122      69.023  54.169  71.524  1.00  0.00           H  
ATOM   1861  HB2 ALA   122      69.427  54.940  72.992  1.00  0.00           H  
ATOM   1862  HB3 ALA   122      70.517  55.240  71.693  1.00  0.00           H  
ATOM   1863  N   ASP   123      69.816  51.268  73.503  1.00  0.00           N  
ATOM   1864  CA  ASP   123      69.677  50.391  74.594  1.00  0.00           C  
ATOM   1865  C   ASP   123      70.964  49.738  75.065  1.00  0.00           C  
ATOM   1866  O   ASP   123      70.860  49.141  76.139  1.00  0.00           O  
ATOM   1867  CB  ASP   123      68.703  49.270  74.134  1.00  0.00           C  
ATOM   1868  CG  ASP   123      69.208  48.344  73.053  1.00  0.00           C  
ATOM   1869  OD1 ASP   123      69.582  48.896  71.991  1.00  0.00           O  
ATOM   1870  OD2 ASP   123      69.474  47.160  73.247  1.00  0.00           O1-
ATOM   1871  H   ASP   123      69.982  50.812  72.617  1.00  0.00           H  
ATOM   1872  HA  ASP   123      69.214  50.957  75.403  1.00  0.00           H  
ATOM   1873  HB2 ASP   123      68.485  48.693  75.033  1.00  0.00           H  
ATOM   1874  HB3 ASP   123      67.808  49.807  73.823  1.00  0.00           H  
ATOM   1875  N   ARG   124      72.160  49.885  74.417  1.00  0.00           N  
ATOM   1876  CA  ARG   124      73.544  49.536  74.976  1.00  0.00           C  
ATOM   1877  C   ARG   124      73.707  47.976  75.192  1.00  0.00           C  
ATOM   1878  O   ARG   124      74.301  47.600  76.174  1.00  0.00           O  
ATOM   1879  CB  ARG   124      73.891  50.396  76.272  1.00  0.00           C  
ATOM   1880  CG  ARG   124      73.684  51.877  76.041  1.00  0.00           C  
ATOM   1881  CD  ARG   124      73.941  52.516  77.423  1.00  0.00           C  
ATOM   1882  NE  ARG   124      74.151  53.969  77.265  1.00  0.00           N  
ATOM   1883  CZ  ARG   124      74.266  54.744  78.280  1.00  0.00           C  
ATOM   1884  NH1 ARG   124      74.394  54.307  79.505  1.00  0.00           N1+
ATOM   1885  NH2 ARG   124      74.313  56.063  78.193  1.00  0.00           N  
ATOM   1886  H   ARG   124      72.190  50.277  73.487  1.00  0.00           H  
ATOM   1887  HA  ARG   124      74.259  49.882  74.230  1.00  0.00           H  
ATOM   1888  HB2 ARG   124      73.245  50.165  77.120  1.00  0.00           H  
ATOM   1889  HB3 ARG   124      74.964  50.241  76.385  1.00  0.00           H  
ATOM   1890  HG2 ARG   124      74.368  52.338  75.328  1.00  0.00           H  
ATOM   1891  HG3 ARG   124      72.662  52.159  75.787  1.00  0.00           H  
ATOM   1892  HD2 ARG   124      73.092  52.261  78.057  1.00  0.00           H  
ATOM   1893  HD3 ARG   124      74.912  52.160  77.767  1.00  0.00           H  
ATOM   1894  HE  ARG   124      74.069  54.393  76.351  1.00  0.00           H  
ATOM   1895 HH11 ARG   124      74.431  53.335  79.777  1.00  0.00           H  
ATOM   1896 HH12 ARG   124      74.438  55.019  80.220  1.00  0.00           H  
ATOM   1897 HH21 ARG   124      74.003  56.381  77.286  1.00  0.00           H  
ATOM   1898 HH22 ARG   124      74.213  56.526  79.085  1.00  0.00           H  
ATOM   1899  N   ASP   125      73.263  47.100  74.331  1.00  0.00           N  
ATOM   1900  CA  ASP   125      73.555  45.655  74.342  1.00  0.00           C  
ATOM   1901  C   ASP   125      74.647  45.105  73.314  1.00  0.00           C  
ATOM   1902  O   ASP   125      75.134  44.015  73.438  1.00  0.00           O  
ATOM   1903  CB  ASP   125      72.236  44.852  74.036  1.00  0.00           C  
ATOM   1904  CG  ASP   125      71.651  44.878  72.569  1.00  0.00           C  
ATOM   1905  OD1 ASP   125      71.987  45.783  71.794  1.00  0.00           O  
ATOM   1906  OD2 ASP   125      70.788  44.010  72.222  1.00  0.00           O1-
ATOM   1907  H   ASP   125      72.717  47.418  73.543  1.00  0.00           H  
ATOM   1908  HA  ASP   125      73.743  45.301  75.356  1.00  0.00           H  
ATOM   1909  HB2 ASP   125      72.366  43.848  74.441  1.00  0.00           H  
ATOM   1910  HB3 ASP   125      71.411  45.238  74.634  1.00  0.00           H  
ATOM   1911  N   GLY   126      74.990  45.998  72.353  1.00  0.00           N  
ATOM   1912  CA  GLY   126      76.095  45.828  71.416  1.00  0.00           C  
ATOM   1913  C   GLY   126      75.629  45.726  69.900  1.00  0.00           C  
ATOM   1914  O   GLY   126      76.550  45.405  69.133  1.00  0.00           O  
ATOM   1915  H   GLY   126      74.475  46.858  72.224  1.00  0.00           H  
ATOM   1916  HA2 GLY   126      76.746  46.702  71.419  1.00  0.00           H  
ATOM   1917  HA3 GLY   126      76.752  45.003  71.690  1.00  0.00           H  
ATOM   1918  N   VAL   127      74.363  45.933  69.545  1.00  0.00           N  
ATOM   1919  CA  VAL   127      73.843  45.731  68.182  1.00  0.00           C  
ATOM   1920  C   VAL   127      72.813  46.795  67.915  1.00  0.00           C  
ATOM   1921  O   VAL   127      71.842  46.943  68.630  1.00  0.00           O  
ATOM   1922  CB  VAL   127      73.258  44.274  67.963  1.00  0.00           C  
ATOM   1923  CG1 VAL   127      72.626  44.126  66.552  1.00  0.00           C  
ATOM   1924  CG2 VAL   127      74.286  43.150  68.174  1.00  0.00           C  
ATOM   1925  H   VAL   127      73.669  46.273  70.195  1.00  0.00           H  
ATOM   1926  HA  VAL   127      74.696  45.784  67.505  1.00  0.00           H  
ATOM   1927  HB  VAL   127      72.552  43.995  68.746  1.00  0.00           H  
ATOM   1928 HG11 VAL   127      71.900  44.932  66.447  1.00  0.00           H  
ATOM   1929 HG12 VAL   127      73.316  44.217  65.714  1.00  0.00           H  
ATOM   1930 HG13 VAL   127      72.092  43.182  66.438  1.00  0.00           H  
ATOM   1931 HG21 VAL   127      75.061  43.170  67.408  1.00  0.00           H  
ATOM   1932 HG22 VAL   127      74.758  43.351  69.136  1.00  0.00           H  
ATOM   1933 HG23 VAL   127      73.715  42.223  68.233  1.00  0.00           H  
ATOM   1934  N   VAL   128      73.064  47.563  66.822  1.00  0.00           N  
ATOM   1935  CA  VAL   128      72.113  48.421  66.130  1.00  0.00           C  
ATOM   1936  C   VAL   128      70.975  47.586  65.524  1.00  0.00           C  
ATOM   1937  O   VAL   128      71.189  46.923  64.481  1.00  0.00           O  
ATOM   1938  CB  VAL   128      72.752  49.402  65.046  1.00  0.00           C  
ATOM   1939  CG1 VAL   128      71.643  50.476  64.667  1.00  0.00           C  
ATOM   1940  CG2 VAL   128      73.976  50.152  65.578  1.00  0.00           C  
ATOM   1941  H   VAL   128      73.839  47.178  66.300  1.00  0.00           H  
ATOM   1942  HA  VAL   128      71.610  49.030  66.881  1.00  0.00           H  
ATOM   1943  HB  VAL   128      73.088  48.851  64.167  1.00  0.00           H  
ATOM   1944 HG11 VAL   128      71.439  51.064  65.562  1.00  0.00           H  
ATOM   1945 HG12 VAL   128      71.917  51.142  63.849  1.00  0.00           H  
ATOM   1946 HG13 VAL   128      70.715  49.938  64.476  1.00  0.00           H  
ATOM   1947 HG21 VAL   128      73.718  50.536  66.565  1.00  0.00           H  
ATOM   1948 HG22 VAL   128      74.805  49.470  65.770  1.00  0.00           H  
ATOM   1949 HG23 VAL   128      74.455  50.722  64.782  1.00  0.00           H  
ATOM   1950  N   GLU   129      69.853  47.561  66.158  1.00  0.00           N  
ATOM   1951  CA  GLU   129      68.649  46.935  65.579  1.00  0.00           C  
ATOM   1952  C   GLU   129      67.830  47.877  64.616  1.00  0.00           C  
ATOM   1953  O   GLU   129      67.999  49.088  64.674  1.00  0.00           O  
ATOM   1954  CB  GLU   129      67.712  46.476  66.749  1.00  0.00           C  
ATOM   1955  CG  GLU   129      67.180  47.556  67.725  1.00  0.00           C  
ATOM   1956  CD  GLU   129      68.166  47.699  68.910  1.00  0.00           C  
ATOM   1957  OE1 GLU   129      69.160  48.436  68.786  1.00  0.00           O  
ATOM   1958  OE2 GLU   129      68.027  47.208  70.018  1.00  0.00           O1-
ATOM   1959  H   GLU   129      69.774  48.180  66.953  1.00  0.00           H  
ATOM   1960  HA  GLU   129      68.902  45.966  65.150  1.00  0.00           H  
ATOM   1961  HB2 GLU   129      66.832  45.978  66.343  1.00  0.00           H  
ATOM   1962  HB3 GLU   129      68.232  45.755  67.380  1.00  0.00           H  
ATOM   1963  HG2 GLU   129      67.003  48.547  67.305  1.00  0.00           H  
ATOM   1964  HG3 GLU   129      66.302  47.065  68.145  1.00  0.00           H  
ATOM   1965  N   LYS   130      66.879  47.319  63.847  1.00  0.00           N  
ATOM   1966  CA  LYS   130      65.813  48.086  63.178  1.00  0.00           C  
ATOM   1967  C   LYS   130      64.870  48.629  64.293  1.00  0.00           C  
ATOM   1968  O   LYS   130      64.481  47.814  65.130  1.00  0.00           O  
ATOM   1969  CB  LYS   130      65.134  47.235  62.084  1.00  0.00           C  
ATOM   1970  CG  LYS   130      64.278  47.981  61.028  1.00  0.00           C  
ATOM   1971  CD  LYS   130      63.915  47.178  59.854  1.00  0.00           C  
ATOM   1972  CE  LYS   130      63.204  45.834  60.026  1.00  0.00           C  
ATOM   1973  NZ  LYS   130      61.816  45.854  60.647  1.00  0.00           N1+
ATOM   1974  H   LYS   130      66.840  46.310  63.883  1.00  0.00           H  
ATOM   1975  HA  LYS   130      66.273  48.962  62.719  1.00  0.00           H  
ATOM   1976  HB2 LYS   130      65.968  46.705  61.624  1.00  0.00           H  
ATOM   1977  HB3 LYS   130      64.537  46.401  62.453  1.00  0.00           H  
ATOM   1978  HG2 LYS   130      63.399  48.363  61.547  1.00  0.00           H  
ATOM   1979  HG3 LYS   130      64.828  48.853  60.676  1.00  0.00           H  
ATOM   1980  HD2 LYS   130      63.313  47.846  59.238  1.00  0.00           H  
ATOM   1981  HD3 LYS   130      64.858  46.997  59.337  1.00  0.00           H  
ATOM   1982  HE2 LYS   130      63.078  45.556  58.979  1.00  0.00           H  
ATOM   1983  HE3 LYS   130      63.962  45.149  60.406  1.00  0.00           H  
ATOM   1984  HZ1 LYS   130      61.928  46.286  61.552  1.00  0.00           H  
ATOM   1985  HZ2 LYS   130      61.189  46.466  60.145  1.00  0.00           H  
ATOM   1986  HZ3 LYS   130      61.376  44.958  60.805  1.00  0.00           H  
ATOM   1987  N   ASN   131      64.339  49.841  64.283  1.00  0.00           N  
ATOM   1988  CA  ASN   131      63.341  50.406  65.171  1.00  0.00           C  
ATOM   1989  C   ASN   131      63.707  50.303  66.692  1.00  0.00           C  
ATOM   1990  O   ASN   131      62.825  50.025  67.552  1.00  0.00           O  
ATOM   1991  CB  ASN   131      61.978  49.819  64.851  1.00  0.00           C  
ATOM   1992  CG  ASN   131      61.475  49.877  63.432  1.00  0.00           C  
ATOM   1993  ND2 ASN   131      60.882  48.890  62.824  1.00  0.00           N  
ATOM   1994  OD1 ASN   131      61.372  50.981  62.824  1.00  0.00           O  
ATOM   1995  H   ASN   131      64.838  50.509  63.714  1.00  0.00           H  
ATOM   1996  HA  ASN   131      63.404  51.461  64.903  1.00  0.00           H  
ATOM   1997  HB2 ASN   131      62.105  48.778  65.149  1.00  0.00           H  
ATOM   1998  HB3 ASN   131      61.289  50.350  65.508  1.00  0.00           H  
ATOM   1999 HD21 ASN   131      60.478  49.110  61.925  1.00  0.00           H  
ATOM   2000 HD22 ASN   131      60.936  47.929  63.128  1.00  0.00           H  
ATOM   2001  N   ASN   132      64.901  50.703  67.109  1.00  0.00           N  
ATOM   2002  CA  ASN   132      65.432  50.891  68.507  1.00  0.00           C  
ATOM   2003  C   ASN   132      64.426  51.683  69.356  1.00  0.00           C  
ATOM   2004  O   ASN   132      64.043  52.770  68.955  1.00  0.00           O  
ATOM   2005  CB  ASN   132      66.867  51.454  68.500  1.00  0.00           C  
ATOM   2006  CG  ASN   132      67.437  51.700  69.890  1.00  0.00           C  
ATOM   2007  ND2 ASN   132      68.392  50.933  70.359  1.00  0.00           N  
ATOM   2008  OD1 ASN   132      66.896  52.493  70.610  1.00  0.00           O  
ATOM   2009  H   ASN   132      65.494  51.157  66.429  1.00  0.00           H  
ATOM   2010  HA  ASN   132      65.313  49.876  68.888  1.00  0.00           H  
ATOM   2011  HB2 ASN   132      67.558  50.862  67.900  1.00  0.00           H  
ATOM   2012  HB3 ASN   132      66.836  52.476  68.124  1.00  0.00           H  
ATOM   2013 HD21 ASN   132      68.628  50.895  71.340  1.00  0.00           H  
ATOM   2014 HD22 ASN   132      68.951  50.405  69.705  1.00  0.00           H  
ATOM   2015  N   PRO   133      64.157  51.253  70.601  1.00  0.00           N  
ATOM   2016  CA  PRO   133      63.235  51.958  71.505  1.00  0.00           C  
ATOM   2017  C   PRO   133      63.770  53.000  72.429  1.00  0.00           C  
ATOM   2018  O   PRO   133      63.140  53.463  73.441  1.00  0.00           O  
ATOM   2019  CB  PRO   133      62.659  50.736  72.277  1.00  0.00           C  
ATOM   2020  CG  PRO   133      63.844  49.874  72.557  1.00  0.00           C  
ATOM   2021  CD  PRO   133      64.604  49.985  71.305  1.00  0.00           C  
ATOM   2022  HA  PRO   133      62.333  52.352  71.038  1.00  0.00           H  
ATOM   2023  HB2 PRO   133      62.092  50.983  73.174  1.00  0.00           H  
ATOM   2024  HB3 PRO   133      61.977  50.172  71.640  1.00  0.00           H  
ATOM   2025  HG2 PRO   133      64.407  50.254  73.410  1.00  0.00           H  
ATOM   2026  HG3 PRO   133      63.579  48.836  72.757  1.00  0.00           H  
ATOM   2027  HD2 PRO   133      65.652  50.171  71.540  1.00  0.00           H  
ATOM   2028  HD3 PRO   133      64.367  49.149  70.647  1.00  0.00           H  
ATOM   2029  N   LYS   134      65.011  53.441  72.232  1.00  0.00           N  
ATOM   2030  CA  LYS   134      65.716  54.461  73.095  1.00  0.00           C  
ATOM   2031  C   LYS   134      66.613  55.610  72.403  1.00  0.00           C  
ATOM   2032  O   LYS   134      67.113  56.523  73.043  1.00  0.00           O  
ATOM   2033  CB  LYS   134      66.617  53.769  74.180  1.00  0.00           C  
ATOM   2034  CG  LYS   134      66.032  52.931  75.245  1.00  0.00           C  
ATOM   2035  CD  LYS   134      65.028  53.731  76.205  1.00  0.00           C  
ATOM   2036  CE  LYS   134      64.556  52.678  77.145  1.00  0.00           C  
ATOM   2037  NZ  LYS   134      63.583  53.212  78.237  1.00  0.00           N1+
ATOM   2038  H   LYS   134      65.511  52.907  71.536  1.00  0.00           H  
ATOM   2039  HA  LYS   134      64.946  55.043  73.602  1.00  0.00           H  
ATOM   2040  HB2 LYS   134      67.302  53.152  73.597  1.00  0.00           H  
ATOM   2041  HB3 LYS   134      67.291  54.542  74.548  1.00  0.00           H  
ATOM   2042  HG2 LYS   134      65.451  52.133  74.783  1.00  0.00           H  
ATOM   2043  HG3 LYS   134      66.806  52.555  75.914  1.00  0.00           H  
ATOM   2044  HD2 LYS   134      65.534  54.537  76.737  1.00  0.00           H  
ATOM   2045  HD3 LYS   134      64.163  54.089  75.647  1.00  0.00           H  
ATOM   2046  HE2 LYS   134      64.111  51.853  76.588  1.00  0.00           H  
ATOM   2047  HE3 LYS   134      65.345  52.238  77.754  1.00  0.00           H  
ATOM   2048  HZ1 LYS   134      62.879  53.778  77.787  1.00  0.00           H  
ATOM   2049  HZ2 LYS   134      63.100  52.484  78.745  1.00  0.00           H  
ATOM   2050  HZ3 LYS   134      64.047  53.780  78.931  1.00  0.00           H  
ATOM   2051  N   LYS   135      66.437  55.667  71.112  1.00  0.00           N  
ATOM   2052  CA  LYS   135      67.297  56.372  70.083  1.00  0.00           C  
ATOM   2053  C   LYS   135      67.139  57.899  70.125  1.00  0.00           C  
ATOM   2054  O   LYS   135      68.061  58.660  69.947  1.00  0.00           O  
ATOM   2055  CB  LYS   135      67.179  55.713  68.740  1.00  0.00           C  
ATOM   2056  CG  LYS   135      65.703  55.583  68.286  1.00  0.00           C  
ATOM   2057  CD  LYS   135      65.728  55.370  66.771  1.00  0.00           C  
ATOM   2058  CE  LYS   135      64.336  54.957  66.380  1.00  0.00           C  
ATOM   2059  NZ  LYS   135      64.352  54.665  64.992  1.00  0.00           N1+
ATOM   2060  H   LYS   135      65.777  54.988  70.760  1.00  0.00           H  
ATOM   2061  HA  LYS   135      68.349  56.260  70.345  1.00  0.00           H  
ATOM   2062  HB2 LYS   135      67.742  56.243  67.972  1.00  0.00           H  
ATOM   2063  HB3 LYS   135      67.672  54.744  68.816  1.00  0.00           H  
ATOM   2064  HG2 LYS   135      65.287  54.717  68.802  1.00  0.00           H  
ATOM   2065  HG3 LYS   135      65.194  56.527  68.481  1.00  0.00           H  
ATOM   2066  HD2 LYS   135      65.939  56.301  66.245  1.00  0.00           H  
ATOM   2067  HD3 LYS   135      66.414  54.554  66.544  1.00  0.00           H  
ATOM   2068  HE2 LYS   135      63.981  54.096  66.946  1.00  0.00           H  
ATOM   2069  HE3 LYS   135      63.563  55.704  66.561  1.00  0.00           H  
ATOM   2070  HZ1 LYS   135      64.995  53.903  64.829  1.00  0.00           H  
ATOM   2071  HZ2 LYS   135      63.422  54.374  64.728  1.00  0.00           H  
ATOM   2072  HZ3 LYS   135      64.734  55.398  64.412  1.00  0.00           H  
ATOM   2073  N   ALA   136      65.928  58.293  70.524  1.00  0.00           N  
ATOM   2074  CA  ALA   136      65.607  59.757  70.683  1.00  0.00           C  
ATOM   2075  C   ALA   136      65.923  60.354  72.073  1.00  0.00           C  
ATOM   2076  O   ALA   136      65.368  61.406  72.490  1.00  0.00           O  
ATOM   2077  CB  ALA   136      64.073  59.837  70.567  1.00  0.00           C  
ATOM   2078  H   ALA   136      65.234  57.559  70.541  1.00  0.00           H  
ATOM   2079  HA  ALA   136      66.058  60.394  69.922  1.00  0.00           H  
ATOM   2080  HB1 ALA   136      63.457  59.447  71.378  1.00  0.00           H  
ATOM   2081  HB2 ALA   136      63.876  60.904  70.461  1.00  0.00           H  
ATOM   2082  HB3 ALA   136      63.829  59.307  69.646  1.00  0.00           H  
ATOM   2083  N   SER   137      66.728  59.752  72.947  1.00  0.00           N  
ATOM   2084  CA  SER   137      67.175  60.139  74.292  1.00  0.00           C  
ATOM   2085  C   SER   137      68.652  59.998  74.591  1.00  0.00           C  
ATOM   2086  O   SER   137      69.406  59.338  73.867  1.00  0.00           O  
ATOM   2087  CB  SER   137      66.291  59.378  75.234  1.00  0.00           C  
ATOM   2088  OG  SER   137      66.619  57.942  75.299  1.00  0.00           O  
ATOM   2089  H   SER   137      67.200  58.935  72.585  1.00  0.00           H  
ATOM   2090  HA  SER   137      66.867  61.177  74.422  1.00  0.00           H  
ATOM   2091  HB2 SER   137      66.381  59.786  76.241  1.00  0.00           H  
ATOM   2092  HB3 SER   137      65.253  59.469  74.914  1.00  0.00           H  
ATOM   2093  HG  SER   137      66.813  57.593  74.426  1.00  0.00           H  
ATOM   2094  N   TRP   138      69.084  60.669  75.669  1.00  0.00           N  
ATOM   2095  CA  TRP   138      70.245  60.240  76.477  1.00  0.00           C  
ATOM   2096  C   TRP   138      69.919  60.402  77.936  1.00  0.00           C  
ATOM   2097  O   TRP   138      69.357  61.467  78.292  1.00  0.00           O  
ATOM   2098  CB  TRP   138      71.406  61.055  75.950  1.00  0.00           C  
ATOM   2099  CG  TRP   138      72.720  60.462  76.312  1.00  0.00           C  
ATOM   2100  CD1 TRP   138      73.461  59.691  75.490  1.00  0.00           C  
ATOM   2101  CD2 TRP   138      73.430  60.563  77.571  1.00  0.00           C  
ATOM   2102  CE2 TRP   138      74.531  59.615  77.555  1.00  0.00           C  
ATOM   2103  CE3 TRP   138      73.238  61.304  78.739  1.00  0.00           C  
ATOM   2104  NE1 TRP   138      74.390  59.021  76.284  1.00  0.00           N  
ATOM   2105  CZ2 TRP   138      75.415  59.456  78.586  1.00  0.00           C  
ATOM   2106  CZ3 TRP   138      74.032  60.999  79.873  1.00  0.00           C  
ATOM   2107  CH2 TRP   138      75.189  60.231  79.774  1.00  0.00           C  
ATOM   2108  H   TRP   138      68.547  61.400  76.112  1.00  0.00           H  
ATOM   2109  HA  TRP   138      70.443  59.192  76.252  1.00  0.00           H  
ATOM   2110  HB2 TRP   138      71.454  61.103  74.862  1.00  0.00           H  
ATOM   2111  HB3 TRP   138      71.404  62.081  76.319  1.00  0.00           H  
ATOM   2112  HD1 TRP   138      73.313  59.492  74.439  1.00  0.00           H  
ATOM   2113  HE1 TRP   138      74.829  58.133  76.089  1.00  0.00           H  
ATOM   2114  HE3 TRP   138      72.277  61.767  78.907  1.00  0.00           H  
ATOM   2115  HZ2 TRP   138      76.201  58.721  78.492  1.00  0.00           H  
ATOM   2116  HZ3 TRP   138      73.867  61.498  80.816  1.00  0.00           H  
ATOM   2117  HH2 TRP   138      75.833  60.034  80.619  1.00  0.00           H  
ATOM   2118  N   THR   139      70.312  59.539  78.859  1.00  0.00           N  
ATOM   2119  CA  THR   139      70.040  59.756  80.301  1.00  0.00           C  
ATOM   2120  C   THR   139      71.017  59.104  81.195  1.00  0.00           C  
ATOM   2121  O   THR   139      71.617  58.072  80.949  1.00  0.00           O  
ATOM   2122  CB  THR   139      68.654  59.371  80.717  1.00  0.00           C  
ATOM   2123  CG2 THR   139      68.306  57.848  80.962  1.00  0.00           C  
ATOM   2124  OG1 THR   139      68.438  59.923  81.965  1.00  0.00           O  
ATOM   2125  H   THR   139      70.750  58.660  78.623  1.00  0.00           H  
ATOM   2126  HA  THR   139      70.121  60.830  80.464  1.00  0.00           H  
ATOM   2127  HB  THR   139      67.982  59.792  79.968  1.00  0.00           H  
ATOM   2128  HG1 THR   139      67.524  59.778  82.217  1.00  0.00           H  
ATOM   2129 HG21 THR   139      68.777  57.211  80.212  1.00  0.00           H  
ATOM   2130 HG22 THR   139      68.652  57.613  81.969  1.00  0.00           H  
ATOM   2131 HG23 THR   139      67.221  57.750  80.962  1.00  0.00           H  
ATOM   2132  N   TRP   140      71.183  59.741  82.399  1.00  0.00           N  
ATOM   2133  CA  TRP   140      72.137  59.390  83.337  1.00  0.00           C  
ATOM   2134  C   TRP   140      71.734  58.161  84.198  1.00  0.00           C  
ATOM   2135  O   TRP   140      70.632  57.622  84.198  1.00  0.00           O  
ATOM   2136  CB  TRP   140      72.328  60.608  84.204  1.00  0.00           C  
ATOM   2137  CG  TRP   140      72.835  61.865  83.475  1.00  0.00           C  
ATOM   2138  CD1 TRP   140      72.066  63.004  83.266  1.00  0.00           C  
ATOM   2139  CD2 TRP   140      74.176  62.307  83.198  1.00  0.00           C  
ATOM   2140  CE2 TRP   140      74.233  63.669  82.848  1.00  0.00           C  
ATOM   2141  CE3 TRP   140      75.410  61.629  83.176  1.00  0.00           C  
ATOM   2142  NE1 TRP   140      72.907  64.004  82.875  1.00  0.00           N  
ATOM   2143  CZ2 TRP   140      75.404  64.393  82.648  1.00  0.00           C  
ATOM   2144  CZ3 TRP   140      76.634  62.287  82.884  1.00  0.00           C  
ATOM   2145  CH2 TRP   140      76.642  63.675  82.622  1.00  0.00           C  
ATOM   2146  H   TRP   140      70.570  60.531  82.548  1.00  0.00           H  
ATOM   2147  HA  TRP   140      73.023  59.160  82.746  1.00  0.00           H  
ATOM   2148  HB2 TRP   140      71.372  60.979  84.573  1.00  0.00           H  
ATOM   2149  HB3 TRP   140      73.004  60.385  85.029  1.00  0.00           H  
ATOM   2150  HD1 TRP   140      71.009  63.182  83.403  1.00  0.00           H  
ATOM   2151  HE1 TRP   140      72.503  64.929  82.879  1.00  0.00           H  
ATOM   2152  HE3 TRP   140      75.490  60.594  83.475  1.00  0.00           H  
ATOM   2153  HZ2 TRP   140      75.447  65.417  82.309  1.00  0.00           H  
ATOM   2154  HZ3 TRP   140      77.485  61.622  82.876  1.00  0.00           H  
ATOM   2155  HH2 TRP   140      77.606  64.120  82.426  1.00  0.00           H  
ATOM   2156  N   GLY   141      72.717  57.639  85.009  1.00  0.00           N  
ATOM   2157  CA  GLY   141      72.561  56.629  86.087  1.00  0.00           C  
ATOM   2158  C   GLY   141      72.952  55.229  85.648  1.00  0.00           C  
ATOM   2159  O   GLY   141      73.248  55.016  84.533  1.00  0.00           O  
ATOM   2160  H   GLY   141      73.630  58.038  84.846  1.00  0.00           H  
ATOM   2161  HA2 GLY   141      73.141  56.898  86.970  1.00  0.00           H  
ATOM   2162  HA3 GLY   141      71.497  56.697  86.316  1.00  0.00           H  
ATOM   2163  N   PRO   142      73.044  54.247  86.615  1.00  0.00           N  
ATOM   2164  CA  PRO   142      73.482  52.860  86.295  1.00  0.00           C  
ATOM   2165  C   PRO   142      72.696  52.038  85.328  1.00  0.00           C  
ATOM   2166  O   PRO   142      73.255  51.074  84.834  1.00  0.00           O  
ATOM   2167  CB  PRO   142      73.455  52.206  87.733  1.00  0.00           C  
ATOM   2168  CG  PRO   142      72.280  52.836  88.344  1.00  0.00           C  
ATOM   2169  CD  PRO   142      72.585  54.247  87.946  1.00  0.00           C  
ATOM   2170  HA  PRO   142      74.478  52.896  85.854  1.00  0.00           H  
ATOM   2171  HB2 PRO   142      73.296  51.130  87.670  1.00  0.00           H  
ATOM   2172  HB3 PRO   142      74.362  52.477  88.273  1.00  0.00           H  
ATOM   2173  HG2 PRO   142      71.392  52.503  87.807  1.00  0.00           H  
ATOM   2174  HG3 PRO   142      72.194  52.768  89.428  1.00  0.00           H  
ATOM   2175  HD2 PRO   142      71.755  54.933  88.113  1.00  0.00           H  
ATOM   2176  HD3 PRO   142      73.381  54.570  88.617  1.00  0.00           H  
ATOM   2177  N   GLU   143      71.399  52.202  85.119  1.00  0.00           N  
ATOM   2178  CA  GLU   143      70.461  51.492  84.184  1.00  0.00           C  
ATOM   2179  C   GLU   143      70.124  52.414  82.982  1.00  0.00           C  
ATOM   2180  O   GLU   143      69.110  52.390  82.327  1.00  0.00           O  
ATOM   2181  CB  GLU   143      69.172  51.122  84.996  1.00  0.00           C  
ATOM   2182  CG  GLU   143      68.262  52.182  85.576  1.00  0.00           C  
ATOM   2183  CD  GLU   143      68.951  52.829  86.762  1.00  0.00           C  
ATOM   2184  OE1 GLU   143      69.418  53.960  86.532  1.00  0.00           O  
ATOM   2185  OE2 GLU   143      68.809  52.322  87.923  1.00  0.00           O1-
ATOM   2186  H   GLU   143      70.999  52.879  85.753  1.00  0.00           H  
ATOM   2187  HA  GLU   143      70.840  50.571  83.742  1.00  0.00           H  
ATOM   2188  HB2 GLU   143      68.594  50.469  84.343  1.00  0.00           H  
ATOM   2189  HB3 GLU   143      69.337  50.514  85.886  1.00  0.00           H  
ATOM   2190  HG2 GLU   143      67.856  52.873  84.837  1.00  0.00           H  
ATOM   2191  HG3 GLU   143      67.373  51.692  85.973  1.00  0.00           H  
ATOM   2192  N   GLY   144      71.067  53.381  82.765  1.00  0.00           N  
ATOM   2193  CA  GLY   144      71.002  54.428  81.748  1.00  0.00           C  
ATOM   2194  C   GLY   144      70.841  54.033  80.294  1.00  0.00           C  
ATOM   2195  O   GLY   144      71.086  52.910  79.947  1.00  0.00           O  
ATOM   2196  H   GLY   144      71.705  53.665  83.495  1.00  0.00           H  
ATOM   2197  HA2 GLY   144      70.207  55.137  81.980  1.00  0.00           H  
ATOM   2198  HA3 GLY   144      71.898  55.044  81.818  1.00  0.00           H  
ATOM   2199  N   GLN   145      70.439  54.935  79.402  1.00  0.00           N  
ATOM   2200  CA  GLN   145      70.028  54.670  78.000  1.00  0.00           C  
ATOM   2201  C   GLN   145      70.541  55.832  77.081  1.00  0.00           C  
ATOM   2202  O   GLN   145      70.695  56.964  77.603  1.00  0.00           O  
ATOM   2203  CB  GLN   145      68.542  54.329  77.900  1.00  0.00           C  
ATOM   2204  CG  GLN   145      68.134  53.076  78.537  1.00  0.00           C  
ATOM   2205  CD  GLN   145      68.607  51.755  77.896  1.00  0.00           C  
ATOM   2206  NE2 GLN   145      69.916  51.449  77.765  1.00  0.00           N  
ATOM   2207  OE1 GLN   145      67.885  50.849  77.585  1.00  0.00           O  
ATOM   2208  H   GLN   145      70.148  55.827  79.776  1.00  0.00           H  
ATOM   2209  HA  GLN   145      70.668  53.811  77.799  1.00  0.00           H  
ATOM   2210  HB2 GLN   145      68.067  55.169  78.407  1.00  0.00           H  
ATOM   2211  HB3 GLN   145      68.208  54.256  76.865  1.00  0.00           H  
ATOM   2212  HG2 GLN   145      68.375  53.133  79.598  1.00  0.00           H  
ATOM   2213  HG3 GLN   145      67.049  53.020  78.627  1.00  0.00           H  
ATOM   2214 HE21 GLN   145      69.990  50.510  77.400  1.00  0.00           H  
ATOM   2215 HE22 GLN   145      70.619  51.866  78.359  1.00  0.00           H  
ATOM   2216  N   GLY   146      70.893  55.554  75.822  1.00  0.00           N  
ATOM   2217  CA  GLY   146      71.398  56.589  74.924  1.00  0.00           C  
ATOM   2218  C   GLY   146      72.805  56.365  74.358  1.00  0.00           C  
ATOM   2219  O   GLY   146      73.706  56.019  75.083  1.00  0.00           O  
ATOM   2220  H   GLY   146      70.771  54.627  75.440  1.00  0.00           H  
ATOM   2221  HA2 GLY   146      70.680  56.713  74.113  1.00  0.00           H  
ATOM   2222  HA3 GLY   146      71.322  57.551  75.431  1.00  0.00           H  
ATOM   2223  N   ALA   147      72.947  56.554  73.013  1.00  0.00           N  
ATOM   2224  CA  ALA   147      74.234  56.456  72.242  1.00  0.00           C  
ATOM   2225  C   ALA   147      75.292  57.407  72.714  1.00  0.00           C  
ATOM   2226  O   ALA   147      74.982  58.554  72.853  1.00  0.00           O  
ATOM   2227  CB  ALA   147      73.978  56.628  70.774  1.00  0.00           C  
ATOM   2228  H   ALA   147      72.064  56.662  72.536  1.00  0.00           H  
ATOM   2229  HA  ALA   147      74.550  55.443  72.492  1.00  0.00           H  
ATOM   2230  HB1 ALA   147      74.946  56.536  70.283  1.00  0.00           H  
ATOM   2231  HB2 ALA   147      73.275  55.873  70.423  1.00  0.00           H  
ATOM   2232  HB3 ALA   147      73.669  57.596  70.378  1.00  0.00           H  
ATOM   2233  N   ILE   148      76.535  56.933  72.791  1.00  0.00           N  
ATOM   2234  CA  ILE   148      77.732  57.802  73.044  1.00  0.00           C  
ATOM   2235  C   ILE   148      78.686  57.918  71.862  1.00  0.00           C  
ATOM   2236  O   ILE   148      78.610  57.125  70.901  1.00  0.00           O  
ATOM   2237  CB  ILE   148      78.541  57.322  74.343  1.00  0.00           C  
ATOM   2238  CG1 ILE   148      77.627  57.388  75.542  1.00  0.00           C  
ATOM   2239  CG2 ILE   148      79.835  58.080  74.637  1.00  0.00           C  
ATOM   2240  CD1 ILE   148      78.075  56.509  76.698  1.00  0.00           C  
ATOM   2241  H   ILE   148      76.737  55.953  72.656  1.00  0.00           H  
ATOM   2242  HA  ILE   148      77.300  58.786  73.222  1.00  0.00           H  
ATOM   2243  HB  ILE   148      78.816  56.280  74.183  1.00  0.00           H  
ATOM   2244 HG12 ILE   148      77.603  58.447  75.798  1.00  0.00           H  
ATOM   2245 HG13 ILE   148      76.599  57.066  75.376  1.00  0.00           H  
ATOM   2246 HG21 ILE   148      79.626  59.147  74.714  1.00  0.00           H  
ATOM   2247 HG22 ILE   148      80.276  57.735  75.572  1.00  0.00           H  
ATOM   2248 HG23 ILE   148      80.617  57.795  73.933  1.00  0.00           H  
ATOM   2249 HD11 ILE   148      78.922  56.887  77.270  1.00  0.00           H  
ATOM   2250 HD12 ILE   148      77.296  56.207  77.399  1.00  0.00           H  
ATOM   2251 HD13 ILE   148      78.369  55.560  76.250  1.00  0.00           H  
ATOM   2252  N   LEU   149      79.635  58.872  71.860  1.00  0.00           N  
ATOM   2253  CA  LEU   149      80.528  59.221  70.821  1.00  0.00           C  
ATOM   2254  C   LEU   149      81.789  59.939  71.465  1.00  0.00           C  
ATOM   2255  O   LEU   149      81.729  60.827  72.242  1.00  0.00           O  
ATOM   2256  CB  LEU   149      79.676  60.159  69.910  1.00  0.00           C  
ATOM   2257  CG  LEU   149      80.315  60.971  68.733  1.00  0.00           C  
ATOM   2258  CD1 LEU   149      80.919  60.050  67.638  1.00  0.00           C  
ATOM   2259  CD2 LEU   149      79.274  61.793  67.980  1.00  0.00           C  
ATOM   2260  H   LEU   149      79.683  59.335  72.757  1.00  0.00           H  
ATOM   2261  HA  LEU   149      80.855  58.330  70.284  1.00  0.00           H  
ATOM   2262  HB2 LEU   149      78.809  59.592  69.569  1.00  0.00           H  
ATOM   2263  HB3 LEU   149      79.228  60.923  70.545  1.00  0.00           H  
ATOM   2264  HG  LEU   149      81.044  61.640  69.191  1.00  0.00           H  
ATOM   2265 HD11 LEU   149      81.620  60.624  67.032  1.00  0.00           H  
ATOM   2266 HD12 LEU   149      81.566  59.256  68.012  1.00  0.00           H  
ATOM   2267 HD13 LEU   149      80.148  59.520  67.079  1.00  0.00           H  
ATOM   2268 HD21 LEU   149      79.720  62.376  67.174  1.00  0.00           H  
ATOM   2269 HD22 LEU   149      78.509  61.105  67.621  1.00  0.00           H  
ATOM   2270 HD23 LEU   149      78.699  62.258  68.781  1.00  0.00           H  
ATOM   2271  N   LEU   150      83.013  59.551  70.956  1.00  0.00           N  
ATOM   2272  CA  LEU   150      84.316  60.110  71.377  1.00  0.00           C  
ATOM   2273  C   LEU   150      84.536  61.466  70.482  1.00  0.00           C  
ATOM   2274  O   LEU   150      84.124  61.480  69.314  1.00  0.00           O  
ATOM   2275  CB  LEU   150      85.476  59.151  71.222  1.00  0.00           C  
ATOM   2276  CG  LEU   150      85.287  57.820  71.921  1.00  0.00           C  
ATOM   2277  CD1 LEU   150      86.547  56.925  71.832  1.00  0.00           C  
ATOM   2278  CD2 LEU   150      84.868  57.905  73.438  1.00  0.00           C  
ATOM   2279  H   LEU   150      83.083  58.853  70.229  1.00  0.00           H  
ATOM   2280  HA  LEU   150      84.356  60.394  72.429  1.00  0.00           H  
ATOM   2281  HB2 LEU   150      85.629  58.956  70.160  1.00  0.00           H  
ATOM   2282  HB3 LEU   150      86.390  59.576  71.638  1.00  0.00           H  
ATOM   2283  HG  LEU   150      84.549  57.189  71.424  1.00  0.00           H  
ATOM   2284 HD11 LEU   150      86.592  56.496  70.831  1.00  0.00           H  
ATOM   2285 HD12 LEU   150      87.456  57.472  72.079  1.00  0.00           H  
ATOM   2286 HD13 LEU   150      86.435  56.097  72.531  1.00  0.00           H  
ATOM   2287 HD21 LEU   150      84.633  56.910  73.815  1.00  0.00           H  
ATOM   2288 HD22 LEU   150      85.692  58.251  74.062  1.00  0.00           H  
ATOM   2289 HD23 LEU   150      84.076  58.619  73.665  1.00  0.00           H  
ATOM   2290  N   VAL   151      85.183  62.471  70.941  1.00  0.00           N  
ATOM   2291  CA  VAL   151      85.716  63.546  70.094  1.00  0.00           C  
ATOM   2292  C   VAL   151      86.966  62.964  69.363  1.00  0.00           C  
ATOM   2293  O   VAL   151      87.844  62.497  70.056  1.00  0.00           O  
ATOM   2294  CB  VAL   151      86.181  64.901  70.828  1.00  0.00           C  
ATOM   2295  CG1 VAL   151      86.800  65.922  69.879  1.00  0.00           C  
ATOM   2296  CG2 VAL   151      85.033  65.525  71.621  1.00  0.00           C  
ATOM   2297  H   VAL   151      85.502  62.440  71.899  1.00  0.00           H  
ATOM   2298  HA  VAL   151      84.945  63.774  69.358  1.00  0.00           H  
ATOM   2299  HB  VAL   151      87.057  64.647  71.425  1.00  0.00           H  
ATOM   2300 HG11 VAL   151      87.548  65.435  69.253  1.00  0.00           H  
ATOM   2301 HG12 VAL   151      86.014  66.396  69.291  1.00  0.00           H  
ATOM   2302 HG13 VAL   151      87.362  66.699  70.398  1.00  0.00           H  
ATOM   2303 HG21 VAL   151      84.153  65.689  70.998  1.00  0.00           H  
ATOM   2304 HG22 VAL   151      84.837  64.773  72.385  1.00  0.00           H  
ATOM   2305 HG23 VAL   151      85.457  66.438  72.040  1.00  0.00           H  
ATOM   2306  N   ASN   152      87.118  63.081  68.018  1.00  0.00           N  
ATOM   2307  CA  ASN   152      88.319  62.518  67.255  1.00  0.00           C  
ATOM   2308  C   ASN   152      89.442  63.488  67.346  1.00  0.00           C  
ATOM   2309  O   ASN   152      89.783  64.182  66.367  1.00  0.00           O  
ATOM   2310  CB  ASN   152      87.833  62.140  65.818  1.00  0.00           C  
ATOM   2311  CG  ASN   152      88.816  61.274  65.063  1.00  0.00           C  
ATOM   2312  ND2 ASN   152      88.424  61.106  63.857  1.00  0.00           N  
ATOM   2313  OD1 ASN   152      89.738  60.600  65.509  1.00  0.00           O  
ATOM   2314  H   ASN   152      86.485  63.724  67.563  1.00  0.00           H  
ATOM   2315  HA  ASN   152      88.540  61.570  67.746  1.00  0.00           H  
ATOM   2316  HB2 ASN   152      86.905  61.569  65.798  1.00  0.00           H  
ATOM   2317  HB3 ASN   152      87.627  63.061  65.273  1.00  0.00           H  
ATOM   2318 HD21 ASN   152      88.877  60.464  63.223  1.00  0.00           H  
ATOM   2319 HD22 ASN   152      87.769  61.773  63.476  1.00  0.00           H  
ATOM   2320  N   CYS   153      90.004  63.535  68.579  1.00  0.00           N  
ATOM   2321  CA  CYS   153      90.969  64.533  68.945  1.00  0.00           C  
ATOM   2322  C   CYS   153      92.417  64.066  68.928  1.00  0.00           C  
ATOM   2323  O   CYS   153      93.311  64.770  69.376  1.00  0.00           O  
ATOM   2324  CB  CYS   153      90.521  65.190  70.248  1.00  0.00           C  
ATOM   2325  SG  CYS   153      90.052  63.983  71.563  1.00  0.00           S  
ATOM   2326  H   CYS   153      89.768  62.869  69.301  1.00  0.00           H  
ATOM   2327  HA  CYS   153      91.011  65.324  68.196  1.00  0.00           H  
ATOM   2328  HB2 CYS   153      91.208  65.965  70.590  1.00  0.00           H  
ATOM   2329  HB3 CYS   153      89.612  65.765  70.073  1.00  0.00           H  
ATOM   2330  HG  CYS   153      88.875  63.772  70.966  1.00  0.00           H  
ATOM   2331  N   ASP   154      92.595  62.809  68.520  1.00  0.00           N  
ATOM   2332  CA  ASP   154      93.774  62.116  68.223  1.00  0.00           C  
ATOM   2333  C   ASP   154      94.206  62.308  66.741  1.00  0.00           C  
ATOM   2334  O   ASP   154      93.573  63.036  66.025  1.00  0.00           O  
ATOM   2335  CB  ASP   154      93.626  60.624  68.638  1.00  0.00           C  
ATOM   2336  CG  ASP   154      92.997  59.718  67.533  1.00  0.00           C  
ATOM   2337  OD1 ASP   154      92.432  60.202  66.489  1.00  0.00           O  
ATOM   2338  OD2 ASP   154      93.211  58.536  67.625  1.00  0.00           O1-
ATOM   2339  H   ASP   154      91.788  62.376  68.095  1.00  0.00           H  
ATOM   2340  HA  ASP   154      94.532  62.527  68.889  1.00  0.00           H  
ATOM   2341  HB2 ASP   154      94.627  60.219  68.784  1.00  0.00           H  
ATOM   2342  HB3 ASP   154      93.057  60.452  69.552  1.00  0.00           H  
ATOM   2343  N   ARG   155      95.200  61.576  66.291  1.00  0.00           N  
ATOM   2344  CA  ARG   155      95.829  61.803  64.935  1.00  0.00           C  
ATOM   2345  C   ARG   155      96.660  60.540  64.592  1.00  0.00           C  
ATOM   2346  O   ARG   155      97.718  60.276  65.082  1.00  0.00           O  
ATOM   2347  CB  ARG   155      96.737  63.075  65.102  1.00  0.00           C  
ATOM   2348  CG  ARG   155      97.260  63.437  63.672  1.00  0.00           C  
ATOM   2349  CD  ARG   155      98.467  64.315  63.849  1.00  0.00           C  
ATOM   2350  NE  ARG   155      99.678  63.528  64.068  1.00  0.00           N  
ATOM   2351  CZ  ARG   155     100.757  63.721  64.787  1.00  0.00           C  
ATOM   2352  NH1 ARG   155     100.945  64.816  65.437  1.00  0.00           N1+
ATOM   2353  NH2 ARG   155     101.671  62.819  64.953  1.00  0.00           N  
ATOM   2354  H   ARG   155      95.682  61.049  67.005  1.00  0.00           H  
ATOM   2355  HA  ARG   155      94.987  62.014  64.276  1.00  0.00           H  
ATOM   2356  HB2 ARG   155      96.214  63.942  65.506  1.00  0.00           H  
ATOM   2357  HB3 ARG   155      97.568  62.763  65.736  1.00  0.00           H  
ATOM   2358  HG2 ARG   155      97.579  62.638  63.002  1.00  0.00           H  
ATOM   2359  HG3 ARG   155      96.398  63.879  63.171  1.00  0.00           H  
ATOM   2360  HD2 ARG   155      98.550  64.906  62.937  1.00  0.00           H  
ATOM   2361  HD3 ARG   155      98.245  64.985  64.679  1.00  0.00           H  
ATOM   2362  HE  ARG   155      99.753  62.699  63.496  1.00  0.00           H  
ATOM   2363 HH11 ARG   155     100.376  65.623  65.225  1.00  0.00           H  
ATOM   2364 HH12 ARG   155     101.774  64.917  66.005  1.00  0.00           H  
ATOM   2365 HH21 ARG   155     102.492  63.051  65.494  1.00  0.00           H  
ATOM   2366 HH22 ARG   155     101.478  61.842  64.788  1.00  0.00           H  
ATOM   2367  N   GLU   156      96.097  59.751  63.667  1.00  0.00           N  
ATOM   2368  CA  GLU   156      96.821  58.558  63.189  1.00  0.00           C  
ATOM   2369  C   GLU   156      98.120  58.903  62.408  1.00  0.00           C  
ATOM   2370  O   GLU   156      99.160  58.330  62.832  1.00  0.00           O  
ATOM   2371  CB  GLU   156      95.896  57.552  62.465  1.00  0.00           C  
ATOM   2372  CG  GLU   156      94.910  56.813  63.362  1.00  0.00           C  
ATOM   2373  CD  GLU   156      93.690  57.593  63.747  1.00  0.00           C  
ATOM   2374  OE1 GLU   156      93.234  57.562  64.941  1.00  0.00           O  
ATOM   2375  OE2 GLU   156      93.096  58.277  62.901  1.00  0.00           O1-
ATOM   2376  H   GLU   156      95.261  60.025  63.170  1.00  0.00           H  
ATOM   2377  HA  GLU   156      97.154  58.085  64.114  1.00  0.00           H  
ATOM   2378  HB2 GLU   156      95.373  58.035  61.640  1.00  0.00           H  
ATOM   2379  HB3 GLU   156      96.522  56.803  61.980  1.00  0.00           H  
ATOM   2380  HG2 GLU   156      94.650  55.861  62.900  1.00  0.00           H  
ATOM   2381  HG3 GLU   156      95.421  56.420  64.241  1.00  0.00           H  
ATOM   2382  N   THR   157      98.101  59.531  61.225  1.00  0.00           N  
ATOM   2383  CA  THR   157      99.273  59.692  60.438  1.00  0.00           C  
ATOM   2384  C   THR   157     100.190  60.770  61.048  1.00  0.00           C  
ATOM   2385  O   THR   157      99.685  61.728  61.579  1.00  0.00           O  
ATOM   2386  CB  THR   157      98.865  60.073  59.053  1.00  0.00           C  
ATOM   2387  CG2 THR   157      99.935  60.501  58.059  1.00  0.00           C  
ATOM   2388  OG1 THR   157      98.244  59.014  58.398  1.00  0.00           O  
ATOM   2389  H   THR   157      97.243  59.943  60.887  1.00  0.00           H  
ATOM   2390  HA  THR   157      99.822  58.753  60.379  1.00  0.00           H  
ATOM   2391  HB  THR   157      98.282  60.994  59.020  1.00  0.00           H  
ATOM   2392  HG1 THR   157      97.708  59.350  57.676  1.00  0.00           H  
ATOM   2393 HG21 THR   157      99.429  60.973  57.217  1.00  0.00           H  
ATOM   2394 HG22 THR   157     100.516  61.392  58.298  1.00  0.00           H  
ATOM   2395 HG23 THR   157     100.628  59.728  57.730  1.00  0.00           H  
ATOM   2396  N   PRO   158     101.533  60.631  61.122  1.00  0.00           N  
ATOM   2397  CA  PRO   158     102.501  61.469  61.845  1.00  0.00           C  
ATOM   2398  C   PRO   158     102.758  62.852  61.161  1.00  0.00           C  
ATOM   2399  O   PRO   158     103.061  63.857  61.780  1.00  0.00           O  
ATOM   2400  CB  PRO   158     103.714  60.636  62.065  1.00  0.00           C  
ATOM   2401  CG  PRO   158     103.729  59.777  60.830  1.00  0.00           C  
ATOM   2402  CD  PRO   158     102.275  59.590  60.414  1.00  0.00           C  
ATOM   2403  HA  PRO   158     102.031  61.773  62.781  1.00  0.00           H  
ATOM   2404  HB2 PRO   158     104.595  61.277  62.105  1.00  0.00           H  
ATOM   2405  HB3 PRO   158     103.684  59.978  62.934  1.00  0.00           H  
ATOM   2406  HG2 PRO   158     104.254  60.301  60.031  1.00  0.00           H  
ATOM   2407  HG3 PRO   158     104.248  58.847  61.059  1.00  0.00           H  
ATOM   2408  HD2 PRO   158     102.109  59.624  59.337  1.00  0.00           H  
ATOM   2409  HD3 PRO   158     101.903  58.592  60.646  1.00  0.00           H  
ATOM   2410  N   TRP   159     102.594  62.879  59.801  1.00  0.00           N  
ATOM   2411  CA  TRP   159     103.263  63.800  58.905  1.00  0.00           C  
ATOM   2412  C   TRP   159     102.909  65.379  58.799  1.00  0.00           C  
ATOM   2413  O   TRP   159     103.606  66.203  58.238  1.00  0.00           O  
ATOM   2414  CB  TRP   159     103.408  63.243  57.508  1.00  0.00           C  
ATOM   2415  CG  TRP   159     103.842  61.874  57.334  1.00  0.00           C  
ATOM   2416  CD1 TRP   159     103.059  60.943  56.847  1.00  0.00           C  
ATOM   2417  CD2 TRP   159     105.159  61.276  57.730  1.00  0.00           C  
ATOM   2418  CE2 TRP   159     105.018  59.862  57.433  1.00  0.00           C  
ATOM   2419  CE3 TRP   159     106.389  61.640  58.346  1.00  0.00           C  
ATOM   2420  NE1 TRP   159     103.776  59.771  56.828  1.00  0.00           N  
ATOM   2421  CZ2 TRP   159     105.978  58.932  57.845  1.00  0.00           C  
ATOM   2422  CZ3 TRP   159     107.390  60.731  58.677  1.00  0.00           C  
ATOM   2423  CH2 TRP   159     107.168  59.369  58.492  1.00  0.00           C  
ATOM   2424  H   TRP   159     102.242  61.996  59.461  1.00  0.00           H  
ATOM   2425  HA  TRP   159     104.304  63.850  59.227  1.00  0.00           H  
ATOM   2426  HB2 TRP   159     102.563  63.540  56.886  1.00  0.00           H  
ATOM   2427  HB3 TRP   159     104.251  63.817  57.124  1.00  0.00           H  
ATOM   2428  HD1 TRP   159     102.096  61.102  56.383  1.00  0.00           H  
ATOM   2429  HE1 TRP   159     103.434  58.880  56.497  1.00  0.00           H  
ATOM   2430  HE3 TRP   159     106.499  62.709  58.451  1.00  0.00           H  
ATOM   2431  HZ2 TRP   159     105.716  57.936  57.521  1.00  0.00           H  
ATOM   2432  HZ3 TRP   159     108.361  61.031  59.042  1.00  0.00           H  
ATOM   2433  HH2 TRP   159     107.916  58.639  58.762  1.00  0.00           H  
ATOM   2434  N   LEU   160     101.726  65.686  59.238  1.00  0.00           N  
ATOM   2435  CA  LEU   160     101.248  67.069  59.527  1.00  0.00           C  
ATOM   2436  C   LEU   160     100.666  67.015  60.914  1.00  0.00           C  
ATOM   2437  O   LEU   160     100.247  65.946  61.347  1.00  0.00           O  
ATOM   2438  CB  LEU   160     100.178  67.410  58.517  1.00  0.00           C  
ATOM   2439  CG  LEU   160     100.498  67.289  57.013  1.00  0.00           C  
ATOM   2440  CD1 LEU   160      99.353  67.756  56.147  1.00  0.00           C  
ATOM   2441  CD2 LEU   160     101.619  68.225  56.641  1.00  0.00           C  
ATOM   2442  H   LEU   160     101.132  64.920  59.523  1.00  0.00           H  
ATOM   2443  HA  LEU   160     102.067  67.788  59.509  1.00  0.00           H  
ATOM   2444  HB2 LEU   160      99.334  66.756  58.732  1.00  0.00           H  
ATOM   2445  HB3 LEU   160      99.679  68.368  58.660  1.00  0.00           H  
ATOM   2446  HG  LEU   160     100.744  66.284  56.668  1.00  0.00           H  
ATOM   2447 HD11 LEU   160      99.041  68.733  56.517  1.00  0.00           H  
ATOM   2448 HD12 LEU   160      99.551  67.907  55.085  1.00  0.00           H  
ATOM   2449 HD13 LEU   160      98.474  67.112  56.142  1.00  0.00           H  
ATOM   2450 HD21 LEU   160     101.815  68.271  55.569  1.00  0.00           H  
ATOM   2451 HD22 LEU   160     101.397  69.218  57.033  1.00  0.00           H  
ATOM   2452 HD23 LEU   160     102.508  67.869  57.161  1.00  0.00           H  
ATOM   2453  N   PRO   161     100.823  68.045  61.753  1.00  0.00           N  
ATOM   2454  CA  PRO   161     100.815  68.022  63.201  1.00  0.00           C  
ATOM   2455  C   PRO   161      99.383  67.812  63.782  1.00  0.00           C  
ATOM   2456  O   PRO   161      99.273  67.366  64.941  1.00  0.00           O  
ATOM   2457  CB  PRO   161     101.352  69.338  63.727  1.00  0.00           C  
ATOM   2458  CG  PRO   161     101.253  70.175  62.519  1.00  0.00           C  
ATOM   2459  CD  PRO   161     101.362  69.268  61.303  1.00  0.00           C  
ATOM   2460  HA  PRO   161     101.420  67.239  63.657  1.00  0.00           H  
ATOM   2461  HB2 PRO   161     100.770  69.795  64.528  1.00  0.00           H  
ATOM   2462  HB3 PRO   161     102.386  69.337  64.074  1.00  0.00           H  
ATOM   2463  HG2 PRO   161     100.264  70.627  62.445  1.00  0.00           H  
ATOM   2464  HG3 PRO   161     102.003  70.965  62.558  1.00  0.00           H  
ATOM   2465  HD2 PRO   161     100.896  69.690  60.413  1.00  0.00           H  
ATOM   2466  HD3 PRO   161     102.403  69.202  60.987  1.00  0.00           H  
ATOM   2467  N   LYS   162      98.332  68.254  63.080  1.00  0.00           N  
ATOM   2468  CA  LYS   162      97.021  68.642  63.629  1.00  0.00           C  
ATOM   2469  C   LYS   162      96.121  67.463  64.030  1.00  0.00           C  
ATOM   2470  O   LYS   162      96.293  66.413  63.445  1.00  0.00           O  
ATOM   2471  CB  LYS   162      96.325  69.619  62.663  1.00  0.00           C  
ATOM   2472  CG  LYS   162      97.150  70.824  62.091  1.00  0.00           C  
ATOM   2473  CD  LYS   162      96.557  71.810  61.118  1.00  0.00           C  
ATOM   2474  CE  LYS   162      97.519  72.967  60.671  1.00  0.00           C  
ATOM   2475  NZ  LYS   162      97.999  73.861  61.780  1.00  0.00           N1+
ATOM   2476  H   LYS   162      98.592  68.425  62.120  1.00  0.00           H  
ATOM   2477  HA  LYS   162      97.252  69.185  64.546  1.00  0.00           H  
ATOM   2478  HB2 LYS   162      95.910  69.045  61.834  1.00  0.00           H  
ATOM   2479  HB3 LYS   162      95.440  70.016  63.160  1.00  0.00           H  
ATOM   2480  HG2 LYS   162      97.583  71.255  62.994  1.00  0.00           H  
ATOM   2481  HG3 LYS   162      97.957  70.356  61.528  1.00  0.00           H  
ATOM   2482  HD2 LYS   162      96.210  71.266  60.239  1.00  0.00           H  
ATOM   2483  HD3 LYS   162      95.725  72.306  61.618  1.00  0.00           H  
ATOM   2484  HE2 LYS   162      98.413  72.581  60.182  1.00  0.00           H  
ATOM   2485  HE3 LYS   162      97.024  73.617  59.950  1.00  0.00           H  
ATOM   2486  HZ1 LYS   162      98.591  73.392  62.451  1.00  0.00           H  
ATOM   2487  HZ2 LYS   162      98.578  74.590  61.388  1.00  0.00           H  
ATOM   2488  HZ3 LYS   162      97.240  74.259  62.315  1.00  0.00           H  
ATOM   2489  N   GLU   163      95.117  67.492  64.946  1.00  0.00           N  
ATOM   2490  CA  GLU   163      94.194  66.429  65.267  1.00  0.00           C  
ATOM   2491  C   GLU   163      93.121  66.211  64.209  1.00  0.00           C  
ATOM   2492  O   GLU   163      92.876  67.094  63.349  1.00  0.00           O  
ATOM   2493  CB  GLU   163      93.712  66.576  66.708  1.00  0.00           C  
ATOM   2494  CG  GLU   163      92.522  67.504  66.905  1.00  0.00           C  
ATOM   2495  CD  GLU   163      92.902  69.010  66.895  1.00  0.00           C  
ATOM   2496  OE1 GLU   163      92.165  69.756  67.641  1.00  0.00           O  
ATOM   2497  OE2 GLU   163      93.860  69.465  66.308  1.00  0.00           O1-
ATOM   2498  H   GLU   163      94.948  68.437  65.259  1.00  0.00           H  
ATOM   2499  HA  GLU   163      94.639  65.439  65.170  1.00  0.00           H  
ATOM   2500  HB2 GLU   163      93.430  65.598  67.100  1.00  0.00           H  
ATOM   2501  HB3 GLU   163      94.550  66.892  67.330  1.00  0.00           H  
ATOM   2502  HG2 GLU   163      91.808  67.390  66.089  1.00  0.00           H  
ATOM   2503  HG3 GLU   163      91.995  67.174  67.801  1.00  0.00           H  
ATOM   2504  N   ASP   164      92.513  65.034  64.229  1.00  0.00           N  
ATOM   2505  CA  ASP   164      91.616  64.731  63.134  1.00  0.00           C  
ATOM   2506  C   ASP   164      90.304  65.468  63.129  1.00  0.00           C  
ATOM   2507  O   ASP   164      89.668  65.599  62.071  1.00  0.00           O  
ATOM   2508  CB  ASP   164      91.315  63.216  63.287  1.00  0.00           C  
ATOM   2509  CG  ASP   164      92.469  62.386  62.894  1.00  0.00           C  
ATOM   2510  OD1 ASP   164      92.460  61.222  63.376  1.00  0.00           O  
ATOM   2511  OD2 ASP   164      93.404  62.841  62.263  1.00  0.00           O1-
ATOM   2512  H   ASP   164      92.792  64.364  64.932  1.00  0.00           H  
ATOM   2513  HA  ASP   164      92.161  64.957  62.217  1.00  0.00           H  
ATOM   2514  HB2 ASP   164      91.051  63.012  64.324  1.00  0.00           H  
ATOM   2515  HB3 ASP   164      90.430  62.909  62.729  1.00  0.00           H  
ATOM   2516  N   CYS   165      89.943  66.007  64.296  1.00  0.00           N  
ATOM   2517  CA  CYS   165      88.685  66.725  64.333  1.00  0.00           C  
ATOM   2518  C   CYS   165      88.739  68.168  63.746  1.00  0.00           C  
ATOM   2519  O   CYS   165      87.710  68.688  63.475  1.00  0.00           O  
ATOM   2520  CB  CYS   165      88.070  66.669  65.766  1.00  0.00           C  
ATOM   2521  SG  CYS   165      89.127  67.490  67.003  1.00  0.00           S  
ATOM   2522  H   CYS   165      90.477  65.892  65.146  1.00  0.00           H  
ATOM   2523  HA  CYS   165      88.043  66.009  63.820  1.00  0.00           H  
ATOM   2524  HB2 CYS   165      87.173  67.280  65.877  1.00  0.00           H  
ATOM   2525  HB3 CYS   165      88.049  65.613  66.033  1.00  0.00           H  
ATOM   2526  HG  CYS   165      90.279  67.292  66.357  1.00  0.00           H  
ATOM   2527  N   ARG   166      89.879  68.734  63.470  1.00  0.00           N  
ATOM   2528  CA  ARG   166      90.010  70.134  62.985  1.00  0.00           C  
ATOM   2529  C   ARG   166      89.495  70.471  61.565  1.00  0.00           C  
ATOM   2530  O   ARG   166      89.356  71.600  61.114  1.00  0.00           O  
ATOM   2531  CB  ARG   166      91.457  70.479  63.254  1.00  0.00           C  
ATOM   2532  CG  ARG   166      91.739  71.971  63.161  1.00  0.00           C  
ATOM   2533  CD  ARG   166      93.194  72.327  63.707  1.00  0.00           C  
ATOM   2534  NE  ARG   166      93.423  71.957  65.120  1.00  0.00           N  
ATOM   2535  CZ  ARG   166      93.205  72.775  66.130  1.00  0.00           C  
ATOM   2536  NH1 ARG   166      93.149  74.006  65.975  1.00  0.00           N1+
ATOM   2537  NH2 ARG   166      93.019  72.399  67.393  1.00  0.00           N  
ATOM   2538  H   ARG   166      90.701  68.195  63.701  1.00  0.00           H  
ATOM   2539  HA  ARG   166      89.525  70.719  63.767  1.00  0.00           H  
ATOM   2540  HB2 ARG   166      91.841  70.075  64.191  1.00  0.00           H  
ATOM   2541  HB3 ARG   166      92.053  69.979  62.490  1.00  0.00           H  
ATOM   2542  HG2 ARG   166      91.704  72.372  62.148  1.00  0.00           H  
ATOM   2543  HG3 ARG   166      91.012  72.544  63.736  1.00  0.00           H  
ATOM   2544  HD2 ARG   166      93.887  71.745  63.100  1.00  0.00           H  
ATOM   2545  HD3 ARG   166      93.433  73.383  63.580  1.00  0.00           H  
ATOM   2546  HE  ARG   166      93.585  71.012  65.438  1.00  0.00           H  
ATOM   2547 HH11 ARG   166      93.149  74.439  65.062  1.00  0.00           H  
ATOM   2548 HH12 ARG   166      93.028  74.600  66.782  1.00  0.00           H  
ATOM   2549 HH21 ARG   166      92.949  71.404  67.551  1.00  0.00           H  
ATOM   2550 HH22 ARG   166      93.033  72.995  68.208  1.00  0.00           H  
ATOM   2551  N   ASP   167      89.066  69.513  60.735  1.00  0.00           N  
ATOM   2552  CA  ASP   167      88.745  69.513  59.283  1.00  0.00           C  
ATOM   2553  C   ASP   167      87.282  69.054  59.071  1.00  0.00           C  
ATOM   2554  O   ASP   167      86.529  68.635  59.932  1.00  0.00           O  
ATOM   2555  CB  ASP   167      89.684  68.573  58.476  1.00  0.00           C  
ATOM   2556  CG  ASP   167      89.782  67.120  59.007  1.00  0.00           C  
ATOM   2557  OD1 ASP   167      90.920  66.599  58.984  1.00  0.00           O  
ATOM   2558  OD2 ASP   167      88.800  66.514  59.351  1.00  0.00           O1-
ATOM   2559  H   ASP   167      89.101  68.643  61.247  1.00  0.00           H  
ATOM   2560  HA  ASP   167      88.946  70.476  58.813  1.00  0.00           H  
ATOM   2561  HB2 ASP   167      89.311  68.485  57.456  1.00  0.00           H  
ATOM   2562  HB3 ASP   167      90.699  68.968  58.434  1.00  0.00           H  
ATOM   2563  N   GLU   168      86.839  69.058  57.801  1.00  0.00           N  
ATOM   2564  CA  GLU   168      85.552  68.425  57.295  1.00  0.00           C  
ATOM   2565  C   GLU   168      85.812  67.128  56.600  1.00  0.00           C  
ATOM   2566  O   GLU   168      84.987  66.741  55.733  1.00  0.00           O  
ATOM   2567  CB  GLU   168      84.693  69.465  56.556  1.00  0.00           C  
ATOM   2568  CG  GLU   168      85.326  69.797  55.174  1.00  0.00           C  
ATOM   2569  CD  GLU   168      84.543  70.970  54.506  1.00  0.00           C  
ATOM   2570  OE1 GLU   168      83.967  70.813  53.371  1.00  0.00           O  
ATOM   2571  OE2 GLU   168      84.550  72.089  55.096  1.00  0.00           O1-
ATOM   2572  H   GLU   168      87.464  69.411  57.091  1.00  0.00           H  
ATOM   2573  HA  GLU   168      84.949  68.122  58.151  1.00  0.00           H  
ATOM   2574  HB2 GLU   168      83.686  69.054  56.489  1.00  0.00           H  
ATOM   2575  HB3 GLU   168      84.626  70.352  57.186  1.00  0.00           H  
ATOM   2576  HG2 GLU   168      86.378  70.072  55.253  1.00  0.00           H  
ATOM   2577  HG3 GLU   168      85.307  68.902  54.552  1.00  0.00           H  
ATOM   2578  N   LYS   169      86.884  66.439  56.954  1.00  0.00           N  
ATOM   2579  CA  LYS   169      87.455  65.392  56.108  1.00  0.00           C  
ATOM   2580  C   LYS   169      87.805  64.062  56.889  1.00  0.00           C  
ATOM   2581  O   LYS   169      87.819  64.051  58.097  1.00  0.00           O  
ATOM   2582  CB  LYS   169      88.675  65.877  55.396  1.00  0.00           C  
ATOM   2583  CG  LYS   169      88.541  67.114  54.480  1.00  0.00           C  
ATOM   2584  CD  LYS   169      89.956  67.302  53.792  1.00  0.00           C  
ATOM   2585  CE  LYS   169      89.777  68.523  52.869  1.00  0.00           C  
ATOM   2586  NZ  LYS   169      91.109  69.175  52.407  1.00  0.00           N1+
ATOM   2587  H   LYS   169      87.432  66.731  57.750  1.00  0.00           H  
ATOM   2588  HA  LYS   169      86.751  65.044  55.351  1.00  0.00           H  
ATOM   2589  HB2 LYS   169      89.400  66.228  56.132  1.00  0.00           H  
ATOM   2590  HB3 LYS   169      89.044  65.080  54.751  1.00  0.00           H  
ATOM   2591  HG2 LYS   169      87.729  66.946  53.773  1.00  0.00           H  
ATOM   2592  HG3 LYS   169      88.181  67.984  55.031  1.00  0.00           H  
ATOM   2593  HD2 LYS   169      90.737  67.644  54.471  1.00  0.00           H  
ATOM   2594  HD3 LYS   169      90.202  66.468  53.135  1.00  0.00           H  
ATOM   2595  HE2 LYS   169      89.173  68.210  52.016  1.00  0.00           H  
ATOM   2596  HE3 LYS   169      89.264  69.310  53.421  1.00  0.00           H  
ATOM   2597  HZ1 LYS   169      91.677  68.517  51.893  1.00  0.00           H  
ATOM   2598  HZ2 LYS   169      90.920  70.016  51.880  1.00  0.00           H  
ATOM   2599  HZ3 LYS   169      91.557  69.512  53.248  1.00  0.00           H  
ATOM   2600  N   VAL   170      87.985  63.036  56.061  1.00  0.00           N  
ATOM   2601  CA  VAL   170      88.639  61.718  56.481  1.00  0.00           C  
ATOM   2602  C   VAL   170      89.686  61.230  55.476  1.00  0.00           C  
ATOM   2603  O   VAL   170      89.632  61.411  54.275  1.00  0.00           O  
ATOM   2604  CB  VAL   170      87.525  60.679  56.725  1.00  0.00           C  
ATOM   2605  CG1 VAL   170      86.885  60.268  55.386  1.00  0.00           C  
ATOM   2606  CG2 VAL   170      87.878  59.355  57.468  1.00  0.00           C  
ATOM   2607  H   VAL   170      87.701  63.168  55.100  1.00  0.00           H  
ATOM   2608  HA  VAL   170      89.073  61.974  57.448  1.00  0.00           H  
ATOM   2609  HB  VAL   170      86.727  61.108  57.331  1.00  0.00           H  
ATOM   2610 HG11 VAL   170      86.069  59.578  55.601  1.00  0.00           H  
ATOM   2611 HG12 VAL   170      86.617  61.174  54.844  1.00  0.00           H  
ATOM   2612 HG13 VAL   170      87.586  59.711  54.764  1.00  0.00           H  
ATOM   2613 HG21 VAL   170      86.986  58.873  57.868  1.00  0.00           H  
ATOM   2614 HG22 VAL   170      88.473  58.624  56.920  1.00  0.00           H  
ATOM   2615 HG23 VAL   170      88.426  59.683  58.352  1.00  0.00           H  
ATOM   2616  N   TYR   171      90.666  60.447  56.021  1.00  0.00           N  
ATOM   2617  CA  TYR   171      91.920  60.210  55.205  1.00  0.00           C  
ATOM   2618  C   TYR   171      92.342  58.742  55.096  1.00  0.00           C  
ATOM   2619  O   TYR   171      93.263  58.409  54.419  1.00  0.00           O  
ATOM   2620  CB  TYR   171      93.150  61.054  55.755  1.00  0.00           C  
ATOM   2621  CG  TYR   171      92.925  62.545  55.878  1.00  0.00           C  
ATOM   2622  CD1 TYR   171      92.387  63.332  54.887  1.00  0.00           C  
ATOM   2623  CD2 TYR   171      93.310  63.143  57.106  1.00  0.00           C  
ATOM   2624  CE1 TYR   171      92.316  64.733  55.028  1.00  0.00           C  
ATOM   2625  CE2 TYR   171      93.174  64.495  57.317  1.00  0.00           C  
ATOM   2626  CZ  TYR   171      92.625  65.313  56.267  1.00  0.00           C  
ATOM   2627  OH  TYR   171      92.276  66.609  56.435  1.00  0.00           O  
ATOM   2628  H   TYR   171      90.677  60.227  57.006  1.00  0.00           H  
ATOM   2629  HA  TYR   171      91.850  60.543  54.170  1.00  0.00           H  
ATOM   2630  HB2 TYR   171      93.457  60.576  56.685  1.00  0.00           H  
ATOM   2631  HB3 TYR   171      93.978  60.860  55.073  1.00  0.00           H  
ATOM   2632  HD1 TYR   171      92.059  62.926  53.942  1.00  0.00           H  
ATOM   2633  HD2 TYR   171      93.603  62.448  57.878  1.00  0.00           H  
ATOM   2634  HE1 TYR   171      91.752  65.352  54.347  1.00  0.00           H  
ATOM   2635  HE2 TYR   171      93.542  64.888  58.253  1.00  0.00           H  
ATOM   2636  HH  TYR   171      91.808  66.731  57.264  1.00  0.00           H  
ATOM   2637  N   SER   172      91.671  57.851  55.887  1.00  0.00           N  
ATOM   2638  CA  SER   172      92.079  56.427  56.145  1.00  0.00           C  
ATOM   2639  C   SER   172      91.018  55.589  56.832  1.00  0.00           C  
ATOM   2640  O   SER   172      90.468  55.998  57.907  1.00  0.00           O  
ATOM   2641  CB  SER   172      93.356  56.450  56.965  1.00  0.00           C  
ATOM   2642  OG  SER   172      93.706  55.138  57.380  1.00  0.00           O  
ATOM   2643  H   SER   172      90.893  58.151  56.457  1.00  0.00           H  
ATOM   2644  HA  SER   172      92.243  55.991  55.159  1.00  0.00           H  
ATOM   2645  HB2 SER   172      94.195  56.865  56.407  1.00  0.00           H  
ATOM   2646  HB3 SER   172      93.271  56.991  57.908  1.00  0.00           H  
ATOM   2647  HG  SER   172      94.481  55.298  57.925  1.00  0.00           H  
ATOM   2648  N   LYS   173      90.760  54.351  56.361  1.00  0.00           N  
ATOM   2649  CA  LYS   173      89.879  53.339  56.962  1.00  0.00           C  
ATOM   2650  C   LYS   173      90.170  52.965  58.408  1.00  0.00           C  
ATOM   2651  O   LYS   173      89.346  52.350  59.063  1.00  0.00           O  
ATOM   2652  CB  LYS   173      89.738  52.042  56.065  1.00  0.00           C  
ATOM   2653  CG  LYS   173      90.901  51.023  56.058  1.00  0.00           C  
ATOM   2654  CD  LYS   173      90.721  49.832  55.058  1.00  0.00           C  
ATOM   2655  CE  LYS   173      91.823  48.811  55.197  1.00  0.00           C  
ATOM   2656  NZ  LYS   173      91.844  48.095  56.492  1.00  0.00           N1+
ATOM   2657  H   LYS   173      91.197  54.029  55.510  1.00  0.00           H  
ATOM   2658  HA  LYS   173      88.905  53.828  56.953  1.00  0.00           H  
ATOM   2659  HB2 LYS   173      88.809  51.594  56.418  1.00  0.00           H  
ATOM   2660  HB3 LYS   173      89.410  52.287  55.055  1.00  0.00           H  
ATOM   2661  HG2 LYS   173      91.849  51.521  55.855  1.00  0.00           H  
ATOM   2662  HG3 LYS   173      90.995  50.609  57.062  1.00  0.00           H  
ATOM   2663  HD2 LYS   173      89.829  49.241  55.266  1.00  0.00           H  
ATOM   2664  HD3 LYS   173      90.845  50.209  54.043  1.00  0.00           H  
ATOM   2665  HE2 LYS   173      91.811  47.983  54.489  1.00  0.00           H  
ATOM   2666  HE3 LYS   173      92.742  49.346  54.960  1.00  0.00           H  
ATOM   2667  HZ1 LYS   173      90.933  47.963  56.908  1.00  0.00           H  
ATOM   2668  HZ2 LYS   173      92.165  47.160  56.284  1.00  0.00           H  
ATOM   2669  HZ3 LYS   173      92.366  48.517  57.247  1.00  0.00           H  
ATOM   2670  N   GLU   174      91.389  53.236  58.846  1.00  0.00           N  
ATOM   2671  CA  GLU   174      91.857  53.011  60.286  1.00  0.00           C  
ATOM   2672  C   GLU   174      91.259  54.032  61.267  1.00  0.00           C  
ATOM   2673  O   GLU   174      91.037  53.708  62.424  1.00  0.00           O  
ATOM   2674  CB  GLU   174      93.396  53.001  60.155  1.00  0.00           C  
ATOM   2675  CG  GLU   174      94.136  52.663  61.500  1.00  0.00           C  
ATOM   2676  CD  GLU   174      94.025  51.184  61.957  1.00  0.00           C  
ATOM   2677  OE1 GLU   174      93.062  50.541  61.604  1.00  0.00           O  
ATOM   2678  OE2 GLU   174      94.884  50.860  62.821  1.00  0.00           O1-
ATOM   2679  H   GLU   174      92.044  53.776  58.300  1.00  0.00           H  
ATOM   2680  HA  GLU   174      91.486  52.030  60.584  1.00  0.00           H  
ATOM   2681  HB2 GLU   174      93.687  52.201  59.474  1.00  0.00           H  
ATOM   2682  HB3 GLU   174      93.763  53.967  59.807  1.00  0.00           H  
ATOM   2683  HG2 GLU   174      95.171  52.819  61.195  1.00  0.00           H  
ATOM   2684  HG3 GLU   174      93.726  53.406  62.184  1.00  0.00           H  
ATOM   2685  N   ASP   175      90.958  55.196  60.792  1.00  0.00           N  
ATOM   2686  CA  ASP   175      90.166  56.258  61.601  1.00  0.00           C  
ATOM   2687  C   ASP   175      88.896  55.755  62.226  1.00  0.00           C  
ATOM   2688  O   ASP   175      88.496  56.129  63.355  1.00  0.00           O  
ATOM   2689  CB  ASP   175      89.979  57.578  60.765  1.00  0.00           C  
ATOM   2690  CG  ASP   175      89.703  58.815  61.574  1.00  0.00           C  
ATOM   2691  OD1 ASP   175      89.889  58.772  62.831  1.00  0.00           O  
ATOM   2692  OD2 ASP   175      89.390  59.825  60.945  1.00  0.00           O1-
ATOM   2693  H   ASP   175      91.286  55.519  59.892  1.00  0.00           H  
ATOM   2694  HA  ASP   175      90.783  56.595  62.435  1.00  0.00           H  
ATOM   2695  HB2 ASP   175      90.903  57.705  60.201  1.00  0.00           H  
ATOM   2696  HB3 ASP   175      89.219  57.467  59.991  1.00  0.00           H  
ATOM   2697  N   LEU   176      88.200  54.840  61.490  1.00  0.00           N  
ATOM   2698  CA  LEU   176      86.864  54.551  61.857  1.00  0.00           C  
ATOM   2699  C   LEU   176      86.733  53.915  63.307  1.00  0.00           C  
ATOM   2700  O   LEU   176      85.565  54.026  63.834  1.00  0.00           O  
ATOM   2701  CB  LEU   176      86.167  53.701  60.764  1.00  0.00           C  
ATOM   2702  CG  LEU   176      86.318  54.225  59.300  1.00  0.00           C  
ATOM   2703  CD1 LEU   176      85.154  53.611  58.453  1.00  0.00           C  
ATOM   2704  CD2 LEU   176      86.113  55.717  59.152  1.00  0.00           C  
ATOM   2705  H   LEU   176      88.677  54.513  60.662  1.00  0.00           H  
ATOM   2706  HA  LEU   176      86.359  55.517  61.880  1.00  0.00           H  
ATOM   2707  HB2 LEU   176      86.652  52.726  60.781  1.00  0.00           H  
ATOM   2708  HB3 LEU   176      85.172  53.620  61.201  1.00  0.00           H  
ATOM   2709  HG  LEU   176      87.310  54.082  58.873  1.00  0.00           H  
ATOM   2710 HD11 LEU   176      85.357  52.561  58.245  1.00  0.00           H  
ATOM   2711 HD12 LEU   176      84.191  53.783  58.935  1.00  0.00           H  
ATOM   2712 HD13 LEU   176      85.172  54.120  57.489  1.00  0.00           H  
ATOM   2713 HD21 LEU   176      86.882  56.271  59.690  1.00  0.00           H  
ATOM   2714 HD22 LEU   176      86.061  56.029  58.109  1.00  0.00           H  
ATOM   2715 HD23 LEU   176      85.149  55.971  59.592  1.00  0.00           H  
ATOM   2716  N   LYS   177      87.789  53.449  63.914  1.00  0.00           N  
ATOM   2717  CA  LYS   177      87.740  52.872  65.193  1.00  0.00           C  
ATOM   2718  C   LYS   177      87.347  53.877  66.238  1.00  0.00           C  
ATOM   2719  O   LYS   177      86.728  53.558  67.260  1.00  0.00           O  
ATOM   2720  CB  LYS   177      89.166  52.268  65.380  1.00  0.00           C  
ATOM   2721  CG  LYS   177      89.464  51.022  64.625  1.00  0.00           C  
ATOM   2722  CD  LYS   177      90.921  50.599  64.671  1.00  0.00           C  
ATOM   2723  CE  LYS   177      91.168  49.280  63.981  1.00  0.00           C  
ATOM   2724  NZ  LYS   177      92.568  48.844  63.715  1.00  0.00           N1+
ATOM   2725  H   LYS   177      88.659  53.586  63.421  1.00  0.00           H  
ATOM   2726  HA  LYS   177      87.012  52.061  65.196  1.00  0.00           H  
ATOM   2727  HB2 LYS   177      89.919  52.982  65.047  1.00  0.00           H  
ATOM   2728  HB3 LYS   177      89.278  52.217  66.463  1.00  0.00           H  
ATOM   2729  HG2 LYS   177      88.825  50.200  64.948  1.00  0.00           H  
ATOM   2730  HG3 LYS   177      89.330  51.195  63.557  1.00  0.00           H  
ATOM   2731  HD2 LYS   177      91.451  51.470  64.286  1.00  0.00           H  
ATOM   2732  HD3 LYS   177      91.279  50.519  65.698  1.00  0.00           H  
ATOM   2733  HE2 LYS   177      90.833  48.481  64.643  1.00  0.00           H  
ATOM   2734  HE3 LYS   177      90.581  49.322  63.064  1.00  0.00           H  
ATOM   2735  HZ1 LYS   177      92.603  47.907  63.340  1.00  0.00           H  
ATOM   2736  HZ2 LYS   177      92.966  49.421  62.988  1.00  0.00           H  
ATOM   2737  HZ3 LYS   177      93.092  48.756  64.574  1.00  0.00           H  
ATOM   2738  N   ASP   178      87.690  55.148  66.027  1.00  0.00           N  
ATOM   2739  CA  ASP   178      87.377  56.237  66.942  1.00  0.00           C  
ATOM   2740  C   ASP   178      86.002  56.763  66.801  1.00  0.00           C  
ATOM   2741  O   ASP   178      85.536  57.435  67.695  1.00  0.00           O  
ATOM   2742  CB  ASP   178      88.289  57.411  66.588  1.00  0.00           C  
ATOM   2743  CG  ASP   178      89.756  57.170  66.637  1.00  0.00           C  
ATOM   2744  OD1 ASP   178      90.530  57.717  65.769  1.00  0.00           O  
ATOM   2745  OD2 ASP   178      90.256  56.367  67.519  1.00  0.00           O1-
ATOM   2746  H   ASP   178      88.021  55.283  65.082  1.00  0.00           H  
ATOM   2747  HA  ASP   178      87.511  56.043  68.006  1.00  0.00           H  
ATOM   2748  HB2 ASP   178      88.005  57.807  65.614  1.00  0.00           H  
ATOM   2749  HB3 ASP   178      88.129  58.151  67.372  1.00  0.00           H  
ATOM   2750  N   MET   179      85.369  56.552  65.647  1.00  0.00           N  
ATOM   2751  CA  MET   179      84.038  57.090  65.300  1.00  0.00           C  
ATOM   2752  C   MET   179      82.961  56.212  65.852  1.00  0.00           C  
ATOM   2753  O   MET   179      83.111  55.073  66.125  1.00  0.00           O  
ATOM   2754  CB  MET   179      83.933  57.234  63.705  1.00  0.00           C  
ATOM   2755  CG  MET   179      84.774  58.381  63.127  1.00  0.00           C  
ATOM   2756  SD  MET   179      84.277  58.839  61.433  1.00  0.00           S  
ATOM   2757  CE  MET   179      85.786  59.665  60.897  1.00  0.00           C  
ATOM   2758  H   MET   179      85.735  55.880  64.987  1.00  0.00           H  
ATOM   2759  HA  MET   179      83.819  58.107  65.625  1.00  0.00           H  
ATOM   2760  HB2 MET   179      84.294  56.304  63.265  1.00  0.00           H  
ATOM   2761  HB3 MET   179      82.877  57.328  63.451  1.00  0.00           H  
ATOM   2762  HG2 MET   179      84.552  59.211  63.798  1.00  0.00           H  
ATOM   2763  HG3 MET   179      85.793  57.995  63.136  1.00  0.00           H  
ATOM   2764  HE1 MET   179      85.962  59.232  59.912  1.00  0.00           H  
ATOM   2765  HE2 MET   179      85.568  60.733  60.861  1.00  0.00           H  
ATOM   2766  HE3 MET   179      86.551  59.522  61.660  1.00  0.00           H  
ATOM   2767  N   SER   180      81.796  56.811  66.247  1.00  0.00           N  
ATOM   2768  CA  SER   180      80.689  55.969  66.695  1.00  0.00           C  
ATOM   2769  C   SER   180      79.902  55.430  65.456  1.00  0.00           C  
ATOM   2770  O   SER   180      80.312  55.647  64.291  1.00  0.00           O  
ATOM   2771  CB  SER   180      79.725  56.797  67.716  1.00  0.00           C  
ATOM   2772  OG  SER   180      78.889  55.837  68.278  1.00  0.00           O  
ATOM   2773  H   SER   180      81.680  57.803  66.098  1.00  0.00           H  
ATOM   2774  HA  SER   180      81.047  55.073  67.202  1.00  0.00           H  
ATOM   2775  HB2 SER   180      80.240  57.323  68.520  1.00  0.00           H  
ATOM   2776  HB3 SER   180      79.144  57.445  67.060  1.00  0.00           H  
ATOM   2777  HG  SER   180      78.639  56.093  69.169  1.00  0.00           H  
ATOM   2778  N   GLN   181      78.786  54.685  65.567  1.00  0.00           N  
ATOM   2779  CA  GLN   181      77.948  54.104  64.494  1.00  0.00           C  
ATOM   2780  C   GLN   181      76.450  54.392  64.631  1.00  0.00           C  
ATOM   2781  O   GLN   181      75.814  54.536  65.712  1.00  0.00           O  
ATOM   2782  CB  GLN   181      78.272  52.594  64.387  1.00  0.00           C  
ATOM   2783  CG  GLN   181      79.770  52.197  64.501  1.00  0.00           C  
ATOM   2784  CD  GLN   181      80.001  50.752  63.994  1.00  0.00           C  
ATOM   2785  NE2 GLN   181      81.223  50.299  64.162  1.00  0.00           N  
ATOM   2786  OE1 GLN   181      79.194  50.046  63.396  1.00  0.00           O  
ATOM   2787  H   GLN   181      78.420  54.607  66.505  1.00  0.00           H  
ATOM   2788  HA  GLN   181      78.276  54.450  63.514  1.00  0.00           H  
ATOM   2789  HB2 GLN   181      77.889  52.062  65.258  1.00  0.00           H  
ATOM   2790  HB3 GLN   181      77.860  52.111  63.501  1.00  0.00           H  
ATOM   2791  HG2 GLN   181      80.337  52.925  63.922  1.00  0.00           H  
ATOM   2792  HG3 GLN   181      80.039  52.260  65.555  1.00  0.00           H  
ATOM   2793 HE21 GLN   181      81.387  49.309  64.270  1.00  0.00           H  
ATOM   2794 HE22 GLN   181      81.930  50.917  64.534  1.00  0.00           H  
ATOM   2795  N   MET   182      75.797  54.307  63.455  1.00  0.00           N  
ATOM   2796  CA  MET   182      74.337  54.310  63.177  1.00  0.00           C  
ATOM   2797  C   MET   182      73.996  53.446  61.911  1.00  0.00           C  
ATOM   2798  O   MET   182      74.896  53.347  61.062  1.00  0.00           O  
ATOM   2799  CB  MET   182      73.690  55.718  63.095  1.00  0.00           C  
ATOM   2800  CG  MET   182      74.319  56.781  62.214  1.00  0.00           C  
ATOM   2801  SD  MET   182      73.219  58.197  62.310  1.00  0.00           S  
ATOM   2802  CE  MET   182      73.003  58.909  60.680  1.00  0.00           C  
ATOM   2803  H   MET   182      76.429  54.015  62.723  1.00  0.00           H  
ATOM   2804  HA  MET   182      73.809  53.799  63.982  1.00  0.00           H  
ATOM   2805  HB2 MET   182      72.616  55.646  62.927  1.00  0.00           H  
ATOM   2806  HB3 MET   182      73.828  56.158  64.083  1.00  0.00           H  
ATOM   2807  HG2 MET   182      75.322  57.084  62.515  1.00  0.00           H  
ATOM   2808  HG3 MET   182      74.202  56.417  61.193  1.00  0.00           H  
ATOM   2809  HE1 MET   182      72.316  59.752  60.755  1.00  0.00           H  
ATOM   2810  HE2 MET   182      73.932  59.373  60.347  1.00  0.00           H  
ATOM   2811  HE3 MET   182      72.640  58.124  60.016  1.00  0.00           H  
ATOM   2812  N   ILE   183      72.766  52.956  61.722  1.00  0.00           N  
ATOM   2813  CA  ILE   183      72.427  52.189  60.553  1.00  0.00           C  
ATOM   2814  C   ILE   183      71.018  52.555  60.118  1.00  0.00           C  
ATOM   2815  O   ILE   183      70.055  52.466  60.972  1.00  0.00           O  
ATOM   2816  CB  ILE   183      72.527  50.657  60.812  1.00  0.00           C  
ATOM   2817  CG1 ILE   183      73.886  50.139  61.303  1.00  0.00           C  
ATOM   2818  CG2 ILE   183      72.174  49.932  59.526  1.00  0.00           C  
ATOM   2819  CD1 ILE   183      74.092  48.582  61.362  1.00  0.00           C  
ATOM   2820  H   ILE   183      72.154  53.018  62.523  1.00  0.00           H  
ATOM   2821  HA  ILE   183      73.110  52.444  59.743  1.00  0.00           H  
ATOM   2822  HB  ILE   183      71.820  50.419  61.607  1.00  0.00           H  
ATOM   2823 HG12 ILE   183      74.550  50.542  60.537  1.00  0.00           H  
ATOM   2824 HG13 ILE   183      74.177  50.609  62.242  1.00  0.00           H  
ATOM   2825 HG21 ILE   183      72.168  48.847  59.622  1.00  0.00           H  
ATOM   2826 HG22 ILE   183      71.156  50.105  59.177  1.00  0.00           H  
ATOM   2827 HG23 ILE   183      72.911  50.270  58.797  1.00  0.00           H  
ATOM   2828 HD11 ILE   183      74.454  48.146  60.431  1.00  0.00           H  
ATOM   2829 HD12 ILE   183      74.819  48.280  62.115  1.00  0.00           H  
ATOM   2830 HD13 ILE   183      73.185  48.086  61.708  1.00  0.00           H  
ATOM   2831  N   LEU   184      70.843  52.959  58.914  1.00  0.00           N  
ATOM   2832  CA  LEU   184      69.548  53.289  58.191  1.00  0.00           C  
ATOM   2833  C   LEU   184      69.014  51.975  57.565  1.00  0.00           C  
ATOM   2834  O   LEU   184      69.779  51.289  56.869  1.00  0.00           O  
ATOM   2835  CB  LEU   184      69.661  54.469  57.150  1.00  0.00           C  
ATOM   2836  CG  LEU   184      68.392  54.816  56.299  1.00  0.00           C  
ATOM   2837  CD1 LEU   184      68.376  56.330  55.990  1.00  0.00           C  
ATOM   2838  CD2 LEU   184      68.484  54.081  54.988  1.00  0.00           C  
ATOM   2839  H   LEU   184      71.663  52.890  58.329  1.00  0.00           H  
ATOM   2840  HA  LEU   184      68.941  53.688  59.003  1.00  0.00           H  
ATOM   2841  HB2 LEU   184      69.898  55.375  57.709  1.00  0.00           H  
ATOM   2842  HB3 LEU   184      70.559  54.269  56.567  1.00  0.00           H  
ATOM   2843  HG  LEU   184      67.505  54.493  56.845  1.00  0.00           H  
ATOM   2844 HD11 LEU   184      69.353  56.807  55.917  1.00  0.00           H  
ATOM   2845 HD12 LEU   184      67.734  56.627  55.160  1.00  0.00           H  
ATOM   2846 HD13 LEU   184      68.019  56.791  56.911  1.00  0.00           H  
ATOM   2847 HD21 LEU   184      68.598  53.010  55.153  1.00  0.00           H  
ATOM   2848 HD22 LEU   184      67.630  54.192  54.320  1.00  0.00           H  
ATOM   2849 HD23 LEU   184      69.359  54.471  54.468  1.00  0.00           H  
ATOM   2850  N   ARG   185      67.751  51.707  57.681  1.00  0.00           N  
ATOM   2851  CA  ARG   185      67.075  50.609  56.928  1.00  0.00           C  
ATOM   2852  C   ARG   185      65.792  51.140  56.205  1.00  0.00           C  
ATOM   2853  O   ARG   185      65.095  52.009  56.728  1.00  0.00           O  
ATOM   2854  CB  ARG   185      66.737  49.515  57.976  1.00  0.00           C  
ATOM   2855  CG  ARG   185      68.055  48.772  58.464  1.00  0.00           C  
ATOM   2856  CD  ARG   185      67.912  47.988  59.756  1.00  0.00           C  
ATOM   2857  NE  ARG   185      69.105  47.163  60.129  1.00  0.00           N  
ATOM   2858  CZ  ARG   185      69.814  47.254  61.258  1.00  0.00           C  
ATOM   2859  NH1 ARG   185      69.735  48.296  62.071  1.00  0.00           N1+
ATOM   2860  NH2 ARG   185      70.692  46.402  61.744  1.00  0.00           N  
ATOM   2861  H   ARG   185      67.201  52.390  58.182  1.00  0.00           H  
ATOM   2862  HA  ARG   185      67.684  50.129  56.161  1.00  0.00           H  
ATOM   2863  HB2 ARG   185      66.309  50.029  58.837  1.00  0.00           H  
ATOM   2864  HB3 ARG   185      65.982  48.800  57.650  1.00  0.00           H  
ATOM   2865  HG2 ARG   185      68.463  48.144  57.672  1.00  0.00           H  
ATOM   2866  HG3 ARG   185      68.699  49.594  58.777  1.00  0.00           H  
ATOM   2867  HD2 ARG   185      67.669  48.589  60.632  1.00  0.00           H  
ATOM   2868  HD3 ARG   185      67.046  47.355  59.563  1.00  0.00           H  
ATOM   2869  HE  ARG   185      69.158  46.274  59.652  1.00  0.00           H  
ATOM   2870 HH11 ARG   185      69.209  49.082  61.717  1.00  0.00           H  
ATOM   2871 HH12 ARG   185      70.280  48.295  62.921  1.00  0.00           H  
ATOM   2872 HH21 ARG   185      70.800  45.525  61.255  1.00  0.00           H  
ATOM   2873 HH22 ARG   185      71.121  46.465  62.657  1.00  0.00           H  
ATOM   2874  N   THR   186      65.476  50.628  55.019  1.00  0.00           N  
ATOM   2875  CA  THR   186      64.172  50.980  54.391  1.00  0.00           C  
ATOM   2876  C   THR   186      63.787  49.900  53.424  1.00  0.00           C  
ATOM   2877  O   THR   186      64.651  49.185  53.014  1.00  0.00           O  
ATOM   2878  CB  THR   186      64.251  52.364  53.764  1.00  0.00           C  
ATOM   2879  CG2 THR   186      65.444  52.557  52.782  1.00  0.00           C  
ATOM   2880  OG1 THR   186      62.974  52.705  53.145  1.00  0.00           O  
ATOM   2881  H   THR   186      66.088  49.976  54.550  1.00  0.00           H  
ATOM   2882  HA  THR   186      63.408  50.994  55.168  1.00  0.00           H  
ATOM   2883  HB  THR   186      64.502  53.080  54.547  1.00  0.00           H  
ATOM   2884  HG1 THR   186      62.223  52.450  53.686  1.00  0.00           H  
ATOM   2885 HG21 THR   186      66.295  52.776  53.426  1.00  0.00           H  
ATOM   2886 HG22 THR   186      65.660  51.622  52.264  1.00  0.00           H  
ATOM   2887 HG23 THR   186      65.190  53.267  51.995  1.00  0.00           H  
ATOM   2888  N   LYS   187      62.497  49.642  53.080  1.00  0.00           N  
ATOM   2889  CA  LYS   187      62.022  48.554  52.274  1.00  0.00           C  
ATOM   2890  C   LYS   187      60.712  49.031  51.705  1.00  0.00           C  
ATOM   2891  O   LYS   187      59.831  49.446  52.430  1.00  0.00           O  
ATOM   2892  CB  LYS   187      61.834  47.384  53.176  1.00  0.00           C  
ATOM   2893  CG  LYS   187      61.488  46.037  52.410  1.00  0.00           C  
ATOM   2894  CD  LYS   187      61.416  44.811  53.310  1.00  0.00           C  
ATOM   2895  CE  LYS   187      60.189  44.811  54.195  1.00  0.00           C  
ATOM   2896  NZ  LYS   187      60.164  43.609  55.043  1.00  0.00           N1+
ATOM   2897  H   LYS   187      61.719  50.195  53.410  1.00  0.00           H  
ATOM   2898  HA  LYS   187      62.556  48.368  51.343  1.00  0.00           H  
ATOM   2899  HB2 LYS   187      62.812  47.303  53.649  1.00  0.00           H  
ATOM   2900  HB3 LYS   187      61.039  47.598  53.891  1.00  0.00           H  
ATOM   2901  HG2 LYS   187      60.533  46.213  51.915  1.00  0.00           H  
ATOM   2902  HG3 LYS   187      62.320  45.845  51.732  1.00  0.00           H  
ATOM   2903  HD2 LYS   187      61.338  43.906  52.707  1.00  0.00           H  
ATOM   2904  HD3 LYS   187      62.357  44.819  53.861  1.00  0.00           H  
ATOM   2905  HE2 LYS   187      60.172  45.744  54.757  1.00  0.00           H  
ATOM   2906  HE3 LYS   187      59.340  44.836  53.512  1.00  0.00           H  
ATOM   2907  HZ1 LYS   187      60.188  42.715  54.574  1.00  0.00           H  
ATOM   2908  HZ2 LYS   187      60.838  43.617  55.795  1.00  0.00           H  
ATOM   2909  HZ3 LYS   187      59.270  43.533  55.506  1.00  0.00           H  
ATOM   2910  N   GLY   188      60.645  48.916  50.399  1.00  0.00           N  
ATOM   2911  CA  GLY   188      59.573  49.232  49.457  1.00  0.00           C  
ATOM   2912  C   GLY   188      59.474  48.289  48.312  1.00  0.00           C  
ATOM   2913  O   GLY   188      60.143  47.225  48.241  1.00  0.00           O  
ATOM   2914  H   GLY   188      61.444  48.502  49.939  1.00  0.00           H  
ATOM   2915  HA2 GLY   188      58.666  49.126  50.052  1.00  0.00           H  
ATOM   2916  HA3 GLY   188      59.452  50.292  49.231  1.00  0.00           H  
ATOM   2917  N   PRO   189      58.534  48.673  47.383  1.00  0.00           N  
ATOM   2918  CA  PRO   189      58.350  47.922  46.195  1.00  0.00           C  
ATOM   2919  C   PRO   189      59.562  47.942  45.213  1.00  0.00           C  
ATOM   2920  O   PRO   189      60.314  48.887  45.150  1.00  0.00           O  
ATOM   2921  CB  PRO   189      57.164  48.597  45.492  1.00  0.00           C  
ATOM   2922  CG  PRO   189      57.264  50.018  45.912  1.00  0.00           C  
ATOM   2923  CD  PRO   189      57.662  49.857  47.391  1.00  0.00           C  
ATOM   2924  HA  PRO   189      58.142  46.877  46.422  1.00  0.00           H  
ATOM   2925  HB2 PRO   189      57.220  48.459  44.412  1.00  0.00           H  
ATOM   2926  HB3 PRO   189      56.219  48.191  45.851  1.00  0.00           H  
ATOM   2927  HG2 PRO   189      58.065  50.508  45.360  1.00  0.00           H  
ATOM   2928  HG3 PRO   189      56.320  50.538  45.748  1.00  0.00           H  
ATOM   2929  HD2 PRO   189      58.260  50.727  47.663  1.00  0.00           H  
ATOM   2930  HD3 PRO   189      56.760  49.663  47.972  1.00  0.00           H  
ATOM   2931  N   ASP   190      59.645  46.805  44.451  1.00  0.00           N  
ATOM   2932  CA  ASP   190      60.588  46.615  43.299  1.00  0.00           C  
ATOM   2933  C   ASP   190      60.786  47.799  42.211  1.00  0.00           C  
ATOM   2934  O   ASP   190      61.916  47.916  41.644  1.00  0.00           O  
ATOM   2935  CB  ASP   190      60.253  45.273  42.655  1.00  0.00           C  
ATOM   2936  CG  ASP   190      61.217  44.774  41.553  1.00  0.00           C  
ATOM   2937  OD1 ASP   190      60.710  44.423  40.479  1.00  0.00           O  
ATOM   2938  OD2 ASP   190      62.427  44.908  41.769  1.00  0.00           O1-
ATOM   2939  H   ASP   190      59.019  46.036  44.640  1.00  0.00           H  
ATOM   2940  HA  ASP   190      61.589  46.457  43.700  1.00  0.00           H  
ATOM   2941  HB2 ASP   190      60.225  44.445  43.363  1.00  0.00           H  
ATOM   2942  HB3 ASP   190      59.302  45.352  42.127  1.00  0.00           H  
ATOM   2943  N   ARG   191      59.790  48.661  42.016  1.00  0.00           N  
ATOM   2944  CA  ARG   191      59.956  49.990  41.427  1.00  0.00           C  
ATOM   2945  C   ARG   191      59.256  51.037  42.369  1.00  0.00           C  
ATOM   2946  O   ARG   191      58.093  50.918  42.594  1.00  0.00           O  
ATOM   2947  CB  ARG   191      59.219  49.964  40.135  1.00  0.00           C  
ATOM   2948  CG  ARG   191      59.734  49.046  38.979  1.00  0.00           C  
ATOM   2949  CD  ARG   191      61.234  49.227  38.595  1.00  0.00           C  
ATOM   2950  NE  ARG   191      61.585  48.123  37.608  1.00  0.00           N  
ATOM   2951  CZ  ARG   191      62.037  46.937  37.898  1.00  0.00           C  
ATOM   2952  NH1 ARG   191      62.350  46.550  39.154  1.00  0.00           N1+
ATOM   2953  NH2 ARG   191      62.071  46.037  36.991  1.00  0.00           N  
ATOM   2954  H   ARG   191      58.919  48.414  42.463  1.00  0.00           H  
ATOM   2955  HA  ARG   191      61.024  50.149  41.278  1.00  0.00           H  
ATOM   2956  HB2 ARG   191      58.156  49.850  40.349  1.00  0.00           H  
ATOM   2957  HB3 ARG   191      59.142  50.982  39.752  1.00  0.00           H  
ATOM   2958  HG2 ARG   191      59.356  48.052  39.218  1.00  0.00           H  
ATOM   2959  HG3 ARG   191      59.186  49.320  38.078  1.00  0.00           H  
ATOM   2960  HD2 ARG   191      61.427  50.181  38.104  1.00  0.00           H  
ATOM   2961  HD3 ARG   191      61.898  49.141  39.455  1.00  0.00           H  
ATOM   2962  HE  ARG   191      61.286  48.241  36.650  1.00  0.00           H  
ATOM   2963 HH11 ARG   191      62.155  47.138  39.952  1.00  0.00           H  
ATOM   2964 HH12 ARG   191      62.578  45.568  39.221  1.00  0.00           H  
ATOM   2965 HH21 ARG   191      61.796  46.368  36.077  1.00  0.00           H  
ATOM   2966 HH22 ARG   191      62.441  45.127  37.222  1.00  0.00           H  
ATOM   2967  N   LEU   192      59.943  52.108  42.821  1.00  0.00           N  
ATOM   2968  CA  LEU   192      59.354  53.245  43.459  1.00  0.00           C  
ATOM   2969  C   LEU   192      58.801  54.141  42.337  1.00  0.00           C  
ATOM   2970  O   LEU   192      59.396  54.232  41.236  1.00  0.00           O  
ATOM   2971  CB  LEU   192      60.497  53.872  44.325  1.00  0.00           C  
ATOM   2972  CG  LEU   192      60.084  55.096  45.242  1.00  0.00           C  
ATOM   2973  CD1 LEU   192      59.214  54.681  46.439  1.00  0.00           C  
ATOM   2974  CD2 LEU   192      61.309  55.822  45.690  1.00  0.00           C  
ATOM   2975  H   LEU   192      60.944  51.986  42.873  1.00  0.00           H  
ATOM   2976  HA  LEU   192      58.546  53.026  44.157  1.00  0.00           H  
ATOM   2977  HB2 LEU   192      60.992  53.167  44.993  1.00  0.00           H  
ATOM   2978  HB3 LEU   192      61.242  54.317  43.665  1.00  0.00           H  
ATOM   2979  HG  LEU   192      59.644  55.910  44.667  1.00  0.00           H  
ATOM   2980 HD11 LEU   192      58.823  55.590  46.895  1.00  0.00           H  
ATOM   2981 HD12 LEU   192      58.411  54.120  45.960  1.00  0.00           H  
ATOM   2982 HD13 LEU   192      59.775  54.037  47.115  1.00  0.00           H  
ATOM   2983 HD21 LEU   192      61.906  56.114  44.826  1.00  0.00           H  
ATOM   2984 HD22 LEU   192      61.134  56.656  46.369  1.00  0.00           H  
ATOM   2985 HD23 LEU   192      61.898  55.210  46.373  1.00  0.00           H  
ATOM   2986  N   PRO   193      57.642  54.763  42.573  1.00  0.00           N  
ATOM   2987  CA  PRO   193      57.179  55.942  41.817  1.00  0.00           C  
ATOM   2988  C   PRO   193      58.147  57.110  41.709  1.00  0.00           C  
ATOM   2989  O   PRO   193      58.984  57.393  42.492  1.00  0.00           O  
ATOM   2990  CB  PRO   193      55.913  56.427  42.556  1.00  0.00           C  
ATOM   2991  CG  PRO   193      55.352  55.225  43.233  1.00  0.00           C  
ATOM   2992  CD  PRO   193      56.583  54.427  43.613  1.00  0.00           C  
ATOM   2993  HA  PRO   193      56.886  55.593  40.827  1.00  0.00           H  
ATOM   2994  HB2 PRO   193      56.077  57.308  43.177  1.00  0.00           H  
ATOM   2995  HB3 PRO   193      55.150  56.789  41.868  1.00  0.00           H  
ATOM   2996  HG2 PRO   193      54.796  55.411  44.152  1.00  0.00           H  
ATOM   2997  HG3 PRO   193      54.842  54.613  42.489  1.00  0.00           H  
ATOM   2998  HD2 PRO   193      56.852  54.790  44.605  1.00  0.00           H  
ATOM   2999  HD3 PRO   193      56.266  53.385  43.587  1.00  0.00           H  
ATOM   3000  N   ALA   194      57.869  57.956  40.740  1.00  0.00           N  
ATOM   3001  CA  ALA   194      58.694  59.196  40.384  1.00  0.00           C  
ATOM   3002  C   ALA   194      58.628  60.204  41.506  1.00  0.00           C  
ATOM   3003  O   ALA   194      57.573  60.451  42.038  1.00  0.00           O  
ATOM   3004  CB  ALA   194      58.191  59.742  39.048  1.00  0.00           C  
ATOM   3005  H   ALA   194      57.197  57.609  40.070  1.00  0.00           H  
ATOM   3006  HA  ALA   194      59.725  58.857  40.282  1.00  0.00           H  
ATOM   3007  HB1 ALA   194      57.166  60.103  39.127  1.00  0.00           H  
ATOM   3008  HB2 ALA   194      58.756  60.634  38.778  1.00  0.00           H  
ATOM   3009  HB3 ALA   194      58.270  58.908  38.350  1.00  0.00           H  
ATOM   3010  N   GLY   195      59.717  60.935  41.691  1.00  0.00           N  
ATOM   3011  CA  GLY   195      59.702  62.286  42.358  1.00  0.00           C  
ATOM   3012  C   GLY   195      59.783  62.289  43.903  1.00  0.00           C  
ATOM   3013  O   GLY   195      60.266  63.268  44.463  1.00  0.00           O  
ATOM   3014  H   GLY   195      60.549  60.628  41.209  1.00  0.00           H  
ATOM   3015  HA2 GLY   195      60.567  62.826  41.973  1.00  0.00           H  
ATOM   3016  HA3 GLY   195      58.862  62.912  42.056  1.00  0.00           H  
ATOM   3017  N   TYR   196      59.221  61.257  44.609  1.00  0.00           N  
ATOM   3018  CA  TYR   196      59.465  61.037  46.075  1.00  0.00           C  
ATOM   3019  C   TYR   196      60.974  60.829  46.343  1.00  0.00           C  
ATOM   3020  O   TYR   196      61.704  60.271  45.530  1.00  0.00           O  
ATOM   3021  CB  TYR   196      58.747  59.768  46.605  1.00  0.00           C  
ATOM   3022  CG  TYR   196      57.148  59.718  46.557  1.00  0.00           C  
ATOM   3023  CD1 TYR   196      56.439  60.108  47.658  1.00  0.00           C  
ATOM   3024  CD2 TYR   196      56.545  59.231  45.452  1.00  0.00           C  
ATOM   3025  CE1 TYR   196      55.011  60.059  47.583  1.00  0.00           C  
ATOM   3026  CE2 TYR   196      55.192  59.203  45.333  1.00  0.00           C  
ATOM   3027  CZ  TYR   196      54.394  59.613  46.442  1.00  0.00           C  
ATOM   3028  OH  TYR   196      53.008  59.457  46.508  1.00  0.00           O  
ATOM   3029  H   TYR   196      58.766  60.562  44.035  1.00  0.00           H  
ATOM   3030  HA  TYR   196      59.082  61.942  46.546  1.00  0.00           H  
ATOM   3031  HB2 TYR   196      59.045  58.965  45.931  1.00  0.00           H  
ATOM   3032  HB3 TYR   196      58.977  59.583  47.654  1.00  0.00           H  
ATOM   3033  HD1 TYR   196      56.858  60.187  48.650  1.00  0.00           H  
ATOM   3034  HD2 TYR   196      57.139  58.949  44.595  1.00  0.00           H  
ATOM   3035  HE1 TYR   196      54.443  60.318  48.465  1.00  0.00           H  
ATOM   3036  HE2 TYR   196      54.739  58.840  44.422  1.00  0.00           H  
ATOM   3037  HH  TYR   196      52.740  58.856  45.809  1.00  0.00           H  
ATOM   3038  N   GLU   197      61.452  61.145  47.555  1.00  0.00           N  
ATOM   3039  CA  GLU   197      62.814  61.084  47.899  1.00  0.00           C  
ATOM   3040  C   GLU   197      63.074  60.926  49.381  1.00  0.00           C  
ATOM   3041  O   GLU   197      62.399  61.542  50.253  1.00  0.00           O  
ATOM   3042  CB  GLU   197      63.620  62.366  47.599  1.00  0.00           C  
ATOM   3043  CG  GLU   197      63.693  62.899  46.141  1.00  0.00           C  
ATOM   3044  CD  GLU   197      64.577  62.211  45.112  1.00  0.00           C  
ATOM   3045  OE1 GLU   197      64.807  62.781  44.071  1.00  0.00           O  
ATOM   3046  OE2 GLU   197      65.075  61.082  45.307  1.00  0.00           O1-
ATOM   3047  H   GLU   197      60.899  61.513  48.316  1.00  0.00           H  
ATOM   3048  HA  GLU   197      63.353  60.313  47.347  1.00  0.00           H  
ATOM   3049  HB2 GLU   197      63.189  63.139  48.236  1.00  0.00           H  
ATOM   3050  HB3 GLU   197      64.678  62.213  47.808  1.00  0.00           H  
ATOM   3051  HG2 GLU   197      62.663  62.951  45.787  1.00  0.00           H  
ATOM   3052  HG3 GLU   197      64.074  63.919  46.183  1.00  0.00           H  
ATOM   3053  N   ILE   198      64.068  60.102  49.735  1.00  0.00           N  
ATOM   3054  CA  ILE   198      64.499  59.925  51.158  1.00  0.00           C  
ATOM   3055  C   ILE   198      65.654  60.927  51.487  1.00  0.00           C  
ATOM   3056  O   ILE   198      66.783  60.775  51.091  1.00  0.00           O  
ATOM   3057  CB  ILE   198      64.901  58.473  51.562  1.00  0.00           C  
ATOM   3058  CG1 ILE   198      63.894  57.367  51.130  1.00  0.00           C  
ATOM   3059  CG2 ILE   198      65.269  58.406  52.982  1.00  0.00           C  
ATOM   3060  CD1 ILE   198      64.424  55.993  50.987  1.00  0.00           C  
ATOM   3061  H   ILE   198      64.689  59.723  49.035  1.00  0.00           H  
ATOM   3062  HA  ILE   198      63.659  60.176  51.806  1.00  0.00           H  
ATOM   3063  HB  ILE   198      65.842  58.259  51.055  1.00  0.00           H  
ATOM   3064 HG12 ILE   198      63.212  57.289  51.977  1.00  0.00           H  
ATOM   3065 HG13 ILE   198      63.325  57.735  50.277  1.00  0.00           H  
ATOM   3066 HG21 ILE   198      66.154  58.974  53.267  1.00  0.00           H  
ATOM   3067 HG22 ILE   198      64.487  58.655  53.699  1.00  0.00           H  
ATOM   3068 HG23 ILE   198      65.581  57.415  53.315  1.00  0.00           H  
ATOM   3069 HD11 ILE   198      63.925  55.371  50.244  1.00  0.00           H  
ATOM   3070 HD12 ILE   198      65.477  55.906  50.721  1.00  0.00           H  
ATOM   3071 HD13 ILE   198      64.254  55.430  51.905  1.00  0.00           H  
ATOM   3072  N   VAL   199      65.441  61.936  52.385  1.00  0.00           N  
ATOM   3073  CA  VAL   199      66.389  63.038  52.613  1.00  0.00           C  
ATOM   3074  C   VAL   199      66.908  63.092  54.046  1.00  0.00           C  
ATOM   3075  O   VAL   199      66.125  63.027  54.968  1.00  0.00           O  
ATOM   3076  CB  VAL   199      65.698  64.360  52.307  1.00  0.00           C  
ATOM   3077  CG1 VAL   199      66.337  65.645  52.821  1.00  0.00           C  
ATOM   3078  CG2 VAL   199      65.582  64.536  50.739  1.00  0.00           C  
ATOM   3079  H   VAL   199      64.598  62.051  52.930  1.00  0.00           H  
ATOM   3080  HA  VAL   199      67.265  62.902  51.979  1.00  0.00           H  
ATOM   3081  HB  VAL   199      64.684  64.417  52.703  1.00  0.00           H  
ATOM   3082 HG11 VAL   199      67.387  65.828  52.591  1.00  0.00           H  
ATOM   3083 HG12 VAL   199      65.737  66.476  52.450  1.00  0.00           H  
ATOM   3084 HG13 VAL   199      66.080  65.778  53.872  1.00  0.00           H  
ATOM   3085 HG21 VAL   199      66.541  64.200  50.345  1.00  0.00           H  
ATOM   3086 HG22 VAL   199      64.849  63.859  50.301  1.00  0.00           H  
ATOM   3087 HG23 VAL   199      65.361  65.567  50.459  1.00  0.00           H  
ATOM   3088  N   LEU   200      68.267  63.209  54.233  1.00  0.00           N  
ATOM   3089  CA  LEU   200      68.927  63.379  55.553  1.00  0.00           C  
ATOM   3090  C   LEU   200      69.329  64.780  55.800  1.00  0.00           C  
ATOM   3091  O   LEU   200      69.802  65.473  54.889  1.00  0.00           O  
ATOM   3092  CB  LEU   200      70.092  62.299  55.606  1.00  0.00           C  
ATOM   3093  CG  LEU   200      69.693  60.898  55.824  1.00  0.00           C  
ATOM   3094  CD1 LEU   200      69.409  60.296  54.415  1.00  0.00           C  
ATOM   3095  CD2 LEU   200      70.838  60.144  56.516  1.00  0.00           C  
ATOM   3096  H   LEU   200      68.847  63.373  53.422  1.00  0.00           H  
ATOM   3097  HA  LEU   200      68.231  63.161  56.363  1.00  0.00           H  
ATOM   3098  HB2 LEU   200      70.717  62.432  54.724  1.00  0.00           H  
ATOM   3099  HB3 LEU   200      70.678  62.574  56.483  1.00  0.00           H  
ATOM   3100  HG  LEU   200      68.776  60.801  56.405  1.00  0.00           H  
ATOM   3101 HD11 LEU   200      68.618  60.786  53.848  1.00  0.00           H  
ATOM   3102 HD12 LEU   200      70.383  60.314  53.926  1.00  0.00           H  
ATOM   3103 HD13 LEU   200      69.117  59.253  54.535  1.00  0.00           H  
ATOM   3104 HD21 LEU   200      71.832  60.590  56.481  1.00  0.00           H  
ATOM   3105 HD22 LEU   200      70.625  60.020  57.578  1.00  0.00           H  
ATOM   3106 HD23 LEU   200      70.900  59.171  56.030  1.00  0.00           H  
ATOM   3107  N   TYR   201      69.270  65.265  57.106  1.00  0.00           N  
ATOM   3108  CA  TYR   201      69.699  66.574  57.410  1.00  0.00           C  
ATOM   3109  C   TYR   201      70.233  66.609  58.929  1.00  0.00           C  
ATOM   3110  O   TYR   201      69.969  65.640  59.656  1.00  0.00           O  
ATOM   3111  CB  TYR   201      68.670  67.687  57.156  1.00  0.00           C  
ATOM   3112  CG  TYR   201      67.212  67.442  57.682  1.00  0.00           C  
ATOM   3113  CD1 TYR   201      66.925  67.918  58.992  1.00  0.00           C  
ATOM   3114  CD2 TYR   201      66.270  66.703  56.955  1.00  0.00           C  
ATOM   3115  CE1 TYR   201      65.669  67.726  59.566  1.00  0.00           C  
ATOM   3116  CE2 TYR   201      65.058  66.329  57.624  1.00  0.00           C  
ATOM   3117  CZ  TYR   201      64.776  66.924  58.930  1.00  0.00           C  
ATOM   3118  OH  TYR   201      63.557  66.638  59.477  1.00  0.00           O  
ATOM   3119  H   TYR   201      68.869  64.665  57.813  1.00  0.00           H  
ATOM   3120  HA  TYR   201      70.583  66.862  56.842  1.00  0.00           H  
ATOM   3121  HB2 TYR   201      69.086  68.625  57.524  1.00  0.00           H  
ATOM   3122  HB3 TYR   201      68.699  67.670  56.067  1.00  0.00           H  
ATOM   3123  HD1 TYR   201      67.619  68.501  59.579  1.00  0.00           H  
ATOM   3124  HD2 TYR   201      66.526  66.311  55.982  1.00  0.00           H  
ATOM   3125  HE1 TYR   201      65.458  68.150  60.537  1.00  0.00           H  
ATOM   3126  HE2 TYR   201      64.304  65.749  57.112  1.00  0.00           H  
ATOM   3127  HH  TYR   201      63.110  66.033  58.881  1.00  0.00           H  
ATOM   3128  N   ILE   202      70.832  67.790  59.263  1.00  0.00           N  
ATOM   3129  CA  ILE   202      71.362  68.109  60.587  1.00  0.00           C  
ATOM   3130  C   ILE   202      71.013  69.492  60.998  1.00  0.00           C  
ATOM   3131  O   ILE   202      70.938  70.395  60.169  1.00  0.00           O  
ATOM   3132  CB  ILE   202      72.861  67.672  60.638  1.00  0.00           C  
ATOM   3133  CG1 ILE   202      73.386  67.668  62.133  1.00  0.00           C  
ATOM   3134  CG2 ILE   202      73.740  68.835  59.925  1.00  0.00           C  
ATOM   3135  CD1 ILE   202      74.795  67.109  62.337  1.00  0.00           C  
ATOM   3136  H   ILE   202      70.948  68.524  58.579  1.00  0.00           H  
ATOM   3137  HA  ILE   202      70.900  67.456  61.328  1.00  0.00           H  
ATOM   3138  HB  ILE   202      73.072  66.682  60.235  1.00  0.00           H  
ATOM   3139 HG12 ILE   202      73.252  68.639  62.609  1.00  0.00           H  
ATOM   3140 HG13 ILE   202      72.723  66.984  62.663  1.00  0.00           H  
ATOM   3141 HG21 ILE   202      74.776  68.554  60.113  1.00  0.00           H  
ATOM   3142 HG22 ILE   202      73.491  68.887  58.865  1.00  0.00           H  
ATOM   3143 HG23 ILE   202      73.613  69.816  60.384  1.00  0.00           H  
ATOM   3144 HD11 ILE   202      75.165  66.471  61.534  1.00  0.00           H  
ATOM   3145 HD12 ILE   202      75.502  67.939  62.370  1.00  0.00           H  
ATOM   3146 HD13 ILE   202      74.793  66.638  63.320  1.00  0.00           H  
ATOM   3147  N   SER   203      70.790  69.765  62.246  1.00  0.00           N  
ATOM   3148  CA  SER   203      70.635  71.130  62.779  1.00  0.00           C  
ATOM   3149  C   SER   203      71.954  71.923  62.528  1.00  0.00           C  
ATOM   3150  O   SER   203      73.055  71.523  62.894  1.00  0.00           O  
ATOM   3151  CB  SER   203      70.437  71.173  64.284  1.00  0.00           C  
ATOM   3152  OG  SER   203      70.563  72.477  64.883  1.00  0.00           O  
ATOM   3153  H   SER   203      70.653  68.976  62.861  1.00  0.00           H  
ATOM   3154  HA  SER   203      69.681  71.461  62.368  1.00  0.00           H  
ATOM   3155  HB2 SER   203      69.492  70.729  64.596  1.00  0.00           H  
ATOM   3156  HB3 SER   203      71.257  70.571  64.674  1.00  0.00           H  
ATOM   3157  HG  SER   203      69.740  72.934  64.692  1.00  0.00           H  
ATOM   3158  N   MET   204      71.781  73.123  61.929  1.00  0.00           N  
ATOM   3159  CA  MET   204      72.940  74.014  61.663  1.00  0.00           C  
ATOM   3160  C   MET   204      73.715  74.395  62.982  1.00  0.00           C  
ATOM   3161  O   MET   204      74.966  74.516  62.984  1.00  0.00           O  
ATOM   3162  CB  MET   204      72.325  75.276  61.048  1.00  0.00           C  
ATOM   3163  CG  MET   204      73.349  76.322  60.605  1.00  0.00           C  
ATOM   3164  SD  MET   204      72.629  77.641  59.581  1.00  0.00           S  
ATOM   3165  CE  MET   204      72.538  77.099  57.848  1.00  0.00           C  
ATOM   3166  H   MET   204      70.850  73.418  61.670  1.00  0.00           H  
ATOM   3167  HA  MET   204      73.596  73.529  60.940  1.00  0.00           H  
ATOM   3168  HB2 MET   204      71.889  75.018  60.083  1.00  0.00           H  
ATOM   3169  HB3 MET   204      71.639  75.801  61.713  1.00  0.00           H  
ATOM   3170  HG2 MET   204      73.868  76.703  61.484  1.00  0.00           H  
ATOM   3171  HG3 MET   204      74.005  75.901  59.844  1.00  0.00           H  
ATOM   3172  HE1 MET   204      72.029  76.148  57.688  1.00  0.00           H  
ATOM   3173  HE2 MET   204      72.045  77.856  57.239  1.00  0.00           H  
ATOM   3174  HE3 MET   204      73.527  76.980  57.404  1.00  0.00           H  
ATOM   3175  N   SER   205      73.022  74.334  64.179  1.00  0.00           N  
ATOM   3176  CA  SER   205      73.683  74.425  65.487  1.00  0.00           C  
ATOM   3177  C   SER   205      74.421  73.193  65.950  1.00  0.00           C  
ATOM   3178  O   SER   205      75.409  73.294  66.643  1.00  0.00           O  
ATOM   3179  CB  SER   205      72.710  74.625  66.619  1.00  0.00           C  
ATOM   3180  OG  SER   205      71.842  75.689  66.368  1.00  0.00           O  
ATOM   3181  H   SER   205      72.019  74.244  64.258  1.00  0.00           H  
ATOM   3182  HA  SER   205      74.262  75.348  65.527  1.00  0.00           H  
ATOM   3183  HB2 SER   205      72.036  73.793  66.829  1.00  0.00           H  
ATOM   3184  HB3 SER   205      73.218  74.684  67.581  1.00  0.00           H  
ATOM   3185  HG  SER   205      72.368  76.487  66.282  1.00  0.00           H  
ATOM   3186  N   ASP   206      74.098  72.010  65.441  1.00  0.00           N  
ATOM   3187  CA  ASP   206      74.872  70.760  65.502  1.00  0.00           C  
ATOM   3188  C   ASP   206      75.948  70.622  64.315  1.00  0.00           C  
ATOM   3189  O   ASP   206      76.840  69.778  64.418  1.00  0.00           O  
ATOM   3190  CB  ASP   206      73.948  69.541  65.442  1.00  0.00           C  
ATOM   3191  CG  ASP   206      72.978  69.464  66.615  1.00  0.00           C  
ATOM   3192  OD1 ASP   206      72.118  68.559  66.678  1.00  0.00           O  
ATOM   3193  OD2 ASP   206      73.024  70.288  67.510  1.00  0.00           O1-
ATOM   3194  H   ASP   206      73.436  71.978  64.679  1.00  0.00           H  
ATOM   3195  HA  ASP   206      75.535  70.642  66.360  1.00  0.00           H  
ATOM   3196  HB2 ASP   206      73.320  69.644  64.557  1.00  0.00           H  
ATOM   3197  HB3 ASP   206      74.488  68.621  65.217  1.00  0.00           H  
ATOM   3198  N   SER   207      75.838  71.403  63.261  1.00  0.00           N  
ATOM   3199  CA  SER   207      76.618  71.154  62.071  1.00  0.00           C  
ATOM   3200  C   SER   207      78.169  71.293  62.196  1.00  0.00           C  
ATOM   3201  O   SER   207      78.793  70.582  61.424  1.00  0.00           O  
ATOM   3202  CB  SER   207      75.949  72.038  60.896  1.00  0.00           C  
ATOM   3203  OG  SER   207      76.477  73.399  60.994  1.00  0.00           O  
ATOM   3204  H   SER   207      75.261  72.232  63.238  1.00  0.00           H  
ATOM   3205  HA  SER   207      76.405  70.107  61.856  1.00  0.00           H  
ATOM   3206  HB2 SER   207      76.301  71.632  59.948  1.00  0.00           H  
ATOM   3207  HB3 SER   207      74.871  71.945  61.029  1.00  0.00           H  
ATOM   3208  HG  SER   207      76.082  73.855  61.741  1.00  0.00           H  
ATOM   3209  N   ASP   208      78.699  72.160  63.133  1.00  0.00           N  
ATOM   3210  CA  ASP   208      80.179  72.275  63.360  1.00  0.00           C  
ATOM   3211  C   ASP   208      80.686  71.223  64.365  1.00  0.00           C  
ATOM   3212  O   ASP   208      81.843  71.224  64.771  1.00  0.00           O  
ATOM   3213  CB  ASP   208      80.362  73.762  63.900  1.00  0.00           C  
ATOM   3214  CG  ASP   208      81.833  74.146  64.092  1.00  0.00           C  
ATOM   3215  OD1 ASP   208      82.657  73.549  63.338  1.00  0.00           O  
ATOM   3216  OD2 ASP   208      82.099  75.127  64.837  1.00  0.00           O1-
ATOM   3217  H   ASP   208      78.072  72.770  63.638  1.00  0.00           H  
ATOM   3218  HA  ASP   208      80.703  72.117  62.418  1.00  0.00           H  
ATOM   3219  HB2 ASP   208      79.859  74.545  63.333  1.00  0.00           H  
ATOM   3220  HB3 ASP   208      79.841  73.767  64.858  1.00  0.00           H  
ATOM   3221  N   LYS   209      79.730  70.419  64.959  1.00  0.00           N  
ATOM   3222  CA  LYS   209      79.925  69.596  66.188  1.00  0.00           C  
ATOM   3223  C   LYS   209      80.159  68.150  65.789  1.00  0.00           C  
ATOM   3224  O   LYS   209      80.973  67.531  66.481  1.00  0.00           O  
ATOM   3225  CB  LYS   209      78.840  69.884  67.276  1.00  0.00           C  
ATOM   3226  CG  LYS   209      78.432  71.389  67.563  1.00  0.00           C  
ATOM   3227  CD  LYS   209      79.593  72.244  68.102  1.00  0.00           C  
ATOM   3228  CE  LYS   209      79.281  73.689  68.268  1.00  0.00           C  
ATOM   3229  NZ  LYS   209      80.243  74.425  69.128  1.00  0.00           N1+
ATOM   3230  H   LYS   209      78.819  70.366  64.527  1.00  0.00           H  
ATOM   3231  HA  LYS   209      80.884  69.849  66.640  1.00  0.00           H  
ATOM   3232  HB2 LYS   209      77.921  69.367  66.999  1.00  0.00           H  
ATOM   3233  HB3 LYS   209      79.120  69.513  68.262  1.00  0.00           H  
ATOM   3234  HG2 LYS   209      78.030  71.799  66.637  1.00  0.00           H  
ATOM   3235  HG3 LYS   209      77.575  71.296  68.230  1.00  0.00           H  
ATOM   3236  HD2 LYS   209      79.890  71.814  69.058  1.00  0.00           H  
ATOM   3237  HD3 LYS   209      80.420  72.083  67.411  1.00  0.00           H  
ATOM   3238  HE2 LYS   209      79.177  74.154  67.287  1.00  0.00           H  
ATOM   3239  HE3 LYS   209      78.321  73.667  68.783  1.00  0.00           H  
ATOM   3240  HZ1 LYS   209      81.013  74.618  68.504  1.00  0.00           H  
ATOM   3241  HZ2 LYS   209      79.879  75.255  69.573  1.00  0.00           H  
ATOM   3242  HZ3 LYS   209      80.547  73.933  69.956  1.00  0.00           H  
ATOM   3243  N   VAL   210      79.430  67.553  64.866  1.00  0.00           N  
ATOM   3244  CA  VAL   210      79.549  66.112  64.534  1.00  0.00           C  
ATOM   3245  C   VAL   210      79.617  65.990  62.941  1.00  0.00           C  
ATOM   3246  O   VAL   210      78.919  66.679  62.208  1.00  0.00           O  
ATOM   3247  CB  VAL   210      78.358  65.296  65.132  1.00  0.00           C  
ATOM   3248  CG1 VAL   210      77.046  65.870  64.632  1.00  0.00           C  
ATOM   3249  CG2 VAL   210      78.481  63.763  64.827  1.00  0.00           C  
ATOM   3250  H   VAL   210      78.754  68.101  64.352  1.00  0.00           H  
ATOM   3251  HA  VAL   210      80.445  65.714  65.011  1.00  0.00           H  
ATOM   3252  HB  VAL   210      78.372  65.318  66.222  1.00  0.00           H  
ATOM   3253 HG11 VAL   210      76.964  66.956  64.593  1.00  0.00           H  
ATOM   3254 HG12 VAL   210      76.985  65.555  63.590  1.00  0.00           H  
ATOM   3255 HG13 VAL   210      76.266  65.379  65.213  1.00  0.00           H  
ATOM   3256 HG21 VAL   210      78.458  63.615  63.747  1.00  0.00           H  
ATOM   3257 HG22 VAL   210      79.441  63.454  65.240  1.00  0.00           H  
ATOM   3258 HG23 VAL   210      77.632  63.242  65.269  1.00  0.00           H  
ATOM   3259  N   GLY   211      80.567  65.151  62.529  1.00  0.00           N  
ATOM   3260  CA  GLY   211      80.724  64.773  61.104  1.00  0.00           C  
ATOM   3261  C   GLY   211      80.217  63.368  60.877  1.00  0.00           C  
ATOM   3262  O   GLY   211      80.687  62.437  61.538  1.00  0.00           O  
ATOM   3263  H   GLY   211      81.044  64.704  63.299  1.00  0.00           H  
ATOM   3264  HA2 GLY   211      80.266  65.581  60.532  1.00  0.00           H  
ATOM   3265  HA3 GLY   211      81.797  64.886  60.946  1.00  0.00           H  
ATOM   3266  N   VAL   212      79.378  63.089  59.905  1.00  0.00           N  
ATOM   3267  CA  VAL   212      78.847  61.761  59.666  1.00  0.00           C  
ATOM   3268  C   VAL   212      79.386  61.373  58.345  1.00  0.00           C  
ATOM   3269  O   VAL   212      79.277  62.156  57.400  1.00  0.00           O  
ATOM   3270  CB  VAL   212      77.331  61.866  59.667  1.00  0.00           C  
ATOM   3271  CG1 VAL   212      76.670  60.566  59.098  1.00  0.00           C  
ATOM   3272  CG2 VAL   212      76.918  62.194  61.068  1.00  0.00           C  
ATOM   3273  H   VAL   212      79.040  63.862  59.351  1.00  0.00           H  
ATOM   3274  HA  VAL   212      79.254  61.098  60.429  1.00  0.00           H  
ATOM   3275  HB  VAL   212      77.113  62.641  58.932  1.00  0.00           H  
ATOM   3276 HG11 VAL   212      75.595  60.677  59.241  1.00  0.00           H  
ATOM   3277 HG12 VAL   212      76.910  60.494  58.037  1.00  0.00           H  
ATOM   3278 HG13 VAL   212      76.951  59.661  59.638  1.00  0.00           H  
ATOM   3279 HG21 VAL   212      76.874  61.270  61.645  1.00  0.00           H  
ATOM   3280 HG22 VAL   212      77.461  62.994  61.571  1.00  0.00           H  
ATOM   3281 HG23 VAL   212      75.888  62.533  60.963  1.00  0.00           H  
ATOM   3282  N   PHE   213      79.846  60.166  58.240  1.00  0.00           N  
ATOM   3283  CA  PHE   213      80.519  59.693  56.941  1.00  0.00           C  
ATOM   3284  C   PHE   213      80.135  58.199  56.501  1.00  0.00           C  
ATOM   3285  O   PHE   213      79.629  57.424  57.272  1.00  0.00           O  
ATOM   3286  CB  PHE   213      82.057  59.578  57.080  1.00  0.00           C  
ATOM   3287  CG  PHE   213      82.863  60.877  57.232  1.00  0.00           C  
ATOM   3288  CD1 PHE   213      83.195  61.669  56.108  1.00  0.00           C  
ATOM   3289  CD2 PHE   213      83.153  61.358  58.512  1.00  0.00           C  
ATOM   3290  CE1 PHE   213      83.865  62.899  56.220  1.00  0.00           C  
ATOM   3291  CE2 PHE   213      83.793  62.585  58.628  1.00  0.00           C  
ATOM   3292  CZ  PHE   213      84.204  63.398  57.510  1.00  0.00           C  
ATOM   3293  H   PHE   213      79.800  59.599  59.075  1.00  0.00           H  
ATOM   3294  HA  PHE   213      80.201  60.293  56.088  1.00  0.00           H  
ATOM   3295  HB2 PHE   213      82.252  58.932  57.936  1.00  0.00           H  
ATOM   3296  HB3 PHE   213      82.465  59.202  56.141  1.00  0.00           H  
ATOM   3297  HD1 PHE   213      82.974  61.384  55.090  1.00  0.00           H  
ATOM   3298  HD2 PHE   213      82.748  60.813  59.352  1.00  0.00           H  
ATOM   3299  HE1 PHE   213      84.255  63.405  55.349  1.00  0.00           H  
ATOM   3300  HE2 PHE   213      83.953  62.885  59.653  1.00  0.00           H  
ATOM   3301  HZ  PHE   213      84.710  64.343  57.645  1.00  0.00           H  
ATOM   3302  N   TYR   214      80.364  57.919  55.164  1.00  0.00           N  
ATOM   3303  CA  TYR   214      80.120  56.661  54.512  1.00  0.00           C  
ATOM   3304  C   TYR   214      81.273  56.216  53.613  1.00  0.00           C  
ATOM   3305  O   TYR   214      82.210  57.074  53.441  1.00  0.00           O  
ATOM   3306  CB  TYR   214      78.916  56.883  53.621  1.00  0.00           C  
ATOM   3307  CG  TYR   214      78.442  55.646  52.914  1.00  0.00           C  
ATOM   3308  CD1 TYR   214      77.915  54.635  53.620  1.00  0.00           C  
ATOM   3309  CD2 TYR   214      78.656  55.501  51.503  1.00  0.00           C  
ATOM   3310  CE1 TYR   214      77.585  53.389  52.980  1.00  0.00           C  
ATOM   3311  CE2 TYR   214      78.376  54.319  50.860  1.00  0.00           C  
ATOM   3312  CZ  TYR   214      77.734  53.290  51.599  1.00  0.00           C  
ATOM   3313  OH  TYR   214      77.447  52.072  51.059  1.00  0.00           O  
ATOM   3314  H   TYR   214      80.836  58.600  54.587  1.00  0.00           H  
ATOM   3315  HA  TYR   214      79.898  55.877  55.236  1.00  0.00           H  
ATOM   3316  HB2 TYR   214      78.064  57.195  54.225  1.00  0.00           H  
ATOM   3317  HB3 TYR   214      79.095  57.745  52.978  1.00  0.00           H  
ATOM   3318  HD1 TYR   214      77.729  54.828  54.666  1.00  0.00           H  
ATOM   3319  HD2 TYR   214      78.977  56.296  50.847  1.00  0.00           H  
ATOM   3320  HE1 TYR   214      77.068  52.561  53.442  1.00  0.00           H  
ATOM   3321  HE2 TYR   214      78.455  54.195  49.790  1.00  0.00           H  
ATOM   3322  HH  TYR   214      77.936  51.907  50.250  1.00  0.00           H  
ATOM   3323  N   VAL   215      81.263  55.024  53.104  1.00  0.00           N  
ATOM   3324  CA  VAL   215      82.389  54.400  52.405  1.00  0.00           C  
ATOM   3325  C   VAL   215      81.846  53.709  51.147  1.00  0.00           C  
ATOM   3326  O   VAL   215      81.171  52.624  51.135  1.00  0.00           O  
ATOM   3327  CB  VAL   215      83.267  53.574  53.338  1.00  0.00           C  
ATOM   3328  CG1 VAL   215      84.456  52.802  52.618  1.00  0.00           C  
ATOM   3329  CG2 VAL   215      83.819  54.293  54.462  1.00  0.00           C  
ATOM   3330  H   VAL   215      80.488  54.408  53.305  1.00  0.00           H  
ATOM   3331  HA  VAL   215      83.013  55.226  52.063  1.00  0.00           H  
ATOM   3332  HB  VAL   215      82.663  52.750  53.717  1.00  0.00           H  
ATOM   3333 HG11 VAL   215      85.219  52.378  53.271  1.00  0.00           H  
ATOM   3334 HG12 VAL   215      84.167  52.101  51.836  1.00  0.00           H  
ATOM   3335 HG13 VAL   215      84.918  53.644  52.103  1.00  0.00           H  
ATOM   3336 HG21 VAL   215      84.470  53.663  55.067  1.00  0.00           H  
ATOM   3337 HG22 VAL   215      84.359  55.191  54.164  1.00  0.00           H  
ATOM   3338 HG23 VAL   215      82.935  54.514  55.060  1.00  0.00           H  
ATOM   3339  N   GLU   216      82.146  54.252  50.004  1.00  0.00           N  
ATOM   3340  CA  GLU   216      81.857  53.596  48.731  1.00  0.00           C  
ATOM   3341  C   GLU   216      83.161  52.728  48.311  1.00  0.00           C  
ATOM   3342  O   GLU   216      84.338  53.077  48.667  1.00  0.00           O  
ATOM   3343  CB  GLU   216      81.542  54.613  47.693  1.00  0.00           C  
ATOM   3344  CG  GLU   216      81.156  54.056  46.329  1.00  0.00           C  
ATOM   3345  CD  GLU   216      79.923  53.055  46.442  1.00  0.00           C  
ATOM   3346  OE1 GLU   216      78.756  53.503  46.650  1.00  0.00           O  
ATOM   3347  OE2 GLU   216      80.279  51.868  46.645  1.00  0.00           O1-
ATOM   3348  H   GLU   216      82.731  55.071  49.917  1.00  0.00           H  
ATOM   3349  HA  GLU   216      81.025  52.912  48.896  1.00  0.00           H  
ATOM   3350  HB2 GLU   216      80.749  55.316  47.950  1.00  0.00           H  
ATOM   3351  HB3 GLU   216      82.415  55.250  47.557  1.00  0.00           H  
ATOM   3352  HG2 GLU   216      81.010  54.836  45.582  1.00  0.00           H  
ATOM   3353  HG3 GLU   216      81.981  53.484  45.903  1.00  0.00           H  
ATOM   3354  N   ASN   217      82.961  51.557  47.754  1.00  0.00           N  
ATOM   3355  CA  ASN   217      83.932  50.511  47.471  1.00  0.00           C  
ATOM   3356  C   ASN   217      84.686  50.046  48.770  1.00  0.00           C  
ATOM   3357  O   ASN   217      85.964  50.128  48.826  1.00  0.00           O  
ATOM   3358  CB  ASN   217      84.867  50.842  46.301  1.00  0.00           C  
ATOM   3359  CG  ASN   217      84.159  51.416  45.114  1.00  0.00           C  
ATOM   3360  ND2 ASN   217      83.569  50.585  44.360  1.00  0.00           N  
ATOM   3361  OD1 ASN   217      84.044  52.614  44.814  1.00  0.00           O  
ATOM   3362  H   ASN   217      82.025  51.458  47.387  1.00  0.00           H  
ATOM   3363  HA  ASN   217      83.417  49.602  47.163  1.00  0.00           H  
ATOM   3364  HB2 ASN   217      85.576  51.627  46.567  1.00  0.00           H  
ATOM   3365  HB3 ASN   217      85.475  49.988  46.004  1.00  0.00           H  
ATOM   3366 HD21 ASN   217      82.802  51.021  43.869  1.00  0.00           H  
ATOM   3367 HD22 ASN   217      83.299  49.669  44.687  1.00  0.00           H  
ATOM   3368  N   PRO   218      84.034  49.508  49.805  1.00  0.00           N  
ATOM   3369  CA  PRO   218      84.580  48.947  50.956  1.00  0.00           C  
ATOM   3370  C   PRO   218      85.424  47.716  50.757  1.00  0.00           C  
ATOM   3371  O   PRO   218      85.091  46.941  49.846  1.00  0.00           O  
ATOM   3372  CB  PRO   218      83.372  48.642  52.054  1.00  0.00           C  
ATOM   3373  CG  PRO   218      82.284  48.363  51.025  1.00  0.00           C  
ATOM   3374  CD  PRO   218      82.599  49.121  49.773  1.00  0.00           C  
ATOM   3375  HA  PRO   218      85.242  49.683  51.412  1.00  0.00           H  
ATOM   3376  HB2 PRO   218      83.553  47.864  52.796  1.00  0.00           H  
ATOM   3377  HB3 PRO   218      83.120  49.509  52.664  1.00  0.00           H  
ATOM   3378  HG2 PRO   218      82.171  47.296  50.831  1.00  0.00           H  
ATOM   3379  HG3 PRO   218      81.340  48.747  51.413  1.00  0.00           H  
ATOM   3380  HD2 PRO   218      82.581  48.319  49.036  1.00  0.00           H  
ATOM   3381  HD3 PRO   218      81.830  49.866  49.567  1.00  0.00           H  
ATOM   3382  N   ALA   219      86.539  47.616  51.415  1.00  0.00           N  
ATOM   3383  CA  ALA   219      87.614  46.634  51.113  1.00  0.00           C  
ATOM   3384  C   ALA   219      88.118  46.528  49.659  1.00  0.00           C  
ATOM   3385  O   ALA   219      88.741  45.546  49.251  1.00  0.00           O  
ATOM   3386  CB  ALA   219      87.210  45.284  51.709  1.00  0.00           C  
ATOM   3387  H   ALA   219      86.739  48.193  52.219  1.00  0.00           H  
ATOM   3388  HA  ALA   219      88.552  46.871  51.616  1.00  0.00           H  
ATOM   3389  HB1 ALA   219      86.384  44.795  51.193  1.00  0.00           H  
ATOM   3390  HB2 ALA   219      88.042  44.581  51.664  1.00  0.00           H  
ATOM   3391  HB3 ALA   219      87.026  45.326  52.783  1.00  0.00           H  
ATOM   3392  N   ALA   220      87.800  47.521  48.825  1.00  0.00           N  
ATOM   3393  CA  ALA   220      87.869  47.456  47.412  1.00  0.00           C  
ATOM   3394  C   ALA   220      88.290  48.852  46.776  1.00  0.00           C  
ATOM   3395  O   ALA   220      88.050  49.024  45.569  1.00  0.00           O  
ATOM   3396  CB  ALA   220      86.586  46.769  46.850  1.00  0.00           C  
ATOM   3397  H   ALA   220      87.194  48.201  49.260  1.00  0.00           H  
ATOM   3398  HA  ALA   220      88.730  46.883  47.065  1.00  0.00           H  
ATOM   3399  HB1 ALA   220      85.724  47.366  47.148  1.00  0.00           H  
ATOM   3400  HB2 ALA   220      86.732  46.842  45.773  1.00  0.00           H  
ATOM   3401  HB3 ALA   220      86.587  45.755  47.251  1.00  0.00           H  
ATOM   3402  N   GLY   221      88.707  49.890  47.617  1.00  0.00           N  
ATOM   3403  CA  GLY   221      89.439  51.025  47.201  1.00  0.00           C  
ATOM   3404  C   GLY   221      89.220  52.154  48.204  1.00  0.00           C  
ATOM   3405  O   GLY   221      89.971  53.197  48.189  1.00  0.00           O  
ATOM   3406  H   GLY   221      88.657  49.611  48.586  1.00  0.00           H  
ATOM   3407  HA2 GLY   221      90.518  50.873  47.164  1.00  0.00           H  
ATOM   3408  HA3 GLY   221      89.037  51.387  46.255  1.00  0.00           H  
ATOM   3409  N   GLN   222      88.116  52.148  48.950  1.00  0.00           N  
ATOM   3410  CA  GLN   222      87.718  53.029  50.088  1.00  0.00           C  
ATOM   3411  C   GLN   222      87.541  54.474  49.644  1.00  0.00           C  
ATOM   3412  O   GLN   222      88.177  55.372  50.156  1.00  0.00           O  
ATOM   3413  CB  GLN   222      88.774  52.932  51.262  1.00  0.00           C  
ATOM   3414  CG  GLN   222      88.751  51.542  51.950  1.00  0.00           C  
ATOM   3415  CD  GLN   222      89.454  50.454  51.121  1.00  0.00           C  
ATOM   3416  NE2 GLN   222      90.686  50.648  50.712  1.00  0.00           N  
ATOM   3417  OE1 GLN   222      88.943  49.387  50.858  1.00  0.00           O  
ATOM   3418  H   GLN   222      87.539  51.346  48.742  1.00  0.00           H  
ATOM   3419  HA  GLN   222      86.725  52.711  50.405  1.00  0.00           H  
ATOM   3420  HB2 GLN   222      89.737  53.263  50.875  1.00  0.00           H  
ATOM   3421  HB3 GLN   222      88.446  53.702  51.960  1.00  0.00           H  
ATOM   3422  HG2 GLN   222      89.260  51.752  52.891  1.00  0.00           H  
ATOM   3423  HG3 GLN   222      87.703  51.286  52.106  1.00  0.00           H  
ATOM   3424 HE21 GLN   222      91.062  49.881  50.174  1.00  0.00           H  
ATOM   3425 HE22 GLN   222      90.945  51.624  50.697  1.00  0.00           H  
ATOM   3426  N   ARG   223      86.642  54.707  48.593  1.00  0.00           N  
ATOM   3427  CA  ARG   223      86.188  56.050  48.396  1.00  0.00           C  
ATOM   3428  C   ARG   223      85.211  56.543  49.489  1.00  0.00           C  
ATOM   3429  O   ARG   223      83.959  56.401  49.474  1.00  0.00           O  
ATOM   3430  CB  ARG   223      85.529  56.185  47.027  1.00  0.00           C  
ATOM   3431  CG  ARG   223      86.465  56.327  45.880  1.00  0.00           C  
ATOM   3432  CD  ARG   223      85.842  56.727  44.571  1.00  0.00           C  
ATOM   3433  NE  ARG   223      85.002  55.643  44.066  1.00  0.00           N  
ATOM   3434  CZ  ARG   223      83.917  55.659  43.314  1.00  0.00           C  
ATOM   3435  NH1 ARG   223      83.503  56.738  42.725  1.00  0.00           N1+
ATOM   3436  NH2 ARG   223      83.262  54.581  43.073  1.00  0.00           N  
ATOM   3437  H   ARG   223      86.034  53.937  48.356  1.00  0.00           H  
ATOM   3438  HA  ARG   223      86.978  56.800  48.432  1.00  0.00           H  
ATOM   3439  HB2 ARG   223      84.844  55.338  47.001  1.00  0.00           H  
ATOM   3440  HB3 ARG   223      84.876  57.058  47.049  1.00  0.00           H  
ATOM   3441  HG2 ARG   223      87.238  57.062  46.105  1.00  0.00           H  
ATOM   3442  HG3 ARG   223      87.076  55.433  45.753  1.00  0.00           H  
ATOM   3443  HD2 ARG   223      85.260  57.601  44.861  1.00  0.00           H  
ATOM   3444  HD3 ARG   223      86.525  56.982  43.761  1.00  0.00           H  
ATOM   3445  HE  ARG   223      85.075  54.742  44.518  1.00  0.00           H  
ATOM   3446 HH11 ARG   223      83.881  57.669  42.826  1.00  0.00           H  
ATOM   3447 HH12 ARG   223      82.562  56.697  42.360  1.00  0.00           H  
ATOM   3448 HH21 ARG   223      83.420  53.736  43.603  1.00  0.00           H  
ATOM   3449 HH22 ARG   223      82.426  54.591  42.506  1.00  0.00           H  
ATOM   3450  N   TYR   224      85.728  57.237  50.516  1.00  0.00           N  
ATOM   3451  CA  TYR   224      85.060  57.875  51.577  1.00  0.00           C  
ATOM   3452  C   TYR   224      84.158  58.940  51.032  1.00  0.00           C  
ATOM   3453  O   TYR   224      84.412  59.512  49.916  1.00  0.00           O  
ATOM   3454  CB  TYR   224      86.111  58.525  52.568  1.00  0.00           C  
ATOM   3455  CG  TYR   224      87.291  57.573  52.930  1.00  0.00           C  
ATOM   3456  CD1 TYR   224      88.639  57.932  52.564  1.00  0.00           C  
ATOM   3457  CD2 TYR   224      87.046  56.387  53.712  1.00  0.00           C  
ATOM   3458  CE1 TYR   224      89.671  57.016  52.671  1.00  0.00           C  
ATOM   3459  CE2 TYR   224      88.107  55.493  53.929  1.00  0.00           C  
ATOM   3460  CZ  TYR   224      89.444  55.843  53.356  1.00  0.00           C  
ATOM   3461  OH  TYR   224      90.420  54.951  53.416  1.00  0.00           O  
ATOM   3462  H   TYR   224      86.738  57.268  50.543  1.00  0.00           H  
ATOM   3463  HA  TYR   224      84.520  57.095  52.113  1.00  0.00           H  
ATOM   3464  HB2 TYR   224      86.383  59.532  52.254  1.00  0.00           H  
ATOM   3465  HB3 TYR   224      85.567  58.670  53.501  1.00  0.00           H  
ATOM   3466  HD1 TYR   224      88.785  58.914  52.138  1.00  0.00           H  
ATOM   3467  HD2 TYR   224      86.063  55.994  53.927  1.00  0.00           H  
ATOM   3468  HE1 TYR   224      90.685  57.206  52.350  1.00  0.00           H  
ATOM   3469  HE2 TYR   224      87.983  54.582  54.494  1.00  0.00           H  
ATOM   3470  HH  TYR   224      91.235  55.289  53.038  1.00  0.00           H  
ATOM   3471  N   ILE   225      83.015  59.232  51.695  1.00  0.00           N  
ATOM   3472  CA  ILE   225      82.091  60.448  51.416  1.00  0.00           C  
ATOM   3473  C   ILE   225      81.559  61.011  52.740  1.00  0.00           C  
ATOM   3474  O   ILE   225      81.068  60.351  53.658  1.00  0.00           O  
ATOM   3475  CB  ILE   225      80.827  59.973  50.580  1.00  0.00           C  
ATOM   3476  CG1 ILE   225      81.108  59.182  49.267  1.00  0.00           C  
ATOM   3477  CG2 ILE   225      79.959  61.234  50.244  1.00  0.00           C  
ATOM   3478  CD1 ILE   225      79.920  58.654  48.432  1.00  0.00           C  
ATOM   3479  H   ILE   225      82.840  58.682  52.524  1.00  0.00           H  
ATOM   3480  HA  ILE   225      82.651  61.199  50.860  1.00  0.00           H  
ATOM   3481  HB  ILE   225      80.264  59.315  51.243  1.00  0.00           H  
ATOM   3482 HG12 ILE   225      81.622  59.859  48.584  1.00  0.00           H  
ATOM   3483 HG13 ILE   225      81.658  58.264  49.473  1.00  0.00           H  
ATOM   3484 HG21 ILE   225      79.422  61.534  51.144  1.00  0.00           H  
ATOM   3485 HG22 ILE   225      80.636  62.005  49.875  1.00  0.00           H  
ATOM   3486 HG23 ILE   225      79.207  60.826  49.569  1.00  0.00           H  
ATOM   3487 HD11 ILE   225      79.156  58.363  49.153  1.00  0.00           H  
ATOM   3488 HD12 ILE   225      79.456  59.406  47.795  1.00  0.00           H  
ATOM   3489 HD13 ILE   225      80.135  57.776  47.823  1.00  0.00           H  
ATOM   3490  N   HIE   226      81.502  62.382  52.763  1.00  0.00           N  
ATOM   3491  CA  HIE   226      80.913  63.157  53.794  1.00  0.00           C  
ATOM   3492  C   HIE   226      79.446  63.356  53.648  1.00  0.00           C  
ATOM   3493  O   HIE   226      78.994  63.970  52.671  1.00  0.00           O  
ATOM   3494  CB  HIE   226      81.720  64.541  53.811  1.00  0.00           C  
ATOM   3495  CG  HIE   226      81.311  65.485  54.911  1.00  0.00           C  
ATOM   3496  CD2 HIE   226      81.278  65.166  56.237  1.00  0.00           C  
ATOM   3497  ND1 HIE   226      81.097  66.847  54.738  1.00  0.00           N  
ATOM   3498  CE1 HIE   226      81.117  67.312  56.008  1.00  0.00           C  
ATOM   3499  NE2 HIE   226      81.116  66.342  56.931  1.00  0.00           N  
ATOM   3500  H   HIE   226      81.889  62.870  51.968  1.00  0.00           H  
ATOM   3501  HA  HIE   226      81.187  62.651  54.720  1.00  0.00           H  
ATOM   3502  HB2 HIE   226      82.794  64.385  53.914  1.00  0.00           H  
ATOM   3503  HB3 HIE   226      81.508  65.159  52.938  1.00  0.00           H  
ATOM   3504  HD2 HIE   226      81.459  64.169  56.612  1.00  0.00           H  
ATOM   3505  HE1 HIE   226      80.999  68.347  56.293  1.00  0.00           H  
ATOM   3506  HE2 HIE   226      81.006  66.537  57.916  1.00  0.00           H  
ATOM   3507  N   ILE   227      78.708  62.725  54.537  1.00  0.00           N  
ATOM   3508  CA  ILE   227      77.266  62.661  54.398  1.00  0.00           C  
ATOM   3509  C   ILE   227      76.606  63.909  54.955  1.00  0.00           C  
ATOM   3510  O   ILE   227      75.816  64.565  54.273  1.00  0.00           O  
ATOM   3511  CB  ILE   227      76.618  61.340  55.066  1.00  0.00           C  
ATOM   3512  CG1 ILE   227      77.219  60.069  54.385  1.00  0.00           C  
ATOM   3513  CG2 ILE   227      75.080  61.228  55.085  1.00  0.00           C  
ATOM   3514  CD1 ILE   227      76.722  59.763  52.992  1.00  0.00           C  
ATOM   3515  H   ILE   227      79.083  62.285  55.365  1.00  0.00           H  
ATOM   3516  HA  ILE   227      76.965  62.480  53.367  1.00  0.00           H  
ATOM   3517  HB  ILE   227      76.903  61.375  56.118  1.00  0.00           H  
ATOM   3518 HG12 ILE   227      78.308  60.021  54.394  1.00  0.00           H  
ATOM   3519 HG13 ILE   227      76.959  59.212  55.006  1.00  0.00           H  
ATOM   3520 HG21 ILE   227      74.672  61.975  55.766  1.00  0.00           H  
ATOM   3521 HG22 ILE   227      74.628  61.264  54.093  1.00  0.00           H  
ATOM   3522 HG23 ILE   227      74.699  60.253  55.388  1.00  0.00           H  
ATOM   3523 HD11 ILE   227      77.344  58.956  52.604  1.00  0.00           H  
ATOM   3524 HD12 ILE   227      75.750  59.271  53.021  1.00  0.00           H  
ATOM   3525 HD13 ILE   227      76.731  60.639  52.344  1.00  0.00           H  
ATOM   3526  N   LEU   228      76.995  64.331  56.111  1.00  0.00           N  
ATOM   3527  CA  LEU   228      76.547  65.573  56.880  1.00  0.00           C  
ATOM   3528  C   LEU   228      77.696  66.156  57.702  1.00  0.00           C  
ATOM   3529  O   LEU   228      78.445  65.416  58.367  1.00  0.00           O  
ATOM   3530  CB  LEU   228      75.398  65.296  57.949  1.00  0.00           C  
ATOM   3531  CG  LEU   228      74.093  64.913  57.326  1.00  0.00           C  
ATOM   3532  CD1 LEU   228      73.091  64.158  58.216  1.00  0.00           C  
ATOM   3533  CD2 LEU   228      73.385  66.157  56.722  1.00  0.00           C  
ATOM   3534  H   LEU   228      77.506  63.671  56.679  1.00  0.00           H  
ATOM   3535  HA  LEU   228      76.318  66.296  56.098  1.00  0.00           H  
ATOM   3536  HB2 LEU   228      75.674  64.411  58.523  1.00  0.00           H  
ATOM   3537  HB3 LEU   228      75.358  66.092  58.693  1.00  0.00           H  
ATOM   3538  HG  LEU   228      74.253  64.246  56.479  1.00  0.00           H  
ATOM   3539 HD11 LEU   228      73.559  63.467  58.917  1.00  0.00           H  
ATOM   3540 HD12 LEU   228      72.556  64.846  58.871  1.00  0.00           H  
ATOM   3541 HD13 LEU   228      72.419  63.540  57.621  1.00  0.00           H  
ATOM   3542 HD21 LEU   228      74.077  66.864  56.263  1.00  0.00           H  
ATOM   3543 HD22 LEU   228      72.673  65.781  55.987  1.00  0.00           H  
ATOM   3544 HD23 LEU   228      72.926  66.753  57.510  1.00  0.00           H  
ATOM   3545  N   GLY   229      77.761  67.510  57.780  1.00  0.00           N  
ATOM   3546  CA  GLY   229      78.572  68.154  58.807  1.00  0.00           C  
ATOM   3547  C   GLY   229      78.902  69.599  58.383  1.00  0.00           C  
ATOM   3548  O   GLY   229      78.114  70.190  57.641  1.00  0.00           O  
ATOM   3549  H   GLY   229      77.131  68.110  57.267  1.00  0.00           H  
ATOM   3550  HA2 GLY   229      78.015  68.223  59.741  1.00  0.00           H  
ATOM   3551  HA3 GLY   229      79.542  67.688  58.981  1.00  0.00           H  
ATOM   3552  N   ARG   230      80.076  70.106  58.758  1.00  0.00           N  
ATOM   3553  CA  ARG   230      80.511  71.422  58.288  1.00  0.00           C  
ATOM   3554  C   ARG   230      80.261  71.511  56.791  1.00  0.00           C  
ATOM   3555  O   ARG   230      80.705  70.732  55.993  1.00  0.00           O  
ATOM   3556  CB  ARG   230      81.992  71.663  58.613  1.00  0.00           C  
ATOM   3557  CG  ARG   230      82.238  71.835  60.069  1.00  0.00           C  
ATOM   3558  CD  ARG   230      83.729  71.698  60.374  1.00  0.00           C  
ATOM   3559  NE  ARG   230      83.940  71.736  61.831  1.00  0.00           N  
ATOM   3560  CZ  ARG   230      84.919  71.168  62.569  1.00  0.00           C  
ATOM   3561  NH1 ARG   230      85.957  70.594  62.058  1.00  0.00           N1+
ATOM   3562  NH2 ARG   230      84.892  71.121  63.856  1.00  0.00           N  
ATOM   3563  H   ARG   230      80.681  69.542  59.338  1.00  0.00           H  
ATOM   3564  HA  ARG   230      79.989  72.188  58.862  1.00  0.00           H  
ATOM   3565  HB2 ARG   230      82.540  70.806  58.222  1.00  0.00           H  
ATOM   3566  HB3 ARG   230      82.431  72.550  58.156  1.00  0.00           H  
ATOM   3567  HG2 ARG   230      81.914  72.834  60.362  1.00  0.00           H  
ATOM   3568  HG3 ARG   230      81.778  71.027  60.637  1.00  0.00           H  
ATOM   3569  HD2 ARG   230      84.053  70.761  59.921  1.00  0.00           H  
ATOM   3570  HD3 ARG   230      84.261  72.549  59.949  1.00  0.00           H  
ATOM   3571  HE  ARG   230      83.314  72.276  62.410  1.00  0.00           H  
ATOM   3572 HH11 ARG   230      86.004  70.420  61.064  1.00  0.00           H  
ATOM   3573 HH12 ARG   230      86.675  70.198  62.647  1.00  0.00           H  
ATOM   3574 HH21 ARG   230      84.128  71.488  64.406  1.00  0.00           H  
ATOM   3575 HH22 ARG   230      85.700  70.790  64.363  1.00  0.00           H  
ATOM   3576  N   ARG   231      79.592  72.638  56.476  1.00  0.00           N  
ATOM   3577  CA  ARG   231      79.168  73.117  55.203  1.00  0.00           C  
ATOM   3578  C   ARG   231      78.202  72.212  54.418  1.00  0.00           C  
ATOM   3579  O   ARG   231      77.689  72.678  53.427  1.00  0.00           O  
ATOM   3580  CB  ARG   231      80.377  73.529  54.411  1.00  0.00           C  
ATOM   3581  CG  ARG   231      81.523  74.300  55.050  1.00  0.00           C  
ATOM   3582  CD  ARG   231      82.395  74.839  53.893  1.00  0.00           C  
ATOM   3583  NE  ARG   231      82.797  73.734  53.089  1.00  0.00           N  
ATOM   3584  CZ  ARG   231      82.519  73.463  51.836  1.00  0.00           C  
ATOM   3585  NH1 ARG   231      81.744  74.186  51.103  1.00  0.00           N1+
ATOM   3586  NH2 ARG   231      83.015  72.375  51.253  1.00  0.00           N  
ATOM   3587  H   ARG   231      79.176  73.076  57.285  1.00  0.00           H  
ATOM   3588  HA  ARG   231      78.526  73.955  55.473  1.00  0.00           H  
ATOM   3589  HB2 ARG   231      80.928  72.628  54.140  1.00  0.00           H  
ATOM   3590  HB3 ARG   231      80.076  73.959  53.456  1.00  0.00           H  
ATOM   3591  HG2 ARG   231      81.103  75.137  55.609  1.00  0.00           H  
ATOM   3592  HG3 ARG   231      82.069  73.633  55.717  1.00  0.00           H  
ATOM   3593  HD2 ARG   231      82.015  75.631  53.249  1.00  0.00           H  
ATOM   3594  HD3 ARG   231      83.250  75.342  54.346  1.00  0.00           H  
ATOM   3595  HE  ARG   231      83.405  73.096  53.583  1.00  0.00           H  
ATOM   3596 HH11 ARG   231      81.452  75.090  51.445  1.00  0.00           H  
ATOM   3597 HH12 ARG   231      81.288  73.810  50.284  1.00  0.00           H  
ATOM   3598 HH21 ARG   231      83.572  71.757  51.826  1.00  0.00           H  
ATOM   3599 HH22 ARG   231      82.811  72.049  50.319  1.00  0.00           H  
ATOM   3600  N   LYS   232      78.125  70.882  54.734  1.00  0.00           N  
ATOM   3601  CA  LYS   232      77.201  69.912  54.078  1.00  0.00           C  
ATOM   3602  C   LYS   232      76.024  69.692  55.045  1.00  0.00           C  
ATOM   3603  O   LYS   232      76.021  68.765  55.821  1.00  0.00           O  
ATOM   3604  CB  LYS   232      78.115  68.596  53.858  1.00  0.00           C  
ATOM   3605  CG  LYS   232      77.390  67.429  53.161  1.00  0.00           C  
ATOM   3606  CD  LYS   232      77.154  67.848  51.646  1.00  0.00           C  
ATOM   3607  CE  LYS   232      76.855  66.525  50.955  1.00  0.00           C  
ATOM   3608  NZ  LYS   232      75.870  65.637  51.674  1.00  0.00           N1+
ATOM   3609  H   LYS   232      78.331  70.695  55.705  1.00  0.00           H  
ATOM   3610  HA  LYS   232      76.805  70.126  53.085  1.00  0.00           H  
ATOM   3611  HB2 LYS   232      79.044  68.827  53.336  1.00  0.00           H  
ATOM   3612  HB3 LYS   232      78.521  68.307  54.828  1.00  0.00           H  
ATOM   3613  HG2 LYS   232      78.118  66.622  53.229  1.00  0.00           H  
ATOM   3614  HG3 LYS   232      76.429  67.198  53.621  1.00  0.00           H  
ATOM   3615  HD2 LYS   232      76.231  68.426  51.586  1.00  0.00           H  
ATOM   3616  HD3 LYS   232      78.022  68.400  51.286  1.00  0.00           H  
ATOM   3617  HE2 LYS   232      76.527  66.628  49.920  1.00  0.00           H  
ATOM   3618  HE3 LYS   232      77.806  65.992  50.933  1.00  0.00           H  
ATOM   3619  HZ1 LYS   232      75.507  64.944  51.035  1.00  0.00           H  
ATOM   3620  HZ2 LYS   232      76.389  65.231  52.440  1.00  0.00           H  
ATOM   3621  HZ3 LYS   232      75.101  66.176  52.046  1.00  0.00           H  
ATOM   3622  N   LEU   233      75.132  70.677  55.007  1.00  0.00           N  
ATOM   3623  CA  LEU   233      73.949  70.723  55.864  1.00  0.00           C  
ATOM   3624  C   LEU   233      72.768  69.813  55.409  1.00  0.00           C  
ATOM   3625  O   LEU   233      71.798  69.666  56.137  1.00  0.00           O  
ATOM   3626  CB  LEU   233      73.571  72.232  55.848  1.00  0.00           C  
ATOM   3627  CG  LEU   233      74.603  73.305  56.378  1.00  0.00           C  
ATOM   3628  CD1 LEU   233      74.481  74.579  55.556  1.00  0.00           C  
ATOM   3629  CD2 LEU   233      74.248  73.606  57.819  1.00  0.00           C  
ATOM   3630  H   LEU   233      75.170  71.348  54.253  1.00  0.00           H  
ATOM   3631  HA  LEU   233      74.298  70.398  56.843  1.00  0.00           H  
ATOM   3632  HB2 LEU   233      73.444  72.492  54.797  1.00  0.00           H  
ATOM   3633  HB3 LEU   233      72.558  72.404  56.212  1.00  0.00           H  
ATOM   3634  HG  LEU   233      75.573  72.827  56.243  1.00  0.00           H  
ATOM   3635 HD11 LEU   233      74.982  75.406  56.059  1.00  0.00           H  
ATOM   3636 HD12 LEU   233      75.067  74.472  54.643  1.00  0.00           H  
ATOM   3637 HD13 LEU   233      73.471  74.913  55.316  1.00  0.00           H  
ATOM   3638 HD21 LEU   233      73.194  73.881  57.850  1.00  0.00           H  
ATOM   3639 HD22 LEU   233      74.512  72.748  58.438  1.00  0.00           H  
ATOM   3640 HD23 LEU   233      74.749  74.519  58.139  1.00  0.00           H  
ATOM   3641  N   TYR   234      72.932  68.988  54.360  1.00  0.00           N  
ATOM   3642  CA  TYR   234      71.904  68.070  53.815  1.00  0.00           C  
ATOM   3643  C   TYR   234      72.445  66.905  52.985  1.00  0.00           C  
ATOM   3644  O   TYR   234      73.553  66.973  52.377  1.00  0.00           O  
ATOM   3645  CB  TYR   234      70.946  68.801  52.793  1.00  0.00           C  
ATOM   3646  CG  TYR   234      70.039  69.910  53.391  1.00  0.00           C  
ATOM   3647  CD1 TYR   234      70.527  71.211  53.540  1.00  0.00           C  
ATOM   3648  CD2 TYR   234      68.852  69.543  54.038  1.00  0.00           C  
ATOM   3649  CE1 TYR   234      69.791  72.146  54.310  1.00  0.00           C  
ATOM   3650  CE2 TYR   234      68.203  70.524  54.849  1.00  0.00           C  
ATOM   3651  CZ  TYR   234      68.666  71.739  54.993  1.00  0.00           C  
ATOM   3652  OH  TYR   234      67.945  72.718  55.712  1.00  0.00           O  
ATOM   3653  H   TYR   234      73.663  69.256  53.716  1.00  0.00           H  
ATOM   3654  HA  TYR   234      71.206  67.728  54.579  1.00  0.00           H  
ATOM   3655  HB2 TYR   234      71.461  69.192  51.916  1.00  0.00           H  
ATOM   3656  HB3 TYR   234      70.212  68.047  52.509  1.00  0.00           H  
ATOM   3657  HD1 TYR   234      71.378  71.576  52.984  1.00  0.00           H  
ATOM   3658  HD2 TYR   234      68.477  68.534  53.949  1.00  0.00           H  
ATOM   3659  HE1 TYR   234      70.083  73.180  54.420  1.00  0.00           H  
ATOM   3660  HE2 TYR   234      67.235  70.242  55.236  1.00  0.00           H  
ATOM   3661  HH  TYR   234      67.186  72.340  56.162  1.00  0.00           H  
ATOM   3662  N   HIE   235      71.782  65.805  52.882  1.00  0.00           N  
ATOM   3663  CA  HIE   235      72.069  64.656  51.990  1.00  0.00           C  
ATOM   3664  C   HIE   235      70.830  64.022  51.279  1.00  0.00           C  
ATOM   3665  O   HIE   235      69.676  64.089  51.750  1.00  0.00           O  
ATOM   3666  CB  HIE   235      72.870  63.605  52.715  1.00  0.00           C  
ATOM   3667  CG  HIE   235      73.660  62.705  51.777  1.00  0.00           C  
ATOM   3668  CD2 HIE   235      73.333  61.427  51.566  1.00  0.00           C  
ATOM   3669  ND1 HIE   235      74.650  63.126  50.859  1.00  0.00           N  
ATOM   3670  CE1 HIE   235      74.944  62.001  50.186  1.00  0.00           C  
ATOM   3671  NE2 HIE   235      74.232  60.974  50.556  1.00  0.00           N  
ATOM   3672  H   HIE   235      70.983  65.631  53.476  1.00  0.00           H  
ATOM   3673  HA  HIE   235      72.666  65.055  51.170  1.00  0.00           H  
ATOM   3674  HB2 HIE   235      73.540  64.177  53.357  1.00  0.00           H  
ATOM   3675  HB3 HIE   235      72.262  62.941  53.330  1.00  0.00           H  
ATOM   3676  HD2 HIE   235      72.530  60.880  52.039  1.00  0.00           H  
ATOM   3677  HE1 HIE   235      75.778  61.847  49.518  1.00  0.00           H  
ATOM   3678  HE2 HIE   235      74.376  60.057  50.157  1.00  0.00           H  
ATOM   3679  N   VAL   236      71.014  63.262  50.124  1.00  0.00           N  
ATOM   3680  CA  VAL   236      69.856  62.572  49.490  1.00  0.00           C  
ATOM   3681  C   VAL   236      70.253  61.116  49.224  1.00  0.00           C  
ATOM   3682  O   VAL   236      71.366  60.889  48.777  1.00  0.00           O  
ATOM   3683  CB  VAL   236      69.224  63.309  48.246  1.00  0.00           C  
ATOM   3684  CG1 VAL   236      69.961  63.133  46.891  1.00  0.00           C  
ATOM   3685  CG2 VAL   236      67.836  62.754  47.946  1.00  0.00           C  
ATOM   3686  H   VAL   236      71.926  63.247  49.689  1.00  0.00           H  
ATOM   3687  HA  VAL   236      69.027  62.548  50.197  1.00  0.00           H  
ATOM   3688  HB  VAL   236      69.282  64.384  48.415  1.00  0.00           H  
ATOM   3689 HG11 VAL   236      71.015  63.395  46.986  1.00  0.00           H  
ATOM   3690 HG12 VAL   236      70.034  62.082  46.611  1.00  0.00           H  
ATOM   3691 HG13 VAL   236      69.437  63.746  46.157  1.00  0.00           H  
ATOM   3692 HG21 VAL   236      67.784  61.704  47.656  1.00  0.00           H  
ATOM   3693 HG22 VAL   236      67.207  62.884  48.827  1.00  0.00           H  
ATOM   3694 HG23 VAL   236      67.478  63.263  47.051  1.00  0.00           H  
ATOM   3695  N   VAL   237      69.357  60.106  49.498  1.00  0.00           N  
ATOM   3696  CA  VAL   237      69.639  58.640  49.206  1.00  0.00           C  
ATOM   3697  C   VAL   237      69.247  58.205  47.821  1.00  0.00           C  
ATOM   3698  O   VAL   237      68.019  58.334  47.552  1.00  0.00           O  
ATOM   3699  CB  VAL   237      68.923  57.730  50.249  1.00  0.00           C  
ATOM   3700  CG1 VAL   237      69.185  56.203  50.021  1.00  0.00           C  
ATOM   3701  CG2 VAL   237      69.282  58.012  51.679  1.00  0.00           C  
ATOM   3702  H   VAL   237      68.433  60.420  49.757  1.00  0.00           H  
ATOM   3703  HA  VAL   237      70.718  58.529  49.318  1.00  0.00           H  
ATOM   3704  HB  VAL   237      67.841  57.819  50.150  1.00  0.00           H  
ATOM   3705 HG11 VAL   237      68.926  55.501  50.813  1.00  0.00           H  
ATOM   3706 HG12 VAL   237      68.688  55.786  49.145  1.00  0.00           H  
ATOM   3707 HG13 VAL   237      70.245  56.080  49.797  1.00  0.00           H  
ATOM   3708 HG21 VAL   237      69.238  59.091  51.822  1.00  0.00           H  
ATOM   3709 HG22 VAL   237      68.501  57.532  52.270  1.00  0.00           H  
ATOM   3710 HG23 VAL   237      70.276  57.714  52.012  1.00  0.00           H  
ATOM   3711  N   LYS   238      70.170  57.709  47.006  1.00  0.00           N  
ATOM   3712  CA  LYS   238      70.090  57.281  45.593  1.00  0.00           C  
ATOM   3713  C   LYS   238      69.206  56.005  45.372  1.00  0.00           C  
ATOM   3714  O   LYS   238      69.454  55.201  44.513  1.00  0.00           O  
ATOM   3715  CB  LYS   238      71.493  57.262  44.917  1.00  0.00           C  
ATOM   3716  CG  LYS   238      72.138  58.608  44.865  1.00  0.00           C  
ATOM   3717  CD  LYS   238      73.398  58.683  44.055  1.00  0.00           C  
ATOM   3718  CE  LYS   238      73.970  60.136  43.948  1.00  0.00           C  
ATOM   3719  NZ  LYS   238      73.239  60.995  42.979  1.00  0.00           N1+
ATOM   3720  H   LYS   238      71.027  57.507  47.501  1.00  0.00           H  
ATOM   3721  HA  LYS   238      69.533  58.117  45.171  1.00  0.00           H  
ATOM   3722  HB2 LYS   238      72.215  56.714  45.523  1.00  0.00           H  
ATOM   3723  HB3 LYS   238      71.584  56.788  43.940  1.00  0.00           H  
ATOM   3724  HG2 LYS   238      71.494  59.354  44.401  1.00  0.00           H  
ATOM   3725  HG3 LYS   238      72.414  58.988  45.849  1.00  0.00           H  
ATOM   3726  HD2 LYS   238      74.132  57.961  44.413  1.00  0.00           H  
ATOM   3727  HD3 LYS   238      73.152  58.345  43.048  1.00  0.00           H  
ATOM   3728  HE2 LYS   238      73.977  60.609  44.930  1.00  0.00           H  
ATOM   3729  HE3 LYS   238      75.009  60.067  43.625  1.00  0.00           H  
ATOM   3730  HZ1 LYS   238      73.624  61.929  42.995  1.00  0.00           H  
ATOM   3731  HZ2 LYS   238      73.263  60.602  42.049  1.00  0.00           H  
ATOM   3732  HZ3 LYS   238      72.261  61.164  43.167  1.00  0.00           H  
ATOM   3733  N   TYR   239      68.251  55.732  46.265  1.00  0.00           N  
ATOM   3734  CA  TYR   239      67.371  54.522  46.251  1.00  0.00           C  
ATOM   3735  C   TYR   239      66.457  54.448  45.007  1.00  0.00           C  
ATOM   3736  O   TYR   239      66.017  55.469  44.418  1.00  0.00           O  
ATOM   3737  CB  TYR   239      66.346  54.570  47.483  1.00  0.00           C  
ATOM   3738  CG  TYR   239      65.261  53.490  47.525  1.00  0.00           C  
ATOM   3739  CD1 TYR   239      65.629  52.186  47.723  1.00  0.00           C  
ATOM   3740  CD2 TYR   239      63.899  53.896  47.611  1.00  0.00           C  
ATOM   3741  CE1 TYR   239      64.650  51.225  48.085  1.00  0.00           C  
ATOM   3742  CE2 TYR   239      62.920  52.922  47.854  1.00  0.00           C  
ATOM   3743  CZ  TYR   239      63.316  51.606  48.119  1.00  0.00           C  
ATOM   3744  OH  TYR   239      62.384  50.727  48.488  1.00  0.00           O  
ATOM   3745  H   TYR   239      68.072  56.431  46.972  1.00  0.00           H  
ATOM   3746  HA  TYR   239      67.975  53.616  46.289  1.00  0.00           H  
ATOM   3747  HB2 TYR   239      66.815  54.625  48.465  1.00  0.00           H  
ATOM   3748  HB3 TYR   239      65.784  55.503  47.439  1.00  0.00           H  
ATOM   3749  HD1 TYR   239      66.663  51.907  47.862  1.00  0.00           H  
ATOM   3750  HD2 TYR   239      63.712  54.906  47.276  1.00  0.00           H  
ATOM   3751  HE1 TYR   239      64.965  50.238  48.389  1.00  0.00           H  
ATOM   3752  HE2 TYR   239      61.910  53.304  47.892  1.00  0.00           H  
ATOM   3753  HH  TYR   239      62.927  50.046  48.892  1.00  0.00           H  
ATOM   3754  N   THR   240      66.143  53.204  44.530  1.00  0.00           N  
ATOM   3755  CA  THR   240      65.362  52.919  43.406  1.00  0.00           C  
ATOM   3756  C   THR   240      64.346  51.756  43.515  1.00  0.00           C  
ATOM   3757  O   THR   240      63.471  51.557  42.631  1.00  0.00           O  
ATOM   3758  CB  THR   240      66.177  52.721  42.167  1.00  0.00           C  
ATOM   3759  CG2 THR   240      67.159  53.743  41.863  1.00  0.00           C  
ATOM   3760  OG1 THR   240      67.048  51.559  42.250  1.00  0.00           O  
ATOM   3761  H   THR   240      66.667  52.447  44.945  1.00  0.00           H  
ATOM   3762  HA  THR   240      64.736  53.791  43.219  1.00  0.00           H  
ATOM   3763  HB  THR   240      65.506  52.628  41.313  1.00  0.00           H  
ATOM   3764  HG1 THR   240      66.888  50.904  42.934  1.00  0.00           H  
ATOM   3765 HG21 THR   240      68.064  53.697  42.469  1.00  0.00           H  
ATOM   3766 HG22 THR   240      67.352  53.622  40.797  1.00  0.00           H  
ATOM   3767 HG23 THR   240      66.817  54.778  41.834  1.00  0.00           H  
ATOM   3768  N   GLY   241      64.501  50.831  44.466  1.00  0.00           N  
ATOM   3769  CA  GLY   241      63.478  49.810  44.843  1.00  0.00           C  
ATOM   3770  C   GLY   241      64.093  48.916  45.923  1.00  0.00           C  
ATOM   3771  O   GLY   241      65.301  48.733  46.124  1.00  0.00           O  
ATOM   3772  H   GLY   241      65.321  50.791  45.055  1.00  0.00           H  
ATOM   3773  HA2 GLY   241      62.588  50.317  45.216  1.00  0.00           H  
ATOM   3774  HA3 GLY   241      63.200  49.143  44.028  1.00  0.00           H  
ATOM   3775  N   GLY   242      63.214  48.065  46.532  1.00  0.00           N  
ATOM   3776  CA  GLY   242      63.584  46.828  47.275  1.00  0.00           C  
ATOM   3777  C   GLY   242      63.888  47.141  48.771  1.00  0.00           C  
ATOM   3778  O   GLY   242      63.541  48.235  49.234  1.00  0.00           O  
ATOM   3779  H   GLY   242      62.263  48.368  46.379  1.00  0.00           H  
ATOM   3780  HA2 GLY   242      62.807  46.064  47.228  1.00  0.00           H  
ATOM   3781  HA3 GLY   242      64.426  46.427  46.711  1.00  0.00           H  
ATOM   3782  N   SER   243      64.558  46.231  49.466  1.00  0.00           N  
ATOM   3783  CA  SER   243      65.161  46.410  50.760  1.00  0.00           C  
ATOM   3784  C   SER   243      66.557  47.110  50.597  1.00  0.00           C  
ATOM   3785  O   SER   243      67.280  46.776  49.623  1.00  0.00           O  
ATOM   3786  CB  SER   243      65.409  45.054  51.558  1.00  0.00           C  
ATOM   3787  OG  SER   243      65.677  45.318  52.927  1.00  0.00           O  
ATOM   3788  H   SER   243      64.704  45.344  49.004  1.00  0.00           H  
ATOM   3789  HA  SER   243      64.546  47.075  51.366  1.00  0.00           H  
ATOM   3790  HB2 SER   243      64.518  44.438  51.437  1.00  0.00           H  
ATOM   3791  HB3 SER   243      66.282  44.576  51.113  1.00  0.00           H  
ATOM   3792  HG  SER   243      65.540  44.453  53.321  1.00  0.00           H  
ATOM   3793  N   ALA   244      66.834  48.063  51.518  1.00  0.00           N  
ATOM   3794  CA  ALA   244      68.169  48.666  51.639  1.00  0.00           C  
ATOM   3795  C   ALA   244      68.697  48.752  53.070  1.00  0.00           C  
ATOM   3796  O   ALA   244      67.923  48.853  54.031  1.00  0.00           O  
ATOM   3797  CB  ALA   244      68.180  49.982  50.856  1.00  0.00           C  
ATOM   3798  H   ALA   244      66.152  48.329  52.214  1.00  0.00           H  
ATOM   3799  HA  ALA   244      68.793  47.951  51.103  1.00  0.00           H  
ATOM   3800  HB1 ALA   244      67.327  50.633  51.049  1.00  0.00           H  
ATOM   3801  HB2 ALA   244      69.115  50.501  51.066  1.00  0.00           H  
ATOM   3802  HB3 ALA   244      68.263  49.705  49.805  1.00  0.00           H  
ATOM   3803  N   GLU   245      70.041  48.891  53.220  1.00  0.00           N  
ATOM   3804  CA  GLU   245      70.654  49.129  54.528  1.00  0.00           C  
ATOM   3805  C   GLU   245      72.064  49.850  54.393  1.00  0.00           C  
ATOM   3806  O   GLU   245      72.842  49.517  53.505  1.00  0.00           O  
ATOM   3807  CB  GLU   245      70.789  47.774  55.197  1.00  0.00           C  
ATOM   3808  CG  GLU   245      71.406  47.762  56.640  1.00  0.00           C  
ATOM   3809  CD  GLU   245      71.401  46.343  57.153  1.00  0.00           C  
ATOM   3810  OE1 GLU   245      72.444  45.662  57.078  1.00  0.00           O  
ATOM   3811  OE2 GLU   245      70.380  45.773  57.688  1.00  0.00           O1-
ATOM   3812  H   GLU   245      70.661  48.753  52.435  1.00  0.00           H  
ATOM   3813  HA  GLU   245      69.975  49.671  55.186  1.00  0.00           H  
ATOM   3814  HB2 GLU   245      69.773  47.407  55.340  1.00  0.00           H  
ATOM   3815  HB3 GLU   245      71.306  47.020  54.605  1.00  0.00           H  
ATOM   3816  HG2 GLU   245      72.408  48.141  56.441  1.00  0.00           H  
ATOM   3817  HG3 GLU   245      70.868  48.481  57.258  1.00  0.00           H  
ATOM   3818  N   LEU   246      72.218  50.992  55.139  1.00  0.00           N  
ATOM   3819  CA  LEU   246      73.379  51.893  54.997  1.00  0.00           C  
ATOM   3820  C   LEU   246      73.955  51.983  56.371  1.00  0.00           C  
ATOM   3821  O   LEU   246      73.268  52.358  57.355  1.00  0.00           O  
ATOM   3822  CB  LEU   246      72.798  53.218  54.525  1.00  0.00           C  
ATOM   3823  CG  LEU   246      72.627  53.503  52.958  1.00  0.00           C  
ATOM   3824  CD1 LEU   246      71.343  52.827  52.465  1.00  0.00           C  
ATOM   3825  CD2 LEU   246      72.658  55.053  52.570  1.00  0.00           C  
ATOM   3826  H   LEU   246      71.414  51.272  55.681  1.00  0.00           H  
ATOM   3827  HA  LEU   246      74.187  51.548  54.352  1.00  0.00           H  
ATOM   3828  HB2 LEU   246      71.824  53.438  54.961  1.00  0.00           H  
ATOM   3829  HB3 LEU   246      73.542  53.928  54.887  1.00  0.00           H  
ATOM   3830  HG  LEU   246      73.485  52.918  52.628  1.00  0.00           H  
ATOM   3831 HD11 LEU   246      70.418  53.278  52.825  1.00  0.00           H  
ATOM   3832 HD12 LEU   246      71.509  53.038  51.409  1.00  0.00           H  
ATOM   3833 HD13 LEU   246      71.457  51.748  52.565  1.00  0.00           H  
ATOM   3834 HD21 LEU   246      71.718  55.543  52.825  1.00  0.00           H  
ATOM   3835 HD22 LEU   246      73.548  55.543  52.965  1.00  0.00           H  
ATOM   3836 HD23 LEU   246      72.840  55.218  51.508  1.00  0.00           H  
ATOM   3837  N   LEU   247      75.253  51.663  56.531  1.00  0.00           N  
ATOM   3838  CA  LEU   247      75.941  51.882  57.783  1.00  0.00           C  
ATOM   3839  C   LEU   247      76.770  53.196  57.614  1.00  0.00           C  
ATOM   3840  O   LEU   247      77.452  53.329  56.650  1.00  0.00           O  
ATOM   3841  CB  LEU   247      76.797  50.744  58.214  1.00  0.00           C  
ATOM   3842  CG  LEU   247      77.881  50.980  59.260  1.00  0.00           C  
ATOM   3843  CD1 LEU   247      77.513  51.523  60.637  1.00  0.00           C  
ATOM   3844  CD2 LEU   247      78.758  49.763  59.401  1.00  0.00           C  
ATOM   3845  H   LEU   247      75.925  51.397  55.826  1.00  0.00           H  
ATOM   3846  HA  LEU   247      75.252  51.895  58.627  1.00  0.00           H  
ATOM   3847  HB2 LEU   247      76.200  49.906  58.573  1.00  0.00           H  
ATOM   3848  HB3 LEU   247      77.226  50.362  57.287  1.00  0.00           H  
ATOM   3849  HG  LEU   247      78.553  51.667  58.746  1.00  0.00           H  
ATOM   3850 HD11 LEU   247      78.433  51.384  61.205  1.00  0.00           H  
ATOM   3851 HD12 LEU   247      77.211  52.569  60.591  1.00  0.00           H  
ATOM   3852 HD13 LEU   247      76.769  50.864  61.084  1.00  0.00           H  
ATOM   3853 HD21 LEU   247      79.680  50.061  59.901  1.00  0.00           H  
ATOM   3854 HD22 LEU   247      78.242  48.929  59.875  1.00  0.00           H  
ATOM   3855 HD23 LEU   247      79.040  49.413  58.408  1.00  0.00           H  
ATOM   3856  N   PHE   248      76.602  54.101  58.594  1.00  0.00           N  
ATOM   3857  CA  PHE   248      77.176  55.415  58.772  1.00  0.00           C  
ATOM   3858  C   PHE   248      78.068  55.450  60.005  1.00  0.00           C  
ATOM   3859  O   PHE   248      77.605  55.155  61.131  1.00  0.00           O  
ATOM   3860  CB  PHE   248      76.233  56.604  58.758  1.00  0.00           C  
ATOM   3861  CG  PHE   248      75.226  56.612  57.649  1.00  0.00           C  
ATOM   3862  CD1 PHE   248      73.882  56.355  57.911  1.00  0.00           C  
ATOM   3863  CD2 PHE   248      75.675  56.861  56.342  1.00  0.00           C  
ATOM   3864  CE1 PHE   248      72.932  56.556  56.802  1.00  0.00           C  
ATOM   3865  CE2 PHE   248      74.778  56.793  55.289  1.00  0.00           C  
ATOM   3866  CZ  PHE   248      73.420  56.789  55.523  1.00  0.00           C  
ATOM   3867  H   PHE   248      76.038  53.846  59.392  1.00  0.00           H  
ATOM   3868  HA  PHE   248      77.664  55.633  57.821  1.00  0.00           H  
ATOM   3869  HB2 PHE   248      75.773  56.683  59.743  1.00  0.00           H  
ATOM   3870  HB3 PHE   248      76.859  57.494  58.686  1.00  0.00           H  
ATOM   3871  HD1 PHE   248      73.424  56.165  58.871  1.00  0.00           H  
ATOM   3872  HD2 PHE   248      76.715  57.033  56.105  1.00  0.00           H  
ATOM   3873  HE1 PHE   248      71.862  56.457  56.916  1.00  0.00           H  
ATOM   3874  HE2 PHE   248      75.150  56.872  54.278  1.00  0.00           H  
ATOM   3875  HZ  PHE   248      72.661  56.975  54.777  1.00  0.00           H  
ATOM   3876  N   PHE   249      79.375  55.790  59.870  1.00  0.00           N  
ATOM   3877  CA  PHE   249      80.319  56.181  60.937  1.00  0.00           C  
ATOM   3878  C   PHE   249      80.257  57.753  61.269  1.00  0.00           C  
ATOM   3879  O   PHE   249      79.811  58.596  60.450  1.00  0.00           O  
ATOM   3880  CB  PHE   249      81.765  55.771  60.596  1.00  0.00           C  
ATOM   3881  CG  PHE   249      81.977  54.300  60.573  1.00  0.00           C  
ATOM   3882  CD1 PHE   249      82.731  53.673  61.575  1.00  0.00           C  
ATOM   3883  CD2 PHE   249      81.488  53.440  59.558  1.00  0.00           C  
ATOM   3884  CE1 PHE   249      82.893  52.287  61.586  1.00  0.00           C  
ATOM   3885  CE2 PHE   249      81.746  52.065  59.499  1.00  0.00           C  
ATOM   3886  CZ  PHE   249      82.587  51.469  60.492  1.00  0.00           C  
ATOM   3887  H   PHE   249      79.556  56.025  58.904  1.00  0.00           H  
ATOM   3888  HA  PHE   249      80.182  55.702  61.907  1.00  0.00           H  
ATOM   3889  HB2 PHE   249      81.912  56.073  59.560  1.00  0.00           H  
ATOM   3890  HB3 PHE   249      82.376  56.357  61.283  1.00  0.00           H  
ATOM   3891  HD1 PHE   249      83.162  54.234  62.391  1.00  0.00           H  
ATOM   3892  HD2 PHE   249      80.903  53.976  58.825  1.00  0.00           H  
ATOM   3893  HE1 PHE   249      83.476  51.949  62.431  1.00  0.00           H  
ATOM   3894  HE2 PHE   249      81.406  51.502  58.642  1.00  0.00           H  
ATOM   3895  HZ  PHE   249      82.711  50.396  60.494  1.00  0.00           H  
ATOM   3896  N   VAL   250      80.529  58.072  62.561  1.00  0.00           N  
ATOM   3897  CA  VAL   250      80.165  59.323  63.181  1.00  0.00           C  
ATOM   3898  C   VAL   250      81.421  59.862  63.875  1.00  0.00           C  
ATOM   3899  O   VAL   250      81.800  59.396  64.941  1.00  0.00           O  
ATOM   3900  CB  VAL   250      78.952  59.125  64.085  1.00  0.00           C  
ATOM   3901  CG1 VAL   250      78.341  60.375  64.719  1.00  0.00           C  
ATOM   3902  CG2 VAL   250      77.746  58.329  63.476  1.00  0.00           C  
ATOM   3903  H   VAL   250      80.651  57.294  63.193  1.00  0.00           H  
ATOM   3904  HA  VAL   250      79.945  60.028  62.380  1.00  0.00           H  
ATOM   3905  HB  VAL   250      79.352  58.649  64.981  1.00  0.00           H  
ATOM   3906 HG11 VAL   250      77.510  60.136  65.384  1.00  0.00           H  
ATOM   3907 HG12 VAL   250      79.102  60.799  65.374  1.00  0.00           H  
ATOM   3908 HG13 VAL   250      78.052  61.137  63.996  1.00  0.00           H  
ATOM   3909 HG21 VAL   250      77.962  57.323  63.115  1.00  0.00           H  
ATOM   3910 HG22 VAL   250      77.069  58.292  64.329  1.00  0.00           H  
ATOM   3911 HG23 VAL   250      77.231  58.965  62.756  1.00  0.00           H  
ATOM   3912  N   GLU   251      81.969  60.967  63.345  1.00  0.00           N  
ATOM   3913  CA  GLU   251      83.107  61.713  63.909  1.00  0.00           C  
ATOM   3914  C   GLU   251      82.653  62.736  64.919  1.00  0.00           C  
ATOM   3915  O   GLU   251      81.997  63.763  64.558  1.00  0.00           O  
ATOM   3916  CB  GLU   251      83.855  62.361  62.691  1.00  0.00           C  
ATOM   3917  CG  GLU   251      85.288  62.571  63.163  1.00  0.00           C  
ATOM   3918  CD  GLU   251      86.221  63.227  62.128  1.00  0.00           C  
ATOM   3919  OE1 GLU   251      87.371  63.516  62.610  1.00  0.00           O  
ATOM   3920  OE2 GLU   251      85.884  63.616  60.953  1.00  0.00           O1-
ATOM   3921  H   GLU   251      81.535  61.341  62.513  1.00  0.00           H  
ATOM   3922  HA  GLU   251      83.821  61.007  64.333  1.00  0.00           H  
ATOM   3923  HB2 GLU   251      83.879  61.673  61.847  1.00  0.00           H  
ATOM   3924  HB3 GLU   251      83.376  63.247  62.275  1.00  0.00           H  
ATOM   3925  HG2 GLU   251      85.382  63.029  64.147  1.00  0.00           H  
ATOM   3926  HG3 GLU   251      85.848  61.664  63.392  1.00  0.00           H  
ATOM   3927  N   GLY   252      82.981  62.655  66.197  1.00  0.00           N  
ATOM   3928  CA  GLY   252      82.806  63.744  67.222  1.00  0.00           C  
ATOM   3929  C   GLY   252      83.841  64.894  66.990  1.00  0.00           C  
ATOM   3930  O   GLY   252      85.096  64.586  66.864  1.00  0.00           O  
ATOM   3931  H   GLY   252      83.703  61.981  66.407  1.00  0.00           H  
ATOM   3932  HA2 GLY   252      81.787  64.100  67.070  1.00  0.00           H  
ATOM   3933  HA3 GLY   252      82.836  63.553  68.295  1.00  0.00           H  
ATOM   3934  N   LEU   253      83.420  66.147  66.871  1.00  0.00           N  
ATOM   3935  CA  LEU   253      84.331  67.221  66.318  1.00  0.00           C  
ATOM   3936  C   LEU   253      84.774  68.289  67.290  1.00  0.00           C  
ATOM   3937  O   LEU   253      85.774  68.974  67.067  1.00  0.00           O  
ATOM   3938  CB  LEU   253      83.795  67.910  65.038  1.00  0.00           C  
ATOM   3939  CG  LEU   253      83.529  66.872  63.922  1.00  0.00           C  
ATOM   3940  CD1 LEU   253      83.297  67.733  62.608  1.00  0.00           C  
ATOM   3941  CD2 LEU   253      84.777  66.017  63.671  1.00  0.00           C  
ATOM   3942  H   LEU   253      82.451  66.431  66.880  1.00  0.00           H  
ATOM   3943  HA  LEU   253      85.298  66.811  66.025  1.00  0.00           H  
ATOM   3944  HB2 LEU   253      82.906  68.455  65.356  1.00  0.00           H  
ATOM   3945  HB3 LEU   253      84.572  68.549  64.619  1.00  0.00           H  
ATOM   3946  HG  LEU   253      82.687  66.184  64.000  1.00  0.00           H  
ATOM   3947 HD11 LEU   253      84.213  68.166  62.205  1.00  0.00           H  
ATOM   3948 HD12 LEU   253      82.798  67.184  61.809  1.00  0.00           H  
ATOM   3949 HD13 LEU   253      82.627  68.543  62.894  1.00  0.00           H  
ATOM   3950 HD21 LEU   253      84.667  65.479  62.730  1.00  0.00           H  
ATOM   3951 HD22 LEU   253      85.585  66.749  63.684  1.00  0.00           H  
ATOM   3952 HD23 LEU   253      84.823  65.211  64.404  1.00  0.00           H  
ATOM   3953  N   CYS   254      83.991  68.459  68.379  1.00  0.00           N  
ATOM   3954  CA  CYS   254      84.139  69.457  69.465  1.00  0.00           C  
ATOM   3955  C   CYS   254      83.732  68.923  70.842  1.00  0.00           C  
ATOM   3956  O   CYS   254      82.958  67.959  70.942  1.00  0.00           O  
ATOM   3957  CB  CYS   254      83.229  70.655  69.065  1.00  0.00           C  
ATOM   3958  SG  CYS   254      83.516  72.021  70.171  1.00  0.00           S  
ATOM   3959  H   CYS   254      83.290  67.732  68.361  1.00  0.00           H  
ATOM   3960  HA  CYS   254      85.190  69.746  69.480  1.00  0.00           H  
ATOM   3961  HB2 CYS   254      83.470  71.033  68.071  1.00  0.00           H  
ATOM   3962  HB3 CYS   254      82.222  70.250  69.162  1.00  0.00           H  
ATOM   3963  HG  CYS   254      84.307  72.808  69.436  1.00  0.00           H  
ATOM   3964  N   PHE   255      84.251  69.485  71.927  1.00  0.00           N  
ATOM   3965  CA  PHE   255      83.921  69.222  73.343  1.00  0.00           C  
ATOM   3966  C   PHE   255      82.846  70.123  73.812  1.00  0.00           C  
ATOM   3967  O   PHE   255      82.610  71.225  73.267  1.00  0.00           O  
ATOM   3968  CB  PHE   255      85.201  69.380  74.207  1.00  0.00           C  
ATOM   3969  CG  PHE   255      86.141  68.242  74.351  1.00  0.00           C  
ATOM   3970  CD1 PHE   255      85.719  67.116  75.092  1.00  0.00           C  
ATOM   3971  CD2 PHE   255      87.292  68.147  73.549  1.00  0.00           C  
ATOM   3972  CE1 PHE   255      86.625  65.980  75.205  1.00  0.00           C  
ATOM   3973  CE2 PHE   255      88.150  67.042  73.649  1.00  0.00           C  
ATOM   3974  CZ  PHE   255      87.775  65.955  74.441  1.00  0.00           C  
ATOM   3975  H   PHE   255      84.675  70.371  71.693  1.00  0.00           H  
ATOM   3976  HA  PHE   255      83.628  68.176  73.435  1.00  0.00           H  
ATOM   3977  HB2 PHE   255      85.741  70.243  73.818  1.00  0.00           H  
ATOM   3978  HB3 PHE   255      84.960  69.600  75.247  1.00  0.00           H  
ATOM   3979  HD1 PHE   255      84.798  67.161  75.653  1.00  0.00           H  
ATOM   3980  HD2 PHE   255      87.455  68.922  72.814  1.00  0.00           H  
ATOM   3981  HE1 PHE   255      86.285  65.121  75.763  1.00  0.00           H  
ATOM   3982  HE2 PHE   255      89.124  66.957  73.189  1.00  0.00           H  
ATOM   3983  HZ  PHE   255      88.316  65.029  74.311  1.00  0.00           H  
ATOM   3984  N   PRO   256      82.085  69.755  74.869  1.00  0.00           N  
ATOM   3985  CA  PRO   256      80.981  70.606  75.452  1.00  0.00           C  
ATOM   3986  C   PRO   256      81.525  72.073  75.817  1.00  0.00           C  
ATOM   3987  O   PRO   256      82.712  72.302  76.000  1.00  0.00           O  
ATOM   3988  CB  PRO   256      80.483  69.788  76.624  1.00  0.00           C  
ATOM   3989  CG  PRO   256      80.780  68.355  76.296  1.00  0.00           C  
ATOM   3990  CD  PRO   256      81.984  68.441  75.457  1.00  0.00           C  
ATOM   3991  HA  PRO   256      80.299  70.726  74.611  1.00  0.00           H  
ATOM   3992  HB2 PRO   256      80.987  69.930  77.580  1.00  0.00           H  
ATOM   3993  HB3 PRO   256      79.406  69.891  76.760  1.00  0.00           H  
ATOM   3994  HG2 PRO   256      81.046  67.918  77.259  1.00  0.00           H  
ATOM   3995  HG3 PRO   256      79.955  67.873  75.771  1.00  0.00           H  
ATOM   3996  HD2 PRO   256      82.952  68.212  75.903  1.00  0.00           H  
ATOM   3997  HD3 PRO   256      81.970  67.655  74.701  1.00  0.00           H  
ATOM   3998  N   ASP   257      80.594  72.997  75.869  1.00  0.00           N  
ATOM   3999  CA  ASP   257      80.854  74.409  76.202  1.00  0.00           C  
ATOM   4000  C   ASP   257      79.496  75.060  76.790  1.00  0.00           C  
ATOM   4001  O   ASP   257      78.365  74.558  76.657  1.00  0.00           O  
ATOM   4002  CB  ASP   257      81.238  75.175  74.950  1.00  0.00           C  
ATOM   4003  CG  ASP   257      81.652  76.614  75.059  1.00  0.00           C  
ATOM   4004  OD1 ASP   257      82.111  77.132  76.177  1.00  0.00           O  
ATOM   4005  OD2 ASP   257      81.639  77.312  74.020  1.00  0.00           O1-
ATOM   4006  H   ASP   257      79.662  72.802  75.533  1.00  0.00           H  
ATOM   4007  HA  ASP   257      81.594  74.437  77.003  1.00  0.00           H  
ATOM   4008  HB2 ASP   257      82.065  74.653  74.469  1.00  0.00           H  
ATOM   4009  HB3 ASP   257      80.494  75.159  74.153  1.00  0.00           H  
ATOM   4010  N   GLU   258      79.622  76.205  77.447  1.00  0.00           N  
ATOM   4011  CA  GLU   258      78.438  76.923  77.836  1.00  0.00           C  
ATOM   4012  C   GLU   258      77.426  77.182  76.686  1.00  0.00           C  
ATOM   4013  O   GLU   258      77.847  77.588  75.636  1.00  0.00           O  
ATOM   4014  CB  GLU   258      78.989  78.357  78.251  1.00  0.00           C  
ATOM   4015  CG  GLU   258      77.882  79.418  78.510  1.00  0.00           C  
ATOM   4016  CD  GLU   258      76.829  79.212  79.564  1.00  0.00           C  
ATOM   4017  OE1 GLU   258      76.407  78.063  79.853  1.00  0.00           O  
ATOM   4018  OE2 GLU   258      76.345  80.197  80.203  1.00  0.00           O1-
ATOM   4019  H   GLU   258      80.511  76.668  77.570  1.00  0.00           H  
ATOM   4020  HA  GLU   258      77.852  76.448  78.623  1.00  0.00           H  
ATOM   4021  HB2 GLU   258      79.596  78.284  79.153  1.00  0.00           H  
ATOM   4022  HB3 GLU   258      79.560  78.773  77.421  1.00  0.00           H  
ATOM   4023  HG2 GLU   258      78.519  80.206  78.912  1.00  0.00           H  
ATOM   4024  HG3 GLU   258      77.413  79.711  77.572  1.00  0.00           H  
ATOM   4025  N   GLY   259      76.162  76.902  76.848  1.00  0.00           N  
ATOM   4026  CA  GLY   259      75.161  76.704  75.712  1.00  0.00           C  
ATOM   4027  C   GLY   259      75.260  75.562  74.764  1.00  0.00           C  
ATOM   4028  O   GLY   259      74.320  75.342  73.987  1.00  0.00           O  
ATOM   4029  H   GLY   259      75.839  76.699  77.783  1.00  0.00           H  
ATOM   4030  HA2 GLY   259      74.203  76.552  76.210  1.00  0.00           H  
ATOM   4031  HA3 GLY   259      75.154  77.644  75.161  1.00  0.00           H  
ATOM   4032  N   PHE   260      76.283  74.714  74.834  1.00  0.00           N  
ATOM   4033  CA  PHE   260      76.344  73.389  74.233  1.00  0.00           C  
ATOM   4034  C   PHE   260      76.579  72.275  75.279  1.00  0.00           C  
ATOM   4035  O   PHE   260      77.723  71.866  75.566  1.00  0.00           O  
ATOM   4036  CB  PHE   260      77.356  73.459  73.079  1.00  0.00           C  
ATOM   4037  CG  PHE   260      77.444  72.113  72.294  1.00  0.00           C  
ATOM   4038  CD1 PHE   260      76.447  71.750  71.411  1.00  0.00           C  
ATOM   4039  CD2 PHE   260      78.680  71.395  72.380  1.00  0.00           C  
ATOM   4040  CE1 PHE   260      76.591  70.530  70.737  1.00  0.00           C  
ATOM   4041  CE2 PHE   260      78.782  70.210  71.708  1.00  0.00           C  
ATOM   4042  CZ  PHE   260      77.780  69.743  70.889  1.00  0.00           C  
ATOM   4043  H   PHE   260      76.992  75.003  75.493  1.00  0.00           H  
ATOM   4044  HA  PHE   260      75.390  73.217  73.735  1.00  0.00           H  
ATOM   4045  HB2 PHE   260      76.975  74.229  72.408  1.00  0.00           H  
ATOM   4046  HB3 PHE   260      78.326  73.752  73.480  1.00  0.00           H  
ATOM   4047  HD1 PHE   260      75.628  72.443  71.282  1.00  0.00           H  
ATOM   4048  HD2 PHE   260      79.473  71.754  73.019  1.00  0.00           H  
ATOM   4049  HE1 PHE   260      75.823  70.229  70.040  1.00  0.00           H  
ATOM   4050  HE2 PHE   260      79.639  69.582  71.901  1.00  0.00           H  
ATOM   4051  HZ  PHE   260      77.728  68.776  70.411  1.00  0.00           H  
ATOM   4052  N   SER   261      75.478  71.709  75.776  1.00  0.00           N  
ATOM   4053  CA  SER   261      75.469  70.623  76.725  1.00  0.00           C  
ATOM   4054  C   SER   261      76.062  69.379  76.229  1.00  0.00           C  
ATOM   4055  O   SER   261      76.275  68.568  77.051  1.00  0.00           O  
ATOM   4056  CB  SER   261      74.054  70.384  77.238  1.00  0.00           C  
ATOM   4057  OG  SER   261      73.116  70.159  76.181  1.00  0.00           O  
ATOM   4058  H   SER   261      74.579  72.086  75.514  1.00  0.00           H  
ATOM   4059  HA  SER   261      76.030  70.906  77.616  1.00  0.00           H  
ATOM   4060  HB2 SER   261      73.950  69.524  77.900  1.00  0.00           H  
ATOM   4061  HB3 SER   261      73.864  71.273  77.840  1.00  0.00           H  
ATOM   4062  HG  SER   261      72.943  70.989  75.732  1.00  0.00           H  
ATOM   4063  N   GLY   262      76.419  69.208  74.909  1.00  0.00           N  
ATOM   4064  CA  GLY   262      77.113  68.090  74.208  1.00  0.00           C  
ATOM   4065  C   GLY   262      76.171  67.024  73.585  1.00  0.00           C  
ATOM   4066  O   GLY   262      76.539  65.877  73.371  1.00  0.00           O  
ATOM   4067  H   GLY   262      76.177  69.946  74.263  1.00  0.00           H  
ATOM   4068  HA2 GLY   262      77.901  68.445  73.543  1.00  0.00           H  
ATOM   4069  HA3 GLY   262      77.669  67.457  74.899  1.00  0.00           H  
ATOM   4070  N   LEU   263      74.895  67.350  73.414  1.00  0.00           N  
ATOM   4071  CA  LEU   263      73.980  66.398  72.624  1.00  0.00           C  
ATOM   4072  C   LEU   263      73.924  66.815  71.186  1.00  0.00           C  
ATOM   4073  O   LEU   263      73.898  68.051  70.790  1.00  0.00           O  
ATOM   4074  CB  LEU   263      72.581  66.381  73.207  1.00  0.00           C  
ATOM   4075  CG  LEU   263      72.550  66.020  74.672  1.00  0.00           C  
ATOM   4076  CD1 LEU   263      71.303  66.507  75.422  1.00  0.00           C  
ATOM   4077  CD2 LEU   263      72.403  64.501  74.801  1.00  0.00           C  
ATOM   4078  H   LEU   263      74.564  68.254  73.720  1.00  0.00           H  
ATOM   4079  HA  LEU   263      74.385  65.387  72.575  1.00  0.00           H  
ATOM   4080  HB2 LEU   263      71.983  67.285  73.088  1.00  0.00           H  
ATOM   4081  HB3 LEU   263      72.124  65.551  72.668  1.00  0.00           H  
ATOM   4082  HG  LEU   263      73.452  66.416  75.139  1.00  0.00           H  
ATOM   4083 HD11 LEU   263      71.350  66.372  76.502  1.00  0.00           H  
ATOM   4084 HD12 LEU   263      71.136  67.560  75.198  1.00  0.00           H  
ATOM   4085 HD13 LEU   263      70.448  65.869  75.194  1.00  0.00           H  
ATOM   4086 HD21 LEU   263      73.268  64.016  74.348  1.00  0.00           H  
ATOM   4087 HD22 LEU   263      72.302  64.146  75.827  1.00  0.00           H  
ATOM   4088 HD23 LEU   263      71.653  64.052  74.151  1.00  0.00           H  
ATOM   4089  N   VAL   264      73.822  65.856  70.277  1.00  0.00           N  
ATOM   4090  CA  VAL   264      73.701  66.126  68.799  1.00  0.00           C  
ATOM   4091  C   VAL   264      72.665  65.150  68.208  1.00  0.00           C  
ATOM   4092  O   VAL   264      72.525  64.002  68.612  1.00  0.00           O  
ATOM   4093  CB  VAL   264      74.976  66.004  67.991  1.00  0.00           C  
ATOM   4094  CG1 VAL   264      75.853  67.278  68.207  1.00  0.00           C  
ATOM   4095  CG2 VAL   264      75.776  64.796  68.420  1.00  0.00           C  
ATOM   4096  H   VAL   264      74.019  64.936  70.643  1.00  0.00           H  
ATOM   4097  HA  VAL   264      73.369  67.154  68.651  1.00  0.00           H  
ATOM   4098  HB  VAL   264      74.732  65.958  66.929  1.00  0.00           H  
ATOM   4099 HG11 VAL   264      75.409  68.234  67.929  1.00  0.00           H  
ATOM   4100 HG12 VAL   264      76.116  67.289  69.265  1.00  0.00           H  
ATOM   4101 HG13 VAL   264      76.771  67.250  67.620  1.00  0.00           H  
ATOM   4102 HG21 VAL   264      75.073  63.966  68.349  1.00  0.00           H  
ATOM   4103 HG22 VAL   264      76.629  64.800  67.741  1.00  0.00           H  
ATOM   4104 HG23 VAL   264      76.084  64.972  69.450  1.00  0.00           H  
ATOM   4105  N   SER   265      71.886  65.551  67.247  1.00  0.00           N  
ATOM   4106  CA  SER   265      70.811  64.713  66.564  1.00  0.00           C  
ATOM   4107  C   SER   265      71.116  64.427  65.048  1.00  0.00           C  
ATOM   4108  O   SER   265      71.558  65.414  64.397  1.00  0.00           O  
ATOM   4109  CB  SER   265      69.468  65.349  66.790  1.00  0.00           C  
ATOM   4110  OG  SER   265      68.303  64.464  66.741  1.00  0.00           O  
ATOM   4111  H   SER   265      71.898  66.526  66.985  1.00  0.00           H  
ATOM   4112  HA  SER   265      70.767  63.728  67.029  1.00  0.00           H  
ATOM   4113  HB2 SER   265      69.468  65.644  67.839  1.00  0.00           H  
ATOM   4114  HB3 SER   265      69.242  66.206  66.155  1.00  0.00           H  
ATOM   4115  HG  SER   265      68.754  63.623  66.844  1.00  0.00           H  
ATOM   4116  N   ILE   266      70.767  63.264  64.561  1.00  0.00           N  
ATOM   4117  CA  ILE   266      70.562  63.072  63.124  1.00  0.00           C  
ATOM   4118  C   ILE   266      69.154  62.580  62.777  1.00  0.00           C  
ATOM   4119  O   ILE   266      68.480  62.020  63.597  1.00  0.00           O  
ATOM   4120  CB  ILE   266      71.594  62.147  62.448  1.00  0.00           C  
ATOM   4121  CG1 ILE   266      73.016  62.040  63.066  1.00  0.00           C  
ATOM   4122  CG2 ILE   266      71.876  62.522  60.942  1.00  0.00           C  
ATOM   4123  CD1 ILE   266      73.950  63.247  63.064  1.00  0.00           C  
ATOM   4124  H   ILE   266      70.422  62.569  65.209  1.00  0.00           H  
ATOM   4125  HA  ILE   266      70.704  64.035  62.633  1.00  0.00           H  
ATOM   4126  HB  ILE   266      71.247  61.127  62.286  1.00  0.00           H  
ATOM   4127 HG12 ILE   266      72.835  61.631  64.060  1.00  0.00           H  
ATOM   4128 HG13 ILE   266      73.564  61.279  62.511  1.00  0.00           H  
ATOM   4129 HG21 ILE   266      72.011  63.598  60.830  1.00  0.00           H  
ATOM   4130 HG22 ILE   266      72.692  61.914  60.552  1.00  0.00           H  
ATOM   4131 HG23 ILE   266      70.940  62.336  60.415  1.00  0.00           H  
ATOM   4132 HD11 ILE   266      74.077  63.639  62.055  1.00  0.00           H  
ATOM   4133 HD12 ILE   266      73.564  64.142  63.550  1.00  0.00           H  
ATOM   4134 HD13 ILE   266      74.960  63.019  63.405  1.00  0.00           H  
ATOM   4135  N   HIE   267      68.698  63.047  61.622  1.00  0.00           N  
ATOM   4136  CA  HIE   267      67.370  62.763  61.166  1.00  0.00           C  
ATOM   4137  C   HIE   267      67.298  62.252  59.730  1.00  0.00           C  
ATOM   4138  O   HIE   267      68.276  62.428  58.897  1.00  0.00           O  
ATOM   4139  CB  HIE   267      66.699  64.188  61.019  1.00  0.00           C  
ATOM   4140  CG  HIE   267      67.023  65.171  62.160  1.00  0.00           C  
ATOM   4141  CD2 HIE   267      67.973  66.106  62.142  1.00  0.00           C  
ATOM   4142  ND1 HIE   267      66.528  65.018  63.462  1.00  0.00           N  
ATOM   4143  CE1 HIE   267      67.156  65.920  64.221  1.00  0.00           C  
ATOM   4144  NE2 HIE   267      68.025  66.612  63.443  1.00  0.00           N  
ATOM   4145  H   HIE   267      69.274  63.617  61.019  1.00  0.00           H  
ATOM   4146  HA  HIE   267      66.751  62.132  61.804  1.00  0.00           H  
ATOM   4147  HB2 HIE   267      66.875  64.689  60.067  1.00  0.00           H  
ATOM   4148  HB3 HIE   267      65.620  64.040  61.058  1.00  0.00           H  
ATOM   4149  HD2 HIE   267      68.603  66.436  61.329  1.00  0.00           H  
ATOM   4150  HE1 HIE   267      67.087  65.959  65.298  1.00  0.00           H  
ATOM   4151  HE2 HIE   267      68.713  67.205  63.885  1.00  0.00           H  
ATOM   4152  N   VAL   268      66.107  61.703  59.425  1.00  0.00           N  
ATOM   4153  CA  VAL   268      65.729  61.149  58.068  1.00  0.00           C  
ATOM   4154  C   VAL   268      64.256  61.477  57.937  1.00  0.00           C  
ATOM   4155  O   VAL   268      63.395  61.133  58.805  1.00  0.00           O  
ATOM   4156  CB  VAL   268      65.984  59.630  57.926  1.00  0.00           C  
ATOM   4157  CG1 VAL   268      65.089  58.720  58.825  1.00  0.00           C  
ATOM   4158  CG2 VAL   268      65.839  59.208  56.454  1.00  0.00           C  
ATOM   4159  H   VAL   268      65.331  61.790  60.066  1.00  0.00           H  
ATOM   4160  HA  VAL   268      66.255  61.666  57.266  1.00  0.00           H  
ATOM   4161  HB  VAL   268      67.025  59.501  58.223  1.00  0.00           H  
ATOM   4162 HG11 VAL   268      64.039  58.723  58.533  1.00  0.00           H  
ATOM   4163 HG12 VAL   268      65.338  57.666  58.698  1.00  0.00           H  
ATOM   4164 HG13 VAL   268      65.296  58.955  59.869  1.00  0.00           H  
ATOM   4165 HG21 VAL   268      66.543  59.800  55.868  1.00  0.00           H  
ATOM   4166 HG22 VAL   268      66.142  58.170  56.322  1.00  0.00           H  
ATOM   4167 HG23 VAL   268      64.867  59.477  56.042  1.00  0.00           H  
ATOM   4168  N   SER   269      63.896  62.164  56.852  1.00  0.00           N  
ATOM   4169  CA  SER   269      62.496  62.314  56.421  1.00  0.00           C  
ATOM   4170  C   SER   269      62.286  61.653  55.027  1.00  0.00           C  
ATOM   4171  O   SER   269      63.160  61.764  54.181  1.00  0.00           O  
ATOM   4172  CB  SER   269      62.042  63.774  56.280  1.00  0.00           C  
ATOM   4173  OG  SER   269      62.082  64.534  57.448  1.00  0.00           O  
ATOM   4174  H   SER   269      64.620  62.322  56.167  1.00  0.00           H  
ATOM   4175  HA  SER   269      61.821  61.757  57.072  1.00  0.00           H  
ATOM   4176  HB2 SER   269      62.660  64.293  55.547  1.00  0.00           H  
ATOM   4177  HB3 SER   269      61.054  63.862  55.829  1.00  0.00           H  
ATOM   4178  HG  SER   269      61.302  64.483  58.005  1.00  0.00           H  
ATOM   4179  N   LEU   270      61.146  61.041  54.777  1.00  0.00           N  
ATOM   4180  CA  LEU   270      60.587  60.817  53.363  1.00  0.00           C  
ATOM   4181  C   LEU   270      59.886  62.072  52.866  1.00  0.00           C  
ATOM   4182  O   LEU   270      59.021  62.606  53.616  1.00  0.00           O  
ATOM   4183  CB  LEU   270      59.613  59.648  53.320  1.00  0.00           C  
ATOM   4184  CG  LEU   270      59.176  59.220  51.851  1.00  0.00           C  
ATOM   4185  CD1 LEU   270      60.390  58.733  50.984  1.00  0.00           C  
ATOM   4186  CD2 LEU   270      58.240  58.075  52.089  1.00  0.00           C  
ATOM   4187  H   LEU   270      60.448  61.035  55.506  1.00  0.00           H  
ATOM   4188  HA  LEU   270      61.473  60.538  52.794  1.00  0.00           H  
ATOM   4189  HB2 LEU   270      60.014  58.757  53.804  1.00  0.00           H  
ATOM   4190  HB3 LEU   270      58.774  59.947  53.948  1.00  0.00           H  
ATOM   4191  HG  LEU   270      58.501  59.998  51.494  1.00  0.00           H  
ATOM   4192 HD11 LEU   270      60.902  57.865  51.400  1.00  0.00           H  
ATOM   4193 HD12 LEU   270      60.030  58.417  50.005  1.00  0.00           H  
ATOM   4194 HD13 LEU   270      61.092  59.567  50.961  1.00  0.00           H  
ATOM   4195 HD21 LEU   270      57.306  58.419  52.535  1.00  0.00           H  
ATOM   4196 HD22 LEU   270      58.001  57.569  51.153  1.00  0.00           H  
ATOM   4197 HD23 LEU   270      58.721  57.287  52.668  1.00  0.00           H  
ATOM   4198  N   LEU   271      60.076  62.523  51.611  1.00  0.00           N  
ATOM   4199  CA  LEU   271      59.397  63.754  51.161  1.00  0.00           C  
ATOM   4200  C   LEU   271      58.421  63.336  50.050  1.00  0.00           C  
ATOM   4201  O   LEU   271      58.763  62.558  49.147  1.00  0.00           O  
ATOM   4202  CB  LEU   271      60.535  64.666  50.577  1.00  0.00           C  
ATOM   4203  CG  LEU   271      61.663  65.151  51.515  1.00  0.00           C  
ATOM   4204  CD1 LEU   271      62.334  66.298  50.801  1.00  0.00           C  
ATOM   4205  CD2 LEU   271      61.170  65.707  52.830  1.00  0.00           C  
ATOM   4206  H   LEU   271      60.805  62.088  51.065  1.00  0.00           H  
ATOM   4207  HA  LEU   271      58.942  64.332  51.966  1.00  0.00           H  
ATOM   4208  HB2 LEU   271      60.885  64.107  49.709  1.00  0.00           H  
ATOM   4209  HB3 LEU   271      59.982  65.518  50.183  1.00  0.00           H  
ATOM   4210  HG  LEU   271      62.389  64.363  51.715  1.00  0.00           H  
ATOM   4211 HD11 LEU   271      61.575  67.010  50.478  1.00  0.00           H  
ATOM   4212 HD12 LEU   271      63.081  66.831  51.388  1.00  0.00           H  
ATOM   4213 HD13 LEU   271      62.786  65.821  49.931  1.00  0.00           H  
ATOM   4214 HD21 LEU   271      61.978  66.042  53.482  1.00  0.00           H  
ATOM   4215 HD22 LEU   271      60.509  66.535  52.576  1.00  0.00           H  
ATOM   4216 HD23 LEU   271      60.557  64.951  53.320  1.00  0.00           H  
ATOM   4217  N   GLU   272      57.187  63.779  50.132  1.00  0.00           N  
ATOM   4218  CA  GLU   272      56.086  63.347  49.285  1.00  0.00           C  
ATOM   4219  C   GLU   272      56.047  64.211  48.008  1.00  0.00           C  
ATOM   4220  O   GLU   272      56.178  65.433  48.076  1.00  0.00           O  
ATOM   4221  CB  GLU   272      54.765  63.678  50.092  1.00  0.00           C  
ATOM   4222  CG  GLU   272      53.469  63.350  49.327  1.00  0.00           C  
ATOM   4223  CD  GLU   272      52.171  63.432  50.179  1.00  0.00           C  
ATOM   4224  OE1 GLU   272      51.420  62.366  50.114  1.00  0.00           O  
ATOM   4225  OE2 GLU   272      51.787  64.586  50.532  1.00  0.00           O1-
ATOM   4226  H   GLU   272      56.935  64.306  50.956  1.00  0.00           H  
ATOM   4227  HA  GLU   272      56.039  62.298  48.992  1.00  0.00           H  
ATOM   4228  HB2 GLU   272      54.875  63.034  50.965  1.00  0.00           H  
ATOM   4229  HB3 GLU   272      54.759  64.700  50.472  1.00  0.00           H  
ATOM   4230  HG2 GLU   272      53.369  63.993  48.453  1.00  0.00           H  
ATOM   4231  HG3 GLU   272      53.556  62.313  49.002  1.00  0.00           H  
ATOM   4232  N   TYR   273      55.616  63.587  46.918  1.00  0.00           N  
ATOM   4233  CA  TYR   273      55.567  64.136  45.531  1.00  0.00           C  
ATOM   4234  C   TYR   273      54.120  64.133  44.902  1.00  0.00           C  
ATOM   4235  O   TYR   273      53.244  63.411  45.416  1.00  0.00           O  
ATOM   4236  CB  TYR   273      56.595  63.365  44.643  1.00  0.00           C  
ATOM   4237  CG  TYR   273      56.629  63.771  43.221  1.00  0.00           C  
ATOM   4238  CD1 TYR   273      55.866  62.887  42.356  1.00  0.00           C  
ATOM   4239  CD2 TYR   273      57.131  65.005  42.774  1.00  0.00           C  
ATOM   4240  CE1 TYR   273      55.718  63.243  41.001  1.00  0.00           C  
ATOM   4241  CE2 TYR   273      56.930  65.360  41.435  1.00  0.00           C  
ATOM   4242  CZ  TYR   273      56.295  64.526  40.506  1.00  0.00           C  
ATOM   4243  OH  TYR   273      55.943  64.929  39.262  1.00  0.00           O  
ATOM   4244  H   TYR   273      55.421  62.600  47.009  1.00  0.00           H  
ATOM   4245  HA  TYR   273      55.910  65.171  45.542  1.00  0.00           H  
ATOM   4246  HB2 TYR   273      57.583  63.605  45.035  1.00  0.00           H  
ATOM   4247  HB3 TYR   273      56.392  62.315  44.853  1.00  0.00           H  
ATOM   4248  HD1 TYR   273      55.437  61.953  42.687  1.00  0.00           H  
ATOM   4249  HD2 TYR   273      57.532  65.721  43.476  1.00  0.00           H  
ATOM   4250  HE1 TYR   273      55.174  62.619  40.308  1.00  0.00           H  
ATOM   4251  HE2 TYR   273      57.281  66.310  41.062  1.00  0.00           H  
ATOM   4252  HH  TYR   273      55.256  64.346  38.930  1.00  0.00           H  
ATOM   4253  N   MET   274      53.872  65.020  43.901  1.00  0.00           N  
ATOM   4254  CA  MET   274      52.524  65.200  43.363  1.00  0.00           C  
ATOM   4255  C   MET   274      52.381  65.722  41.916  1.00  0.00           C  
ATOM   4256  O   MET   274      51.685  65.126  41.134  1.00  0.00           O  
ATOM   4257  CB  MET   274      51.743  66.148  44.326  1.00  0.00           C  
ATOM   4258  CG  MET   274      50.389  66.441  43.868  1.00  0.00           C  
ATOM   4259  SD  MET   274      49.323  67.355  44.970  1.00  0.00           S  
ATOM   4260  CE  MET   274      47.945  67.806  43.805  1.00  0.00           C  
ATOM   4261  H   MET   274      54.638  65.591  43.574  1.00  0.00           H  
ATOM   4262  HA  MET   274      52.147  64.179  43.295  1.00  0.00           H  
ATOM   4263  HB2 MET   274      51.747  65.654  45.298  1.00  0.00           H  
ATOM   4264  HB3 MET   274      52.371  67.020  44.513  1.00  0.00           H  
ATOM   4265  HG2 MET   274      50.480  66.940  42.904  1.00  0.00           H  
ATOM   4266  HG3 MET   274      49.815  65.533  43.683  1.00  0.00           H  
ATOM   4267  HE1 MET   274      47.310  68.669  44.005  1.00  0.00           H  
ATOM   4268  HE2 MET   274      48.358  68.017  42.818  1.00  0.00           H  
ATOM   4269  HE3 MET   274      47.348  66.911  43.629  1.00  0.00           H  
ATOM   4270  N   ALA   275      53.110  66.749  41.553  1.00  0.00           N  
ATOM   4271  CA  ALA   275      53.144  67.337  40.198  1.00  0.00           C  
ATOM   4272  C   ALA   275      54.489  68.016  39.836  1.00  0.00           C  
ATOM   4273  O   ALA   275      55.325  68.293  40.683  1.00  0.00           O  
ATOM   4274  CB  ALA   275      52.013  68.382  39.951  1.00  0.00           C  
ATOM   4275  H   ALA   275      53.751  67.222  42.174  1.00  0.00           H  
ATOM   4276  HA  ALA   275      53.003  66.433  39.606  1.00  0.00           H  
ATOM   4277  HB1 ALA   275      52.077  68.774  38.936  1.00  0.00           H  
ATOM   4278  HB2 ALA   275      51.108  67.870  40.279  1.00  0.00           H  
ATOM   4279  HB3 ALA   275      52.149  69.165  40.697  1.00  0.00           H  
ATOM   4280  N   GLN   276      54.734  68.166  38.578  1.00  0.00           N  
ATOM   4281  CA  GLN   276      55.913  68.820  38.056  1.00  0.00           C  
ATOM   4282  C   GLN   276      56.099  70.284  38.536  1.00  0.00           C  
ATOM   4283  O   GLN   276      55.115  71.031  38.671  1.00  0.00           O  
ATOM   4284  CB  GLN   276      55.884  68.741  36.484  1.00  0.00           C  
ATOM   4285  CG  GLN   276      57.168  69.131  35.751  1.00  0.00           C  
ATOM   4286  CD  GLN   276      57.064  69.310  34.205  1.00  0.00           C  
ATOM   4287  NE2 GLN   276      58.138  69.726  33.540  1.00  0.00           N  
ATOM   4288  OE1 GLN   276      56.033  69.124  33.607  1.00  0.00           O  
ATOM   4289  H   GLN   276      54.008  67.888  37.933  1.00  0.00           H  
ATOM   4290  HA  GLN   276      56.757  68.247  38.441  1.00  0.00           H  
ATOM   4291  HB2 GLN   276      55.650  67.720  36.185  1.00  0.00           H  
ATOM   4292  HB3 GLN   276      55.025  69.292  36.101  1.00  0.00           H  
ATOM   4293  HG2 GLN   276      57.425  70.155  36.025  1.00  0.00           H  
ATOM   4294  HG3 GLN   276      57.948  68.386  35.911  1.00  0.00           H  
ATOM   4295 HE21 GLN   276      57.970  69.989  32.579  1.00  0.00           H  
ATOM   4296 HE22 GLN   276      59.074  69.719  33.917  1.00  0.00           H  
ATOM   4297  N   ASP   277      57.330  70.680  38.901  1.00  0.00           N  
ATOM   4298  CA  ASP   277      57.694  71.944  39.447  1.00  0.00           C  
ATOM   4299  C   ASP   277      57.122  72.300  40.855  1.00  0.00           C  
ATOM   4300  O   ASP   277      57.795  73.029  41.577  1.00  0.00           O  
ATOM   4301  CB  ASP   277      57.601  73.126  38.411  1.00  0.00           C  
ATOM   4302  CG  ASP   277      58.107  72.822  37.026  1.00  0.00           C  
ATOM   4303  OD1 ASP   277      57.598  73.371  36.041  1.00  0.00           O  
ATOM   4304  OD2 ASP   277      59.195  72.178  36.916  1.00  0.00           O1-
ATOM   4305  H   ASP   277      58.069  69.999  38.999  1.00  0.00           H  
ATOM   4306  HA  ASP   277      58.766  71.954  39.645  1.00  0.00           H  
ATOM   4307  HB2 ASP   277      56.519  73.256  38.378  1.00  0.00           H  
ATOM   4308  HB3 ASP   277      58.065  74.024  38.820  1.00  0.00           H  
ATOM   4309  N   ILE   278      55.997  71.783  41.338  1.00  0.00           N  
ATOM   4310  CA  ILE   278      55.551  72.024  42.719  1.00  0.00           C  
ATOM   4311  C   ILE   278      56.508  71.427  43.810  1.00  0.00           C  
ATOM   4312  O   ILE   278      56.877  70.245  43.743  1.00  0.00           O  
ATOM   4313  CB  ILE   278      54.067  71.495  42.857  1.00  0.00           C  
ATOM   4314  CG1 ILE   278      53.157  72.212  41.850  1.00  0.00           C  
ATOM   4315  CG2 ILE   278      53.483  71.734  44.207  1.00  0.00           C  
ATOM   4316  CD1 ILE   278      51.642  71.854  41.906  1.00  0.00           C  
ATOM   4317  H   ILE   278      55.561  71.135  40.698  1.00  0.00           H  
ATOM   4318  HA  ILE   278      55.560  73.111  42.799  1.00  0.00           H  
ATOM   4319  HB  ILE   278      54.096  70.415  42.710  1.00  0.00           H  
ATOM   4320 HG12 ILE   278      53.240  73.291  41.982  1.00  0.00           H  
ATOM   4321 HG13 ILE   278      53.488  72.071  40.821  1.00  0.00           H  
ATOM   4322 HG21 ILE   278      53.448  72.805  44.407  1.00  0.00           H  
ATOM   4323 HG22 ILE   278      52.493  71.349  44.449  1.00  0.00           H  
ATOM   4324 HG23 ILE   278      54.040  71.322  45.049  1.00  0.00           H  
ATOM   4325 HD11 ILE   278      51.522  70.777  42.029  1.00  0.00           H  
ATOM   4326 HD12 ILE   278      51.250  72.363  42.786  1.00  0.00           H  
ATOM   4327 HD13 ILE   278      51.087  72.171  41.023  1.00  0.00           H  
ATOM   4328  N   PRO   279      56.848  72.179  44.816  1.00  0.00           N  
ATOM   4329  CA  PRO   279      57.764  71.680  45.861  1.00  0.00           C  
ATOM   4330  C   PRO   279      57.184  70.446  46.681  1.00  0.00           C  
ATOM   4331  O   PRO   279      55.987  70.208  46.538  1.00  0.00           O  
ATOM   4332  CB  PRO   279      58.051  72.943  46.676  1.00  0.00           C  
ATOM   4333  CG  PRO   279      57.988  74.096  45.655  1.00  0.00           C  
ATOM   4334  CD  PRO   279      56.813  73.619  44.856  1.00  0.00           C  
ATOM   4335  HA  PRO   279      58.668  71.353  45.348  1.00  0.00           H  
ATOM   4336  HB2 PRO   279      57.307  73.059  47.464  1.00  0.00           H  
ATOM   4337  HB3 PRO   279      58.989  72.789  47.208  1.00  0.00           H  
ATOM   4338  HG2 PRO   279      57.756  75.104  46.001  1.00  0.00           H  
ATOM   4339  HG3 PRO   279      58.881  73.966  45.042  1.00  0.00           H  
ATOM   4340  HD2 PRO   279      55.900  73.966  45.340  1.00  0.00           H  
ATOM   4341  HD3 PRO   279      56.817  74.156  43.907  1.00  0.00           H  
ATOM   4342  N   LEU   280      58.043  69.726  47.455  1.00  0.00           N  
ATOM   4343  CA  LEU   280      57.726  68.462  48.130  1.00  0.00           C  
ATOM   4344  C   LEU   280      57.482  68.526  49.615  1.00  0.00           C  
ATOM   4345  O   LEU   280      57.865  69.521  50.204  1.00  0.00           O  
ATOM   4346  CB  LEU   280      58.906  67.469  47.926  1.00  0.00           C  
ATOM   4347  CG  LEU   280      59.107  66.970  46.464  1.00  0.00           C  
ATOM   4348  CD1 LEU   280      59.985  67.866  45.554  1.00  0.00           C  
ATOM   4349  CD2 LEU   280      59.861  65.625  46.522  1.00  0.00           C  
ATOM   4350  H   LEU   280      59.021  69.892  47.649  1.00  0.00           H  
ATOM   4351  HA  LEU   280      56.838  68.040  47.659  1.00  0.00           H  
ATOM   4352  HB2 LEU   280      59.880  67.785  48.300  1.00  0.00           H  
ATOM   4353  HB3 LEU   280      58.648  66.551  48.455  1.00  0.00           H  
ATOM   4354  HG  LEU   280      58.146  66.883  45.957  1.00  0.00           H  
ATOM   4355 HD11 LEU   280      59.603  68.875  45.404  1.00  0.00           H  
ATOM   4356 HD12 LEU   280      61.015  67.934  45.906  1.00  0.00           H  
ATOM   4357 HD13 LEU   280      59.924  67.397  44.572  1.00  0.00           H  
ATOM   4358 HD21 LEU   280      59.944  65.290  45.488  1.00  0.00           H  
ATOM   4359 HD22 LEU   280      60.924  65.747  46.731  1.00  0.00           H  
ATOM   4360 HD23 LEU   280      59.333  64.902  47.143  1.00  0.00           H  
ATOM   4361  N   THR   281      56.825  67.530  50.203  1.00  0.00           N  
ATOM   4362  CA  THR   281      56.369  67.698  51.594  1.00  0.00           C  
ATOM   4363  C   THR   281      56.725  66.579  52.543  1.00  0.00           C  
ATOM   4364  O   THR   281      56.416  65.393  52.234  1.00  0.00           O  
ATOM   4365  CB  THR   281      54.828  67.971  51.641  1.00  0.00           C  
ATOM   4366  CG2 THR   281      54.235  68.074  53.034  1.00  0.00           C  
ATOM   4367  OG1 THR   281      54.469  69.121  50.935  1.00  0.00           O  
ATOM   4368  H   THR   281      56.494  66.770  49.626  1.00  0.00           H  
ATOM   4369  HA  THR   281      56.811  68.612  51.990  1.00  0.00           H  
ATOM   4370  HB  THR   281      54.379  67.117  51.135  1.00  0.00           H  
ATOM   4371  HG1 THR   281      54.014  68.983  50.102  1.00  0.00           H  
ATOM   4372 HG21 THR   281      53.149  68.026  53.107  1.00  0.00           H  
ATOM   4373 HG22 THR   281      54.551  67.153  53.525  1.00  0.00           H  
ATOM   4374 HG23 THR   281      54.680  68.920  53.558  1.00  0.00           H  
ATOM   4375  N   PRO   282      57.471  66.828  53.660  1.00  0.00           N  
ATOM   4376  CA  PRO   282      57.846  65.726  54.661  1.00  0.00           C  
ATOM   4377  C   PRO   282      56.481  65.086  55.218  1.00  0.00           C  
ATOM   4378  O   PRO   282      55.723  65.777  55.834  1.00  0.00           O  
ATOM   4379  CB  PRO   282      58.573  66.497  55.731  1.00  0.00           C  
ATOM   4380  CG  PRO   282      58.181  67.953  55.630  1.00  0.00           C  
ATOM   4381  CD  PRO   282      57.987  68.126  54.126  1.00  0.00           C  
ATOM   4382  HA  PRO   282      58.531  64.986  54.247  1.00  0.00           H  
ATOM   4383  HB2 PRO   282      58.296  66.068  56.694  1.00  0.00           H  
ATOM   4384  HB3 PRO   282      59.646  66.383  55.579  1.00  0.00           H  
ATOM   4385  HG2 PRO   282      57.340  68.078  56.311  1.00  0.00           H  
ATOM   4386  HG3 PRO   282      58.988  68.620  55.936  1.00  0.00           H  
ATOM   4387  HD2 PRO   282      57.341  68.974  53.900  1.00  0.00           H  
ATOM   4388  HD3 PRO   282      58.962  68.357  53.696  1.00  0.00           H  
ATOM   4389  N   ILE   283      56.418  63.759  55.036  1.00  0.00           N  
ATOM   4390  CA  ILE   283      55.276  62.919  55.458  1.00  0.00           C  
ATOM   4391  C   ILE   283      55.521  61.876  56.587  1.00  0.00           C  
ATOM   4392  O   ILE   283      54.694  61.247  57.178  1.00  0.00           O  
ATOM   4393  CB  ILE   283      54.628  62.191  54.263  1.00  0.00           C  
ATOM   4394  CG1 ILE   283      55.550  61.295  53.401  1.00  0.00           C  
ATOM   4395  CG2 ILE   283      53.800  63.155  53.480  1.00  0.00           C  
ATOM   4396  CD1 ILE   283      54.792  60.113  52.941  1.00  0.00           C  
ATOM   4397  H   ILE   283      57.173  63.331  54.518  1.00  0.00           H  
ATOM   4398  HA  ILE   283      54.456  63.534  55.827  1.00  0.00           H  
ATOM   4399  HB  ILE   283      53.939  61.514  54.767  1.00  0.00           H  
ATOM   4400 HG12 ILE   283      55.896  61.844  52.524  1.00  0.00           H  
ATOM   4401 HG13 ILE   283      56.413  60.961  53.976  1.00  0.00           H  
ATOM   4402 HG21 ILE   283      53.200  63.784  54.137  1.00  0.00           H  
ATOM   4403 HG22 ILE   283      54.483  63.925  53.121  1.00  0.00           H  
ATOM   4404 HG23 ILE   283      53.184  62.719  52.694  1.00  0.00           H  
ATOM   4405 HD11 ILE   283      54.246  59.615  53.743  1.00  0.00           H  
ATOM   4406 HD12 ILE   283      54.057  60.462  52.215  1.00  0.00           H  
ATOM   4407 HD13 ILE   283      55.496  59.427  52.469  1.00  0.00           H  
ATOM   4408  N   PHE   284      56.817  61.739  57.043  1.00  0.00           N  
ATOM   4409  CA  PHE   284      57.229  60.888  58.105  1.00  0.00           C  
ATOM   4410  C   PHE   284      58.708  61.182  58.357  1.00  0.00           C  
ATOM   4411  O   PHE   284      59.406  61.305  57.339  1.00  0.00           O  
ATOM   4412  CB  PHE   284      57.204  59.428  57.572  1.00  0.00           C  
ATOM   4413  CG  PHE   284      57.234  58.466  58.736  1.00  0.00           C  
ATOM   4414  CD1 PHE   284      56.156  57.954  59.390  1.00  0.00           C  
ATOM   4415  CD2 PHE   284      58.485  57.989  59.061  1.00  0.00           C  
ATOM   4416  CE1 PHE   284      56.224  56.932  60.355  1.00  0.00           C  
ATOM   4417  CE2 PHE   284      58.639  56.955  59.985  1.00  0.00           C  
ATOM   4418  CZ  PHE   284      57.524  56.427  60.649  1.00  0.00           C  
ATOM   4419  H   PHE   284      57.542  62.231  56.541  1.00  0.00           H  
ATOM   4420  HA  PHE   284      56.683  61.007  59.041  1.00  0.00           H  
ATOM   4421  HB2 PHE   284      56.277  59.287  57.015  1.00  0.00           H  
ATOM   4422  HB3 PHE   284      58.093  59.290  56.956  1.00  0.00           H  
ATOM   4423  HD1 PHE   284      55.190  58.387  59.175  1.00  0.00           H  
ATOM   4424  HD2 PHE   284      59.368  58.345  58.553  1.00  0.00           H  
ATOM   4425  HE1 PHE   284      55.315  56.584  60.824  1.00  0.00           H  
ATOM   4426  HE2 PHE   284      59.603  56.509  60.179  1.00  0.00           H  
ATOM   4427  HZ  PHE   284      57.700  55.791  61.504  1.00  0.00           H  
ATOM   4428  N   THR   285      59.138  61.222  59.625  1.00  0.00           N  
ATOM   4429  CA  THR   285      60.473  61.643  60.051  1.00  0.00           C  
ATOM   4430  C   THR   285      60.985  60.770  61.249  1.00  0.00           C  
ATOM   4431  O   THR   285      60.241  60.528  62.166  1.00  0.00           O  
ATOM   4432  CB  THR   285      60.415  63.187  60.305  1.00  0.00           C  
ATOM   4433  CG2 THR   285      61.815  63.749  60.712  1.00  0.00           C  
ATOM   4434  OG1 THR   285      59.847  63.878  59.240  1.00  0.00           O  
ATOM   4435  H   THR   285      58.411  61.278  60.323  1.00  0.00           H  
ATOM   4436  HA  THR   285      61.142  61.492  59.204  1.00  0.00           H  
ATOM   4437  HB  THR   285      59.737  63.253  61.155  1.00  0.00           H  
ATOM   4438  HG1 THR   285      58.903  63.825  59.407  1.00  0.00           H  
ATOM   4439 HG21 THR   285      62.584  63.234  60.136  1.00  0.00           H  
ATOM   4440 HG22 THR   285      61.822  64.830  60.573  1.00  0.00           H  
ATOM   4441 HG23 THR   285      62.048  63.409  61.721  1.00  0.00           H  
ATOM   4442  N   ASP   286      62.132  60.156  61.127  1.00  0.00           N  
ATOM   4443  CA  ASP   286      62.795  59.366  62.264  1.00  0.00           C  
ATOM   4444  C   ASP   286      64.136  60.055  62.611  1.00  0.00           C  
ATOM   4445  O   ASP   286      64.869  60.606  61.760  1.00  0.00           O  
ATOM   4446  CB  ASP   286      62.845  57.924  61.926  1.00  0.00           C  
ATOM   4447  CG  ASP   286      63.041  56.959  63.081  1.00  0.00           C  
ATOM   4448  OD1 ASP   286      63.104  57.360  64.266  1.00  0.00           O  
ATOM   4449  OD2 ASP   286      63.119  55.782  62.769  1.00  0.00           O1-
ATOM   4450  H   ASP   286      62.774  60.436  60.400  1.00  0.00           H  
ATOM   4451  HA  ASP   286      62.144  59.554  63.117  1.00  0.00           H  
ATOM   4452  HB2 ASP   286      61.969  57.627  61.348  1.00  0.00           H  
ATOM   4453  HB3 ASP   286      63.710  57.763  61.282  1.00  0.00           H  
ATOM   4454  N   THR   287      64.567  59.991  63.859  1.00  0.00           N  
ATOM   4455  CA  THR   287      65.497  60.850  64.586  1.00  0.00           C  
ATOM   4456  C   THR   287      66.330  60.011  65.658  1.00  0.00           C  
ATOM   4457  O   THR   287      65.742  59.203  66.368  1.00  0.00           O  
ATOM   4458  CB  THR   287      64.761  62.056  65.209  1.00  0.00           C  
ATOM   4459  CG2 THR   287      65.670  62.937  66.138  1.00  0.00           C  
ATOM   4460  OG1 THR   287      64.124  62.848  64.220  1.00  0.00           O  
ATOM   4461  H   THR   287      63.971  59.528  64.530  1.00  0.00           H  
ATOM   4462  HA  THR   287      66.239  61.231  63.883  1.00  0.00           H  
ATOM   4463  HB  THR   287      64.019  61.614  65.873  1.00  0.00           H  
ATOM   4464  HG1 THR   287      64.745  63.548  64.005  1.00  0.00           H  
ATOM   4465 HG21 THR   287      65.240  63.520  66.952  1.00  0.00           H  
ATOM   4466 HG22 THR   287      66.248  62.232  66.736  1.00  0.00           H  
ATOM   4467 HG23 THR   287      66.333  63.557  65.535  1.00  0.00           H  
ATOM   4468  N   VAL   288      67.619  60.199  65.713  1.00  0.00           N  
ATOM   4469  CA  VAL   288      68.642  59.625  66.643  1.00  0.00           C  
ATOM   4470  C   VAL   288      69.304  60.777  67.391  1.00  0.00           C  
ATOM   4471  O   VAL   288      69.644  61.812  66.796  1.00  0.00           O  
ATOM   4472  CB  VAL   288      69.658  58.794  65.828  1.00  0.00           C  
ATOM   4473  CG1 VAL   288      69.111  57.496  65.261  1.00  0.00           C  
ATOM   4474  CG2 VAL   288      70.439  59.559  64.771  1.00  0.00           C  
ATOM   4475  H   VAL   288      67.899  60.988  65.148  1.00  0.00           H  
ATOM   4476  HA  VAL   288      68.195  58.872  67.292  1.00  0.00           H  
ATOM   4477  HB  VAL   288      70.358  58.454  66.591  1.00  0.00           H  
ATOM   4478 HG11 VAL   288      68.742  56.889  66.088  1.00  0.00           H  
ATOM   4479 HG12 VAL   288      68.214  57.784  64.713  1.00  0.00           H  
ATOM   4480 HG13 VAL   288      69.827  56.942  64.654  1.00  0.00           H  
ATOM   4481 HG21 VAL   288      70.129  59.612  63.727  1.00  0.00           H  
ATOM   4482 HG22 VAL   288      70.541  60.612  65.031  1.00  0.00           H  
ATOM   4483 HG23 VAL   288      71.330  58.938  64.675  1.00  0.00           H  
ATOM   4484  N   ILE   289      69.759  60.525  68.581  1.00  0.00           N  
ATOM   4485  CA  ILE   289      70.602  61.486  69.354  1.00  0.00           C  
ATOM   4486  C   ILE   289      71.872  60.821  69.878  1.00  0.00           C  
ATOM   4487  O   ILE   289      71.766  59.548  70.194  1.00  0.00           O  
ATOM   4488  CB  ILE   289      69.682  62.190  70.432  1.00  0.00           C  
ATOM   4489  CG1 ILE   289      68.800  63.260  69.718  1.00  0.00           C  
ATOM   4490  CG2 ILE   289      70.487  62.915  71.544  1.00  0.00           C  
ATOM   4491  CD1 ILE   289      67.766  63.856  70.650  1.00  0.00           C  
ATOM   4492  H   ILE   289      69.595  59.625  69.009  1.00  0.00           H  
ATOM   4493  HA  ILE   289      70.929  62.289  68.694  1.00  0.00           H  
ATOM   4494  HB  ILE   289      68.876  61.653  70.932  1.00  0.00           H  
ATOM   4495 HG12 ILE   289      69.468  64.028  69.329  1.00  0.00           H  
ATOM   4496 HG13 ILE   289      68.255  62.906  68.842  1.00  0.00           H  
ATOM   4497 HG21 ILE   289      69.945  63.730  72.023  1.00  0.00           H  
ATOM   4498 HG22 ILE   289      70.915  62.190  72.236  1.00  0.00           H  
ATOM   4499 HG23 ILE   289      71.359  63.342  71.047  1.00  0.00           H  
ATOM   4500 HD11 ILE   289      67.055  64.489  70.118  1.00  0.00           H  
ATOM   4501 HD12 ILE   289      67.225  63.147  71.276  1.00  0.00           H  
ATOM   4502 HD13 ILE   289      68.246  64.617  71.265  1.00  0.00           H  
ATOM   4503  N   PHE   290      73.030  61.494  69.871  1.00  0.00           N  
ATOM   4504  CA  PHE   290      74.221  61.027  70.657  1.00  0.00           C  
ATOM   4505  C   PHE   290      74.498  62.024  71.783  1.00  0.00           C  
ATOM   4506  O   PHE   290      74.320  63.310  71.719  1.00  0.00           O  
ATOM   4507  CB  PHE   290      75.577  60.940  69.849  1.00  0.00           C  
ATOM   4508  CG  PHE   290      75.489  59.890  68.747  1.00  0.00           C  
ATOM   4509  CD1 PHE   290      74.712  60.072  67.579  1.00  0.00           C  
ATOM   4510  CD2 PHE   290      76.200  58.734  68.894  1.00  0.00           C  
ATOM   4511  CE1 PHE   290      74.619  59.123  66.550  1.00  0.00           C  
ATOM   4512  CE2 PHE   290      76.229  57.802  67.817  1.00  0.00           C  
ATOM   4513  CZ  PHE   290      75.448  58.025  66.644  1.00  0.00           C  
ATOM   4514  H   PHE   290      73.093  62.448  69.546  1.00  0.00           H  
ATOM   4515  HA  PHE   290      73.991  60.060  71.105  1.00  0.00           H  
ATOM   4516  HB2 PHE   290      75.849  61.918  69.452  1.00  0.00           H  
ATOM   4517  HB3 PHE   290      76.281  60.589  70.604  1.00  0.00           H  
ATOM   4518  HD1 PHE   290      74.132  60.970  67.424  1.00  0.00           H  
ATOM   4519  HD2 PHE   290      76.821  58.577  69.764  1.00  0.00           H  
ATOM   4520  HE1 PHE   290      73.961  59.207  65.698  1.00  0.00           H  
ATOM   4521  HE2 PHE   290      76.925  56.983  67.923  1.00  0.00           H  
ATOM   4522  HZ  PHE   290      75.531  57.354  65.801  1.00  0.00           H  
ATOM   4523  N   ARG   291      75.128  61.583  72.862  1.00  0.00           N  
ATOM   4524  CA  ARG   291      75.860  62.476  73.790  1.00  0.00           C  
ATOM   4525  C   ARG   291      77.411  62.378  73.669  1.00  0.00           C  
ATOM   4526  O   ARG   291      77.990  61.229  73.565  1.00  0.00           O  
ATOM   4527  CB  ARG   291      75.563  62.249  75.277  1.00  0.00           C  
ATOM   4528  CG  ARG   291      76.011  63.396  76.162  1.00  0.00           C  
ATOM   4529  CD  ARG   291      75.360  63.417  77.516  1.00  0.00           C  
ATOM   4530  NE  ARG   291      75.805  64.507  78.341  1.00  0.00           N  
ATOM   4531  CZ  ARG   291      75.136  65.529  78.800  1.00  0.00           C  
ATOM   4532  NH1 ARG   291      73.867  65.648  78.814  1.00  0.00           N1+
ATOM   4533  NH2 ARG   291      75.747  66.456  79.430  1.00  0.00           N  
ATOM   4534  H   ARG   291      75.199  60.593  73.051  1.00  0.00           H  
ATOM   4535  HA  ARG   291      75.687  63.517  73.515  1.00  0.00           H  
ATOM   4536  HB2 ARG   291      74.533  61.964  75.490  1.00  0.00           H  
ATOM   4537  HB3 ARG   291      76.010  61.320  75.630  1.00  0.00           H  
ATOM   4538  HG2 ARG   291      77.096  63.342  76.245  1.00  0.00           H  
ATOM   4539  HG3 ARG   291      75.736  64.309  75.634  1.00  0.00           H  
ATOM   4540  HD2 ARG   291      74.279  63.431  77.377  1.00  0.00           H  
ATOM   4541  HD3 ARG   291      75.663  62.477  77.977  1.00  0.00           H  
ATOM   4542  HE  ARG   291      76.797  64.582  78.518  1.00  0.00           H  
ATOM   4543 HH11 ARG   291      73.241  64.921  78.498  1.00  0.00           H  
ATOM   4544 HH12 ARG   291      73.458  66.468  79.240  1.00  0.00           H  
ATOM   4545 HH21 ARG   291      76.676  66.245  79.766  1.00  0.00           H  
ATOM   4546 HH22 ARG   291      75.233  67.143  79.962  1.00  0.00           H  
ATOM   4547  N   ILE   292      78.086  63.467  73.472  1.00  0.00           N  
ATOM   4548  CA  ILE   292      79.567  63.507  73.188  1.00  0.00           C  
ATOM   4549  C   ILE   292      80.321  63.348  74.513  1.00  0.00           C  
ATOM   4550  O   ILE   292      80.102  64.047  75.478  1.00  0.00           O  
ATOM   4551  CB  ILE   292      79.863  64.840  72.411  1.00  0.00           C  
ATOM   4552  CG1 ILE   292      79.379  64.904  70.962  1.00  0.00           C  
ATOM   4553  CG2 ILE   292      81.404  65.054  72.347  1.00  0.00           C  
ATOM   4554  CD1 ILE   292      79.452  66.122  70.069  1.00  0.00           C  
ATOM   4555  H   ILE   292      77.623  64.340  73.266  1.00  0.00           H  
ATOM   4556  HA  ILE   292      79.730  62.697  72.477  1.00  0.00           H  
ATOM   4557  HB  ILE   292      79.496  65.757  72.872  1.00  0.00           H  
ATOM   4558 HG12 ILE   292      79.871  64.081  70.442  1.00  0.00           H  
ATOM   4559 HG13 ILE   292      78.303  64.731  70.958  1.00  0.00           H  
ATOM   4560 HG21 ILE   292      81.735  66.058  72.079  1.00  0.00           H  
ATOM   4561 HG22 ILE   292      81.871  64.766  73.289  1.00  0.00           H  
ATOM   4562 HG23 ILE   292      81.857  64.380  71.621  1.00  0.00           H  
ATOM   4563 HD11 ILE   292      80.462  66.523  69.984  1.00  0.00           H  
ATOM   4564 HD12 ILE   292      79.196  65.818  69.054  1.00  0.00           H  
ATOM   4565 HD13 ILE   292      78.824  66.910  70.483  1.00  0.00           H  
ATOM   4566  N   ALA   293      81.268  62.432  74.638  1.00  0.00           N  
ATOM   4567  CA  ALA   293      81.739  61.949  75.923  1.00  0.00           C  
ATOM   4568  C   ALA   293      82.663  63.032  76.593  1.00  0.00           C  
ATOM   4569  O   ALA   293      83.651  63.477  76.038  1.00  0.00           O  
ATOM   4570  CB  ALA   293      82.640  60.761  75.638  1.00  0.00           C  
ATOM   4571  H   ALA   293      81.463  61.877  73.817  1.00  0.00           H  
ATOM   4572  HA  ALA   293      80.875  61.740  76.554  1.00  0.00           H  
ATOM   4573  HB1 ALA   293      82.017  59.987  75.190  1.00  0.00           H  
ATOM   4574  HB2 ALA   293      83.438  60.913  74.910  1.00  0.00           H  
ATOM   4575  HB3 ALA   293      83.196  60.532  76.547  1.00  0.00           H  
ATOM   4576  N   PRO   294      82.343  63.504  77.791  1.00  0.00           N  
ATOM   4577  CA  PRO   294      83.043  64.610  78.566  1.00  0.00           C  
ATOM   4578  C   PRO   294      84.477  64.212  78.963  1.00  0.00           C  
ATOM   4579  O   PRO   294      84.715  63.016  79.192  1.00  0.00           O  
ATOM   4580  CB  PRO   294      82.057  64.904  79.737  1.00  0.00           C  
ATOM   4581  CG  PRO   294      81.259  63.666  80.080  1.00  0.00           C  
ATOM   4582  CD  PRO   294      81.323  62.914  78.697  1.00  0.00           C  
ATOM   4583  HA  PRO   294      83.069  65.506  77.945  1.00  0.00           H  
ATOM   4584  HB2 PRO   294      82.542  65.281  80.637  1.00  0.00           H  
ATOM   4585  HB3 PRO   294      81.355  65.664  79.394  1.00  0.00           H  
ATOM   4586  HG2 PRO   294      81.710  63.044  80.854  1.00  0.00           H  
ATOM   4587  HG3 PRO   294      80.250  63.996  80.326  1.00  0.00           H  
ATOM   4588  HD2 PRO   294      81.549  61.870  78.914  1.00  0.00           H  
ATOM   4589  HD3 PRO   294      80.306  63.019  78.321  1.00  0.00           H  
ATOM   4590  N   TRP   295      85.370  65.211  79.021  1.00  0.00           N  
ATOM   4591  CA  TRP   295      86.759  65.093  79.435  1.00  0.00           C  
ATOM   4592  C   TRP   295      86.934  64.873  80.927  1.00  0.00           C  
ATOM   4593  O   TRP   295      86.264  65.570  81.689  1.00  0.00           O  
ATOM   4594  CB  TRP   295      87.534  66.306  78.932  1.00  0.00           C  
ATOM   4595  CG  TRP   295      89.028  66.307  79.117  1.00  0.00           C  
ATOM   4596  CD1 TRP   295      90.022  65.701  78.376  1.00  0.00           C  
ATOM   4597  CD2 TRP   295      89.687  66.929  80.163  1.00  0.00           C  
ATOM   4598  CE2 TRP   295      91.100  66.645  80.033  1.00  0.00           C  
ATOM   4599  CE3 TRP   295      89.336  67.696  81.303  1.00  0.00           C  
ATOM   4600  NE1 TRP   295      91.222  65.917  78.931  1.00  0.00           N  
ATOM   4601  CZ2 TRP   295      92.061  66.967  80.975  1.00  0.00           C  
ATOM   4602  CZ3 TRP   295      90.277  68.143  82.221  1.00  0.00           C  
ATOM   4603  CH2 TRP   295      91.671  67.751  82.093  1.00  0.00           C  
ATOM   4604  H   TRP   295      85.113  66.159  78.784  1.00  0.00           H  
ATOM   4605  HA  TRP   295      87.257  64.224  79.006  1.00  0.00           H  
ATOM   4606  HB2 TRP   295      87.350  66.336  77.858  1.00  0.00           H  
ATOM   4607  HB3 TRP   295      87.045  67.191  79.337  1.00  0.00           H  
ATOM   4608  HD1 TRP   295      89.805  65.078  77.521  1.00  0.00           H  
ATOM   4609  HE1 TRP   295      92.061  65.516  78.539  1.00  0.00           H  
ATOM   4610  HE3 TRP   295      88.278  67.866  81.434  1.00  0.00           H  
ATOM   4611  HZ2 TRP   295      93.104  66.704  80.883  1.00  0.00           H  
ATOM   4612  HZ3 TRP   295      90.026  68.724  83.097  1.00  0.00           H  
ATOM   4613  HH2 TRP   295      92.439  67.985  82.815  1.00  0.00           H  
ATOM   4614  N   ILE   296      87.756  63.904  81.341  1.00  0.00           N  
ATOM   4615  CA  ILE   296      87.858  63.389  82.695  1.00  0.00           C  
ATOM   4616  C   ILE   296      89.276  63.379  83.059  1.00  0.00           C  
ATOM   4617  O   ILE   296      90.170  62.762  82.423  1.00  0.00           O  
ATOM   4618  CB  ILE   296      87.200  61.993  83.006  1.00  0.00           C  
ATOM   4619  CG1 ILE   296      85.790  61.869  82.330  1.00  0.00           C  
ATOM   4620  CG2 ILE   296      87.100  61.650  84.491  1.00  0.00           C  
ATOM   4621  CD1 ILE   296      85.194  60.427  82.396  1.00  0.00           C  
ATOM   4622  H   ILE   296      88.240  63.412  80.603  1.00  0.00           H  
ATOM   4623  HA  ILE   296      87.277  63.996  83.389  1.00  0.00           H  
ATOM   4624  HB  ILE   296      87.872  61.224  82.625  1.00  0.00           H  
ATOM   4625 HG12 ILE   296      85.107  62.608  82.750  1.00  0.00           H  
ATOM   4626 HG13 ILE   296      85.953  62.198  81.303  1.00  0.00           H  
ATOM   4627 HG21 ILE   296      86.208  62.060  84.965  1.00  0.00           H  
ATOM   4628 HG22 ILE   296      87.126  60.570  84.637  1.00  0.00           H  
ATOM   4629 HG23 ILE   296      87.988  61.977  85.031  1.00  0.00           H  
ATOM   4630 HD11 ILE   296      84.201  60.455  81.947  1.00  0.00           H  
ATOM   4631 HD12 ILE   296      85.711  59.573  81.959  1.00  0.00           H  
ATOM   4632 HD13 ILE   296      84.915  60.257  83.435  1.00  0.00           H  
ATOM   4633  N   MET   297      89.629  64.010  84.191  1.00  0.00           N  
ATOM   4634  CA  MET   297      91.019  64.303  84.677  1.00  0.00           C  
ATOM   4635  C   MET   297      91.368  63.427  85.928  1.00  0.00           C  
ATOM   4636  O   MET   297      90.633  63.276  86.885  1.00  0.00           O  
ATOM   4637  CB  MET   297      91.104  65.753  85.043  1.00  0.00           C  
ATOM   4638  CG  MET   297      92.467  66.260  85.613  1.00  0.00           C  
ATOM   4639  SD  MET   297      92.433  67.720  86.754  1.00  0.00           S  
ATOM   4640  CE  MET   297      91.661  68.896  85.733  1.00  0.00           C  
ATOM   4641  H   MET   297      88.928  64.597  84.619  1.00  0.00           H  
ATOM   4642  HA  MET   297      91.714  63.978  83.903  1.00  0.00           H  
ATOM   4643  HB2 MET   297      90.760  66.270  84.147  1.00  0.00           H  
ATOM   4644  HB3 MET   297      90.477  65.985  85.905  1.00  0.00           H  
ATOM   4645  HG2 MET   297      93.042  65.465  86.087  1.00  0.00           H  
ATOM   4646  HG3 MET   297      93.078  66.445  84.730  1.00  0.00           H  
ATOM   4647  HE1 MET   297      91.636  69.788  86.359  1.00  0.00           H  
ATOM   4648  HE2 MET   297      92.294  69.065  84.862  1.00  0.00           H  
ATOM   4649  HE3 MET   297      90.682  68.539  85.413  1.00  0.00           H  
ATOM   4650  N   THR   298      92.600  62.822  85.896  1.00  0.00           N  
ATOM   4651  CA  THR   298      93.098  61.831  86.919  1.00  0.00           C  
ATOM   4652  C   THR   298      93.771  62.667  88.039  1.00  0.00           C  
ATOM   4653  O   THR   298      94.834  63.262  87.781  1.00  0.00           O  
ATOM   4654  CB  THR   298      94.082  60.952  86.202  1.00  0.00           C  
ATOM   4655  CG2 THR   298      93.320  60.275  85.023  1.00  0.00           C  
ATOM   4656  OG1 THR   298      95.109  61.516  85.651  1.00  0.00           O  
ATOM   4657  H   THR   298      93.272  63.044  85.176  1.00  0.00           H  
ATOM   4658  HA  THR   298      92.181  61.321  87.217  1.00  0.00           H  
ATOM   4659  HB  THR   298      94.369  60.208  86.946  1.00  0.00           H  
ATOM   4660  HG1 THR   298      95.346  62.283  86.178  1.00  0.00           H  
ATOM   4661 HG21 THR   298      93.976  59.650  84.417  1.00  0.00           H  
ATOM   4662 HG22 THR   298      92.423  59.737  85.330  1.00  0.00           H  
ATOM   4663 HG23 THR   298      92.854  61.032  84.393  1.00  0.00           H  
ATOM   4664  N   PRO   299      93.254  62.634  89.281  1.00  0.00           N  
ATOM   4665  CA  PRO   299      93.957  63.034  90.537  1.00  0.00           C  
ATOM   4666  C   PRO   299      95.198  62.229  90.774  1.00  0.00           C  
ATOM   4667  O   PRO   299      95.442  61.127  90.363  1.00  0.00           O  
ATOM   4668  CB  PRO   299      92.922  62.772  91.664  1.00  0.00           C  
ATOM   4669  CG  PRO   299      91.963  61.705  91.094  1.00  0.00           C  
ATOM   4670  CD  PRO   299      91.879  62.081  89.587  1.00  0.00           C  
ATOM   4671  HA  PRO   299      94.353  64.050  90.518  1.00  0.00           H  
ATOM   4672  HB2 PRO   299      93.363  62.439  92.603  1.00  0.00           H  
ATOM   4673  HB3 PRO   299      92.284  63.630  91.876  1.00  0.00           H  
ATOM   4674  HG2 PRO   299      92.338  60.684  91.026  1.00  0.00           H  
ATOM   4675  HG3 PRO   299      90.998  61.776  91.595  1.00  0.00           H  
ATOM   4676  HD2 PRO   299      91.708  61.249  88.904  1.00  0.00           H  
ATOM   4677  HD3 PRO   299      91.104  62.812  89.358  1.00  0.00           H  
ATOM   4678  N   ASN   300      96.067  62.627  91.753  1.00  0.00           N  
ATOM   4679  CA  ASN   300      97.211  61.885  92.328  1.00  0.00           C  
ATOM   4680  C   ASN   300      96.923  60.617  93.074  1.00  0.00           C  
ATOM   4681  O   ASN   300      97.836  59.859  93.286  1.00  0.00           O  
ATOM   4682  CB  ASN   300      98.085  62.854  93.174  1.00  0.00           C  
ATOM   4683  CG  ASN   300      97.581  63.130  94.610  1.00  0.00           C  
ATOM   4684  ND2 ASN   300      98.050  64.201  95.213  1.00  0.00           N  
ATOM   4685  OD1 ASN   300      96.637  62.564  95.180  1.00  0.00           O  
ATOM   4686  H   ASN   300      95.699  63.393  92.298  1.00  0.00           H  
ATOM   4687  HA  ASN   300      97.781  61.493  91.486  1.00  0.00           H  
ATOM   4688  HB2 ASN   300      99.092  62.445  93.258  1.00  0.00           H  
ATOM   4689  HB3 ASN   300      98.179  63.804  92.648  1.00  0.00           H  
ATOM   4690 HD21 ASN   300      97.786  64.382  96.171  1.00  0.00           H  
ATOM   4691 HD22 ASN   300      98.714  64.842  94.805  1.00  0.00           H  
ATOM   4692  N   ILE   301      95.644  60.323  93.461  1.00  0.00           N  
ATOM   4693  CA  ILE   301      95.301  58.963  94.030  1.00  0.00           C  
ATOM   4694  C   ILE   301      95.398  57.840  93.074  1.00  0.00           C  
ATOM   4695  O   ILE   301      95.448  56.723  93.557  1.00  0.00           O  
ATOM   4696  CB  ILE   301      93.895  59.009  94.753  1.00  0.00           C  
ATOM   4697  CG1 ILE   301      92.714  59.266  93.736  1.00  0.00           C  
ATOM   4698  CG2 ILE   301      93.811  60.085  95.839  1.00  0.00           C  
ATOM   4699  CD1 ILE   301      91.407  58.677  94.237  1.00  0.00           C  
ATOM   4700  H   ILE   301      94.898  60.992  93.338  1.00  0.00           H  
ATOM   4701  HA  ILE   301      96.051  58.803  94.804  1.00  0.00           H  
ATOM   4702  HB  ILE   301      93.778  57.999  95.146  1.00  0.00           H  
ATOM   4703 HG12 ILE   301      92.618  60.334  93.542  1.00  0.00           H  
ATOM   4704 HG13 ILE   301      92.925  58.761  92.793  1.00  0.00           H  
ATOM   4705 HG21 ILE   301      94.511  59.858  96.643  1.00  0.00           H  
ATOM   4706 HG22 ILE   301      94.185  61.026  95.434  1.00  0.00           H  
ATOM   4707 HG23 ILE   301      92.825  60.009  96.296  1.00  0.00           H  
ATOM   4708 HD11 ILE   301      90.688  59.079  93.524  1.00  0.00           H  
ATOM   4709 HD12 ILE   301      91.606  57.606  94.188  1.00  0.00           H  
ATOM   4710 HD13 ILE   301      91.116  58.925  95.258  1.00  0.00           H  
ATOM   4711  N   LEU   302      95.436  58.151  91.725  1.00  0.00           N  
ATOM   4712  CA  LEU   302      95.504  57.076  90.709  1.00  0.00           C  
ATOM   4713  C   LEU   302      96.924  56.649  90.464  1.00  0.00           C  
ATOM   4714  O   LEU   302      97.709  57.603  90.468  1.00  0.00           O  
ATOM   4715  CB  LEU   302      94.708  57.425  89.487  1.00  0.00           C  
ATOM   4716  CG  LEU   302      93.224  57.766  89.729  1.00  0.00           C  
ATOM   4717  CD1 LEU   302      92.581  57.755  88.351  1.00  0.00           C  
ATOM   4718  CD2 LEU   302      92.517  56.685  90.626  1.00  0.00           C  
ATOM   4719  H   LEU   302      95.390  59.118  91.436  1.00  0.00           H  
ATOM   4720  HA  LEU   302      95.023  56.213  91.170  1.00  0.00           H  
ATOM   4721  HB2 LEU   302      95.124  58.362  89.118  1.00  0.00           H  
ATOM   4722  HB3 LEU   302      94.854  56.582  88.811  1.00  0.00           H  
ATOM   4723  HG  LEU   302      93.229  58.761  90.174  1.00  0.00           H  
ATOM   4724 HD11 LEU   302      92.459  56.740  87.971  1.00  0.00           H  
ATOM   4725 HD12 LEU   302      91.551  58.102  88.418  1.00  0.00           H  
ATOM   4726 HD13 LEU   302      93.113  58.385  87.638  1.00  0.00           H  
ATOM   4727 HD21 LEU   302      93.021  56.557  91.584  1.00  0.00           H  
ATOM   4728 HD22 LEU   302      91.478  57.008  90.680  1.00  0.00           H  
ATOM   4729 HD23 LEU   302      92.653  55.742  90.095  1.00  0.00           H  
ATOM   4730  N   PRO   303      97.221  55.390  90.102  1.00  0.00           N  
ATOM   4731  CA  PRO   303      98.580  54.947  89.822  1.00  0.00           C  
ATOM   4732  C   PRO   303      99.144  55.794  88.692  1.00  0.00           C  
ATOM   4733  O   PRO   303      98.391  56.151  87.745  1.00  0.00           O  
ATOM   4734  CB  PRO   303      98.515  53.536  89.293  1.00  0.00           C  
ATOM   4735  CG  PRO   303      97.166  53.077  89.982  1.00  0.00           C  
ATOM   4736  CD  PRO   303      96.338  54.306  89.885  1.00  0.00           C  
ATOM   4737  HA  PRO   303      99.223  55.044  90.696  1.00  0.00           H  
ATOM   4738  HB2 PRO   303      98.341  53.557  88.218  1.00  0.00           H  
ATOM   4739  HB3 PRO   303      99.276  52.853  89.672  1.00  0.00           H  
ATOM   4740  HG2 PRO   303      96.668  52.296  89.406  1.00  0.00           H  
ATOM   4741  HG3 PRO   303      97.287  52.730  91.008  1.00  0.00           H  
ATOM   4742  HD2 PRO   303      95.865  54.347  88.903  1.00  0.00           H  
ATOM   4743  HD3 PRO   303      95.555  54.237  90.640  1.00  0.00           H  
ATOM   4744  N   PRO   304     100.407  56.348  88.682  1.00  0.00           N  
ATOM   4745  CA  PRO   304     101.018  57.091  87.689  1.00  0.00           C  
ATOM   4746  C   PRO   304     101.396  56.202  86.465  1.00  0.00           C  
ATOM   4747  O   PRO   304     101.499  54.984  86.565  1.00  0.00           O  
ATOM   4748  CB  PRO   304     102.259  57.649  88.296  1.00  0.00           C  
ATOM   4749  CG  PRO   304     102.713  56.500  89.315  1.00  0.00           C  
ATOM   4750  CD  PRO   304     101.348  55.986  89.737  1.00  0.00           C  
ATOM   4751  HA  PRO   304     100.221  57.755  87.356  1.00  0.00           H  
ATOM   4752  HB2 PRO   304     103.028  57.917  87.571  1.00  0.00           H  
ATOM   4753  HB3 PRO   304     101.926  58.527  88.848  1.00  0.00           H  
ATOM   4754  HG2 PRO   304     103.256  55.674  88.856  1.00  0.00           H  
ATOM   4755  HG3 PRO   304     103.189  56.814  90.244  1.00  0.00           H  
ATOM   4756  HD2 PRO   304     101.404  54.902  89.836  1.00  0.00           H  
ATOM   4757  HD3 PRO   304     101.035  56.438  90.679  1.00  0.00           H  
ATOM   4758  N   VAL   305     101.694  56.797  85.284  1.00  0.00           N  
ATOM   4759  CA  VAL   305     102.203  56.012  84.133  1.00  0.00           C  
ATOM   4760  C   VAL   305     103.502  56.640  83.599  1.00  0.00           C  
ATOM   4761  O   VAL   305     104.374  55.798  83.224  1.00  0.00           O  
ATOM   4762  CB  VAL   305     101.173  55.814  83.019  1.00  0.00           C  
ATOM   4763  CG1 VAL   305      99.835  55.204  83.412  1.00  0.00           C  
ATOM   4764  CG2 VAL   305     100.804  57.086  82.183  1.00  0.00           C  
ATOM   4765  H   VAL   305     101.588  57.798  85.209  1.00  0.00           H  
ATOM   4766  HA  VAL   305     102.509  54.998  84.391  1.00  0.00           H  
ATOM   4767  HB  VAL   305     101.686  55.074  82.405  1.00  0.00           H  
ATOM   4768 HG11 VAL   305      99.262  54.862  82.551  1.00  0.00           H  
ATOM   4769 HG12 VAL   305      99.886  54.539  84.274  1.00  0.00           H  
ATOM   4770 HG13 VAL   305      99.202  56.028  83.741  1.00  0.00           H  
ATOM   4771 HG21 VAL   305     100.494  57.900  82.838  1.00  0.00           H  
ATOM   4772 HG22 VAL   305     101.663  57.501  81.656  1.00  0.00           H  
ATOM   4773 HG23 VAL   305      99.964  56.878  81.519  1.00  0.00           H  
ATOM   4774  N   SER   306     103.682  57.928  83.673  1.00  0.00           N  
ATOM   4775  CA  SER   306     104.986  58.578  83.368  1.00  0.00           C  
ATOM   4776  C   SER   306     104.969  59.939  84.094  1.00  0.00           C  
ATOM   4777  O   SER   306     104.017  60.804  83.983  1.00  0.00           O  
ATOM   4778  CB  SER   306     105.351  58.715  81.882  1.00  0.00           C  
ATOM   4779  OG  SER   306     106.657  59.207  81.803  1.00  0.00           O  
ATOM   4780  H   SER   306     102.887  58.532  83.821  1.00  0.00           H  
ATOM   4781  HA  SER   306     105.651  57.991  84.002  1.00  0.00           H  
ATOM   4782  HB2 SER   306     105.216  57.713  81.474  1.00  0.00           H  
ATOM   4783  HB3 SER   306     104.685  59.509  81.544  1.00  0.00           H  
ATOM   4784  HG  SER   306     107.122  58.756  82.512  1.00  0.00           H  
ATOM   4785  N   VAL   307     106.013  60.233  84.787  1.00  0.00           N  
ATOM   4786  CA  VAL   307     106.316  61.537  85.237  1.00  0.00           C  
ATOM   4787  C   VAL   307     107.011  62.268  84.064  1.00  0.00           C  
ATOM   4788  O   VAL   307     108.184  61.951  83.703  1.00  0.00           O  
ATOM   4789  CB  VAL   307     107.237  61.521  86.457  1.00  0.00           C  
ATOM   4790  CG1 VAL   307     107.627  63.012  86.881  1.00  0.00           C  
ATOM   4791  CG2 VAL   307     106.633  60.918  87.766  1.00  0.00           C  
ATOM   4792  H   VAL   307     106.621  59.446  84.960  1.00  0.00           H  
ATOM   4793  HA  VAL   307     105.367  62.013  85.484  1.00  0.00           H  
ATOM   4794  HB  VAL   307     108.209  61.069  86.259  1.00  0.00           H  
ATOM   4795 HG11 VAL   307     108.199  63.374  86.027  1.00  0.00           H  
ATOM   4796 HG12 VAL   307     106.722  63.597  87.048  1.00  0.00           H  
ATOM   4797 HG13 VAL   307     108.208  63.095  87.800  1.00  0.00           H  
ATOM   4798 HG21 VAL   307     107.308  61.173  88.582  1.00  0.00           H  
ATOM   4799 HG22 VAL   307     105.638  61.352  87.863  1.00  0.00           H  
ATOM   4800 HG23 VAL   307     106.520  59.834  87.812  1.00  0.00           H  
ATOM   4801  N   PHE   308     106.335  63.267  83.508  1.00  0.00           N  
ATOM   4802  CA  PHE   308     106.976  64.276  82.646  1.00  0.00           C  
ATOM   4803  C   PHE   308     107.856  65.223  83.437  1.00  0.00           C  
ATOM   4804  O   PHE   308     107.376  65.658  84.538  1.00  0.00           O  
ATOM   4805  CB  PHE   308     105.855  64.927  81.738  1.00  0.00           C  
ATOM   4806  CG  PHE   308     105.291  63.876  80.832  1.00  0.00           C  
ATOM   4807  CD1 PHE   308     104.257  62.985  81.092  1.00  0.00           C  
ATOM   4808  CD2 PHE   308     105.924  63.795  79.619  1.00  0.00           C  
ATOM   4809  CE1 PHE   308     103.816  62.069  80.089  1.00  0.00           C  
ATOM   4810  CE2 PHE   308     105.474  62.919  78.553  1.00  0.00           C  
ATOM   4811  CZ  PHE   308     104.372  62.105  78.789  1.00  0.00           C  
ATOM   4812  H   PHE   308     105.545  63.601  84.041  1.00  0.00           H  
ATOM   4813  HA  PHE   308     107.570  63.707  81.931  1.00  0.00           H  
ATOM   4814  HB2 PHE   308     105.018  65.372  82.277  1.00  0.00           H  
ATOM   4815  HB3 PHE   308     106.328  65.774  81.240  1.00  0.00           H  
ATOM   4816  HD1 PHE   308     103.736  63.007  82.038  1.00  0.00           H  
ATOM   4817  HD2 PHE   308     106.708  64.470  79.310  1.00  0.00           H  
ATOM   4818  HE1 PHE   308     102.947  61.453  80.265  1.00  0.00           H  
ATOM   4819  HE2 PHE   308     105.969  63.054  77.602  1.00  0.00           H  
ATOM   4820  HZ  PHE   308     103.890  61.483  78.049  1.00  0.00           H  
ATOM   4821  N   VAL   309     109.008  65.592  82.968  1.00  0.00           N  
ATOM   4822  CA  VAL   309     109.932  66.467  83.693  1.00  0.00           C  
ATOM   4823  C   VAL   309     110.733  67.337  82.733  1.00  0.00           C  
ATOM   4824  O   VAL   309     111.203  66.950  81.675  1.00  0.00           O  
ATOM   4825  CB  VAL   309     110.837  65.594  84.622  1.00  0.00           C  
ATOM   4826  CG1 VAL   309     111.778  64.634  83.838  1.00  0.00           C  
ATOM   4827  CG2 VAL   309     111.735  66.576  85.474  1.00  0.00           C  
ATOM   4828  H   VAL   309     109.236  65.338  82.017  1.00  0.00           H  
ATOM   4829  HA  VAL   309     109.404  67.201  84.302  1.00  0.00           H  
ATOM   4830  HB  VAL   309     110.172  65.032  85.278  1.00  0.00           H  
ATOM   4831 HG11 VAL   309     112.465  65.267  83.276  1.00  0.00           H  
ATOM   4832 HG12 VAL   309     112.379  63.973  84.463  1.00  0.00           H  
ATOM   4833 HG13 VAL   309     111.171  64.042  83.154  1.00  0.00           H  
ATOM   4834 HG21 VAL   309     112.177  66.030  86.309  1.00  0.00           H  
ATOM   4835 HG22 VAL   309     112.548  66.904  84.827  1.00  0.00           H  
ATOM   4836 HG23 VAL   309     111.084  67.333  85.911  1.00  0.00           H  
ATOM   4837  N   CYS   310     110.969  68.649  83.138  1.00  0.00           N  
ATOM   4838  CA  CYS   310     111.932  69.514  82.408  1.00  0.00           C  
ATOM   4839  C   CYS   310     113.394  69.301  83.061  1.00  0.00           C  
ATOM   4840  O   CYS   310     113.581  69.404  84.308  1.00  0.00           O  
ATOM   4841  CB  CYS   310     111.600  71.027  82.435  1.00  0.00           C  
ATOM   4842  SG  CYS   310     110.122  71.449  81.589  1.00  0.00           S  
ATOM   4843  H   CYS   310     110.531  68.926  84.005  1.00  0.00           H  
ATOM   4844  HA  CYS   310     111.904  69.046  81.424  1.00  0.00           H  
ATOM   4845  HB2 CYS   310     111.470  71.360  83.464  1.00  0.00           H  
ATOM   4846  HB3 CYS   310     112.462  71.528  81.994  1.00  0.00           H  
ATOM   4847  HG  CYS   310     110.624  71.503  80.353  1.00  0.00           H  
ATOM   4848  N   CYS   311     114.391  69.203  82.189  1.00  0.00           N  
ATOM   4849  CA  CYS   311     115.772  69.230  82.514  1.00  0.00           C  
ATOM   4850  C   CYS   311     116.514  70.466  81.884  1.00  0.00           C  
ATOM   4851  O   CYS   311     116.044  70.918  80.849  1.00  0.00           O  
ATOM   4852  CB  CYS   311     116.282  67.963  81.846  1.00  0.00           C  
ATOM   4853  SG  CYS   311     116.107  66.599  83.018  1.00  0.00           S  
ATOM   4854  H   CYS   311     114.118  69.008  81.236  1.00  0.00           H  
ATOM   4855  HA  CYS   311     116.053  69.114  83.561  1.00  0.00           H  
ATOM   4856  HB2 CYS   311     115.698  67.693  80.966  1.00  0.00           H  
ATOM   4857  HB3 CYS   311     117.262  68.013  81.373  1.00  0.00           H  
ATOM   4858  HG  CYS   311     116.908  67.202  83.901  1.00  0.00           H  
ATOM   4859  N   MET   312     117.636  70.999  82.397  1.00  0.00           N  
ATOM   4860  CA  MET   312     118.520  70.654  83.511  1.00  0.00           C  
ATOM   4861  C   MET   312     119.258  71.966  83.887  1.00  0.00           C  
ATOM   4862  O   MET   312     119.424  72.867  83.042  1.00  0.00           O  
ATOM   4863  CB  MET   312     119.628  69.728  83.027  1.00  0.00           C  
ATOM   4864  CG  MET   312     120.027  68.791  84.209  1.00  0.00           C  
ATOM   4865  SD  MET   312     121.267  67.548  83.799  1.00  0.00           S  
ATOM   4866  CE  MET   312     121.314  66.591  85.324  1.00  0.00           C  
ATOM   4867  H   MET   312     117.974  71.786  81.861  1.00  0.00           H  
ATOM   4868  HA  MET   312     118.030  70.162  84.350  1.00  0.00           H  
ATOM   4869  HB2 MET   312     119.299  69.146  82.167  1.00  0.00           H  
ATOM   4870  HB3 MET   312     120.555  70.209  82.715  1.00  0.00           H  
ATOM   4871  HG2 MET   312     120.320  69.399  85.064  1.00  0.00           H  
ATOM   4872  HG3 MET   312     119.090  68.319  84.503  1.00  0.00           H  
ATOM   4873  HE1 MET   312     121.550  67.183  86.208  1.00  0.00           H  
ATOM   4874  HE2 MET   312     120.314  66.174  85.440  1.00  0.00           H  
ATOM   4875  HE3 MET   312     121.929  65.706  85.157  1.00  0.00           H  
ATOM   4876  N   LYS   313     119.669  72.217  85.171  1.00  0.00           N  
ATOM   4877  CA  LYS   313     120.538  73.332  85.583  1.00  0.00           C  
ATOM   4878  C   LYS   313     121.700  73.585  84.618  1.00  0.00           C  
ATOM   4879  O   LYS   313     122.361  72.609  84.141  1.00  0.00           O  
ATOM   4880  CB  LYS   313     121.082  73.272  87.031  1.00  0.00           C  
ATOM   4881  CG  LYS   313     121.887  71.922  87.184  1.00  0.00           C  
ATOM   4882  CD  LYS   313     122.201  71.483  88.571  1.00  0.00           C  
ATOM   4883  CE  LYS   313     122.923  70.093  88.590  1.00  0.00           C  
ATOM   4884  NZ  LYS   313     122.911  69.583  89.993  1.00  0.00           N1+
ATOM   4885  H   LYS   313     119.442  71.541  85.886  1.00  0.00           H  
ATOM   4886  HA  LYS   313     119.810  74.139  85.505  1.00  0.00           H  
ATOM   4887  HB2 LYS   313     121.653  74.158  87.311  1.00  0.00           H  
ATOM   4888  HB3 LYS   313     120.190  73.221  87.655  1.00  0.00           H  
ATOM   4889  HG2 LYS   313     121.318  71.182  86.621  1.00  0.00           H  
ATOM   4890  HG3 LYS   313     122.830  72.193  86.710  1.00  0.00           H  
ATOM   4891  HD2 LYS   313     122.747  72.296  89.049  1.00  0.00           H  
ATOM   4892  HD3 LYS   313     121.215  71.336  89.014  1.00  0.00           H  
ATOM   4893  HE2 LYS   313     122.404  69.438  87.889  1.00  0.00           H  
ATOM   4894  HE3 LYS   313     123.935  70.334  88.265  1.00  0.00           H  
ATOM   4895  HZ1 LYS   313     123.270  68.644  90.089  1.00  0.00           H  
ATOM   4896  HZ2 LYS   313     123.391  70.166  90.664  1.00  0.00           H  
ATOM   4897  HZ3 LYS   313     121.932  69.571  90.241  1.00  0.00           H  
ATOM   4898  N   ASP   314     122.040  74.736  84.203  1.00  0.00           N  
ATOM   4899  CA  ASP   314     121.757  76.053  84.825  1.00  0.00           C  
ATOM   4900  C   ASP   314     121.027  77.079  83.978  1.00  0.00           C  
ATOM   4901  O   ASP   314     121.503  78.197  83.702  1.00  0.00           O  
ATOM   4902  CB  ASP   314     123.089  76.574  85.492  1.00  0.00           C  
ATOM   4903  CG  ASP   314     124.281  76.795  84.558  1.00  0.00           C  
ATOM   4904  OD1 ASP   314     125.314  77.203  85.160  1.00  0.00           O  
ATOM   4905  OD2 ASP   314     124.331  76.523  83.336  1.00  0.00           O1-
ATOM   4906  OXT ASP   314     119.881  76.776  83.644  1.00  0.00           O1-
ATOM   4907  H   ASP   314     122.700  74.720  83.440  1.00  0.00           H  
ATOM   4908  HA  ASP   314     121.066  75.917  85.658  1.00  0.00           H  
ATOM   4909  HB2 ASP   314     122.943  77.589  85.862  1.00  0.00           H  
ATOM   4910  HB3 ASP   314     123.400  75.956  86.334  1.00  0.00           H  
ATOM   4911  N   THR   315     112.862  56.715  90.706  1.00  0.00           N  
ATOM   4912  CA  THR   315     111.455  56.343  90.510  1.00  0.00           C  
ATOM   4913  C   THR   315     111.309  55.007  89.692  1.00  0.00           C  
ATOM   4914  O   THR   315     111.951  54.820  88.555  1.00  0.00           O  
ATOM   4915  CB  THR   315     110.640  57.438  89.844  1.00  0.00           C  
ATOM   4916  CG2 THR   315     110.502  58.738  90.609  1.00  0.00           C  
ATOM   4917  OG1 THR   315     111.153  57.683  88.572  1.00  0.00           O  
ATOM   4918  HA  THR   315     110.973  56.183  91.474  1.00  0.00           H  
ATOM   4919  HB  THR   315     109.567  57.247  89.801  1.00  0.00           H  
ATOM   4920  HG1 THR   315     110.358  57.556  88.050  1.00  0.00           H  
ATOM   4921 HG21 THR   315     109.704  58.749  91.351  1.00  0.00           H  
ATOM   4922 HG22 THR   315     111.420  59.089  91.080  1.00  0.00           H  
ATOM   4923 HG23 THR   315     110.307  59.471  89.826  1.00  0.00           H  
ATOM   4924  H1  THR   315     113.101  57.569  91.189  1.00  0.00           H  
ATOM   4925  H2  THR   315     113.394  56.520  89.870  1.00  0.00           H  
ATOM   4926  H3  THR   315     113.287  56.102  91.387  1.00  0.00           H  
ATOM   4927  N   ASN   316     110.609  54.012  90.178  1.00  0.00           N  
ATOM   4928  CA  ASN   316     110.071  52.851  89.387  1.00  0.00           C  
ATOM   4929  C   ASN   316     109.178  53.227  88.132  1.00  0.00           C  
ATOM   4930  O   ASN   316     109.279  52.508  87.111  1.00  0.00           O  
ATOM   4931  CB  ASN   316     109.235  52.107  90.443  1.00  0.00           C  
ATOM   4932  CG  ASN   316     109.399  50.585  90.428  1.00  0.00           C  
ATOM   4933  ND2 ASN   316     109.802  50.076  89.343  1.00  0.00           N  
ATOM   4934  OD1 ASN   316     109.321  49.833  91.387  1.00  0.00           O  
ATOM   4935  H   ASN   316     110.071  54.154  91.021  1.00  0.00           H  
ATOM   4936  HA  ASN   316     110.962  52.294  89.099  1.00  0.00           H  
ATOM   4937  HB2 ASN   316     109.475  52.476  91.440  1.00  0.00           H  
ATOM   4938  HB3 ASN   316     108.177  52.370  90.458  1.00  0.00           H
[truncated: 1,314,825 more chars]
