# Supplementary material for: Molecular Mechanism of Protein Arginine Deiminase 2: A Study Involving Multiple Microsecond Long Molecular Dynamics Simulations
Source: Biochemistry. 2022 Jun 23;61(13):1286–97. doi: 10.1021/acs.biochem.2c00158 (PMC9260958; doi:10.1021/acs.biochem.2c00158)
Supplement: Supplementary file 2 — bi2c00158_si_002.zip [file bi2c00158_si_002.zip › closest/ps5-02-100w-last-frame.pdb]

ATOM      1  N   ARG     1      51.110  97.909  53.740  1.00  0.00           N  
ATOM      2  CA  ARG     1      50.671  97.296  55.052  1.00  0.00           C  
ATOM      3  C   ARG     1      49.265  96.671  54.922  1.00  0.00           C  
ATOM      4  O   ARG     1      48.318  97.241  55.354  1.00  0.00           O  
ATOM      5  CB  ARG     1      50.815  98.386  56.114  1.00  0.00           C  
ATOM      6  CG  ARG     1      50.823  97.738  57.532  1.00  0.00           C  
ATOM      7  CD  ARG     1      50.839  98.824  58.588  1.00  0.00           C  
ATOM      8  NE  ARG     1      50.881  98.304  59.982  1.00  0.00           N  
ATOM      9  CZ  ARG     1      51.967  98.004  60.712  1.00  0.00           C  
ATOM     10  NH1 ARG     1      53.247  98.271  60.329  1.00  0.00           N1+
ATOM     11  NH2 ARG     1      51.879  97.516  61.864  1.00  0.00           N  
ATOM     12  HA  ARG     1      51.409  96.516  55.238  1.00  0.00           H  
ATOM     13  HB2 ARG     1      51.845  98.741  56.087  1.00  0.00           H  
ATOM     14  HB3 ARG     1      49.991  99.098  56.058  1.00  0.00           H  
ATOM     15  HG2 ARG     1      49.846  97.262  57.617  1.00  0.00           H  
ATOM     16  HG3 ARG     1      51.684  97.076  57.630  1.00  0.00           H  
ATOM     17  HD2 ARG     1      51.549  99.647  58.506  1.00  0.00           H  
ATOM     18  HD3 ARG     1      49.858  99.287  58.694  1.00  0.00           H  
ATOM     19  HE  ARG     1      49.968  98.135  60.379  1.00  0.00           H  
ATOM     20 HH11 ARG     1      53.406  98.812  59.491  1.00  0.00           H  
ATOM     21 HH12 ARG     1      53.960  98.206  61.041  1.00  0.00           H  
ATOM     22 HH21 ARG     1      52.775  97.311  62.282  1.00  0.00           H  
ATOM     23 HH22 ARG     1      51.071  97.145  62.344  1.00  0.00           H  
ATOM     24  H1  ARG     1      50.569  98.719  53.475  1.00  0.00           H  
ATOM     25  H2  ARG     1      51.022  97.183  53.043  1.00  0.00           H  
ATOM     26  H3  ARG     1      52.105  98.060  53.831  1.00  0.00           H  
ATOM     27  N   GLU     2      49.207  95.602  54.148  1.00  0.00           N  
ATOM     28  CA  GLU     2      47.933  95.005  53.712  1.00  0.00           C  
ATOM     29  C   GLU     2      48.105  93.505  53.588  1.00  0.00           C  
ATOM     30  O   GLU     2      49.195  92.951  53.476  1.00  0.00           O  
ATOM     31  CB  GLU     2      47.440  95.586  52.316  1.00  0.00           C  
ATOM     32  CG  GLU     2      48.103  95.264  51.042  1.00  0.00           C  
ATOM     33  CD  GLU     2      49.616  95.668  51.091  1.00  0.00           C  
ATOM     34  OE1 GLU     2      49.925  96.824  51.498  1.00  0.00           O  
ATOM     35  OE2 GLU     2      50.353  94.727  50.654  1.00  0.00           O1-
ATOM     36  H   GLU     2      50.056  95.081  53.980  1.00  0.00           H  
ATOM     37  HA  GLU     2      47.199  95.214  54.490  1.00  0.00           H  
ATOM     38  HB2 GLU     2      46.364  95.414  52.271  1.00  0.00           H  
ATOM     39  HB3 GLU     2      47.445  96.676  52.313  1.00  0.00           H  
ATOM     40  HG2 GLU     2      48.035  94.207  50.784  1.00  0.00           H  
ATOM     41  HG3 GLU     2      47.570  95.805  50.260  1.00  0.00           H  
ATOM     42  N   ARG     3      46.981  92.854  53.774  1.00  0.00           N  
ATOM     43  CA  ARG     3      46.813  91.459  53.578  1.00  0.00           C  
ATOM     44  C   ARG     3      46.340  91.112  52.132  1.00  0.00           C  
ATOM     45  O   ARG     3      45.345  91.670  51.669  1.00  0.00           O  
ATOM     46  CB  ARG     3      45.981  90.742  54.671  1.00  0.00           C  
ATOM     47  CG  ARG     3      46.209  89.177  54.717  1.00  0.00           C  
ATOM     48  CD  ARG     3      45.899  88.652  56.163  1.00  0.00           C  
ATOM     49  NE  ARG     3      44.491  88.510  56.425  1.00  0.00           N  
ATOM     50  CZ  ARG     3      43.673  87.464  56.375  1.00  0.00           C  
ATOM     51  NH1 ARG     3      44.019  86.272  55.958  1.00  0.00           N1+
ATOM     52  NH2 ARG     3      42.449  87.503  56.718  1.00  0.00           N  
ATOM     53  H   ARG     3      46.111  93.368  53.801  1.00  0.00           H  
ATOM     54  HA  ARG     3      47.795  91.014  53.743  1.00  0.00           H  
ATOM     55  HB2 ARG     3      46.203  91.113  55.672  1.00  0.00           H  
ATOM     56  HB3 ARG     3      44.927  90.745  54.391  1.00  0.00           H  
ATOM     57  HG2 ARG     3      45.654  88.782  53.866  1.00  0.00           H  
ATOM     58  HG3 ARG     3      47.266  88.931  54.618  1.00  0.00           H  
ATOM     59  HD2 ARG     3      46.416  87.704  56.317  1.00  0.00           H  
ATOM     60  HD3 ARG     3      46.317  89.361  56.878  1.00  0.00           H  
ATOM     61  HE  ARG     3      44.057  89.353  56.773  1.00  0.00           H  
ATOM     62 HH11 ARG     3      44.993  86.011  55.904  1.00  0.00           H  
ATOM     63 HH12 ARG     3      43.351  85.515  55.969  1.00  0.00           H  
ATOM     64 HH21 ARG     3      42.096  88.418  56.956  1.00  0.00           H  
ATOM     65 HH22 ARG     3      41.905  86.668  56.885  1.00  0.00           H  
ATOM     66  N   THR     4      46.940  90.099  51.468  1.00  0.00           N  
ATOM     67  CA  THR     4      46.476  89.522  50.187  1.00  0.00           C  
ATOM     68  C   THR     4      45.292  88.701  50.392  1.00  0.00           C  
ATOM     69  O   THR     4      45.426  87.581  50.825  1.00  0.00           O  
ATOM     70  CB  THR     4      47.732  88.818  49.611  1.00  0.00           C  
ATOM     71  CG2 THR     4      47.120  88.256  48.258  1.00  0.00           C  
ATOM     72  OG1 THR     4      48.718  89.684  49.342  1.00  0.00           O  
ATOM     73  H   THR     4      47.720  89.627  51.902  1.00  0.00           H  
ATOM     74  HA  THR     4      46.243  90.262  49.422  1.00  0.00           H  
ATOM     75  HB  THR     4      48.123  87.974  50.179  1.00  0.00           H  
ATOM     76  HG1 THR     4      49.162  89.832  50.180  1.00  0.00           H  
ATOM     77 HG21 THR     4      46.724  89.129  47.739  1.00  0.00           H  
ATOM     78 HG22 THR     4      47.752  87.635  47.622  1.00  0.00           H  
ATOM     79 HG23 THR     4      46.191  87.700  48.379  1.00  0.00           H  
ATOM     80  N   VAL     5      44.003  89.109  50.071  1.00  0.00           N  
ATOM     81  CA  VAL     5      42.738  88.348  50.142  1.00  0.00           C  
ATOM     82  C   VAL     5      42.187  87.933  48.704  1.00  0.00           C  
ATOM     83  O   VAL     5      42.484  88.652  47.720  1.00  0.00           O  
ATOM     84  CB  VAL     5      41.806  89.211  50.983  1.00  0.00           C  
ATOM     85  CG1 VAL     5      40.350  88.873  50.855  1.00  0.00           C  
ATOM     86  CG2 VAL     5      42.218  89.100  52.375  1.00  0.00           C  
ATOM     87  H   VAL     5      44.004  89.891  49.432  1.00  0.00           H  
ATOM     88  HA  VAL     5      42.998  87.443  50.692  1.00  0.00           H  
ATOM     89  HB  VAL     5      41.952  90.241  50.657  1.00  0.00           H  
ATOM     90 HG11 VAL     5      40.200  87.823  51.105  1.00  0.00           H  
ATOM     91 HG12 VAL     5      39.808  89.470  51.588  1.00  0.00           H  
ATOM     92 HG13 VAL     5      39.965  89.148  49.873  1.00  0.00           H  
ATOM     93 HG21 VAL     5      43.217  89.489  52.572  1.00  0.00           H  
ATOM     94 HG22 VAL     5      41.578  89.751  52.971  1.00  0.00           H  
ATOM     95 HG23 VAL     5      42.135  88.073  52.731  1.00  0.00           H  
ATOM     96  N   ARG     6      41.337  86.936  48.602  1.00  0.00           N  
ATOM     97  CA  ARG     6      40.459  86.500  47.438  1.00  0.00           C  
ATOM     98  C   ARG     6      38.923  86.644  47.665  1.00  0.00           C  
ATOM     99  O   ARG     6      38.351  86.267  48.667  1.00  0.00           O  
ATOM    100  CB  ARG     6      40.771  85.110  46.968  1.00  0.00           C  
ATOM    101  CG  ARG     6      42.183  84.729  46.501  1.00  0.00           C  
ATOM    102  CD  ARG     6      42.488  85.449  45.175  1.00  0.00           C  
ATOM    103  NE  ARG     6      43.878  85.895  45.165  1.00  0.00           N  
ATOM    104  CZ  ARG     6      44.595  86.164  44.047  1.00  0.00           C  
ATOM    105  NH1 ARG     6      44.105  86.265  42.879  1.00  0.00           N1+
ATOM    106  NH2 ARG     6      45.909  86.102  44.041  1.00  0.00           N  
ATOM    107  H   ARG     6      41.110  86.453  49.460  1.00  0.00           H  
ATOM    108  HA  ARG     6      40.646  87.188  46.614  1.00  0.00           H  
ATOM    109  HB2 ARG     6      40.643  84.530  47.882  1.00  0.00           H  
ATOM    110  HB3 ARG     6      40.014  84.687  46.307  1.00  0.00           H  
ATOM    111  HG2 ARG     6      42.910  84.986  47.271  1.00  0.00           H  
ATOM    112  HG3 ARG     6      42.279  83.645  46.449  1.00  0.00           H  
ATOM    113  HD2 ARG     6      42.372  84.825  44.289  1.00  0.00           H  
ATOM    114  HD3 ARG     6      41.830  86.315  45.100  1.00  0.00           H  
ATOM    115  HE  ARG     6      44.414  85.762  46.010  1.00  0.00           H  
ATOM    116 HH11 ARG     6      43.104  86.188  42.767  1.00  0.00           H  
ATOM    117 HH12 ARG     6      44.753  86.544  42.157  1.00  0.00           H  
ATOM    118 HH21 ARG     6      46.322  85.874  44.934  1.00  0.00           H  
ATOM    119 HH22 ARG     6      46.450  85.946  43.202  1.00  0.00           H  
ATOM    120  N   LEU     7      38.255  87.087  46.666  1.00  0.00           N  
ATOM    121  CA  LEU     7      36.758  87.233  46.578  1.00  0.00           C  
ATOM    122  C   LEU     7      36.087  85.855  46.635  1.00  0.00           C  
ATOM    123  O   LEU     7      36.698  84.897  46.090  1.00  0.00           O  
ATOM    124  CB  LEU     7      36.307  88.070  45.352  1.00  0.00           C  
ATOM    125  CG  LEU     7      36.865  89.499  45.387  1.00  0.00           C  
ATOM    126  CD1 LEU     7      36.944  90.209  44.016  1.00  0.00           C  
ATOM    127  CD2 LEU     7      36.280  90.449  46.397  1.00  0.00           C  
ATOM    128  H   LEU     7      38.741  87.097  45.780  1.00  0.00           H  
ATOM    129  HA  LEU     7      36.492  87.746  47.502  1.00  0.00           H  
ATOM    130  HB2 LEU     7      36.711  87.499  44.516  1.00  0.00           H  
ATOM    131  HB3 LEU     7      35.221  88.080  45.447  1.00  0.00           H  
ATOM    132  HG  LEU     7      37.930  89.454  45.615  1.00  0.00           H  
ATOM    133 HD11 LEU     7      37.342  89.493  43.296  1.00  0.00           H  
ATOM    134 HD12 LEU     7      35.975  90.539  43.641  1.00  0.00           H  
ATOM    135 HD13 LEU     7      37.536  91.122  44.083  1.00  0.00           H  
ATOM    136 HD21 LEU     7      36.556  90.152  47.408  1.00  0.00           H  
ATOM    137 HD22 LEU     7      36.682  91.459  46.312  1.00  0.00           H  
ATOM    138 HD23 LEU     7      35.210  90.502  46.194  1.00  0.00           H  
ATOM    139  N   GLN     8      34.903  85.685  47.287  1.00  0.00           N  
ATOM    140  CA  GLN     8      34.203  84.398  47.368  1.00  0.00           C  
ATOM    141  C   GLN     8      32.882  84.407  46.615  1.00  0.00           C  
ATOM    142  O   GLN     8      32.175  85.433  46.627  1.00  0.00           O  
ATOM    143  CB  GLN     8      33.880  84.101  48.845  1.00  0.00           C  
ATOM    144  CG  GLN     8      35.081  83.971  49.824  1.00  0.00           C  
ATOM    145  CD  GLN     8      35.821  82.695  49.669  1.00  0.00           C  
ATOM    146  NE2 GLN     8      37.143  82.719  49.776  1.00  0.00           N  
ATOM    147  OE1 GLN     8      35.279  81.599  49.521  1.00  0.00           O  
ATOM    148  H   GLN     8      34.475  86.476  47.745  1.00  0.00           H  
ATOM    149  HA  GLN     8      34.810  83.549  47.054  1.00  0.00           H  
ATOM    150  HB2 GLN     8      33.282  84.946  49.188  1.00  0.00           H  
ATOM    151  HB3 GLN     8      33.247  83.214  48.821  1.00  0.00           H  
ATOM    152  HG2 GLN     8      35.703  84.838  49.602  1.00  0.00           H  
ATOM    153  HG3 GLN     8      34.696  84.013  50.843  1.00  0.00           H  
ATOM    154 HE21 GLN     8      37.677  81.865  49.701  1.00  0.00           H  
ATOM    155 HE22 GLN     8      37.591  83.588  50.031  1.00  0.00           H  
ATOM    156  N   TYR     9      32.594  83.322  45.932  1.00  0.00           N  
ATOM    157  CA  TYR     9      31.410  83.220  45.065  1.00  0.00           C  
ATOM    158  C   TYR     9      30.123  83.236  45.897  1.00  0.00           C  
ATOM    159  O   TYR     9      30.051  82.511  46.896  1.00  0.00           O  
ATOM    160  CB  TYR     9      31.597  81.919  44.243  1.00  0.00           C  
ATOM    161  CG  TYR     9      32.930  81.837  43.547  1.00  0.00           C  
ATOM    162  CD1 TYR     9      33.888  80.918  43.907  1.00  0.00           C  
ATOM    163  CD2 TYR     9      33.430  82.864  42.654  1.00  0.00           C  
ATOM    164  CE1 TYR     9      35.215  80.866  43.354  1.00  0.00           C  
ATOM    165  CE2 TYR     9      34.728  82.907  42.079  1.00  0.00           C  
ATOM    166  CZ  TYR     9      35.614  81.832  42.355  1.00  0.00           C  
ATOM    167  OH  TYR     9      36.898  81.946  41.912  1.00  0.00           O  
ATOM    168  H   TYR     9      33.195  82.532  46.119  1.00  0.00           H  
ATOM    169  HA  TYR     9      31.400  84.037  44.343  1.00  0.00           H  
ATOM    170  HB2 TYR     9      31.441  81.046  44.877  1.00  0.00           H  
ATOM    171  HB3 TYR     9      30.813  81.895  43.486  1.00  0.00           H  
ATOM    172  HD1 TYR     9      33.667  80.203  44.686  1.00  0.00           H  
ATOM    173  HD2 TYR     9      32.712  83.595  42.313  1.00  0.00           H  
ATOM    174  HE1 TYR     9      35.947  80.152  43.700  1.00  0.00           H  
ATOM    175  HE2 TYR     9      35.013  83.708  41.413  1.00  0.00           H  
ATOM    176  HH  TYR     9      37.351  81.142  42.177  1.00  0.00           H  
ATOM    177  N   GLY    10      29.248  84.142  45.568  1.00  0.00           N  
ATOM    178  CA  GLY    10      28.037  84.355  46.346  1.00  0.00           C  
ATOM    179  C   GLY    10      28.149  85.099  47.635  1.00  0.00           C  
ATOM    180  O   GLY    10      27.152  85.237  48.361  1.00  0.00           O  
ATOM    181  H   GLY    10      29.401  84.832  44.846  1.00  0.00           H  
ATOM    182  HA2 GLY    10      27.225  84.838  45.802  1.00  0.00           H  
ATOM    183  HA3 GLY    10      27.643  83.366  46.580  1.00  0.00           H  
ATOM    184  N   SER    11      29.342  85.616  47.912  1.00  0.00           N  
ATOM    185  CA  SER    11      29.788  86.231  49.147  1.00  0.00           C  
ATOM    186  C   SER    11      29.573  85.271  50.331  1.00  0.00           C  
ATOM    187  O   SER    11      29.316  85.684  51.507  1.00  0.00           O  
ATOM    188  CB  SER    11      29.299  87.564  49.392  1.00  0.00           C  
ATOM    189  OG  SER    11      29.637  88.409  48.294  1.00  0.00           O  
ATOM    190  H   SER    11      29.968  85.572  47.121  1.00  0.00           H  
ATOM    191  HA  SER    11      30.876  86.296  49.145  1.00  0.00           H  
ATOM    192  HB2 SER    11      28.214  87.458  49.414  1.00  0.00           H  
ATOM    193  HB3 SER    11      29.531  87.989  50.368  1.00  0.00           H  
ATOM    194  HG  SER    11      29.058  88.261  47.542  1.00  0.00           H  
ATOM    195  N   ALA    12      29.809  83.958  50.143  1.00  0.00           N  
ATOM    196  CA  ALA    12      29.445  82.961  51.173  1.00  0.00           C  
ATOM    197  C   ALA    12      30.156  82.862  52.495  1.00  0.00           C  
ATOM    198  O   ALA    12      30.105  81.804  53.170  1.00  0.00           O  
ATOM    199  CB  ALA    12      29.457  81.556  50.439  1.00  0.00           C  
ATOM    200  H   ALA    12      29.991  83.690  49.186  1.00  0.00           H  
ATOM    201  HA  ALA    12      28.429  83.239  51.456  1.00  0.00           H  
ATOM    202  HB1 ALA    12      29.161  80.733  51.090  1.00  0.00           H  
ATOM    203  HB2 ALA    12      28.825  81.677  49.560  1.00  0.00           H  
ATOM    204  HB3 ALA    12      30.495  81.511  50.108  1.00  0.00           H  
ATOM    205  N   VAL    13      31.053  83.875  52.757  1.00  0.00           N  
ATOM    206  CA  VAL    13      31.985  83.765  53.891  1.00  0.00           C  
ATOM    207  C   VAL    13      32.304  85.110  54.530  1.00  0.00           C  
ATOM    208  O   VAL    13      32.252  86.183  53.962  1.00  0.00           O  
ATOM    209  CB  VAL    13      33.386  83.182  53.385  1.00  0.00           C  
ATOM    210  CG1 VAL    13      34.225  82.616  54.545  1.00  0.00           C  
ATOM    211  CG2 VAL    13      33.303  82.087  52.300  1.00  0.00           C  
ATOM    212  H   VAL    13      31.134  84.716  52.203  1.00  0.00           H  
ATOM    213  HA  VAL    13      31.597  83.032  54.599  1.00  0.00           H  
ATOM    214  HB  VAL    13      33.985  83.960  52.912  1.00  0.00           H  
ATOM    215 HG11 VAL    13      35.095  82.047  54.216  1.00  0.00           H  
ATOM    216 HG12 VAL    13      34.649  83.447  55.108  1.00  0.00           H  
ATOM    217 HG13 VAL    13      33.570  82.069  55.224  1.00  0.00           H  
ATOM    218 HG21 VAL    13      34.296  81.750  52.001  1.00  0.00           H  
ATOM    219 HG22 VAL    13      32.720  81.251  52.685  1.00  0.00           H  
ATOM    220 HG23 VAL    13      32.785  82.496  51.433  1.00  0.00           H  
ATOM    221  N   GLU    14      32.597  85.108  55.827  1.00  0.00           N  
ATOM    222  CA  GLU    14      32.998  86.201  56.744  1.00  0.00           C  
ATOM    223  C   GLU    14      34.469  86.173  57.061  1.00  0.00           C  
ATOM    224  O   GLU    14      35.097  85.115  57.319  1.00  0.00           O  
ATOM    225  CB  GLU    14      32.168  86.180  58.038  1.00  0.00           C  
ATOM    226  CG  GLU    14      32.164  87.460  58.919  1.00  0.00           C  
ATOM    227  CD  GLU    14      31.222  87.393  60.098  1.00  0.00           C  
ATOM    228  OE1 GLU    14      31.395  88.054  61.116  1.00  0.00           O  
ATOM    229  OE2 GLU    14      30.337  86.489  60.003  1.00  0.00           O1-
ATOM    230  H   GLU    14      32.436  84.234  56.307  1.00  0.00           H  
ATOM    231  HA  GLU    14      32.712  87.167  56.329  1.00  0.00           H  
ATOM    232  HB2 GLU    14      31.149  86.015  57.689  1.00  0.00           H  
ATOM    233  HB3 GLU    14      32.516  85.366  58.674  1.00  0.00           H  
ATOM    234  HG2 GLU    14      33.200  87.598  59.230  1.00  0.00           H  
ATOM    235  HG3 GLU    14      31.882  88.312  58.300  1.00  0.00           H  
ATOM    236  N   ALA    15      35.061  87.352  57.233  1.00  0.00           N  
ATOM    237  CA  ALA    15      36.501  87.436  57.438  1.00  0.00           C  
ATOM    238  C   ALA    15      36.928  88.451  58.523  1.00  0.00           C  
ATOM    239  O   ALA    15      36.361  89.584  58.504  1.00  0.00           O  
ATOM    240  CB  ALA    15      37.080  87.686  56.065  1.00  0.00           C  
ATOM    241  H   ALA    15      34.600  88.186  56.899  1.00  0.00           H  
ATOM    242  HA  ALA    15      36.842  86.499  57.879  1.00  0.00           H  
ATOM    243  HB1 ALA    15      36.555  88.503  55.572  1.00  0.00           H  
ATOM    244  HB2 ALA    15      38.114  88.027  56.124  1.00  0.00           H  
ATOM    245  HB3 ALA    15      37.062  86.771  55.473  1.00  0.00           H  
ATOM    246  N   VAL    16      37.883  88.151  59.342  1.00  0.00           N  
ATOM    247  CA  VAL    16      38.481  89.063  60.260  1.00  0.00           C  
ATOM    248  C   VAL    16      39.291  90.094  59.612  1.00  0.00           C  
ATOM    249  O   VAL    16      40.114  89.748  58.738  1.00  0.00           O  
ATOM    250  CB  VAL    16      39.279  88.263  61.367  1.00  0.00           C  
ATOM    251  CG1 VAL    16      40.234  89.325  62.099  1.00  0.00           C  
ATOM    252  CG2 VAL    16      38.346  87.632  62.451  1.00  0.00           C  
ATOM    253  H   VAL    16      38.324  87.262  59.155  1.00  0.00           H  
ATOM    254  HA  VAL    16      37.644  89.500  60.804  1.00  0.00           H  
ATOM    255  HB  VAL    16      39.899  87.425  61.047  1.00  0.00           H  
ATOM    256 HG11 VAL    16      40.610  88.891  63.025  1.00  0.00           H  
ATOM    257 HG12 VAL    16      41.110  89.506  61.477  1.00  0.00           H  
ATOM    258 HG13 VAL    16      39.681  90.240  62.310  1.00  0.00           H  
ATOM    259 HG21 VAL    16      37.450  87.152  62.058  1.00  0.00           H  
ATOM    260 HG22 VAL    16      38.846  86.979  63.165  1.00  0.00           H  
ATOM    261 HG23 VAL    16      37.904  88.420  63.061  1.00  0.00           H  
ATOM    262  N   TYR    17      39.151  91.320  60.089  1.00  0.00           N  
ATOM    263  CA  TYR    17      40.084  92.454  59.833  1.00  0.00           C  
ATOM    264  C   TYR    17      40.845  92.781  61.184  1.00  0.00           C  
ATOM    265  O   TYR    17      40.265  93.254  62.131  1.00  0.00           O  
ATOM    266  CB  TYR    17      39.279  93.677  59.270  1.00  0.00           C  
ATOM    267  CG  TYR    17      40.125  94.743  58.667  1.00  0.00           C  
ATOM    268  CD1 TYR    17      39.779  95.193  57.432  1.00  0.00           C  
ATOM    269  CD2 TYR    17      40.960  95.463  59.484  1.00  0.00           C  
ATOM    270  CE1 TYR    17      40.342  96.400  56.937  1.00  0.00           C  
ATOM    271  CE2 TYR    17      41.569  96.643  59.050  1.00  0.00           C  
ATOM    272  CZ  TYR    17      41.303  97.133  57.767  1.00  0.00           C  
ATOM    273  OH  TYR    17      41.992  98.218  57.209  1.00  0.00           O  
ATOM    274  H   TYR    17      38.392  91.520  60.724  1.00  0.00           H  
ATOM    275  HA  TYR    17      40.864  92.317  59.083  1.00  0.00           H  
ATOM    276  HB2 TYR    17      38.528  93.339  58.557  1.00  0.00           H  
ATOM    277  HB3 TYR    17      38.783  94.133  60.127  1.00  0.00           H  
ATOM    278  HD1 TYR    17      39.086  94.674  56.787  1.00  0.00           H  
ATOM    279  HD2 TYR    17      41.264  95.117  60.461  1.00  0.00           H  
ATOM    280  HE1 TYR    17      40.247  96.599  55.880  1.00  0.00           H  
ATOM    281  HE2 TYR    17      42.188  97.311  59.632  1.00  0.00           H  
ATOM    282  HH  TYR    17      42.813  98.371  57.683  1.00  0.00           H  
ATOM    283  N   VAL    18      42.132  92.479  61.276  1.00  0.00           N  
ATOM    284  CA  VAL    18      42.985  93.034  62.415  1.00  0.00           C  
ATOM    285  C   VAL    18      43.439  94.462  62.080  1.00  0.00           C  
ATOM    286  O   VAL    18      44.001  94.818  61.035  1.00  0.00           O  
ATOM    287  CB  VAL    18      44.280  92.194  62.578  1.00  0.00           C  
ATOM    288  CG1 VAL    18      43.833  90.841  63.274  1.00  0.00           C  
ATOM    289  CG2 VAL    18      45.144  91.977  61.390  1.00  0.00           C  
ATOM    290  H   VAL    18      42.603  92.228  60.418  1.00  0.00           H  
ATOM    291  HA  VAL    18      42.286  93.105  63.248  1.00  0.00           H  
ATOM    292  HB  VAL    18      44.869  92.786  63.279  1.00  0.00           H  
ATOM    293 HG11 VAL    18      44.751  90.282  63.455  1.00  0.00           H  
ATOM    294 HG12 VAL    18      43.504  91.024  64.296  1.00  0.00           H  
ATOM    295 HG13 VAL    18      43.246  90.118  62.707  1.00  0.00           H  
ATOM    296 HG21 VAL    18      46.083  91.511  61.688  1.00  0.00           H  
ATOM    297 HG22 VAL    18      44.656  91.410  60.597  1.00  0.00           H  
ATOM    298 HG23 VAL    18      45.425  92.973  61.051  1.00  0.00           H  
ATOM    299  N   LEU    19      43.063  95.402  62.966  1.00  0.00           N  
ATOM    300  CA  LEU    19      43.119  96.826  62.770  1.00  0.00           C  
ATOM    301  C   LEU    19      44.613  97.207  62.716  1.00  0.00           C  
ATOM    302  O   LEU    19      45.365  96.865  63.655  1.00  0.00           O  
ATOM    303  CB  LEU    19      42.387  97.550  63.844  1.00  0.00           C  
ATOM    304  CG  LEU    19      40.930  97.300  63.898  1.00  0.00           C  
ATOM    305  CD1 LEU    19      40.463  97.735  65.262  1.00  0.00           C  
ATOM    306  CD2 LEU    19      40.103  97.861  62.690  1.00  0.00           C  
ATOM    307  H   LEU    19      42.573  95.081  63.789  1.00  0.00           H  
ATOM    308  HA  LEU    19      42.616  96.994  61.818  1.00  0.00           H  
ATOM    309  HB2 LEU    19      42.949  97.375  64.761  1.00  0.00           H  
ATOM    310  HB3 LEU    19      42.567  98.613  63.679  1.00  0.00           H  
ATOM    311  HG  LEU    19      40.715  96.231  63.883  1.00  0.00           H  
ATOM    312 HD11 LEU    19      41.049  97.310  66.077  1.00  0.00           H  
ATOM    313 HD12 LEU    19      40.361  98.820  65.283  1.00  0.00           H  
ATOM    314 HD13 LEU    19      39.428  97.416  65.380  1.00  0.00           H  
ATOM    315 HD21 LEU    19      39.059  97.937  62.992  1.00  0.00           H  
ATOM    316 HD22 LEU    19      40.460  98.886  62.595  1.00  0.00           H  
ATOM    317 HD23 LEU    19      40.272  97.233  61.815  1.00  0.00           H  
ATOM    318  N   GLY    20      44.915  98.025  61.745  1.00  0.00           N  
ATOM    319  CA  GLY    20      46.219  98.397  61.290  1.00  0.00           C  
ATOM    320  C   GLY    20      46.809  97.455  60.242  1.00  0.00           C  
ATOM    321  O   GLY    20      48.010  97.168  60.229  1.00  0.00           O  
ATOM    322  H   GLY    20      44.156  98.420  61.208  1.00  0.00           H  
ATOM    323  HA2 GLY    20      46.063  99.336  60.759  1.00  0.00           H  
ATOM    324  HA3 GLY    20      46.998  98.546  62.038  1.00  0.00           H  
ATOM    325  N   THR    21      45.950  97.008  59.238  1.00  0.00           N  
ATOM    326  CA  THR    21      46.322  96.332  57.942  1.00  0.00           C  
ATOM    327  C   THR    21      45.148  96.214  56.925  1.00  0.00           C  
ATOM    328  O   THR    21      44.156  95.516  57.290  1.00  0.00           O  
ATOM    329  CB  THR    21      46.641  94.853  58.363  1.00  0.00           C  
ATOM    330  CG2 THR    21      46.890  93.781  57.257  1.00  0.00           C  
ATOM    331  OG1 THR    21      47.884  94.797  59.014  1.00  0.00           O  
ATOM    332  H   THR    21      45.002  97.353  59.184  1.00  0.00           H  
ATOM    333  HA  THR    21      47.274  96.658  57.522  1.00  0.00           H  
ATOM    334  HB  THR    21      45.848  94.547  59.045  1.00  0.00           H  
ATOM    335  HG1 THR    21      47.904  95.559  59.598  1.00  0.00           H  
ATOM    336 HG21 THR    21      47.592  94.071  56.477  1.00  0.00           H  
ATOM    337 HG22 THR    21      47.078  92.765  57.605  1.00  0.00           H  
ATOM    338 HG23 THR    21      45.981  93.700  56.660  1.00  0.00           H  
ATOM    339  N   TYR    22      45.323  96.808  55.767  1.00  0.00           N  
ATOM    340  CA  TYR    22      44.224  96.835  54.762  1.00  0.00           C  
ATOM    341  C   TYR    22      44.058  95.466  54.102  1.00  0.00           C  
ATOM    342  O   TYR    22      44.927  94.649  54.115  1.00  0.00           O  
ATOM    343  CB  TYR    22      44.365  97.853  53.679  1.00  0.00           C  
ATOM    344  CG  TYR    22      44.911  99.230  54.144  1.00  0.00           C  
ATOM    345  CD1 TYR    22      44.076 100.132  54.841  1.00  0.00           C  
ATOM    346  CD2 TYR    22      46.225  99.549  53.915  1.00  0.00           C  
ATOM    347  CE1 TYR    22      44.515 101.406  55.238  1.00  0.00           C  
ATOM    348  CE2 TYR    22      46.743 100.800  54.380  1.00  0.00           C  
ATOM    349  CZ  TYR    22      45.878 101.699  54.985  1.00  0.00           C  
ATOM    350  OH  TYR    22      46.342 102.973  55.347  1.00  0.00           O  
ATOM    351  H   TYR    22      46.226  97.181  55.511  1.00  0.00           H  
ATOM    352  HA  TYR    22      43.374  97.173  55.354  1.00  0.00           H  
ATOM    353  HB2 TYR    22      44.994  97.611  52.822  1.00  0.00           H  
ATOM    354  HB3 TYR    22      43.382  98.022  53.240  1.00  0.00           H  
ATOM    355  HD1 TYR    22      43.048  99.884  55.063  1.00  0.00           H  
ATOM    356  HD2 TYR    22      46.802  98.802  53.390  1.00  0.00           H  
ATOM    357  HE1 TYR    22      43.844 102.135  55.668  1.00  0.00           H  
ATOM    358  HE2 TYR    22      47.753 101.098  54.138  1.00  0.00           H  
ATOM    359  HH  TYR    22      45.794 103.395  56.013  1.00  0.00           H  
ATOM    360  N   LEU    23      42.920  95.219  53.524  1.00  0.00           N  
ATOM    361  CA  LEU    23      42.695  94.112  52.695  1.00  0.00           C  
ATOM    362  C   LEU    23      42.886  94.590  51.292  1.00  0.00           C  
ATOM    363  O   LEU    23      42.272  95.611  50.857  1.00  0.00           O  
ATOM    364  CB  LEU    23      41.418  93.362  52.864  1.00  0.00           C  
ATOM    365  CG  LEU    23      41.055  92.892  54.344  1.00  0.00           C  
ATOM    366  CD1 LEU    23      39.695  92.158  54.320  1.00  0.00           C  
ATOM    367  CD2 LEU    23      42.032  92.058  55.144  1.00  0.00           C  
ATOM    368  H   LEU    23      42.151  95.866  53.626  1.00  0.00           H  
ATOM    369  HA  LEU    23      43.538  93.448  52.885  1.00  0.00           H  
ATOM    370  HB2 LEU    23      40.571  93.920  52.466  1.00  0.00           H  
ATOM    371  HB3 LEU    23      41.517  92.478  52.235  1.00  0.00           H  
ATOM    372  HG  LEU    23      40.829  93.768  54.952  1.00  0.00           H  
ATOM    373 HD11 LEU    23      38.904  92.866  54.072  1.00  0.00           H  
ATOM    374 HD12 LEU    23      39.780  91.312  53.637  1.00  0.00           H  
ATOM    375 HD13 LEU    23      39.494  91.679  55.278  1.00  0.00           H  
ATOM    376 HD21 LEU    23      42.362  91.309  54.425  1.00  0.00           H  
ATOM    377 HD22 LEU    23      42.789  92.663  55.643  1.00  0.00           H  
ATOM    378 HD23 LEU    23      41.494  91.430  55.853  1.00  0.00           H  
ATOM    379  N   TRP    24      43.704  93.874  50.491  1.00  0.00           N  
ATOM    380  CA  TRP    24      43.732  94.049  49.073  1.00  0.00           C  
ATOM    381  C   TRP    24      43.261  92.812  48.361  1.00  0.00           C  
ATOM    382  O   TRP    24      43.288  91.722  48.895  1.00  0.00           O  
ATOM    383  CB  TRP    24      45.128  94.426  48.611  1.00  0.00           C  
ATOM    384  CG  TRP    24      45.364  94.356  47.144  1.00  0.00           C  
ATOM    385  CD1 TRP    24      45.062  95.377  46.311  1.00  0.00           C  
ATOM    386  CD2 TRP    24      46.105  93.369  46.334  1.00  0.00           C  
ATOM    387  CE2 TRP    24      46.055  93.850  44.976  1.00  0.00           C  
ATOM    388  CE3 TRP    24      46.806  92.241  46.606  1.00  0.00           C  
ATOM    389  NE1 TRP    24      45.343  95.005  44.995  1.00  0.00           N  
ATOM    390  CZ2 TRP    24      46.604  93.098  44.006  1.00  0.00           C  
ATOM    391  CZ3 TRP    24      47.367  91.431  45.598  1.00  0.00           C  
ATOM    392  CH2 TRP    24      47.290  91.865  44.232  1.00  0.00           C  
ATOM    393  H   TRP    24      44.149  93.070  50.913  1.00  0.00           H  
ATOM    394  HA  TRP    24      42.995  94.809  48.814  1.00  0.00           H  
ATOM    395  HB2 TRP    24      45.382  95.407  49.013  1.00  0.00           H  
ATOM    396  HB3 TRP    24      45.808  93.705  49.064  1.00  0.00           H  
ATOM    397  HD1 TRP    24      44.449  96.172  46.708  1.00  0.00           H  
ATOM    398  HE1 TRP    24      45.159  95.503  44.136  1.00  0.00           H  
ATOM    399  HE3 TRP    24      46.988  91.879  47.607  1.00  0.00           H  
ATOM    400  HZ2 TRP    24      46.365  93.454  43.015  1.00  0.00           H  
ATOM    401  HZ3 TRP    24      47.939  90.563  45.893  1.00  0.00           H  
ATOM    402  HH2 TRP    24      47.758  91.306  43.435  1.00  0.00           H  
ATOM    403  N   THR    25      42.671  93.112  47.110  1.00  0.00           N  
ATOM    404  CA  THR    25      42.084  92.008  46.376  1.00  0.00           C  
ATOM    405  C   THR    25      41.936  92.234  44.840  1.00  0.00           C  
ATOM    406  O   THR    25      41.723  93.340  44.485  1.00  0.00           O  
ATOM    407  CB  THR    25      40.823  91.551  47.072  1.00  0.00           C  
ATOM    408  CG2 THR    25      39.626  92.326  46.768  1.00  0.00           C  
ATOM    409  OG1 THR    25      40.544  90.232  46.610  1.00  0.00           O  
ATOM    410  H   THR    25      42.571  94.058  46.768  1.00  0.00           H  
ATOM    411  HA  THR    25      42.754  91.148  46.396  1.00  0.00           H  
ATOM    412  HB  THR    25      40.922  91.422  48.149  1.00  0.00           H  
ATOM    413  HG1 THR    25      41.193  89.569  46.855  1.00  0.00           H  
ATOM    414 HG21 THR    25      39.886  93.291  47.201  1.00  0.00           H  
ATOM    415 HG22 THR    25      39.286  92.317  45.732  1.00  0.00           H  
ATOM    416 HG23 THR    25      38.752  92.090  47.375  1.00  0.00           H  
ATOM    417  N   ASP    26      42.129  91.159  43.962  1.00  0.00           N  
ATOM    418  CA  ASP    26      41.992  91.266  42.453  1.00  0.00           C  
ATOM    419  C   ASP    26      40.617  90.813  41.899  1.00  0.00           C  
ATOM    420  O   ASP    26      40.148  89.696  42.155  1.00  0.00           O  
ATOM    421  CB  ASP    26      43.138  90.481  41.768  1.00  0.00           C  
ATOM    422  CG  ASP    26      43.221  90.740  40.251  1.00  0.00           C  
ATOM    423  OD1 ASP    26      42.689  91.771  39.885  1.00  0.00           O  
ATOM    424  OD2 ASP    26      43.716  89.851  39.545  1.00  0.00           O1-
ATOM    425  H   ASP    26      42.231  90.220  44.322  1.00  0.00           H  
ATOM    426  HA  ASP    26      42.214  92.296  42.172  1.00  0.00           H  
ATOM    427  HB2 ASP    26      44.032  90.867  42.259  1.00  0.00           H  
ATOM    428  HB3 ASP    26      43.056  89.400  41.880  1.00  0.00           H  
ATOM    429  N   VAL    27      40.036  91.678  41.068  1.00  0.00           N  
ATOM    430  CA  VAL    27      38.717  91.534  40.404  1.00  0.00           C  
ATOM    431  C   VAL    27      38.854  90.911  39.030  1.00  0.00           C  
ATOM    432  O   VAL    27      37.925  90.196  38.649  1.00  0.00           O  
ATOM    433  CB  VAL    27      37.980  92.861  40.315  1.00  0.00           C  
ATOM    434  CG1 VAL    27      36.554  92.730  39.690  1.00  0.00           C  
ATOM    435  CG2 VAL    27      37.682  93.384  41.706  1.00  0.00           C  
ATOM    436  H   VAL    27      40.557  92.518  40.859  1.00  0.00           H  
ATOM    437  HA  VAL    27      38.116  90.743  40.852  1.00  0.00           H  
ATOM    438  HB  VAL    27      38.572  93.616  39.797  1.00  0.00           H  
ATOM    439 HG11 VAL    27      36.225  93.749  39.488  1.00  0.00           H  
ATOM    440 HG12 VAL    27      36.568  92.181  38.748  1.00  0.00           H  
ATOM    441 HG13 VAL    27      35.946  92.114  40.352  1.00  0.00           H  
ATOM    442 HG21 VAL    27      38.619  93.556  42.235  1.00  0.00           H  
ATOM    443 HG22 VAL    27      37.059  94.277  41.646  1.00  0.00           H  
ATOM    444 HG23 VAL    27      37.060  92.675  42.251  1.00  0.00           H  
ATOM    445  N   TYR    28      39.895  91.231  38.283  1.00  0.00           N  
ATOM    446  CA  TYR    28      39.982  90.874  36.886  1.00  0.00           C  
ATOM    447  C   TYR    28      40.228  89.353  36.685  1.00  0.00           C  
ATOM    448  O   TYR    28      39.429  88.682  36.055  1.00  0.00           O  
ATOM    449  CB  TYR    28      41.118  91.603  36.302  1.00  0.00           C  
ATOM    450  CG  TYR    28      41.198  91.692  34.805  1.00  0.00           C  
ATOM    451  CD1 TYR    28      40.184  91.199  34.032  1.00  0.00           C  
ATOM    452  CD2 TYR    28      42.257  92.349  34.146  1.00  0.00           C  
ATOM    453  CE1 TYR    28      40.355  91.277  32.592  1.00  0.00           C  
ATOM    454  CE2 TYR    28      42.518  92.295  32.803  1.00  0.00           C  
ATOM    455  CZ  TYR    28      41.522  91.709  31.976  1.00  0.00           C  
ATOM    456  OH  TYR    28      41.788  91.523  30.645  1.00  0.00           O  
ATOM    457  H   TYR    28      40.578  91.880  38.646  1.00  0.00           H  
ATOM    458  HA  TYR    28      39.033  91.152  36.428  1.00  0.00           H  
ATOM    459  HB2 TYR    28      41.162  92.616  36.701  1.00  0.00           H  
ATOM    460  HB3 TYR    28      42.090  91.248  36.644  1.00  0.00           H  
ATOM    461  HD1 TYR    28      39.243  90.782  34.359  1.00  0.00           H  
ATOM    462  HD2 TYR    28      43.074  92.781  34.705  1.00  0.00           H  
ATOM    463  HE1 TYR    28      39.682  90.627  32.054  1.00  0.00           H  
ATOM    464  HE2 TYR    28      43.473  92.515  32.350  1.00  0.00           H  
ATOM    465  HH  TYR    28      42.703  91.646  30.381  1.00  0.00           H  
ATOM    466  N   SER    29      41.075  88.759  37.478  1.00  0.00           N  
ATOM    467  CA  SER    29      41.212  87.350  37.486  1.00  0.00           C  
ATOM    468  C   SER    29      40.033  86.499  38.054  1.00  0.00           C  
ATOM    469  O   SER    29      40.058  85.270  38.028  1.00  0.00           O  
ATOM    470  CB  SER    29      42.537  87.009  38.191  1.00  0.00           C  
ATOM    471  OG  SER    29      42.634  87.501  39.526  1.00  0.00           O  
ATOM    472  H   SER    29      41.606  89.327  38.123  1.00  0.00           H  
ATOM    473  HA  SER    29      41.311  86.975  36.468  1.00  0.00           H  
ATOM    474  HB2 SER    29      42.707  85.934  38.140  1.00  0.00           H  
ATOM    475  HB3 SER    29      43.359  87.481  37.653  1.00  0.00           H  
ATOM    476  HG  SER    29      43.164  88.301  39.529  1.00  0.00           H  
ATOM    477  N   ALA    30      38.957  87.156  38.693  1.00  0.00           N  
ATOM    478  CA  ALA    30      37.782  86.564  39.363  1.00  0.00           C  
ATOM    479  C   ALA    30      36.541  86.491  38.444  1.00  0.00           C  
ATOM    480  O   ALA    30      35.635  85.742  38.719  1.00  0.00           O  
ATOM    481  CB  ALA    30      37.550  87.328  40.591  1.00  0.00           C  
ATOM    482  H   ALA    30      38.936  88.165  38.732  1.00  0.00           H  
ATOM    483  HA  ALA    30      37.902  85.569  39.791  1.00  0.00           H  
ATOM    484  HB1 ALA    30      37.386  88.387  40.395  1.00  0.00           H  
ATOM    485  HB2 ALA    30      36.672  86.970  41.130  1.00  0.00           H  
ATOM    486  HB3 ALA    30      38.321  87.245  41.356  1.00  0.00           H  
ATOM    487  N   ALA    31      36.419  87.376  37.423  1.00  0.00           N  
ATOM    488  CA  ALA    31      35.225  87.768  36.808  1.00  0.00           C  
ATOM    489  C   ALA    31      34.712  86.651  35.777  1.00  0.00           C  
ATOM    490  O   ALA    31      35.603  86.123  35.095  1.00  0.00           O  
ATOM    491  CB  ALA    31      35.277  89.167  36.186  1.00  0.00           C  
ATOM    492  H   ALA    31      37.256  87.828  37.083  1.00  0.00           H  
ATOM    493  HA  ALA    31      34.519  87.874  37.632  1.00  0.00           H  
ATOM    494  HB1 ALA    31      35.972  89.287  35.356  1.00  0.00           H  
ATOM    495  HB2 ALA    31      34.267  89.517  35.970  1.00  0.00           H  
ATOM    496  HB3 ALA    31      35.582  89.820  37.004  1.00  0.00           H  
ATOM    497  N   PRO    32      33.441  86.341  35.763  1.00  0.00           N  
ATOM    498  CA  PRO    32      32.906  85.433  34.767  1.00  0.00           C  
ATOM    499  C   PRO    32      33.256  85.823  33.326  1.00  0.00           C  
ATOM    500  O   PRO    32      33.536  86.959  32.952  1.00  0.00           O  
ATOM    501  CB  PRO    32      31.441  85.289  35.044  1.00  0.00           C  
ATOM    502  CG  PRO    32      31.010  86.604  35.650  1.00  0.00           C  
ATOM    503  CD  PRO    32      32.343  86.911  36.509  1.00  0.00           C  
ATOM    504  HA  PRO    32      33.349  84.449  34.919  1.00  0.00           H  
ATOM    505  HB2 PRO    32      30.823  85.097  34.166  1.00  0.00           H  
ATOM    506  HB3 PRO    32      31.166  84.504  35.749  1.00  0.00           H  
ATOM    507  HG2 PRO    32      30.988  87.447  34.959  1.00  0.00           H  
ATOM    508  HG3 PRO    32      30.122  86.349  36.228  1.00  0.00           H  
ATOM    509  HD2 PRO    32      32.505  87.988  36.565  1.00  0.00           H  
ATOM    510  HD3 PRO    32      32.218  86.430  37.479  1.00  0.00           H  
ATOM    511  N   ALA    33      33.079  84.880  32.347  1.00  0.00           N  
ATOM    512  CA  ALA    33      33.418  84.981  30.927  1.00  0.00           C  
ATOM    513  C   ALA    33      32.555  86.043  30.293  1.00  0.00           C  
ATOM    514  O   ALA    33      33.072  86.920  29.636  1.00  0.00           O  
ATOM    515  CB  ALA    33      33.339  83.608  30.243  1.00  0.00           C  
ATOM    516  H   ALA    33      32.681  83.992  32.619  1.00  0.00           H  
ATOM    517  HA  ALA    33      34.478  85.217  30.834  1.00  0.00           H  
ATOM    518  HB1 ALA    33      32.325  83.224  30.350  1.00  0.00           H  
ATOM    519  HB2 ALA    33      33.642  83.569  29.197  1.00  0.00           H  
ATOM    520  HB3 ALA    33      34.011  82.934  30.774  1.00  0.00           H  
ATOM    521  N   GLY    34      31.219  86.014  30.488  1.00  0.00           N  
ATOM    522  CA  GLY    34      30.230  86.915  29.778  1.00  0.00           C  
ATOM    523  C   GLY    34      30.195  88.354  30.330  1.00  0.00           C  
ATOM    524  O   GLY    34      29.452  89.114  29.693  1.00  0.00           O  
ATOM    525  H   GLY    34      30.806  85.319  31.093  1.00  0.00           H  
ATOM    526  HA2 GLY    34      30.461  86.957  28.713  1.00  0.00           H  
ATOM    527  HA3 GLY    34      29.262  86.445  29.950  1.00  0.00           H  
ATOM    528  N   ALA    35      30.950  88.714  31.333  1.00  0.00           N  
ATOM    529  CA  ALA    35      30.844  90.078  31.839  1.00  0.00           C  
ATOM    530  C   ALA    35      31.767  91.030  31.076  1.00  0.00           C  
ATOM    531  O   ALA    35      32.692  90.566  30.589  1.00  0.00           O  
ATOM    532  CB  ALA    35      31.248  89.984  33.423  1.00  0.00           C  
ATOM    533  H   ALA    35      31.834  88.241  31.455  1.00  0.00           H  
ATOM    534  HA  ALA    35      29.789  90.342  31.760  1.00  0.00           H  
ATOM    535  HB1 ALA    35      31.392  91.020  33.728  1.00  0.00           H  
ATOM    536  HB2 ALA    35      30.456  89.374  33.857  1.00  0.00           H  
ATOM    537  HB3 ALA    35      32.160  89.429  33.643  1.00  0.00           H  
ATOM    538  N   GLN    36      31.555  92.314  31.198  1.00  0.00           N  
ATOM    539  CA  GLN    36      32.438  93.358  30.673  1.00  0.00           C  
ATOM    540  C   GLN    36      32.680  94.396  31.752  1.00  0.00           C  
ATOM    541  O   GLN    36      33.689  95.052  31.711  1.00  0.00           O  
ATOM    542  CB  GLN    36      31.732  94.088  29.550  1.00  0.00           C  
ATOM    543  CG  GLN    36      32.572  95.200  28.915  1.00  0.00           C  
ATOM    544  CD  GLN    36      33.943  94.615  28.563  1.00  0.00           C  
ATOM    545  NE2 GLN    36      34.972  95.416  28.826  1.00  0.00           N  
ATOM    546  OE1 GLN    36      34.160  93.497  28.101  1.00  0.00           O  
ATOM    547  H   GLN    36      30.732  92.607  31.705  1.00  0.00           H  
ATOM    548  HA  GLN    36      33.415  92.946  30.420  1.00  0.00           H  
ATOM    549  HB2 GLN    36      31.477  93.334  28.806  1.00  0.00           H  
ATOM    550  HB3 GLN    36      30.830  94.599  29.889  1.00  0.00           H  
ATOM    551  HG2 GLN    36      32.083  95.705  28.081  1.00  0.00           H  
ATOM    552  HG3 GLN    36      32.559  96.049  29.598  1.00  0.00           H  
ATOM    553 HE21 GLN    36      35.890  95.131  28.515  1.00  0.00           H  
ATOM    554 HE22 GLN    36      34.915  96.333  29.246  1.00  0.00           H  
ATOM    555  N   THR    37      31.842  94.572  32.759  1.00  0.00           N  
ATOM    556  CA  THR    37      32.004  95.616  33.789  1.00  0.00           C  
ATOM    557  C   THR    37      31.712  95.105  35.274  1.00  0.00           C  
ATOM    558  O   THR    37      31.006  94.116  35.441  1.00  0.00           O  
ATOM    559  CB  THR    37      30.979  96.740  33.454  1.00  0.00           C  
ATOM    560  CG2 THR    37      31.670  97.765  32.588  1.00  0.00           C  
ATOM    561  OG1 THR    37      29.749  96.302  32.852  1.00  0.00           O  
ATOM    562  H   THR    37      31.043  93.965  32.877  1.00  0.00           H  
ATOM    563  HA  THR    37      32.984  96.092  33.821  1.00  0.00           H  
ATOM    564  HB  THR    37      30.747  97.292  34.365  1.00  0.00           H  
ATOM    565  HG1 THR    37      29.097  96.959  33.107  1.00  0.00           H  
ATOM    566 HG21 THR    37      32.162  98.515  33.207  1.00  0.00           H  
ATOM    567 HG22 THR    37      32.419  97.319  31.933  1.00  0.00           H  
ATOM    568 HG23 THR    37      30.848  98.118  31.966  1.00  0.00           H  
ATOM    569  N   PHE    38      32.300  95.836  36.197  1.00  0.00           N  
ATOM    570  CA  PHE    38      32.046  95.547  37.588  1.00  0.00           C  
ATOM    571  C   PHE    38      31.329  96.762  38.248  1.00  0.00           C  
ATOM    572  O   PHE    38      31.517  97.897  37.749  1.00  0.00           O  
ATOM    573  CB  PHE    38      33.185  95.110  38.360  1.00  0.00           C  
ATOM    574  CG  PHE    38      34.352  96.086  38.688  1.00  0.00           C  
ATOM    575  CD1 PHE    38      34.327  96.877  39.873  1.00  0.00           C  
ATOM    576  CD2 PHE    38      35.479  96.110  37.918  1.00  0.00           C  
ATOM    577  CE1 PHE    38      35.371  97.721  40.270  1.00  0.00           C  
ATOM    578  CE2 PHE    38      36.518  96.929  38.209  1.00  0.00           C  
ATOM    579  CZ  PHE    38      36.449  97.800  39.408  1.00  0.00           C  
ATOM    580  H   PHE    38      32.843  96.675  36.048  1.00  0.00           H  
ATOM    581  HA  PHE    38      31.347  94.711  37.615  1.00  0.00           H  
ATOM    582  HB2 PHE    38      32.774  94.674  39.270  1.00  0.00           H  
ATOM    583  HB3 PHE    38      33.649  94.305  37.790  1.00  0.00           H  
ATOM    584  HD1 PHE    38      33.476  96.797  40.533  1.00  0.00           H  
ATOM    585  HD2 PHE    38      35.478  95.458  37.057  1.00  0.00           H  
ATOM    586  HE1 PHE    38      35.428  98.207  41.233  1.00  0.00           H  
ATOM    587  HE2 PHE    38      37.449  96.963  37.663  1.00  0.00           H  
ATOM    588  HZ  PHE    38      37.354  98.345  39.629  1.00  0.00           H  
ATOM    589  N   SER    39      30.578  96.511  39.323  1.00  0.00           N  
ATOM    590  CA  SER    39      30.070  97.552  40.187  1.00  0.00           C  
ATOM    591  C   SER    39      30.177  97.173  41.698  1.00  0.00           C  
ATOM    592  O   SER    39      30.377  96.039  42.070  1.00  0.00           O  
ATOM    593  CB  SER    39      28.718  97.994  39.700  1.00  0.00           C  
ATOM    594  OG  SER    39      28.316  99.136  40.403  1.00  0.00           O  
ATOM    595  H   SER    39      30.398  95.539  39.533  1.00  0.00           H  
ATOM    596  HA  SER    39      30.707  98.424  40.042  1.00  0.00           H  
ATOM    597  HB2 SER    39      28.785  98.186  38.630  1.00  0.00           H  
ATOM    598  HB3 SER    39      27.986  97.202  39.860  1.00  0.00           H  
ATOM    599  HG  SER    39      28.756  99.876  39.978  1.00  0.00           H  
ATOM    600  N   LEU    40      30.115  98.193  42.549  1.00  0.00           N  
ATOM    601  CA  LEU    40      30.551  98.130  43.897  1.00  0.00           C  
ATOM    602  C   LEU    40      29.549  98.577  44.995  1.00  0.00           C  
ATOM    603  O   LEU    40      28.826  99.593  44.918  1.00  0.00           O  
ATOM    604  CB  LEU    40      31.818  98.923  44.138  1.00  0.00           C  
ATOM    605  CG  LEU    40      33.080  98.408  43.343  1.00  0.00           C  
ATOM    606  CD1 LEU    40      34.121  99.487  43.587  1.00  0.00           C  
ATOM    607  CD2 LEU    40      33.451  97.045  43.913  1.00  0.00           C  
ATOM    608  H   LEU    40      29.800  99.049  42.115  1.00  0.00           H  
ATOM    609  HA  LEU    40      30.788  97.085  44.098  1.00  0.00           H  
ATOM    610  HB2 LEU    40      31.560  99.948  43.871  1.00  0.00           H  
ATOM    611  HB3 LEU    40      32.052  98.843  45.199  1.00  0.00           H  
ATOM    612  HG  LEU    40      32.897  98.403  42.269  1.00  0.00           H  
ATOM    613 HD11 LEU    40      34.708  99.299  44.486  1.00  0.00           H  
ATOM    614 HD12 LEU    40      34.760  99.486  42.703  1.00  0.00           H  
ATOM    615 HD13 LEU    40      33.729 100.498  43.696  1.00  0.00           H  
ATOM    616 HD21 LEU    40      32.849  96.178  43.642  1.00  0.00           H  
ATOM    617 HD22 LEU    40      34.359  96.773  43.374  1.00  0.00           H  
ATOM    618 HD23 LEU    40      33.491  97.007  45.001  1.00  0.00           H  
ATOM    619  N   LYS    41      29.320  97.752  46.004  1.00  0.00           N  
ATOM    620  CA  LYS    41      28.454  98.016  47.195  1.00  0.00           C  
ATOM    621  C   LYS    41      29.188  97.668  48.576  1.00  0.00           C  
ATOM    622  O   LYS    41      29.888  96.677  48.634  1.00  0.00           O  
ATOM    623  CB  LYS    41      27.113  97.291  46.956  1.00  0.00           C  
ATOM    624  CG  LYS    41      26.087  97.894  47.983  1.00  0.00           C  
ATOM    625  CD  LYS    41      24.658  97.549  47.635  1.00  0.00           C  
ATOM    626  CE  LYS    41      24.045  98.127  46.371  1.00  0.00           C  
ATOM    627  NZ  LYS    41      22.587  97.739  46.256  1.00  0.00           N1+
ATOM    628  H   LYS    41      29.589  96.792  45.843  1.00  0.00           H  
ATOM    629  HA  LYS    41      28.382  99.102  47.244  1.00  0.00           H  
ATOM    630  HB2 LYS    41      26.916  97.477  45.900  1.00  0.00           H  
ATOM    631  HB3 LYS    41      27.176  96.240  47.236  1.00  0.00           H  
ATOM    632  HG2 LYS    41      26.291  97.473  48.967  1.00  0.00           H  
ATOM    633  HG3 LYS    41      26.327  98.955  48.047  1.00  0.00           H  
ATOM    634  HD2 LYS    41      24.433  96.483  47.684  1.00  0.00           H  
ATOM    635  HD3 LYS    41      24.088  98.006  48.444  1.00  0.00           H  
ATOM    636  HE2 LYS    41      24.152  99.206  46.481  1.00  0.00           H  
ATOM    637  HE3 LYS    41      24.693  97.915  45.520  1.00  0.00           H  
ATOM    638  HZ1 LYS    41      22.621  96.745  46.079  1.00  0.00           H  
ATOM    639  HZ2 LYS    41      22.050  98.004  47.069  1.00  0.00           H  
ATOM    640  HZ3 LYS    41      22.216  98.190  45.432  1.00  0.00           H  
ATOM    641  N   HIP    42      28.927  98.370  49.675  1.00  0.00           N  
ATOM    642  CA  HIP    42      29.425  98.011  51.031  1.00  0.00           C  
ATOM    643  C   HIP    42      28.557  98.594  52.142  1.00  0.00           C  
ATOM    644  O   HIP    42      28.086  99.684  51.973  1.00  0.00           O  
ATOM    645  CB  HIP    42      30.872  98.289  51.092  1.00  0.00           C  
ATOM    646  CG  HIP    42      31.204  99.757  51.124  1.00  0.00           C  
ATOM    647  CD2 HIP    42      31.545 100.597  50.083  1.00  0.00           C  
ATOM    648  ND1 HIP    42      31.242 100.632  52.259  1.00  0.00           N1+
ATOM    649  CE1 HIP    42      31.507 101.878  51.894  1.00  0.00           C  
ATOM    650  NE2 HIP    42      31.686 101.870  50.535  1.00  0.00           N  
ATOM    651  H   HIP    42      28.100  98.943  49.594  1.00  0.00           H  
ATOM    652  HA  HIP    42      29.203  96.952  51.156  1.00  0.00           H  
ATOM    653  HB2 HIP    42      31.317  97.987  52.040  1.00  0.00           H  
ATOM    654  HB3 HIP    42      31.375  97.890  50.211  1.00  0.00           H  
ATOM    655  HD1 HIP    42      30.900 100.503  53.200  1.00  0.00           H  
ATOM    656  HD2 HIP    42      31.540 100.347  49.033  1.00  0.00           H  
ATOM    657  HE1 HIP    42      31.482 102.801  52.455  1.00  0.00           H  
ATOM    658  HE2 HIP    42      31.748 102.708  49.975  1.00  0.00           H  
ATOM    659  N   SER    43      28.591  98.003  53.384  1.00  0.00           N  
ATOM    660  CA  SER    43      28.048  98.574  54.694  1.00  0.00           C  
ATOM    661  C   SER    43      28.810  99.844  55.147  1.00  0.00           C  
ATOM    662  O   SER    43      29.891 100.081  54.730  1.00  0.00           O  
ATOM    663  CB  SER    43      27.954  97.398  55.697  1.00  0.00           C  
ATOM    664  OG  SER    43      27.697  96.147  55.074  1.00  0.00           O  
ATOM    665  H   SER    43      28.904  97.043  53.409  1.00  0.00           H  
ATOM    666  HA  SER    43      27.010  98.803  54.453  1.00  0.00           H  
ATOM    667  HB2 SER    43      28.780  97.393  56.408  1.00  0.00           H  
ATOM    668  HB3 SER    43      27.148  97.631  56.394  1.00  0.00           H  
ATOM    669  HG  SER    43      26.860  96.245  54.613  1.00  0.00           H  
ATOM    670  N   GLU    44      28.201 100.628  55.988  1.00  0.00           N  
ATOM    671  CA  GLU    44      28.716 101.993  56.331  1.00  0.00           C  
ATOM    672  C   GLU    44      29.899 101.870  57.292  1.00  0.00           C  
ATOM    673  O   GLU    44      30.768 102.748  57.377  1.00  0.00           O  
ATOM    674  CB  GLU    44      27.634 102.782  57.066  1.00  0.00           C  
ATOM    675  CG  GLU    44      26.286 102.932  56.274  1.00  0.00           C  
ATOM    676  CD  GLU    44      26.300 103.587  54.832  1.00  0.00           C  
ATOM    677  OE1 GLU    44      27.322 104.306  54.447  1.00  0.00           O  
ATOM    678  OE2 GLU    44      25.399 103.335  53.978  1.00  0.00           O1-
ATOM    679  H   GLU    44      27.411 100.279  56.511  1.00  0.00           H  
ATOM    680  HA  GLU    44      29.037 102.407  55.375  1.00  0.00           H  
ATOM    681  HB2 GLU    44      27.433 102.201  57.966  1.00  0.00           H  
ATOM    682  HB3 GLU    44      28.033 103.767  57.309  1.00  0.00           H  
ATOM    683  HG2 GLU    44      25.969 101.907  56.085  1.00  0.00           H  
ATOM    684  HG3 GLU    44      25.581 103.467  56.910  1.00  0.00           H  
ATOM    685  N   HIP    45      30.017 100.887  58.220  1.00  0.00           N  
ATOM    686  CA  HIP    45      31.170 100.538  59.001  1.00  0.00           C  
ATOM    687  C   HIP    45      32.375 100.199  58.173  1.00  0.00           C  
ATOM    688  O   HIP    45      33.502 100.265  58.661  1.00  0.00           O  
ATOM    689  CB  HIP    45      30.807  99.386  60.022  1.00  0.00           C  
ATOM    690  CG  HIP    45      29.670  99.701  60.913  1.00  0.00           C  
ATOM    691  CD2 HIP    45      29.221 100.917  61.356  1.00  0.00           C  
ATOM    692  ND1 HIP    45      28.891  98.781  61.601  1.00  0.00           N1+
ATOM    693  CE1 HIP    45      27.990  99.446  62.320  1.00  0.00           C  
ATOM    694  NE2 HIP    45      28.165 100.754  62.166  1.00  0.00           N  
ATOM    695  H   HIP    45      29.309 100.168  58.257  1.00  0.00           H  
ATOM    696  HA  HIP    45      31.407 101.426  59.587  1.00  0.00           H  
ATOM    697  HB2 HIP    45      30.525  98.493  59.465  1.00  0.00           H  
ATOM    698  HB3 HIP    45      31.727  99.221  60.583  1.00  0.00           H  
ATOM    699  HD1 HIP    45      28.924  97.779  61.482  1.00  0.00           H  
ATOM    700  HD2 HIP    45      29.590 101.858  60.975  1.00  0.00           H  
ATOM    701  HE1 HIP    45      27.204  98.953  62.873  1.00  0.00           H  
ATOM    702  HE2 HIP    45      27.558 101.485  62.507  1.00  0.00           H  
ATOM    703  N   VAL    46      32.179  99.734  56.889  1.00  0.00           N  
ATOM    704  CA  VAL    46      33.298  99.390  56.077  1.00  0.00           C  
ATOM    705  C   VAL    46      33.606 100.598  55.155  1.00  0.00           C  
ATOM    706  O   VAL    46      32.803 101.445  54.892  1.00  0.00           O  
ATOM    707  CB  VAL    46      32.881  98.066  55.235  1.00  0.00           C  
ATOM    708  CG1 VAL    46      33.981  97.364  54.374  1.00  0.00           C  
ATOM    709  CG2 VAL    46      32.464  96.880  56.197  1.00  0.00           C  
ATOM    710  H   VAL    46      31.267  99.681  56.458  1.00  0.00           H  
ATOM    711  HA  VAL    46      34.207  99.175  56.639  1.00  0.00           H  
ATOM    712  HB  VAL    46      32.090  98.241  54.506  1.00  0.00           H  
ATOM    713 HG11 VAL    46      34.287  98.057  53.590  1.00  0.00           H  
ATOM    714 HG12 VAL    46      34.869  97.127  54.960  1.00  0.00           H  
ATOM    715 HG13 VAL    46      33.496  96.471  53.978  1.00  0.00           H  
ATOM    716 HG21 VAL    46      33.239  96.440  56.824  1.00  0.00           H  
ATOM    717 HG22 VAL    46      31.752  97.298  56.908  1.00  0.00           H  
ATOM    718 HG23 VAL    46      31.954  96.109  55.618  1.00  0.00           H  
ATOM    719  N   TRP    47      34.815 100.611  54.587  1.00  0.00           N  
ATOM    720  CA  TRP    47      35.136 101.531  53.483  1.00  0.00           C  
ATOM    721  C   TRP    47      35.876 100.714  52.376  1.00  0.00           C  
ATOM    722  O   TRP    47      36.488  99.669  52.531  1.00  0.00           O  
ATOM    723  CB  TRP    47      36.070 102.678  53.961  1.00  0.00           C  
ATOM    724  CG  TRP    47      35.511 103.896  54.711  1.00  0.00           C  
ATOM    725  CD1 TRP    47      34.304 104.404  54.579  1.00  0.00           C  
ATOM    726  CD2 TRP    47      36.216 104.666  55.721  1.00  0.00           C  
ATOM    727  CE2 TRP    47      35.276 105.522  56.301  1.00  0.00           C  
ATOM    728  CE3 TRP    47      37.529 104.499  56.266  1.00  0.00           C  
ATOM    729  NE1 TRP    47      34.149 105.441  55.495  1.00  0.00           N  
ATOM    730  CZ2 TRP    47      35.584 106.246  57.488  1.00  0.00           C  
ATOM    731  CZ3 TRP    47      37.794 105.244  57.456  1.00  0.00           C  
ATOM    732  CH2 TRP    47      36.896 106.039  58.042  1.00  0.00           C  
ATOM    733  H   TRP    47      35.506  99.958  54.928  1.00  0.00           H  
ATOM    734  HA  TRP    47      34.223 101.947  53.057  1.00  0.00           H  
ATOM    735  HB2 TRP    47      36.847 102.153  54.516  1.00  0.00           H  
ATOM    736  HB3 TRP    47      36.603 103.149  53.135  1.00  0.00           H  
ATOM    737  HD1 TRP    47      33.526 104.081  53.904  1.00  0.00           H  
ATOM    738  HE1 TRP    47      33.260 105.912  55.586  1.00  0.00           H  
ATOM    739  HE3 TRP    47      38.296 103.786  56.000  1.00  0.00           H  
ATOM    740  HZ2 TRP    47      34.904 107.043  57.748  1.00  0.00           H  
ATOM    741  HZ3 TRP    47      38.743 105.122  57.957  1.00  0.00           H  
ATOM    742  HH2 TRP    47      37.219 106.594  58.911  1.00  0.00           H  
ATOM    743  N   VAL    48      35.693 101.242  51.176  1.00  0.00           N  
ATOM    744  CA  VAL    48      36.164 100.640  49.928  1.00  0.00           C  
ATOM    745  C   VAL    48      36.639 101.699  48.864  1.00  0.00           C  
ATOM    746  O   VAL    48      35.911 102.635  48.512  1.00  0.00           O  
ATOM    747  CB  VAL    48      35.019  99.883  49.332  1.00  0.00           C  
ATOM    748  CG1 VAL    48      35.459  99.186  48.030  1.00  0.00           C  
ATOM    749  CG2 VAL    48      34.378  98.810  50.195  1.00  0.00           C  
ATOM    750  H   VAL    48      35.135 102.080  51.100  1.00  0.00           H  
ATOM    751  HA  VAL    48      36.993  99.946  50.069  1.00  0.00           H  
ATOM    752  HB  VAL    48      34.203 100.552  49.060  1.00  0.00           H  
ATOM    753 HG11 VAL    48      36.125  98.376  48.327  1.00  0.00           H  
ATOM    754 HG12 VAL    48      34.618  98.729  47.508  1.00  0.00           H  
ATOM    755 HG13 VAL    48      35.968  99.812  47.297  1.00  0.00           H  
ATOM    756 HG21 VAL    48      33.671  99.229  50.911  1.00  0.00           H  
ATOM    757 HG22 VAL    48      33.793  98.109  49.601  1.00  0.00           H  
ATOM    758 HG23 VAL    48      35.138  98.274  50.764  1.00  0.00           H  
ATOM    759  N   GLU    49      37.897 101.536  48.496  1.00  0.00           N  
ATOM    760  CA  GLU    49      38.644 102.346  47.486  1.00  0.00           C  
ATOM    761  C   GLU    49      38.905 101.394  46.266  1.00  0.00           C  
ATOM    762  O   GLU    49      39.286 100.251  46.401  1.00  0.00           O  
ATOM    763  CB  GLU    49      39.972 102.876  48.027  1.00  0.00           C  
ATOM    764  CG  GLU    49      39.776 104.204  48.823  1.00  0.00           C  
ATOM    765  CD  GLU    49      40.953 104.235  49.875  1.00  0.00           C  
ATOM    766  OE1 GLU    49      41.636 105.274  50.061  1.00  0.00           O  
ATOM    767  OE2 GLU    49      41.175 103.297  50.584  1.00  0.00           O1-
ATOM    768  H   GLU    49      38.406 100.701  48.749  1.00  0.00           H  
ATOM    769  HA  GLU    49      37.947 103.129  47.185  1.00  0.00           H  
ATOM    770  HB2 GLU    49      40.331 102.083  48.684  1.00  0.00           H  
ATOM    771  HB3 GLU    49      40.619 103.067  47.171  1.00  0.00           H  
ATOM    772  HG2 GLU    49      39.809 105.001  48.080  1.00  0.00           H  
ATOM    773  HG3 GLU    49      38.878 104.265  49.437  1.00  0.00           H  
ATOM    774  N   VAL    50      38.826 101.913  45.060  1.00  0.00           N  
ATOM    775  CA  VAL    50      39.313 101.302  43.778  1.00  0.00           C  
ATOM    776  C   VAL    50      40.774 101.711  43.688  1.00  0.00           C  
ATOM    777  O   VAL    50      41.046 102.888  43.875  1.00  0.00           O  
ATOM    778  CB  VAL    50      38.471 101.716  42.531  1.00  0.00           C  
ATOM    779  CG1 VAL    50      38.902 100.941  41.241  1.00  0.00           C  
ATOM    780  CG2 VAL    50      37.024 101.253  42.774  1.00  0.00           C  
ATOM    781  H   VAL    50      38.483 102.860  44.989  1.00  0.00           H  
ATOM    782  HA  VAL    50      39.315 100.226  43.949  1.00  0.00           H  
ATOM    783  HB  VAL    50      38.668 102.766  42.316  1.00  0.00           H  
ATOM    784 HG11 VAL    50      38.147 101.023  40.458  1.00  0.00           H  
ATOM    785 HG12 VAL    50      39.818 101.403  40.874  1.00  0.00           H  
ATOM    786 HG13 VAL    50      39.016  99.894  41.521  1.00  0.00           H  
ATOM    787 HG21 VAL    50      36.595 101.716  43.663  1.00  0.00           H  
ATOM    788 HG22 VAL    50      36.370 101.530  41.946  1.00  0.00           H  
ATOM    789 HG23 VAL    50      37.037 100.167  42.866  1.00  0.00           H  
ATOM    790  N   VAL    51      41.719 100.881  43.197  1.00  0.00           N  
ATOM    791  CA  VAL    51      43.123 101.099  43.253  1.00  0.00           C  
ATOM    792  C   VAL    51      43.730 100.906  41.907  1.00  0.00           C  
ATOM    793  O   VAL    51      43.365  99.918  41.241  1.00  0.00           O  
ATOM    794  CB  VAL    51      43.691 100.120  44.325  1.00  0.00           C  
ATOM    795  CG1 VAL    51      45.282 100.234  44.365  1.00  0.00           C  
ATOM    796  CG2 VAL    51      43.261 100.639  45.634  1.00  0.00           C  
ATOM    797  H   VAL    51      41.481  99.926  42.970  1.00  0.00           H  
ATOM    798  HA  VAL    51      43.435 102.076  43.623  1.00  0.00           H  
ATOM    799  HB  VAL    51      43.360  99.086  44.224  1.00  0.00           H  
ATOM    800 HG11 VAL    51      45.551 101.067  45.015  1.00  0.00           H  
ATOM    801 HG12 VAL    51      45.636  99.332  44.864  1.00  0.00           H  
ATOM    802 HG13 VAL    51      45.858 100.310  43.443  1.00  0.00           H  
ATOM    803 HG21 VAL    51      42.192 100.500  45.795  1.00  0.00           H  
ATOM    804 HG22 VAL    51      43.711 100.114  46.476  1.00  0.00           H  
ATOM    805 HG23 VAL    51      43.536 101.692  45.699  1.00  0.00           H  
ATOM    806  N   ARG    52      44.663 101.809  41.518  1.00  0.00           N  
ATOM    807  CA  ARG    52      45.430 101.819  40.295  1.00  0.00           C  
ATOM    808  C   ARG    52      46.819 102.316  40.487  1.00  0.00           C  
ATOM    809  O   ARG    52      47.101 103.368  41.050  1.00  0.00           O  
ATOM    810  CB  ARG    52      44.832 102.672  39.181  1.00  0.00           C  
ATOM    811  CG  ARG    52      43.909 101.798  38.432  1.00  0.00           C  
ATOM    812  CD  ARG    52      43.520 102.500  37.082  1.00  0.00           C  
ATOM    813  NE  ARG    52      42.288 101.948  36.621  1.00  0.00           N  
ATOM    814  CZ  ARG    52      41.059 102.491  36.674  1.00  0.00           C  
ATOM    815  NH1 ARG    52      40.741 103.630  37.220  1.00  0.00           N1+
ATOM    816  NH2 ARG    52      40.018 101.747  36.327  1.00  0.00           N  
ATOM    817  H   ARG    52      44.935 102.561  42.135  1.00  0.00           H  
ATOM    818  HA  ARG    52      45.450 100.816  39.869  1.00  0.00           H  
ATOM    819  HB2 ARG    52      44.301 103.529  39.596  1.00  0.00           H  
ATOM    820  HB3 ARG    52      45.632 103.023  38.530  1.00  0.00           H  
ATOM    821  HG2 ARG    52      44.359 100.942  37.931  1.00  0.00           H  
ATOM    822  HG3 ARG    52      42.980 101.574  38.957  1.00  0.00           H  
ATOM    823  HD2 ARG    52      43.355 103.570  37.209  1.00  0.00           H  
ATOM    824  HD3 ARG    52      44.276 102.387  36.305  1.00  0.00           H  
ATOM    825  HE  ARG    52      42.335 100.990  36.304  1.00  0.00           H  
ATOM    826 HH11 ARG    52      41.367 104.281  37.672  1.00  0.00           H  
ATOM    827 HH12 ARG    52      39.760 103.842  37.338  1.00  0.00           H  
ATOM    828 HH21 ARG    52      40.107 100.770  36.087  1.00  0.00           H  
ATOM    829 HH22 ARG    52      39.344 102.307  35.826  1.00  0.00           H  
ATOM    830  N   ASP    53      47.783 101.515  39.980  1.00  0.00           N  
ATOM    831  CA  ASP    53      49.278 101.649  40.198  1.00  0.00           C  
ATOM    832  C   ASP    53      49.731 101.576  41.702  1.00  0.00           C  
ATOM    833  O   ASP    53      50.710 102.236  42.176  1.00  0.00           O  
ATOM    834  CB  ASP    53      49.839 102.706  39.314  1.00  0.00           C  
ATOM    835  CG  ASP    53      49.219 102.717  37.907  1.00  0.00           C  
ATOM    836  OD1 ASP    53      49.343 101.735  37.225  1.00  0.00           O  
ATOM    837  OD2 ASP    53      48.696 103.821  37.595  1.00  0.00           O1-
ATOM    838  H   ASP    53      47.560 100.648  39.513  1.00  0.00           H  
ATOM    839  HA  ASP    53      49.672 100.790  39.654  1.00  0.00           H  
ATOM    840  HB2 ASP    53      49.530 103.626  39.810  1.00  0.00           H  
ATOM    841  HB3 ASP    53      50.924 102.623  39.252  1.00  0.00           H  
ATOM    842  N   GLY    54      48.915 100.906  42.468  1.00  0.00           N  
ATOM    843  CA  GLY    54      49.000 100.791  43.947  1.00  0.00           C  
ATOM    844  C   GLY    54      48.361 101.850  44.809  1.00  0.00           C  
ATOM    845  O   GLY    54      48.482 101.804  46.019  1.00  0.00           O  
ATOM    846  H   GLY    54      48.218 100.330  42.017  1.00  0.00           H  
ATOM    847  HA2 GLY    54      48.737  99.759  44.179  1.00  0.00           H  
ATOM    848  HA3 GLY    54      50.079 100.741  44.093  1.00  0.00           H  
ATOM    849  N   GLU    55      47.725 102.799  44.130  1.00  0.00           N  
ATOM    850  CA  GLU    55      47.148 104.035  44.819  1.00  0.00           C  
ATOM    851  C   GLU    55      45.577 104.018  44.730  1.00  0.00           C  
ATOM    852  O   GLU    55      45.024 103.680  43.700  1.00  0.00           O  
ATOM    853  CB  GLU    55      47.810 105.295  44.236  1.00  0.00           C  
ATOM    854  CG  GLU    55      49.378 105.259  44.501  1.00  0.00           C  
ATOM    855  CD  GLU    55      49.759 104.951  45.877  1.00  0.00           C  
ATOM    856  OE1 GLU    55      50.766 104.185  46.092  1.00  0.00           O  
ATOM    857  OE2 GLU    55      49.285 105.619  46.813  1.00  0.00           O1-
ATOM    858  H   GLU    55      47.731 102.718  43.123  1.00  0.00           H  
ATOM    859  HA  GLU    55      47.398 103.938  45.875  1.00  0.00           H  
ATOM    860  HB2 GLU    55      47.573 105.381  43.176  1.00  0.00           H  
ATOM    861  HB3 GLU    55      47.481 106.149  44.829  1.00  0.00           H  
ATOM    862  HG2 GLU    55      49.812 104.447  43.917  1.00  0.00           H  
ATOM    863  HG3 GLU    55      49.928 106.160  44.232  1.00  0.00           H  
ATOM    864  N   ALA    56      44.860 104.476  45.637  1.00  0.00           N  
ATOM    865  CA  ALA    56      43.385 104.722  45.608  1.00  0.00           C  
ATOM    866  C   ALA    56      43.009 105.821  44.644  1.00  0.00           C  
ATOM    867  O   ALA    56      43.425 106.931  44.868  1.00  0.00           O  
ATOM    868  CB  ALA    56      43.009 104.974  47.016  1.00  0.00           C  
ATOM    869  H   ALA    56      45.442 104.994  46.279  1.00  0.00           H  
ATOM    870  HA  ALA    56      43.000 103.735  45.353  1.00  0.00           H  
ATOM    871  HB1 ALA    56      43.084 106.045  47.207  1.00  0.00           H  
ATOM    872  HB2 ALA    56      41.936 104.788  47.070  1.00  0.00           H  
ATOM    873  HB3 ALA    56      43.533 104.354  47.744  1.00  0.00           H  
ATOM    874  N   GLU    57      42.196 105.451  43.664  1.00  0.00           N  
ATOM    875  CA  GLU    57      41.512 106.323  42.713  1.00  0.00           C  
ATOM    876  C   GLU    57      40.423 107.176  43.389  1.00  0.00           C  
ATOM    877  O   GLU    57      40.573 108.376  43.554  1.00  0.00           O  
ATOM    878  CB  GLU    57      40.904 105.434  41.563  1.00  0.00           C  
ATOM    879  CG  GLU    57      41.774 104.702  40.623  1.00  0.00           C  
ATOM    880  CD  GLU    57      42.695 105.615  39.764  1.00  0.00           C  
ATOM    881  OE1 GLU    57      42.638 105.548  38.496  1.00  0.00           O  
ATOM    882  OE2 GLU    57      43.444 106.380  40.412  1.00  0.00           O1-
ATOM    883  H   GLU    57      41.761 104.542  43.732  1.00  0.00           H  
ATOM    884  HA  GLU    57      42.286 106.992  42.336  1.00  0.00           H  
ATOM    885  HB2 GLU    57      40.284 104.734  42.124  1.00  0.00           H  
ATOM    886  HB3 GLU    57      40.354 106.139  40.939  1.00  0.00           H  
ATOM    887  HG2 GLU    57      42.444 104.159  41.289  1.00  0.00           H  
ATOM    888  HG3 GLU    57      41.212 104.022  39.983  1.00  0.00           H  
ATOM    889  N   GLU    58      39.431 106.549  43.941  1.00  0.00           N  
ATOM    890  CA  GLU    58      38.215 106.994  44.502  1.00  0.00           C  
ATOM    891  C   GLU    58      37.586 105.961  45.518  1.00  0.00           C  
ATOM    892  O   GLU    58      37.808 104.762  45.429  1.00  0.00           O  
ATOM    893  CB  GLU    58      37.180 107.243  43.368  1.00  0.00           C  
ATOM    894  CG  GLU    58      36.882 106.045  42.459  1.00  0.00           C  
ATOM    895  CD  GLU    58      36.551 106.468  41.050  1.00  0.00           C  
ATOM    896  OE1 GLU    58      36.606 105.658  40.127  1.00  0.00           O  
ATOM    897  OE2 GLU    58      36.037 107.602  40.824  1.00  0.00           O1-
ATOM    898  H   GLU    58      39.530 105.544  43.934  1.00  0.00           H  
ATOM    899  HA  GLU    58      38.329 107.917  45.072  1.00  0.00           H  
ATOM    900  HB2 GLU    58      36.242 107.707  43.674  1.00  0.00           H  
ATOM    901  HB3 GLU    58      37.720 107.956  42.744  1.00  0.00           H  
ATOM    902  HG2 GLU    58      37.765 105.406  42.456  1.00  0.00           H  
ATOM    903  HG3 GLU    58      36.098 105.418  42.883  1.00  0.00           H  
ATOM    904  N   VAL    59      36.801 106.485  46.491  1.00  0.00           N  
ATOM    905  CA  VAL    59      35.942 105.595  47.320  1.00  0.00           C  
ATOM    906  C   VAL    59      34.652 105.170  46.538  1.00  0.00           C  
ATOM    907  O   VAL    59      34.173 105.946  45.694  1.00  0.00           O  
ATOM    908  CB  VAL    59      35.649 106.157  48.697  1.00  0.00           C  
ATOM    909  CG1 VAL    59      36.964 106.616  49.333  1.00  0.00           C  
ATOM    910  CG2 VAL    59      34.528 107.268  48.659  1.00  0.00           C  
ATOM    911  H   VAL    59      36.775 107.480  46.666  1.00  0.00           H  
ATOM    912  HA  VAL    59      36.498 104.678  47.513  1.00  0.00           H  
ATOM    913  HB  VAL    59      35.137 105.371  49.252  1.00  0.00           H  
ATOM    914 HG11 VAL    59      37.663 107.138  48.680  1.00  0.00           H  
ATOM    915 HG12 VAL    59      36.745 107.295  50.158  1.00  0.00           H  
ATOM    916 HG13 VAL    59      37.391 105.662  49.642  1.00  0.00           H  
ATOM    917 HG21 VAL    59      34.723 108.107  47.992  1.00  0.00           H  
ATOM    918 HG22 VAL    59      33.601 106.845  48.272  1.00  0.00           H  
ATOM    919 HG23 VAL    59      34.407 107.640  49.676  1.00  0.00           H  
ATOM    920  N   ALA    60      34.044 104.054  46.781  1.00  0.00           N  
ATOM    921  CA  ALA    60      32.943 103.417  46.240  1.00  0.00           C  
ATOM    922  C   ALA    60      31.556 103.674  46.975  1.00  0.00           C  
ATOM    923  O   ALA    60      31.249 103.101  48.018  1.00  0.00           O  
ATOM    924  CB  ALA    60      33.251 102.034  46.016  1.00  0.00           C  
ATOM    925  H   ALA    60      34.528 103.473  47.451  1.00  0.00           H  
ATOM    926  HA  ALA    60      32.886 103.877  45.253  1.00  0.00           H  
ATOM    927  HB1 ALA    60      33.093 101.495  46.950  1.00  0.00           H  
ATOM    928  HB2 ALA    60      32.527 101.561  45.353  1.00  0.00           H  
ATOM    929  HB3 ALA    60      34.242 101.789  45.632  1.00  0.00           H  
ATOM    930  N   THR    61      30.862 104.707  46.583  1.00  0.00           N  
ATOM    931  CA  THR    61      29.830 105.448  47.284  1.00  0.00           C  
ATOM    932  C   THR    61      28.414 104.807  47.401  1.00  0.00           C  
ATOM    933  O   THR    61      27.363 105.378  47.702  1.00  0.00           O  
ATOM    934  CB  THR    61      29.604 106.829  46.545  1.00  0.00           C  
ATOM    935  CG2 THR    61      30.886 107.621  46.607  1.00  0.00           C  
ATOM    936  OG1 THR    61      29.071 106.775  45.263  1.00  0.00           O  
ATOM    937  H   THR    61      31.228 105.088  45.723  1.00  0.00           H  
ATOM    938  HA  THR    61      30.139 105.750  48.285  1.00  0.00           H  
ATOM    939  HB  THR    61      28.885 107.393  47.138  1.00  0.00           H  
ATOM    940  HG1 THR    61      28.417 107.477  45.279  1.00  0.00           H  
ATOM    941 HG21 THR    61      31.624 107.169  45.946  1.00  0.00           H  
ATOM    942 HG22 THR    61      30.714 108.638  46.254  1.00  0.00           H  
ATOM    943 HG23 THR    61      31.251 107.525  47.630  1.00  0.00           H  
ATOM    944  N   ASN    62      28.351 103.542  46.939  1.00  0.00           N  
ATOM    945  CA  ASN    62      27.145 102.758  46.667  1.00  0.00           C  
ATOM    946  C   ASN    62      26.095 103.432  45.742  1.00  0.00           C  
ATOM    947  O   ASN    62      24.903 103.157  45.864  1.00  0.00           O  
ATOM    948  CB  ASN    62      26.527 102.282  47.997  1.00  0.00           C  
ATOM    949  CG  ASN    62      27.539 101.851  49.059  1.00  0.00           C  
ATOM    950  ND2 ASN    62      27.562 102.203  50.314  1.00  0.00           N  
ATOM    951  OD1 ASN    62      28.591 101.157  48.695  1.00  0.00           O  
ATOM    952  H   ASN    62      29.198 103.255  46.469  1.00  0.00           H  
ATOM    953  HA  ASN    62      27.501 101.945  46.034  1.00  0.00           H  
ATOM    954  HB2 ASN    62      25.828 103.047  48.337  1.00  0.00           H  
ATOM    955  HB3 ASN    62      25.950 101.409  47.690  1.00  0.00           H  
ATOM    956 HD21 ASN    62      28.111 101.730  51.018  1.00  0.00           H  
ATOM    957 HD22 ASN    62      26.880 102.874  50.638  1.00  0.00           H  
ATOM    958  N   GLY    63      26.535 104.280  44.734  1.00  0.00           N  
ATOM    959  CA  GLY    63      25.747 104.780  43.607  1.00  0.00           C  
ATOM    960  C   GLY    63      25.802 103.929  42.317  1.00  0.00           C  
ATOM    961  O   GLY    63      26.439 102.865  42.329  1.00  0.00           O  
ATOM    962  H   GLY    63      27.486 104.611  44.811  1.00  0.00           H  
ATOM    963  HA2 GLY    63      24.701 104.822  43.910  1.00  0.00           H  
ATOM    964  HA3 GLY    63      25.979 105.810  43.336  1.00  0.00           H  
ATOM    965  N   LYS    64      25.165 104.379  41.228  1.00  0.00           N  
ATOM    966  CA  LYS    64      24.935 103.545  40.019  1.00  0.00           C  
ATOM    967  C   LYS    64      26.219 103.525  39.175  1.00  0.00           C  
ATOM    968  O   LYS    64      26.284 102.896  38.091  1.00  0.00           O  
ATOM    969  CB  LYS    64      23.885 104.235  39.087  1.00  0.00           C  
ATOM    970  CG  LYS    64      22.542 103.761  39.652  1.00  0.00           C  
ATOM    971  CD  LYS    64      21.410 104.670  39.174  1.00  0.00           C  
ATOM    972  CE  LYS    64      21.471 105.099  37.715  1.00  0.00           C  
ATOM    973  NZ  LYS    64      20.651 106.251  37.467  1.00  0.00           N1+
ATOM    974  H   LYS    64      24.732 105.291  41.230  1.00  0.00           H  
ATOM    975  HA  LYS    64      24.607 102.529  40.240  1.00  0.00           H  
ATOM    976  HB2 LYS    64      24.031 105.314  39.031  1.00  0.00           H  
ATOM    977  HB3 LYS    64      23.961 103.747  38.115  1.00  0.00           H  
ATOM    978  HG2 LYS    64      22.343 102.710  39.443  1.00  0.00           H  
ATOM    979  HG3 LYS    64      22.619 103.887  40.732  1.00  0.00           H  
ATOM    980  HD2 LYS    64      20.445 104.194  39.347  1.00  0.00           H  
ATOM    981  HD3 LYS    64      21.437 105.549  39.817  1.00  0.00           H  
ATOM    982  HE2 LYS    64      22.515 105.228  37.427  1.00  0.00           H  
ATOM    983  HE3 LYS    64      21.096 104.230  37.174  1.00  0.00           H  
ATOM    984  HZ1 LYS    64      19.656 106.092  37.533  1.00  0.00           H  
ATOM    985  HZ2 LYS    64      21.003 107.061  37.956  1.00  0.00           H  
ATOM    986  HZ3 LYS    64      20.744 106.444  36.480  1.00  0.00           H  
ATOM    987  N   GLN    65      27.265 104.254  39.623  1.00  0.00           N  
ATOM    988  CA  GLN    65      28.441 104.424  38.693  1.00  0.00           C  
ATOM    989  C   GLN    65      29.224 103.056  38.402  1.00  0.00           C  
ATOM    990  O   GLN    65      29.222 102.016  39.059  1.00  0.00           O  
ATOM    991  CB  GLN    65      29.442 105.462  39.283  1.00  0.00           C  
ATOM    992  CG  GLN    65      30.152 105.021  40.498  1.00  0.00           C  
ATOM    993  CD  GLN    65      29.523 105.515  41.830  1.00  0.00           C  
ATOM    994  NE2 GLN    65      30.256 105.988  42.713  1.00  0.00           N  
ATOM    995  OE1 GLN    65      28.338 105.607  42.015  1.00  0.00           O  
ATOM    996  H   GLN    65      27.406 104.815  40.451  1.00  0.00           H  
ATOM    997  HA  GLN    65      28.000 104.798  37.769  1.00  0.00           H  
ATOM    998  HB2 GLN    65      30.182 105.696  38.517  1.00  0.00           H  
ATOM    999  HB3 GLN    65      29.041 106.463  39.442  1.00  0.00           H  
ATOM   1000  HG2 GLN    65      30.265 103.938  40.540  1.00  0.00           H  
ATOM   1001  HG3 GLN    65      31.177 105.373  40.381  1.00  0.00           H  
ATOM   1002 HE21 GLN    65      29.720 106.124  43.558  1.00  0.00           H  
ATOM   1003 HE22 GLN    65      31.224 106.264  42.621  1.00  0.00           H  
ATOM   1004  N   ARG    66      30.085 103.000  37.359  1.00  0.00           N  
ATOM   1005  CA  ARG    66      30.719 101.714  36.877  1.00  0.00           C  
ATOM   1006  C   ARG    66      32.095 101.836  36.332  1.00  0.00           C  
ATOM   1007  O   ARG    66      32.653 102.882  36.124  1.00  0.00           O  
ATOM   1008  CB  ARG    66      29.778 100.940  36.008  1.00  0.00           C  
ATOM   1009  CG  ARG    66      29.410 101.535  34.649  1.00  0.00           C  
ATOM   1010  CD  ARG    66      28.421 100.596  33.951  1.00  0.00           C  
ATOM   1011  NE  ARG    66      28.066 101.023  32.646  1.00  0.00           N  
ATOM   1012  CZ  ARG    66      26.938 101.616  32.284  1.00  0.00           C  
ATOM   1013  NH1 ARG    66      25.944 101.987  33.138  1.00  0.00           N1+
ATOM   1014  NH2 ARG    66      26.658 101.940  31.106  1.00  0.00           N  
ATOM   1015  H   ARG    66      30.282 103.887  36.918  1.00  0.00           H  
ATOM   1016  HA  ARG    66      30.917 101.143  37.784  1.00  0.00           H  
ATOM   1017  HB2 ARG    66      30.224  99.960  35.841  1.00  0.00           H  
ATOM   1018  HB3 ARG    66      28.844 100.796  36.550  1.00  0.00           H  
ATOM   1019  HG2 ARG    66      28.969 102.498  34.908  1.00  0.00           H  
ATOM   1020  HG3 ARG    66      30.366 101.622  34.132  1.00  0.00           H  
ATOM   1021  HD2 ARG    66      28.854  99.599  33.869  1.00  0.00           H  
ATOM   1022  HD3 ARG    66      27.507 100.410  34.515  1.00  0.00           H  
ATOM   1023  HE  ARG    66      28.510 100.418  31.970  1.00  0.00           H  
ATOM   1024 HH11 ARG    66      26.061 101.877  34.136  1.00  0.00           H  
ATOM   1025 HH12 ARG    66      25.284 102.695  32.851  1.00  0.00           H  
ATOM   1026 HH21 ARG    66      27.384 101.891  30.406  1.00  0.00           H  
ATOM   1027 HH22 ARG    66      25.881 102.558  30.922  1.00  0.00           H  
ATOM   1028  N   TRP    67      32.696 100.640  36.265  1.00  0.00           N  
ATOM   1029  CA  TRP    67      34.101 100.358  35.965  1.00  0.00           C  
ATOM   1030  C   TRP    67      34.130  99.099  35.047  1.00  0.00           C  
ATOM   1031  O   TRP    67      33.556  98.065  35.432  1.00  0.00           O  
ATOM   1032  CB  TRP    67      34.950 100.130  37.217  1.00  0.00           C  
ATOM   1033  CG  TRP    67      34.971 101.117  38.356  1.00  0.00           C  
ATOM   1034  CD1 TRP    67      35.943 102.092  38.557  1.00  0.00           C  
ATOM   1035  CD2 TRP    67      34.011 101.481  39.368  1.00  0.00           C  
ATOM   1036  CE2 TRP    67      34.416 102.650  40.085  1.00  0.00           C  
ATOM   1037  CE3 TRP    67      32.817 100.956  39.796  1.00  0.00           C  
ATOM   1038  NE1 TRP    67      35.601 102.907  39.530  1.00  0.00           N  
ATOM   1039  CZ2 TRP    67      33.750 103.212  41.180  1.00  0.00           C  
ATOM   1040  CZ3 TRP    67      32.114 101.425  40.969  1.00  0.00           C  
ATOM   1041  CH2 TRP    67      32.532 102.560  41.598  1.00  0.00           C  
ATOM   1042  H   TRP    67      32.040  99.873  36.311  1.00  0.00           H  
ATOM   1043  HA  TRP    67      34.448 101.160  35.314  1.00  0.00           H  
ATOM   1044  HB2 TRP    67      34.722  99.160  37.659  1.00  0.00           H  
ATOM   1045  HB3 TRP    67      35.956  99.963  36.831  1.00  0.00           H  
ATOM   1046  HD1 TRP    67      36.856 102.185  37.989  1.00  0.00           H  
ATOM   1047  HE1 TRP    67      36.013 103.825  39.620  1.00  0.00           H  
ATOM   1048  HE3 TRP    67      32.575  99.982  39.396  1.00  0.00           H  
ATOM   1049  HZ2 TRP    67      34.155 104.107  41.628  1.00  0.00           H  
ATOM   1050  HZ3 TRP    67      31.219 100.964  41.361  1.00  0.00           H  
ATOM   1051  HH2 TRP    67      32.102 102.909  42.525  1.00  0.00           H  
ATOM   1052  N   LEU    68      34.823  99.192  33.995  1.00  0.00           N  
ATOM   1053  CA  LEU    68      35.112  98.020  33.104  1.00  0.00           C  
ATOM   1054  C   LEU    68      36.097  97.103  33.809  1.00  0.00           C  
ATOM   1055  O   LEU    68      36.911  97.482  34.593  1.00  0.00           O  
ATOM   1056  CB  LEU    68      35.731  98.417  31.744  1.00  0.00           C  
ATOM   1057  CG  LEU    68      34.765  99.059  30.779  1.00  0.00           C  
ATOM   1058  CD1 LEU    68      34.373 100.529  31.194  1.00  0.00           C  
ATOM   1059  CD2 LEU    68      35.474  99.294  29.407  1.00  0.00           C  
ATOM   1060  H   LEU    68      35.237 100.096  33.821  1.00  0.00           H  
ATOM   1061  HA  LEU    68      34.263  97.348  32.975  1.00  0.00           H  
ATOM   1062  HB2 LEU    68      36.540  99.132  31.895  1.00  0.00           H  
ATOM   1063  HB3 LEU    68      36.084  97.566  31.162  1.00  0.00           H  
ATOM   1064  HG  LEU    68      33.821  98.515  30.757  1.00  0.00           H  
ATOM   1065 HD11 LEU    68      33.777 101.108  30.488  1.00  0.00           H  
ATOM   1066 HD12 LEU    68      33.693 100.427  32.040  1.00  0.00           H  
ATOM   1067 HD13 LEU    68      35.249 101.087  31.527  1.00  0.00           H  
ATOM   1068 HD21 LEU    68      36.408  99.843  29.524  1.00  0.00           H  
ATOM   1069 HD22 LEU    68      35.771  98.411  28.842  1.00  0.00           H  
ATOM   1070 HD23 LEU    68      34.797  99.826  28.738  1.00  0.00           H  
ATOM   1071  N   LEU    69      36.102  95.818  33.388  1.00  0.00           N  
ATOM   1072  CA  LEU    69      37.267  94.986  33.639  1.00  0.00           C  
ATOM   1073  C   LEU    69      38.528  95.352  32.815  1.00  0.00           C  
ATOM   1074  O   LEU    69      38.523  95.482  31.587  1.00  0.00           O  
ATOM   1075  CB  LEU    69      36.802  93.526  33.292  1.00  0.00           C  
ATOM   1076  CG  LEU    69      35.824  92.923  34.322  1.00  0.00           C  
ATOM   1077  CD1 LEU    69      35.001  91.810  33.634  1.00  0.00           C  
ATOM   1078  CD2 LEU    69      36.397  92.320  35.626  1.00  0.00           C  
ATOM   1079  H   LEU    69      35.391  95.617  32.699  1.00  0.00           H  
ATOM   1080  HA  LEU    69      37.443  94.939  34.713  1.00  0.00           H  
ATOM   1081  HB2 LEU    69      36.208  93.749  32.406  1.00  0.00           H  
ATOM   1082  HB3 LEU    69      37.618  92.873  32.983  1.00  0.00           H  
ATOM   1083  HG  LEU    69      35.234  93.762  34.689  1.00  0.00           H  
ATOM   1084 HD11 LEU    69      35.723  91.215  33.076  1.00  0.00           H  
ATOM   1085 HD12 LEU    69      34.440  91.241  34.376  1.00  0.00           H  
ATOM   1086 HD13 LEU    69      34.304  92.344  32.988  1.00  0.00           H  
ATOM   1087 HD21 LEU    69      37.084  91.494  35.441  1.00  0.00           H  
ATOM   1088 HD22 LEU    69      36.951  93.132  36.096  1.00  0.00           H  
ATOM   1089 HD23 LEU    69      35.535  92.039  36.230  1.00  0.00           H  
ATOM   1090  N   SER    70      39.603  95.592  33.565  1.00  0.00           N  
ATOM   1091  CA  SER    70      40.794  96.301  33.014  1.00  0.00           C  
ATOM   1092  C   SER    70      42.043  96.250  33.874  1.00  0.00           C  
ATOM   1093  O   SER    70      41.810  96.068  35.072  1.00  0.00           O  
ATOM   1094  CB  SER    70      40.567  97.791  32.589  1.00  0.00           C  
ATOM   1095  OG  SER    70      40.497  98.661  33.617  1.00  0.00           O  
ATOM   1096  H   SER    70      39.500  95.504  34.566  1.00  0.00           H  
ATOM   1097  HA  SER    70      40.968  95.872  32.027  1.00  0.00           H  
ATOM   1098  HB2 SER    70      41.393  98.044  31.925  1.00  0.00           H  
ATOM   1099  HB3 SER    70      39.646  97.864  32.010  1.00  0.00           H  
ATOM   1100  HG  SER    70      39.703  99.193  33.701  1.00  0.00           H  
ATOM   1101  N   PRO    71      43.295  96.379  33.310  1.00  0.00           N  
ATOM   1102  CA  PRO    71      44.573  96.161  33.937  1.00  0.00           C  
ATOM   1103  C   PRO    71      44.852  97.291  34.882  1.00  0.00           C  
ATOM   1104  O   PRO    71      44.171  98.314  34.759  1.00  0.00           O  
ATOM   1105  CB  PRO    71      45.626  96.186  32.827  1.00  0.00           C  
ATOM   1106  CG  PRO    71      44.959  95.439  31.691  1.00  0.00           C  
ATOM   1107  CD  PRO    71      43.499  96.080  31.847  1.00  0.00           C  
ATOM   1108  HA  PRO    71      44.742  95.234  34.484  1.00  0.00           H  
ATOM   1109  HB2 PRO    71      45.909  97.213  32.598  1.00  0.00           H  
ATOM   1110  HB3 PRO    71      46.578  95.854  33.242  1.00  0.00           H  
ATOM   1111  HG2 PRO    71      45.375  95.747  30.732  1.00  0.00           H  
ATOM   1112  HG3 PRO    71      44.922  94.355  31.793  1.00  0.00           H  
ATOM   1113  HD2 PRO    71      43.427  97.040  31.336  1.00  0.00           H  
ATOM   1114  HD3 PRO    71      42.875  95.437  31.227  1.00  0.00           H  
ATOM   1115  N   SER    72      45.798  97.212  35.806  1.00  0.00           N  
ATOM   1116  CA  SER    72      45.943  98.190  36.896  1.00  0.00           C  
ATOM   1117  C   SER    72      44.851  98.333  37.857  1.00  0.00           C  
ATOM   1118  O   SER    72      45.099  98.400  39.085  1.00  0.00           O  
ATOM   1119  CB  SER    72      46.369  99.632  36.481  1.00  0.00           C  
ATOM   1120  OG  SER    72      46.963 100.310  37.576  1.00  0.00           O  
ATOM   1121  H   SER    72      46.461  96.472  35.620  1.00  0.00           H  
ATOM   1122  HA  SER    72      46.737  97.728  37.483  1.00  0.00           H  
ATOM   1123  HB2 SER    72      47.028  99.580  35.614  1.00  0.00           H  
ATOM   1124  HB3 SER    72      45.499 100.238  36.227  1.00  0.00           H  
ATOM   1125  HG  SER    72      47.724 100.766  37.211  1.00  0.00           H  
ATOM   1126  N   THR    73      43.576  98.105  37.480  1.00  0.00           N  
ATOM   1127  CA  THR    73      42.415  98.115  38.377  1.00  0.00           C  
ATOM   1128  C   THR    73      42.293  96.961  39.335  1.00  0.00           C  
ATOM   1129  O   THR    73      42.392  95.868  38.889  1.00  0.00           O  
ATOM   1130  CB  THR    73      41.128  98.150  37.568  1.00  0.00           C  
ATOM   1131  CG2 THR    73      39.965  98.804  38.326  1.00  0.00           C  
ATOM   1132  OG1 THR    73      41.236  98.975  36.498  1.00  0.00           O  
ATOM   1133  H   THR    73      43.363  98.157  36.494  1.00  0.00           H  
ATOM   1134  HA  THR    73      42.558  99.050  38.918  1.00  0.00           H  
ATOM   1135  HB  THR    73      40.826  97.207  37.113  1.00  0.00           H  
ATOM   1136  HG1 THR    73      41.018  98.359  35.795  1.00  0.00           H  
ATOM   1137 HG21 THR    73      40.302  99.681  38.879  1.00  0.00           H  
ATOM   1138 HG22 THR    73      39.102  99.058  37.711  1.00  0.00           H  
ATOM   1139 HG23 THR    73      39.618  98.120  39.101  1.00  0.00           H  
ATOM   1140  N   THR    74      42.163  97.260  40.593  1.00  0.00           N  
ATOM   1141  CA  THR    74      41.836  96.319  41.677  1.00  0.00           C  
ATOM   1142  C   THR    74      41.028  97.065  42.834  1.00  0.00           C  
ATOM   1143  O   THR    74      40.436  98.123  42.679  1.00  0.00           O  
ATOM   1144  CB  THR    74      43.210  95.630  42.122  1.00  0.00           C  
ATOM   1145  CG2 THR    74      44.223  95.114  41.086  1.00  0.00           C  
ATOM   1146  OG1 THR    74      44.002  96.460  42.911  1.00  0.00           O  
ATOM   1147  H   THR    74      42.210  98.233  40.860  1.00  0.00           H  
ATOM   1148  HA  THR    74      41.236  95.492  41.299  1.00  0.00           H  
ATOM   1149  HB  THR    74      42.887  94.752  42.680  1.00  0.00           H  
ATOM   1150  HG1 THR    74      44.311  97.160  42.332  1.00  0.00           H  
ATOM   1151 HG21 THR    74      43.897  94.207  40.577  1.00  0.00           H  
ATOM   1152 HG22 THR    74      44.407  95.816  40.273  1.00  0.00           H  
ATOM   1153 HG23 THR    74      45.150  94.773  41.546  1.00  0.00           H  
ATOM   1154  N   LEU    75      41.022  96.460  44.093  1.00  0.00           N  
ATOM   1155  CA  LEU    75      40.257  96.982  45.248  1.00  0.00           C  
ATOM   1156  C   LEU    75      41.136  97.118  46.582  1.00  0.00           C  
ATOM   1157  O   LEU    75      41.924  96.230  46.880  1.00  0.00           O  
ATOM   1158  CB  LEU    75      39.069  96.008  45.498  1.00  0.00           C  
ATOM   1159  CG  LEU    75      37.966  96.064  44.412  1.00  0.00           C  
ATOM   1160  CD1 LEU    75      36.771  95.161  44.657  1.00  0.00           C  
ATOM   1161  CD2 LEU    75      37.387  97.429  44.253  1.00  0.00           C  
ATOM   1162  H   LEU    75      41.633  95.660  44.175  1.00  0.00           H  
ATOM   1163  HA  LEU    75      40.001  98.028  45.079  1.00  0.00           H  
ATOM   1164  HB2 LEU    75      39.350  94.957  45.560  1.00  0.00           H  
ATOM   1165  HB3 LEU    75      38.726  96.280  46.496  1.00  0.00           H  
ATOM   1166  HG  LEU    75      38.352  95.776  43.434  1.00  0.00           H  
ATOM   1167 HD11 LEU    75      37.151  94.141  44.713  1.00  0.00           H  
ATOM   1168 HD12 LEU    75      36.240  95.290  45.600  1.00  0.00           H  
ATOM   1169 HD13 LEU    75      35.977  95.282  43.920  1.00  0.00           H  
ATOM   1170 HD21 LEU    75      38.062  98.127  43.757  1.00  0.00           H  
ATOM   1171 HD22 LEU    75      36.508  97.410  43.609  1.00  0.00           H  
ATOM   1172 HD23 LEU    75      37.108  97.996  45.141  1.00  0.00           H  
ATOM   1173  N   ARG    76      40.717  98.065  47.456  1.00  0.00           N  
ATOM   1174  CA  ARG    76      41.269  98.163  48.821  1.00  0.00           C  
ATOM   1175  C   ARG    76      40.236  98.455  49.952  1.00  0.00           C  
ATOM   1176  O   ARG    76      39.491  99.431  49.871  1.00  0.00           O  
ATOM   1177  CB  ARG    76      42.401  99.214  48.831  1.00  0.00           C  
ATOM   1178  CG  ARG    76      42.929  99.391  50.271  1.00  0.00           C  
ATOM   1179  CD  ARG    76      44.120 100.369  50.328  1.00  0.00           C  
ATOM   1180  NE  ARG    76      43.779 101.814  50.433  1.00  0.00           N  
ATOM   1181  CZ  ARG    76      44.580 102.845  50.516  1.00  0.00           C  
ATOM   1182  NH1 ARG    76      45.785 102.698  50.683  1.00  0.00           N1+
ATOM   1183  NH2 ARG    76      44.134 104.061  50.494  1.00  0.00           N  
ATOM   1184  H   ARG    76      40.050  98.751  47.133  1.00  0.00           H  
ATOM   1185  HA  ARG    76      41.798  97.261  49.128  1.00  0.00           H  
ATOM   1186  HB2 ARG    76      43.212  98.962  48.148  1.00  0.00           H  
ATOM   1187  HB3 ARG    76      42.022 100.119  48.357  1.00  0.00           H  
ATOM   1188  HG2 ARG    76      42.146  99.914  50.821  1.00  0.00           H  
ATOM   1189  HG3 ARG    76      43.186  98.475  50.802  1.00  0.00           H  
ATOM   1190  HD2 ARG    76      44.745 100.001  51.142  1.00  0.00           H  
ATOM   1191  HD3 ARG    76      44.687 100.130  49.429  1.00  0.00           H  
ATOM   1192  HE  ARG    76      42.852 102.138  50.671  1.00  0.00           H  
ATOM   1193 HH11 ARG    76      46.192 101.775  50.726  1.00  0.00           H  
ATOM   1194 HH12 ARG    76      46.364 103.509  50.849  1.00  0.00           H  
ATOM   1195 HH21 ARG    76      43.201 104.320  50.209  1.00  0.00           H  
ATOM   1196 HH22 ARG    76      44.802 104.810  50.606  1.00  0.00           H  
ATOM   1197  N   VAL    77      40.148  97.592  50.941  1.00  0.00           N  
ATOM   1198  CA  VAL    77      39.102  97.598  51.950  1.00  0.00           C  
ATOM   1199  C   VAL    77      39.723  97.976  53.340  1.00  0.00           C  
ATOM   1200  O   VAL    77      40.760  97.466  53.799  1.00  0.00           O  
ATOM   1201  CB  VAL    77      38.472  96.221  51.937  1.00  0.00           C  
ATOM   1202  CG1 VAL    77      37.583  96.066  53.113  1.00  0.00           C  
ATOM   1203  CG2 VAL    77      37.632  96.053  50.607  1.00  0.00           C  
ATOM   1204  H   VAL    77      40.742  96.781  50.839  1.00  0.00           H  
ATOM   1205  HA  VAL    77      38.356  98.309  51.594  1.00  0.00           H  
ATOM   1206  HB  VAL    77      39.268  95.478  51.998  1.00  0.00           H  
ATOM   1207 HG11 VAL    77      38.198  95.856  53.988  1.00  0.00           H  
ATOM   1208 HG12 VAL    77      36.981  96.959  53.279  1.00  0.00           H  
ATOM   1209 HG13 VAL    77      37.022  95.133  53.073  1.00  0.00           H  
ATOM   1210 HG21 VAL    77      36.930  95.244  50.805  1.00  0.00           H  
ATOM   1211 HG22 VAL    77      37.177  97.025  50.414  1.00  0.00           H  
ATOM   1212 HG23 VAL    77      38.300  95.819  49.777  1.00  0.00           H  
ATOM   1213  N   THR    78      39.048  99.081  53.912  1.00  0.00           N  
ATOM   1214  CA  THR    78      39.422  99.594  55.246  1.00  0.00           C  
ATOM   1215  C   THR    78      38.282  99.459  56.238  1.00  0.00           C  
ATOM   1216  O   THR    78      37.126  99.508  55.850  1.00  0.00           O  
ATOM   1217  CB  THR    78      39.792 101.120  55.156  1.00  0.00           C  
ATOM   1218  CG2 THR    78      40.384 101.637  56.491  1.00  0.00           C  
ATOM   1219  OG1 THR    78      40.836 101.536  54.278  1.00  0.00           O  
ATOM   1220  H   THR    78      38.302  99.543  53.411  1.00  0.00           H  
ATOM   1221  HA  THR    78      40.340  99.094  55.556  1.00  0.00           H  
ATOM   1222  HB  THR    78      38.918 101.757  55.023  1.00  0.00           H  
ATOM   1223  HG1 THR    78      40.481 101.331  53.409  1.00  0.00           H  
ATOM   1224 HG21 THR    78      39.646 101.575  57.291  1.00  0.00           H  
ATOM   1225 HG22 THR    78      41.397 101.293  56.700  1.00  0.00           H  
ATOM   1226 HG23 THR    78      40.481 102.715  56.359  1.00  0.00           H  
ATOM   1227  N   MET    79      38.641  99.275  57.485  1.00  0.00           N  
ATOM   1228  CA  MET    79      37.850  99.551  58.701  1.00  0.00           C  
ATOM   1229  C   MET    79      38.702 100.337  59.764  1.00  0.00           C  
ATOM   1230  O   MET    79      39.910 100.079  59.803  1.00  0.00           O  
ATOM   1231  CB  MET    79      37.305  98.222  59.297  1.00  0.00           C  
ATOM   1232  CG  MET    79      36.256  97.538  58.419  1.00  0.00           C  
ATOM   1233  SD  MET    79      35.680  95.899  59.163  1.00  0.00           S  
ATOM   1234  CE  MET    79      34.342  96.396  60.277  1.00  0.00           C  
ATOM   1235  H   MET    79      39.621  99.377  57.707  1.00  0.00           H  
ATOM   1236  HA  MET    79      37.039 100.200  58.371  1.00  0.00           H  
ATOM   1237  HB2 MET    79      38.139  97.599  59.623  1.00  0.00           H  
ATOM   1238  HB3 MET    79      36.753  98.594  60.161  1.00  0.00           H  
ATOM   1239  HG2 MET    79      35.407  98.209  58.290  1.00  0.00           H  
ATOM   1240  HG3 MET    79      36.770  97.361  57.474  1.00  0.00           H  
ATOM   1241  HE1 MET    79      34.117  95.647  61.036  1.00  0.00           H  
ATOM   1242  HE2 MET    79      34.697  97.296  60.780  1.00  0.00           H  
ATOM   1243  HE3 MET    79      33.450  96.558  59.672  1.00  0.00           H  
ATOM   1244  N   SER    80      38.147 101.235  60.515  1.00  0.00           N  
ATOM   1245  CA  SER    80      38.904 102.043  61.544  1.00  0.00           C  
ATOM   1246  C   SER    80      38.675 101.457  62.929  1.00  0.00           C  
ATOM   1247  O   SER    80      39.347 101.794  63.914  1.00  0.00           O  
ATOM   1248  CB  SER    80      38.384 103.494  61.625  1.00  0.00           C  
ATOM   1249  OG  SER    80      38.575 104.243  60.388  1.00  0.00           O  
ATOM   1250  H   SER    80      37.166 101.419  60.363  1.00  0.00           H  
ATOM   1251  HA  SER    80      39.982 102.108  61.395  1.00  0.00           H  
ATOM   1252  HB2 SER    80      37.305 103.540  61.768  1.00  0.00           H  
ATOM   1253  HB3 SER    80      38.886 103.916  62.495  1.00  0.00           H  
ATOM   1254  HG  SER    80      39.517 104.378  60.263  1.00  0.00           H  
ATOM   1255  N   GLN    81      37.463 100.942  63.214  1.00  0.00           N  
ATOM   1256  CA  GLN    81      36.940 100.697  64.569  1.00  0.00           C  
ATOM   1257  C   GLN    81      36.578  99.152  64.673  1.00  0.00           C  
ATOM   1258  O   GLN    81      35.913  98.559  63.842  1.00  0.00           O  
ATOM   1259  CB  GLN    81      35.586 101.349  64.789  1.00  0.00           C  
ATOM   1260  CG  GLN    81      35.568 102.933  64.833  1.00  0.00           C  
ATOM   1261  CD  GLN    81      36.703 103.484  65.626  1.00  0.00           C  
ATOM   1262  NE2 GLN    81      36.699 103.333  66.917  1.00  0.00           N  
ATOM   1263  OE1 GLN    81      37.599 104.160  65.189  1.00  0.00           O  
ATOM   1264  H   GLN    81      36.778 100.866  62.475  1.00  0.00           H  
ATOM   1265  HA  GLN    81      37.465 101.166  65.401  1.00  0.00           H  
ATOM   1266  HB2 GLN    81      34.922 101.180  63.942  1.00  0.00           H  
ATOM   1267  HB3 GLN    81      35.068 100.931  65.653  1.00  0.00           H  
ATOM   1268  HG2 GLN    81      35.771 103.251  63.811  1.00  0.00           H  
ATOM   1269  HG3 GLN    81      34.611 103.390  65.087  1.00  0.00           H  
ATOM   1270 HE21 GLN    81      37.543 103.588  67.410  1.00  0.00           H  
ATOM   1271 HE22 GLN    81      36.217 102.530  67.294  1.00  0.00           H  
ATOM   1272  N   ALA    82      36.870  98.675  65.907  1.00  0.00           N  
ATOM   1273  CA  ALA    82      36.449  97.317  66.323  1.00  0.00           C  
ATOM   1274  C   ALA    82      34.918  97.210  66.260  1.00  0.00           C  
ATOM   1275  O   ALA    82      34.146  98.044  66.659  1.00  0.00           O  
ATOM   1276  CB  ALA    82      37.104  97.026  67.675  1.00  0.00           C  
ATOM   1277  H   ALA    82      37.247  99.268  66.632  1.00  0.00           H  
ATOM   1278  HA  ALA    82      36.824  96.572  65.621  1.00  0.00           H  
ATOM   1279  HB1 ALA    82      38.183  97.161  67.598  1.00  0.00           H  
ATOM   1280  HB2 ALA    82      36.755  97.683  68.472  1.00  0.00           H  
ATOM   1281  HB3 ALA    82      36.738  96.032  67.934  1.00  0.00           H  
ATOM   1282  N   SER    83      34.515  96.006  65.934  1.00  0.00           N  
ATOM   1283  CA  SER    83      33.083  95.668  65.760  1.00  0.00           C  
ATOM   1284  C   SER    83      32.402  95.249  67.057  1.00  0.00           C  
ATOM   1285  O   SER    83      31.621  94.275  67.068  1.00  0.00           O  
ATOM   1286  CB  SER    83      32.979  94.575  64.675  1.00  0.00           C  
ATOM   1287  OG  SER    83      33.466  94.967  63.428  1.00  0.00           O  
ATOM   1288  H   SER    83      35.193  95.274  65.775  1.00  0.00           H  
ATOM   1289  HA  SER    83      32.481  96.478  65.348  1.00  0.00           H  
ATOM   1290  HB2 SER    83      33.628  93.806  65.093  1.00  0.00           H  
ATOM   1291  HB3 SER    83      31.945  94.230  64.664  1.00  0.00           H  
ATOM   1292  HG  SER    83      32.719  94.857  62.835  1.00  0.00           H  
ATOM   1293  N   THR    84      32.717  95.877  68.178  1.00  0.00           N  
ATOM   1294  CA  THR    84      32.243  95.511  69.540  1.00  0.00           C  
ATOM   1295  C   THR    84      30.764  95.517  69.746  1.00  0.00           C  
ATOM   1296  O   THR    84      30.265  94.827  70.642  1.00  0.00           O  
ATOM   1297  CB  THR    84      32.792  96.557  70.533  1.00  0.00           C  
ATOM   1298  CG2 THR    84      34.344  96.412  70.755  1.00  0.00           C  
ATOM   1299  OG1 THR    84      32.727  97.827  69.984  1.00  0.00           O  
ATOM   1300  H   THR    84      33.179  96.770  68.085  1.00  0.00           H  
ATOM   1301  HA  THR    84      32.579  94.516  69.831  1.00  0.00           H  
ATOM   1302  HB  THR    84      32.282  96.427  71.487  1.00  0.00           H  
ATOM   1303  HG1 THR    84      31.840  98.192  69.948  1.00  0.00           H  
ATOM   1304 HG21 THR    84      34.515  95.339  70.843  1.00  0.00           H  
ATOM   1305 HG22 THR    84      34.964  96.864  69.981  1.00  0.00           H  
ATOM   1306 HG23 THR    84      34.616  96.857  71.712  1.00  0.00           H  
ATOM   1307  N   GLU    85      29.932  96.243  68.991  1.00  0.00           N  
ATOM   1308  CA  GLU    85      28.477  96.330  68.973  1.00  0.00           C  
ATOM   1309  C   GLU    85      27.866  96.370  67.555  1.00  0.00           C  
ATOM   1310  O   GLU    85      26.851  96.997  67.304  1.00  0.00           O  
ATOM   1311  CB  GLU    85      27.943  97.553  69.861  1.00  0.00           C  
ATOM   1312  CG  GLU    85      28.538  97.748  71.295  1.00  0.00           C  
ATOM   1313  CD  GLU    85      29.968  98.287  71.461  1.00  0.00           C  
ATOM   1314  OE1 GLU    85      30.477  99.072  70.629  1.00  0.00           O  
ATOM   1315  OE2 GLU    85      30.605  97.845  72.463  1.00  0.00           O1-
ATOM   1316  H   GLU    85      30.464  96.819  68.354  1.00  0.00           H  
ATOM   1317  HA  GLU    85      28.183  95.435  69.523  1.00  0.00           H  
ATOM   1318  HB2 GLU    85      28.150  98.501  69.362  1.00  0.00           H  
ATOM   1319  HB3 GLU    85      26.860  97.466  69.940  1.00  0.00           H  
ATOM   1320  HG2 GLU    85      27.937  98.428  71.898  1.00  0.00           H  
ATOM   1321  HG3 GLU    85      28.464  96.762  71.753  1.00  0.00           H  
ATOM   1322  N   ALA    86      28.553  95.721  66.638  1.00  0.00           N  
ATOM   1323  CA  ALA    86      28.099  95.659  65.274  1.00  0.00           C  
ATOM   1324  C   ALA    86      27.872  94.234  64.795  1.00  0.00           C  
ATOM   1325  O   ALA    86      28.261  93.191  65.455  1.00  0.00           O  
ATOM   1326  CB  ALA    86      29.185  96.322  64.447  1.00  0.00           C  
ATOM   1327  H   ALA    86      29.284  95.107  66.968  1.00  0.00           H  
ATOM   1328  HA  ALA    86      27.180  96.184  65.011  1.00  0.00           H  
ATOM   1329  HB1 ALA    86      29.204  96.205  63.363  1.00  0.00           H  
ATOM   1330  HB2 ALA    86      29.093  97.384  64.673  1.00  0.00           H  
ATOM   1331  HB3 ALA    86      30.204  96.078  64.750  1.00  0.00           H  
ATOM   1332  N   SER    87      27.338  94.087  63.608  1.00  0.00           N  
ATOM   1333  CA  SER    87      27.111  92.730  62.925  1.00  0.00           C  
ATOM   1334  C   SER    87      26.719  92.928  61.459  1.00  0.00           C  
ATOM   1335  O   SER    87      26.298  93.960  61.022  1.00  0.00           O  
ATOM   1336  CB  SER    87      25.989  91.999  63.584  1.00  0.00           C  
ATOM   1337  OG  SER    87      24.798  92.780  63.690  1.00  0.00           O  
ATOM   1338  H   SER    87      27.191  94.885  63.006  1.00  0.00           H  
ATOM   1339  HA  SER    87      27.983  92.093  63.071  1.00  0.00           H  
ATOM   1340  HB2 SER    87      25.722  91.033  63.155  1.00  0.00           H  
ATOM   1341  HB3 SER    87      26.269  91.880  64.630  1.00  0.00           H  
ATOM   1342  HG  SER    87      24.553  92.796  64.618  1.00  0.00           H  
ATOM   1343  N   SER    88      26.916  91.801  60.817  1.00  0.00           N  
ATOM   1344  CA  SER    88      26.520  91.567  59.396  1.00  0.00           C  
ATOM   1345  C   SER    88      26.945  92.536  58.331  1.00  0.00           C  
ATOM   1346  O   SER    88      26.497  92.458  57.181  1.00  0.00           O  
ATOM   1347  CB  SER    88      25.044  91.226  59.385  1.00  0.00           C  
ATOM   1348  OG  SER    88      24.618  90.666  58.141  1.00  0.00           O  
ATOM   1349  H   SER    88      27.348  91.001  61.256  1.00  0.00           H  
ATOM   1350  HA  SER    88      26.939  90.602  59.110  1.00  0.00           H  
ATOM   1351  HB2 SER    88      24.793  90.448  60.106  1.00  0.00           H  
ATOM   1352  HB3 SER    88      24.472  92.109  59.669  1.00  0.00           H  
ATOM   1353  HG  SER    88      24.929  91.275  57.467  1.00  0.00           H  
ATOM   1354  N   ASP    89      27.994  93.388  58.599  1.00  0.00           N  
ATOM   1355  CA  ASP    89      28.680  94.235  57.688  1.00  0.00           C  
ATOM   1356  C   ASP    89      29.425  93.370  56.587  1.00  0.00           C  
ATOM   1357  O   ASP    89      29.910  92.237  56.849  1.00  0.00           O  
ATOM   1358  CB  ASP    89      29.631  95.151  58.456  1.00  0.00           C  
ATOM   1359  CG  ASP    89      28.862  96.135  59.311  1.00  0.00           C  
ATOM   1360  OD1 ASP    89      27.789  96.699  58.965  1.00  0.00           O  
ATOM   1361  OD2 ASP    89      29.359  96.416  60.462  1.00  0.00           O1-
ATOM   1362  H   ASP    89      28.168  93.468  59.591  1.00  0.00           H  
ATOM   1363  HA  ASP    89      27.928  94.846  57.188  1.00  0.00           H  
ATOM   1364  HB2 ASP    89      30.388  94.574  58.986  1.00  0.00           H  
ATOM   1365  HB3 ASP    89      30.092  95.702  57.636  1.00  0.00           H  
ATOM   1366  N   LYS    90      29.389  93.965  55.391  1.00  0.00           N  
ATOM   1367  CA  LYS    90      29.866  93.300  54.122  1.00  0.00           C  
ATOM   1368  C   LYS    90      30.418  94.320  53.083  1.00  0.00           C  
ATOM   1369  O   LYS    90      30.225  95.545  53.347  1.00  0.00           O  
ATOM   1370  CB  LYS    90      28.716  92.376  53.732  1.00  0.00           C  
ATOM   1371  CG  LYS    90      27.643  93.152  52.954  1.00  0.00           C  
ATOM   1372  CD  LYS    90      26.393  92.320  52.765  1.00  0.00           C  
ATOM   1373  CE  LYS    90      25.289  93.193  52.201  1.00  0.00           C  
ATOM   1374  NZ  LYS    90      24.059  92.317  52.055  1.00  0.00           N1+
ATOM   1375  H   LYS    90      28.907  94.848  55.293  1.00  0.00           H  
ATOM   1376  HA  LYS    90      30.701  92.675  54.440  1.00  0.00           H  
ATOM   1377  HB2 LYS    90      29.178  91.665  53.046  1.00  0.00           H  
ATOM   1378  HB3 LYS    90      28.309  91.847  54.594  1.00  0.00           H  
ATOM   1379  HG2 LYS    90      27.367  94.108  53.399  1.00  0.00           H  
ATOM   1380  HG3 LYS    90      27.939  93.448  51.947  1.00  0.00           H  
ATOM   1381  HD2 LYS    90      26.662  91.522  52.074  1.00  0.00           H  
ATOM   1382  HD3 LYS    90      26.108  91.943  53.747  1.00  0.00           H  
ATOM   1383  HE2 LYS    90      25.069  94.044  52.845  1.00  0.00           H  
ATOM   1384  HE3 LYS    90      25.545  93.482  51.181  1.00  0.00           H  
ATOM   1385  HZ1 LYS    90      23.927  91.804  52.914  1.00  0.00           H  
ATOM   1386  HZ2 LYS    90      23.212  92.860  51.969  1.00  0.00           H  
ATOM   1387  HZ3 LYS    90      24.236  91.617  51.349  1.00  0.00           H  
ATOM   1388  N   VAL    91      30.916  93.771  51.957  1.00  0.00           N  
ATOM   1389  CA  VAL    91      31.332  94.411  50.719  1.00  0.00           C  
ATOM   1390  C   VAL    91      31.047  93.469  49.534  1.00  0.00           C  
ATOM   1391  O   VAL    91      31.026  92.261  49.758  1.00  0.00           O  
ATOM   1392  CB  VAL    91      32.770  94.924  50.885  1.00  0.00           C  
ATOM   1393  CG1 VAL    91      33.713  93.815  51.392  1.00  0.00           C  
ATOM   1394  CG2 VAL    91      33.297  95.489  49.502  1.00  0.00           C  
ATOM   1395  H   VAL    91      31.100  92.778  51.926  1.00  0.00           H  
ATOM   1396  HA  VAL    91      30.744  95.317  50.571  1.00  0.00           H  
ATOM   1397  HB  VAL    91      32.766  95.757  51.588  1.00  0.00           H  
ATOM   1398 HG11 VAL    91      34.716  94.211  51.551  1.00  0.00           H  
ATOM   1399 HG12 VAL    91      33.445  93.598  52.426  1.00  0.00           H  
ATOM   1400 HG13 VAL    91      33.800  92.932  50.759  1.00  0.00           H  
ATOM   1401 HG21 VAL    91      32.562  96.155  49.050  1.00  0.00           H  
ATOM   1402 HG22 VAL    91      34.265  95.940  49.719  1.00  0.00           H  
ATOM   1403 HG23 VAL    91      33.545  94.706  48.786  1.00  0.00           H  
ATOM   1404  N   THR    92      30.702  93.914  48.381  1.00  0.00           N  
ATOM   1405  CA  THR    92      30.314  93.079  47.236  1.00  0.00           C  
ATOM   1406  C   THR    92      30.833  93.629  45.851  1.00  0.00           C  
ATOM   1407  O   THR    92      30.715  94.842  45.596  1.00  0.00           O  
ATOM   1408  CB  THR    92      28.784  93.032  47.140  1.00  0.00           C  
ATOM   1409  CG2 THR    92      28.237  91.899  46.316  1.00  0.00           C  
ATOM   1410  OG1 THR    92      28.054  92.834  48.353  1.00  0.00           O  
ATOM   1411  H   THR    92      30.641  94.917  48.278  1.00  0.00           H  
ATOM   1412  HA  THR    92      30.609  92.035  47.344  1.00  0.00           H  
ATOM   1413  HB  THR    92      28.444  94.002  46.778  1.00  0.00           H  
ATOM   1414  HG1 THR    92      27.906  93.700  48.740  1.00  0.00           H  
ATOM   1415 HG21 THR    92      27.155  91.994  46.406  1.00  0.00           H  
ATOM   1416 HG22 THR    92      28.464  92.116  45.272  1.00  0.00           H  
ATOM   1417 HG23 THR    92      28.481  90.933  46.758  1.00  0.00           H  
ATOM   1418  N   VAL    93      31.052  92.669  44.928  1.00  0.00           N  
ATOM   1419  CA  VAL    93      31.462  92.864  43.538  1.00  0.00           C  
ATOM   1420  C   VAL    93      30.498  92.081  42.637  1.00  0.00           C  
ATOM   1421  O   VAL    93      30.574  90.853  42.460  1.00  0.00           O  
ATOM   1422  CB  VAL    93      32.898  92.349  43.312  1.00  0.00           C  
ATOM   1423  CG1 VAL    93      33.260  92.653  41.850  1.00  0.00           C  
ATOM   1424  CG2 VAL    93      33.857  93.020  44.324  1.00  0.00           C  
ATOM   1425  H   VAL    93      30.988  91.719  45.265  1.00  0.00           H  
ATOM   1426  HA  VAL    93      31.327  93.932  43.371  1.00  0.00           H  
ATOM   1427  HB  VAL    93      32.811  91.265  43.392  1.00  0.00           H  
ATOM   1428 HG11 VAL    93      34.255  92.261  41.641  1.00  0.00           H  
ATOM   1429 HG12 VAL    93      32.621  92.029  41.225  1.00  0.00           H  
ATOM   1430 HG13 VAL    93      33.265  93.707  41.573  1.00  0.00           H  
ATOM   1431 HG21 VAL    93      33.559  94.056  44.487  1.00  0.00           H  
ATOM   1432 HG22 VAL    93      33.734  92.440  45.239  1.00  0.00           H  
ATOM   1433 HG23 VAL    93      34.892  92.920  43.997  1.00  0.00           H  
ATOM   1434  N   ASN    94      29.534  92.836  42.058  1.00  0.00           N  
ATOM   1435  CA  ASN    94      28.569  92.384  41.124  1.00  0.00           C  
ATOM   1436  C   ASN    94      29.115  92.615  39.721  1.00  0.00           C  
ATOM   1437  O   ASN    94      29.728  93.673  39.375  1.00  0.00           O  
ATOM   1438  CB  ASN    94      27.235  93.100  41.340  1.00  0.00           C  
ATOM   1439  CG  ASN    94      26.489  92.890  42.594  1.00  0.00           C  
ATOM   1440  ND2 ASN    94      25.622  91.921  42.597  1.00  0.00           N  
ATOM   1441  OD1 ASN    94      26.648  93.585  43.578  1.00  0.00           O  
ATOM   1442  H   ASN    94      29.644  93.827  42.217  1.00  0.00           H  
ATOM   1443  HA  ASN    94      28.338  91.321  41.179  1.00  0.00           H  
ATOM   1444  HB2 ASN    94      27.394  94.165  41.172  1.00  0.00           H  
ATOM   1445  HB3 ASN    94      26.577  92.699  40.570  1.00  0.00           H  
ATOM   1446 HD21 ASN    94      25.355  91.639  43.529  1.00  0.00           H  
ATOM   1447 HD22 ASN    94      25.558  91.299  41.803  1.00  0.00           H  
ATOM   1448  N   TYR    95      28.731  91.703  38.810  1.00  0.00           N  
ATOM   1449  CA  TYR    95      29.295  91.754  37.389  1.00  0.00           C  
ATOM   1450  C   TYR    95      28.178  92.074  36.356  1.00  0.00           C  
ATOM   1451  O   TYR    95      27.116  91.562  36.458  1.00  0.00           O  
ATOM   1452  CB  TYR    95      30.000  90.424  37.025  1.00  0.00           C  
ATOM   1453  CG  TYR    95      31.151  90.040  37.914  1.00  0.00           C  
ATOM   1454  CD1 TYR    95      32.438  90.556  37.788  1.00  0.00           C  
ATOM   1455  CD2 TYR    95      30.932  89.168  39.064  1.00  0.00           C  
ATOM   1456  CE1 TYR    95      33.479  90.241  38.685  1.00  0.00           C  
ATOM   1457  CE2 TYR    95      31.952  88.783  39.912  1.00  0.00           C  
ATOM   1458  CZ  TYR    95      33.211  89.420  39.770  1.00  0.00           C  
ATOM   1459  OH  TYR    95      34.246  88.950  40.531  1.00  0.00           O  
ATOM   1460  H   TYR    95      27.989  91.046  39.001  1.00  0.00           H  
ATOM   1461  HA  TYR    95      29.974  92.599  37.273  1.00  0.00           H  
ATOM   1462  HB2 TYR    95      29.198  89.686  36.985  1.00  0.00           H  
ATOM   1463  HB3 TYR    95      30.338  90.619  36.007  1.00  0.00           H  
ATOM   1464  HD1 TYR    95      32.651  91.219  36.963  1.00  0.00           H  
ATOM   1465  HD2 TYR    95      29.908  88.911  39.292  1.00  0.00           H  
ATOM   1466  HE1 TYR    95      34.480  90.642  38.625  1.00  0.00           H  
ATOM   1467  HE2 TYR    95      31.737  88.201  40.796  1.00  0.00           H  
ATOM   1468  HH  TYR    95      34.216  87.991  40.562  1.00  0.00           H  
ATOM   1469  N   TYR    96      28.543  92.845  35.346  1.00  0.00           N  
ATOM   1470  CA  TYR    96      27.637  93.432  34.319  1.00  0.00           C  
ATOM   1471  C   TYR    96      28.218  93.330  32.929  1.00  0.00           C  
ATOM   1472  O   TYR    96      29.416  93.094  32.760  1.00  0.00           O  
ATOM   1473  CB  TYR    96      27.383  94.919  34.662  1.00  0.00           C  
ATOM   1474  CG  TYR    96      26.491  95.059  35.890  1.00  0.00           C  
ATOM   1475  CD1 TYR    96      27.004  95.218  37.138  1.00  0.00           C  
ATOM   1476  CD2 TYR    96      25.096  95.034  35.677  1.00  0.00           C  
ATOM   1477  CE1 TYR    96      26.181  95.400  38.262  1.00  0.00           C  
ATOM   1478  CE2 TYR    96      24.270  95.345  36.699  1.00  0.00           C  
ATOM   1479  CZ  TYR    96      24.771  95.456  38.007  1.00  0.00           C  
ATOM   1480  OH  TYR    96      23.855  95.838  38.907  1.00  0.00           O  
ATOM   1481  H   TYR    96      29.505  93.130  35.232  1.00  0.00           H  
ATOM   1482  HA  TYR    96      26.740  92.820  34.227  1.00  0.00           H  
ATOM   1483  HB2 TYR    96      28.284  95.448  34.972  1.00  0.00           H  
ATOM   1484  HB3 TYR    96      26.877  95.471  33.870  1.00  0.00           H  
ATOM   1485  HD1 TYR    96      28.045  95.312  37.412  1.00  0.00           H  
ATOM   1486  HD2 TYR    96      24.650  94.991  34.695  1.00  0.00           H  
ATOM   1487  HE1 TYR    96      26.637  95.546  39.230  1.00  0.00           H  
ATOM   1488  HE2 TYR    96      23.205  95.426  36.538  1.00  0.00           H  
ATOM   1489  HH  TYR    96      24.391  96.161  39.635  1.00  0.00           H  
ATOM   1490  N   ASP    97      27.356  93.312  31.904  1.00  0.00           N  
ATOM   1491  CA  ASP    97      27.687  93.859  30.588  1.00  0.00           C  
ATOM   1492  C   ASP    97      27.487  95.404  30.602  1.00  0.00           C  
ATOM   1493  O   ASP    97      26.842  95.927  31.493  1.00  0.00           O  
ATOM   1494  CB  ASP    97      26.738  93.180  29.543  1.00  0.00           C  
ATOM   1495  CG  ASP    97      27.147  93.518  28.070  1.00  0.00           C  
ATOM   1496  OD1 ASP    97      26.415  94.262  27.364  1.00  0.00           O  
ATOM   1497  OD2 ASP    97      28.231  93.040  27.727  1.00  0.00           O1-
ATOM   1498  H   ASP    97      26.399  93.488  32.176  1.00  0.00           H  
ATOM   1499  HA  ASP    97      28.723  93.686  30.296  1.00  0.00           H  
ATOM   1500  HB2 ASP    97      26.555  92.122  29.732  1.00  0.00           H  
ATOM   1501  HB3 ASP    97      25.778  93.680  29.668  1.00  0.00           H  
ATOM   1502  N   GLU    98      27.955  96.056  29.529  1.00  0.00           N  
ATOM   1503  CA  GLU    98      27.784  97.449  29.237  1.00  0.00           C  
ATOM   1504  C   GLU    98      26.283  97.828  29.011  1.00  0.00           C  
ATOM   1505  O   GLU    98      25.772  98.688  29.662  1.00  0.00           O  
ATOM   1506  CB  GLU    98      28.605  97.859  27.974  1.00  0.00           C  
ATOM   1507  CG  GLU    98      28.557  99.327  27.515  1.00  0.00           C  
ATOM   1508  CD  GLU    98      28.560 100.421  28.595  1.00  0.00           C  
ATOM   1509  OE1 GLU    98      27.866 101.474  28.571  1.00  0.00           O  
ATOM   1510  OE2 GLU    98      29.261 100.171  29.557  1.00  0.00           O1-
ATOM   1511  H   GLU    98      28.472  95.540  28.831  1.00  0.00           H  
ATOM   1512  HA  GLU    98      28.110  98.063  30.078  1.00  0.00           H  
ATOM   1513  HB2 GLU    98      29.660  97.615  28.096  1.00  0.00           H  
ATOM   1514  HB3 GLU    98      28.220  97.307  27.117  1.00  0.00           H  
ATOM   1515  HG2 GLU    98      29.345  99.353  26.763  1.00  0.00           H  
ATOM   1516  HG3 GLU    98      27.601  99.418  26.999  1.00  0.00           H  
ATOM   1517  N   GLU    99      25.630  97.054  28.138  1.00  0.00           N  
ATOM   1518  CA  GLU    99      24.174  97.177  27.832  1.00  0.00           C  
ATOM   1519  C   GLU    99      23.194  96.625  28.885  1.00  0.00           C  
ATOM   1520  O   GLU    99      21.955  96.944  28.877  1.00  0.00           O  
ATOM   1521  CB  GLU    99      23.980  96.439  26.453  1.00  0.00           C  
ATOM   1522  CG  GLU    99      22.591  96.664  25.785  1.00  0.00           C  
ATOM   1523  CD  GLU    99      22.359  98.120  25.504  1.00  0.00           C  
ATOM   1524  OE1 GLU    99      23.408  98.785  25.112  1.00  0.00           O  
ATOM   1525  OE2 GLU    99      21.169  98.593  25.485  1.00  0.00           O1-
ATOM   1526  H   GLU    99      26.142  96.435  27.526  1.00  0.00           H  
ATOM   1527  HA  GLU    99      23.927  98.226  27.672  1.00  0.00           H  
ATOM   1528  HB2 GLU    99      24.838  96.582  25.797  1.00  0.00           H  
ATOM   1529  HB3 GLU    99      24.017  95.387  26.735  1.00  0.00           H  
ATOM   1530  HG2 GLU    99      22.507  96.054  24.886  1.00  0.00           H  
ATOM   1531  HG3 GLU    99      21.851  96.348  26.520  1.00  0.00           H  
ATOM   1532  N   GLY   100      23.625  95.762  29.767  1.00  0.00           N  
ATOM   1533  CA  GLY   100      22.931  95.107  30.811  1.00  0.00           C  
ATOM   1534  C   GLY   100      22.508  96.083  31.912  1.00  0.00           C  
ATOM   1535  O   GLY   100      23.175  97.075  32.205  1.00  0.00           O  
ATOM   1536  H   GLY   100      24.552  95.370  29.676  1.00  0.00           H  
ATOM   1537  HA2 GLY   100      22.065  94.543  30.466  1.00  0.00           H  
ATOM   1538  HA3 GLY   100      23.622  94.373  31.226  1.00  0.00           H  
ATOM   1539  N   SER   101      21.454  95.605  32.596  1.00  0.00           N  
ATOM   1540  CA  SER   101      20.901  96.325  33.735  1.00  0.00           C  
ATOM   1541  C   SER   101      20.708  95.493  35.017  1.00  0.00           C  
ATOM   1542  O   SER   101      20.417  96.071  36.076  1.00  0.00           O  
ATOM   1543  CB  SER   101      19.672  97.028  33.411  1.00  0.00           C  
ATOM   1544  OG  SER   101      19.819  97.983  32.405  1.00  0.00           O  
ATOM   1545  H   SER   101      21.042  94.744  32.267  1.00  0.00           H  
ATOM   1546  HA  SER   101      21.560  97.148  34.008  1.00  0.00           H  
ATOM   1547  HB2 SER   101      18.911  96.316  33.092  1.00  0.00           H  
ATOM   1548  HB3 SER   101      19.407  97.498  34.358  1.00  0.00           H  
ATOM   1549  HG  SER   101      20.074  98.789  32.859  1.00  0.00           H  
ATOM   1550  N   ILE   102      20.990  94.210  34.985  1.00  0.00           N  
ATOM   1551  CA  ILE   102      20.947  93.264  36.038  1.00  0.00           C  
ATOM   1552  C   ILE   102      22.287  92.560  36.276  1.00  0.00           C  
ATOM   1553  O   ILE   102      23.036  92.354  35.347  1.00  0.00           O  
ATOM   1554  CB  ILE   102      19.724  92.283  35.787  1.00  0.00           C  
ATOM   1555  CG1 ILE   102      18.346  93.016  35.554  1.00  0.00           C  
ATOM   1556  CG2 ILE   102      19.696  91.133  36.805  1.00  0.00           C  
ATOM   1557  CD1 ILE   102      17.213  92.040  35.361  1.00  0.00           C  
ATOM   1558  H   ILE   102      21.237  93.833  34.082  1.00  0.00           H  
ATOM   1559  HA  ILE   102      20.761  93.812  36.962  1.00  0.00           H  
ATOM   1560  HB  ILE   102      19.911  91.739  34.861  1.00  0.00           H  
ATOM   1561 HG12 ILE   102      18.076  93.603  36.431  1.00  0.00           H  
ATOM   1562 HG13 ILE   102      18.483  93.611  34.650  1.00  0.00           H  
ATOM   1563 HG21 ILE   102      20.667  90.637  36.785  1.00  0.00           H  
ATOM   1564 HG22 ILE   102      19.503  91.383  37.849  1.00  0.00           H  
ATOM   1565 HG23 ILE   102      19.004  90.316  36.600  1.00  0.00           H  
ATOM   1566 HD11 ILE   102      16.512  92.497  34.663  1.00  0.00           H  
ATOM   1567 HD12 ILE   102      17.483  91.105  34.869  1.00  0.00           H  
ATOM   1568 HD13 ILE   102      16.723  91.881  36.322  1.00  0.00           H  
ATOM   1569  N   PRO   103      22.709  92.276  37.582  1.00  0.00           N  
ATOM   1570  CA  PRO   103      23.872  91.449  37.817  1.00  0.00           C  
ATOM   1571  C   PRO   103      23.759  90.094  37.086  1.00  0.00           C  
ATOM   1572  O   PRO   103      22.835  89.339  37.086  1.00  0.00           O  
ATOM   1573  CB  PRO   103      24.070  91.340  39.350  1.00  0.00           C  
ATOM   1574  CG  PRO   103      23.287  92.568  39.874  1.00  0.00           C  
ATOM   1575  CD  PRO   103      22.146  92.737  38.852  1.00  0.00           C  
ATOM   1576  HA  PRO   103      24.774  91.960  37.480  1.00  0.00           H  
ATOM   1577  HB2 PRO   103      23.430  90.511  39.655  1.00  0.00           H  
ATOM   1578  HB3 PRO   103      25.044  91.390  39.836  1.00  0.00           H  
ATOM   1579  HG2 PRO   103      22.961  92.492  40.912  1.00  0.00           H  
ATOM   1580  HG3 PRO   103      23.963  93.422  39.833  1.00  0.00           H  
ATOM   1581  HD2 PRO   103      21.263  92.136  39.067  1.00  0.00           H  
ATOM   1582  HD3 PRO   103      21.885  93.796  38.848  1.00  0.00           H  
ATOM   1583  N   ILE   104      24.810  89.764  36.363  1.00  0.00           N  
ATOM   1584  CA  ILE   104      25.020  88.415  35.747  1.00  0.00           C  
ATOM   1585  C   ILE   104      25.333  87.362  36.846  1.00  0.00           C  
ATOM   1586  O   ILE   104      24.876  86.224  36.860  1.00  0.00           O  
ATOM   1587  CB  ILE   104      26.192  88.573  34.676  1.00  0.00           C  
ATOM   1588  CG1 ILE   104      25.862  89.680  33.614  1.00  0.00           C  
ATOM   1589  CG2 ILE   104      26.433  87.221  33.921  1.00  0.00           C  
ATOM   1590  CD1 ILE   104      26.814  89.767  32.496  1.00  0.00           C  
ATOM   1591  H   ILE   104      25.558  90.416  36.174  1.00  0.00           H  
ATOM   1592  HA  ILE   104      24.094  88.007  35.341  1.00  0.00           H  
ATOM   1593  HB  ILE   104      27.151  88.815  35.135  1.00  0.00           H  
ATOM   1594 HG12 ILE   104      24.822  89.653  33.287  1.00  0.00           H  
ATOM   1595 HG13 ILE   104      25.926  90.651  34.106  1.00  0.00           H  
ATOM   1596 HG21 ILE   104      26.690  86.399  34.590  1.00  0.00           H  
ATOM   1597 HG22 ILE   104      25.517  86.849  33.462  1.00  0.00           H  
ATOM   1598 HG23 ILE   104      27.260  87.292  33.215  1.00  0.00           H  
ATOM   1599 HD11 ILE   104      26.673  90.632  31.848  1.00  0.00           H  
ATOM   1600 HD12 ILE   104      27.792  89.928  32.948  1.00  0.00           H  
ATOM   1601 HD13 ILE   104      26.761  88.950  31.776  1.00  0.00           H  
ATOM   1602  N   ASP   105      26.193  87.864  37.775  1.00  0.00           N  
ATOM   1603  CA  ASP   105      26.864  87.255  38.922  1.00  0.00           C  
ATOM   1604  C   ASP   105      27.303  88.172  40.011  1.00  0.00           C  
ATOM   1605  O   ASP   105      27.238  89.434  39.915  1.00  0.00           O  
ATOM   1606  CB  ASP   105      28.048  86.394  38.349  1.00  0.00           C  
ATOM   1607  CG  ASP   105      28.316  85.097  39.079  1.00  0.00           C  
ATOM   1608  OD1 ASP   105      29.111  84.335  38.589  1.00  0.00           O  
ATOM   1609  OD2 ASP   105      27.782  84.919  40.219  1.00  0.00           O1-
ATOM   1610  H   ASP   105      26.419  88.848  37.747  1.00  0.00           H  
ATOM   1611  HA  ASP   105      26.119  86.532  39.255  1.00  0.00           H  
ATOM   1612  HB2 ASP   105      27.851  86.160  37.303  1.00  0.00           H  
ATOM   1613  HB3 ASP   105      28.948  87.001  38.449  1.00  0.00           H  
ATOM   1614  N   GLN   106      27.843  87.621  41.134  1.00  0.00           N  
ATOM   1615  CA  GLN   106      28.408  88.374  42.288  1.00  0.00           C  
ATOM   1616  C   GLN   106      29.406  87.582  43.084  1.00  0.00           C  
ATOM   1617  O   GLN   106      29.217  86.394  43.344  1.00  0.00           O  
ATOM   1618  CB  GLN   106      27.213  88.851  43.231  1.00  0.00           C  
ATOM   1619  CG  GLN   106      26.610  87.829  44.268  1.00  0.00           C  
ATOM   1620  CD  GLN   106      27.227  87.949  45.613  1.00  0.00           C  
ATOM   1621  NE2 GLN   106      26.456  88.068  46.709  1.00  0.00           N  
ATOM   1622  OE1 GLN   106      28.455  87.942  45.852  1.00  0.00           O  
ATOM   1623  H   GLN   106      28.037  86.631  41.185  1.00  0.00           H  
ATOM   1624  HA  GLN   106      28.811  89.292  41.860  1.00  0.00           H  
ATOM   1625  HB2 GLN   106      27.604  89.733  43.739  1.00  0.00           H  
ATOM   1626  HB3 GLN   106      26.441  89.182  42.537  1.00  0.00           H  
ATOM   1627  HG2 GLN   106      25.552  88.084  44.328  1.00  0.00           H  
ATOM   1628  HG3 GLN   106      26.664  86.813  43.879  1.00  0.00           H  
ATOM   1629 HE21 GLN   106      26.944  88.268  47.570  1.00  0.00           H  
ATOM   1630 HE22 GLN   106      25.456  88.006  46.580  1.00  0.00           H  
ATOM   1631  N   ALA   107      30.463  88.317  43.610  1.00  0.00           N  
ATOM   1632  CA  ALA   107      31.390  87.757  44.719  1.00  0.00           C  
ATOM   1633  C   ALA   107      31.597  88.880  45.799  1.00  0.00           C  
ATOM   1634  O   ALA   107      31.130  89.987  45.735  1.00  0.00           O  
ATOM   1635  CB  ALA   107      32.706  87.345  44.107  1.00  0.00           C  
ATOM   1636  H   ALA   107      30.590  89.299  43.409  1.00  0.00           H  
ATOM   1637  HA  ALA   107      30.871  86.968  45.262  1.00  0.00           H  
ATOM   1638  HB1 ALA   107      33.125  88.166  43.525  1.00  0.00           H  
ATOM   1639  HB2 ALA   107      33.434  86.990  44.837  1.00  0.00           H  
ATOM   1640  HB3 ALA   107      32.566  86.477  43.463  1.00  0.00           H  
ATOM   1641  N   GLY   108      32.314  88.526  46.851  1.00  0.00           N  
ATOM   1642  CA  GLY   108      32.757  89.440  47.953  1.00  0.00           C  
ATOM   1643  C   GLY   108      33.049  88.776  49.283  1.00  0.00           C  
ATOM   1644  O   GLY   108      33.245  87.551  49.170  1.00  0.00           O  
ATOM   1645  H   GLY   108      32.673  87.584  46.909  1.00  0.00           H  
ATOM   1646  HA2 GLY   108      33.588  89.973  47.490  1.00  0.00           H  
ATOM   1647  HA3 GLY   108      32.044  90.263  47.997  1.00  0.00           H  
ATOM   1648  N   LEU   109      33.118  89.518  50.380  1.00  0.00           N  
ATOM   1649  CA  LEU   109      33.314  89.032  51.678  1.00  0.00           C  
ATOM   1650  C   LEU   109      32.459  89.863  52.657  1.00  0.00           C  
ATOM   1651  O   LEU   109      32.338  91.098  52.636  1.00  0.00           O  
ATOM   1652  CB  LEU   109      34.849  89.148  52.095  1.00  0.00           C  
ATOM   1653  CG  LEU   109      35.981  88.661  51.199  1.00  0.00           C  
ATOM   1654  CD1 LEU   109      36.860  89.846  50.701  1.00  0.00           C  
ATOM   1655  CD2 LEU   109      37.008  87.703  51.884  1.00  0.00           C  
ATOM   1656  H   LEU   109      32.895  90.502  50.328  1.00  0.00           H  
ATOM   1657  HA  LEU   109      32.966  88.000  51.638  1.00  0.00           H  
ATOM   1658  HB2 LEU   109      35.013  90.201  52.321  1.00  0.00           H  
ATOM   1659  HB3 LEU   109      34.971  88.603  53.031  1.00  0.00           H  
ATOM   1660  HG  LEU   109      35.515  88.186  50.336  1.00  0.00           H  
ATOM   1661 HD11 LEU   109      37.488  89.535  49.866  1.00  0.00           H  
ATOM   1662 HD12 LEU   109      36.292  90.724  50.393  1.00  0.00           H  
ATOM   1663 HD13 LEU   109      37.481  90.192  51.527  1.00  0.00           H  
ATOM   1664 HD21 LEU   109      36.448  86.867  52.302  1.00  0.00           H  
ATOM   1665 HD22 LEU   109      37.555  87.200  51.086  1.00  0.00           H  
ATOM   1666 HD23 LEU   109      37.575  88.217  52.661  1.00  0.00           H  
ATOM   1667  N   PHE   110      31.954  89.151  53.711  1.00  0.00           N  
ATOM   1668  CA  PHE   110      31.396  89.744  54.931  1.00  0.00           C  
ATOM   1669  C   PHE   110      32.614  90.090  55.813  1.00  0.00           C  
ATOM   1670  O   PHE   110      33.576  89.317  55.823  1.00  0.00           O  
ATOM   1671  CB  PHE   110      30.356  88.834  55.588  1.00  0.00           C  
ATOM   1672  CG  PHE   110      28.927  88.777  55.025  1.00  0.00           C  
ATOM   1673  CD1 PHE   110      27.868  89.366  55.758  1.00  0.00           C  
ATOM   1674  CD2 PHE   110      28.679  88.014  53.887  1.00  0.00           C  
ATOM   1675  CE1 PHE   110      26.549  89.240  55.237  1.00  0.00           C  
ATOM   1676  CE2 PHE   110      27.409  88.029  53.258  1.00  0.00           C  
ATOM   1677  CZ  PHE   110      26.350  88.649  53.976  1.00  0.00           C  
ATOM   1678  H   PHE   110      32.089  88.151  53.662  1.00  0.00           H  
ATOM   1679  HA  PHE   110      31.002  90.705  54.601  1.00  0.00           H  
ATOM   1680  HB2 PHE   110      30.706  87.803  55.532  1.00  0.00           H  
ATOM   1681  HB3 PHE   110      30.329  89.128  56.638  1.00  0.00           H  
ATOM   1682  HD1 PHE   110      28.059  89.827  56.716  1.00  0.00           H  
ATOM   1683  HD2 PHE   110      29.422  87.444  53.349  1.00  0.00           H  
ATOM   1684  HE1 PHE   110      25.798  89.521  55.961  1.00  0.00           H  
ATOM   1685  HE2 PHE   110      27.219  87.592  52.289  1.00  0.00           H  
ATOM   1686  HZ  PHE   110      25.306  88.566  53.711  1.00  0.00           H  
ATOM   1687  N   LEU   111      32.546  91.028  56.777  1.00  0.00           N  
ATOM   1688  CA  LEU   111      33.691  91.533  57.522  1.00  0.00           C  
ATOM   1689  C   LEU   111      33.365  91.728  59.036  1.00  0.00           C  
ATOM   1690  O   LEU   111      32.187  92.124  59.345  1.00  0.00           O  
ATOM   1691  CB  LEU   111      34.330  92.722  56.843  1.00  0.00           C  
ATOM   1692  CG  LEU   111      34.947  92.470  55.449  1.00  0.00           C  
ATOM   1693  CD1 LEU   111      35.163  93.867  54.860  1.00  0.00           C  
ATOM   1694  CD2 LEU   111      36.436  91.857  55.529  1.00  0.00           C  
ATOM   1695  H   LEU   111      31.667  91.521  56.834  1.00  0.00           H  
ATOM   1696  HA  LEU   111      34.428  90.731  57.569  1.00  0.00           H  
ATOM   1697  HB2 LEU   111      33.608  93.534  56.755  1.00  0.00           H  
ATOM   1698  HB3 LEU   111      35.137  93.076  57.484  1.00  0.00           H  
ATOM   1699  HG  LEU   111      34.219  91.941  54.833  1.00  0.00           H  
ATOM   1700 HD11 LEU   111      34.202  94.378  54.808  1.00  0.00           H  
ATOM   1701 HD12 LEU   111      35.944  94.428  55.374  1.00  0.00           H  
ATOM   1702 HD13 LEU   111      35.591  93.743  53.865  1.00  0.00           H  
ATOM   1703 HD21 LEU   111      37.128  92.348  56.213  1.00  0.00           H  
ATOM   1704 HD22 LEU   111      36.447  90.795  55.774  1.00  0.00           H  
ATOM   1705 HD23 LEU   111      36.881  92.009  54.545  1.00  0.00           H  
ATOM   1706  N   THR   112      34.380  91.618  59.824  1.00  0.00           N  
ATOM   1707  CA  THR   112      34.353  92.047  61.227  1.00  0.00           C  
ATOM   1708  C   THR   112      35.815  92.387  61.824  1.00  0.00           C  
ATOM   1709  O   THR   112      36.832  91.878  61.467  1.00  0.00           O  
ATOM   1710  CB  THR   112      33.653  90.903  62.038  1.00  0.00           C  
ATOM   1711  CG2 THR   112      34.522  89.693  62.324  1.00  0.00           C  
ATOM   1712  OG1 THR   112      33.138  91.388  63.222  1.00  0.00           O  
ATOM   1713  H   THR   112      35.241  91.229  59.467  1.00  0.00           H  
ATOM   1714  HA  THR   112      33.644  92.857  61.397  1.00  0.00           H  
ATOM   1715  HB  THR   112      32.793  90.454  61.541  1.00  0.00           H  
ATOM   1716  HG1 THR   112      32.297  90.924  63.241  1.00  0.00           H  
ATOM   1717 HG21 THR   112      35.284  90.032  63.027  1.00  0.00           H  
ATOM   1718 HG22 THR   112      33.933  88.866  62.720  1.00  0.00           H  
ATOM   1719 HG23 THR   112      34.957  89.447  61.355  1.00  0.00           H  
ATOM   1720  N   ALA   113      35.783  93.415  62.653  1.00  0.00           N  
ATOM   1721  CA  ALA   113      36.984  94.107  63.063  1.00  0.00           C  
ATOM   1722  C   ALA   113      37.434  93.876  64.567  1.00  0.00           C  
ATOM   1723  O   ALA   113      36.592  93.905  65.489  1.00  0.00           O  
ATOM   1724  CB  ALA   113      36.891  95.518  62.528  1.00  0.00           C  
ATOM   1725  H   ALA   113      34.904  93.760  63.010  1.00  0.00           H  
ATOM   1726  HA  ALA   113      37.797  93.625  62.520  1.00  0.00           H  
ATOM   1727  HB1 ALA   113      36.553  95.519  61.492  1.00  0.00           H  
ATOM   1728  HB2 ALA   113      36.289  96.180  63.150  1.00  0.00           H  
ATOM   1729  HB3 ALA   113      37.854  96.008  62.384  1.00  0.00           H  
ATOM   1730  N   ILE   114      38.713  93.698  64.796  1.00  0.00           N  
ATOM   1731  CA  ILE   114      39.314  93.338  66.117  1.00  0.00           C  
ATOM   1732  C   ILE   114      40.740  93.953  66.371  1.00  0.00           C  
ATOM   1733  O   ILE   114      41.521  94.262  65.465  1.00  0.00           O  
ATOM   1734  CB  ILE   114      39.182  91.838  66.423  1.00  0.00           C  
ATOM   1735  CG1 ILE   114      39.747  91.375  67.774  1.00  0.00           C  
ATOM   1736  CG2 ILE   114      39.954  91.036  65.273  1.00  0.00           C  
ATOM   1737  CD1 ILE   114      39.388  89.996  68.214  1.00  0.00           C  
ATOM   1738  H   ILE   114      39.298  93.709  63.973  1.00  0.00           H  
ATOM   1739  HA  ILE   114      38.607  93.887  66.739  1.00  0.00           H  
ATOM   1740  HB  ILE   114      38.102  91.697  66.424  1.00  0.00           H  
ATOM   1741 HG12 ILE   114      40.815  91.589  67.805  1.00  0.00           H  
ATOM   1742 HG13 ILE   114      39.322  92.014  68.549  1.00  0.00           H  
ATOM   1743 HG21 ILE   114      39.668  89.987  65.353  1.00  0.00           H  
ATOM   1744 HG22 ILE   114      39.718  91.384  64.267  1.00  0.00           H  
ATOM   1745 HG23 ILE   114      41.018  91.118  65.494  1.00  0.00           H  
ATOM   1746 HD11 ILE   114      40.029  89.319  67.650  1.00  0.00           H  
ATOM   1747 HD12 ILE   114      39.503  89.832  69.285  1.00  0.00           H  
ATOM   1748 HD13 ILE   114      38.363  89.750  67.935  1.00  0.00           H  
ATOM   1749  N   GLU   115      40.957  94.209  67.622  1.00  0.00           N  
ATOM   1750  CA  GLU   115      42.275  94.464  68.259  1.00  0.00           C  
ATOM   1751  C   GLU   115      42.602  93.293  69.160  1.00  0.00           C  
ATOM   1752  O   GLU   115      41.792  92.678  69.862  1.00  0.00           O  
ATOM   1753  CB  GLU   115      42.401  95.858  68.835  1.00  0.00           C  
ATOM   1754  CG  GLU   115      43.721  96.254  69.452  1.00  0.00           C  
ATOM   1755  CD  GLU   115      43.536  97.563  70.217  1.00  0.00           C  
ATOM   1756  OE1 GLU   115      42.988  98.522  69.531  1.00  0.00           O  
ATOM   1757  OE2 GLU   115      44.027  97.733  71.365  1.00  0.00           O1-
ATOM   1758  H   GLU   115      40.165  94.080  68.235  1.00  0.00           H  
ATOM   1759  HA  GLU   115      43.029  94.427  67.472  1.00  0.00           H  
ATOM   1760  HB2 GLU   115      42.220  96.482  67.960  1.00  0.00           H  
ATOM   1761  HB3 GLU   115      41.591  96.037  69.542  1.00  0.00           H  
ATOM   1762  HG2 GLU   115      44.122  95.460  70.082  1.00  0.00           H  
ATOM   1763  HG3 GLU   115      44.466  96.326  68.660  1.00  0.00           H  
ATOM   1764  N   ILE   116      43.888  92.944  69.237  1.00  0.00           N  
ATOM   1765  CA  ILE   116      44.556  92.092  70.217  1.00  0.00           C  
ATOM   1766  C   ILE   116      45.864  92.745  70.673  1.00  0.00           C  
ATOM   1767  O   ILE   116      46.580  93.359  69.820  1.00  0.00           O  
ATOM   1768  CB  ILE   116      44.844  90.681  69.553  1.00  0.00           C  
ATOM   1769  CG1 ILE   116      43.587  90.079  68.891  1.00  0.00           C  
ATOM   1770  CG2 ILE   116      45.483  89.773  70.579  1.00  0.00           C  
ATOM   1771  CD1 ILE   116      43.595  88.750  68.104  1.00  0.00           C  
ATOM   1772  H   ILE   116      44.457  93.401  68.539  1.00  0.00           H  
ATOM   1773  HA  ILE   116      43.858  91.985  71.048  1.00  0.00           H  
ATOM   1774  HB  ILE   116      45.600  90.859  68.788  1.00  0.00           H  
ATOM   1775 HG12 ILE   116      42.931  89.878  69.737  1.00  0.00           H  
ATOM   1776 HG13 ILE   116      43.122  90.821  68.242  1.00  0.00           H  
ATOM   1777 HG21 ILE   116      45.686  88.769  70.207  1.00  0.00           H  
ATOM   1778 HG22 ILE   116      46.420  90.193  70.943  1.00  0.00           H  
ATOM   1779 HG23 ILE   116      44.788  89.681  71.414  1.00  0.00           H  
ATOM   1780 HD11 ILE   116      42.629  88.286  67.902  1.00  0.00           H  
ATOM   1781 HD12 ILE   116      43.989  88.944  67.106  1.00  0.00           H  
ATOM   1782 HD13 ILE   116      44.300  88.043  68.540  1.00  0.00           H  
ATOM   1783  N   SER   117      46.222  92.615  71.932  1.00  0.00           N  
ATOM   1784  CA  SER   117      47.531  92.907  72.527  1.00  0.00           C  
ATOM   1785  C   SER   117      47.984  91.850  73.561  1.00  0.00           C  
ATOM   1786  O   SER   117      47.197  91.379  74.353  1.00  0.00           O  
ATOM   1787  CB  SER   117      47.662  94.307  73.194  1.00  0.00           C  
ATOM   1788  OG  SER   117      49.046  94.550  73.279  1.00  0.00           O  
ATOM   1789  H   SER   117      45.507  92.235  72.537  1.00  0.00           H  
ATOM   1790  HA  SER   117      48.234  92.818  71.699  1.00  0.00           H  
ATOM   1791  HB2 SER   117      47.130  95.034  72.581  1.00  0.00           H  
ATOM   1792  HB3 SER   117      47.148  94.293  74.155  1.00  0.00           H  
ATOM   1793  HG  SER   117      49.217  94.547  74.224  1.00  0.00           H  
ATOM   1794  N   LEU   118      49.202  91.435  73.510  1.00  0.00           N  
ATOM   1795  CA  LEU   118      49.960  90.621  74.507  1.00  0.00           C  
ATOM   1796  C   LEU   118      51.032  91.400  75.159  1.00  0.00           C  
ATOM   1797  O   LEU   118      51.948  91.931  74.495  1.00  0.00           O  
ATOM   1798  CB  LEU   118      50.432  89.225  73.908  1.00  0.00           C  
ATOM   1799  CG  LEU   118      51.376  88.462  74.869  1.00  0.00           C  
ATOM   1800  CD1 LEU   118      50.966  88.073  76.321  1.00  0.00           C  
ATOM   1801  CD2 LEU   118      51.985  87.228  74.162  1.00  0.00           C  
ATOM   1802  H   LEU   118      49.736  91.782  72.726  1.00  0.00           H  
ATOM   1803  HA  LEU   118      49.285  90.398  75.333  1.00  0.00           H  
ATOM   1804  HB2 LEU   118      49.569  88.652  73.569  1.00  0.00           H  
ATOM   1805  HB3 LEU   118      50.905  89.467  72.956  1.00  0.00           H  
ATOM   1806  HG  LEU   118      52.241  89.111  75.007  1.00  0.00           H  
ATOM   1807 HD11 LEU   118      50.361  87.168  76.281  1.00  0.00           H  
ATOM   1808 HD12 LEU   118      51.843  87.888  76.941  1.00  0.00           H  
ATOM   1809 HD13 LEU   118      50.316  88.887  76.643  1.00  0.00           H  
ATOM   1810 HD21 LEU   118      52.458  87.410  73.197  1.00  0.00           H  
ATOM   1811 HD22 LEU   118      52.740  86.796  74.819  1.00  0.00           H  
ATOM   1812 HD23 LEU   118      51.221  86.458  74.055  1.00  0.00           H  
ATOM   1813  N   ASP   119      51.016  91.491  76.493  1.00  0.00           N  
ATOM   1814  CA  ASP   119      51.867  92.396  77.263  1.00  0.00           C  
ATOM   1815  C   ASP   119      52.401  91.889  78.650  1.00  0.00           C  
ATOM   1816  O   ASP   119      51.969  90.790  79.096  1.00  0.00           O  
ATOM   1817  CB  ASP   119      51.263  93.813  77.362  1.00  0.00           C  
ATOM   1818  CG  ASP   119      50.525  94.406  76.111  1.00  0.00           C  
ATOM   1819  OD1 ASP   119      49.274  94.406  76.070  1.00  0.00           O  
ATOM   1820  OD2 ASP   119      51.231  94.777  75.160  1.00  0.00           O1-
ATOM   1821  H   ASP   119      50.266  91.039  76.996  1.00  0.00           H  
ATOM   1822  HA  ASP   119      52.696  92.610  76.588  1.00  0.00           H  
ATOM   1823  HB2 ASP   119      50.507  93.853  78.146  1.00  0.00           H  
ATOM   1824  HB3 ASP   119      51.959  94.554  77.756  1.00  0.00           H  
ATOM   1825  N   VAL   120      53.287  92.660  79.229  1.00  0.00           N  
ATOM   1826  CA  VAL   120      54.066  92.395  80.506  1.00  0.00           C  
ATOM   1827  C   VAL   120      54.376  93.796  81.047  1.00  0.00           C  
ATOM   1828  O   VAL   120      54.031  94.847  80.548  1.00  0.00           O  
ATOM   1829  CB  VAL   120      55.262  91.487  80.264  1.00  0.00           C  
ATOM   1830  CG1 VAL   120      54.965  89.947  80.182  1.00  0.00           C  
ATOM   1831  CG2 VAL   120      56.053  91.951  79.099  1.00  0.00           C  
ATOM   1832  H   VAL   120      53.456  93.555  78.794  1.00  0.00           H  
ATOM   1833  HA  VAL   120      53.421  91.913  81.240  1.00  0.00           H  
ATOM   1834  HB  VAL   120      55.827  91.578  81.192  1.00  0.00           H  
ATOM   1835 HG11 VAL   120      54.440  89.824  79.234  1.00  0.00           H  
ATOM   1836 HG12 VAL   120      55.832  89.317  80.382  1.00  0.00           H  
ATOM   1837 HG13 VAL   120      54.253  89.638  80.948  1.00  0.00           H  
ATOM   1838 HG21 VAL   120      56.862  91.229  78.992  1.00  0.00           H  
ATOM   1839 HG22 VAL   120      55.502  91.914  78.160  1.00  0.00           H  
ATOM   1840 HG23 VAL   120      56.416  92.967  79.253  1.00  0.00           H  
ATOM   1841  N   ASP   121      55.109  93.863  82.164  1.00  0.00           N  
ATOM   1842  CA  ASP   121      55.818  95.037  82.699  1.00  0.00           C  
ATOM   1843  C   ASP   121      56.938  95.549  81.719  1.00  0.00           C  
ATOM   1844  O   ASP   121      57.723  94.741  81.288  1.00  0.00           O  
ATOM   1845  CB  ASP   121      56.337  94.751  84.118  1.00  0.00           C  
ATOM   1846  CG  ASP   121      57.000  95.978  84.751  1.00  0.00           C  
ATOM   1847  OD1 ASP   121      56.469  97.157  84.597  1.00  0.00           O  
ATOM   1848  OD2 ASP   121      57.966  95.762  85.472  1.00  0.00           O1-
ATOM   1849  H   ASP   121      55.292  93.023  82.694  1.00  0.00           H  
ATOM   1850  HA  ASP   121      55.075  95.823  82.834  1.00  0.00           H  
ATOM   1851  HB2 ASP   121      55.448  94.552  84.715  1.00  0.00           H  
ATOM   1852  HB3 ASP   121      57.046  93.925  84.170  1.00  0.00           H  
ATOM   1853  N   ALA   122      56.948  96.824  81.420  1.00  0.00           N  
ATOM   1854  CA  ALA   122      58.025  97.479  80.671  1.00  0.00           C  
ATOM   1855  C   ALA   122      58.929  98.271  81.585  1.00  0.00           C  
ATOM   1856  O   ALA   122      60.180  98.277  81.386  1.00  0.00           O  
ATOM   1857  CB  ALA   122      57.514  98.414  79.647  1.00  0.00           C  
ATOM   1858  H   ALA   122      56.330  97.530  81.794  1.00  0.00           H  
ATOM   1859  HA  ALA   122      58.587  96.654  80.233  1.00  0.00           H  
ATOM   1860  HB1 ALA   122      57.067  99.159  80.305  1.00  0.00           H  
ATOM   1861  HB2 ALA   122      58.252  98.948  79.048  1.00  0.00           H  
ATOM   1862  HB3 ALA   122      56.754  97.925  79.038  1.00  0.00           H  
ATOM   1863  N   ASP   123      58.368  99.039  82.566  1.00  0.00           N  
ATOM   1864  CA  ASP   123      59.223 100.108  83.346  1.00  0.00           C  
ATOM   1865  C   ASP   123      59.874  99.598  84.677  1.00  0.00           C  
ATOM   1866  O   ASP   123      60.488 100.347  85.390  1.00  0.00           O  
ATOM   1867  CB  ASP   123      58.402 101.404  83.352  1.00  0.00           C  
ATOM   1868  CG  ASP   123      57.206 101.384  84.263  1.00  0.00           C  
ATOM   1869  OD1 ASP   123      56.932 100.403  85.005  1.00  0.00           O  
ATOM   1870  OD2 ASP   123      56.425 102.391  84.391  1.00  0.00           O1-
ATOM   1871  H   ASP   123      57.431  98.886  82.912  1.00  0.00           H  
ATOM   1872  HA  ASP   123      60.100 100.200  82.705  1.00  0.00           H  
ATOM   1873  HB2 ASP   123      59.003 102.297  83.529  1.00  0.00           H  
ATOM   1874  HB3 ASP   123      57.955 101.494  82.361  1.00  0.00           H  
ATOM   1875  N   ARG   124      59.826  98.274  84.894  1.00  0.00           N  
ATOM   1876  CA  ARG   124      60.577  97.611  86.031  1.00  0.00           C  
ATOM   1877  C   ARG   124      60.103  98.154  87.327  1.00  0.00           C  
ATOM   1878  O   ARG   124      60.890  98.517  88.241  1.00  0.00           O  
ATOM   1879  CB  ARG   124      62.082  97.600  85.799  1.00  0.00           C  
ATOM   1880  CG  ARG   124      62.539  96.815  84.593  1.00  0.00           C  
ATOM   1881  CD  ARG   124      64.050  96.732  84.252  1.00  0.00           C  
ATOM   1882  NE  ARG   124      64.436  96.045  82.951  1.00  0.00           N  
ATOM   1883  CZ  ARG   124      65.376  96.483  82.120  1.00  0.00           C  
ATOM   1884  NH1 ARG   124      66.292  97.354  82.427  1.00  0.00           N1+
ATOM   1885  NH2 ARG   124      65.463  95.945  80.955  1.00  0.00           N  
ATOM   1886  H   ARG   124      59.293  97.739  84.223  1.00  0.00           H  
ATOM   1887  HA  ARG   124      60.267  96.567  86.064  1.00  0.00           H  
ATOM   1888  HB2 ARG   124      62.370  98.651  85.791  1.00  0.00           H  
ATOM   1889  HB3 ARG   124      62.596  97.225  86.685  1.00  0.00           H  
ATOM   1890  HG2 ARG   124      62.342  95.774  84.848  1.00  0.00           H  
ATOM   1891  HG3 ARG   124      61.992  97.111  83.698  1.00  0.00           H  
ATOM   1892  HD2 ARG   124      64.437  97.751  84.271  1.00  0.00           H  
ATOM   1893  HD3 ARG   124      64.434  96.227  85.138  1.00  0.00           H  
ATOM   1894  HE  ARG   124      63.796  95.314  82.673  1.00  0.00           H  
ATOM   1895 HH11 ARG   124      66.298  97.788  83.338  1.00  0.00           H  
ATOM   1896 HH12 ARG   124      67.105  97.364  81.827  1.00  0.00           H  
ATOM   1897 HH21 ARG   124      64.738  95.313  80.645  1.00  0.00           H  
ATOM   1898 HH22 ARG   124      66.044  96.436  80.291  1.00  0.00           H  
ATOM   1899  N   ASP   125      58.784  98.090  87.479  1.00  0.00           N  
ATOM   1900  CA  ASP   125      58.223  97.981  88.834  1.00  0.00           C  
ATOM   1901  C   ASP   125      57.321  96.736  89.104  1.00  0.00           C  
ATOM   1902  O   ASP   125      56.745  96.599  90.145  1.00  0.00           O  
ATOM   1903  CB  ASP   125      57.219  99.204  88.976  1.00  0.00           C  
ATOM   1904  CG  ASP   125      56.052  99.350  88.001  1.00  0.00           C  
ATOM   1905  OD1 ASP   125      55.281 100.321  88.146  1.00  0.00           O  
ATOM   1906  OD2 ASP   125      55.847  98.486  87.117  1.00  0.00           O1-
ATOM   1907  H   ASP   125      58.097  97.918  86.759  1.00  0.00           H  
ATOM   1908  HA  ASP   125      58.959  98.098  89.630  1.00  0.00           H  
ATOM   1909  HB2 ASP   125      56.754  99.241  89.961  1.00  0.00           H  
ATOM   1910  HB3 ASP   125      57.856 100.082  88.862  1.00  0.00           H  
ATOM   1911  N   GLY   126      57.127  95.922  88.065  1.00  0.00           N  
ATOM   1912  CA  GLY   126      56.305  94.619  88.245  1.00  0.00           C  
ATOM   1913  C   GLY   126      54.845  94.776  87.835  1.00  0.00           C  
ATOM   1914  O   GLY   126      54.165  93.711  87.850  1.00  0.00           O  
ATOM   1915  H   GLY   126      57.646  96.045  87.207  1.00  0.00           H  
ATOM   1916  HA2 GLY   126      56.757  93.956  87.507  1.00  0.00           H  
ATOM   1917  HA3 GLY   126      56.394  94.313  89.287  1.00  0.00           H  
ATOM   1918  N   VAL   127      54.397  95.959  87.604  1.00  0.00           N  
ATOM   1919  CA  VAL   127      53.015  96.279  87.178  1.00  0.00           C  
ATOM   1920  C   VAL   127      52.929  96.339  85.648  1.00  0.00           C  
ATOM   1921  O   VAL   127      53.685  97.058  84.994  1.00  0.00           O  
ATOM   1922  CB  VAL   127      52.461  97.605  87.846  1.00  0.00           C  
ATOM   1923  CG1 VAL   127      51.183  98.023  87.224  1.00  0.00           C  
ATOM   1924  CG2 VAL   127      52.182  97.363  89.298  1.00  0.00           C  
ATOM   1925  H   VAL   127      55.061  96.718  87.665  1.00  0.00           H  
ATOM   1926  HA  VAL   127      52.350  95.442  87.390  1.00  0.00           H  
ATOM   1927  HB  VAL   127      53.135  98.457  87.761  1.00  0.00           H  
ATOM   1928 HG11 VAL   127      51.405  98.588  86.318  1.00  0.00           H  
ATOM   1929 HG12 VAL   127      50.564  97.151  87.014  1.00  0.00           H  
ATOM   1930 HG13 VAL   127      50.560  98.720  87.784  1.00  0.00           H  
ATOM   1931 HG21 VAL   127      53.130  97.164  89.799  1.00  0.00           H  
ATOM   1932 HG22 VAL   127      51.771  98.200  89.862  1.00  0.00           H  
ATOM   1933 HG23 VAL   127      51.481  96.538  89.424  1.00  0.00           H  
ATOM   1934  N   VAL   128      51.984  95.576  85.099  1.00  0.00           N  
ATOM   1935  CA  VAL   128      51.886  95.346  83.610  1.00  0.00           C  
ATOM   1936  C   VAL   128      51.285  96.475  82.828  1.00  0.00           C  
ATOM   1937  O   VAL   128      50.179  96.925  83.180  1.00  0.00           O  
ATOM   1938  CB  VAL   128      51.150  94.027  83.384  1.00  0.00           C  
ATOM   1939  CG1 VAL   128      50.927  93.704  81.932  1.00  0.00           C  
ATOM   1940  CG2 VAL   128      51.967  92.911  84.029  1.00  0.00           C  
ATOM   1941  H   VAL   128      51.274  95.136  85.667  1.00  0.00           H  
ATOM   1942  HA  VAL   128      52.904  95.189  83.254  1.00  0.00           H  
ATOM   1943  HB  VAL   128      50.140  94.029  83.794  1.00  0.00           H  
ATOM   1944 HG11 VAL   128      50.134  94.365  81.582  1.00  0.00           H  
ATOM   1945 HG12 VAL   128      51.939  93.845  81.553  1.00  0.00           H  
ATOM   1946 HG13 VAL   128      50.579  92.692  81.729  1.00  0.00           H  
ATOM   1947 HG21 VAL   128      53.021  92.878  83.754  1.00  0.00           H  
ATOM   1948 HG22 VAL   128      51.766  92.891  85.101  1.00  0.00           H  
ATOM   1949 HG23 VAL   128      51.662  91.883  83.831  1.00  0.00           H  
ATOM   1950  N   GLU   129      52.018  96.930  81.837  1.00  0.00           N  
ATOM   1951  CA  GLU   129      51.640  97.958  80.852  1.00  0.00           C  
ATOM   1952  C   GLU   129      50.645  97.352  79.802  1.00  0.00           C  
ATOM   1953  O   GLU   129      50.307  96.164  79.849  1.00  0.00           O  
ATOM   1954  CB  GLU   129      52.997  98.477  80.189  1.00  0.00           C  
ATOM   1955  CG  GLU   129      53.630  99.645  80.829  1.00  0.00           C  
ATOM   1956  CD  GLU   129      54.191  99.394  82.312  1.00  0.00           C  
ATOM   1957  OE1 GLU   129      55.292  98.952  82.531  1.00  0.00           O  
ATOM   1958  OE2 GLU   129      53.401  99.551  83.302  1.00  0.00           O1-
ATOM   1959  H   GLU   129      52.812  96.347  81.612  1.00  0.00           H  
ATOM   1960  HA  GLU   129      51.121  98.813  81.285  1.00  0.00           H  
ATOM   1961  HB2 GLU   129      53.726  97.669  80.120  1.00  0.00           H  
ATOM   1962  HB3 GLU   129      52.734  98.822  79.189  1.00  0.00           H  
ATOM   1963  HG2 GLU   129      54.390  99.919  80.098  1.00  0.00           H  
ATOM   1964  HG3 GLU   129      52.931 100.481  80.871  1.00  0.00           H  
ATOM   1965  N   LYS   130      50.377  98.115  78.748  1.00  0.00           N  
ATOM   1966  CA  LYS   130      49.411  97.832  77.699  1.00  0.00           C  
ATOM   1967  C   LYS   130      49.849  98.440  76.346  1.00  0.00           C  
ATOM   1968  O   LYS   130      50.203  99.647  76.353  1.00  0.00           O  
ATOM   1969  CB  LYS   130      48.017  98.456  78.093  1.00  0.00           C  
ATOM   1970  CG  LYS   130      46.992  98.008  77.025  1.00  0.00           C  
ATOM   1971  CD  LYS   130      45.540  98.364  77.373  1.00  0.00           C  
ATOM   1972  CE  LYS   130      44.745  97.900  76.149  1.00  0.00           C  
ATOM   1973  NZ  LYS   130      43.288  97.754  76.418  1.00  0.00           N1+
ATOM   1974  H   LYS   130      50.869  98.995  78.686  1.00  0.00           H  
ATOM   1975  HA  LYS   130      49.387  96.752  77.556  1.00  0.00           H  
ATOM   1976  HB2 LYS   130      47.632  98.057  79.031  1.00  0.00           H  
ATOM   1977  HB3 LYS   130      48.123  99.529  78.257  1.00  0.00           H  
ATOM   1978  HG2 LYS   130      47.240  98.531  76.101  1.00  0.00           H  
ATOM   1979  HG3 LYS   130      47.116  96.972  76.710  1.00  0.00           H  
ATOM   1980  HD2 LYS   130      45.275  97.821  78.280  1.00  0.00           H  
ATOM   1981  HD3 LYS   130      45.336  99.421  77.546  1.00  0.00           H  
ATOM   1982  HE2 LYS   130      44.952  98.608  75.347  1.00  0.00           H  
ATOM   1983  HE3 LYS   130      45.083  96.915  75.827  1.00  0.00           H  
ATOM   1984  HZ1 LYS   130      42.925  98.482  77.017  1.00  0.00           H  
ATOM   1985  HZ2 LYS   130      42.729  97.813  75.579  1.00  0.00           H  
ATOM   1986  HZ3 LYS   130      43.006  96.900  76.878  1.00  0.00           H  
ATOM   1987  N   ASN   131      49.873  97.657  75.244  1.00  0.00           N  
ATOM   1988  CA  ASN   131      49.851  98.132  73.858  1.00  0.00           C  
ATOM   1989  C   ASN   131      51.242  98.927  73.519  1.00  0.00           C  
ATOM   1990  O   ASN   131      51.278  99.696  72.581  1.00  0.00           O  
ATOM   1991  CB  ASN   131      48.578  99.007  73.574  1.00  0.00           C  
ATOM   1992  CG  ASN   131      47.343  98.295  73.225  1.00  0.00           C  
ATOM   1993  ND2 ASN   131      46.684  98.556  72.078  1.00  0.00           N  
ATOM   1994  OD1 ASN   131      46.856  97.441  73.923  1.00  0.00           O  
ATOM   1995  H   ASN   131      49.627  96.701  75.461  1.00  0.00           H  
ATOM   1996  HA  ASN   131      49.742  97.187  73.327  1.00  0.00           H  
ATOM   1997  HB2 ASN   131      48.387  99.696  74.398  1.00  0.00           H  
ATOM   1998  HB3 ASN   131      48.947  99.728  72.845  1.00  0.00           H  
ATOM   1999 HD21 ASN   131      45.739  98.206  72.007  1.00  0.00           H  
ATOM   2000 HD22 ASN   131      47.055  99.230  71.424  1.00  0.00           H  
ATOM   2001  N   ASN   132      52.329  98.643  74.169  1.00  0.00           N  
ATOM   2002  CA  ASN   132      53.739  99.143  73.874  1.00  0.00           C  
ATOM   2003  C   ASN   132      54.255  98.709  72.497  1.00  0.00           C  
ATOM   2004  O   ASN   132      54.184  97.561  72.128  1.00  0.00           O  
ATOM   2005  CB  ASN   132      54.608  98.772  75.068  1.00  0.00           C  
ATOM   2006  CG  ASN   132      56.036  99.481  74.874  1.00  0.00           C  
ATOM   2007  ND2 ASN   132      56.080 100.707  75.282  1.00  0.00           N  
ATOM   2008  OD1 ASN   132      56.958  98.874  74.365  1.00  0.00           O  
ATOM   2009  H   ASN   132      52.360  97.939  74.892  1.00  0.00           H  
ATOM   2010  HA  ASN   132      53.631 100.225  73.798  1.00  0.00           H  
ATOM   2011  HB2 ASN   132      54.103  99.082  75.983  1.00  0.00           H  
ATOM   2012  HB3 ASN   132      54.798  97.699  75.044  1.00  0.00           H  
ATOM   2013 HD21 ASN   132      56.908 101.261  75.116  1.00  0.00           H  
ATOM   2014 HD22 ASN   132      55.345 101.011  75.905  1.00  0.00           H  
ATOM   2015  N   PRO   133      54.919  99.603  71.763  1.00  0.00           N  
ATOM   2016  CA  PRO   133      55.496  99.407  70.422  1.00  0.00           C  
ATOM   2017  C   PRO   133      56.688  98.479  70.355  1.00  0.00           C  
ATOM   2018  O   PRO   133      56.966  97.951  69.257  1.00  0.00           O  
ATOM   2019  CB  PRO   133      55.774 100.802  69.796  1.00  0.00           C  
ATOM   2020  CG  PRO   133      56.048 101.645  71.038  1.00  0.00           C  
ATOM   2021  CD  PRO   133      55.043 101.065  72.044  1.00  0.00           C  
ATOM   2022  HA  PRO   133      54.757  99.056  69.702  1.00  0.00           H  
ATOM   2023  HB2 PRO   133      56.559 100.758  69.040  1.00  0.00           H  
ATOM   2024  HB3 PRO   133      54.890 101.184  69.284  1.00  0.00           H  
ATOM   2025  HG2 PRO   133      57.073 101.607  71.408  1.00  0.00           H  
ATOM   2026  HG3 PRO   133      55.862 102.712  70.914  1.00  0.00           H  
ATOM   2027  HD2 PRO   133      55.567 101.193  72.992  1.00  0.00           H  
ATOM   2028  HD3 PRO   133      54.114 101.635  72.073  1.00  0.00           H  
ATOM   2029  N   LYS   134      57.457  98.241  71.412  1.00  0.00           N  
ATOM   2030  CA  LYS   134      58.786  97.728  71.408  1.00  0.00           C  
ATOM   2031  C   LYS   134      59.007  96.625  72.480  1.00  0.00           C  
ATOM   2032  O   LYS   134      60.104  96.446  72.909  1.00  0.00           O  
ATOM   2033  CB  LYS   134      59.661  98.976  71.485  1.00  0.00           C  
ATOM   2034  CG  LYS   134      59.696  99.862  70.253  1.00  0.00           C  
ATOM   2035  CD  LYS   134      60.691 101.035  70.400  1.00  0.00           C  
ATOM   2036  CE  LYS   134      60.918 101.668  68.992  1.00  0.00           C  
ATOM   2037  NZ  LYS   134      61.797 102.859  69.064  1.00  0.00           N1+
ATOM   2038  H   LYS   134      57.210  98.690  72.283  1.00  0.00           H  
ATOM   2039  HA  LYS   134      58.990  97.251  70.449  1.00  0.00           H  
ATOM   2040  HB2 LYS   134      59.324  99.617  72.300  1.00  0.00           H  
ATOM   2041  HB3 LYS   134      60.707  98.683  71.579  1.00  0.00           H  
ATOM   2042  HG2 LYS   134      59.999  99.311  69.362  1.00  0.00           H  
ATOM   2043  HG3 LYS   134      58.699 100.268  70.087  1.00  0.00           H  
ATOM   2044  HD2 LYS   134      60.297 101.835  71.026  1.00  0.00           H  
ATOM   2045  HD3 LYS   134      61.713 100.766  70.669  1.00  0.00           H  
ATOM   2046  HE2 LYS   134      61.304 100.913  68.307  1.00  0.00           H  
ATOM   2047  HE3 LYS   134      59.931 102.079  68.777  1.00  0.00           H  
ATOM   2048  HZ1 LYS   134      61.612 103.415  69.886  1.00  0.00           H  
ATOM   2049  HZ2 LYS   134      62.761 102.562  69.102  1.00  0.00           H  
ATOM   2050  HZ3 LYS   134      61.615 103.416  68.241  1.00  0.00           H  
ATOM   2051  N   LYS   135      57.912  96.089  73.023  1.00  0.00           N  
ATOM   2052  CA  LYS   135      57.791  95.219  74.224  1.00  0.00           C  
ATOM   2053  C   LYS   135      58.421  93.811  74.109  1.00  0.00           C  
ATOM   2054  O   LYS   135      58.340  93.080  75.099  1.00  0.00           O  
ATOM   2055  CB  LYS   135      56.320  95.081  74.510  1.00  0.00           C  
ATOM   2056  CG  LYS   135      55.700  94.141  73.384  1.00  0.00           C  
ATOM   2057  CD  LYS   135      54.210  94.182  73.478  1.00  0.00           C  
ATOM   2058  CE  LYS   135      53.429  93.518  72.325  1.00  0.00           C  
ATOM   2059  NZ  LYS   135      52.027  93.804  72.451  1.00  0.00           N1+
ATOM   2060  H   LYS   135      57.053  96.389  72.585  1.00  0.00           H  
ATOM   2061  HA  LYS   135      58.312  95.697  75.054  1.00  0.00           H  
ATOM   2062  HB2 LYS   135      56.212  94.539  75.450  1.00  0.00           H  
ATOM   2063  HB3 LYS   135      55.814  96.046  74.533  1.00  0.00           H  
ATOM   2064  HG2 LYS   135      56.047  94.515  72.420  1.00  0.00           H  
ATOM   2065  HG3 LYS   135      56.048  93.120  73.537  1.00  0.00           H  
ATOM   2066  HD2 LYS   135      53.895  93.941  74.493  1.00  0.00           H  
ATOM   2067  HD3 LYS   135      54.047  95.258  73.411  1.00  0.00           H  
ATOM   2068  HE2 LYS   135      53.762  93.851  71.342  1.00  0.00           H  
ATOM   2069  HE3 LYS   135      53.534  92.434  72.368  1.00  0.00           H  
ATOM   2070  HZ1 LYS   135      51.694  93.605  73.383  1.00  0.00           H  
ATOM   2071  HZ2 LYS   135      51.902  94.795  72.301  1.00  0.00           H  
ATOM   2072  HZ3 LYS   135      51.529  93.260  71.761  1.00  0.00           H  
ATOM   2073  N   ALA   136      59.026  93.509  72.942  1.00  0.00           N  
ATOM   2074  CA  ALA   136      59.901  92.334  72.775  1.00  0.00           C  
ATOM   2075  C   ALA   136      61.376  92.644  72.794  1.00  0.00           C  
ATOM   2076  O   ALA   136      62.229  91.713  72.753  1.00  0.00           O  
ATOM   2077  CB  ALA   136      59.497  91.568  71.481  1.00  0.00           C  
ATOM   2078  H   ALA   136      58.759  94.116  72.181  1.00  0.00           H  
ATOM   2079  HA  ALA   136      59.789  91.625  73.595  1.00  0.00           H  
ATOM   2080  HB1 ALA   136      60.008  91.961  70.602  1.00  0.00           H  
ATOM   2081  HB2 ALA   136      59.783  90.516  71.510  1.00  0.00           H  
ATOM   2082  HB3 ALA   136      58.423  91.592  71.293  1.00  0.00           H  
ATOM   2083  N   SER   137      61.604  93.982  72.770  1.00  0.00           N  
ATOM   2084  CA  SER   137      62.965  94.343  73.099  1.00  0.00           C  
ATOM   2085  C   SER   137      63.152  94.219  74.653  1.00  0.00           C  
ATOM   2086  O   SER   137      62.185  94.115  75.402  1.00  0.00           O  
ATOM   2087  CB  SER   137      63.175  95.769  72.784  1.00  0.00           C  
ATOM   2088  OG  SER   137      64.447  96.303  73.129  1.00  0.00           O  
ATOM   2089  H   SER   137      60.884  94.690  72.788  1.00  0.00           H  
ATOM   2090  HA  SER   137      63.709  93.659  72.691  1.00  0.00           H  
ATOM   2091  HB2 SER   137      63.074  95.963  71.716  1.00  0.00           H  
ATOM   2092  HB3 SER   137      62.447  96.383  73.313  1.00  0.00           H  
ATOM   2093  HG  SER   137      64.315  97.114  73.626  1.00  0.00           H  
ATOM   2094  N   TRP   138      64.385  94.056  75.038  1.00  0.00           N  
ATOM   2095  CA  TRP   138      64.759  94.109  76.468  1.00  0.00           C  
ATOM   2096  C   TRP   138      66.080  94.904  76.561  1.00  0.00           C  
ATOM   2097  O   TRP   138      66.966  94.677  75.744  1.00  0.00           O  
ATOM   2098  CB  TRP   138      64.984  92.762  77.042  1.00  0.00           C  
ATOM   2099  CG  TRP   138      65.156  92.742  78.535  1.00  0.00           C  
ATOM   2100  CD1 TRP   138      64.229  92.319  79.416  1.00  0.00           C  
ATOM   2101  CD2 TRP   138      66.293  93.087  79.372  1.00  0.00           C  
ATOM   2102  CE2 TRP   138      65.942  93.005  80.756  1.00  0.00           C  
ATOM   2103  CE3 TRP   138      67.654  93.359  79.093  1.00  0.00           C  
ATOM   2104  NE1 TRP   138      64.611  92.585  80.757  1.00  0.00           N  
ATOM   2105  CZ2 TRP   138      66.805  93.282  81.845  1.00  0.00           C  
ATOM   2106  CZ3 TRP   138      68.558  93.510  80.163  1.00  0.00           C  
ATOM   2107  CH2 TRP   138      68.096  93.545  81.482  1.00  0.00           C  
ATOM   2108  H   TRP   138      65.127  94.110  74.354  1.00  0.00           H  
ATOM   2109  HA  TRP   138      63.913  94.645  76.899  1.00  0.00           H  
ATOM   2110  HB2 TRP   138      64.138  92.138  76.750  1.00  0.00           H  
ATOM   2111  HB3 TRP   138      65.887  92.334  76.607  1.00  0.00           H  
ATOM   2112  HD1 TRP   138      63.279  92.009  79.008  1.00  0.00           H  
ATOM   2113  HE1 TRP   138      64.197  92.142  81.565  1.00  0.00           H  
ATOM   2114  HE3 TRP   138      68.051  93.416  78.090  1.00  0.00           H  
ATOM   2115  HZ2 TRP   138      66.531  93.146  82.881  1.00  0.00           H  
ATOM   2116  HZ3 TRP   138      69.614  93.596  79.952  1.00  0.00           H  
ATOM   2117  HH2 TRP   138      68.869  93.590  82.235  1.00  0.00           H  
ATOM   2118  N   THR   139      66.231  95.970  77.403  1.00  0.00           N  
ATOM   2119  CA  THR   139      67.336  96.911  77.290  1.00  0.00           C  
ATOM   2120  C   THR   139      68.061  97.137  78.612  1.00  0.00           C  
ATOM   2121  O   THR   139      67.356  97.295  79.625  1.00  0.00           O  
ATOM   2122  CB  THR   139      66.900  98.215  76.618  1.00  0.00           C  
ATOM   2123  CG2 THR   139      66.897  98.265  75.149  1.00  0.00           C  
ATOM   2124  OG1 THR   139      65.692  98.752  77.008  1.00  0.00           O  
ATOM   2125  H   THR   139      65.463  96.328  77.953  1.00  0.00           H  
ATOM   2126  HA  THR   139      68.049  96.465  76.597  1.00  0.00           H  
ATOM   2127  HB  THR   139      67.666  98.892  76.997  1.00  0.00           H  
ATOM   2128  HG1 THR   139      65.041  98.290  76.475  1.00  0.00           H  
ATOM   2129 HG21 THR   139      66.276  97.428  74.830  1.00  0.00           H  
ATOM   2130 HG22 THR   139      66.382  99.134  74.741  1.00  0.00           H  
ATOM   2131 HG23 THR   139      67.908  98.352  74.752  1.00  0.00           H  
ATOM   2132  N   TRP   140      69.404  97.109  78.691  1.00  0.00           N  
ATOM   2133  CA  TRP   140      70.169  97.499  79.845  1.00  0.00           C  
ATOM   2134  C   TRP   140      70.090  99.049  79.982  1.00  0.00           C  
ATOM   2135  O   TRP   140      69.752  99.755  79.018  1.00  0.00           O  
ATOM   2136  CB  TRP   140      71.620  97.095  79.557  1.00  0.00           C  
ATOM   2137  CG  TRP   140      71.851  95.632  79.694  1.00  0.00           C  
ATOM   2138  CD1 TRP   140      72.175  94.834  78.648  1.00  0.00           C  
ATOM   2139  CD2 TRP   140      71.884  94.862  80.883  1.00  0.00           C  
ATOM   2140  CE2 TRP   140      72.270  93.509  80.514  1.00  0.00           C  
ATOM   2141  CE3 TRP   140      71.849  95.094  82.352  1.00  0.00           C  
ATOM   2142  NE1 TRP   140      72.365  93.542  79.111  1.00  0.00           N  
ATOM   2143  CZ2 TRP   140      72.467  92.475  81.382  1.00  0.00           C  
ATOM   2144  CZ3 TRP   140      71.918  93.939  83.278  1.00  0.00           C  
ATOM   2145  CH2 TRP   140      72.213  92.685  82.773  1.00  0.00           C  
ATOM   2146  H   TRP   140      69.933  97.010  77.837  1.00  0.00           H  
ATOM   2147  HA  TRP   140      69.576  97.023  80.627  1.00  0.00           H  
ATOM   2148  HB2 TRP   140      71.881  97.439  78.556  1.00  0.00           H  
ATOM   2149  HB3 TRP   140      72.334  97.557  80.239  1.00  0.00           H  
ATOM   2150  HD1 TRP   140      72.425  95.258  77.687  1.00  0.00           H  
ATOM   2151  HE1 TRP   140      72.469  92.744  78.500  1.00  0.00           H  
ATOM   2152  HE3 TRP   140      71.857  96.099  82.747  1.00  0.00           H  
ATOM   2153  HZ2 TRP   140      72.824  91.491  81.114  1.00  0.00           H  
ATOM   2154  HZ3 TRP   140      71.770  94.163  84.324  1.00  0.00           H  
ATOM   2155  HH2 TRP   140      72.306  91.814  83.405  1.00  0.00           H  
ATOM   2156  N   GLY   141      70.737  99.594  80.993  1.00  0.00           N  
ATOM   2157  CA  GLY   141      70.825 101.023  81.250  1.00  0.00           C  
ATOM   2158  C   GLY   141      69.767 101.510  82.290  1.00  0.00           C  
ATOM   2159  O   GLY   141      68.757 100.883  82.436  1.00  0.00           O  
ATOM   2160  H   GLY   141      71.197  98.952  81.623  1.00  0.00           H  
ATOM   2161  HA2 GLY   141      71.841 101.181  81.610  1.00  0.00           H  
ATOM   2162  HA3 GLY   141      70.700 101.660  80.374  1.00  0.00           H  
ATOM   2163  N   PRO   142      70.076 102.608  83.031  1.00  0.00           N  
ATOM   2164  CA  PRO   142      69.104 103.130  84.014  1.00  0.00           C  
ATOM   2165  C   PRO   142      67.671 103.400  83.628  1.00  0.00           C  
ATOM   2166  O   PRO   142      66.788 103.830  84.340  1.00  0.00           O  
ATOM   2167  CB  PRO   142      69.729 104.370  84.660  1.00  0.00           C  
ATOM   2168  CG  PRO   142      70.702 104.854  83.576  1.00  0.00           C  
ATOM   2169  CD  PRO   142      71.213 103.478  82.863  1.00  0.00           C  
ATOM   2170  HA  PRO   142      68.876 102.496  84.871  1.00  0.00           H  
ATOM   2171  HB2 PRO   142      69.066 105.187  84.944  1.00  0.00           H  
ATOM   2172  HB3 PRO   142      70.344 104.036  85.496  1.00  0.00           H  
ATOM   2173  HG2 PRO   142      70.160 105.479  82.867  1.00  0.00           H  
ATOM   2174  HG3 PRO   142      71.569 105.334  84.030  1.00  0.00           H  
ATOM   2175  HD2 PRO   142      71.666 103.644  81.886  1.00  0.00           H  
ATOM   2176  HD3 PRO   142      71.980 103.003  83.473  1.00  0.00           H  
ATOM   2177  N   GLU   143      67.394 103.314  82.322  1.00  0.00           N  
ATOM   2178  CA  GLU   143      66.087 103.613  81.632  1.00  0.00           C  
ATOM   2179  C   GLU   143      65.596 102.566  80.661  1.00  0.00           C  
ATOM   2180  O   GLU   143      64.641 102.715  79.889  1.00  0.00           O  
ATOM   2181  CB  GLU   143      66.187 104.917  80.834  1.00  0.00           C  
ATOM   2182  CG  GLU   143      67.017 104.963  79.574  1.00  0.00           C  
ATOM   2183  CD  GLU   143      68.552 104.731  79.877  1.00  0.00           C  
ATOM   2184  OE1 GLU   143      68.967 103.559  80.082  1.00  0.00           O  
ATOM   2185  OE2 GLU   143      69.403 105.680  79.825  1.00  0.00           O1-
ATOM   2186  H   GLU   143      68.169 103.162  81.692  1.00  0.00           H  
ATOM   2187  HA  GLU   143      65.324 103.722  82.403  1.00  0.00           H  
ATOM   2188  HB2 GLU   143      65.170 105.160  80.525  1.00  0.00           H  
ATOM   2189  HB3 GLU   143      66.574 105.687  81.502  1.00  0.00           H  
ATOM   2190  HG2 GLU   143      66.706 104.221  78.839  1.00  0.00           H  
ATOM   2191  HG3 GLU   143      66.876 105.909  79.052  1.00  0.00           H  
ATOM   2192  N   GLY   144      66.099 101.411  80.819  1.00  0.00           N  
ATOM   2193  CA  GLY   144      65.748 100.242  80.061  1.00  0.00           C  
ATOM   2194  C   GLY   144      64.396  99.673  80.285  1.00  0.00           C  
ATOM   2195  O   GLY   144      63.985  99.416  81.443  1.00  0.00           O  
ATOM   2196  H   GLY   144      66.853 101.362  81.488  1.00  0.00           H  
ATOM   2197  HA2 GLY   144      65.964 100.350  78.998  1.00  0.00           H  
ATOM   2198  HA3 GLY   144      66.424  99.462  80.412  1.00  0.00           H  
ATOM   2199  N   GLN   145      63.677  99.329  79.188  1.00  0.00           N  
ATOM   2200  CA  GLN   145      62.524  98.588  79.245  1.00  0.00           C  
ATOM   2201  C   GLN   145      62.792  97.045  79.260  1.00  0.00           C  
ATOM   2202  O   GLN   145      63.799  96.497  78.854  1.00  0.00           O  
ATOM   2203  CB  GLN   145      61.614  99.086  78.115  1.00  0.00           C  
ATOM   2204  CG  GLN   145      62.155  98.940  76.622  1.00  0.00           C  
ATOM   2205  CD  GLN   145      62.417  97.546  76.147  1.00  0.00           C  
ATOM   2206  NE2 GLN   145      61.462  96.700  76.259  1.00  0.00           N  
ATOM   2207  OE1 GLN   145      63.552  97.187  75.773  1.00  0.00           O  
ATOM   2208  H   GLN   145      64.197  99.509  78.340  1.00  0.00           H  
ATOM   2209  HA  GLN   145      62.167  98.917  80.221  1.00  0.00           H  
ATOM   2210  HB2 GLN   145      60.710  98.487  78.225  1.00  0.00           H  
ATOM   2211  HB3 GLN   145      61.393 100.126  78.358  1.00  0.00           H  
ATOM   2212  HG2 GLN   145      61.393  99.358  75.964  1.00  0.00           H  
ATOM   2213  HG3 GLN   145      63.052  99.553  76.531  1.00  0.00           H  
ATOM   2214 HE21 GLN   145      61.540  95.781  75.848  1.00  0.00           H  
ATOM   2215 HE22 GLN   145      60.523  97.035  76.422  1.00  0.00           H  
ATOM   2216  N   GLY   146      61.739  96.449  79.776  1.00  0.00           N  
ATOM   2217  CA  GLY   146      61.429  95.024  79.727  1.00  0.00           C  
ATOM   2218  C   GLY   146      61.272  94.227  81.018  1.00  0.00           C  
ATOM   2219  O   GLY   146      61.879  94.659  81.963  1.00  0.00           O  
ATOM   2220  H   GLY   146      61.096  97.109  80.189  1.00  0.00           H  
ATOM   2221  HA2 GLY   146      60.490  94.957  79.177  1.00  0.00           H  
ATOM   2222  HA3 GLY   146      62.150  94.551  79.061  1.00  0.00           H  
ATOM   2223  N   ALA   147      60.500  93.133  80.991  1.00  0.00           N  
ATOM   2224  CA  ALA   147      60.184  92.370  82.093  1.00  0.00           C  
ATOM   2225  C   ALA   147      61.348  91.605  82.702  1.00  0.00           C  
ATOM   2226  O   ALA   147      62.425  91.389  82.086  1.00  0.00           O  
ATOM   2227  CB  ALA   147      58.987  91.463  81.660  1.00  0.00           C  
ATOM   2228  H   ALA   147      60.069  93.024  80.084  1.00  0.00           H  
ATOM   2229  HA  ALA   147      59.775  93.031  82.858  1.00  0.00           H  
ATOM   2230  HB1 ALA   147      58.161  92.103  81.351  1.00  0.00           H  
ATOM   2231  HB2 ALA   147      59.279  90.757  80.882  1.00  0.00           H  
ATOM   2232  HB3 ALA   147      58.527  90.897  82.470  1.00  0.00           H  
ATOM   2233  N   ILE   148      61.154  91.169  83.995  1.00  0.00           N  
ATOM   2234  CA  ILE   148      62.163  90.396  84.736  1.00  0.00           C  
ATOM   2235  C   ILE   148      61.446  89.272  85.582  1.00  0.00           C  
ATOM   2236  O   ILE   148      60.336  89.404  86.055  1.00  0.00           O  
ATOM   2237  CB  ILE   148      62.900  91.276  85.775  1.00  0.00           C  
ATOM   2238  CG1 ILE   148      63.779  92.339  85.060  1.00  0.00           C  
ATOM   2239  CG2 ILE   148      63.771  90.449  86.816  1.00  0.00           C  
ATOM   2240  CD1 ILE   148      64.753  93.154  85.844  1.00  0.00           C  
ATOM   2241  H   ILE   148      60.294  91.436  84.452  1.00  0.00           H  
ATOM   2242  HA  ILE   148      62.754  89.780  84.058  1.00  0.00           H  
ATOM   2243  HB  ILE   148      62.229  91.824  86.436  1.00  0.00           H  
ATOM   2244 HG12 ILE   148      64.332  91.811  84.283  1.00  0.00           H  
ATOM   2245 HG13 ILE   148      63.193  93.030  84.454  1.00  0.00           H  
ATOM   2246 HG21 ILE   148      64.304  91.084  87.524  1.00  0.00           H  
ATOM   2247 HG22 ILE   148      63.062  89.935  87.465  1.00  0.00           H  
ATOM   2248 HG23 ILE   148      64.403  89.677  86.376  1.00  0.00           H  
ATOM   2249 HD11 ILE   148      65.381  93.733  85.167  1.00  0.00           H  
ATOM   2250 HD12 ILE   148      64.256  93.858  86.512  1.00  0.00           H  
ATOM   2251 HD13 ILE   148      65.565  92.651  86.369  1.00  0.00           H  
ATOM   2252  N   LEU   149      62.164  88.113  85.648  1.00  0.00           N  
ATOM   2253  CA  LEU   149      61.779  86.994  86.504  1.00  0.00           C  
ATOM   2254  C   LEU   149      62.848  86.591  87.545  1.00  0.00           C  
ATOM   2255  O   LEU   149      64.022  86.455  87.350  1.00  0.00           O  
ATOM   2256  CB  LEU   149      61.547  85.749  85.513  1.00  0.00           C  
ATOM   2257  CG  LEU   149      60.092  85.761  84.939  1.00  0.00           C  
ATOM   2258  CD1 LEU   149      59.844  85.141  83.518  1.00  0.00           C  
ATOM   2259  CD2 LEU   149      59.241  85.101  85.989  1.00  0.00           C  
ATOM   2260  H   LEU   149      63.070  88.140  85.201  1.00  0.00           H  
ATOM   2261  HA  LEU   149      60.868  87.172  87.076  1.00  0.00           H  
ATOM   2262  HB2 LEU   149      62.241  85.918  84.689  1.00  0.00           H  
ATOM   2263  HB3 LEU   149      61.622  84.854  86.131  1.00  0.00           H  
ATOM   2264  HG  LEU   149      59.682  86.770  84.974  1.00  0.00           H  
ATOM   2265 HD11 LEU   149      59.803  84.052  83.507  1.00  0.00           H  
ATOM   2266 HD12 LEU   149      58.900  85.474  83.087  1.00  0.00           H  
ATOM   2267 HD13 LEU   149      60.570  85.563  82.823  1.00  0.00           H  
ATOM   2268 HD21 LEU   149      59.443  84.031  85.946  1.00  0.00           H  
ATOM   2269 HD22 LEU   149      59.428  85.625  86.926  1.00  0.00           H  
ATOM   2270 HD23 LEU   149      58.204  85.300  85.720  1.00  0.00           H  
ATOM   2271  N   LEU   150      62.351  86.307  88.731  1.00  0.00           N  
ATOM   2272  CA  LEU   150      63.072  85.489  89.721  1.00  0.00           C  
ATOM   2273  C   LEU   150      63.191  84.110  89.104  1.00  0.00           C  
ATOM   2274  O   LEU   150      62.434  83.746  88.154  1.00  0.00           O  
ATOM   2275  CB  LEU   150      62.339  85.527  91.069  1.00  0.00           C  
ATOM   2276  CG  LEU   150      62.128  86.920  91.781  1.00  0.00           C  
ATOM   2277  CD1 LEU   150      61.073  86.770  92.939  1.00  0.00           C  
ATOM   2278  CD2 LEU   150      63.512  87.313  92.249  1.00  0.00           C  
ATOM   2279  H   LEU   150      61.395  86.589  88.894  1.00  0.00           H  
ATOM   2280  HA  LEU   150      64.094  85.862  89.794  1.00  0.00           H  
ATOM   2281  HB2 LEU   150      61.326  85.147  90.940  1.00  0.00           H  
ATOM   2282  HB3 LEU   150      62.894  84.837  91.703  1.00  0.00           H  
ATOM   2283  HG  LEU   150      61.661  87.611  91.079  1.00  0.00           H  
ATOM   2284 HD11 LEU   150      60.075  86.460  92.631  1.00  0.00           H  
ATOM   2285 HD12 LEU   150      61.394  85.947  93.579  1.00  0.00           H  
ATOM   2286 HD13 LEU   150      61.147  87.683  93.530  1.00  0.00           H  
ATOM   2287 HD21 LEU   150      64.143  87.554  91.394  1.00  0.00           H  
ATOM   2288 HD22 LEU   150      63.388  88.234  92.820  1.00  0.00           H  
ATOM   2289 HD23 LEU   150      63.872  86.454  92.816  1.00  0.00           H  
ATOM   2290  N   VAL   151      64.034  83.219  89.693  1.00  0.00           N  
ATOM   2291  CA  VAL   151      63.828  81.763  89.619  1.00  0.00           C  
ATOM   2292  C   VAL   151      63.086  81.377  90.877  1.00  0.00           C  
ATOM   2293  O   VAL   151      63.455  81.597  92.013  1.00  0.00           O  
ATOM   2294  CB  VAL   151      65.123  80.933  89.458  1.00  0.00           C  
ATOM   2295  CG1 VAL   151      64.893  79.475  89.523  1.00  0.00           C  
ATOM   2296  CG2 VAL   151      65.852  81.330  88.143  1.00  0.00           C  
ATOM   2297  H   VAL   151      64.707  83.560  90.364  1.00  0.00           H  
ATOM   2298  HA  VAL   151      63.325  81.621  88.663  1.00  0.00           H  
ATOM   2299  HB  VAL   151      65.752  81.261  90.286  1.00  0.00           H  
ATOM   2300 HG11 VAL   151      65.838  78.993  89.775  1.00  0.00           H  
ATOM   2301 HG12 VAL   151      64.258  79.182  90.359  1.00  0.00           H  
ATOM   2302 HG13 VAL   151      64.408  79.028  88.655  1.00  0.00           H  
ATOM   2303 HG21 VAL   151      66.763  80.732  88.151  1.00  0.00           H  
ATOM   2304 HG22 VAL   151      65.344  81.056  87.218  1.00  0.00           H  
ATOM   2305 HG23 VAL   151      66.069  82.396  88.067  1.00  0.00           H  
ATOM   2306  N   ASN   152      61.870  80.742  90.672  1.00  0.00           N  
ATOM   2307  CA  ASN   152      61.013  80.167  91.692  1.00  0.00           C  
ATOM   2308  C   ASN   152      61.647  78.896  92.347  1.00  0.00           C  
ATOM   2309  O   ASN   152      61.066  77.829  92.233  1.00  0.00           O  
ATOM   2310  CB  ASN   152      59.594  79.908  91.118  1.00  0.00           C  
ATOM   2311  CG  ASN   152      58.513  79.733  92.193  1.00  0.00           C  
ATOM   2312  ND2 ASN   152      57.357  79.270  91.820  1.00  0.00           N  
ATOM   2313  OD1 ASN   152      58.696  80.104  93.348  1.00  0.00           O  
ATOM   2314  H   ASN   152      61.566  80.509  89.737  1.00  0.00           H  
ATOM   2315  HA  ASN   152      61.004  80.911  92.488  1.00  0.00           H  
ATOM   2316  HB2 ASN   152      59.320  80.787  90.534  1.00  0.00           H  
ATOM   2317  HB3 ASN   152      59.544  79.096  90.391  1.00  0.00           H  
ATOM   2318 HD21 ASN   152      56.817  78.900  92.590  1.00  0.00           H  
ATOM   2319 HD22 ASN   152      57.080  79.007  90.885  1.00  0.00           H  
ATOM   2320  N   CYS   153      62.779  79.136  92.996  1.00  0.00           N  
ATOM   2321  CA  CYS   153      63.568  77.987  93.585  1.00  0.00           C  
ATOM   2322  C   CYS   153      63.255  77.705  95.110  1.00  0.00           C  
ATOM   2323  O   CYS   153      63.794  76.783  95.703  1.00  0.00           O  
ATOM   2324  CB  CYS   153      65.080  78.204  93.338  1.00  0.00           C  
ATOM   2325  SG  CYS   153      65.529  79.938  93.788  1.00  0.00           S  
ATOM   2326  H   CYS   153      63.278  80.004  92.864  1.00  0.00           H  
ATOM   2327  HA  CYS   153      63.455  77.011  93.111  1.00  0.00           H  
ATOM   2328  HB2 CYS   153      65.747  77.496  93.829  1.00  0.00           H  
ATOM   2329  HB3 CYS   153      65.307  78.028  92.286  1.00  0.00           H  
ATOM   2330  HG  CYS   153      65.184  80.630  92.699  1.00  0.00           H  
ATOM   2331  N   ASP   154      62.433  78.469  95.826  1.00  0.00           N  
ATOM   2332  CA  ASP   154      62.182  78.380  97.279  1.00  0.00           C  
ATOM   2333  C   ASP   154      61.022  77.528  97.586  1.00  0.00           C  
ATOM   2334  O   ASP   154      59.950  77.700  97.043  1.00  0.00           O  
ATOM   2335  CB  ASP   154      61.945  79.750  97.774  1.00  0.00           C  
ATOM   2336  CG  ASP   154      60.736  80.555  97.217  1.00  0.00           C  
ATOM   2337  OD1 ASP   154      60.379  80.361  96.067  1.00  0.00           O  
ATOM   2338  OD2 ASP   154      59.902  81.055  98.016  1.00  0.00           O1-
ATOM   2339  H   ASP   154      61.886  79.241  95.472  1.00  0.00           H  
ATOM   2340  HA  ASP   154      63.053  77.931  97.757  1.00  0.00           H  
ATOM   2341  HB2 ASP   154      61.853  79.736  98.860  1.00  0.00           H  
ATOM   2342  HB3 ASP   154      62.846  80.307  97.518  1.00  0.00           H  
ATOM   2343  N   ARG   155      61.148  76.684  98.601  1.00  0.00           N  
ATOM   2344  CA  ARG   155      60.145  75.609  98.990  1.00  0.00           C  
ATOM   2345  C   ARG   155      59.190  76.047 100.132  1.00  0.00           C  
ATOM   2346  O   ARG   155      59.545  76.079 101.248  1.00  0.00           O  
ATOM   2347  CB  ARG   155      60.937  74.319  99.374  1.00  0.00           C  
ATOM   2348  CG  ARG   155      60.251  72.919  99.751  1.00  0.00           C  
ATOM   2349  CD  ARG   155      59.317  72.499  98.616  1.00  0.00           C  
ATOM   2350  NE  ARG   155      58.794  71.177  98.842  1.00  0.00           N  
ATOM   2351  CZ  ARG   155      58.721  70.193  97.958  1.00  0.00           C  
ATOM   2352  NH1 ARG   155      59.237  70.267  96.797  1.00  0.00           N1+
ATOM   2353  NH2 ARG   155      58.191  69.104  98.389  1.00  0.00           N  
ATOM   2354  H   ARG   155      61.948  76.841  99.197  1.00  0.00           H  
ATOM   2355  HA  ARG   155      59.463  75.372  98.174  1.00  0.00           H  
ATOM   2356  HB2 ARG   155      61.498  74.008  98.493  1.00  0.00           H  
ATOM   2357  HB3 ARG   155      61.540  74.530 100.257  1.00  0.00           H  
ATOM   2358  HG2 ARG   155      61.065  72.200  99.843  1.00  0.00           H  
ATOM   2359  HG3 ARG   155      59.770  73.022 100.723  1.00  0.00           H  
ATOM   2360  HD2 ARG   155      58.474  73.180  98.498  1.00  0.00           H  
ATOM   2361  HD3 ARG   155      59.896  72.540  97.693  1.00  0.00           H  
ATOM   2362  HE  ARG   155      58.324  71.032  99.725  1.00  0.00           H  
ATOM   2363 HH11 ARG   155      59.892  71.033  96.731  1.00  0.00           H  
ATOM   2364 HH12 ARG   155      59.443  69.407  96.308  1.00  0.00           H  
ATOM   2365 HH21 ARG   155      58.332  68.365  97.715  1.00  0.00           H  
ATOM   2366 HH22 ARG   155      58.038  68.959  99.377  1.00  0.00           H  
ATOM   2367  N   GLU   156      57.991  76.491  99.755  1.00  0.00           N  
ATOM   2368  CA  GLU   156      56.947  77.029 100.647  1.00  0.00           C  
ATOM   2369  C   GLU   156      56.586  76.007 101.696  1.00  0.00           C  
ATOM   2370  O   GLU   156      56.404  76.451 102.852  1.00  0.00           O  
ATOM   2371  CB  GLU   156      55.622  77.390  99.878  1.00  0.00           C  
ATOM   2372  CG  GLU   156      55.638  78.822  99.308  1.00  0.00           C  
ATOM   2373  CD  GLU   156      56.658  79.029  98.190  1.00  0.00           C  
ATOM   2374  OE1 GLU   156      57.150  80.179  97.944  1.00  0.00           O  
ATOM   2375  OE2 GLU   156      57.197  78.119  97.503  1.00  0.00           O1-
ATOM   2376  H   GLU   156      57.724  76.459  98.781  1.00  0.00           H  
ATOM   2377  HA  GLU   156      57.330  77.949 101.091  1.00  0.00           H  
ATOM   2378  HB2 GLU   156      55.496  76.632  99.104  1.00  0.00           H  
ATOM   2379  HB3 GLU   156      54.777  77.410 100.565  1.00  0.00           H  
ATOM   2380  HG2 GLU   156      54.624  78.929  98.924  1.00  0.00           H  
ATOM   2381  HG3 GLU   156      55.871  79.506 100.123  1.00  0.00           H  
ATOM   2382  N   THR   157      56.666  74.745 101.501  1.00  0.00           N  
ATOM   2383  CA  THR   157      56.380  73.689 102.433  1.00  0.00           C  
ATOM   2384  C   THR   157      57.183  72.444 102.134  1.00  0.00           C  
ATOM   2385  O   THR   157      57.125  71.999 100.950  1.00  0.00           O  
ATOM   2386  CB  THR   157      54.845  73.259 102.690  1.00  0.00           C  
ATOM   2387  CG2 THR   157      53.953  74.126 103.492  1.00  0.00           C  
ATOM   2388  OG1 THR   157      54.124  72.873 101.436  1.00  0.00           O  
ATOM   2389  H   THR   157      56.691  74.471 100.529  1.00  0.00           H  
ATOM   2390  HA  THR   157      56.758  74.070 103.381  1.00  0.00           H  
ATOM   2391  HB  THR   157      54.968  72.319 103.227  1.00  0.00           H  
ATOM   2392  HG1 THR   157      54.525  72.080 101.074  1.00  0.00           H  
ATOM   2393 HG21 THR   157      54.104  73.916 104.551  1.00  0.00           H  
ATOM   2394 HG22 THR   157      54.028  75.191 103.271  1.00  0.00           H  
ATOM   2395 HG23 THR   157      52.887  73.908 103.424  1.00  0.00           H  
ATOM   2396  N   PRO   158      57.855  71.735 103.057  1.00  0.00           N  
ATOM   2397  CA  PRO   158      58.625  70.638 102.534  1.00  0.00           C  
ATOM   2398  C   PRO   158      57.866  69.437 101.957  1.00  0.00           C  
ATOM   2399  O   PRO   158      58.422  68.667 101.184  1.00  0.00           O  
ATOM   2400  CB  PRO   158      59.377  70.193 103.661  1.00  0.00           C  
ATOM   2401  CG  PRO   158      58.523  70.535 104.917  1.00  0.00           C  
ATOM   2402  CD  PRO   158      57.916  71.820 104.480  1.00  0.00           C  
ATOM   2403  HA  PRO   158      59.360  70.764 101.739  1.00  0.00           H  
ATOM   2404  HB2 PRO   158      59.717  69.160 103.586  1.00  0.00           H  
ATOM   2405  HB3 PRO   158      60.299  70.771 103.730  1.00  0.00           H  
ATOM   2406  HG2 PRO   158      57.711  69.808 104.917  1.00  0.00           H  
ATOM   2407  HG3 PRO   158      59.069  70.688 105.848  1.00  0.00           H  
ATOM   2408  HD2 PRO   158      56.932  72.007 104.909  1.00  0.00           H  
ATOM   2409  HD3 PRO   158      58.665  72.481 104.917  1.00  0.00           H  
ATOM   2410  N   TRP   159      56.554  69.272 102.168  1.00  0.00           N  
ATOM   2411  CA  TRP   159      55.705  68.233 101.573  1.00  0.00           C  
ATOM   2412  C   TRP   159      54.540  68.872 100.756  1.00  0.00           C  
ATOM   2413  O   TRP   159      53.987  69.918 101.082  1.00  0.00           O  
ATOM   2414  CB  TRP   159      55.240  67.346 102.712  1.00  0.00           C  
ATOM   2415  CG  TRP   159      54.378  66.210 102.240  1.00  0.00           C  
ATOM   2416  CD1 TRP   159      54.866  64.943 102.076  1.00  0.00           C  
ATOM   2417  CD2 TRP   159      52.941  66.120 101.881  1.00  0.00           C  
ATOM   2418  CE2 TRP   159      52.655  64.696 101.832  1.00  0.00           C  
ATOM   2419  CE3 TRP   159      51.868  67.084 101.710  1.00  0.00           C  
ATOM   2420  NE1 TRP   159      53.848  64.035 101.872  1.00  0.00           N  
ATOM   2421  CZ2 TRP   159      51.364  64.306 101.641  1.00  0.00           C  
ATOM   2422  CZ3 TRP   159      50.597  66.576 101.486  1.00  0.00           C  
ATOM   2423  CH2 TRP   159      50.345  65.215 101.383  1.00  0.00           C  
ATOM   2424  H   TRP   159      56.171  70.040 102.699  1.00  0.00           H  
ATOM   2425  HA  TRP   159      56.263  67.560 100.923  1.00  0.00           H  
ATOM   2426  HB2 TRP   159      56.112  67.068 103.304  1.00  0.00           H  
ATOM   2427  HB3 TRP   159      54.693  67.885 103.485  1.00  0.00           H  
ATOM   2428  HD1 TRP   159      55.867  64.601 102.297  1.00  0.00           H  
ATOM   2429  HE1 TRP   159      53.915  63.029 101.804  1.00  0.00           H  
ATOM   2430  HE3 TRP   159      52.088  68.140 101.757  1.00  0.00           H  
ATOM   2431  HZ2 TRP   159      51.262  63.233 101.563  1.00  0.00           H  
ATOM   2432  HZ3 TRP   159      49.836  67.342 101.516  1.00  0.00           H  
ATOM   2433  HH2 TRP   159      49.344  64.843 101.223  1.00  0.00           H  
ATOM   2434  N   LEU   160      54.241  68.219  99.636  1.00  0.00           N  
ATOM   2435  CA  LEU   160      53.290  68.667  98.682  1.00  0.00           C  
ATOM   2436  C   LEU   160      52.526  67.468  97.988  1.00  0.00           C  
ATOM   2437  O   LEU   160      53.102  66.401  97.754  1.00  0.00           O  
ATOM   2438  CB  LEU   160      54.058  69.251  97.460  1.00  0.00           C  
ATOM   2439  CG  LEU   160      54.833  70.530  97.719  1.00  0.00           C  
ATOM   2440  CD1 LEU   160      55.472  70.978  96.398  1.00  0.00           C  
ATOM   2441  CD2 LEU   160      53.806  71.616  98.150  1.00  0.00           C  
ATOM   2442  H   LEU   160      54.750  67.368  99.442  1.00  0.00           H  
ATOM   2443  HA  LEU   160      52.611  69.469  98.972  1.00  0.00           H  
ATOM   2444  HB2 LEU   160      54.670  68.424  97.100  1.00  0.00           H  
ATOM   2445  HB3 LEU   160      53.262  69.525  96.767  1.00  0.00           H  
ATOM   2446  HG  LEU   160      55.544  70.544  98.546  1.00  0.00           H  
ATOM   2447 HD11 LEU   160      56.240  71.717  96.622  1.00  0.00           H  
ATOM   2448 HD12 LEU   160      55.897  70.049  96.019  1.00  0.00           H  
ATOM   2449 HD13 LEU   160      54.815  71.263  95.576  1.00  0.00           H  
ATOM   2450 HD21 LEU   160      54.316  72.560  98.344  1.00  0.00           H  
ATOM   2451 HD22 LEU   160      53.027  71.798  97.411  1.00  0.00           H  
ATOM   2452 HD23 LEU   160      53.288  71.425  99.090  1.00  0.00           H  
ATOM   2453  N   PRO   161      51.258  67.621  97.734  1.00  0.00           N  
ATOM   2454  CA  PRO   161      50.399  66.576  97.168  1.00  0.00           C  
ATOM   2455  C   PRO   161      50.859  66.179  95.739  1.00  0.00           C  
ATOM   2456  O   PRO   161      50.520  65.055  95.270  1.00  0.00           O  
ATOM   2457  CB  PRO   161      48.963  67.118  97.122  1.00  0.00           C  
ATOM   2458  CG  PRO   161      48.975  68.077  98.284  1.00  0.00           C  
ATOM   2459  CD  PRO   161      50.435  68.628  98.301  1.00  0.00           C  
ATOM   2460  HA  PRO   161      50.320  65.666  97.763  1.00  0.00           H  
ATOM   2461  HB2 PRO   161      48.831  67.653  96.182  1.00  0.00           H  
ATOM   2462  HB3 PRO   161      48.252  66.295  97.191  1.00  0.00           H  
ATOM   2463  HG2 PRO   161      48.290  68.917  98.173  1.00  0.00           H  
ATOM   2464  HG3 PRO   161      48.924  67.387  99.126  1.00  0.00           H  
ATOM   2465  HD2 PRO   161      50.534  69.563  97.750  1.00  0.00           H  
ATOM   2466  HD3 PRO   161      50.704  68.893  99.324  1.00  0.00           H  
ATOM   2467  N   LYS   162      51.725  66.999  95.128  1.00  0.00           N  
ATOM   2468  CA  LYS   162      52.499  66.868  93.861  1.00  0.00           C  
ATOM   2469  C   LYS   162      53.742  67.765  93.772  1.00  0.00           C  
ATOM   2470  O   LYS   162      53.611  68.930  94.039  1.00  0.00           O  
ATOM   2471  CB  LYS   162      51.587  67.247  92.603  1.00  0.00           C  
ATOM   2472  CG  LYS   162      52.124  67.071  91.210  1.00  0.00           C  
ATOM   2473  CD  LYS   162      52.355  65.628  90.740  1.00  0.00           C  
ATOM   2474  CE  LYS   162      52.371  65.648  89.234  1.00  0.00           C  
ATOM   2475  NZ  LYS   162      52.224  64.244  88.696  1.00  0.00           N1+
ATOM   2476  H   LYS   162      51.897  67.883  95.584  1.00  0.00           H  
ATOM   2477  HA  LYS   162      52.815  65.826  93.821  1.00  0.00           H  
ATOM   2478  HB2 LYS   162      50.678  66.646  92.606  1.00  0.00           H  
ATOM   2479  HB3 LYS   162      51.233  68.263  92.778  1.00  0.00           H  
ATOM   2480  HG2 LYS   162      51.473  67.508  90.453  1.00  0.00           H  
ATOM   2481  HG3 LYS   162      53.093  67.542  91.043  1.00  0.00           H  
ATOM   2482  HD2 LYS   162      53.285  65.268  91.181  1.00  0.00           H  
ATOM   2483  HD3 LYS   162      51.449  65.113  91.062  1.00  0.00           H  
ATOM   2484  HE2 LYS   162      51.542  66.203  88.797  1.00  0.00           H  
ATOM   2485  HE3 LYS   162      53.269  66.100  88.814  1.00  0.00           H  
ATOM   2486  HZ1 LYS   162      53.008  63.691  89.010  1.00  0.00           H  
ATOM   2487  HZ2 LYS   162      51.388  63.869  89.123  1.00  0.00           H  
ATOM   2488  HZ3 LYS   162      52.109  64.202  87.693  1.00  0.00           H  
ATOM   2489  N   GLU   163      54.922  67.311  93.298  1.00  0.00           N  
ATOM   2490  CA  GLU   163      56.269  67.954  93.452  1.00  0.00           C  
ATOM   2491  C   GLU   163      56.509  69.129  92.505  1.00  0.00           C  
ATOM   2492  O   GLU   163      55.647  69.373  91.662  1.00  0.00           O  
ATOM   2493  CB  GLU   163      57.384  66.861  93.233  1.00  0.00           C  
ATOM   2494  CG  GLU   163      57.924  66.222  94.499  1.00  0.00           C  
ATOM   2495  CD  GLU   163      58.630  67.090  95.620  1.00  0.00           C  
ATOM   2496  OE1 GLU   163      59.319  67.997  95.179  1.00  0.00           O  
ATOM   2497  OE2 GLU   163      58.310  66.865  96.800  1.00  0.00           O1-
ATOM   2498  H   GLU   163      54.941  66.364  92.947  1.00  0.00           H  
ATOM   2499  HA  GLU   163      56.433  68.378  94.443  1.00  0.00           H  
ATOM   2500  HB2 GLU   163      56.889  66.058  92.687  1.00  0.00           H  
ATOM   2501  HB3 GLU   163      58.176  67.233  92.584  1.00  0.00           H  
ATOM   2502  HG2 GLU   163      57.135  65.702  95.042  1.00  0.00           H  
ATOM   2503  HG3 GLU   163      58.698  65.495  94.253  1.00  0.00           H  
ATOM   2504  N   ASP   164      57.646  69.898  92.550  1.00  0.00           N  
ATOM   2505  CA  ASP   164      57.796  71.112  91.767  1.00  0.00           C  
ATOM   2506  C   ASP   164      58.484  70.862  90.380  1.00  0.00           C  
ATOM   2507  O   ASP   164      58.146  71.490  89.382  1.00  0.00           O  
ATOM   2508  CB  ASP   164      58.618  72.014  92.620  1.00  0.00           C  
ATOM   2509  CG  ASP   164      58.495  73.487  92.213  1.00  0.00           C  
ATOM   2510  OD1 ASP   164      59.376  74.228  92.699  1.00  0.00           O  
ATOM   2511  OD2 ASP   164      57.500  73.904  91.612  1.00  0.00           O1-
ATOM   2512  H   ASP   164      58.445  69.634  93.109  1.00  0.00           H  
ATOM   2513  HA  ASP   164      56.892  71.660  91.503  1.00  0.00           H  
ATOM   2514  HB2 ASP   164      58.335  72.018  93.672  1.00  0.00           H  
ATOM   2515  HB3 ASP   164      59.644  71.651  92.692  1.00  0.00           H  
ATOM   2516  N   CYS   165      59.196  69.728  90.213  1.00  0.00           N  
ATOM   2517  CA  CYS   165      59.822  69.269  88.958  1.00  0.00           C  
ATOM   2518  C   CYS   165      58.757  68.773  87.920  1.00  0.00           C  
ATOM   2519  O   CYS   165      59.169  68.404  86.796  1.00  0.00           O  
ATOM   2520  CB  CYS   165      60.941  68.293  89.324  1.00  0.00           C  
ATOM   2521  SG  CYS   165      60.383  66.816  90.246  1.00  0.00           S  
ATOM   2522  H   CYS   165      59.409  69.289  91.098  1.00  0.00           H  
ATOM   2523  HA  CYS   165      60.331  70.118  88.502  1.00  0.00           H  
ATOM   2524  HB2 CYS   165      61.521  67.928  88.477  1.00  0.00           H  
ATOM   2525  HB3 CYS   165      61.645  68.820  89.968  1.00  0.00           H  
ATOM   2526  HG  CYS   165      60.346  67.362  91.465  1.00  0.00           H  
ATOM   2527  N   ARG   166      57.484  68.747  88.356  1.00  0.00           N  
ATOM   2528  CA  ARG   166      56.434  67.974  87.679  1.00  0.00           C  
ATOM   2529  C   ARG   166      55.052  68.622  88.012  1.00  0.00           C  
ATOM   2530  O   ARG   166      54.130  67.853  88.235  1.00  0.00           O  
ATOM   2531  CB  ARG   166      56.601  66.528  88.166  1.00  0.00           C  
ATOM   2532  CG  ARG   166      56.454  66.162  89.658  1.00  0.00           C  
ATOM   2533  CD  ARG   166      56.255  64.678  89.759  1.00  0.00           C  
ATOM   2534  NE  ARG   166      56.782  64.046  90.995  1.00  0.00           N  
ATOM   2535  CZ  ARG   166      57.864  63.312  91.232  1.00  0.00           C  
ATOM   2536  NH1 ARG   166      58.794  63.043  90.340  1.00  0.00           N1+
ATOM   2537  NH2 ARG   166      58.019  62.739  92.435  1.00  0.00           N  
ATOM   2538  H   ARG   166      57.332  69.143  89.273  1.00  0.00           H  
ATOM   2539  HA  ARG   166      56.542  68.029  86.596  1.00  0.00           H  
ATOM   2540  HB2 ARG   166      55.832  65.980  87.623  1.00  0.00           H  
ATOM   2541  HB3 ARG   166      57.491  66.151  87.661  1.00  0.00           H  
ATOM   2542  HG2 ARG   166      57.357  66.530  90.144  1.00  0.00           H  
ATOM   2543  HG3 ARG   166      55.568  66.601  90.116  1.00  0.00           H  
ATOM   2544  HD2 ARG   166      55.168  64.605  89.741  1.00  0.00           H  
ATOM   2545  HD3 ARG   166      56.827  64.272  88.924  1.00  0.00           H  
ATOM   2546  HE  ARG   166      56.165  64.169  91.785  1.00  0.00           H  
ATOM   2547 HH11 ARG   166      58.654  63.380  89.398  1.00  0.00           H  
ATOM   2548 HH12 ARG   166      59.689  62.664  90.613  1.00  0.00           H  
ATOM   2549 HH21 ARG   166      57.301  62.805  93.142  1.00  0.00           H  
ATOM   2550 HH22 ARG   166      58.901  62.286  92.626  1.00  0.00           H  
ATOM   2551  N   ASP   167      55.056  69.948  88.185  1.00  0.00           N  
ATOM   2552  CA  ASP   167      53.901  70.676  88.747  1.00  0.00           C  
ATOM   2553  C   ASP   167      52.785  70.854  87.713  1.00  0.00           C  
ATOM   2554  O   ASP   167      52.803  71.756  86.876  1.00  0.00           O  
ATOM   2555  CB  ASP   167      54.340  71.921  89.524  1.00  0.00           C  
ATOM   2556  CG  ASP   167      55.029  73.020  88.653  1.00  0.00           C  
ATOM   2557  OD1 ASP   167      55.549  72.664  87.568  1.00  0.00           O  
ATOM   2558  OD2 ASP   167      55.245  74.207  89.136  1.00  0.00           O1-
ATOM   2559  H   ASP   167      55.840  70.516  87.898  1.00  0.00           H  
ATOM   2560  HA  ASP   167      53.634  70.028  89.582  1.00  0.00           H  
ATOM   2561  HB2 ASP   167      53.459  72.319  90.027  1.00  0.00           H  
ATOM   2562  HB3 ASP   167      54.962  71.486  90.306  1.00  0.00           H  
ATOM   2563  N   GLU   168      51.700  70.055  87.909  1.00  0.00           N  
ATOM   2564  CA  GLU   168      50.435  70.330  87.184  1.00  0.00           C  
ATOM   2565  C   GLU   168      49.581  71.595  87.652  1.00  0.00           C  
ATOM   2566  O   GLU   168      48.855  72.185  86.868  1.00  0.00           O  
ATOM   2567  CB  GLU   168      49.598  69.066  87.161  1.00  0.00           C  
ATOM   2568  CG  GLU   168      50.137  68.064  86.166  1.00  0.00           C  
ATOM   2569  CD  GLU   168      50.161  68.508  84.714  1.00  0.00           C  
ATOM   2570  OE1 GLU   168      49.382  69.451  84.368  1.00  0.00           O  
ATOM   2571  OE2 GLU   168      50.981  67.966  83.934  1.00  0.00           O1-
ATOM   2572  H   GLU   168      51.675  69.304  88.584  1.00  0.00           H  
ATOM   2573  HA  GLU   168      50.735  70.618  86.177  1.00  0.00           H  
ATOM   2574  HB2 GLU   168      49.518  68.686  88.180  1.00  0.00           H  
ATOM   2575  HB3 GLU   168      48.599  69.452  86.956  1.00  0.00           H  
ATOM   2576  HG2 GLU   168      51.151  67.726  86.380  1.00  0.00           H  
ATOM   2577  HG3 GLU   168      49.544  67.162  86.317  1.00  0.00           H  
ATOM   2578  N   LYS   169      49.778  72.008  88.958  1.00  0.00           N  
ATOM   2579  CA  LYS   169      48.990  72.986  89.722  1.00  0.00           C  
ATOM   2580  C   LYS   169      49.830  73.615  90.874  1.00  0.00           C  
ATOM   2581  O   LYS   169      50.997  73.190  91.085  1.00  0.00           O  
ATOM   2582  CB  LYS   169      47.707  72.334  90.219  1.00  0.00           C  
ATOM   2583  CG  LYS   169      48.053  71.229  91.211  1.00  0.00           C  
ATOM   2584  CD  LYS   169      46.964  70.294  91.484  1.00  0.00           C  
ATOM   2585  CE  LYS   169      46.915  69.015  90.623  1.00  0.00           C  
ATOM   2586  NZ  LYS   169      46.012  67.980  91.101  1.00  0.00           N1+
ATOM   2587  H   LYS   169      50.340  71.462  89.595  1.00  0.00           H  
ATOM   2588  HA  LYS   169      48.651  73.834  89.127  1.00  0.00           H  
ATOM   2589  HB2 LYS   169      47.014  72.979  90.761  1.00  0.00           H  
ATOM   2590  HB3 LYS   169      47.154  71.872  89.402  1.00  0.00           H  
ATOM   2591  HG2 LYS   169      48.910  70.647  90.870  1.00  0.00           H  
ATOM   2592  HG3 LYS   169      48.247  71.891  92.055  1.00  0.00           H  
ATOM   2593  HD2 LYS   169      47.091  69.979  92.520  1.00  0.00           H  
ATOM   2594  HD3 LYS   169      45.974  70.749  91.485  1.00  0.00           H  
ATOM   2595  HE2 LYS   169      46.679  69.431  89.643  1.00  0.00           H  
ATOM   2596  HE3 LYS   169      47.912  68.578  90.557  1.00  0.00           H  
ATOM   2597  HZ1 LYS   169      45.854  67.192  90.490  1.00  0.00           H  
ATOM   2598  HZ2 LYS   169      46.260  67.579  91.995  1.00  0.00           H  
ATOM   2599  HZ3 LYS   169      45.094  68.343  91.315  1.00  0.00           H  
ATOM   2600  N   VAL   170      49.316  74.712  91.410  1.00  0.00           N  
ATOM   2601  CA  VAL   170      49.949  75.425  92.526  1.00  0.00           C  
ATOM   2602  C   VAL   170      49.278  75.148  93.854  1.00  0.00           C  
ATOM   2603  O   VAL   170      48.088  74.790  93.864  1.00  0.00           O  
ATOM   2604  CB  VAL   170      50.030  76.982  92.056  1.00  0.00           C  
ATOM   2605  CG1 VAL   170      50.806  77.942  92.891  1.00  0.00           C  
ATOM   2606  CG2 VAL   170      50.698  76.990  90.613  1.00  0.00           C  
ATOM   2607  H   VAL   170      48.317  74.795  91.287  1.00  0.00           H  
ATOM   2608  HA  VAL   170      50.990  75.141  92.684  1.00  0.00           H  
ATOM   2609  HB  VAL   170      49.010  77.366  92.083  1.00  0.00           H  
ATOM   2610 HG11 VAL   170      51.834  77.595  92.785  1.00  0.00           H  
ATOM   2611 HG12 VAL   170      50.665  78.942  92.481  1.00  0.00           H  
ATOM   2612 HG13 VAL   170      50.565  77.966  93.954  1.00  0.00           H  
ATOM   2613 HG21 VAL   170      51.628  76.437  90.742  1.00  0.00           H  
ATOM   2614 HG22 VAL   170      50.017  76.571  89.872  1.00  0.00           H  
ATOM   2615 HG23 VAL   170      50.955  78.000  90.293  1.00  0.00           H  
ATOM   2616  N   TYR   171      49.952  75.364  94.991  1.00  0.00           N  
ATOM   2617  CA  TYR   171      49.354  75.107  96.344  1.00  0.00           C  
ATOM   2618  C   TYR   171      49.256  76.300  97.331  1.00  0.00           C  
ATOM   2619  O   TYR   171      48.490  76.315  98.293  1.00  0.00           O  
ATOM   2620  CB  TYR   171      49.997  73.967  97.122  1.00  0.00           C  
ATOM   2621  CG  TYR   171      49.862  72.674  96.414  1.00  0.00           C  
ATOM   2622  CD1 TYR   171      48.723  71.894  96.494  1.00  0.00           C  
ATOM   2623  CD2 TYR   171      50.910  72.271  95.520  1.00  0.00           C  
ATOM   2624  CE1 TYR   171      48.538  70.738  95.729  1.00  0.00           C  
ATOM   2625  CE2 TYR   171      50.806  71.067  94.761  1.00  0.00           C  
ATOM   2626  CZ  TYR   171      49.596  70.289  94.882  1.00  0.00           C  
ATOM   2627  OH  TYR   171      49.576  69.164  94.122  1.00  0.00           O  
ATOM   2628  H   TYR   171      50.921  75.637  94.908  1.00  0.00           H  
ATOM   2629  HA  TYR   171      48.356  74.740  96.101  1.00  0.00           H  
ATOM   2630  HB2 TYR   171      51.026  74.217  97.378  1.00  0.00           H  
ATOM   2631  HB3 TYR   171      49.449  73.934  98.065  1.00  0.00           H  
ATOM   2632  HD1 TYR   171      48.003  72.097  97.273  1.00  0.00           H  
ATOM   2633  HD2 TYR   171      51.775  72.893  95.342  1.00  0.00           H  
ATOM   2634  HE1 TYR   171      47.669  70.098  95.767  1.00  0.00           H  
ATOM   2635  HE2 TYR   171      51.543  70.598  94.126  1.00  0.00           H  
ATOM   2636  HH  TYR   171      48.858  68.533  94.207  1.00  0.00           H  
ATOM   2637  N   SER   172      49.948  77.390  96.968  1.00  0.00           N  
ATOM   2638  CA  SER   172      50.113  78.636  97.809  1.00  0.00           C  
ATOM   2639  C   SER   172      50.341  79.974  97.178  1.00  0.00           C  
ATOM   2640  O   SER   172      50.868  80.130  96.053  1.00  0.00           O  
ATOM   2641  CB  SER   172      51.346  78.423  98.597  1.00  0.00           C  
ATOM   2642  OG  SER   172      51.757  79.555  99.387  1.00  0.00           O  
ATOM   2643  H   SER   172      50.531  77.348  96.145  1.00  0.00           H  
ATOM   2644  HA  SER   172      49.204  78.650  98.409  1.00  0.00           H  
ATOM   2645  HB2 SER   172      51.289  77.551  99.248  1.00  0.00           H  
ATOM   2646  HB3 SER   172      52.129  78.359  97.841  1.00  0.00           H  
ATOM   2647  HG  SER   172      52.407  79.141  99.960  1.00  0.00           H  
ATOM   2648  N   LYS   173      49.782  81.002  97.820  1.00  0.00           N  
ATOM   2649  CA  LYS   173      49.904  82.505  97.505  1.00  0.00           C  
ATOM   2650  C   LYS   173      51.342  83.024  97.721  1.00  0.00           C  
ATOM   2651  O   LYS   173      51.682  83.946  97.066  1.00  0.00           O  
ATOM   2652  CB  LYS   173      48.992  83.302  98.266  1.00  0.00           C  
ATOM   2653  CG  LYS   173      47.509  82.855  98.161  1.00  0.00           C  
ATOM   2654  CD  LYS   173      46.516  84.089  98.276  1.00  0.00           C  
ATOM   2655  CE  LYS   173      46.017  84.159  99.692  1.00  0.00           C  
ATOM   2656  NZ  LYS   173      45.221  85.449  99.826  1.00  0.00           N1+
ATOM   2657  H   LYS   173      49.198  80.761  98.608  1.00  0.00           H  
ATOM   2658  HA  LYS   173      49.644  82.681  96.461  1.00  0.00           H  
ATOM   2659  HB2 LYS   173      49.328  83.172  99.295  1.00  0.00           H  
ATOM   2660  HB3 LYS   173      49.153  84.366  98.092  1.00  0.00           H  
ATOM   2661  HG2 LYS   173      47.477  82.495  97.133  1.00  0.00           H  
ATOM   2662  HG3 LYS   173      47.372  82.082  98.918  1.00  0.00           H  
ATOM   2663  HD2 LYS   173      46.891  85.041  97.900  1.00  0.00           H  
ATOM   2664  HD3 LYS   173      45.614  83.894  97.695  1.00  0.00           H  
ATOM   2665  HE2 LYS   173      45.418  83.305 100.007  1.00  0.00           H  
ATOM   2666  HE3 LYS   173      46.931  84.195 100.286  1.00  0.00           H  
ATOM   2667  HZ1 LYS   173      45.774  86.287  99.716  1.00  0.00           H  
ATOM   2668  HZ2 LYS   173      44.474  85.584  99.159  1.00  0.00           H  
ATOM   2669  HZ3 LYS   173      44.830  85.552 100.751  1.00  0.00           H  
ATOM   2670  N   GLU   174      52.132  82.533  98.713  1.00  0.00           N  
ATOM   2671  CA  GLU   174      53.571  82.796  98.771  1.00  0.00           C  
ATOM   2672  C   GLU   174      54.443  82.209  97.629  1.00  0.00           C  
ATOM   2673  O   GLU   174      55.645  82.527  97.419  1.00  0.00           O  
ATOM   2674  CB  GLU   174      54.255  82.275 100.033  1.00  0.00           C  
ATOM   2675  CG  GLU   174      53.708  82.966 101.328  1.00  0.00           C  
ATOM   2676  CD  GLU   174      54.330  84.371 101.553  1.00  0.00           C  
ATOM   2677  OE1 GLU   174      55.573  84.492 101.592  1.00  0.00           O  
ATOM   2678  OE2 GLU   174      53.530  85.337 101.788  1.00  0.00           O1-
ATOM   2679  H   GLU   174      51.687  81.983  99.434  1.00  0.00           H  
ATOM   2680  HA  GLU   174      53.815  83.859  98.757  1.00  0.00           H  
ATOM   2681  HB2 GLU   174      54.245  81.187 100.103  1.00  0.00           H  
ATOM   2682  HB3 GLU   174      55.294  82.563  99.871  1.00  0.00           H  
ATOM   2683  HG2 GLU   174      52.624  83.051 101.251  1.00  0.00           H  
ATOM   2684  HG3 GLU   174      54.051  82.322 102.137  1.00  0.00           H  
ATOM   2685  N   ASP   175      53.920  81.280  96.836  1.00  0.00           N  
ATOM   2686  CA  ASP   175      54.497  80.817  95.553  1.00  0.00           C  
ATOM   2687  C   ASP   175      54.047  81.666  94.347  1.00  0.00           C  
ATOM   2688  O   ASP   175      54.852  82.005  93.481  1.00  0.00           O  
ATOM   2689  CB  ASP   175      54.087  79.298  95.314  1.00  0.00           C  
ATOM   2690  CG  ASP   175      55.028  78.618  94.319  1.00  0.00           C  
ATOM   2691  OD1 ASP   175      56.247  78.785  94.423  1.00  0.00           O  
ATOM   2692  OD2 ASP   175      54.590  77.577  93.758  1.00  0.00           O1-
ATOM   2693  H   ASP   175      53.030  80.951  97.182  1.00  0.00           H  
ATOM   2694  HA  ASP   175      55.575  80.956  95.636  1.00  0.00           H  
ATOM   2695  HB2 ASP   175      54.270  78.758  96.243  1.00  0.00           H  
ATOM   2696  HB3 ASP   175      53.024  79.261  95.076  1.00  0.00           H  
ATOM   2697  N   LEU   176      52.764  82.081  94.335  1.00  0.00           N  
ATOM   2698  CA  LEU   176      52.301  83.066  93.368  1.00  0.00           C  
ATOM   2699  C   LEU   176      53.010  84.370  93.521  1.00  0.00           C  
ATOM   2700  O   LEU   176      53.383  85.016  92.524  1.00  0.00           O  
ATOM   2701  CB  LEU   176      50.766  83.091  93.605  1.00  0.00           C  
ATOM   2702  CG  LEU   176      50.061  83.694  92.286  1.00  0.00           C  
ATOM   2703  CD1 LEU   176      50.195  82.661  91.136  1.00  0.00           C  
ATOM   2704  CD2 LEU   176      48.634  84.001  92.544  1.00  0.00           C  
ATOM   2705  H   LEU   176      52.118  81.787  95.053  1.00  0.00           H  
ATOM   2706  HA  LEU   176      52.548  82.645  92.394  1.00  0.00           H  
ATOM   2707  HB2 LEU   176      50.449  82.110  93.958  1.00  0.00           H  
ATOM   2708  HB3 LEU   176      50.591  83.741  94.462  1.00  0.00           H  
ATOM   2709  HG  LEU   176      50.541  84.608  91.936  1.00  0.00           H  
ATOM   2710 HD11 LEU   176      49.906  81.654  91.436  1.00  0.00           H  
ATOM   2711 HD12 LEU   176      49.531  83.029  90.353  1.00  0.00           H  
ATOM   2712 HD13 LEU   176      51.194  82.667  90.699  1.00  0.00           H  
ATOM   2713 HD21 LEU   176      48.010  83.323  93.127  1.00  0.00           H  
ATOM   2714 HD22 LEU   176      48.576  84.984  93.011  1.00  0.00           H  
ATOM   2715 HD23 LEU   176      48.146  84.055  91.571  1.00  0.00           H  
ATOM   2716  N   LYS   177      53.401  84.785  94.724  1.00  0.00           N  
ATOM   2717  CA  LYS   177      54.265  85.958  95.101  1.00  0.00           C  
ATOM   2718  C   LYS   177      55.579  85.934  94.331  1.00  0.00           C  
ATOM   2719  O   LYS   177      56.082  87.002  93.928  1.00  0.00           O  
ATOM   2720  CB  LYS   177      54.581  86.146  96.574  1.00  0.00           C  
ATOM   2721  CG  LYS   177      55.556  87.205  96.961  1.00  0.00           C  
ATOM   2722  CD  LYS   177      55.365  87.667  98.411  1.00  0.00           C  
ATOM   2723  CE  LYS   177      56.548  88.371  99.005  1.00  0.00           C  
ATOM   2724  NZ  LYS   177      56.057  89.097 100.189  1.00  0.00           N1+
ATOM   2725  H   LYS   177      52.990  84.312  95.515  1.00  0.00           H  
ATOM   2726  HA  LYS   177      53.691  86.825  94.773  1.00  0.00           H  
ATOM   2727  HB2 LYS   177      53.653  86.342  97.112  1.00  0.00           H  
ATOM   2728  HB3 LYS   177      54.996  85.230  96.994  1.00  0.00           H  
ATOM   2729  HG2 LYS   177      56.557  86.782  96.871  1.00  0.00           H  
ATOM   2730  HG3 LYS   177      55.275  88.038  96.317  1.00  0.00           H  
ATOM   2731  HD2 LYS   177      54.384  88.134  98.502  1.00  0.00           H  
ATOM   2732  HD3 LYS   177      55.202  86.747  98.972  1.00  0.00           H  
ATOM   2733  HE2 LYS   177      57.359  87.708  99.306  1.00  0.00           H  
ATOM   2734  HE3 LYS   177      56.838  89.040  98.196  1.00  0.00           H  
ATOM   2735  HZ1 LYS   177      55.298  89.743 100.021  1.00  0.00           H  
ATOM   2736  HZ2 LYS   177      55.682  88.441 100.859  1.00  0.00           H  
ATOM   2737  HZ3 LYS   177      56.738  89.693 100.638  1.00  0.00           H  
ATOM   2738  N   ASP   178      56.168  84.765  94.105  1.00  0.00           N  
ATOM   2739  CA  ASP   178      57.463  84.599  93.437  1.00  0.00           C  
ATOM   2740  C   ASP   178      57.322  84.723  91.942  1.00  0.00           C  
ATOM   2741  O   ASP   178      58.358  84.892  91.225  1.00  0.00           O  
ATOM   2742  CB  ASP   178      57.906  83.125  93.817  1.00  0.00           C  
ATOM   2743  CG  ASP   178      57.994  82.811  95.311  1.00  0.00           C  
ATOM   2744  OD1 ASP   178      57.693  81.705  95.705  1.00  0.00           O  
ATOM   2745  OD2 ASP   178      58.124  83.713  96.196  1.00  0.00           O1-
ATOM   2746  H   ASP   178      55.630  83.953  94.370  1.00  0.00           H  
ATOM   2747  HA  ASP   178      58.147  85.363  93.805  1.00  0.00           H  
ATOM   2748  HB2 ASP   178      57.146  82.456  93.413  1.00  0.00           H  
ATOM   2749  HB3 ASP   178      58.859  82.985  93.308  1.00  0.00           H  
ATOM   2750  N   MET   179      56.075  84.531  91.419  1.00  0.00           N  
ATOM   2751  CA  MET   179      55.866  84.463  89.903  1.00  0.00           C  
ATOM   2752  C   MET   179      55.562  85.879  89.297  1.00  0.00           C  
ATOM   2753  O   MET   179      54.948  86.602  90.052  1.00  0.00           O  
ATOM   2754  CB  MET   179      54.798  83.507  89.650  1.00  0.00           C  
ATOM   2755  CG  MET   179      54.967  82.117  90.208  1.00  0.00           C  
ATOM   2756  SD  MET   179      53.459  81.153  90.378  1.00  0.00           S  
ATOM   2757  CE  MET   179      54.044  79.618  91.171  1.00  0.00           C  
ATOM   2758  H   MET   179      55.247  84.425  91.988  1.00  0.00           H  
ATOM   2759  HA  MET   179      56.746  83.992  89.466  1.00  0.00           H  
ATOM   2760  HB2 MET   179      53.853  83.893  90.034  1.00  0.00           H  
ATOM   2761  HB3 MET   179      54.571  83.454  88.586  1.00  0.00           H  
ATOM   2762  HG2 MET   179      55.765  81.619  89.659  1.00  0.00           H  
ATOM   2763  HG3 MET   179      55.401  82.284  91.194  1.00  0.00           H  
ATOM   2764  HE1 MET   179      53.316  78.815  91.054  1.00  0.00           H  
ATOM   2765  HE2 MET   179      54.964  79.316  90.671  1.00  0.00           H  
ATOM   2766  HE3 MET   179      54.140  79.667  92.256  1.00  0.00           H  
ATOM   2767  N   SER   180      55.958  86.168  88.057  1.00  0.00           N  
ATOM   2768  CA  SER   180      55.651  87.452  87.416  1.00  0.00           C  
ATOM   2769  C   SER   180      54.375  87.405  86.587  1.00  0.00           C  
ATOM   2770  O   SER   180      53.896  86.335  86.291  1.00  0.00           O  
ATOM   2771  CB  SER   180      56.852  87.954  86.644  1.00  0.00           C  
ATOM   2772  OG  SER   180      56.583  89.229  86.160  1.00  0.00           O  
ATOM   2773  H   SER   180      56.336  85.437  87.471  1.00  0.00           H  
ATOM   2774  HA  SER   180      55.504  88.180  88.213  1.00  0.00           H  
ATOM   2775  HB2 SER   180      57.805  87.881  87.169  1.00  0.00           H  
ATOM   2776  HB3 SER   180      56.916  87.239  85.823  1.00  0.00           H  
ATOM   2777  HG  SER   180      56.623  89.865  86.878  1.00  0.00           H  
ATOM   2778  N   GLN   181      53.750  88.559  86.257  1.00  0.00           N  
ATOM   2779  CA  GLN   181      52.484  88.510  85.570  1.00  0.00           C  
ATOM   2780  C   GLN   181      52.592  88.745  84.068  1.00  0.00           C  
ATOM   2781  O   GLN   181      53.509  89.456  83.770  1.00  0.00           O  
ATOM   2782  CB  GLN   181      51.429  89.497  86.129  1.00  0.00           C  
ATOM   2783  CG  GLN   181      50.848  89.123  87.538  1.00  0.00           C  
ATOM   2784  CD  GLN   181      49.820  90.052  88.111  1.00  0.00           C  
ATOM   2785  NE2 GLN   181      48.824  89.492  88.826  1.00  0.00           N  
ATOM   2786  OE1 GLN   181      49.864  91.244  87.997  1.00  0.00           O  
ATOM   2787  H   GLN   181      54.227  89.441  86.376  1.00  0.00           H  
ATOM   2788  HA  GLN   181      52.016  87.527  85.530  1.00  0.00           H  
ATOM   2789  HB2 GLN   181      52.017  90.407  86.251  1.00  0.00           H  
ATOM   2790  HB3 GLN   181      50.579  89.681  85.472  1.00  0.00           H  
ATOM   2791  HG2 GLN   181      50.381  88.148  87.396  1.00  0.00           H  
ATOM   2792  HG3 GLN   181      51.682  88.893  88.201  1.00  0.00           H  
ATOM   2793 HE21 GLN   181      48.291  90.189  89.326  1.00  0.00           H  
ATOM   2794 HE22 GLN   181      48.805  88.528  89.125  1.00  0.00           H  
ATOM   2795  N   MET   182      51.619  88.392  83.249  1.00  0.00           N  
ATOM   2796  CA  MET   182      51.489  88.681  81.830  1.00  0.00           C  
ATOM   2797  C   MET   182      50.018  88.782  81.394  1.00  0.00           C  
ATOM   2798  O   MET   182      49.154  87.986  81.969  1.00  0.00           O  
ATOM   2799  CB  MET   182      52.183  87.540  81.135  1.00  0.00           C  
ATOM   2800  CG  MET   182      52.088  87.481  79.532  1.00  0.00           C  
ATOM   2801  SD  MET   182      52.854  85.930  78.836  1.00  0.00           S  
ATOM   2802  CE  MET   182      51.484  84.877  79.252  1.00  0.00           C  
ATOM   2803  H   MET   182      50.894  87.946  83.791  1.00  0.00           H  
ATOM   2804  HA  MET   182      52.037  89.579  81.546  1.00  0.00           H  
ATOM   2805  HB2 MET   182      53.174  87.345  81.544  1.00  0.00           H  
ATOM   2806  HB3 MET   182      51.631  86.648  81.431  1.00  0.00           H  
ATOM   2807  HG2 MET   182      51.019  87.551  79.330  1.00  0.00           H  
ATOM   2808  HG3 MET   182      52.621  88.302  79.052  1.00  0.00           H  
ATOM   2809  HE1 MET   182      51.434  84.623  80.311  1.00  0.00           H  
ATOM   2810  HE2 MET   182      50.549  85.362  78.974  1.00  0.00           H  
ATOM   2811  HE3 MET   182      51.554  83.931  78.715  1.00  0.00           H  
ATOM   2812  N   ILE   183      49.660  89.690  80.596  1.00  0.00           N  
ATOM   2813  CA  ILE   183      48.239  89.938  80.288  1.00  0.00           C  
ATOM   2814  C   ILE   183      47.997  89.938  78.748  1.00  0.00           C  
ATOM   2815  O   ILE   183      48.783  90.452  77.963  1.00  0.00           O  
ATOM   2816  CB  ILE   183      47.834  91.178  81.098  1.00  0.00           C  
ATOM   2817  CG1 ILE   183      48.009  91.010  82.635  1.00  0.00           C  
ATOM   2818  CG2 ILE   183      46.388  91.555  80.721  1.00  0.00           C  
ATOM   2819  CD1 ILE   183      47.272  92.008  83.476  1.00  0.00           C  
ATOM   2820  H   ILE   183      50.360  90.189  80.065  1.00  0.00           H  
ATOM   2821  HA  ILE   183      47.592  89.152  80.677  1.00  0.00           H  
ATOM   2822  HB  ILE   183      48.502  91.996  80.828  1.00  0.00           H  
ATOM   2823 HG12 ILE   183      47.638  90.024  82.912  1.00  0.00           H  
ATOM   2824 HG13 ILE   183      49.095  91.089  82.689  1.00  0.00           H  
ATOM   2825 HG21 ILE   183      45.704  90.874  81.229  1.00  0.00           H  
ATOM   2826 HG22 ILE   183      46.235  92.594  81.015  1.00  0.00           H  
ATOM   2827 HG23 ILE   183      46.275  91.576  79.637  1.00  0.00           H  
ATOM   2828 HD11 ILE   183      46.198  91.839  83.556  1.00  0.00           H  
ATOM   2829 HD12 ILE   183      47.694  91.981  84.480  1.00  0.00           H  
ATOM   2830 HD13 ILE   183      47.488  93.010  83.106  1.00  0.00           H  
ATOM   2831  N   LEU   184      46.819  89.344  78.344  1.00  0.00           N  
ATOM   2832  CA  LEU   184      46.442  89.162  76.985  1.00  0.00           C  
ATOM   2833  C   LEU   184      45.036  89.802  76.757  1.00  0.00           C  
ATOM   2834  O   LEU   184      44.097  89.255  77.323  1.00  0.00           O  
ATOM   2835  CB  LEU   184      46.425  87.619  76.617  1.00  0.00           C  
ATOM   2836  CG  LEU   184      46.035  87.109  75.237  1.00  0.00           C  
ATOM   2837  CD1 LEU   184      47.005  87.624  74.206  1.00  0.00           C  
ATOM   2838  CD2 LEU   184      45.894  85.597  75.035  1.00  0.00           C  
ATOM   2839  H   LEU   184      46.262  88.964  79.096  1.00  0.00           H  
ATOM   2840  HA  LEU   184      47.165  89.600  76.297  1.00  0.00           H  
ATOM   2841  HB2 LEU   184      47.325  87.112  76.963  1.00  0.00           H  
ATOM   2842  HB3 LEU   184      45.606  87.259  77.239  1.00  0.00           H  
ATOM   2843  HG  LEU   184      45.023  87.506  75.152  1.00  0.00           H  
ATOM   2844 HD11 LEU   184      47.965  87.139  74.383  1.00  0.00           H  
ATOM   2845 HD12 LEU   184      46.626  87.623  73.184  1.00  0.00           H  
ATOM   2846 HD13 LEU   184      47.177  88.700  74.219  1.00  0.00           H  
ATOM   2847 HD21 LEU   184      46.808  85.006  75.093  1.00  0.00           H  
ATOM   2848 HD22 LEU   184      45.205  85.116  75.728  1.00  0.00           H  
ATOM   2849 HD23 LEU   184      45.500  85.410  74.036  1.00  0.00           H  
ATOM   2850  N   ARG   185      44.950  90.816  75.883  1.00  0.00           N  
ATOM   2851  CA  ARG   185      43.669  91.418  75.678  1.00  0.00           C  
ATOM   2852  C   ARG   185      43.212  91.421  74.178  1.00  0.00           C  
ATOM   2853  O   ARG   185      43.929  91.585  73.184  1.00  0.00           O  
ATOM   2854  CB  ARG   185      43.686  92.836  76.331  1.00  0.00           C  
ATOM   2855  CG  ARG   185      44.841  93.828  75.984  1.00  0.00           C  
ATOM   2856  CD  ARG   185      46.102  93.525  76.729  1.00  0.00           C  
ATOM   2857  NE  ARG   185      46.084  94.022  78.109  1.00  0.00           N  
ATOM   2858  CZ  ARG   185      46.995  94.546  78.837  1.00  0.00           C  
ATOM   2859  NH1 ARG   185      48.202  94.783  78.501  1.00  0.00           N1+
ATOM   2860  NH2 ARG   185      46.643  94.955  80.010  1.00  0.00           N  
ATOM   2861  H   ARG   185      45.755  91.255  75.460  1.00  0.00           H  
ATOM   2862  HA  ARG   185      42.921  90.823  76.202  1.00  0.00           H  
ATOM   2863  HB2 ARG   185      42.715  93.180  75.975  1.00  0.00           H  
ATOM   2864  HB3 ARG   185      43.551  92.701  77.404  1.00  0.00           H  
ATOM   2865  HG2 ARG   185      45.045  93.922  74.917  1.00  0.00           H  
ATOM   2866  HG3 ARG   185      44.609  94.844  76.307  1.00  0.00           H  
ATOM   2867  HD2 ARG   185      46.274  92.449  76.735  1.00  0.00           H  
ATOM   2868  HD3 ARG   185      46.929  93.989  76.192  1.00  0.00           H  
ATOM   2869  HE  ARG   185      45.246  93.743  78.599  1.00  0.00           H  
ATOM   2870 HH11 ARG   185      48.522  94.499  77.586  1.00  0.00           H  
ATOM   2871 HH12 ARG   185      48.798  95.125  79.240  1.00  0.00           H  
ATOM   2872 HH21 ARG   185      45.657  94.928  80.227  1.00  0.00           H  
ATOM   2873 HH22 ARG   185      47.252  95.424  80.666  1.00  0.00           H  
ATOM   2874  N   THR   186      41.887  91.602  74.110  1.00  0.00           N  
ATOM   2875  CA  THR   186      41.095  91.850  72.850  1.00  0.00           C  
ATOM   2876  C   THR   186      39.914  92.766  72.992  1.00  0.00           C  
ATOM   2877  O   THR   186      39.261  92.929  73.979  1.00  0.00           O  
ATOM   2878  CB  THR   186      40.536  90.515  72.288  1.00  0.00           C  
ATOM   2879  CG2 THR   186      41.417  89.342  72.433  1.00  0.00           C  
ATOM   2880  OG1 THR   186      39.367  90.043  72.899  1.00  0.00           O  
ATOM   2881  H   THR   186      41.306  91.488  74.927  1.00  0.00           H  
ATOM   2882  HA  THR   186      41.742  92.277  72.084  1.00  0.00           H  
ATOM   2883  HB  THR   186      40.393  90.689  71.222  1.00  0.00           H  
ATOM   2884  HG1 THR   186      38.613  90.468  72.484  1.00  0.00           H  
ATOM   2885 HG21 THR   186      40.912  88.525  71.918  1.00  0.00           H  
ATOM   2886 HG22 THR   186      42.334  89.482  71.860  1.00  0.00           H  
ATOM   2887 HG23 THR   186      41.567  88.994  73.455  1.00  0.00           H  
ATOM   2888  N   LYS   187      39.549  93.295  71.871  1.00  0.00           N  
ATOM   2889  CA  LYS   187      38.355  94.161  71.664  1.00  0.00           C  
ATOM   2890  C   LYS   187      37.811  93.951  70.308  1.00  0.00           C  
ATOM   2891  O   LYS   187      38.409  94.214  69.273  1.00  0.00           O  
ATOM   2892  CB  LYS   187      38.823  95.696  71.872  1.00  0.00           C  
ATOM   2893  CG  LYS   187      37.738  96.769  71.638  1.00  0.00           C  
ATOM   2894  CD  LYS   187      38.261  98.095  71.056  1.00  0.00           C  
ATOM   2895  CE  LYS   187      38.980  98.939  72.178  1.00  0.00           C  
ATOM   2896  NZ  LYS   187      39.224 100.315  71.703  1.00  0.00           N1+
ATOM   2897  H   LYS   187      40.080  92.968  71.076  1.00  0.00           H  
ATOM   2898  HA  LYS   187      37.603  93.895  72.407  1.00  0.00           H  
ATOM   2899  HB2 LYS   187      39.093  95.719  72.928  1.00  0.00           H  
ATOM   2900  HB3 LYS   187      39.782  95.864  71.381  1.00  0.00           H  
ATOM   2901  HG2 LYS   187      36.926  96.331  71.056  1.00  0.00           H  
ATOM   2902  HG3 LYS   187      37.261  97.043  72.578  1.00  0.00           H  
ATOM   2903  HD2 LYS   187      38.815  98.044  70.119  1.00  0.00           H  
ATOM   2904  HD3 LYS   187      37.380  98.672  70.774  1.00  0.00           H  
ATOM   2905  HE2 LYS   187      38.453  99.055  73.124  1.00  0.00           H  
ATOM   2906  HE3 LYS   187      39.954  98.512  72.418  1.00  0.00           H  
ATOM   2907  HZ1 LYS   187      39.640 100.937  72.381  1.00  0.00           H  
ATOM   2908  HZ2 LYS   187      39.832 100.412  70.902  1.00  0.00           H  
ATOM   2909  HZ3 LYS   187      38.394 100.737  71.313  1.00  0.00           H  
ATOM   2910  N   GLY   188      36.583  93.383  70.211  1.00  0.00           N  
ATOM   2911  CA  GLY   188      36.083  92.682  69.010  1.00  0.00           C  
ATOM   2912  C   GLY   188      34.616  92.299  69.101  1.00  0.00           C  
ATOM   2913  O   GLY   188      33.915  92.585  70.099  1.00  0.00           O  
ATOM   2914  H   GLY   188      36.094  93.278  71.089  1.00  0.00           H  
ATOM   2915  HA2 GLY   188      36.157  93.414  68.205  1.00  0.00           H  
ATOM   2916  HA3 GLY   188      36.709  91.806  68.843  1.00  0.00           H  
ATOM   2917  N   PRO   189      34.167  91.536  68.084  1.00  0.00           N  
ATOM   2918  CA  PRO   189      32.690  91.239  67.966  1.00  0.00           C  
ATOM   2919  C   PRO   189      32.224  90.298  69.054  1.00  0.00           C  
ATOM   2920  O   PRO   189      32.996  89.733  69.823  1.00  0.00           O  
ATOM   2921  CB  PRO   189      32.455  90.707  66.495  1.00  0.00           C  
ATOM   2922  CG  PRO   189      33.815  90.106  66.210  1.00  0.00           C  
ATOM   2923  CD  PRO   189      34.783  91.118  66.765  1.00  0.00           C  
ATOM   2924  HA  PRO   189      32.085  92.137  68.096  1.00  0.00           H  
ATOM   2925  HB2 PRO   189      31.640  89.984  66.491  1.00  0.00           H  
ATOM   2926  HB3 PRO   189      32.253  91.507  65.783  1.00  0.00           H  
ATOM   2927  HG2 PRO   189      34.022  89.153  66.696  1.00  0.00           H  
ATOM   2928  HG3 PRO   189      34.104  89.867  65.186  1.00  0.00           H  
ATOM   2929  HD2 PRO   189      35.776  90.731  66.997  1.00  0.00           H  
ATOM   2930  HD3 PRO   189      34.761  92.079  66.251  1.00  0.00           H  
ATOM   2931  N   ASP   190      30.914  90.121  69.122  1.00  0.00           N  
ATOM   2932  CA  ASP   190      30.360  89.137  70.097  1.00  0.00           C  
ATOM   2933  C   ASP   190      30.895  87.647  69.830  1.00  0.00           C  
ATOM   2934  O   ASP   190      31.118  86.877  70.747  1.00  0.00           O  
ATOM   2935  CB  ASP   190      28.870  89.146  69.814  1.00  0.00           C  
ATOM   2936  CG  ASP   190      28.343  89.258  68.346  1.00  0.00           C  
ATOM   2937  OD1 ASP   190      27.074  89.154  68.184  1.00  0.00           O  
ATOM   2938  OD2 ASP   190      29.102  89.307  67.364  1.00  0.00           O1-
ATOM   2939  H   ASP   190      30.316  90.508  68.406  1.00  0.00           H  
ATOM   2940  HA  ASP   190      30.501  89.362  71.154  1.00  0.00           H  
ATOM   2941  HB2 ASP   190      28.442  88.229  70.219  1.00  0.00           H  
ATOM   2942  HB3 ASP   190      28.462  89.964  70.408  1.00  0.00           H  
ATOM   2943  N   ARG   191      30.998  87.232  68.557  1.00  0.00           N  
ATOM   2944  CA  ARG   191      31.668  86.001  68.122  1.00  0.00           C  
ATOM   2945  C   ARG   191      32.589  86.275  66.867  1.00  0.00           C  
ATOM   2946  O   ARG   191      32.255  87.048  65.904  1.00  0.00           O  
ATOM   2947  CB  ARG   191      30.577  84.879  67.890  1.00  0.00           C  
ATOM   2948  CG  ARG   191      30.059  84.904  66.481  1.00  0.00           C  
ATOM   2949  CD  ARG   191      29.250  86.089  65.997  1.00  0.00           C  
ATOM   2950  NE  ARG   191      28.882  85.880  64.605  1.00  0.00           N  
ATOM   2951  CZ  ARG   191      29.632  86.045  63.477  1.00  0.00           C  
ATOM   2952  NH1 ARG   191      30.826  86.575  63.547  1.00  0.00           N1+
ATOM   2953  NH2 ARG   191      29.010  85.964  62.387  1.00  0.00           N  
ATOM   2954  H   ARG   191      30.752  87.841  67.790  1.00  0.00           H  
ATOM   2955  HA  ARG   191      32.322  85.586  68.888  1.00  0.00           H  
ATOM   2956  HB2 ARG   191      30.922  83.851  67.997  1.00  0.00           H  
ATOM   2957  HB3 ARG   191      29.806  85.033  68.644  1.00  0.00           H  
ATOM   2958  HG2 ARG   191      30.877  84.704  65.790  1.00  0.00           H  
ATOM   2959  HG3 ARG   191      29.270  84.166  66.334  1.00  0.00           H  
ATOM   2960  HD2 ARG   191      28.283  86.124  66.498  1.00  0.00           H  
ATOM   2961  HD3 ARG   191      29.774  87.045  66.011  1.00  0.00           H  
ATOM   2962  HE  ARG   191      27.969  85.487  64.427  1.00  0.00           H  
ATOM   2963 HH11 ARG   191      31.262  86.850  64.416  1.00  0.00           H  
ATOM   2964 HH12 ARG   191      31.247  86.966  62.717  1.00  0.00           H  
ATOM   2965 HH21 ARG   191      28.036  85.736  62.253  1.00  0.00           H  
ATOM   2966 HH22 ARG   191      29.483  86.013  61.495  1.00  0.00           H  
ATOM   2967  N   LEU   192      33.737  85.644  66.872  1.00  0.00           N  
ATOM   2968  CA  LEU   192      34.609  85.400  65.654  1.00  0.00           C  
ATOM   2969  C   LEU   192      33.961  84.615  64.518  1.00  0.00           C  
ATOM   2970  O   LEU   192      33.084  83.821  64.842  1.00  0.00           O  
ATOM   2971  CB  LEU   192      35.802  84.525  66.223  1.00  0.00           C  
ATOM   2972  CG  LEU   192      36.718  85.186  67.334  1.00  0.00           C  
ATOM   2973  CD1 LEU   192      38.027  84.494  67.651  1.00  0.00           C  
ATOM   2974  CD2 LEU   192      37.087  86.666  67.054  1.00  0.00           C  
ATOM   2975  H   LEU   192      34.060  85.070  67.637  1.00  0.00           H  
ATOM   2976  HA  LEU   192      35.062  86.321  65.284  1.00  0.00           H  
ATOM   2977  HB2 LEU   192      35.465  83.578  66.647  1.00  0.00           H  
ATOM   2978  HB3 LEU   192      36.499  84.269  65.426  1.00  0.00           H  
ATOM   2979  HG  LEU   192      36.146  85.186  68.261  1.00  0.00           H  
ATOM   2980 HD11 LEU   192      38.692  84.354  66.798  1.00  0.00           H  
ATOM   2981 HD12 LEU   192      38.471  85.057  68.472  1.00  0.00           H  
ATOM   2982 HD13 LEU   192      37.806  83.477  67.974  1.00  0.00           H  
ATOM   2983 HD21 LEU   192      37.714  86.718  66.163  1.00  0.00           H  
ATOM   2984 HD22 LEU   192      36.169  87.235  66.909  1.00  0.00           H  
ATOM   2985 HD23 LEU   192      37.531  87.000  67.992  1.00  0.00           H  
ATOM   2986  N   PRO   193      34.368  84.792  63.238  1.00  0.00           N  
ATOM   2987  CA  PRO   193      33.882  84.003  62.105  1.00  0.00           C  
ATOM   2988  C   PRO   193      34.159  82.503  62.179  1.00  0.00           C  
ATOM   2989  O   PRO   193      34.913  82.063  62.990  1.00  0.00           O  
ATOM   2990  CB  PRO   193      34.543  84.591  60.777  1.00  0.00           C  
ATOM   2991  CG  PRO   193      34.967  85.910  61.352  1.00  0.00           C  
ATOM   2992  CD  PRO   193      35.338  85.746  62.805  1.00  0.00           C  
ATOM   2993  HA  PRO   193      32.826  84.204  61.929  1.00  0.00           H  
ATOM   2994  HB2 PRO   193      35.313  83.887  60.459  1.00  0.00           H  
ATOM   2995  HB3 PRO   193      33.875  84.580  59.916  1.00  0.00           H  
ATOM   2996  HG2 PRO   193      35.725  86.454  60.788  1.00  0.00           H  
ATOM   2997  HG3 PRO   193      34.089  86.557  61.354  1.00  0.00           H  
ATOM   2998  HD2 PRO   193      36.333  85.308  62.883  1.00  0.00           H  
ATOM   2999  HD3 PRO   193      35.336  86.669  63.385  1.00  0.00           H  
ATOM   3000  N   ALA   194      33.519  81.686  61.380  1.00  0.00           N  
ATOM   3001  CA  ALA   194      33.669  80.221  61.404  1.00  0.00           C  
ATOM   3002  C   ALA   194      35.153  79.729  61.520  1.00  0.00           C  
ATOM   3003  O   ALA   194      36.018  80.113  60.682  1.00  0.00           O  
ATOM   3004  CB  ALA   194      32.848  79.564  60.353  1.00  0.00           C  
ATOM   3005  H   ALA   194      33.076  82.113  60.579  1.00  0.00           H  
ATOM   3006  HA  ALA   194      33.205  79.930  62.347  1.00  0.00           H  
ATOM   3007  HB1 ALA   194      33.359  79.662  59.395  1.00  0.00           H  
ATOM   3008  HB2 ALA   194      32.692  78.504  60.550  1.00  0.00           H  
ATOM   3009  HB3 ALA   194      31.892  80.035  60.125  1.00  0.00           H  
ATOM   3010  N   GLY   195      35.389  78.878  62.508  1.00  0.00           N  
ATOM   3011  CA  GLY   195      36.601  78.066  62.788  1.00  0.00           C  
ATOM   3012  C   GLY   195      37.845  78.791  63.339  1.00  0.00           C  
ATOM   3013  O   GLY   195      38.689  78.120  63.884  1.00  0.00           O  
ATOM   3014  H   GLY   195      34.748  78.836  63.288  1.00  0.00           H  
ATOM   3015  HA2 GLY   195      36.326  77.275  63.486  1.00  0.00           H  
ATOM   3016  HA3 GLY   195      36.843  77.482  61.899  1.00  0.00           H  
ATOM   3017  N   TYR   196      37.895  80.115  63.233  1.00  0.00           N  
ATOM   3018  CA  TYR   196      38.926  81.021  63.898  1.00  0.00           C  
ATOM   3019  C   TYR   196      39.105  80.771  65.422  1.00  0.00           C  
ATOM   3020  O   TYR   196      38.158  80.700  66.211  1.00  0.00           O  
ATOM   3021  CB  TYR   196      38.588  82.556  63.740  1.00  0.00           C  
ATOM   3022  CG  TYR   196      38.799  83.222  62.385  1.00  0.00           C  
ATOM   3023  CD1 TYR   196      37.807  83.203  61.466  1.00  0.00           C  
ATOM   3024  CD2 TYR   196      39.980  83.986  62.185  1.00  0.00           C  
ATOM   3025  CE1 TYR   196      37.937  83.984  60.309  1.00  0.00           C  
ATOM   3026  CE2 TYR   196      40.242  84.595  60.951  1.00  0.00           C  
ATOM   3027  CZ  TYR   196      39.216  84.660  60.009  1.00  0.00           C  
ATOM   3028  OH  TYR   196      39.404  85.241  58.849  1.00  0.00           O  
ATOM   3029  H   TYR   196      37.090  80.600  62.862  1.00  0.00           H  
ATOM   3030  HA  TYR   196      39.821  80.841  63.302  1.00  0.00           H  
ATOM   3031  HB2 TYR   196      37.532  82.556  64.010  1.00  0.00           H  
ATOM   3032  HB3 TYR   196      39.254  83.062  64.438  1.00  0.00           H  
ATOM   3033  HD1 TYR   196      36.848  82.796  61.750  1.00  0.00           H  
ATOM   3034  HD2 TYR   196      40.700  84.071  62.985  1.00  0.00           H  
ATOM   3035  HE1 TYR   196      37.136  84.006  59.585  1.00  0.00           H  
ATOM   3036  HE2 TYR   196      41.234  84.988  60.784  1.00  0.00           H  
ATOM   3037  HH  TYR   196      40.332  85.297  58.608  1.00  0.00           H  
ATOM   3038  N   GLU   197      40.426  80.706  65.807  1.00  0.00           N  
ATOM   3039  CA  GLU   197      40.901  80.169  67.089  1.00  0.00           C  
ATOM   3040  C   GLU   197      42.205  80.840  67.529  1.00  0.00           C  
ATOM   3041  O   GLU   197      43.053  81.234  66.699  1.00  0.00           O  
ATOM   3042  CB  GLU   197      41.037  78.661  66.986  1.00  0.00           C  
ATOM   3043  CG  GLU   197      41.098  77.833  68.267  1.00  0.00           C  
ATOM   3044  CD  GLU   197      39.773  77.563  68.970  1.00  0.00           C  
ATOM   3045  OE1 GLU   197      39.346  78.367  69.749  1.00  0.00           O  
ATOM   3046  OE2 GLU   197      39.088  76.624  68.579  1.00  0.00           O1-
ATOM   3047  H   GLU   197      41.119  81.005  65.136  1.00  0.00           H  
ATOM   3048  HA  GLU   197      40.142  80.419  67.830  1.00  0.00           H  
ATOM   3049  HB2 GLU   197      40.145  78.213  66.548  1.00  0.00           H  
ATOM   3050  HB3 GLU   197      41.852  78.286  66.366  1.00  0.00           H  
ATOM   3051  HG2 GLU   197      41.480  76.863  67.948  1.00  0.00           H  
ATOM   3052  HG3 GLU   197      41.769  78.333  68.965  1.00  0.00           H  
ATOM   3053  N   ILE   198      42.329  81.028  68.841  1.00  0.00           N  
ATOM   3054  CA  ILE   198      43.505  81.721  69.448  1.00  0.00           C  
ATOM   3055  C   ILE   198      44.421  80.709  70.249  1.00  0.00           C  
ATOM   3056  O   ILE   198      43.899  79.835  70.951  1.00  0.00           O  
ATOM   3057  CB  ILE   198      43.123  82.908  70.361  1.00  0.00           C  
ATOM   3058  CG1 ILE   198      42.112  83.827  69.529  1.00  0.00           C  
ATOM   3059  CG2 ILE   198      44.335  83.801  70.823  1.00  0.00           C  
ATOM   3060  CD1 ILE   198      41.443  84.999  70.291  1.00  0.00           C  
ATOM   3061  H   ILE   198      41.538  80.969  69.466  1.00  0.00           H  
ATOM   3062  HA  ILE   198      44.145  82.178  68.693  1.00  0.00           H  
ATOM   3063  HB  ILE   198      42.601  82.493  71.224  1.00  0.00           H  
ATOM   3064 HG12 ILE   198      42.706  84.239  68.713  1.00  0.00           H  
ATOM   3065 HG13 ILE   198      41.187  83.312  69.270  1.00  0.00           H  
ATOM   3066 HG21 ILE   198      44.837  84.326  70.010  1.00  0.00           H  
ATOM   3067 HG22 ILE   198      43.960  84.544  71.525  1.00  0.00           H  
ATOM   3068 HG23 ILE   198      45.042  83.329  71.506  1.00  0.00           H  
ATOM   3069 HD11 ILE   198      40.904  84.609  71.155  1.00  0.00           H  
ATOM   3070 HD12 ILE   198      42.131  85.801  70.560  1.00  0.00           H  
ATOM   3071 HD13 ILE   198      40.735  85.602  69.723  1.00  0.00           H  
ATOM   3072  N   VAL   199      45.717  80.936  70.113  1.00  0.00           N  
ATOM   3073  CA  VAL   199      46.711  80.024  70.657  1.00  0.00           C  
ATOM   3074  C   VAL   199      47.853  80.827  71.247  1.00  0.00           C  
ATOM   3075  O   VAL   199      48.538  81.622  70.552  1.00  0.00           O  
ATOM   3076  CB  VAL   199      47.157  78.869  69.760  1.00  0.00           C  
ATOM   3077  CG1 VAL   199      47.995  77.742  70.457  1.00  0.00           C  
ATOM   3078  CG2 VAL   199      46.078  78.339  68.842  1.00  0.00           C  
ATOM   3079  H   VAL   199      45.945  81.507  69.311  1.00  0.00           H  
ATOM   3080  HA  VAL   199      46.181  79.613  71.516  1.00  0.00           H  
ATOM   3081  HB  VAL   199      47.869  79.323  69.071  1.00  0.00           H  
ATOM   3082 HG11 VAL   199      48.873  78.073  71.012  1.00  0.00           H  
ATOM   3083 HG12 VAL   199      47.219  77.195  70.992  1.00  0.00           H  
ATOM   3084 HG13 VAL   199      48.471  77.048  69.765  1.00  0.00           H  
ATOM   3085 HG21 VAL   199      45.695  79.064  68.123  1.00  0.00           H  
ATOM   3086 HG22 VAL   199      46.454  77.569  68.168  1.00  0.00           H  
ATOM   3087 HG23 VAL   199      45.246  78.001  69.459  1.00  0.00           H  
ATOM   3088  N   LEU   200      48.018  80.719  72.566  1.00  0.00           N  
ATOM   3089  CA  LEU   200      49.130  81.266  73.427  1.00  0.00           C  
ATOM   3090  C   LEU   200      50.177  80.159  73.290  1.00  0.00           C  
ATOM   3091  O   LEU   200      49.853  78.945  73.452  1.00  0.00           O  
ATOM   3092  CB  LEU   200      48.632  81.701  74.821  1.00  0.00           C  
ATOM   3093  CG  LEU   200      49.666  82.334  75.731  1.00  0.00           C  
ATOM   3094  CD1 LEU   200      49.747  83.811  75.554  1.00  0.00           C  
ATOM   3095  CD2 LEU   200      49.240  82.153  77.159  1.00  0.00           C  
ATOM   3096  H   LEU   200      47.387  80.086  73.036  1.00  0.00           H  
ATOM   3097  HA  LEU   200      49.623  82.135  72.991  1.00  0.00           H  
ATOM   3098  HB2 LEU   200      47.801  82.367  74.586  1.00  0.00           H  
ATOM   3099  HB3 LEU   200      48.348  80.802  75.368  1.00  0.00           H  
ATOM   3100  HG  LEU   200      50.599  81.792  75.576  1.00  0.00           H  
ATOM   3101 HD11 LEU   200      48.744  84.196  75.742  1.00  0.00           H  
ATOM   3102 HD12 LEU   200      50.311  84.170  76.415  1.00  0.00           H  
ATOM   3103 HD13 LEU   200      50.121  84.065  74.562  1.00  0.00           H  
ATOM   3104 HD21 LEU   200      48.189  82.396  77.318  1.00  0.00           H  
ATOM   3105 HD22 LEU   200      49.389  81.114  77.453  1.00  0.00           H  
ATOM   3106 HD23 LEU   200      49.711  82.832  77.870  1.00  0.00           H  
ATOM   3107  N   TYR   201      51.471  80.503  72.946  1.00  0.00           N  
ATOM   3108  CA  TYR   201      52.522  79.510  72.997  1.00  0.00           C  
ATOM   3109  C   TYR   201      53.846  80.071  73.442  1.00  0.00           C  
ATOM   3110  O   TYR   201      54.070  81.320  73.302  1.00  0.00           O  
ATOM   3111  CB  TYR   201      52.667  78.765  71.642  1.00  0.00           C  
ATOM   3112  CG  TYR   201      52.749  79.659  70.394  1.00  0.00           C  
ATOM   3113  CD1 TYR   201      53.962  80.015  69.885  1.00  0.00           C  
ATOM   3114  CD2 TYR   201      51.620  80.069  69.727  1.00  0.00           C  
ATOM   3115  CE1 TYR   201      54.130  80.786  68.694  1.00  0.00           C  
ATOM   3116  CE2 TYR   201      51.705  80.875  68.574  1.00  0.00           C  
ATOM   3117  CZ  TYR   201      52.930  81.353  68.135  1.00  0.00           C  
ATOM   3118  OH  TYR   201      52.991  82.235  67.111  1.00  0.00           O  
ATOM   3119  H   TYR   201      51.600  81.450  72.620  1.00  0.00           H  
ATOM   3120  HA  TYR   201      52.326  78.672  73.666  1.00  0.00           H  
ATOM   3121  HB2 TYR   201      53.398  77.956  71.626  1.00  0.00           H  
ATOM   3122  HB3 TYR   201      51.693  78.283  71.566  1.00  0.00           H  
ATOM   3123  HD1 TYR   201      54.881  79.625  70.297  1.00  0.00           H  
ATOM   3124  HD2 TYR   201      50.665  79.822  70.167  1.00  0.00           H  
ATOM   3125  HE1 TYR   201      55.055  81.118  68.246  1.00  0.00           H  
ATOM   3126  HE2 TYR   201      50.779  81.212  68.131  1.00  0.00           H  
ATOM   3127  HH  TYR   201      52.109  82.592  66.985  1.00  0.00           H  
ATOM   3128  N   ILE   202      54.779  79.261  73.843  1.00  0.00           N  
ATOM   3129  CA  ILE   202      56.116  79.548  74.355  1.00  0.00           C  
ATOM   3130  C   ILE   202      57.133  78.997  73.323  1.00  0.00           C  
ATOM   3131  O   ILE   202      56.771  78.120  72.525  1.00  0.00           O  
ATOM   3132  CB  ILE   202      56.256  79.022  75.777  1.00  0.00           C  
ATOM   3133  CG1 ILE   202      57.642  79.461  76.289  1.00  0.00           C  
ATOM   3134  CG2 ILE   202      56.021  77.550  76.043  1.00  0.00           C  
ATOM   3135  CD1 ILE   202      58.021  79.518  77.820  1.00  0.00           C  
ATOM   3136  H   ILE   202      54.536  78.283  73.766  1.00  0.00           H  
ATOM   3137  HA  ILE   202      56.191  80.628  74.484  1.00  0.00           H  
ATOM   3138  HB  ILE   202      55.552  79.543  76.425  1.00  0.00           H  
ATOM   3139 HG12 ILE   202      58.339  78.699  75.941  1.00  0.00           H  
ATOM   3140 HG13 ILE   202      57.893  80.443  75.887  1.00  0.00           H  
ATOM   3141 HG21 ILE   202      56.070  77.267  77.094  1.00  0.00           H  
ATOM   3142 HG22 ILE   202      55.094  77.132  75.651  1.00  0.00           H  
ATOM   3143 HG23 ILE   202      56.649  76.954  75.381  1.00  0.00           H  
ATOM   3144 HD11 ILE   202      58.996  79.998  77.908  1.00  0.00           H  
ATOM   3145 HD12 ILE   202      57.220  80.083  78.296  1.00  0.00           H  
ATOM   3146 HD13 ILE   202      58.051  78.471  78.122  1.00  0.00           H  
ATOM   3147  N   SER   203      58.292  79.591  73.154  1.00  0.00           N  
ATOM   3148  CA  SER   203      59.310  79.111  72.238  1.00  0.00           C  
ATOM   3149  C   SER   203      59.858  77.738  72.677  1.00  0.00           C  
ATOM   3150  O   SER   203      59.714  77.399  73.852  1.00  0.00           O  
ATOM   3151  CB  SER   203      60.421  80.123  72.253  1.00  0.00           C  
ATOM   3152  OG  SER   203      60.156  81.452  72.076  1.00  0.00           O  
ATOM   3153  H   SER   203      58.509  80.492  73.555  1.00  0.00           H  
ATOM   3154  HA  SER   203      58.919  79.106  71.220  1.00  0.00           H  
ATOM   3155  HB2 SER   203      60.900  80.085  73.231  1.00  0.00           H  
ATOM   3156  HB3 SER   203      61.178  79.850  71.517  1.00  0.00           H  
ATOM   3157  HG  SER   203      60.414  81.919  72.874  1.00  0.00           H  
ATOM   3158  N   MET   204      60.164  76.872  71.677  1.00  0.00           N  
ATOM   3159  CA  MET   204      60.477  75.423  71.906  1.00  0.00           C  
ATOM   3160  C   MET   204      61.654  75.254  72.909  1.00  0.00           C  
ATOM   3161  O   MET   204      61.525  74.558  73.926  1.00  0.00           O  
ATOM   3162  CB  MET   204      60.762  74.736  70.613  1.00  0.00           C  
ATOM   3163  CG  MET   204      61.452  73.386  70.713  1.00  0.00           C  
ATOM   3164  SD  MET   204      62.131  72.688  69.106  1.00  0.00           S  
ATOM   3165  CE  MET   204      60.570  72.332  68.301  1.00  0.00           C  
ATOM   3166  H   MET   204      60.359  77.165  70.730  1.00  0.00           H  
ATOM   3167  HA  MET   204      59.567  74.910  72.216  1.00  0.00           H  
ATOM   3168  HB2 MET   204      59.818  74.504  70.120  1.00  0.00           H  
ATOM   3169  HB3 MET   204      61.323  75.410  69.966  1.00  0.00           H  
ATOM   3170  HG2 MET   204      62.289  73.400  71.411  1.00  0.00           H  
ATOM   3171  HG3 MET   204      60.819  72.591  71.107  1.00  0.00           H  
ATOM   3172  HE1 MET   204      60.766  72.247  67.232  1.00  0.00           H  
ATOM   3173  HE2 MET   204      60.176  71.356  68.585  1.00  0.00           H  
ATOM   3174  HE3 MET   204      59.825  73.102  68.504  1.00  0.00           H  
ATOM   3175  N   SER   205      62.790  75.865  72.669  1.00  0.00           N  
ATOM   3176  CA  SER   205      63.957  75.901  73.551  1.00  0.00           C  
ATOM   3177  C   SER   205      63.613  76.478  74.918  1.00  0.00           C  
ATOM   3178  O   SER   205      63.895  75.903  75.950  1.00  0.00           O  
ATOM   3179  CB  SER   205      65.162  76.635  72.939  1.00  0.00           C  
ATOM   3180  OG  SER   205      66.194  76.545  73.866  1.00  0.00           O  
ATOM   3181  H   SER   205      62.786  76.507  71.890  1.00  0.00           H  
ATOM   3182  HA  SER   205      64.222  74.861  73.741  1.00  0.00           H  
ATOM   3183  HB2 SER   205      65.444  76.019  72.085  1.00  0.00           H  
ATOM   3184  HB3 SER   205      64.822  77.637  72.677  1.00  0.00           H  
ATOM   3185  HG  SER   205      66.912  77.095  73.543  1.00  0.00           H  
ATOM   3186  N   ASP   206      62.888  77.620  74.959  1.00  0.00           N  
ATOM   3187  CA  ASP   206      62.380  78.364  76.158  1.00  0.00           C  
ATOM   3188  C   ASP   206      61.509  77.494  77.034  1.00  0.00           C  
ATOM   3189  O   ASP   206      61.642  77.529  78.269  1.00  0.00           O  
ATOM   3190  CB  ASP   206      61.726  79.696  75.969  1.00  0.00           C  
ATOM   3191  CG  ASP   206      62.475  80.785  75.211  1.00  0.00           C  
ATOM   3192  OD1 ASP   206      63.683  80.566  74.857  1.00  0.00           O  
ATOM   3193  OD2 ASP   206      61.903  81.812  74.859  1.00  0.00           O1-
ATOM   3194  H   ASP   206      62.734  78.083  74.075  1.00  0.00           H  
ATOM   3195  HA  ASP   206      63.257  78.490  76.793  1.00  0.00           H  
ATOM   3196  HB2 ASP   206      60.763  79.536  75.483  1.00  0.00           H  
ATOM   3197  HB3 ASP   206      61.560  80.140  76.950  1.00  0.00           H  
ATOM   3198  N   SER   207      60.688  76.612  76.447  1.00  0.00           N  
ATOM   3199  CA  SER   207      59.781  75.722  77.213  1.00  0.00           C  
ATOM   3200  C   SER   207      60.494  74.659  78.031  1.00  0.00           C  
ATOM   3201  O   SER   207      59.811  73.796  78.626  1.00  0.00           O  
ATOM   3202  CB  SER   207      58.745  75.061  76.235  1.00  0.00           C  
ATOM   3203  OG  SER   207      59.335  74.056  75.438  1.00  0.00           O  
ATOM   3204  H   SER   207      60.712  76.704  75.441  1.00  0.00           H  
ATOM   3205  HA  SER   207      59.179  76.290  77.924  1.00  0.00           H  
ATOM   3206  HB2 SER   207      57.845  74.663  76.704  1.00  0.00           H  
ATOM   3207  HB3 SER   207      58.446  75.747  75.442  1.00  0.00           H  
ATOM   3208  HG  SER   207      60.161  74.371  75.065  1.00  0.00           H  
ATOM   3209  N   ASP   208      61.822  74.597  77.951  1.00  0.00           N  
ATOM   3210  CA  ASP   208      62.632  73.701  78.809  1.00  0.00           C  
ATOM   3211  C   ASP   208      62.939  74.364  80.185  1.00  0.00           C  
ATOM   3212  O   ASP   208      63.404  73.631  81.061  1.00  0.00           O  
ATOM   3213  CB  ASP   208      63.927  73.116  78.194  1.00  0.00           C  
ATOM   3214  CG  ASP   208      63.672  72.224  76.998  1.00  0.00           C  
ATOM   3215  OD1 ASP   208      62.665  71.476  76.985  1.00  0.00           O  
ATOM   3216  OD2 ASP   208      64.472  72.243  76.098  1.00  0.00           O1-
ATOM   3217  H   ASP   208      62.259  75.122  77.207  1.00  0.00           H  
ATOM   3218  HA  ASP   208      62.098  72.754  78.895  1.00  0.00           H  
ATOM   3219  HB2 ASP   208      64.640  73.905  77.958  1.00  0.00           H  
ATOM   3220  HB3 ASP   208      64.500  72.568  78.943  1.00  0.00           H  
ATOM   3221  N   LYS   209      62.791  75.650  80.346  1.00  0.00           N  
ATOM   3222  CA  LYS   209      63.225  76.592  81.417  1.00  0.00           C  
ATOM   3223  C   LYS   209      62.123  77.421  82.003  1.00  0.00           C  
ATOM   3224  O   LYS   209      62.400  78.161  82.925  1.00  0.00           O  
ATOM   3225  CB  LYS   209      64.445  77.553  81.044  1.00  0.00           C  
ATOM   3226  CG  LYS   209      65.542  76.946  80.365  1.00  0.00           C  
ATOM   3227  CD  LYS   209      65.489  77.052  78.779  1.00  0.00           C  
ATOM   3228  CE  LYS   209      66.682  76.214  78.252  1.00  0.00           C  
ATOM   3229  NZ  LYS   209      66.619  76.288  76.760  1.00  0.00           N1+
ATOM   3230  H   LYS   209      62.416  76.038  79.493  1.00  0.00           H  
ATOM   3231  HA  LYS   209      63.509  76.065  82.328  1.00  0.00           H  
ATOM   3232  HB2 LYS   209      64.102  78.444  80.520  1.00  0.00           H  
ATOM   3233  HB3 LYS   209      64.819  77.937  81.993  1.00  0.00           H  
ATOM   3234  HG2 LYS   209      66.432  77.467  80.717  1.00  0.00           H  
ATOM   3235  HG3 LYS   209      65.683  75.905  80.656  1.00  0.00           H  
ATOM   3236  HD2 LYS   209      64.521  76.601  78.557  1.00  0.00           H  
ATOM   3237  HD3 LYS   209      65.554  78.087  78.445  1.00  0.00           H  
ATOM   3238  HE2 LYS   209      67.630  76.568  78.656  1.00  0.00           H  
ATOM   3239  HE3 LYS   209      66.598  75.192  78.621  1.00  0.00           H  
ATOM   3240  HZ1 LYS   209      65.887  75.730  76.342  1.00  0.00           H  
ATOM   3241  HZ2 LYS   209      66.539  77.245  76.449  1.00  0.00           H  
ATOM   3242  HZ3 LYS   209      67.564  76.017  76.528  1.00  0.00           H  
ATOM   3243  N   VAL   210      60.942  77.428  81.444  1.00  0.00           N  
ATOM   3244  CA  VAL   210      59.823  78.268  81.845  1.00  0.00           C  
ATOM   3245  C   VAL   210      58.446  77.535  81.957  1.00  0.00           C  
ATOM   3246  O   VAL   210      58.179  76.638  81.097  1.00  0.00           O  
ATOM   3247  CB  VAL   210      59.800  79.472  80.865  1.00  0.00           C  
ATOM   3248  CG1 VAL   210      58.692  80.434  81.203  1.00  0.00           C  
ATOM   3249  CG2 VAL   210      61.209  80.194  80.837  1.00  0.00           C  
ATOM   3250  H   VAL   210      60.792  76.891  80.601  1.00  0.00           H  
ATOM   3251  HA  VAL   210      59.927  78.598  82.878  1.00  0.00           H  
ATOM   3252  HB  VAL   210      59.588  79.063  79.877  1.00  0.00           H  
ATOM   3253 HG11 VAL   210      58.780  81.281  80.524  1.00  0.00           H  
ATOM   3254 HG12 VAL   210      57.755  79.919  80.991  1.00  0.00           H  
ATOM   3255 HG13 VAL   210      58.654  80.759  82.243  1.00  0.00           H  
ATOM   3256 HG21 VAL   210      61.045  81.189  80.422  1.00  0.00           H  
ATOM   3257 HG22 VAL   210      61.571  80.349  81.853  1.00  0.00           H  
ATOM   3258 HG23 VAL   210      61.884  79.625  80.198  1.00  0.00           H  
ATOM   3259  N   GLY   211      57.647  77.871  83.044  1.00  0.00           N  
ATOM   3260  CA  GLY   211      56.208  77.554  83.188  1.00  0.00           C  
ATOM   3261  C   GLY   211      55.276  78.739  83.151  1.00  0.00           C  
ATOM   3262  O   GLY   211      55.697  79.829  83.428  1.00  0.00           O  
ATOM   3263  H   GLY   211      57.945  78.540  83.740  1.00  0.00           H  
ATOM   3264  HA2 GLY   211      55.860  76.809  82.471  1.00  0.00           H  
ATOM   3265  HA3 GLY   211      56.051  77.028  84.130  1.00  0.00           H  
ATOM   3266  N   VAL   212      54.035  78.591  82.886  1.00  0.00           N  
ATOM   3267  CA  VAL   212      52.968  79.614  82.864  1.00  0.00           C  
ATOM   3268  C   VAL   212      51.708  79.023  83.530  1.00  0.00           C  
ATOM   3269  O   VAL   212      51.213  77.945  83.134  1.00  0.00           O  
ATOM   3270  CB  VAL   212      52.752  80.094  81.408  1.00  0.00           C  
ATOM   3271  CG1 VAL   212      51.744  81.198  81.360  1.00  0.00           C  
ATOM   3272  CG2 VAL   212      54.077  80.484  80.725  1.00  0.00           C  
ATOM   3273  H   VAL   212      53.799  77.653  82.595  1.00  0.00           H  
ATOM   3274  HA  VAL   212      53.355  80.493  83.379  1.00  0.00           H  
ATOM   3275  HB  VAL   212      52.353  79.310  80.764  1.00  0.00           H  
ATOM   3276 HG11 VAL   212      51.719  81.558  80.331  1.00  0.00           H  
ATOM   3277 HG12 VAL   212      50.766  80.868  81.710  1.00  0.00           H  
ATOM   3278 HG13 VAL   212      52.085  82.017  81.994  1.00  0.00           H  
ATOM   3279 HG21 VAL   212      53.947  80.780  79.684  1.00  0.00           H  
ATOM   3280 HG22 VAL   212      54.512  81.406  81.111  1.00  0.00           H  
ATOM   3281 HG23 VAL   212      54.817  79.683  80.721  1.00  0.00           H  
ATOM   3282  N   PHE   213      51.042  79.806  84.343  1.00  0.00           N  
ATOM   3283  CA  PHE   213      49.961  79.470  85.195  1.00  0.00           C  
ATOM   3284  C   PHE   213      48.723  80.352  84.871  1.00  0.00           C  
ATOM   3285  O   PHE   213      48.946  81.485  84.494  1.00  0.00           O  
ATOM   3286  CB  PHE   213      50.421  79.555  86.700  1.00  0.00           C  
ATOM   3287  CG  PHE   213      51.508  78.618  87.108  1.00  0.00           C  
ATOM   3288  CD1 PHE   213      51.278  77.271  87.509  1.00  0.00           C  
ATOM   3289  CD2 PHE   213      52.866  78.997  86.898  1.00  0.00           C  
ATOM   3290  CE1 PHE   213      52.321  76.436  87.779  1.00  0.00           C  
ATOM   3291  CE2 PHE   213      53.905  78.078  87.041  1.00  0.00           C  
ATOM   3292  CZ  PHE   213      53.632  76.788  87.525  1.00  0.00           C  
ATOM   3293  H   PHE   213      51.528  80.678  84.499  1.00  0.00           H  
ATOM   3294  HA  PHE   213      49.655  78.431  85.077  1.00  0.00           H  
ATOM   3295  HB2 PHE   213      50.821  80.563  86.812  1.00  0.00           H  
ATOM   3296  HB3 PHE   213      49.635  79.448  87.447  1.00  0.00           H  
ATOM   3297  HD1 PHE   213      50.254  76.996  87.714  1.00  0.00           H  
ATOM   3298  HD2 PHE   213      53.023  80.023  86.602  1.00  0.00           H  
ATOM   3299  HE1 PHE   213      52.218  75.485  88.281  1.00  0.00           H  
ATOM   3300  HE2 PHE   213      54.917  78.452  87.006  1.00  0.00           H  
ATOM   3301  HZ  PHE   213      54.405  76.078  87.780  1.00  0.00           H  
ATOM   3302  N   TYR   214      47.556  79.773  85.142  1.00  0.00           N  
ATOM   3303  CA  TYR   214      46.174  80.367  84.859  1.00  0.00           C  
ATOM   3304  C   TYR   214      45.141  79.854  85.897  1.00  0.00           C  
ATOM   3305  O   TYR   214      45.230  78.694  86.272  1.00  0.00           O  
ATOM   3306  CB  TYR   214      45.686  79.958  83.418  1.00  0.00           C  
ATOM   3307  CG  TYR   214      44.614  80.838  82.927  1.00  0.00           C  
ATOM   3308  CD1 TYR   214      43.322  80.413  82.967  1.00  0.00           C  
ATOM   3309  CD2 TYR   214      44.936  82.129  82.439  1.00  0.00           C  
ATOM   3310  CE1 TYR   214      42.252  81.268  82.560  1.00  0.00           C  
ATOM   3311  CE2 TYR   214      43.870  82.962  82.015  1.00  0.00           C  
ATOM   3312  CZ  TYR   214      42.554  82.548  82.085  1.00  0.00           C  
ATOM   3313  OH  TYR   214      41.573  83.495  81.933  1.00  0.00           O  
ATOM   3314  H   TYR   214      47.535  78.792  85.383  1.00  0.00           H  
ATOM   3315  HA  TYR   214      46.159  81.452  84.956  1.00  0.00           H  
ATOM   3316  HB2 TYR   214      46.581  79.990  82.797  1.00  0.00           H  
ATOM   3317  HB3 TYR   214      45.264  78.954  83.378  1.00  0.00           H  
ATOM   3318  HD1 TYR   214      43.084  79.394  83.232  1.00  0.00           H  
ATOM   3319  HD2 TYR   214      45.931  82.549  82.440  1.00  0.00           H  
ATOM   3320  HE1 TYR   214      41.228  80.975  82.738  1.00  0.00           H  
ATOM   3321  HE2 TYR   214      44.138  83.965  81.715  1.00  0.00           H  
ATOM   3322  HH  TYR   214      40.706  83.102  81.811  1.00  0.00           H  
ATOM   3323  N   VAL   215      44.112  80.617  86.231  1.00  0.00           N  
ATOM   3324  CA  VAL   215      43.191  80.163  87.316  1.00  0.00           C  
ATOM   3325  C   VAL   215      42.223  79.166  86.796  1.00  0.00           C  
ATOM   3326  O   VAL   215      41.836  79.274  85.598  1.00  0.00           O  
ATOM   3327  CB  VAL   215      42.612  81.315  88.139  1.00  0.00           C  
ATOM   3328  CG1 VAL   215      41.517  82.227  87.455  1.00  0.00           C  
ATOM   3329  CG2 VAL   215      42.161  80.907  89.564  1.00  0.00           C  
ATOM   3330  H   VAL   215      43.933  81.532  85.843  1.00  0.00           H  
ATOM   3331  HA  VAL   215      43.816  79.564  87.978  1.00  0.00           H  
ATOM   3332  HB  VAL   215      43.504  81.932  88.249  1.00  0.00           H  
ATOM   3333 HG11 VAL   215      41.350  83.160  87.993  1.00  0.00           H  
ATOM   3334 HG12 VAL   215      41.872  82.415  86.442  1.00  0.00           H  
ATOM   3335 HG13 VAL   215      40.544  81.759  87.302  1.00  0.00           H  
ATOM   3336 HG21 VAL   215      41.228  80.345  89.510  1.00  0.00           H  
ATOM   3337 HG22 VAL   215      42.886  80.283  90.086  1.00  0.00           H  
ATOM   3338 HG23 VAL   215      42.011  81.735  90.256  1.00  0.00           H  
ATOM   3339  N   GLU   216      41.682  78.248  87.556  1.00  0.00           N  
ATOM   3340  CA  GLU   216      40.525  77.387  87.136  1.00  0.00           C  
ATOM   3341  C   GLU   216      39.474  77.311  88.212  1.00  0.00           C  
ATOM   3342  O   GLU   216      39.735  77.604  89.339  1.00  0.00           O  
ATOM   3343  CB  GLU   216      41.047  75.992  86.801  1.00  0.00           C  
ATOM   3344  CG  GLU   216      40.186  74.912  86.096  1.00  0.00           C  
ATOM   3345  CD  GLU   216      39.425  75.468  84.888  1.00  0.00           C  
ATOM   3346  OE1 GLU   216      39.936  75.124  83.810  1.00  0.00           O  
ATOM   3347  OE2 GLU   216      38.456  76.259  85.107  1.00  0.00           O1-
ATOM   3348  H   GLU   216      42.155  78.052  88.427  1.00  0.00           H  
ATOM   3349  HA  GLU   216      40.048  77.879  86.287  1.00  0.00           H  
ATOM   3350  HB2 GLU   216      41.898  76.174  86.144  1.00  0.00           H  
ATOM   3351  HB3 GLU   216      41.469  75.440  87.640  1.00  0.00           H  
ATOM   3352  HG2 GLU   216      40.842  74.089  85.811  1.00  0.00           H  
ATOM   3353  HG3 GLU   216      39.462  74.545  86.823  1.00  0.00           H  
ATOM   3354  N   ASN   217      38.262  76.969  87.864  1.00  0.00           N  
ATOM   3355  CA  ASN   217      37.030  76.906  88.715  1.00  0.00           C  
ATOM   3356  C   ASN   217      36.912  78.240  89.452  1.00  0.00           C  
ATOM   3357  O   ASN   217      36.822  78.334  90.738  1.00  0.00           O  
ATOM   3358  CB  ASN   217      37.134  75.712  89.682  1.00  0.00           C  
ATOM   3359  CG  ASN   217      36.873  74.389  88.966  1.00  0.00           C  
ATOM   3360  ND2 ASN   217      37.448  73.273  89.384  1.00  0.00           N  
ATOM   3361  OD1 ASN   217      36.154  74.376  87.987  1.00  0.00           O  
ATOM   3362  H   ASN   217      38.118  76.688  86.905  1.00  0.00           H  
ATOM   3363  HA  ASN   217      36.100  76.793  88.159  1.00  0.00           H  
ATOM   3364  HB2 ASN   217      38.096  75.699  90.194  1.00  0.00           H  
ATOM   3365  HB3 ASN   217      36.364  75.694  90.452  1.00  0.00           H  
ATOM   3366 HD21 ASN   217      37.213  72.470  88.818  1.00  0.00           H  
ATOM   3367 HD22 ASN   217      37.885  73.258  90.295  1.00  0.00           H  
ATOM   3368  N   PRO   218      36.762  79.364  88.764  1.00  0.00           N  
ATOM   3369  CA  PRO   218      36.909  80.750  89.328  1.00  0.00           C  
ATOM   3370  C   PRO   218      35.732  81.064  90.221  1.00  0.00           C  
ATOM   3371  O   PRO   218      34.596  80.594  90.106  1.00  0.00           O  
ATOM   3372  CB  PRO   218      36.986  81.672  88.152  1.00  0.00           C  
ATOM   3373  CG  PRO   218      36.429  80.850  86.948  1.00  0.00           C  
ATOM   3374  CD  PRO   218      36.390  79.353  87.356  1.00  0.00           C  
ATOM   3375  HA  PRO   218      37.827  80.733  89.916  1.00  0.00           H  
ATOM   3376  HB2 PRO   218      36.415  82.600  88.184  1.00  0.00           H  
ATOM   3377  HB3 PRO   218      37.987  82.009  87.881  1.00  0.00           H  
ATOM   3378  HG2 PRO   218      35.436  81.175  86.637  1.00  0.00           H  
ATOM   3379  HG3 PRO   218      37.148  80.837  86.129  1.00  0.00           H  
ATOM   3380  HD2 PRO   218      35.357  79.077  87.144  1.00  0.00           H  
ATOM   3381  HD3 PRO   218      37.012  78.678  86.768  1.00  0.00           H  
ATOM   3382  N   ALA   219      35.926  82.065  91.109  1.00  0.00           N  
ATOM   3383  CA  ALA   219      35.026  82.534  92.188  1.00  0.00           C  
ATOM   3384  C   ALA   219      34.510  81.567  93.285  1.00  0.00           C  
ATOM   3385  O   ALA   219      33.838  82.052  94.181  1.00  0.00           O  
ATOM   3386  CB  ALA   219      33.909  83.321  91.531  1.00  0.00           C  
ATOM   3387  H   ALA   219      36.735  82.658  90.996  1.00  0.00           H  
ATOM   3388  HA  ALA   219      35.639  83.330  92.610  1.00  0.00           H  
ATOM   3389  HB1 ALA   219      33.450  83.946  92.296  1.00  0.00           H  
ATOM   3390  HB2 ALA   219      34.287  83.993  90.760  1.00  0.00           H  
ATOM   3391  HB3 ALA   219      33.159  82.597  91.213  1.00  0.00           H  
ATOM   3392  N   ALA   220      34.791  80.263  93.130  1.00  0.00           N  
ATOM   3393  CA  ALA   220      34.010  79.190  93.759  1.00  0.00           C  
ATOM   3394  C   ALA   220      34.977  77.987  94.115  1.00  0.00           C  
ATOM   3395  O   ALA   220      34.535  76.993  94.572  1.00  0.00           O  
ATOM   3396  CB  ALA   220      32.880  78.796  92.790  1.00  0.00           C  
ATOM   3397  H   ALA   220      35.383  80.059  92.338  1.00  0.00           H  
ATOM   3398  HA  ALA   220      33.663  79.548  94.729  1.00  0.00           H  
ATOM   3399  HB1 ALA   220      32.490  77.856  93.182  1.00  0.00           H  
ATOM   3400  HB2 ALA   220      32.058  79.512  92.771  1.00  0.00           H  
ATOM   3401  HB3 ALA   220      33.363  78.501  91.859  1.00  0.00           H  
ATOM   3402  N   GLY   221      36.270  78.151  94.060  1.00  0.00           N  
ATOM   3403  CA  GLY   221      37.266  77.037  94.263  1.00  0.00           C  
ATOM   3404  C   GLY   221      38.487  77.382  93.537  1.00  0.00           C  
ATOM   3405  O   GLY   221      39.027  76.441  92.923  1.00  0.00           O  
ATOM   3406  H   GLY   221      36.660  78.994  93.662  1.00  0.00           H  
ATOM   3407  HA2 GLY   221      37.586  76.905  95.296  1.00  0.00           H  
ATOM   3408  HA3 GLY   221      36.838  76.098  93.912  1.00  0.00           H  
ATOM   3409  N   GLN   222      38.955  78.619  93.565  1.00  0.00           N  
ATOM   3410  CA  GLN   222      40.124  79.051  92.826  1.00  0.00           C  
ATOM   3411  C   GLN   222      41.349  78.189  93.065  1.00  0.00           C  
ATOM   3412  O   GLN   222      41.797  78.188  94.201  1.00  0.00           O  
ATOM   3413  CB  GLN   222      40.453  80.484  93.166  1.00  0.00           C  
ATOM   3414  CG  GLN   222      39.389  81.451  92.716  1.00  0.00           C  
ATOM   3415  CD  GLN   222      38.390  81.830  93.760  1.00  0.00           C  
ATOM   3416  NE2 GLN   222      38.152  83.055  93.976  1.00  0.00           N  
ATOM   3417  OE1 GLN   222      37.813  81.010  94.481  1.00  0.00           O  
ATOM   3418  H   GLN   222      38.309  79.331  93.872  1.00  0.00           H  
ATOM   3419  HA  GLN   222      40.013  79.015  91.742  1.00  0.00           H  
ATOM   3420  HB2 GLN   222      40.499  80.609  94.248  1.00  0.00           H  
ATOM   3421  HB3 GLN   222      41.450  80.790  92.848  1.00  0.00           H  
ATOM   3422  HG2 GLN   222      39.798  82.285  92.147  1.00  0.00           H  
ATOM   3423  HG3 GLN   222      38.781  80.956  91.959  1.00  0.00           H  
ATOM   3424 HE21 GLN   222      37.686  83.283  94.843  1.00  0.00           H  
ATOM   3425 HE22 GLN   222      38.467  83.812  93.387  1.00  0.00           H  
ATOM   3426  N   ARG   223      41.891  77.472  92.093  1.00  0.00           N  
ATOM   3427  CA  ARG   223      43.310  76.968  92.051  1.00  0.00           C  
ATOM   3428  C   ARG   223      43.988  77.396  90.748  1.00  0.00           C  
ATOM   3429  O   ARG   223      43.337  77.480  89.710  1.00  0.00           O  
ATOM   3430  CB  ARG   223      43.367  75.490  92.363  1.00  0.00           C  
ATOM   3431  CG  ARG   223      43.094  74.551  91.158  1.00  0.00           C  
ATOM   3432  CD  ARG   223      41.788  74.783  90.488  1.00  0.00           C  
ATOM   3433  NE  ARG   223      40.607  74.486  91.376  1.00  0.00           N  
ATOM   3434  CZ  ARG   223      39.966  73.368  91.683  1.00  0.00           C  
ATOM   3435  NH1 ARG   223      40.296  72.196  91.273  1.00  0.00           N1+
ATOM   3436  NH2 ARG   223      38.888  73.438  92.404  1.00  0.00           N  
ATOM   3437  H   ARG   223      41.357  77.424  91.237  1.00  0.00           H  
ATOM   3438  HA  ARG   223      43.951  77.456  92.785  1.00  0.00           H  
ATOM   3439  HB2 ARG   223      44.377  75.317  92.735  1.00  0.00           H  
ATOM   3440  HB3 ARG   223      42.700  75.219  93.181  1.00  0.00           H  
ATOM   3441  HG2 ARG   223      43.858  74.704  90.396  1.00  0.00           H  
ATOM   3442  HG3 ARG   223      43.082  73.511  91.482  1.00  0.00           H  
ATOM   3443  HD2 ARG   223      41.650  75.784  90.080  1.00  0.00           H  
ATOM   3444  HD3 ARG   223      41.791  74.014  89.716  1.00  0.00           H  
ATOM   3445  HE  ARG   223      40.198  75.318  91.777  1.00  0.00           H  
ATOM   3446 HH11 ARG   223      41.092  72.064  90.665  1.00  0.00           H  
ATOM   3447 HH12 ARG   223      39.812  71.397  91.655  1.00  0.00           H  
ATOM   3448 HH21 ARG   223      38.741  74.326  92.863  1.00  0.00           H  
ATOM   3449 HH22 ARG   223      38.283  72.637  92.518  1.00  0.00           H  
ATOM   3450  N   TYR   224      45.282  77.737  90.873  1.00  0.00           N  
ATOM   3451  CA  TYR   224      46.129  77.997  89.706  1.00  0.00           C  
ATOM   3452  C   TYR   224      46.679  76.706  89.143  1.00  0.00           C  
ATOM   3453  O   TYR   224      47.151  75.840  89.849  1.00  0.00           O  
ATOM   3454  CB  TYR   224      47.254  79.043  90.180  1.00  0.00           C  
ATOM   3455  CG  TYR   224      46.664  80.331  90.610  1.00  0.00           C  
ATOM   3456  CD1 TYR   224      46.490  80.568  92.011  1.00  0.00           C  
ATOM   3457  CD2 TYR   224      46.482  81.333  89.698  1.00  0.00           C  
ATOM   3458  CE1 TYR   224      45.925  81.825  92.381  1.00  0.00           C  
ATOM   3459  CE2 TYR   224      45.853  82.605  90.088  1.00  0.00           C  
ATOM   3460  CZ  TYR   224      45.591  82.811  91.397  1.00  0.00           C  
ATOM   3461  OH  TYR   224      45.157  84.049  91.813  1.00  0.00           O  
ATOM   3462  H   TYR   224      45.780  77.538  91.729  1.00  0.00           H  
ATOM   3463  HA  TYR   224      45.542  78.572  88.989  1.00  0.00           H  
ATOM   3464  HB2 TYR   224      47.950  78.682  90.937  1.00  0.00           H  
ATOM   3465  HB3 TYR   224      47.732  79.323  89.241  1.00  0.00           H  
ATOM   3466  HD1 TYR   224      46.770  79.805  92.722  1.00  0.00           H  
ATOM   3467  HD2 TYR   224      46.697  81.157  88.655  1.00  0.00           H  
ATOM   3468  HE1 TYR   224      45.721  81.930  93.436  1.00  0.00           H  
ATOM   3469  HE2 TYR   224      45.623  83.431  89.431  1.00  0.00           H  
ATOM   3470  HH  TYR   224      44.434  84.407  91.292  1.00  0.00           H  
ATOM   3471  N   ILE   225      46.455  76.547  87.819  1.00  0.00           N  
ATOM   3472  CA  ILE   225      46.889  75.442  87.011  1.00  0.00           C  
ATOM   3473  C   ILE   225      48.039  75.784  86.031  1.00  0.00           C  
ATOM   3474  O   ILE   225      48.037  76.933  85.621  1.00  0.00           O  
ATOM   3475  CB  ILE   225      45.761  74.682  86.290  1.00  0.00           C  
ATOM   3476  CG1 ILE   225      45.196  75.265  84.991  1.00  0.00           C  
ATOM   3477  CG2 ILE   225      44.700  74.220  87.285  1.00  0.00           C  
ATOM   3478  CD1 ILE   225      44.405  74.371  84.154  1.00  0.00           C  
ATOM   3479  H   ILE   225      46.064  77.329  87.312  1.00  0.00           H  
ATOM   3480  HA  ILE   225      47.361  74.822  87.773  1.00  0.00           H  
ATOM   3481  HB  ILE   225      46.255  73.827  85.828  1.00  0.00           H  
ATOM   3482 HG12 ILE   225      44.589  76.130  85.259  1.00  0.00           H  
ATOM   3483 HG13 ILE   225      46.013  75.600  84.353  1.00  0.00           H  
ATOM   3484 HG21 ILE   225      45.171  73.977  88.237  1.00  0.00           H  
ATOM   3485 HG22 ILE   225      44.018  75.008  87.607  1.00  0.00           H  
ATOM   3486 HG23 ILE   225      44.069  73.409  86.921  1.00  0.00           H  
ATOM   3487 HD11 ILE   225      43.797  73.688  84.746  1.00  0.00           H  
ATOM   3488 HD12 ILE   225      43.815  74.969  83.459  1.00  0.00           H  
ATOM   3489 HD13 ILE   225      45.093  73.884  83.462  1.00  0.00           H  
ATOM   3490  N   HIE   226      48.960  74.906  85.651  1.00  0.00           N  
ATOM   3491  CA  HIE   226      50.056  75.177  84.647  1.00  0.00           C  
ATOM   3492  C   HIE   226      49.621  74.838  83.211  1.00  0.00           C  
ATOM   3493  O   HIE   226      49.015  73.793  82.951  1.00  0.00           O  
ATOM   3494  CB  HIE   226      51.226  74.310  85.041  1.00  0.00           C  
ATOM   3495  CG  HIE   226      52.377  74.289  84.022  1.00  0.00           C  
ATOM   3496  CD2 HIE   226      53.516  75.094  84.041  1.00  0.00           C  
ATOM   3497  ND1 HIE   226      52.485  73.273  82.996  1.00  0.00           N  
ATOM   3498  CE1 HIE   226      53.683  73.614  82.421  1.00  0.00           C  
ATOM   3499  NE2 HIE   226      54.326  74.638  83.029  1.00  0.00           N  
ATOM   3500  H   HIE   226      48.976  73.994  86.084  1.00  0.00           H  
ATOM   3501  HA  HIE   226      50.374  76.219  84.692  1.00  0.00           H  
ATOM   3502  HB2 HIE   226      51.616  74.545  86.032  1.00  0.00           H  
ATOM   3503  HB3 HIE   226      50.984  73.267  85.245  1.00  0.00           H  
ATOM   3504  HD2 HIE   226      53.705  75.861  84.777  1.00  0.00           H  
ATOM   3505  HE1 HIE   226      54.102  73.126  81.553  1.00  0.00           H  
ATOM   3506  HE2 HIE   226      55.141  75.080  82.629  1.00  0.00           H  
ATOM   3507  N   ILE   227      49.857  75.759  82.321  1.00  0.00           N  
ATOM   3508  CA  ILE   227      49.370  75.775  80.953  1.00  0.00           C  
ATOM   3509  C   ILE   227      50.450  75.885  79.831  1.00  0.00           C  
ATOM   3510  O   ILE   227      50.090  75.446  78.755  1.00  0.00           O  
ATOM   3511  CB  ILE   227      48.297  76.915  80.792  1.00  0.00           C  
ATOM   3512  CG1 ILE   227      48.790  78.360  80.966  1.00  0.00           C  
ATOM   3513  CG2 ILE   227      47.129  76.700  81.711  1.00  0.00           C  
ATOM   3514  CD1 ILE   227      47.953  79.344  80.128  1.00  0.00           C  
ATOM   3515  H   ILE   227      50.350  76.562  82.685  1.00  0.00           H  
ATOM   3516  HA  ILE   227      48.756  74.883  80.825  1.00  0.00           H  
ATOM   3517  HB  ILE   227      47.901  76.720  79.795  1.00  0.00           H  
ATOM   3518 HG12 ILE   227      48.745  78.663  82.012  1.00  0.00           H  
ATOM   3519 HG13 ILE   227      49.799  78.405  80.557  1.00  0.00           H  
ATOM   3520 HG21 ILE   227      46.405  77.456  81.408  1.00  0.00           H  
ATOM   3521 HG22 ILE   227      46.698  75.702  81.627  1.00  0.00           H  
ATOM   3522 HG23 ILE   227      47.402  76.852  82.755  1.00  0.00           H  
ATOM   3523 HD11 ILE   227      48.319  80.328  80.420  1.00  0.00           H  
ATOM   3524 HD12 ILE   227      47.942  79.218  79.045  1.00  0.00           H  
ATOM   3525 HD13 ILE   227      46.949  79.117  80.487  1.00  0.00           H  
ATOM   3526  N   LEU   228      51.653  76.357  80.100  1.00  0.00           N  
ATOM   3527  CA  LEU   228      52.750  76.283  79.126  1.00  0.00           C  
ATOM   3528  C   LEU   228      54.027  75.893  79.933  1.00  0.00           C  
ATOM   3529  O   LEU   228      54.268  76.516  80.944  1.00  0.00           O  
ATOM   3530  CB  LEU   228      52.895  77.669  78.524  1.00  0.00           C  
ATOM   3531  CG  LEU   228      51.772  78.123  77.583  1.00  0.00           C  
ATOM   3532  CD1 LEU   228      52.059  79.565  77.012  1.00  0.00           C  
ATOM   3533  CD2 LEU   228      51.526  77.203  76.422  1.00  0.00           C  
ATOM   3534  H   LEU   228      51.743  76.780  81.013  1.00  0.00           H  
ATOM   3535  HA  LEU   228      52.547  75.520  78.374  1.00  0.00           H  
ATOM   3536  HB2 LEU   228      53.207  78.387  79.282  1.00  0.00           H  
ATOM   3537  HB3 LEU   228      53.774  77.572  77.887  1.00  0.00           H  
ATOM   3538  HG  LEU   228      50.895  78.219  78.224  1.00  0.00           H  
ATOM   3539 HD11 LEU   228      51.188  79.887  76.440  1.00  0.00           H  
ATOM   3540 HD12 LEU   228      52.230  80.139  77.923  1.00  0.00           H  
ATOM   3541 HD13 LEU   228      53.038  79.577  76.532  1.00  0.00           H  
ATOM   3542 HD21 LEU   228      52.477  76.904  75.980  1.00  0.00           H  
ATOM   3543 HD22 LEU   228      50.977  76.302  76.693  1.00  0.00           H  
ATOM   3544 HD23 LEU   228      50.934  77.700  75.654  1.00  0.00           H  
ATOM   3545  N   GLY   229      54.856  75.067  79.390  1.00  0.00           N  
ATOM   3546  CA  GLY   229      56.199  74.724  79.814  1.00  0.00           C  
ATOM   3547  C   GLY   229      56.563  73.284  79.479  1.00  0.00           C  
ATOM   3548  O   GLY   229      56.444  72.868  78.319  1.00  0.00           O  
ATOM   3549  H   GLY   229      54.525  74.617  78.549  1.00  0.00           H  
ATOM   3550  HA2 GLY   229      56.956  75.358  79.352  1.00  0.00           H  
ATOM   3551  HA3 GLY   229      56.051  74.765  80.893  1.00  0.00           H  
ATOM   3552  N   ARG   230      56.962  72.489  80.550  1.00  0.00           N  
ATOM   3553  CA  ARG   230      57.126  71.055  80.343  1.00  0.00           C  
ATOM   3554  C   ARG   230      55.897  70.267  79.822  1.00  0.00           C  
ATOM   3555  O   ARG   230      54.837  70.423  80.333  1.00  0.00           O  
ATOM   3556  CB  ARG   230      57.828  70.401  81.613  1.00  0.00           C  
ATOM   3557  CG  ARG   230      56.767  69.846  82.585  1.00  0.00           C  
ATOM   3558  CD  ARG   230      57.463  69.161  83.781  1.00  0.00           C  
ATOM   3559  NE  ARG   230      58.174  70.176  84.634  1.00  0.00           N  
ATOM   3560  CZ  ARG   230      57.599  71.084  85.326  1.00  0.00           C  
ATOM   3561  NH1 ARG   230      56.382  71.320  85.342  1.00  0.00           N1+
ATOM   3562  NH2 ARG   230      58.291  71.797  86.206  1.00  0.00           N  
ATOM   3563  H   ARG   230      57.110  72.902  81.459  1.00  0.00           H  
ATOM   3564  HA  ARG   230      57.860  70.908  79.551  1.00  0.00           H  
ATOM   3565  HB2 ARG   230      58.424  69.569  81.240  1.00  0.00           H  
ATOM   3566  HB3 ARG   230      58.403  71.236  82.012  1.00  0.00           H  
ATOM   3567  HG2 ARG   230      56.061  70.587  82.958  1.00  0.00           H  
ATOM   3568  HG3 ARG   230      56.125  69.115  82.093  1.00  0.00           H  
ATOM   3569  HD2 ARG   230      56.760  68.555  84.352  1.00  0.00           H  
ATOM   3570  HD3 ARG   230      58.213  68.507  83.334  1.00  0.00           H  
ATOM   3571  HE  ARG   230      59.178  70.076  84.659  1.00  0.00           H  
ATOM   3572 HH11 ARG   230      55.685  70.856  84.777  1.00  0.00           H  
ATOM   3573 HH12 ARG   230      56.108  72.022  86.014  1.00  0.00           H  
ATOM   3574 HH21 ARG   230      59.287  71.802  86.035  1.00  0.00           H  
ATOM   3575 HH22 ARG   230      57.868  72.593  86.662  1.00  0.00           H  
ATOM   3576  N   ARG   231      56.183  69.447  78.847  1.00  0.00           N  
ATOM   3577  CA  ARG   231      55.176  68.779  77.982  1.00  0.00           C  
ATOM   3578  C   ARG   231      54.017  69.740  77.453  1.00  0.00           C  
ATOM   3579  O   ARG   231      53.026  69.257  76.951  1.00  0.00           O  
ATOM   3580  CB  ARG   231      54.689  67.294  78.386  1.00  0.00           C  
ATOM   3581  CG  ARG   231      53.662  67.392  79.463  1.00  0.00           C  
ATOM   3582  CD  ARG   231      53.493  66.060  80.014  1.00  0.00           C  
ATOM   3583  NE  ARG   231      52.730  66.139  81.277  1.00  0.00           N  
ATOM   3584  CZ  ARG   231      52.108  65.087  81.813  1.00  0.00           C  
ATOM   3585  NH1 ARG   231      52.375  63.907  81.487  1.00  0.00           N1+
ATOM   3586  NH2 ARG   231      51.265  65.332  82.768  1.00  0.00           N  
ATOM   3587  H   ARG   231      57.166  69.431  78.614  1.00  0.00           H  
ATOM   3588  HA  ARG   231      55.695  68.634  77.035  1.00  0.00           H  
ATOM   3589  HB2 ARG   231      54.219  66.829  77.519  1.00  0.00           H  
ATOM   3590  HB3 ARG   231      55.513  66.742  78.838  1.00  0.00           H  
ATOM   3591  HG2 ARG   231      53.998  68.138  80.183  1.00  0.00           H  
ATOM   3592  HG3 ARG   231      52.793  67.866  79.006  1.00  0.00           H  
ATOM   3593  HD2 ARG   231      53.011  65.478  79.229  1.00  0.00           H  
ATOM   3594  HD3 ARG   231      54.416  65.489  80.126  1.00  0.00           H  
ATOM   3595  HE  ARG   231      52.797  66.959  81.863  1.00  0.00           H  
ATOM   3596 HH11 ARG   231      53.111  63.661  80.840  1.00  0.00           H  
ATOM   3597 HH12 ARG   231      51.840  63.096  81.763  1.00  0.00           H  
ATOM   3598 HH21 ARG   231      51.212  66.323  82.960  1.00  0.00           H  
ATOM   3599 HH22 ARG   231      50.630  64.646  83.150  1.00  0.00           H  
ATOM   3600  N   LYS   232      54.220  71.086  77.493  1.00  0.00           N  
ATOM   3601  CA  LYS   232      53.199  72.066  77.040  1.00  0.00           C  
ATOM   3602  C   LYS   232      53.725  73.237  76.248  1.00  0.00           C  
ATOM   3603  O   LYS   232      54.160  74.275  76.738  1.00  0.00           O  
ATOM   3604  CB  LYS   232      52.289  72.532  78.138  1.00  0.00           C  
ATOM   3605  CG  LYS   232      51.663  71.417  79.074  1.00  0.00           C  
ATOM   3606  CD  LYS   232      50.932  71.980  80.244  1.00  0.00           C  
ATOM   3607  CE  LYS   232      50.745  70.874  81.286  1.00  0.00           C  
ATOM   3608  NZ  LYS   232      50.435  71.371  82.640  1.00  0.00           N1+
ATOM   3609  H   LYS   232      54.938  71.385  78.138  1.00  0.00           H  
ATOM   3610  HA  LYS   232      52.495  71.509  76.420  1.00  0.00           H  
ATOM   3611  HB2 LYS   232      52.868  73.245  78.726  1.00  0.00           H  
ATOM   3612  HB3 LYS   232      51.517  73.172  77.711  1.00  0.00           H  
ATOM   3613  HG2 LYS   232      51.040  70.788  78.437  1.00  0.00           H  
ATOM   3614  HG3 LYS   232      52.462  70.767  79.429  1.00  0.00           H  
ATOM   3615  HD2 LYS   232      51.517  72.799  80.660  1.00  0.00           H  
ATOM   3616  HD3 LYS   232      49.948  72.311  79.911  1.00  0.00           H  
ATOM   3617  HE2 LYS   232      49.980  70.243  80.834  1.00  0.00           H  
ATOM   3618  HE3 LYS   232      51.556  70.148  81.344  1.00  0.00           H  
ATOM   3619  HZ1 LYS   232      50.118  70.606  83.219  1.00  0.00           H  
ATOM   3620  HZ2 LYS   232      51.206  71.826  83.107  1.00  0.00           H  
ATOM   3621  HZ3 LYS   232      49.638  71.989  82.698  1.00  0.00           H  
ATOM   3622  N   LEU   233      53.784  73.079  74.968  1.00  0.00           N  
ATOM   3623  CA  LEU   233      54.252  74.162  74.045  1.00  0.00           C  
ATOM   3624  C   LEU   233      53.166  75.246  73.830  1.00  0.00           C  
ATOM   3625  O   LEU   233      53.585  76.441  73.771  1.00  0.00           O  
ATOM   3626  CB  LEU   233      54.650  73.450  72.749  1.00  0.00           C  
ATOM   3627  CG  LEU   233      55.341  74.376  71.771  1.00  0.00           C  
ATOM   3628  CD1 LEU   233      56.719  74.703  72.342  1.00  0.00           C  
ATOM   3629  CD2 LEU   233      55.479  73.730  70.437  1.00  0.00           C  
ATOM   3630  H   LEU   233      53.495  72.189  74.586  1.00  0.00           H  
ATOM   3631  HA  LEU   233      55.122  74.698  74.423  1.00  0.00           H  
ATOM   3632  HB2 LEU   233      55.237  72.578  73.036  1.00  0.00           H  
ATOM   3633  HB3 LEU   233      53.703  73.067  72.367  1.00  0.00           H  
ATOM   3634  HG  LEU   233      54.914  75.350  71.532  1.00  0.00           H  
ATOM   3635 HD11 LEU   233      56.608  75.401  73.172  1.00  0.00           H  
ATOM   3636 HD12 LEU   233      57.259  73.842  72.736  1.00  0.00           H  
ATOM   3637 HD13 LEU   233      57.276  75.185  71.539  1.00  0.00           H  
ATOM   3638 HD21 LEU   233      55.775  72.683  70.496  1.00  0.00           H  
ATOM   3639 HD22 LEU   233      54.460  73.714  70.051  1.00  0.00           H  
ATOM   3640 HD23 LEU   233      56.109  74.337  69.787  1.00  0.00           H  
ATOM   3641  N   TYR   234      51.890  74.885  73.662  1.00  0.00           N  
ATOM   3642  CA  TYR   234      50.777  75.731  73.142  1.00  0.00           C  
ATOM   3643  C   TYR   234      49.502  75.428  73.912  1.00  0.00           C  
ATOM   3644  O   TYR   234      49.363  74.391  74.540  1.00  0.00           O  
ATOM   3645  CB  TYR   234      50.585  75.546  71.650  1.00  0.00           C  
ATOM   3646  CG  TYR   234      49.944  74.288  71.086  1.00  0.00           C  
ATOM   3647  CD1 TYR   234      50.772  73.177  70.571  1.00  0.00           C  
ATOM   3648  CD2 TYR   234      48.539  74.088  70.952  1.00  0.00           C  
ATOM   3649  CE1 TYR   234      50.206  72.090  69.858  1.00  0.00           C  
ATOM   3650  CE2 TYR   234      47.896  73.024  70.278  1.00  0.00           C  
ATOM   3651  CZ  TYR   234      48.789  72.008  69.821  1.00  0.00           C  
ATOM   3652  OH  TYR   234      48.162  70.928  69.246  1.00  0.00           O  
ATOM   3653  H   TYR   234      51.707  73.905  73.825  1.00  0.00           H  
ATOM   3654  HA  TYR   234      51.027  76.781  73.298  1.00  0.00           H  
ATOM   3655  HB2 TYR   234      49.947  76.382  71.362  1.00  0.00           H  
ATOM   3656  HB3 TYR   234      51.541  75.753  71.168  1.00  0.00           H  
ATOM   3657  HD1 TYR   234      51.840  73.294  70.680  1.00  0.00           H  
ATOM   3658  HD2 TYR   234      47.883  74.824  71.394  1.00  0.00           H  
ATOM   3659  HE1 TYR   234      50.823  71.337  69.391  1.00  0.00           H  
ATOM   3660  HE2 TYR   234      46.820  72.973  70.208  1.00  0.00           H  
ATOM   3661  HH  TYR   234      48.768  70.187  69.171  1.00  0.00           H  
ATOM   3662  N   HIE   235      48.609  76.426  73.901  1.00  0.00           N  
ATOM   3663  CA  HIE   235      47.357  76.528  74.704  1.00  0.00           C  
ATOM   3664  C   HIE   235      46.187  77.222  73.882  1.00  0.00           C  
ATOM   3665  O   HIE   235      46.330  78.346  73.350  1.00  0.00           O  
ATOM   3666  CB  HIE   235      47.542  77.078  76.098  1.00  0.00           C  
ATOM   3667  CG  HIE   235      46.322  77.101  77.032  1.00  0.00           C  
ATOM   3668  CD2 HIE   235      45.698  78.214  77.545  1.00  0.00           C  
ATOM   3669  ND1 HIE   235      45.772  75.879  77.513  1.00  0.00           N  
ATOM   3670  CE1 HIE   235      44.805  76.324  78.335  1.00  0.00           C  
ATOM   3671  NE2 HIE   235      44.750  77.711  78.375  1.00  0.00           N  
ATOM   3672  H   HIE   235      48.828  77.242  73.349  1.00  0.00           H  
ATOM   3673  HA  HIE   235      47.077  75.496  74.912  1.00  0.00           H  
ATOM   3674  HB2 HIE   235      48.281  76.468  76.618  1.00  0.00           H  
ATOM   3675  HB3 HIE   235      47.801  78.134  76.175  1.00  0.00           H  
ATOM   3676  HD2 HIE   235      45.877  79.202  77.147  1.00  0.00           H  
ATOM   3677  HE1 HIE   235      44.149  75.639  78.852  1.00  0.00           H  
ATOM   3678  HE2 HIE   235      44.089  78.186  78.975  1.00  0.00           H  
ATOM   3679  N   VAL   236      45.088  76.533  73.690  1.00  0.00           N  
ATOM   3680  CA  VAL   236      43.977  77.094  73.013  1.00  0.00           C  
ATOM   3681  C   VAL   236      43.180  78.026  73.939  1.00  0.00           C  
ATOM   3682  O   VAL   236      42.648  77.657  75.000  1.00  0.00           O  
ATOM   3683  CB  VAL   236      43.062  75.997  72.444  1.00  0.00           C  
ATOM   3684  CG1 VAL   236      41.742  76.584  71.990  1.00  0.00           C  
ATOM   3685  CG2 VAL   236      43.690  75.530  71.136  1.00  0.00           C  
ATOM   3686  H   VAL   236      44.899  75.601  74.029  1.00  0.00           H  
ATOM   3687  HA  VAL   236      44.250  77.679  72.134  1.00  0.00           H  
ATOM   3688  HB  VAL   236      42.870  75.216  73.180  1.00  0.00           H  
ATOM   3689 HG11 VAL   236      41.229  75.815  71.413  1.00  0.00           H  
ATOM   3690 HG12 VAL   236      41.142  76.752  72.885  1.00  0.00           H  
ATOM   3691 HG13 VAL   236      41.760  77.544  71.473  1.00  0.00           H  
ATOM   3692 HG21 VAL   236      43.787  76.361  70.437  1.00  0.00           H  
ATOM   3693 HG22 VAL   236      44.737  75.257  71.267  1.00  0.00           H  
ATOM   3694 HG23 VAL   236      43.096  74.748  70.663  1.00  0.00           H  
ATOM   3695  N   VAL   237      43.342  79.384  73.746  1.00  0.00           N  
ATOM   3696  CA  VAL   237      42.731  80.435  74.518  1.00  0.00           C  
ATOM   3697  C   VAL   237      41.230  80.600  74.224  1.00  0.00           C  
ATOM   3698  O   VAL   237      40.662  80.496  73.126  1.00  0.00           O  
ATOM   3699  CB  VAL   237      43.422  81.796  74.180  1.00  0.00           C  
ATOM   3700  CG1 VAL   237      42.694  83.096  74.641  1.00  0.00           C  
ATOM   3701  CG2 VAL   237      44.966  81.852  74.503  1.00  0.00           C  
ATOM   3702  H   VAL   237      43.892  79.587  72.924  1.00  0.00           H  
ATOM   3703  HA  VAL   237      42.950  80.343  75.582  1.00  0.00           H  
ATOM   3704  HB  VAL   237      43.378  81.743  73.092  1.00  0.00           H  
ATOM   3705 HG11 VAL   237      42.303  83.040  75.657  1.00  0.00           H  
ATOM   3706 HG12 VAL   237      43.356  83.948  74.489  1.00  0.00           H  
ATOM   3707 HG13 VAL   237      41.961  83.114  73.834  1.00  0.00           H  
ATOM   3708 HG21 VAL   237      45.285  80.815  74.600  1.00  0.00           H  
ATOM   3709 HG22 VAL   237      45.596  82.320  73.747  1.00  0.00           H  
ATOM   3710 HG23 VAL   237      44.960  82.378  75.458  1.00  0.00           H  
ATOM   3711  N   LYS   238      40.437  80.794  75.298  1.00  0.00           N  
ATOM   3712  CA  LYS   238      38.972  81.081  75.199  1.00  0.00           C  
ATOM   3713  C   LYS   238      38.773  82.561  74.971  1.00  0.00           C  
ATOM   3714  O   LYS   238      39.047  83.392  75.837  1.00  0.00           O  
ATOM   3715  CB  LYS   238      38.246  80.637  76.498  1.00  0.00           C  
ATOM   3716  CG  LYS   238      36.699  80.771  76.418  1.00  0.00           C  
ATOM   3717  CD  LYS   238      36.111  79.854  75.342  1.00  0.00           C  
ATOM   3718  CE  LYS   238      34.604  79.535  75.885  1.00  0.00           C  
ATOM   3719  NZ  LYS   238      33.794  78.931  74.826  1.00  0.00           N1+
ATOM   3720  H   LYS   238      40.896  80.651  76.186  1.00  0.00           H  
ATOM   3721  HA  LYS   238      38.593  80.451  74.394  1.00  0.00           H  
ATOM   3722  HB2 LYS   238      38.396  79.593  76.772  1.00  0.00           H  
ATOM   3723  HB3 LYS   238      38.517  81.302  77.318  1.00  0.00           H  
ATOM   3724  HG2 LYS   238      36.290  80.398  77.357  1.00  0.00           H  
ATOM   3725  HG3 LYS   238      36.337  81.786  76.256  1.00  0.00           H  
ATOM   3726  HD2 LYS   238      35.970  80.392  74.405  1.00  0.00           H  
ATOM   3727  HD3 LYS   238      36.645  78.906  75.289  1.00  0.00           H  
ATOM   3728  HE2 LYS   238      34.753  78.790  76.667  1.00  0.00           H  
ATOM   3729  HE3 LYS   238      34.177  80.471  76.246  1.00  0.00           H  
ATOM   3730  HZ1 LYS   238      34.163  78.055  74.484  1.00  0.00           H  
ATOM   3731  HZ2 LYS   238      32.935  78.713  75.311  1.00  0.00           H  
ATOM   3732  HZ3 LYS   238      33.485  79.509  74.058  1.00  0.00           H  
ATOM   3733  N   TYR   239      38.250  82.891  73.856  1.00  0.00           N  
ATOM   3734  CA  TYR   239      37.598  84.160  73.557  1.00  0.00           C  
ATOM   3735  C   TYR   239      36.246  84.329  74.285  1.00  0.00           C  
ATOM   3736  O   TYR   239      35.405  83.425  74.370  1.00  0.00           O  
ATOM   3737  CB  TYR   239      37.392  84.235  72.021  1.00  0.00           C  
ATOM   3738  CG  TYR   239      36.865  85.596  71.577  1.00  0.00           C  
ATOM   3739  CD1 TYR   239      37.845  86.577  71.172  1.00  0.00           C  
ATOM   3740  CD2 TYR   239      35.506  85.923  71.533  1.00  0.00           C  
ATOM   3741  CE1 TYR   239      37.326  87.817  70.678  1.00  0.00           C  
ATOM   3742  CE2 TYR   239      35.024  87.136  70.959  1.00  0.00           C  
ATOM   3743  CZ  TYR   239      35.926  88.069  70.538  1.00  0.00           C  
ATOM   3744  OH  TYR   239      35.581  89.289  70.103  1.00  0.00           O  
ATOM   3745  H   TYR   239      38.332  82.215  73.110  1.00  0.00           H  
ATOM   3746  HA  TYR   239      38.286  84.945  73.872  1.00  0.00           H  
ATOM   3747  HB2 TYR   239      38.326  84.067  71.483  1.00  0.00           H  
ATOM   3748  HB3 TYR   239      36.587  83.525  71.831  1.00  0.00           H  
ATOM   3749  HD1 TYR   239      38.881  86.343  71.369  1.00  0.00           H  
ATOM   3750  HD2 TYR   239      34.752  85.220  71.854  1.00  0.00           H  
ATOM   3751  HE1 TYR   239      38.070  88.484  70.269  1.00  0.00           H  
ATOM   3752  HE2 TYR   239      33.970  87.351  71.057  1.00  0.00           H  
ATOM   3753  HH  TYR   239      34.633  89.243  69.954  1.00  0.00           H  
ATOM   3754  N   THR   240      35.951  85.589  74.811  1.00  0.00           N  
ATOM   3755  CA  THR   240      34.617  86.053  75.076  1.00  0.00           C  
ATOM   3756  C   THR   240      34.310  87.363  74.345  1.00  0.00           C  
ATOM   3757  O   THR   240      35.251  88.141  74.150  1.00  0.00           O  
ATOM   3758  CB  THR   240      34.255  86.122  76.582  1.00  0.00           C  
ATOM   3759  CG2 THR   240      34.589  84.838  77.365  1.00  0.00           C  
ATOM   3760  OG1 THR   240      34.855  87.264  77.110  1.00  0.00           O  
ATOM   3761  H   THR   240      36.757  86.173  74.980  1.00  0.00           H  
ATOM   3762  HA  THR   240      33.861  85.361  74.704  1.00  0.00           H  
ATOM   3763  HB  THR   240      33.174  86.255  76.542  1.00  0.00           H  
ATOM   3764  HG1 THR   240      34.073  87.733  77.413  1.00  0.00           H  
ATOM   3765 HG21 THR   240      34.367  85.041  78.413  1.00  0.00           H  
ATOM   3766 HG22 THR   240      33.824  84.122  77.063  1.00  0.00           H  
ATOM   3767 HG23 THR   240      35.611  84.529  77.147  1.00  0.00           H  
ATOM   3768  N   GLY   241      33.027  87.565  73.905  1.00  0.00           N  
ATOM   3769  CA  GLY   241      32.559  88.790  73.261  1.00  0.00           C  
ATOM   3770  C   GLY   241      32.937  90.206  73.849  1.00  0.00           C  
ATOM   3771  O   GLY   241      32.934  90.413  74.997  1.00  0.00           O  
ATOM   3772  H   GLY   241      32.336  86.849  74.078  1.00  0.00           H  
ATOM   3773  HA2 GLY   241      32.871  88.706  72.220  1.00  0.00           H  
ATOM   3774  HA3 GLY   241      31.479  88.788  73.112  1.00  0.00           H  
ATOM   3775  N   GLY   242      33.095  91.184  72.941  1.00  0.00           N  
ATOM   3776  CA  GLY   242      33.227  92.602  73.384  1.00  0.00           C  
ATOM   3777  C   GLY   242      34.622  93.125  73.684  1.00  0.00           C  
ATOM   3778  O   GLY   242      35.538  92.639  73.051  1.00  0.00           O  
ATOM   3779  H   GLY   242      33.121  90.922  71.966  1.00  0.00           H  
ATOM   3780  HA2 GLY   242      32.761  93.214  72.613  1.00  0.00           H  
ATOM   3781  HA3 GLY   242      32.660  92.604  74.315  1.00  0.00           H  
ATOM   3782  N   SER   243      34.791  93.905  74.703  1.00  0.00           N  
ATOM   3783  CA  SER   243      36.093  94.177  75.309  1.00  0.00           C  
ATOM   3784  C   SER   243      36.431  93.116  76.354  1.00  0.00           C  
ATOM   3785  O   SER   243      35.546  92.882  77.223  1.00  0.00           O  
ATOM   3786  CB  SER   243      36.109  95.526  75.972  1.00  0.00           C  
ATOM   3787  OG  SER   243      37.386  95.825  76.570  1.00  0.00           O  
ATOM   3788  H   SER   243      34.008  94.222  75.256  1.00  0.00           H  
ATOM   3789  HA  SER   243      36.829  94.150  74.507  1.00  0.00           H  
ATOM   3790  HB2 SER   243      35.925  96.333  75.263  1.00  0.00           H  
ATOM   3791  HB3 SER   243      35.375  95.641  76.770  1.00  0.00           H  
ATOM   3792  HG  SER   243      37.284  96.583  77.150  1.00  0.00           H  
ATOM   3793  N   ALA   244      37.645  92.481  76.361  1.00  0.00           N  
ATOM   3794  CA  ALA   244      38.047  91.379  77.156  1.00  0.00           C  
ATOM   3795  C   ALA   244      39.535  91.400  77.525  1.00  0.00           C  
ATOM   3796  O   ALA   244      40.392  91.899  76.753  1.00  0.00           O  
ATOM   3797  CB  ALA   244      37.642  90.161  76.361  1.00  0.00           C  
ATOM   3798  H   ALA   244      38.144  92.680  75.505  1.00  0.00           H  
ATOM   3799  HA  ALA   244      37.411  91.339  78.041  1.00  0.00           H  
ATOM   3800  HB1 ALA   244      36.564  90.006  76.399  1.00  0.00           H  
ATOM   3801  HB2 ALA   244      38.004  90.156  75.332  1.00  0.00           H  
ATOM   3802  HB3 ALA   244      38.098  89.288  76.828  1.00  0.00           H  
ATOM   3803  N   GLU   245      39.929  90.910  78.691  1.00  0.00           N  
ATOM   3804  CA  GLU   245      41.291  90.773  79.235  1.00  0.00           C  
ATOM   3805  C   GLU   245      41.432  89.362  80.016  1.00  0.00           C  
ATOM   3806  O   GLU   245      40.662  89.175  80.918  1.00  0.00           O  
ATOM   3807  CB  GLU   245      41.567  92.009  80.046  1.00  0.00           C  
ATOM   3808  CG  GLU   245      42.985  92.081  80.550  1.00  0.00           C  
ATOM   3809  CD  GLU   245      43.410  93.503  81.008  1.00  0.00           C  
ATOM   3810  OE1 GLU   245      44.084  94.199  80.256  1.00  0.00           O  
ATOM   3811  OE2 GLU   245      42.992  93.877  82.139  1.00  0.00           O1-
ATOM   3812  H   GLU   245      39.216  90.394  79.187  1.00  0.00           H  
ATOM   3813  HA  GLU   245      41.953  90.654  78.377  1.00  0.00           H  
ATOM   3814  HB2 GLU   245      41.472  92.816  79.319  1.00  0.00           H  
ATOM   3815  HB3 GLU   245      40.866  92.182  80.863  1.00  0.00           H  
ATOM   3816  HG2 GLU   245      42.968  91.337  81.347  1.00  0.00           H  
ATOM   3817  HG3 GLU   245      43.673  91.730  79.781  1.00  0.00           H  
ATOM   3818  N   LEU   246      42.495  88.662  79.812  1.00  0.00           N  
ATOM   3819  CA  LEU   246      42.839  87.357  80.509  1.00  0.00           C  
ATOM   3820  C   LEU   246      44.108  87.549  81.290  1.00  0.00           C  
ATOM   3821  O   LEU   246      45.055  88.098  80.738  1.00  0.00           O  
ATOM   3822  CB  LEU   246      42.999  86.190  79.531  1.00  0.00           C  
ATOM   3823  CG  LEU   246      41.756  85.651  78.719  1.00  0.00           C  
ATOM   3824  CD1 LEU   246      41.356  86.407  77.403  1.00  0.00           C  
ATOM   3825  CD2 LEU   246      42.210  84.268  78.114  1.00  0.00           C  
ATOM   3826  H   LEU   246      43.194  88.784  79.093  1.00  0.00           H  
ATOM   3827  HA  LEU   246      42.069  87.035  81.210  1.00  0.00           H  
ATOM   3828  HB2 LEU   246      43.851  86.567  78.964  1.00  0.00           H  
ATOM   3829  HB3 LEU   246      43.364  85.336  80.101  1.00  0.00           H  
ATOM   3830  HG  LEU   246      40.903  85.507  79.381  1.00  0.00           H  
ATOM   3831 HD11 LEU   246      40.438  86.007  76.972  1.00  0.00           H  
ATOM   3832 HD12 LEU   246      41.171  87.443  77.689  1.00  0.00           H  
ATOM   3833 HD13 LEU   246      42.171  86.319  76.685  1.00  0.00           H  
ATOM   3834 HD21 LEU   246      41.352  83.847  77.590  1.00  0.00           H  
ATOM   3835 HD22 LEU   246      43.037  84.512  77.448  1.00  0.00           H  
ATOM   3836 HD23 LEU   246      42.563  83.607  78.905  1.00  0.00           H  
ATOM   3837  N   LEU   247      44.279  86.931  82.508  1.00  0.00           N  
ATOM   3838  CA  LEU   247      45.397  87.187  83.431  1.00  0.00           C  
ATOM   3839  C   LEU   247      46.361  85.975  83.552  1.00  0.00           C  
ATOM   3840  O   LEU   247      45.786  84.866  83.772  1.00  0.00           O  
ATOM   3841  CB  LEU   247      44.918  87.716  84.788  1.00  0.00           C  
ATOM   3842  CG  LEU   247      45.911  87.779  85.905  1.00  0.00           C  
ATOM   3843  CD1 LEU   247      47.278  88.443  85.707  1.00  0.00           C  
ATOM   3844  CD2 LEU   247      45.277  88.455  87.133  1.00  0.00           C  
ATOM   3845  H   LEU   247      43.525  86.334  82.815  1.00  0.00           H  
ATOM   3846  HA  LEU   247      46.061  87.899  82.941  1.00  0.00           H  
ATOM   3847  HB2 LEU   247      44.583  88.722  84.536  1.00  0.00           H  
ATOM   3848  HB3 LEU   247      44.041  87.159  85.117  1.00  0.00           H  
ATOM   3849  HG  LEU   247      46.049  86.735  86.185  1.00  0.00           H  
ATOM   3850 HD11 LEU   247      47.916  87.833  85.067  1.00  0.00           H  
ATOM   3851 HD12 LEU   247      47.277  89.382  85.152  1.00  0.00           H  
ATOM   3852 HD13 LEU   247      47.779  88.524  86.671  1.00  0.00           H  
ATOM   3853 HD21 LEU   247      44.477  87.831  87.532  1.00  0.00           H  
ATOM   3854 HD22 LEU   247      46.044  88.451  87.908  1.00  0.00           H  
ATOM   3855 HD23 LEU   247      44.992  89.478  86.888  1.00  0.00           H  
ATOM   3856  N   PHE   248      47.699  86.023  83.377  1.00  0.00           N  
ATOM   3857  CA  PHE   248      48.626  84.893  83.420  1.00  0.00           C  
ATOM   3858  C   PHE   248      49.715  85.189  84.462  1.00  0.00           C  
ATOM   3859  O   PHE   248      50.211  86.325  84.473  1.00  0.00           O  
ATOM   3860  CB  PHE   248      49.255  84.586  82.058  1.00  0.00           C  
ATOM   3861  CG  PHE   248      48.172  84.379  81.039  1.00  0.00           C  
ATOM   3862  CD1 PHE   248      47.956  83.054  80.631  1.00  0.00           C  
ATOM   3863  CD2 PHE   248      47.451  85.417  80.454  1.00  0.00           C  
ATOM   3864  CE1 PHE   248      47.004  82.804  79.675  1.00  0.00           C  
ATOM   3865  CE2 PHE   248      46.610  85.105  79.378  1.00  0.00           C  
ATOM   3866  CZ  PHE   248      46.410  83.803  78.922  1.00  0.00           C  
ATOM   3867  H   PHE   248      48.128  86.928  83.248  1.00  0.00           H  
ATOM   3868  HA  PHE   248      48.092  83.969  83.640  1.00  0.00           H  
ATOM   3869  HB2 PHE   248      49.869  85.454  81.815  1.00  0.00           H  
ATOM   3870  HB3 PHE   248      49.916  83.719  82.078  1.00  0.00           H  
ATOM   3871  HD1 PHE   248      48.569  82.239  80.988  1.00  0.00           H  
ATOM   3872  HD2 PHE   248      47.535  86.464  80.708  1.00  0.00           H  
ATOM   3873  HE1 PHE   248      46.890  81.771  79.380  1.00  0.00           H  
ATOM   3874  HE2 PHE   248      45.979  85.899  79.005  1.00  0.00           H  
ATOM   3875  HZ  PHE   248      45.695  83.543  78.155  1.00  0.00           H  
ATOM   3876  N   PHE   249      50.268  84.130  85.147  1.00  0.00           N  
ATOM   3877  CA  PHE   249      51.466  84.260  85.962  1.00  0.00           C  
ATOM   3878  C   PHE   249      52.529  83.379  85.317  1.00  0.00           C  
ATOM   3879  O   PHE   249      52.274  82.252  84.837  1.00  0.00           O  
ATOM   3880  CB  PHE   249      51.184  83.751  87.369  1.00  0.00           C  
ATOM   3881  CG  PHE   249      50.240  84.495  88.274  1.00  0.00           C  
ATOM   3882  CD1 PHE   249      50.704  85.440  89.230  1.00  0.00           C  
ATOM   3883  CD2 PHE   249      48.865  84.346  88.036  1.00  0.00           C  
ATOM   3884  CE1 PHE   249      49.821  86.281  89.938  1.00  0.00           C  
ATOM   3885  CE2 PHE   249      47.962  85.218  88.742  1.00  0.00           C  
ATOM   3886  CZ  PHE   249      48.424  86.151  89.702  1.00  0.00           C  
ATOM   3887  H   PHE   249      49.890  83.198  85.061  1.00  0.00           H  
ATOM   3888  HA  PHE   249      51.890  85.255  86.096  1.00  0.00           H  
ATOM   3889  HB2 PHE   249      50.773  82.760  87.176  1.00  0.00           H  
ATOM   3890  HB3 PHE   249      52.152  83.558  87.831  1.00  0.00           H  
ATOM   3891  HD1 PHE   249      51.739  85.404  89.535  1.00  0.00           H  
ATOM   3892  HD2 PHE   249      48.424  83.637  87.351  1.00  0.00           H  
ATOM   3893  HE1 PHE   249      50.146  86.963  90.709  1.00  0.00           H  
ATOM   3894  HE2 PHE   249      46.920  85.049  88.516  1.00  0.00           H  
ATOM   3895  HZ  PHE   249      47.677  86.691  90.266  1.00  0.00           H  
ATOM   3896  N   VAL   250      53.803  83.749  85.400  1.00  0.00           N  
ATOM   3897  CA  VAL   250      55.004  83.040  84.766  1.00  0.00           C  
ATOM   3898  C   VAL   250      56.157  82.738  85.872  1.00  0.00           C  
ATOM   3899  O   VAL   250      56.358  83.593  86.715  1.00  0.00           O  
ATOM   3900  CB  VAL   250      55.504  83.831  83.554  1.00  0.00           C  
ATOM   3901  CG1 VAL   250      56.812  83.342  82.867  1.00  0.00           C  
ATOM   3902  CG2 VAL   250      54.414  83.959  82.453  1.00  0.00           C  
ATOM   3903  H   VAL   250      54.016  84.581  85.931  1.00  0.00           H  
ATOM   3904  HA  VAL   250      54.825  82.036  84.380  1.00  0.00           H  
ATOM   3905  HB  VAL   250      55.787  84.812  83.935  1.00  0.00           H  
ATOM   3906 HG11 VAL   250      57.013  84.116  82.126  1.00  0.00           H  
ATOM   3907 HG12 VAL   250      57.699  83.333  83.499  1.00  0.00           H  
ATOM   3908 HG13 VAL   250      56.514  82.368  82.477  1.00  0.00           H  
ATOM   3909 HG21 VAL   250      53.837  83.033  82.446  1.00  0.00           H  
ATOM   3910 HG22 VAL   250      53.833  84.822  82.776  1.00  0.00           H  
ATOM   3911 HG23 VAL   250      54.842  84.079  81.458  1.00  0.00           H  
ATOM   3912  N   GLU   251      56.842  81.536  85.803  1.00  0.00           N  
ATOM   3913  CA  GLU   251      58.031  81.244  86.655  1.00  0.00           C  
ATOM   3914  C   GLU   251      59.195  80.918  85.727  1.00  0.00           C  
ATOM   3915  O   GLU   251      59.072  80.251  84.707  1.00  0.00           O  
ATOM   3916  CB  GLU   251      57.715  80.138  87.666  1.00  0.00           C  
ATOM   3917  CG  GLU   251      57.618  78.693  87.131  1.00  0.00           C  
ATOM   3918  CD  GLU   251      57.080  77.665  88.165  1.00  0.00           C  
ATOM   3919  OE1 GLU   251      56.944  76.478  87.738  1.00  0.00           O  
ATOM   3920  OE2 GLU   251      56.809  77.864  89.342  1.00  0.00           O1-
ATOM   3921  H   GLU   251      56.622  80.829  85.117  1.00  0.00           H  
ATOM   3922  HA  GLU   251      58.322  82.136  87.211  1.00  0.00           H  
ATOM   3923  HB2 GLU   251      58.569  80.102  88.343  1.00  0.00           H  
ATOM   3924  HB3 GLU   251      56.842  80.294  88.299  1.00  0.00           H  
ATOM   3925  HG2 GLU   251      56.965  78.625  86.262  1.00  0.00           H  
ATOM   3926  HG3 GLU   251      58.572  78.313  86.767  1.00  0.00           H  
ATOM   3927  N   GLY   252      60.406  81.298  86.172  1.00  0.00           N  
ATOM   3928  CA  GLY   252      61.670  80.738  85.580  1.00  0.00           C  
ATOM   3929  C   GLY   252      62.270  79.607  86.425  1.00  0.00           C  
ATOM   3930  O   GLY   252      62.144  79.645  87.624  1.00  0.00           O  
ATOM   3931  H   GLY   252      60.555  81.770  87.052  1.00  0.00           H  
ATOM   3932  HA2 GLY   252      61.597  80.474  84.525  1.00  0.00           H  
ATOM   3933  HA3 GLY   252      62.444  81.502  85.664  1.00  0.00           H  
ATOM   3934  N   LEU   253      62.909  78.620  85.728  1.00  0.00           N  
ATOM   3935  CA  LEU   253      63.368  77.379  86.412  1.00  0.00           C  
ATOM   3936  C   LEU   253      64.842  77.279  86.347  1.00  0.00           C  
ATOM   3937  O   LEU   253      65.391  76.552  87.134  1.00  0.00           O  
ATOM   3938  CB  LEU   253      62.605  76.207  85.717  1.00  0.00           C  
ATOM   3939  CG  LEU   253      61.015  76.289  85.652  1.00  0.00           C  
ATOM   3940  CD1 LEU   253      60.409  75.446  84.592  1.00  0.00           C  
ATOM   3941  CD2 LEU   253      60.273  75.851  86.976  1.00  0.00           C  
ATOM   3942  H   LEU   253      62.760  78.508  84.735  1.00  0.00           H  
ATOM   3943  HA  LEU   253      63.071  77.414  87.460  1.00  0.00           H  
ATOM   3944  HB2 LEU   253      62.955  76.125  84.688  1.00  0.00           H  
ATOM   3945  HB3 LEU   253      62.948  75.265  86.147  1.00  0.00           H  
ATOM   3946  HG  LEU   253      60.733  77.330  85.494  1.00  0.00           H  
ATOM   3947 HD11 LEU   253      61.009  75.318  83.691  1.00  0.00           H  
ATOM   3948 HD12 LEU   253      60.181  74.439  84.942  1.00  0.00           H  
ATOM   3949 HD13 LEU   253      59.453  75.882  84.300  1.00  0.00           H  
ATOM   3950 HD21 LEU   253      60.616  74.879  87.329  1.00  0.00           H  
ATOM   3951 HD22 LEU   253      60.457  76.592  87.754  1.00  0.00           H  
ATOM   3952 HD23 LEU   253      59.206  75.909  86.761  1.00  0.00           H  
ATOM   3953  N   CYS   254      65.477  77.918  85.381  1.00  0.00           N  
ATOM   3954  CA  CYS   254      66.892  77.906  85.123  1.00  0.00           C  
ATOM   3955  C   CYS   254      67.530  79.290  85.080  1.00  0.00           C  
ATOM   3956  O   CYS   254      67.161  80.136  84.279  1.00  0.00           O  
ATOM   3957  CB  CYS   254      67.270  77.018  83.965  1.00  0.00           C  
ATOM   3958  SG  CYS   254      69.004  76.781  83.875  1.00  0.00           S  
ATOM   3959  H   CYS   254      64.879  78.271  84.647  1.00  0.00           H  
ATOM   3960  HA  CYS   254      67.251  77.317  85.967  1.00  0.00           H  
ATOM   3961  HB2 CYS   254      66.685  76.099  83.947  1.00  0.00           H  
ATOM   3962  HB3 CYS   254      67.010  77.613  83.089  1.00  0.00           H  
ATOM   3963  HG  CYS   254      69.379  78.033  83.602  1.00  0.00           H  
ATOM   3964  N   PHE   255      68.547  79.477  85.959  1.00  0.00           N  
ATOM   3965  CA  PHE   255      69.571  80.550  85.867  1.00  0.00           C  
ATOM   3966  C   PHE   255      70.407  80.516  84.562  1.00  0.00           C  
ATOM   3967  O   PHE   255      70.533  79.435  83.952  1.00  0.00           O  
ATOM   3968  CB  PHE   255      70.493  80.626  87.120  1.00  0.00           C  
ATOM   3969  CG  PHE   255      69.842  80.481  88.530  1.00  0.00           C  
ATOM   3970  CD1 PHE   255      69.663  79.245  89.137  1.00  0.00           C  
ATOM   3971  CD2 PHE   255      69.475  81.669  89.262  1.00  0.00           C  
ATOM   3972  CE1 PHE   255      69.193  79.124  90.463  1.00  0.00           C  
ATOM   3973  CE2 PHE   255      69.010  81.553  90.597  1.00  0.00           C  
ATOM   3974  CZ  PHE   255      69.032  80.269  91.204  1.00  0.00           C  
ATOM   3975  H   PHE   255      68.835  78.663  86.483  1.00  0.00           H  
ATOM   3976  HA  PHE   255      68.956  81.449  85.814  1.00  0.00           H  
ATOM   3977  HB2 PHE   255      71.325  79.925  87.065  1.00  0.00           H  
ATOM   3978  HB3 PHE   255      71.033  81.572  87.133  1.00  0.00           H  
ATOM   3979  HD1 PHE   255      69.969  78.395  88.545  1.00  0.00           H  
ATOM   3980  HD2 PHE   255      69.634  82.649  88.837  1.00  0.00           H  
ATOM   3981  HE1 PHE   255      69.071  78.160  90.933  1.00  0.00           H  
ATOM   3982  HE2 PHE   255      68.721  82.403  91.198  1.00  0.00           H  
ATOM   3983  HZ  PHE   255      68.670  80.147  92.214  1.00  0.00           H  
ATOM   3984  N   PRO   256      71.158  81.642  84.193  1.00  0.00           N  
ATOM   3985  CA  PRO   256      72.050  81.683  82.988  1.00  0.00           C  
ATOM   3986  C   PRO   256      73.143  80.565  82.967  1.00  0.00           C  
ATOM   3987  O   PRO   256      73.627  80.101  84.054  1.00  0.00           O  
ATOM   3988  CB  PRO   256      72.655  83.107  83.036  1.00  0.00           C  
ATOM   3989  CG  PRO   256      71.617  83.936  83.717  1.00  0.00           C  
ATOM   3990  CD  PRO   256      70.978  82.949  84.760  1.00  0.00           C  
ATOM   3991  HA  PRO   256      71.360  81.573  82.151  1.00  0.00           H  
ATOM   3992  HB2 PRO   256      73.590  83.124  83.596  1.00  0.00           H  
ATOM   3993  HB3 PRO   256      72.784  83.526  82.038  1.00  0.00           H  
ATOM   3994  HG2 PRO   256      72.038  84.692  84.380  1.00  0.00           H  
ATOM   3995  HG3 PRO   256      70.827  84.165  83.002  1.00  0.00           H  
ATOM   3996  HD2 PRO   256      71.325  83.133  85.776  1.00  0.00           H  
ATOM   3997  HD3 PRO   256      69.953  83.314  84.833  1.00  0.00           H  
ATOM   3998  N   ASP   257      73.518  80.045  81.756  1.00  0.00           N  
ATOM   3999  CA  ASP   257      74.513  78.902  81.535  1.00  0.00           C  
ATOM   4000  C   ASP   257      75.320  79.348  80.265  1.00  0.00           C  
ATOM   4001  O   ASP   257      75.169  80.462  79.708  1.00  0.00           O  
ATOM   4002  CB  ASP   257      73.671  77.612  81.252  1.00  0.00           C  
ATOM   4003  CG  ASP   257      74.357  76.264  81.494  1.00  0.00           C  
ATOM   4004  OD1 ASP   257      75.618  76.190  81.442  1.00  0.00           O  
ATOM   4005  OD2 ASP   257      73.644  75.285  81.769  1.00  0.00           O1-
ATOM   4006  H   ASP   257      73.243  80.647  80.993  1.00  0.00           H  
ATOM   4007  HA  ASP   257      75.134  78.805  82.425  1.00  0.00           H  
ATOM   4008  HB2 ASP   257      72.701  77.694  81.744  1.00  0.00           H  
ATOM   4009  HB3 ASP   257      73.446  77.665  80.187  1.00  0.00           H  
ATOM   4010  N   GLU   258      76.263  78.527  79.901  1.00  0.00           N  
ATOM   4011  CA  GLU   258      77.234  78.735  78.762  1.00  0.00           C  
ATOM   4012  C   GLU   258      76.360  78.910  77.510  1.00  0.00           C  
ATOM   4013  O   GLU   258      75.708  77.940  77.013  1.00  0.00           O  
ATOM   4014  CB  GLU   258      78.253  77.584  78.681  1.00  0.00           C  
ATOM   4015  CG  GLU   258      79.234  77.667  77.488  1.00  0.00           C  
ATOM   4016  CD  GLU   258      80.070  78.978  77.428  1.00  0.00           C  
ATOM   4017  OE1 GLU   258      81.158  78.877  76.896  1.00  0.00           O  
ATOM   4018  OE2 GLU   258      79.587  80.122  77.828  1.00  0.00           O1-
ATOM   4019  H   GLU   258      76.222  77.599  80.297  1.00  0.00           H  
ATOM   4020  HA  GLU   258      77.724  79.671  79.027  1.00  0.00           H  
ATOM   4021  HB2 GLU   258      78.887  77.481  79.562  1.00  0.00           H  
ATOM   4022  HB3 GLU   258      77.646  76.695  78.509  1.00  0.00           H  
ATOM   4023  HG2 GLU   258      79.983  76.909  77.716  1.00  0.00           H  
ATOM   4024  HG3 GLU   258      78.804  77.438  76.513  1.00  0.00           H  
ATOM   4025  N   GLY   259      76.169  80.191  76.951  1.00  0.00           N  
ATOM   4026  CA  GLY   259      75.419  80.403  75.713  1.00  0.00           C  
ATOM   4027  C   GLY   259      73.900  80.544  75.956  1.00  0.00           C  
ATOM   4028  O   GLY   259      73.138  80.467  74.952  1.00  0.00           O  
ATOM   4029  H   GLY   259      76.437  81.019  77.464  1.00  0.00           H  
ATOM   4030  HA2 GLY   259      75.659  81.255  75.077  1.00  0.00           H  
ATOM   4031  HA3 GLY   259      75.660  79.563  75.061  1.00  0.00           H  
ATOM   4032  N   PHE   260      73.482  80.577  77.207  1.00  0.00           N  
ATOM   4033  CA  PHE   260      72.049  80.864  77.658  1.00  0.00           C  
ATOM   4034  C   PHE   260      72.075  81.986  78.722  1.00  0.00           C  
ATOM   4035  O   PHE   260      72.711  81.883  79.778  1.00  0.00           O  
ATOM   4036  CB  PHE   260      71.397  79.552  78.259  1.00  0.00           C  
ATOM   4037  CG  PHE   260      70.087  79.680  78.947  1.00  0.00           C  
ATOM   4038  CD1 PHE   260      68.906  79.797  78.195  1.00  0.00           C  
ATOM   4039  CD2 PHE   260      69.995  79.487  80.287  1.00  0.00           C  
ATOM   4040  CE1 PHE   260      67.655  79.983  78.871  1.00  0.00           C  
ATOM   4041  CE2 PHE   260      68.772  79.628  80.982  1.00  0.00           C  
ATOM   4042  CZ  PHE   260      67.624  79.919  80.225  1.00  0.00           C  
ATOM   4043  H   PHE   260      74.103  80.624  78.003  1.00  0.00           H  
ATOM   4044  HA  PHE   260      71.448  81.269  76.844  1.00  0.00           H  
ATOM   4045  HB2 PHE   260      71.337  78.827  77.448  1.00  0.00           H  
ATOM   4046  HB3 PHE   260      72.134  79.033  78.873  1.00  0.00           H  
ATOM   4047  HD1 PHE   260      68.943  79.882  77.119  1.00  0.00           H  
ATOM   4048  HD2 PHE   260      70.894  79.328  80.865  1.00  0.00           H  
ATOM   4049  HE1 PHE   260      66.695  80.001  78.376  1.00  0.00           H  
ATOM   4050  HE2 PHE   260      68.791  79.476  82.051  1.00  0.00           H  
ATOM   4051  HZ  PHE   260      66.688  80.149  80.713  1.00  0.00           H  
ATOM   4052  N   SER   261      71.372  83.107  78.342  1.00  0.00           N  
ATOM   4053  CA  SER   261      71.357  84.297  79.245  1.00  0.00           C  
ATOM   4054  C   SER   261      70.226  84.467  80.239  1.00  0.00           C  
ATOM   4055  O   SER   261      70.187  85.377  81.057  1.00  0.00           O  
ATOM   4056  CB  SER   261      71.363  85.565  78.386  1.00  0.00           C  
ATOM   4057  OG  SER   261      70.221  85.596  77.556  1.00  0.00           O  
ATOM   4058  H   SER   261      71.023  83.221  77.401  1.00  0.00           H  
ATOM   4059  HA  SER   261      72.185  84.286  79.953  1.00  0.00           H  
ATOM   4060  HB2 SER   261      71.483  86.453  79.007  1.00  0.00           H  
ATOM   4061  HB3 SER   261      72.318  85.453  77.872  1.00  0.00           H  
ATOM   4062  HG  SER   261      70.553  85.655  76.658  1.00  0.00           H  
ATOM   4063  N   GLY   262      69.116  83.682  80.078  1.00  0.00           N  
ATOM   4064  CA  GLY   262      67.847  83.761  80.816  1.00  0.00           C  
ATOM   4065  C   GLY   262      66.877  84.609  80.038  1.00  0.00           C  
ATOM   4066  O   GLY   262      65.772  84.702  80.505  1.00  0.00           O  
ATOM   4067  H   GLY   262      69.163  82.930  79.405  1.00  0.00           H  
ATOM   4068  HA2 GLY   262      67.435  82.758  80.929  1.00  0.00           H  
ATOM   4069  HA3 GLY   262      68.011  84.159  81.818  1.00  0.00           H  
ATOM   4070  N   LEU   263      67.150  85.183  78.845  1.00  0.00           N  
ATOM   4071  CA  LEU   263      66.109  85.770  77.938  1.00  0.00           C  
ATOM   4072  C   LEU   263      65.060  84.783  77.365  1.00  0.00           C  
ATOM   4073  O   LEU   263      65.466  83.692  76.826  1.00  0.00           O  
ATOM   4074  CB  LEU   263      66.801  86.553  76.739  1.00  0.00           C  
ATOM   4075  CG  LEU   263      67.463  87.879  77.257  1.00  0.00           C  
ATOM   4076  CD1 LEU   263      68.400  88.372  76.161  1.00  0.00           C  
ATOM   4077  CD2 LEU   263      66.414  88.957  77.604  1.00  0.00           C  
ATOM   4078  H   LEU   263      68.094  85.168  78.486  1.00  0.00           H  
ATOM   4079  HA  LEU   263      65.493  86.516  78.441  1.00  0.00           H  
ATOM   4080  HB2 LEU   263      67.528  85.853  76.328  1.00  0.00           H  
ATOM   4081  HB3 LEU   263      66.126  86.836  75.931  1.00  0.00           H  
ATOM   4082  HG  LEU   263      68.032  87.738  78.176  1.00  0.00           H  
ATOM   4083 HD11 LEU   263      67.828  88.762  75.319  1.00  0.00           H  
ATOM   4084 HD12 LEU   263      69.184  89.113  76.319  1.00  0.00           H  
ATOM   4085 HD13 LEU   263      68.863  87.478  75.744  1.00  0.00           H  
ATOM   4086 HD21 LEU   263      65.870  89.144  76.678  1.00  0.00           H  
ATOM   4087 HD22 LEU   263      65.720  88.698  78.403  1.00  0.00           H  
ATOM   4088 HD23 LEU   263      66.796  89.924  77.930  1.00  0.00           H  
ATOM   4089  N   VAL   264      63.790  85.068  77.524  1.00  0.00           N  
ATOM   4090  CA  VAL   264      62.681  84.056  77.300  1.00  0.00           C  
ATOM   4091  C   VAL   264      61.439  84.755  76.843  1.00  0.00           C  
ATOM   4092  O   VAL   264      61.092  85.839  77.315  1.00  0.00           O  
ATOM   4093  CB  VAL   264      62.442  83.073  78.449  1.00  0.00           C  
ATOM   4094  CG1 VAL   264      63.457  82.044  78.736  1.00  0.00           C  
ATOM   4095  CG2 VAL   264      61.971  83.754  79.756  1.00  0.00           C  
ATOM   4096  H   VAL   264      63.615  85.918  78.040  1.00  0.00           H  
ATOM   4097  HA  VAL   264      63.031  83.376  76.524  1.00  0.00           H  
ATOM   4098  HB  VAL   264      61.575  82.510  78.101  1.00  0.00           H  
ATOM   4099 HG11 VAL   264      63.797  81.529  77.838  1.00  0.00           H  
ATOM   4100 HG12 VAL   264      64.379  82.472  79.129  1.00  0.00           H  
ATOM   4101 HG13 VAL   264      63.176  81.311  79.493  1.00  0.00           H  
ATOM   4102 HG21 VAL   264      61.029  84.301  79.725  1.00  0.00           H  
ATOM   4103 HG22 VAL   264      61.932  83.000  80.541  1.00  0.00           H  
ATOM   4104 HG23 VAL   264      62.728  84.512  79.959  1.00  0.00           H  
ATOM   4105  N   SER   265      60.768  84.228  75.857  1.00  0.00           N  
ATOM   4106  CA  SER   265      59.786  84.879  74.988  1.00  0.00           C  
ATOM   4107  C   SER   265      58.537  83.951  74.862  1.00  0.00           C  
ATOM   4108  O   SER   265      58.671  82.758  74.539  1.00  0.00           O  
ATOM   4109  CB  SER   265      60.435  85.302  73.631  1.00  0.00           C  
ATOM   4110  OG  SER   265      59.501  86.054  72.852  1.00  0.00           O  
ATOM   4111  H   SER   265      60.916  83.257  75.620  1.00  0.00           H  
ATOM   4112  HA  SER   265      59.443  85.827  75.402  1.00  0.00           H  
ATOM   4113  HB2 SER   265      61.268  85.994  73.758  1.00  0.00           H  
ATOM   4114  HB3 SER   265      60.677  84.453  72.992  1.00  0.00           H  
ATOM   4115  HG  SER   265      59.068  86.738  73.368  1.00  0.00           H  
ATOM   4116  N   ILE   266      57.384  84.619  74.927  1.00  0.00           N  
ATOM   4117  CA  ILE   266      56.014  84.022  74.789  1.00  0.00           C  
ATOM   4118  C   ILE   266      55.347  84.661  73.588  1.00  0.00           C  
ATOM   4119  O   ILE   266      55.547  85.858  73.363  1.00  0.00           O  
ATOM   4120  CB  ILE   266      55.179  84.059  76.103  1.00  0.00           C  
ATOM   4121  CG1 ILE   266      56.058  83.310  77.125  1.00  0.00           C  
ATOM   4122  CG2 ILE   266      53.778  83.557  76.031  1.00  0.00           C  
ATOM   4123  CD1 ILE   266      55.388  83.216  78.540  1.00  0.00           C  
ATOM   4124  H   ILE   266      57.382  85.606  75.141  1.00  0.00           H  
ATOM   4125  HA  ILE   266      56.180  82.960  74.611  1.00  0.00           H  
ATOM   4126  HB  ILE   266      55.065  85.103  76.394  1.00  0.00           H  
ATOM   4127 HG12 ILE   266      56.340  82.330  76.738  1.00  0.00           H  
ATOM   4128 HG13 ILE   266      56.996  83.860  77.197  1.00  0.00           H  
ATOM   4129 HG21 ILE   266      53.871  82.484  75.866  1.00  0.00           H  
ATOM   4130 HG22 ILE   266      53.271  83.803  76.964  1.00  0.00           H  
ATOM   4131 HG23 ILE   266      53.308  84.128  75.230  1.00  0.00           H  
ATOM   4132 HD11 ILE   266      54.488  82.618  78.685  1.00  0.00           H  
ATOM   4133 HD12 ILE   266      56.208  82.983  79.219  1.00  0.00           H  
ATOM   4134 HD13 ILE   266      55.144  84.233  78.845  1.00  0.00           H  
ATOM   4135  N   HIE   267      54.437  83.965  72.900  1.00  0.00           N  
ATOM   4136  CA  HIE   267      53.688  84.542  71.802  1.00  0.00           C  
ATOM   4137  C   HIE   267      52.161  84.333  71.950  1.00  0.00           C  
ATOM   4138  O   HIE   267      51.802  83.440  72.642  1.00  0.00           O  
ATOM   4139  CB  HIE   267      54.057  83.993  70.411  1.00  0.00           C  
ATOM   4140  CG  HIE   267      55.573  83.776  70.259  1.00  0.00           C  
ATOM   4141  CD2 HIE   267      56.281  82.708  70.634  1.00  0.00           C  
ATOM   4142  ND1 HIE   267      56.487  84.791  70.027  1.00  0.00           N  
ATOM   4143  CE1 HIE   267      57.748  84.304  70.191  1.00  0.00           C  
ATOM   4144  NE2 HIE   267      57.672  83.014  70.605  1.00  0.00           N  
ATOM   4145  H   HIE   267      54.210  83.026  73.194  1.00  0.00           H  
ATOM   4146  HA  HIE   267      53.711  85.631  71.776  1.00  0.00           H  
ATOM   4147  HB2 HIE   267      53.635  82.989  70.366  1.00  0.00           H  
ATOM   4148  HB3 HIE   267      53.651  84.629  69.624  1.00  0.00           H  
ATOM   4149  HD2 HIE   267      55.839  81.761  70.905  1.00  0.00           H  
ATOM   4150  HE1 HIE   267      58.635  84.905  70.324  1.00  0.00           H  
ATOM   4151  HE2 HIE   267      58.426  82.401  70.879  1.00  0.00           H  
ATOM   4152  N   VAL   268      51.300  85.068  71.231  1.00  0.00           N  
ATOM   4153  CA  VAL   268      49.963  84.642  70.747  1.00  0.00           C  
ATOM   4154  C   VAL   268      49.809  84.667  69.212  1.00  0.00           C  
ATOM   4155  O   VAL   268      50.262  85.594  68.550  1.00  0.00           O  
ATOM   4156  CB  VAL   268      48.899  85.523  71.332  1.00  0.00           C  
ATOM   4157  CG1 VAL   268      49.150  87.026  71.042  1.00  0.00           C  
ATOM   4158  CG2 VAL   268      47.414  85.240  70.905  1.00  0.00           C  
ATOM   4159  H   VAL   268      51.654  85.918  70.817  1.00  0.00           H  
ATOM   4160  HA  VAL   268      49.890  83.589  71.018  1.00  0.00           H  
ATOM   4161  HB  VAL   268      48.820  85.412  72.413  1.00  0.00           H  
ATOM   4162 HG11 VAL   268      48.396  87.719  71.415  1.00  0.00           H  
ATOM   4163 HG12 VAL   268      49.968  87.364  71.680  1.00  0.00           H  
ATOM   4164 HG13 VAL   268      49.335  87.236  69.989  1.00  0.00           H  
ATOM   4165 HG21 VAL   268      47.125  85.848  70.047  1.00  0.00           H  
ATOM   4166 HG22 VAL   268      47.290  84.178  70.693  1.00  0.00           H  
ATOM   4167 HG23 VAL   268      46.764  85.504  71.739  1.00  0.00           H  
ATOM   4168  N   SER   269      49.019  83.740  68.659  1.00  0.00           N  
ATOM   4169  CA  SER   269      48.333  83.946  67.323  1.00  0.00           C  
ATOM   4170  C   SER   269      46.840  83.608  67.317  1.00  0.00           C  
ATOM   4171  O   SER   269      46.273  82.869  68.180  1.00  0.00           O  
ATOM   4172  CB  SER   269      49.015  82.946  66.384  1.00  0.00           C  
ATOM   4173  OG  SER   269      50.378  83.274  66.147  1.00  0.00           O  
ATOM   4174  H   SER   269      48.793  82.870  69.119  1.00  0.00           H  
ATOM   4175  HA  SER   269      48.334  84.939  66.873  1.00  0.00           H  
ATOM   4176  HB2 SER   269      48.824  81.941  66.761  1.00  0.00           H  
ATOM   4177  HB3 SER   269      48.600  82.934  65.376  1.00  0.00           H  
ATOM   4178  HG  SER   269      50.442  84.149  65.758  1.00  0.00           H  
ATOM   4179  N   LEU   270      46.226  84.137  66.289  1.00  0.00           N  
ATOM   4180  CA  LEU   270      44.794  83.944  65.823  1.00  0.00           C  
ATOM   4181  C   LEU   270      44.990  83.185  64.539  1.00  0.00           C  
ATOM   4182  O   LEU   270      45.472  83.622  63.502  1.00  0.00           O  
ATOM   4183  CB  LEU   270      44.040  85.316  65.723  1.00  0.00           C  
ATOM   4184  CG  LEU   270      42.734  85.300  64.864  1.00  0.00           C  
ATOM   4185  CD1 LEU   270      41.655  84.535  65.623  1.00  0.00           C  
ATOM   4186  CD2 LEU   270      42.176  86.621  64.503  1.00  0.00           C  
ATOM   4187  H   LEU   270      46.732  84.755  65.670  1.00  0.00           H  
ATOM   4188  HA  LEU   270      44.327  83.289  66.559  1.00  0.00           H  
ATOM   4189  HB2 LEU   270      43.737  85.711  66.693  1.00  0.00           H  
ATOM   4190  HB3 LEU   270      44.727  86.071  65.340  1.00  0.00           H  
ATOM   4191  HG  LEU   270      42.953  84.772  63.936  1.00  0.00           H  
ATOM   4192 HD11 LEU   270      40.675  84.786  65.218  1.00  0.00           H  
ATOM   4193 HD12 LEU   270      41.688  83.458  65.789  1.00  0.00           H  
ATOM   4194 HD13 LEU   270      41.497  85.024  66.585  1.00  0.00           H  
ATOM   4195 HD21 LEU   270      42.847  87.476  64.417  1.00  0.00           H  
ATOM   4196 HD22 LEU   270      41.761  86.563  63.497  1.00  0.00           H  
ATOM   4197 HD23 LEU   270      41.400  86.908  65.213  1.00  0.00           H  
ATOM   4198  N   LEU   271      44.663  81.879  64.608  1.00  0.00           N  
ATOM   4199  CA  LEU   271      44.343  81.061  63.397  1.00  0.00           C  
ATOM   4200  C   LEU   271      42.998  81.422  62.772  1.00  0.00           C  
ATOM   4201  O   LEU   271      42.019  81.804  63.350  1.00  0.00           O  
ATOM   4202  CB  LEU   271      44.447  79.615  63.716  1.00  0.00           C  
ATOM   4203  CG  LEU   271      45.572  79.119  64.672  1.00  0.00           C  
ATOM   4204  CD1 LEU   271      45.546  77.675  64.958  1.00  0.00           C  
ATOM   4205  CD2 LEU   271      46.974  79.343  64.050  1.00  0.00           C  
ATOM   4206  H   LEU   271      44.342  81.616  65.529  1.00  0.00           H  
ATOM   4207  HA  LEU   271      45.168  81.338  62.740  1.00  0.00           H  
ATOM   4208  HB2 LEU   271      43.527  79.248  64.172  1.00  0.00           H  
ATOM   4209  HB3 LEU   271      44.474  79.014  62.807  1.00  0.00           H  
ATOM   4210  HG  LEU   271      45.560  79.625  65.638  1.00  0.00           H  
ATOM   4211 HD11 LEU   271      45.884  77.123  64.081  1.00  0.00           H  
ATOM   4212 HD12 LEU   271      46.125  77.558  65.874  1.00  0.00           H  
ATOM   4213 HD13 LEU   271      44.479  77.474  65.058  1.00  0.00           H  
ATOM   4214 HD21 LEU   271      47.805  79.168  64.733  1.00  0.00           H  
ATOM   4215 HD22 LEU   271      47.015  78.794  63.109  1.00  0.00           H  
ATOM   4216 HD23 LEU   271      47.048  80.410  63.838  1.00  0.00           H  
ATOM   4217  N   GLU   272      43.056  81.356  61.447  1.00  0.00           N  
ATOM   4218  CA  GLU   272      41.979  81.461  60.411  1.00  0.00           C  
ATOM   4219  C   GLU   272      41.717  80.034  59.898  1.00  0.00           C  
ATOM   4220  O   GLU   272      42.637  79.231  59.863  1.00  0.00           O  
ATOM   4221  CB  GLU   272      42.300  82.428  59.321  1.00  0.00           C  
ATOM   4222  CG  GLU   272      41.502  82.568  58.013  1.00  0.00           C  
ATOM   4223  CD  GLU   272      41.773  83.845  57.261  1.00  0.00           C  
ATOM   4224  OE1 GLU   272      41.583  84.933  57.831  1.00  0.00           O  
ATOM   4225  OE2 GLU   272      42.231  83.670  56.063  1.00  0.00           O1-
ATOM   4226  H   GLU   272      43.975  81.143  61.086  1.00  0.00           H  
ATOM   4227  HA  GLU   272      41.067  81.769  60.921  1.00  0.00           H  
ATOM   4228  HB2 GLU   272      42.407  83.439  59.713  1.00  0.00           H  
ATOM   4229  HB3 GLU   272      43.289  82.206  58.921  1.00  0.00           H  
ATOM   4230  HG2 GLU   272      41.646  81.649  57.446  1.00  0.00           H  
ATOM   4231  HG3 GLU   272      40.489  82.549  58.414  1.00  0.00           H  
ATOM   4232  N   TYR   273      40.504  79.713  59.498  1.00  0.00           N  
ATOM   4233  CA  TYR   273      40.118  78.423  58.973  1.00  0.00           C  
ATOM   4234  C   TYR   273      39.459  78.684  57.616  1.00  0.00           C  
ATOM   4235  O   TYR   273      38.899  79.742  57.348  1.00  0.00           O  
ATOM   4236  CB  TYR   273      39.136  77.848  60.007  1.00  0.00           C  
ATOM   4237  CG  TYR   273      38.324  76.703  59.445  1.00  0.00           C  
ATOM   4238  CD1 TYR   273      38.855  75.372  59.338  1.00  0.00           C  
ATOM   4239  CD2 TYR   273      37.054  76.999  58.811  1.00  0.00           C  
ATOM   4240  CE1 TYR   273      38.017  74.418  58.791  1.00  0.00           C  
ATOM   4241  CE2 TYR   273      36.343  76.034  58.205  1.00  0.00           C  
ATOM   4242  CZ  TYR   273      36.739  74.693  58.186  1.00  0.00           C  
ATOM   4243  OH  TYR   273      35.961  73.669  57.709  1.00  0.00           O  
ATOM   4244  H   TYR   273      39.736  80.363  59.412  1.00  0.00           H  
ATOM   4245  HA  TYR   273      40.897  77.678  58.805  1.00  0.00           H  
ATOM   4246  HB2 TYR   273      39.751  77.515  60.843  1.00  0.00           H  
ATOM   4247  HB3 TYR   273      38.396  78.618  60.226  1.00  0.00           H  
ATOM   4248  HD1 TYR   273      39.809  75.170  59.802  1.00  0.00           H  
ATOM   4249  HD2 TYR   273      36.722  78.027  58.838  1.00  0.00           H  
ATOM   4250  HE1 TYR   273      38.332  73.385  58.795  1.00  0.00           H  
ATOM   4251  HE2 TYR   273      35.403  76.273  57.730  1.00  0.00           H  
ATOM   4252  HH  TYR   273      35.271  74.127  57.224  1.00  0.00           H  
ATOM   4253  N   MET   274      39.380  77.633  56.756  1.00  0.00           N  
ATOM   4254  CA  MET   274      38.739  77.727  55.434  1.00  0.00           C  
ATOM   4255  C   MET   274      37.987  76.411  54.962  1.00  0.00           C  
ATOM   4256  O   MET   274      36.946  76.460  54.372  1.00  0.00           O  
ATOM   4257  CB  MET   274      39.713  78.359  54.368  1.00  0.00           C  
ATOM   4258  CG  MET   274      40.697  77.363  53.782  1.00  0.00           C  
ATOM   4259  SD  MET   274      41.910  78.155  52.659  1.00  0.00           S  
ATOM   4260  CE  MET   274      42.955  79.083  53.854  1.00  0.00           C  
ATOM   4261  H   MET   274      40.050  76.910  56.976  1.00  0.00           H  
ATOM   4262  HA  MET   274      37.977  78.497  55.553  1.00  0.00           H  
ATOM   4263  HB2 MET   274      39.194  78.702  53.473  1.00  0.00           H  
ATOM   4264  HB3 MET   274      40.292  79.211  54.726  1.00  0.00           H  
ATOM   4265  HG2 MET   274      41.140  76.908  54.669  1.00  0.00           H  
ATOM   4266  HG3 MET   274      40.168  76.566  53.261  1.00  0.00           H  
ATOM   4267  HE1 MET   274      43.762  79.527  53.271  1.00  0.00           H  
ATOM   4268  HE2 MET   274      42.327  79.802  54.380  1.00  0.00           H  
ATOM   4269  HE3 MET   274      43.449  78.516  54.643  1.00  0.00           H  
ATOM   4270  N   ALA   275      38.653  75.306  55.243  1.00  0.00           N  
ATOM   4271  CA  ALA   275      38.112  73.959  54.962  1.00  0.00           C  
ATOM   4272  C   ALA   275      38.904  72.914  55.709  1.00  0.00           C  
ATOM   4273  O   ALA   275      39.978  73.196  56.180  1.00  0.00           O  
ATOM   4274  CB  ALA   275      38.113  73.700  53.407  1.00  0.00           C  
ATOM   4275  H   ALA   275      39.473  75.307  55.832  1.00  0.00           H  
ATOM   4276  HA  ALA   275      37.050  73.883  55.197  1.00  0.00           H  
ATOM   4277  HB1 ALA   275      37.683  74.580  52.929  1.00  0.00           H  
ATOM   4278  HB2 ALA   275      39.190  73.600  53.271  1.00  0.00           H  
ATOM   4279  HB3 ALA   275      37.684  72.726  53.175  1.00  0.00           H  
ATOM   4280  N   GLN   276      38.287  71.662  55.842  1.00  0.00           N  
ATOM   4281  CA  GLN   276      38.941  70.458  56.319  1.00  0.00           C  
ATOM   4282  C   GLN   276      39.984  69.963  55.307  1.00  0.00           C  
ATOM   4283  O   GLN   276      39.907  70.317  54.099  1.00  0.00           O  
ATOM   4284  CB  GLN   276      37.928  69.373  56.641  1.00  0.00           C  
ATOM   4285  CG  GLN   276      36.653  69.851  57.364  1.00  0.00           C  
ATOM   4286  CD  GLN   276      36.818  70.470  58.738  1.00  0.00           C  
ATOM   4287  NE2 GLN   276      35.780  70.969  59.360  1.00  0.00           N  
ATOM   4288  OE1 GLN   276      37.921  70.542  59.223  1.00  0.00           O  
ATOM   4289  H   GLN   276      37.420  71.344  55.433  1.00  0.00           H  
ATOM   4290  HA  GLN   276      39.467  70.771  57.220  1.00  0.00           H  
ATOM   4291  HB2 GLN   276      37.622  68.885  55.715  1.00  0.00           H  
ATOM   4292  HB3 GLN   276      38.379  68.580  57.237  1.00  0.00           H  
ATOM   4293  HG2 GLN   276      36.180  70.625  56.759  1.00  0.00           H  
ATOM   4294  HG3 GLN   276      35.838  69.137  57.481  1.00  0.00           H  
ATOM   4295 HE21 GLN   276      35.903  71.182  60.339  1.00  0.00           H  
ATOM   4296 HE22 GLN   276      34.840  70.738  59.071  1.00  0.00           H  
ATOM   4297  N   ASP   277      41.059  69.230  55.742  1.00  0.00           N  
ATOM   4298  CA  ASP   277      42.395  68.953  55.137  1.00  0.00           C  
ATOM   4299  C   ASP   277      43.322  70.200  54.877  1.00  0.00           C  
ATOM   4300  O   ASP   277      44.566  69.975  54.794  1.00  0.00           O  
ATOM   4301  CB  ASP   277      42.202  68.127  53.821  1.00  0.00           C  
ATOM   4302  CG  ASP   277      42.195  66.589  54.071  1.00  0.00           C  
ATOM   4303  OD1 ASP   277      42.436  65.902  53.042  1.00  0.00           O  
ATOM   4304  OD2 ASP   277      41.943  66.163  55.214  1.00  0.00           O1-
ATOM   4305  H   ASP   277      40.966  68.876  56.683  1.00  0.00           H  
ATOM   4306  HA  ASP   277      42.886  68.346  55.898  1.00  0.00           H  
ATOM   4307  HB2 ASP   277      41.286  68.593  53.456  1.00  0.00           H  
ATOM   4308  HB3 ASP   277      43.033  68.365  53.158  1.00  0.00           H  
ATOM   4309  N   ILE   278      42.864  71.392  54.686  1.00  0.00           N  
ATOM   4310  CA  ILE   278      43.658  72.669  54.597  1.00  0.00           C  
ATOM   4311  C   ILE   278      44.104  73.135  56.004  1.00  0.00           C  
ATOM   4312  O   ILE   278      43.181  73.326  56.901  1.00  0.00           O  
ATOM   4313  CB  ILE   278      42.791  73.767  53.930  1.00  0.00           C  
ATOM   4314  CG1 ILE   278      41.979  73.319  52.677  1.00  0.00           C  
ATOM   4315  CG2 ILE   278      43.727  74.976  53.731  1.00  0.00           C  
ATOM   4316  CD1 ILE   278      42.893  73.010  51.503  1.00  0.00           C  
ATOM   4317  H   ILE   278      41.865  71.512  54.778  1.00  0.00           H  
ATOM   4318  HA  ILE   278      44.480  72.473  53.908  1.00  0.00           H  
ATOM   4319  HB  ILE   278      42.022  74.053  54.648  1.00  0.00           H  
ATOM   4320 HG12 ILE   278      41.398  72.412  52.844  1.00  0.00           H  
ATOM   4321 HG13 ILE   278      41.234  74.069  52.413  1.00  0.00           H  
ATOM   4322 HG21 ILE   278      44.643  74.585  53.289  1.00  0.00           H  
ATOM   4323 HG22 ILE   278      43.232  75.807  53.229  1.00  0.00           H  
ATOM   4324 HG23 ILE   278      43.982  75.351  54.723  1.00  0.00           H  
ATOM   4325 HD11 ILE   278      43.629  72.282  51.843  1.00  0.00           H  
ATOM   4326 HD12 ILE   278      42.355  72.480  50.717  1.00  0.00           H  
ATOM   4327 HD13 ILE   278      43.355  73.943  51.180  1.00  0.00           H  
ATOM   4328  N   PRO   279      45.330  73.343  56.369  1.00  0.00           N  
ATOM   4329  CA  PRO   279      45.683  73.582  57.746  1.00  0.00           C  
ATOM   4330  C   PRO   279      45.188  75.007  58.168  1.00  0.00           C  
ATOM   4331  O   PRO   279      45.018  75.914  57.394  1.00  0.00           O  
ATOM   4332  CB  PRO   279      47.193  73.406  57.902  1.00  0.00           C  
ATOM   4333  CG  PRO   279      47.424  72.433  56.706  1.00  0.00           C  
ATOM   4334  CD  PRO   279      46.476  72.964  55.656  1.00  0.00           C  
ATOM   4335  HA  PRO   279      45.170  72.823  58.336  1.00  0.00           H  
ATOM   4336  HB2 PRO   279      47.747  74.319  57.684  1.00  0.00           H  
ATOM   4337  HB3 PRO   279      47.427  72.931  58.855  1.00  0.00           H  
ATOM   4338  HG2 PRO   279      48.418  72.331  56.270  1.00  0.00           H  
ATOM   4339  HG3 PRO   279      47.062  71.439  56.968  1.00  0.00           H  
ATOM   4340  HD2 PRO   279      46.884  73.842  55.155  1.00  0.00           H  
ATOM   4341  HD3 PRO   279      46.245  72.162  54.955  1.00  0.00           H  
ATOM   4342  N   LEU   280      45.009  75.153  59.501  1.00  0.00           N  
ATOM   4343  CA  LEU   280      44.555  76.466  60.106  1.00  0.00           C  
ATOM   4344  C   LEU   280      45.619  77.585  59.979  1.00  0.00           C  
ATOM   4345  O   LEU   280      46.659  77.628  60.688  1.00  0.00           O  
ATOM   4346  CB  LEU   280      43.928  76.166  61.502  1.00  0.00           C  
ATOM   4347  CG  LEU   280      42.536  75.593  61.562  1.00  0.00           C  
ATOM   4348  CD1 LEU   280      42.304  74.290  60.680  1.00  0.00           C  
ATOM   4349  CD2 LEU   280      42.183  75.239  63.086  1.00  0.00           C  
ATOM   4350  H   LEU   280      45.155  74.425  60.185  1.00  0.00           H  
ATOM   4351  HA  LEU   280      43.673  76.727  59.521  1.00  0.00           H  
ATOM   4352  HB2 LEU   280      44.642  75.509  61.997  1.00  0.00           H  
ATOM   4353  HB3 LEU   280      43.989  77.080  62.094  1.00  0.00           H  
ATOM   4354  HG  LEU   280      41.774  76.289  61.213  1.00  0.00           H  
ATOM   4355 HD11 LEU   280      42.180  74.705  59.680  1.00  0.00           H  
ATOM   4356 HD12 LEU   280      43.079  73.527  60.748  1.00  0.00           H  
ATOM   4357 HD13 LEU   280      41.303  73.923  60.907  1.00  0.00           H  
ATOM   4358 HD21 LEU   280      42.458  76.135  63.643  1.00  0.00           H  
ATOM   4359 HD22 LEU   280      41.111  75.055  63.013  1.00  0.00           H  
ATOM   4360 HD23 LEU   280      42.671  74.335  63.451  1.00  0.00           H  
ATOM   4361  N   THR   281      45.276  78.678  59.376  1.00  0.00           N  
ATOM   4362  CA  THR   281      46.284  79.662  58.943  1.00  0.00           C  
ATOM   4363  C   THR   281      46.520  80.778  60.019  1.00  0.00           C  
ATOM   4364  O   THR   281      45.582  81.473  60.240  1.00  0.00           O  
ATOM   4365  CB  THR   281      45.861  80.341  57.660  1.00  0.00           C  
ATOM   4366  CG2 THR   281      46.964  81.279  56.990  1.00  0.00           C  
ATOM   4367  OG1 THR   281      45.661  79.219  56.815  1.00  0.00           O  
ATOM   4368  H   THR   281      44.289  78.888  59.322  1.00  0.00           H  
ATOM   4369  HA  THR   281      47.212  79.161  58.671  1.00  0.00           H  
ATOM   4370  HB  THR   281      44.986  80.977  57.788  1.00  0.00           H  
ATOM   4371  HG1 THR   281      45.326  78.581  57.449  1.00  0.00           H  
ATOM   4372 HG21 THR   281      47.856  80.662  56.880  1.00  0.00           H  
ATOM   4373 HG22 THR   281      46.674  81.693  56.025  1.00  0.00           H  
ATOM   4374 HG23 THR   281      47.183  82.102  57.671  1.00  0.00           H  
ATOM   4375  N   PRO   282      47.761  80.926  60.491  1.00  0.00           N  
ATOM   4376  CA  PRO   282      48.002  82.133  61.240  1.00  0.00           C  
ATOM   4377  C   PRO   282      47.869  83.349  60.326  1.00  0.00           C  
ATOM   4378  O   PRO   282      48.455  83.369  59.259  1.00  0.00           O  
ATOM   4379  CB  PRO   282      49.390  81.940  61.918  1.00  0.00           C  
ATOM   4380  CG  PRO   282      50.071  81.010  60.930  1.00  0.00           C  
ATOM   4381  CD  PRO   282      48.982  80.123  60.345  1.00  0.00           C  
ATOM   4382  HA  PRO   282      47.311  82.253  62.074  1.00  0.00           H  
ATOM   4383  HB2 PRO   282      49.905  82.901  61.920  1.00  0.00           H  
ATOM   4384  HB3 PRO   282      49.336  81.396  62.861  1.00  0.00           H  
ATOM   4385  HG2 PRO   282      50.617  81.622  60.211  1.00  0.00           H  
ATOM   4386  HG3 PRO   282      50.808  80.441  61.497  1.00  0.00           H  
ATOM   4387  HD2 PRO   282      49.239  80.027  59.290  1.00  0.00           H  
ATOM   4388  HD3 PRO   282      48.836  79.189  60.888  1.00  0.00           H  
ATOM   4389  N   ILE   283      47.215  84.430  60.792  1.00  0.00           N  
ATOM   4390  CA  ILE   283      46.968  85.751  60.069  1.00  0.00           C  
ATOM   4391  C   ILE   283      47.363  86.981  60.847  1.00  0.00           C  
ATOM   4392  O   ILE   283      47.406  88.036  60.317  1.00  0.00           O  
ATOM   4393  CB  ILE   283      45.528  85.815  59.504  1.00  0.00           C  
ATOM   4394  CG1 ILE   283      44.405  86.197  60.503  1.00  0.00           C  
ATOM   4395  CG2 ILE   283      45.057  84.487  58.842  1.00  0.00           C  
ATOM   4396  CD1 ILE   283      43.756  87.606  60.280  1.00  0.00           C  
ATOM   4397  H   ILE   283      46.839  84.327  61.724  1.00  0.00           H  
ATOM   4398  HA  ILE   283      47.734  85.751  59.293  1.00  0.00           H  
ATOM   4399  HB  ILE   283      45.479  86.542  58.693  1.00  0.00           H  
ATOM   4400 HG12 ILE   283      43.542  85.568  60.282  1.00  0.00           H  
ATOM   4401 HG13 ILE   283      44.838  86.221  61.503  1.00  0.00           H  
ATOM   4402 HG21 ILE   283      44.879  83.782  59.654  1.00  0.00           H  
ATOM   4403 HG22 ILE   283      44.168  84.597  58.221  1.00  0.00           H  
ATOM   4404 HG23 ILE   283      45.854  84.051  58.238  1.00  0.00           H  
ATOM   4405 HD11 ILE   283      42.951  87.727  61.005  1.00  0.00           H  
ATOM   4406 HD12 ILE   283      44.516  88.338  60.553  1.00  0.00           H  
ATOM   4407 HD13 ILE   283      43.403  87.757  59.260  1.00  0.00           H  
ATOM   4408  N   PHE   284      47.656  86.876  62.150  1.00  0.00           N  
ATOM   4409  CA  PHE   284      48.042  87.843  63.185  1.00  0.00           C  
ATOM   4410  C   PHE   284      48.904  87.157  64.284  1.00  0.00           C  
ATOM   4411  O   PHE   284      48.557  86.043  64.664  1.00  0.00           O  
ATOM   4412  CB  PHE   284      46.811  88.503  63.733  1.00  0.00           C  
ATOM   4413  CG  PHE   284      47.159  89.505  64.852  1.00  0.00           C  
ATOM   4414  CD1 PHE   284      47.436  90.805  64.570  1.00  0.00           C  
ATOM   4415  CD2 PHE   284      47.265  89.096  66.241  1.00  0.00           C  
ATOM   4416  CE1 PHE   284      47.721  91.852  65.525  1.00  0.00           C  
ATOM   4417  CE2 PHE   284      47.577  90.124  67.230  1.00  0.00           C  
ATOM   4418  CZ  PHE   284      47.838  91.454  66.868  1.00  0.00           C  
ATOM   4419  H   PHE   284      47.592  85.962  62.574  1.00  0.00           H  
ATOM   4420  HA  PHE   284      48.694  88.604  62.758  1.00  0.00           H  
ATOM   4421  HB2 PHE   284      46.475  89.150  62.923  1.00  0.00           H  
ATOM   4422  HB3 PHE   284      46.021  87.830  64.067  1.00  0.00           H  
ATOM   4423  HD1 PHE   284      47.488  91.113  63.536  1.00  0.00           H  
ATOM   4424  HD2 PHE   284      46.984  88.135  66.646  1.00  0.00           H  
ATOM   4425  HE1 PHE   284      47.919  92.862  65.198  1.00  0.00           H  
ATOM   4426  HE2 PHE   284      47.785  89.727  68.212  1.00  0.00           H  
ATOM   4427  HZ  PHE   284      48.092  92.147  67.657  1.00  0.00           H  
ATOM   4428  N   THR   285      49.886  87.776  64.815  1.00  0.00           N  
ATOM   4429  CA  THR   285      50.674  87.268  65.868  1.00  0.00           C  
ATOM   4430  C   THR   285      51.096  88.526  66.726  1.00  0.00           C  
ATOM   4431  O   THR   285      51.175  89.655  66.192  1.00  0.00           O  
ATOM   4432  CB  THR   285      51.986  86.682  65.355  1.00  0.00           C  
ATOM   4433  CG2 THR   285      52.999  86.129  66.414  1.00  0.00           C  
ATOM   4434  OG1 THR   285      51.656  85.576  64.554  1.00  0.00           O  
ATOM   4435  H   THR   285      50.098  88.705  64.481  1.00  0.00           H  
ATOM   4436  HA  THR   285      50.108  86.512  66.412  1.00  0.00           H  
ATOM   4437  HB  THR   285      52.474  87.398  64.693  1.00  0.00           H  
ATOM   4438  HG1 THR   285      51.192  85.815  63.749  1.00  0.00           H  
ATOM   4439 HG21 THR   285      52.723  85.260  67.012  1.00  0.00           H  
ATOM   4440 HG22 THR   285      53.914  85.765  65.947  1.00  0.00           H  
ATOM   4441 HG23 THR   285      53.343  86.966  67.022  1.00  0.00           H  
ATOM   4442  N   ASP   286      51.472  88.202  67.957  1.00  0.00           N  
ATOM   4443  CA  ASP   286      52.012  89.101  68.970  1.00  0.00           C  
ATOM   4444  C   ASP   286      52.799  88.414  70.142  1.00  0.00           C  
ATOM   4445  O   ASP   286      52.728  87.222  70.333  1.00  0.00           O  
ATOM   4446  CB  ASP   286      50.979  89.933  69.639  1.00  0.00           C  
ATOM   4447  CG  ASP   286      51.393  91.196  70.216  1.00  0.00           C  
ATOM   4448  OD1 ASP   286      52.506  91.669  69.888  1.00  0.00           O  
ATOM   4449  OD2 ASP   286      50.602  91.925  70.810  1.00  0.00           O1-
ATOM   4450  H   ASP   286      51.422  87.223  68.201  1.00  0.00           H  
ATOM   4451  HA  ASP   286      52.815  89.642  68.471  1.00  0.00           H  
ATOM   4452  HB2 ASP   286      50.177  90.154  68.935  1.00  0.00           H  
ATOM   4453  HB3 ASP   286      50.529  89.244  70.353  1.00  0.00           H  
ATOM   4454  N   THR   287      53.715  89.166  70.849  1.00  0.00           N  
ATOM   4455  CA  THR   287      54.765  88.560  71.599  1.00  0.00           C  
ATOM   4456  C   THR   287      55.472  89.559  72.563  1.00  0.00           C  
ATOM   4457  O   THR   287      55.277  90.734  72.585  1.00  0.00           O  
ATOM   4458  CB  THR   287      55.825  87.991  70.599  1.00  0.00           C  
ATOM   4459  CG2 THR   287      56.251  89.059  69.558  1.00  0.00           C  
ATOM   4460  OG1 THR   287      56.997  87.472  71.166  1.00  0.00           O  
ATOM   4461  H   THR   287      53.608  90.156  70.681  1.00  0.00           H  
ATOM   4462  HA  THR   287      54.338  87.740  72.177  1.00  0.00           H  
ATOM   4463  HB  THR   287      55.359  87.194  70.020  1.00  0.00           H  
ATOM   4464  HG1 THR   287      56.817  86.655  71.637  1.00  0.00           H  
ATOM   4465 HG21 THR   287      55.473  89.446  68.900  1.00  0.00           H  
ATOM   4466 HG22 THR   287      56.863  89.805  70.064  1.00  0.00           H  
ATOM   4467 HG23 THR   287      56.889  88.610  68.795  1.00  0.00           H  
ATOM   4468  N   VAL   288      56.113  88.984  73.611  1.00  0.00           N  
ATOM   4469  CA  VAL   288      56.797  89.735  74.654  1.00  0.00           C  
ATOM   4470  C   VAL   288      58.144  89.125  74.864  1.00  0.00           C  
ATOM   4471  O   VAL   288      58.444  88.035  74.332  1.00  0.00           O  
ATOM   4472  CB  VAL   288      55.922  89.752  75.952  1.00  0.00           C  
ATOM   4473  CG1 VAL   288      54.730  90.661  75.880  1.00  0.00           C  
ATOM   4474  CG2 VAL   288      55.478  88.398  76.369  1.00  0.00           C  
ATOM   4475  H   VAL   288      56.399  88.017  73.570  1.00  0.00           H  
ATOM   4476  HA  VAL   288      56.856  90.744  74.248  1.00  0.00           H  
ATOM   4477  HB  VAL   288      56.557  90.261  76.678  1.00  0.00           H  
ATOM   4478 HG11 VAL   288      54.983  91.714  75.758  1.00  0.00           H  
ATOM   4479 HG12 VAL   288      54.101  90.545  74.997  1.00  0.00           H  
ATOM   4480 HG13 VAL   288      53.996  90.491  76.667  1.00  0.00           H  
ATOM   4481 HG21 VAL   288      56.294  87.692  76.520  1.00  0.00           H  
ATOM   4482 HG22 VAL   288      55.023  88.361  77.359  1.00  0.00           H  
ATOM   4483 HG23 VAL   288      54.758  88.082  75.615  1.00  0.00           H  
ATOM   4484  N   ILE   289      58.974  89.719  75.748  1.00  0.00           N  
ATOM   4485  CA  ILE   289      60.130  88.952  76.259  1.00  0.00           C  
ATOM   4486  C   ILE   289      60.122  89.314  77.811  1.00  0.00           C  
ATOM   4487  O   ILE   289      59.659  90.447  78.148  1.00  0.00           O  
ATOM   4488  CB  ILE   289      61.301  89.419  75.478  1.00  0.00           C  
ATOM   4489  CG1 ILE   289      62.360  88.328  75.459  1.00  0.00           C  
ATOM   4490  CG2 ILE   289      61.880  90.760  75.980  1.00  0.00           C  
ATOM   4491  CD1 ILE   289      63.492  88.746  74.477  1.00  0.00           C  
ATOM   4492  H   ILE   289      58.720  90.572  76.225  1.00  0.00           H  
ATOM   4493  HA  ILE   289      59.945  87.887  76.122  1.00  0.00           H  
ATOM   4494  HB  ILE   289      61.000  89.647  74.455  1.00  0.00           H  
ATOM   4495 HG12 ILE   289      62.848  88.046  76.391  1.00  0.00           H  
ATOM   4496 HG13 ILE   289      61.957  87.402  75.048  1.00  0.00           H  
ATOM   4497 HG21 ILE   289      62.579  91.164  75.248  1.00  0.00           H  
ATOM   4498 HG22 ILE   289      61.083  91.503  76.006  1.00  0.00           H  
ATOM   4499 HG23 ILE   289      62.296  90.732  76.987  1.00  0.00           H  
ATOM   4500 HD11 ILE   289      64.012  87.836  74.176  1.00  0.00           H  
ATOM   4501 HD12 ILE   289      63.141  89.108  73.510  1.00  0.00           H  
ATOM   4502 HD13 ILE   289      64.237  89.374  74.966  1.00  0.00           H  
ATOM   4503  N   PHE   290      60.729  88.446  78.589  1.00  0.00           N  
ATOM   4504  CA  PHE   290      61.310  88.643  79.959  1.00  0.00           C  
ATOM   4505  C   PHE   290      62.831  88.318  79.906  1.00  0.00           C  
ATOM   4506  O   PHE   290      63.358  87.529  79.107  1.00  0.00           O  
ATOM   4507  CB  PHE   290      60.676  87.669  80.955  1.00  0.00           C  
ATOM   4508  CG  PHE   290      59.096  87.562  81.052  1.00  0.00           C  
ATOM   4509  CD1 PHE   290      58.416  88.104  82.193  1.00  0.00           C  
ATOM   4510  CD2 PHE   290      58.415  86.760  80.139  1.00  0.00           C  
ATOM   4511  CE1 PHE   290      57.039  87.858  82.295  1.00  0.00           C  
ATOM   4512  CE2 PHE   290      57.061  86.619  80.210  1.00  0.00           C  
ATOM   4513  CZ  PHE   290      56.372  87.139  81.364  1.00  0.00           C  
ATOM   4514  H   PHE   290      61.051  87.614  78.115  1.00  0.00           H  
ATOM   4515  HA  PHE   290      61.096  89.668  80.262  1.00  0.00           H  
ATOM   4516  HB2 PHE   290      61.097  86.682  80.763  1.00  0.00           H  
ATOM   4517  HB3 PHE   290      60.919  87.873  81.998  1.00  0.00           H  
ATOM   4518  HD1 PHE   290      58.946  88.601  82.992  1.00  0.00           H  
ATOM   4519  HD2 PHE   290      58.923  86.245  79.338  1.00  0.00           H  
ATOM   4520  HE1 PHE   290      56.524  88.261  83.154  1.00  0.00           H  
ATOM   4521  HE2 PHE   290      56.548  85.962  79.523  1.00  0.00           H  
ATOM   4522  HZ  PHE   290      55.317  86.934  81.470  1.00  0.00           H  
ATOM   4523  N   ARG   291      63.580  88.765  80.935  1.00  0.00           N  
ATOM   4524  CA  ARG   291      64.971  88.333  81.303  1.00  0.00           C  
ATOM   4525  C   ARG   291      64.966  87.651  82.704  1.00  0.00           C  
ATOM   4526  O   ARG   291      64.581  88.363  83.586  1.00  0.00           O  
ATOM   4527  CB  ARG   291      65.924  89.558  81.231  1.00  0.00           C  
ATOM   4528  CG  ARG   291      67.386  89.105  81.280  1.00  0.00           C  
ATOM   4529  CD  ARG   291      68.363  90.104  80.618  1.00  0.00           C  
ATOM   4530  NE  ARG   291      69.703  89.776  80.944  1.00  0.00           N  
ATOM   4531  CZ  ARG   291      70.694  89.594  80.161  1.00  0.00           C  
ATOM   4532  NH1 ARG   291      70.628  89.956  78.912  1.00  0.00           N1+
ATOM   4533  NH2 ARG   291      71.806  89.131  80.567  1.00  0.00           N  
ATOM   4534  H   ARG   291      63.030  89.335  81.561  1.00  0.00           H  
ATOM   4535  HA  ARG   291      65.306  87.632  80.538  1.00  0.00           H  
ATOM   4536  HB2 ARG   291      65.733  90.057  80.281  1.00  0.00           H  
ATOM   4537  HB3 ARG   291      65.718  90.275  82.025  1.00  0.00           H  
ATOM   4538  HG2 ARG   291      67.598  88.924  82.334  1.00  0.00           H  
ATOM   4539  HG3 ARG   291      67.551  88.157  80.769  1.00  0.00           H  
ATOM   4540  HD2 ARG   291      68.313  89.941  79.542  1.00  0.00           H  
ATOM   4541  HD3 ARG   291      68.099  91.130  80.873  1.00  0.00           H  
ATOM   4542  HE  ARG   291      69.901  89.617  81.921  1.00  0.00           H  
ATOM   4543 HH11 ARG   291      69.979  90.650  78.570  1.00  0.00           H  
ATOM   4544 HH12 ARG   291      71.283  89.704  78.185  1.00  0.00           H  
ATOM   4545 HH21 ARG   291      72.028  89.082  81.552  1.00  0.00           H  
ATOM   4546 HH22 ARG   291      72.541  88.935  79.902  1.00  0.00           H  
ATOM   4547  N   ILE   292      65.216  86.284  82.793  1.00  0.00           N  
ATOM   4548  CA  ILE   292      65.412  85.637  84.084  1.00  0.00           C  
ATOM   4549  C   ILE   292      66.601  86.275  84.783  1.00  0.00           C  
ATOM   4550  O   ILE   292      67.595  86.526  84.146  1.00  0.00           O  
ATOM   4551  CB  ILE   292      65.495  84.078  83.889  1.00  0.00           C  
ATOM   4552  CG1 ILE   292      64.240  83.562  83.184  1.00  0.00           C  
ATOM   4553  CG2 ILE   292      65.790  83.415  85.244  1.00  0.00           C  
ATOM   4554  CD1 ILE   292      64.398  82.198  82.543  1.00  0.00           C  
ATOM   4555  H   ILE   292      65.347  85.759  81.940  1.00  0.00           H  
ATOM   4556  HA  ILE   292      64.590  85.901  84.748  1.00  0.00           H  
ATOM   4557  HB  ILE   292      66.318  84.039  83.175  1.00  0.00           H  
ATOM   4558 HG12 ILE   292      63.439  83.365  83.897  1.00  0.00           H  
ATOM   4559 HG13 ILE   292      63.814  84.268  82.471  1.00  0.00           H  
ATOM   4560 HG21 ILE   292      65.704  82.329  85.212  1.00  0.00           H  
ATOM   4561 HG22 ILE   292      66.777  83.665  85.635  1.00  0.00           H  
ATOM   4562 HG23 ILE   292      65.116  83.755  86.030  1.00  0.00           H  
ATOM   4563 HD11 ILE   292      63.404  81.985  82.150  1.00  0.00           H  
ATOM   4564 HD12 ILE   292      65.142  82.203  81.746  1.00  0.00           H  
ATOM   4565 HD13 ILE   292      64.594  81.432  83.294  1.00  0.00           H  
ATOM   4566  N   ALA   293      66.449  86.630  86.003  1.00  0.00           N  
ATOM   4567  CA  ALA   293      67.554  87.254  86.828  1.00  0.00           C  
ATOM   4568  C   ALA   293      68.884  86.467  87.078  1.00  0.00           C  
ATOM   4569  O   ALA   293      68.788  85.211  87.150  1.00  0.00           O  
ATOM   4570  CB  ALA   293      66.854  87.632  88.110  1.00  0.00           C  
ATOM   4571  H   ALA   293      65.621  86.477  86.561  1.00  0.00           H  
ATOM   4572  HA  ALA   293      67.830  88.188  86.338  1.00  0.00           H  
ATOM   4573  HB1 ALA   293      66.058  88.356  87.938  1.00  0.00           H  
ATOM   4574  HB2 ALA   293      66.589  86.760  88.708  1.00  0.00           H  
ATOM   4575  HB3 ALA   293      67.604  88.145  88.713  1.00  0.00           H  
ATOM   4576  N   PRO   294      70.003  87.095  87.153  1.00  0.00           N  
ATOM   4577  CA  PRO   294      71.144  86.455  87.727  1.00  0.00           C  
ATOM   4578  C   PRO   294      70.987  86.075  89.216  1.00  0.00           C  
ATOM   4579  O   PRO   294      70.245  86.662  89.999  1.00  0.00           O  
ATOM   4580  CB  PRO   294      72.376  87.440  87.570  1.00  0.00           C  
ATOM   4581  CG  PRO   294      71.657  88.723  87.592  1.00  0.00           C  
ATOM   4582  CD  PRO   294      70.353  88.505  86.901  1.00  0.00           C  
ATOM   4583  HA  PRO   294      71.391  85.568  87.144  1.00  0.00           H  
ATOM   4584  HB2 PRO   294      73.051  87.265  88.408  1.00  0.00           H  
ATOM   4585  HB3 PRO   294      72.789  87.224  86.585  1.00  0.00           H  
ATOM   4586  HG2 PRO   294      71.565  89.002  88.641  1.00  0.00           H  
ATOM   4587  HG3 PRO   294      72.186  89.436  86.960  1.00  0.00           H  
ATOM   4588  HD2 PRO   294      69.640  89.123  87.446  1.00  0.00           H  
ATOM   4589  HD3 PRO   294      70.348  88.681  85.826  1.00  0.00           H  
ATOM   4590  N   TRP   295      71.760  85.079  89.623  1.00  0.00           N  
ATOM   4591  CA  TRP   295      72.285  84.947  91.021  1.00  0.00           C  
ATOM   4592  C   TRP   295      73.471  85.908  91.303  1.00  0.00           C  
ATOM   4593  O   TRP   295      74.328  86.021  90.347  1.00  0.00           O  
ATOM   4594  CB  TRP   295      72.677  83.478  91.265  1.00  0.00           C  
ATOM   4595  CG  TRP   295      73.316  83.192  92.621  1.00  0.00           C  
ATOM   4596  CD1 TRP   295      72.670  82.677  93.693  1.00  0.00           C  
ATOM   4597  CD2 TRP   295      74.728  83.262  93.076  1.00  0.00           C  
ATOM   4598  CE2 TRP   295      74.926  82.603  94.352  1.00  0.00           C  
ATOM   4599  CE3 TRP   295      75.890  83.760  92.486  1.00  0.00           C  
ATOM   4600  NE1 TRP   295      73.591  82.291  94.676  1.00  0.00           N  
ATOM   4601  CZ2 TRP   295      76.092  82.519  95.055  1.00  0.00           C  
ATOM   4602  CZ3 TRP   295      77.131  83.630  93.199  1.00  0.00           C  
ATOM   4603  CH2 TRP   295      77.216  83.002  94.435  1.00  0.00           C  
ATOM   4604  H   TRP   295      72.356  84.598  88.964  1.00  0.00           H  
ATOM   4605  HA  TRP   295      71.523  85.153  91.773  1.00  0.00           H  
ATOM   4606  HB2 TRP   295      71.922  82.706  91.116  1.00  0.00           H  
ATOM   4607  HB3 TRP   295      73.369  83.260  90.451  1.00  0.00           H  
ATOM   4608  HD1 TRP   295      71.612  82.462  93.737  1.00  0.00           H  
ATOM   4609  HE1 TRP   295      73.435  81.807  95.549  1.00  0.00           H  
ATOM   4610  HE3 TRP   295      75.808  84.217  91.511  1.00  0.00           H  
ATOM   4611  HZ2 TRP   295      76.143  81.937  95.964  1.00  0.00           H  
ATOM   4612  HZ3 TRP   295      78.058  83.932  92.734  1.00  0.00           H  
ATOM   4613  HH2 TRP   295      78.178  83.081  94.918  1.00  0.00           H  
ATOM   4614  N   ILE   296      73.560  86.522  92.462  1.00  0.00           N  
ATOM   4615  CA  ILE   296      74.580  87.574  92.828  1.00  0.00           C  
ATOM   4616  C   ILE   296      75.160  87.219  94.209  1.00  0.00           C  
ATOM   4617  O   ILE   296      74.457  86.809  95.112  1.00  0.00           O  
ATOM   4618  CB  ILE   296      74.031  88.978  92.876  1.00  0.00           C  
ATOM   4619  CG1 ILE   296      73.457  89.298  91.504  1.00  0.00           C  
ATOM   4620  CG2 ILE   296      75.074  90.058  93.305  1.00  0.00           C  
ATOM   4621  CD1 ILE   296      72.626  90.566  91.547  1.00  0.00           C  
ATOM   4622  H   ILE   296      72.883  86.243  93.158  1.00  0.00           H  
ATOM   4623  HA  ILE   296      75.398  87.478  92.114  1.00  0.00           H  
ATOM   4624  HB  ILE   296      73.208  89.011  93.589  1.00  0.00           H  
ATOM   4625 HG12 ILE   296      74.291  89.541  90.846  1.00  0.00           H  
ATOM   4626 HG13 ILE   296      72.757  88.558  91.117  1.00  0.00           H  
ATOM   4627 HG21 ILE   296      75.707  89.722  94.126  1.00  0.00           H  
ATOM   4628 HG22 ILE   296      75.715  90.288  92.454  1.00  0.00           H  
ATOM   4629 HG23 ILE   296      74.523  90.969  93.539  1.00  0.00           H  
ATOM   4630 HD11 ILE   296      71.844  90.603  92.305  1.00  0.00           H  
ATOM   4631 HD12 ILE   296      73.226  91.369  91.976  1.00  0.00           H  
ATOM   4632 HD13 ILE   296      72.027  90.752  90.656  1.00  0.00           H  
ATOM   4633  N   MET   297      76.499  87.189  94.302  1.00  0.00           N  
ATOM   4634  CA  MET   297      77.342  86.944  95.463  1.00  0.00           C  
ATOM   4635  C   MET   297      77.633  88.271  96.185  1.00  0.00           C  
ATOM   4636  O   MET   297      78.099  89.266  95.590  1.00  0.00           O  
ATOM   4637  CB  MET   297      78.707  86.276  95.092  1.00  0.00           C  
ATOM   4638  CG  MET   297      79.362  85.565  96.366  1.00  0.00           C  
ATOM   4639  SD  MET   297      81.113  84.991  96.318  1.00  0.00           S  
ATOM   4640  CE  MET   297      81.333  84.378  94.671  1.00  0.00           C  
ATOM   4641  H   MET   297      77.061  87.475  93.513  1.00  0.00           H  
ATOM   4642  HA  MET   297      76.760  86.471  96.254  1.00  0.00           H  
ATOM   4643  HB2 MET   297      78.509  85.591  94.268  1.00  0.00           H  
ATOM   4644  HB3 MET   297      79.420  86.978  94.657  1.00  0.00           H  
ATOM   4645  HG2 MET   297      79.269  86.248  97.210  1.00  0.00           H  
ATOM   4646  HG3 MET   297      78.838  84.612  96.420  1.00  0.00           H  
ATOM   4647  HE1 MET   297      80.901  85.031  93.913  1.00  0.00           H  
ATOM   4648  HE2 MET   297      82.371  84.094  94.497  1.00  0.00           H  
ATOM   4649  HE3 MET   297      80.838  83.417  94.527  1.00  0.00           H  
ATOM   4650  N   THR   298      77.707  88.273  97.539  1.00  0.00           N  
ATOM   4651  CA  THR   298      77.956  89.454  98.451  1.00  0.00           C  
ATOM   4652  C   THR   298      79.447  89.593  98.958  1.00  0.00           C  
ATOM   4653  O   THR   298      80.043  88.678  99.447  1.00  0.00           O  
ATOM   4654  CB  THR   298      77.027  89.394  99.657  1.00  0.00           C  
ATOM   4655  CG2 THR   298      75.643  89.586  99.111  1.00  0.00           C  
ATOM   4656  OG1 THR   298      77.219  88.165 100.385  1.00  0.00           O  
ATOM   4657  H   THR   298      77.518  87.423  98.050  1.00  0.00           H  
ATOM   4658  HA  THR   298      77.649  90.418  98.045  1.00  0.00           H  
ATOM   4659  HB  THR   298      77.240  90.254 100.292  1.00  0.00           H  
ATOM   4660  HG1 THR   298      78.136  88.066 100.653  1.00  0.00           H  
ATOM   4661 HG21 THR   298      75.453  88.684  98.529  1.00  0.00           H  
ATOM   4662 HG22 THR   298      74.862  89.765  99.850  1.00  0.00           H  
ATOM   4663 HG23 THR   298      75.700  90.491  98.505  1.00  0.00           H  
ATOM   4664  N   PRO   299      80.104  90.790  98.739  1.00  0.00           N  
ATOM   4665  CA  PRO   299      81.446  91.114  99.269  1.00  0.00           C  
ATOM   4666  C   PRO   299      81.525  91.464 100.752  1.00  0.00           C  
ATOM   4667  O   PRO   299      80.538  91.883 101.389  1.00  0.00           O  
ATOM   4668  CB  PRO   299      81.935  92.249  98.434  1.00  0.00           C  
ATOM   4669  CG  PRO   299      80.662  93.021  98.049  1.00  0.00           C  
ATOM   4670  CD  PRO   299      79.670  91.854  97.829  1.00  0.00           C  
ATOM   4671  HA  PRO   299      82.034  90.202  99.168  1.00  0.00           H  
ATOM   4672  HB2 PRO   299      82.511  92.959  99.027  1.00  0.00           H  
ATOM   4673  HB3 PRO   299      82.288  91.898  97.464  1.00  0.00           H  
ATOM   4674  HG2 PRO   299      80.354  93.639  98.892  1.00  0.00           H  
ATOM   4675  HG3 PRO   299      80.874  93.613  97.159  1.00  0.00           H  
ATOM   4676  HD2 PRO   299      78.611  92.112  97.816  1.00  0.00           H  
ATOM   4677  HD3 PRO   299      79.979  91.513  96.841  1.00  0.00           H  
ATOM   4678  N   ASN   300      82.761  91.559 101.317  1.00  0.00           N  
ATOM   4679  CA  ASN   300      82.906  91.790 102.799  1.00  0.00           C  
ATOM   4680  C   ASN   300      82.314  93.186 103.297  1.00  0.00           C  
ATOM   4681  O   ASN   300      82.049  93.445 104.415  1.00  0.00           O  
ATOM   4682  CB  ASN   300      84.354  91.523 103.109  1.00  0.00           C  
ATOM   4683  CG  ASN   300      84.817  90.051 103.268  1.00  0.00           C  
ATOM   4684  ND2 ASN   300      86.120  89.854 103.342  1.00  0.00           N  
ATOM   4685  OD1 ASN   300      84.069  89.173 103.485  1.00  0.00           O  
ATOM   4686  H   ASN   300      83.610  91.327 100.821  1.00  0.00           H  
ATOM   4687  HA  ASN   300      82.205  91.104 103.274  1.00  0.00           H  
ATOM   4688  HB2 ASN   300      84.974  91.928 102.310  1.00  0.00           H  
ATOM   4689  HB3 ASN   300      84.614  92.189 103.932  1.00  0.00           H  
ATOM   4690 HD21 ASN   300      86.415  88.892 103.425  1.00  0.00           H  
ATOM   4691 HD22 ASN   300      86.801  90.599 103.288  1.00  0.00           H  
ATOM   4692  N   ILE   301      82.191  94.108 102.312  1.00  0.00           N  
ATOM   4693  CA  ILE   301      81.782  95.535 102.477  1.00  0.00           C  
ATOM   4694  C   ILE   301      80.303  95.693 102.859  1.00  0.00           C  
ATOM   4695  O   ILE   301      79.905  96.783 103.297  1.00  0.00           O  
ATOM   4696  CB  ILE   301      82.200  96.433 101.284  1.00  0.00           C  
ATOM   4697  CG1 ILE   301      81.370  96.146  99.972  1.00  0.00           C  
ATOM   4698  CG2 ILE   301      83.690  96.371 101.000  1.00  0.00           C  
ATOM   4699  CD1 ILE   301      80.598  97.397  99.575  1.00  0.00           C  
ATOM   4700  H   ILE   301      82.284  93.748 101.373  1.00  0.00           H  
ATOM   4701  HA  ILE   301      82.309  95.877 103.368  1.00  0.00           H  
ATOM   4702  HB  ILE   301      81.936  97.465 101.514  1.00  0.00           H  
ATOM   4703 HG12 ILE   301      82.008  95.875  99.130  1.00  0.00           H  
ATOM   4704 HG13 ILE   301      80.642  95.371 100.211  1.00  0.00           H  
ATOM   4705 HG21 ILE   301      84.029  97.150 100.317  1.00  0.00           H  
ATOM   4706 HG22 ILE   301      84.326  96.531 101.870  1.00  0.00           H  
ATOM   4707 HG23 ILE   301      83.901  95.365 100.638  1.00  0.00           H  
ATOM   4708 HD11 ILE   301      81.322  98.211  99.531  1.00  0.00           H  
ATOM   4709 HD12 ILE   301      80.175  97.194  98.591  1.00  0.00           H  
ATOM   4710 HD13 ILE   301      79.834  97.655 100.308  1.00  0.00           H  
ATOM   4711  N   LEU   302      79.497  94.647 102.592  1.00  0.00           N  
ATOM   4712  CA  LEU   302      78.048  94.743 102.842  1.00  0.00           C  
ATOM   4713  C   LEU   302      77.794  94.070 104.241  1.00  0.00           C  
ATOM   4714  O   LEU   302      78.517  93.140 104.643  1.00  0.00           O  
ATOM   4715  CB  LEU   302      77.111  93.974 101.762  1.00  0.00           C  
ATOM   4716  CG  LEU   302      77.092  94.508 100.334  1.00  0.00           C  
ATOM   4717  CD1 LEU   302      76.545  93.505  99.320  1.00  0.00           C  
ATOM   4718  CD2 LEU   302      76.423  95.899 100.178  1.00  0.00           C  
ATOM   4719  H   LEU   302      79.968  93.828 102.235  1.00  0.00           H  
ATOM   4720  HA  LEU   302      77.638  95.751 102.920  1.00  0.00           H  
ATOM   4721  HB2 LEU   302      77.626  93.027 101.601  1.00  0.00           H  
ATOM   4722  HB3 LEU   302      76.085  93.829 102.099  1.00  0.00           H  
ATOM   4723  HG  LEU   302      78.112  94.761 100.042  1.00  0.00           H  
ATOM   4724 HD11 LEU   302      77.064  92.551  99.420  1.00  0.00           H  
ATOM   4725 HD12 LEU   302      75.465  93.488  99.464  1.00  0.00           H  
ATOM   4726 HD13 LEU   302      76.665  93.937  98.327  1.00  0.00           H  
ATOM   4727 HD21 LEU   302      76.537  96.354  99.194  1.00  0.00           H  
ATOM   4728 HD22 LEU   302      75.372  95.799 100.449  1.00  0.00           H  
ATOM   4729 HD23 LEU   302      76.972  96.597 100.810  1.00  0.00           H  
ATOM   4730  N   PRO   303      76.790  94.475 105.002  1.00  0.00           N  
ATOM   4731  CA  PRO   303      76.681  94.212 106.450  1.00  0.00           C  
ATOM   4732  C   PRO   303      76.345  92.736 106.795  1.00  0.00           C  
ATOM   4733  O   PRO   303      75.550  92.093 106.157  1.00  0.00           O  
ATOM   4734  CB  PRO   303      75.524  95.093 106.950  1.00  0.00           C  
ATOM   4735  CG  PRO   303      75.380  96.280 105.918  1.00  0.00           C  
ATOM   4736  CD  PRO   303      75.758  95.465 104.625  1.00  0.00           C  
ATOM   4737  HA  PRO   303      77.600  94.511 106.955  1.00  0.00           H  
ATOM   4738  HB2 PRO   303      74.543  94.627 107.045  1.00  0.00           H  
ATOM   4739  HB3 PRO   303      75.664  95.431 107.976  1.00  0.00           H  
ATOM   4740  HG2 PRO   303      74.388  96.701 105.756  1.00  0.00           H  
ATOM   4741  HG3 PRO   303      76.120  97.064 106.080  1.00  0.00           H  
ATOM   4742  HD2 PRO   303      74.872  94.981 104.215  1.00  0.00           H  
ATOM   4743  HD3 PRO   303      76.155  96.182 103.906  1.00  0.00           H  
ATOM   4744  N   PRO   304      76.931  92.223 107.871  1.00  0.00           N  
ATOM   4745  CA  PRO   304      76.862  90.761 108.080  1.00  0.00           C  
ATOM   4746  C   PRO   304      75.473  90.387 108.667  1.00  0.00           C  
ATOM   4747  O   PRO   304      74.878  91.265 109.224  1.00  0.00           O  
ATOM   4748  CB  PRO   304      78.042  90.464 109.010  1.00  0.00           C  
ATOM   4749  CG  PRO   304      78.088  91.761 109.875  1.00  0.00           C  
ATOM   4750  CD  PRO   304      77.760  92.886 108.864  1.00  0.00           C  
ATOM   4751  HA  PRO   304      77.046  90.301 107.109  1.00  0.00           H  
ATOM   4752  HB2 PRO   304      77.920  89.553 109.595  1.00  0.00           H  
ATOM   4753  HB3 PRO   304      78.927  90.346 108.385  1.00  0.00           H  
ATOM   4754  HG2 PRO   304      77.315  91.723 110.643  1.00  0.00           H  
ATOM   4755  HG3 PRO   304      79.106  91.938 110.225  1.00  0.00           H  
ATOM   4756  HD2 PRO   304      77.328  93.763 109.345  1.00  0.00           H  
ATOM   4757  HD3 PRO   304      78.645  93.242 108.336  1.00  0.00           H  
ATOM   4758  N   VAL   305      74.980  89.145 108.431  1.00  0.00           N  
ATOM   4759  CA  VAL   305      73.748  88.585 108.941  1.00  0.00           C  
ATOM   4760  C   VAL   305      73.959  87.385 109.885  1.00  0.00           C  
ATOM   4761  O   VAL   305      73.407  87.317 111.052  1.00  0.00           O  
ATOM   4762  CB  VAL   305      72.865  88.070 107.760  1.00  0.00           C  
ATOM   4763  CG1 VAL   305      71.488  87.574 108.061  1.00  0.00           C  
ATOM   4764  CG2 VAL   305      72.697  89.257 106.764  1.00  0.00           C  
ATOM   4765  H   VAL   305      75.631  88.609 107.874  1.00  0.00           H  
ATOM   4766  HA  VAL   305      73.184  89.394 109.405  1.00  0.00           H  
ATOM   4767  HB  VAL   305      73.274  87.177 107.287  1.00  0.00           H  
ATOM   4768 HG11 VAL   305      71.111  87.079 107.166  1.00  0.00           H  
ATOM   4769 HG12 VAL   305      71.429  86.809 108.835  1.00  0.00           H  
ATOM   4770 HG13 VAL   305      70.829  88.424 108.233  1.00  0.00           H  
ATOM   4771 HG21 VAL   305      73.587  89.864 106.598  1.00  0.00           H  
ATOM   4772 HG22 VAL   305      72.344  88.860 105.812  1.00  0.00           H  
ATOM   4773 HG23 VAL   305      71.895  89.883 107.157  1.00  0.00           H  
ATOM   4774  N   SER   306      74.801  86.400 109.433  1.00  0.00           N  
ATOM   4775  CA  SER   306      75.013  85.119 110.151  1.00  0.00           C  
ATOM   4776  C   SER   306      76.385  84.538 109.815  1.00  0.00           C  
ATOM   4777  O   SER   306      77.076  84.947 108.871  1.00  0.00           O  
ATOM   4778  CB  SER   306      73.861  84.101 109.854  1.00  0.00           C  
ATOM   4779  OG  SER   306      73.578  84.008 108.445  1.00  0.00           O  
ATOM   4780  H   SER   306      75.136  86.408 108.480  1.00  0.00           H  
ATOM   4781  HA  SER   306      74.933  85.281 111.226  1.00  0.00           H  
ATOM   4782  HB2 SER   306      74.098  83.069 110.114  1.00  0.00           H  
ATOM   4783  HB3 SER   306      72.948  84.456 110.332  1.00  0.00           H  
ATOM   4784  HG  SER   306      72.990  83.270 108.270  1.00  0.00           H  
ATOM   4785  N   VAL   307      76.738  83.515 110.591  1.00  0.00           N  
ATOM   4786  CA  VAL   307      78.062  82.791 110.609  1.00  0.00           C  
ATOM   4787  C   VAL   307      77.674  81.325 110.857  1.00  0.00           C  
ATOM   4788  O   VAL   307      77.031  80.920 111.835  1.00  0.00           O  
ATOM   4789  CB  VAL   307      78.930  83.257 111.781  1.00  0.00           C  
ATOM   4790  CG1 VAL   307      80.300  82.496 111.733  1.00  0.00           C  
ATOM   4791  CG2 VAL   307      79.182  84.787 111.677  1.00  0.00           C  
ATOM   4792  H   VAL   307      76.103  83.228 111.322  1.00  0.00           H  
ATOM   4793  HA  VAL   307      78.565  82.954 109.656  1.00  0.00           H  
ATOM   4794  HB  VAL   307      78.535  83.006 112.766  1.00  0.00           H  
ATOM   4795 HG11 VAL   307      80.803  82.707 110.789  1.00  0.00           H  
ATOM   4796 HG12 VAL   307      80.881  82.926 112.549  1.00  0.00           H  
ATOM   4797 HG13 VAL   307      80.180  81.421 111.865  1.00  0.00           H  
ATOM   4798 HG21 VAL   307      79.632  85.066 110.725  1.00  0.00           H  
ATOM   4799 HG22 VAL   307      78.214  85.272 111.808  1.00  0.00           H  
ATOM   4800 HG23 VAL   307      79.892  85.155 112.418  1.00  0.00           H  
ATOM   4801  N   PHE   308      78.126  80.448 109.932  1.00  0.00           N  
ATOM   4802  CA  PHE   308      78.035  78.976 110.054  1.00  0.00           C  
ATOM   4803  C   PHE   308      79.365  78.523 110.521  1.00  0.00           C  
ATOM   4804  O   PHE   308      80.409  78.950 109.984  1.00  0.00           O  
ATOM   4805  CB  PHE   308      77.612  78.282 108.689  1.00  0.00           C  
ATOM   4806  CG  PHE   308      76.219  78.486 108.249  1.00  0.00           C  
ATOM   4807  CD1 PHE   308      75.756  79.760 107.849  1.00  0.00           C  
ATOM   4808  CD2 PHE   308      75.287  77.451 108.331  1.00  0.00           C  
ATOM   4809  CE1 PHE   308      74.390  79.974 107.670  1.00  0.00           C  
ATOM   4810  CE2 PHE   308      73.933  77.630 108.005  1.00  0.00           C  
ATOM   4811  CZ  PHE   308      73.478  78.899 107.813  1.00  0.00           C  
ATOM   4812  H   PHE   308      78.538  80.802 109.081  1.00  0.00           H  
ATOM   4813  HA  PHE   308      77.235  78.708 110.744  1.00  0.00           H  
ATOM   4814  HB2 PHE   308      78.204  78.712 107.881  1.00  0.00           H  
ATOM   4815  HB3 PHE   308      77.717  77.198 108.738  1.00  0.00           H  
ATOM   4816  HD1 PHE   308      76.436  80.599 107.878  1.00  0.00           H  
ATOM   4817  HD2 PHE   308      75.591  76.465 108.647  1.00  0.00           H  
ATOM   4818  HE1 PHE   308      73.961  80.943 107.463  1.00  0.00           H  
ATOM   4819  HE2 PHE   308      73.314  76.745 108.000  1.00  0.00           H  
ATOM   4820  HZ  PHE   308      72.438  79.185 107.763  1.00  0.00           H  
ATOM   4821  N   VAL   309      79.494  77.761 111.709  1.00  0.00           N  
ATOM   4822  CA  VAL   309      80.714  77.297 112.409  1.00  0.00           C  
ATOM   4823  C   VAL   309      80.551  75.863 113.014  1.00  0.00           C  
ATOM   4824  O   VAL   309      79.501  75.540 113.505  1.00  0.00           O  
ATOM   4825  CB  VAL   309      81.187  78.490 113.316  1.00  0.00           C  
ATOM   4826  CG1 VAL   309      80.142  78.766 114.371  1.00  0.00           C  
ATOM   4827  CG2 VAL   309      82.458  78.132 114.036  1.00  0.00           C  
ATOM   4828  H   VAL   309      78.576  77.681 112.123  1.00  0.00           H  
ATOM   4829  HA  VAL   309      81.556  77.172 111.728  1.00  0.00           H  
ATOM   4830  HB  VAL   309      81.369  79.375 112.707  1.00  0.00           H  
ATOM   4831 HG11 VAL   309      80.318  79.697 114.909  1.00  0.00           H  
ATOM   4832 HG12 VAL   309      79.130  78.912 113.993  1.00  0.00           H  
ATOM   4833 HG13 VAL   309      80.058  77.898 115.025  1.00  0.00           H  
ATOM   4834 HG21 VAL   309      82.795  79.055 114.508  1.00  0.00           H  
ATOM   4835 HG22 VAL   309      82.269  77.366 114.789  1.00  0.00           H  
ATOM   4836 HG23 VAL   309      83.175  77.795 113.288  1.00  0.00           H  
ATOM   4837  N   CYS   310      81.675  75.145 113.034  1.00  0.00           N  
ATOM   4838  CA  CYS   310      81.740  73.806 113.575  1.00  0.00           C  
ATOM   4839  C   CYS   310      81.959  73.988 115.115  1.00  0.00           C  
ATOM   4840  O   CYS   310      82.927  74.663 115.528  1.00  0.00           O  
ATOM   4841  CB  CYS   310      82.810  73.018 112.843  1.00  0.00           C  
ATOM   4842  SG  CYS   310      82.380  72.580 111.212  1.00  0.00           S  
ATOM   4843  H   CYS   310      82.491  75.619 112.675  1.00  0.00           H  
ATOM   4844  HA  CYS   310      80.785  73.348 113.315  1.00  0.00           H  
ATOM   4845  HB2 CYS   310      83.806  73.460 112.844  1.00  0.00           H  
ATOM   4846  HB3 CYS   310      82.903  72.063 113.360  1.00  0.00           H  
ATOM   4847  HG  CYS   310      82.657  73.801 110.746  1.00  0.00           H  
ATOM   4848  N   CYS   311      81.152  73.355 115.930  1.00  0.00           N  
ATOM   4849  CA  CYS   311      81.288  73.372 117.395  1.00  0.00           C  
ATOM   4850  C   CYS   311      80.983  71.916 117.949  1.00  0.00           C  
ATOM   4851  O   CYS   311      80.300  71.137 117.389  1.00  0.00           O  
ATOM   4852  CB  CYS   311      80.357  74.438 118.054  1.00  0.00           C  
ATOM   4853  SG  CYS   311      80.965  76.119 117.782  1.00  0.00           S  
ATOM   4854  H   CYS   311      80.361  72.914 115.483  1.00  0.00           H  
ATOM   4855  HA  CYS   311      82.326  73.560 117.669  1.00  0.00           H  
ATOM   4856  HB2 CYS   311      79.349  74.418 117.640  1.00  0.00           H  
ATOM   4857  HB3 CYS   311      80.275  74.174 119.108  1.00  0.00           H  
ATOM   4858  HG  CYS   311      81.317  75.799 116.534  1.00  0.00           H  
ATOM   4859  N   MET   312      81.582  71.497 119.039  1.00  0.00           N  
ATOM   4860  CA  MET   312      82.398  72.182 119.979  1.00  0.00           C  
ATOM   4861  C   MET   312      83.897  71.698 119.858  1.00  0.00           C  
ATOM   4862  O   MET   312      84.164  70.571 119.314  1.00  0.00           O  
ATOM   4863  CB  MET   312      81.853  72.031 121.431  1.00  0.00           C  
ATOM   4864  CG  MET   312      80.402  72.547 121.598  1.00  0.00           C  
ATOM   4865  SD  MET   312      80.248  74.283 122.011  1.00  0.00           S  
ATOM   4866  CE  MET   312      80.834  74.412 123.781  1.00  0.00           C  
ATOM   4867  H   MET   312      81.269  70.596 119.371  1.00  0.00           H  
ATOM   4868  HA  MET   312      82.411  73.258 119.805  1.00  0.00           H  
ATOM   4869  HB2 MET   312      81.867  70.949 121.566  1.00  0.00           H  
ATOM   4870  HB3 MET   312      82.478  72.568 122.144  1.00  0.00           H  
ATOM   4871  HG2 MET   312      79.746  72.375 120.745  1.00  0.00           H  
ATOM   4872  HG3 MET   312      79.881  71.897 122.301  1.00  0.00           H  
ATOM   4873  HE1 MET   312      80.133  73.699 124.215  1.00  0.00           H  
ATOM   4874  HE2 MET   312      81.866  74.097 123.930  1.00  0.00           H  
ATOM   4875  HE3 MET   312      80.664  75.411 124.183  1.00  0.00           H  
ATOM   4876  N   LYS   313      84.874  72.532 120.299  1.00  0.00           N  
ATOM   4877  CA  LYS   313      86.224  72.129 120.455  1.00  0.00           C  
ATOM   4878  C   LYS   313      86.256  70.882 121.372  1.00  0.00           C  
ATOM   4879  O   LYS   313      85.408  70.705 122.239  1.00  0.00           O  
ATOM   4880  CB  LYS   313      86.987  73.318 121.104  1.00  0.00           C  
ATOM   4881  CG  LYS   313      87.178  74.461 120.121  1.00  0.00           C  
ATOM   4882  CD  LYS   313      87.648  75.737 120.811  1.00  0.00           C  
ATOM   4883  CE  LYS   313      87.879  76.898 119.827  1.00  0.00           C  
ATOM   4884  NZ  LYS   313      88.932  76.565 118.818  1.00  0.00           N1+
ATOM   4885  H   LYS   313      84.513  73.397 120.675  1.00  0.00           H  
ATOM   4886  HA  LYS   313      86.686  71.871 119.502  1.00  0.00           H  
ATOM   4887  HB2 LYS   313      86.316  73.664 121.890  1.00  0.00           H  
ATOM   4888  HB3 LYS   313      87.897  72.879 121.512  1.00  0.00           H  
ATOM   4889  HG2 LYS   313      87.893  74.092 119.386  1.00  0.00           H  
ATOM   4890  HG3 LYS   313      86.249  74.587 119.564  1.00  0.00           H  
ATOM   4891  HD2 LYS   313      86.844  76.051 121.477  1.00  0.00           H  
ATOM   4892  HD3 LYS   313      88.547  75.512 121.384  1.00  0.00           H  
ATOM   4893  HE2 LYS   313      86.955  77.277 119.392  1.00  0.00           H  
ATOM   4894  HE3 LYS   313      88.367  77.685 120.402  1.00  0.00           H  
ATOM   4895  HZ1 LYS   313      89.335  77.318 118.280  1.00  0.00           H  
ATOM   4896  HZ2 LYS   313      89.771  76.312 119.321  1.00  0.00           H  
ATOM   4897  HZ3 LYS   313      88.660  75.871 118.137  1.00  0.00           H  
ATOM   4898  N   ASP   314      87.294  70.082 121.276  1.00  0.00           N  
ATOM   4899  CA  ASP   314      88.527  69.918 120.521  1.00  0.00           C  
ATOM   4900  C   ASP   314      88.237  69.711 119.031  1.00  0.00           C  
ATOM   4901  O   ASP   314      88.074  68.540 118.674  1.00  0.00           O  
ATOM   4902  CB  ASP   314      89.340  68.792 121.239  1.00  0.00           C  
ATOM   4903  CG  ASP   314      90.553  68.259 120.470  1.00  0.00           C  
ATOM   4904  OD1 ASP   314      91.214  68.973 119.694  1.00  0.00           O  
ATOM   4905  OD2 ASP   314      91.074  67.198 120.953  1.00  0.00           O1-
ATOM   4906  OXT ASP   314      88.216  70.558 118.245  1.00  0.00           O1-
ATOM   4907  H   ASP   314      87.242  69.357 121.976  1.00  0.00           H  
ATOM   4908  HA  ASP   314      89.138  70.786 120.765  1.00  0.00           H  
ATOM   4909  HB2 ASP   314      89.772  69.235 122.136  1.00  0.00           H  
ATOM   4910  HB3 ASP   314      88.699  67.923 121.387  1.00  0.00           H  
ATOM   4911  N   THR   315      79.331  94.799 114.453  1.00  0.00           N  
ATOM   4912  CA  THR   315      77.924  94.426 114.180  1.00  0.00           C  
ATOM   4913  C   THR   315      77.829  92.961 114.468  1.00  0.00           C  
ATOM   4914  O   THR   315      78.617  92.218 113.911  1.00  0.00           O  
ATOM   4915  CB  THR   315      77.467  94.722 112.698  1.00  0.00           C  
ATOM   4916  CG2 THR   315      75.992  94.340 112.332  1.00  0.00           C  
ATOM   4917  OG1 THR   315      77.702  96.084 112.445  1.00  0.00           O  
ATOM   4918  HA  THR   315      77.291  94.895 114.933  1.00  0.00           H  
ATOM   4919  HB  THR   315      78.053  94.177 111.958  1.00  0.00           H  
ATOM   4920  HG1 THR   315      77.884  96.180 111.508  1.00  0.00           H  
ATOM   4921 HG21 THR   315      75.874  94.790 111.347  1.00  0.00           H  
ATOM   4922 HG22 THR   315      75.747  93.286 112.201  1.00  0.00           H  
ATOM   4923 HG23 THR   315      75.288  94.739 113.062  1.00  0.00           H  
ATOM   4924  H1  THR   315      79.335  95.803 114.348  1.00  0.00           H  
ATOM   4925  H2  THR   315      80.057  94.389 113.883  1.00  0.00           H  
ATOM   4926  H3  THR   315      79.482  94.686 115.446  1.00  0.00           H  
ATOM   4927  N   ASN   316      76.766  92.681 115.212  1.00  0.00           N  
ATOM   4928  CA  ASN   316      76.230  91.368 115.697  1.00  0.00           C  
ATOM   4929  C   ASN   316      75.693  90.507 114.471  1.00  0.00           C  
ATOM   4930  O   ASN   316      75.228  91.058 113.463  1.00  0.00           O  
ATOM   4931  CB  ASN   316      75.123  91.544 116.776  1.00  0.00           C  
ATOM   4932  CG  ASN   316      75.615  92.235 118.036  1.00  0.00           C  
ATOM   4933  ND2 ASN   316      75.113  91.843 119.172  1.00  0.00           N  
ATOM   4934  OD1 ASN   316      76.518  92.989 118.110  1.00  0.00           O  
ATOM   4935  H   ASN   316      76.335  93.461 115.688  1.00  0.00           H  
ATOM   4936  HA  ASN   316      77.038  90.785 116.138  1.00  0.00           H  
ATOM   4937  HB2 ASN   316      74.441  92.279 116.349  1.00  0.00           H  
ATOM   4938  HB3 ASN   316      74.639  90.609 117.057  1.00  0.00           H
[truncated: 1,315,149 more chars]
