# Supplementary material for: Molecular Mechanism of Protein Arginine Deiminase 2: A Study Involving Multiple Microsecond Long Molecular Dynamics Simulations
Source: Biochemistry. 2022 Jun 23;61(13):1286–97. doi: 10.1021/acs.biochem.2c00158 (PMC9260958; doi:10.1021/acs.biochem.2c00158)
Supplement: Supplementary file 2 — bi2c00158_si_002.zip [file bi2c00158_si_002.zip › closest/ps2-00-100w-last-frame.pdb]

ATOM      1  N   ARG     1      83.597 106.362  50.994  1.00  0.00           N  
ATOM      2  CA  ARG     1      82.242 105.909  51.114  1.00  0.00           C  
ATOM      3  C   ARG     1      81.313 106.420  50.085  1.00  0.00           C  
ATOM      4  O   ARG     1      80.970 107.620  50.100  1.00  0.00           O  
ATOM      5  CB  ARG     1      81.652 106.176  52.572  1.00  0.00           C  
ATOM      6  CG  ARG     1      80.369 105.348  52.828  1.00  0.00           C  
ATOM      7  CD  ARG     1      79.807 105.913  54.112  1.00  0.00           C  
ATOM      8  NE  ARG     1      80.737 105.386  55.147  1.00  0.00           N  
ATOM      9  CZ  ARG     1      80.989 105.815  56.401  1.00  0.00           C  
ATOM     10  NH1 ARG     1      80.745 106.942  56.908  1.00  0.00           N1+
ATOM     11  NH2 ARG     1      81.767 105.076  57.093  1.00  0.00           N  
ATOM     12  HA  ARG     1      82.254 104.819  51.119  1.00  0.00           H  
ATOM     13  HB2 ARG     1      82.395 105.800  53.276  1.00  0.00           H  
ATOM     14  HB3 ARG     1      81.473 107.244  52.696  1.00  0.00           H  
ATOM     15  HG2 ARG     1      79.671 105.395  51.992  1.00  0.00           H  
ATOM     16  HG3 ARG     1      80.744 104.326  52.876  1.00  0.00           H  
ATOM     17  HD2 ARG     1      79.770 106.999  54.029  1.00  0.00           H  
ATOM     18  HD3 ARG     1      78.784 105.538  54.081  1.00  0.00           H  
ATOM     19  HE  ARG     1      81.144 104.489  54.926  1.00  0.00           H  
ATOM     20 HH11 ARG     1      80.058 107.578  56.527  1.00  0.00           H  
ATOM     21 HH12 ARG     1      81.263 107.210  57.732  1.00  0.00           H  
ATOM     22 HH21 ARG     1      81.907 104.098  56.886  1.00  0.00           H  
ATOM     23 HH22 ARG     1      82.014 105.529  57.961  1.00  0.00           H  
ATOM     24  H1  ARG     1      83.979 106.521  50.073  1.00  0.00           H  
ATOM     25  H2  ARG     1      84.341 105.751  51.301  1.00  0.00           H  
ATOM     26  H3  ARG     1      83.831 107.281  51.341  1.00  0.00           H  
ATOM     27  N   GLU     2      80.805 105.526  49.210  1.00  0.00           N  
ATOM     28  CA  GLU     2      80.086 105.825  47.943  1.00  0.00           C  
ATOM     29  C   GLU     2      79.572 104.523  47.289  1.00  0.00           C  
ATOM     30  O   GLU     2      80.094 103.433  47.552  1.00  0.00           O  
ATOM     31  CB  GLU     2      81.054 106.547  46.908  1.00  0.00           C  
ATOM     32  CG  GLU     2      82.177 105.590  46.289  1.00  0.00           C  
ATOM     33  CD  GLU     2      83.309 105.328  47.293  1.00  0.00           C  
ATOM     34  OE1 GLU     2      83.875 104.235  47.415  1.00  0.00           O  
ATOM     35  OE2 GLU     2      83.579 106.226  48.137  1.00  0.00           O1-
ATOM     36  H   GLU     2      80.866 104.538  49.413  1.00  0.00           H  
ATOM     37  HA  GLU     2      79.298 106.520  48.234  1.00  0.00           H  
ATOM     38  HB2 GLU     2      80.435 106.826  46.055  1.00  0.00           H  
ATOM     39  HB3 GLU     2      81.438 107.426  47.425  1.00  0.00           H  
ATOM     40  HG2 GLU     2      81.726 104.652  45.965  1.00  0.00           H  
ATOM     41  HG3 GLU     2      82.597 106.126  45.439  1.00  0.00           H  
ATOM     42  N   ARG     3      78.408 104.594  46.587  1.00  0.00           N  
ATOM     43  CA  ARG     3      77.553 103.516  45.909  1.00  0.00           C  
ATOM     44  C   ARG     3      77.876 103.494  44.408  1.00  0.00           C  
ATOM     45  O   ARG     3      77.821 104.569  43.784  1.00  0.00           O  
ATOM     46  CB  ARG     3      76.026 103.809  46.126  1.00  0.00           C  
ATOM     47  CG  ARG     3      75.176 102.626  45.755  1.00  0.00           C  
ATOM     48  CD  ARG     3      73.686 102.793  46.060  1.00  0.00           C  
ATOM     49  NE  ARG     3      72.991 101.676  45.436  1.00  0.00           N  
ATOM     50  CZ  ARG     3      71.722 101.687  45.147  1.00  0.00           C  
ATOM     51  NH1 ARG     3      70.883 102.527  45.622  1.00  0.00           N1+
ATOM     52  NH2 ARG     3      71.157 100.798  44.397  1.00  0.00           N  
ATOM     53  H   ARG     3      77.985 105.510  46.632  1.00  0.00           H  
ATOM     54  HA  ARG     3      77.928 102.617  46.398  1.00  0.00           H  
ATOM     55  HB2 ARG     3      75.883 103.966  47.195  1.00  0.00           H  
ATOM     56  HB3 ARG     3      75.691 104.696  45.589  1.00  0.00           H  
ATOM     57  HG2 ARG     3      75.315 102.427  44.693  1.00  0.00           H  
ATOM     58  HG3 ARG     3      75.538 101.786  46.348  1.00  0.00           H  
ATOM     59  HD2 ARG     3      73.577 102.767  47.144  1.00  0.00           H  
ATOM     60  HD3 ARG     3      73.412 103.753  45.624  1.00  0.00           H  
ATOM     61  HE  ARG     3      73.581 100.881  45.235  1.00  0.00           H  
ATOM     62 HH11 ARG     3      71.227 103.321  46.143  1.00  0.00           H  
ATOM     63 HH12 ARG     3      69.963 102.534  45.206  1.00  0.00           H  
ATOM     64 HH21 ARG     3      71.729  99.986  44.211  1.00  0.00           H  
ATOM     65 HH22 ARG     3      70.214 100.955  44.072  1.00  0.00           H  
ATOM     66  N   THR     4      78.021 102.331  43.827  1.00  0.00           N  
ATOM     67  CA  THR     4      77.913 102.104  42.358  1.00  0.00           C  
ATOM     68  C   THR     4      76.464 102.173  41.950  1.00  0.00           C  
ATOM     69  O   THR     4      75.643 101.340  42.333  1.00  0.00           O  
ATOM     70  CB  THR     4      78.499 100.733  42.047  1.00  0.00           C  
ATOM     71  CG2 THR     4      78.577 100.546  40.512  1.00  0.00           C  
ATOM     72  OG1 THR     4      79.776 100.516  42.659  1.00  0.00           O  
ATOM     73  H   THR     4      78.027 101.557  44.476  1.00  0.00           H  
ATOM     74  HA  THR     4      78.506 102.810  41.777  1.00  0.00           H  
ATOM     75  HB  THR     4      77.812  99.983  42.440  1.00  0.00           H  
ATOM     76  HG1 THR     4      79.703 100.335  43.599  1.00  0.00           H  
ATOM     77 HG21 THR     4      79.237  99.741  40.190  1.00  0.00           H  
ATOM     78 HG22 THR     4      77.574 100.361  40.128  1.00  0.00           H  
ATOM     79 HG23 THR     4      78.956 101.481  40.099  1.00  0.00           H  
ATOM     80  N   VAL     5      76.229 103.116  41.033  1.00  0.00           N  
ATOM     81  CA  VAL     5      74.963 103.410  40.239  1.00  0.00           C  
ATOM     82  C   VAL     5      75.133 103.675  38.787  1.00  0.00           C  
ATOM     83  O   VAL     5      76.259 103.945  38.387  1.00  0.00           O  
ATOM     84  CB  VAL     5      74.162 104.594  40.839  1.00  0.00           C  
ATOM     85  CG1 VAL     5      73.674 104.323  42.313  1.00  0.00           C  
ATOM     86  CG2 VAL     5      74.933 105.915  40.624  1.00  0.00           C  
ATOM     87  H   VAL     5      77.061 103.543  40.650  1.00  0.00           H  
ATOM     88  HA  VAL     5      74.307 102.544  40.324  1.00  0.00           H  
ATOM     89  HB  VAL     5      73.208 104.757  40.337  1.00  0.00           H  
ATOM     90 HG11 VAL     5      72.976 103.490  42.401  1.00  0.00           H  
ATOM     91 HG12 VAL     5      74.538 104.182  42.963  1.00  0.00           H  
ATOM     92 HG13 VAL     5      73.099 105.157  42.717  1.00  0.00           H  
ATOM     93 HG21 VAL     5      74.919 106.255  39.588  1.00  0.00           H  
ATOM     94 HG22 VAL     5      74.387 106.664  41.198  1.00  0.00           H  
ATOM     95 HG23 VAL     5      75.985 105.840  40.899  1.00  0.00           H  
ATOM     96  N   ARG     6      74.174 103.709  37.875  1.00  0.00           N  
ATOM     97  CA  ARG     6      74.396 103.863  36.420  1.00  0.00           C  
ATOM     98  C   ARG     6      73.672 105.036  35.916  1.00  0.00           C  
ATOM     99  O   ARG     6      72.522 105.257  36.405  1.00  0.00           O  
ATOM    100  CB  ARG     6      74.223 102.512  35.689  1.00  0.00           C  
ATOM    101  CG  ARG     6      75.002 101.271  36.242  1.00  0.00           C  
ATOM    102  CD  ARG     6      76.441 101.223  35.730  1.00  0.00           C  
ATOM    103  NE  ARG     6      77.194 100.157  36.394  1.00  0.00           N  
ATOM    104  CZ  ARG     6      78.452  99.648  36.173  1.00  0.00           C  
ATOM    105  NH1 ARG     6      79.095 100.127  35.165  1.00  0.00           N1+
ATOM    106  NH2 ARG     6      78.994  98.710  36.869  1.00  0.00           N  
ATOM    107  H   ARG     6      73.271 103.392  38.198  1.00  0.00           H  
ATOM    108  HA  ARG     6      75.429 104.191  36.306  1.00  0.00           H  
ATOM    109  HB2 ARG     6      73.182 102.203  35.786  1.00  0.00           H  
ATOM    110  HB3 ARG     6      74.401 102.671  34.625  1.00  0.00           H  
ATOM    111  HG2 ARG     6      75.077 101.021  37.300  1.00  0.00           H  
ATOM    112  HG3 ARG     6      74.478 100.382  35.891  1.00  0.00           H  
ATOM    113  HD2 ARG     6      76.433 101.020  34.659  1.00  0.00           H  
ATOM    114  HD3 ARG     6      76.983 102.122  36.022  1.00  0.00           H  
ATOM    115  HE  ARG     6      76.694  99.656  37.115  1.00  0.00           H  
ATOM    116 HH11 ARG     6      78.710 100.655  34.394  1.00  0.00           H  
ATOM    117 HH12 ARG     6      79.801  99.527  34.763  1.00  0.00           H  
ATOM    118 HH21 ARG     6      78.513  98.445  37.717  1.00  0.00           H  
ATOM    119 HH22 ARG     6      79.908  98.389  36.581  1.00  0.00           H  
ATOM    120  N   LEU     7      74.223 105.882  35.019  1.00  0.00           N  
ATOM    121  CA  LEU     7      73.396 106.912  34.359  1.00  0.00           C  
ATOM    122  C   LEU     7      72.293 106.131  33.492  1.00  0.00           C  
ATOM    123  O   LEU     7      72.474 105.018  32.965  1.00  0.00           O  
ATOM    124  CB  LEU     7      74.370 107.693  33.412  1.00  0.00           C  
ATOM    125  CG  LEU     7      75.648 108.408  33.957  1.00  0.00           C  
ATOM    126  CD1 LEU     7      76.378 109.219  32.883  1.00  0.00           C  
ATOM    127  CD2 LEU     7      75.361 109.238  35.246  1.00  0.00           C  
ATOM    128  H   LEU     7      75.108 105.584  34.634  1.00  0.00           H  
ATOM    129  HA  LEU     7      72.927 107.583  35.080  1.00  0.00           H  
ATOM    130  HB2 LEU     7      74.614 107.041  32.573  1.00  0.00           H  
ATOM    131  HB3 LEU     7      73.688 108.440  33.006  1.00  0.00           H  
ATOM    132  HG  LEU     7      76.339 107.597  34.189  1.00  0.00           H  
ATOM    133 HD11 LEU     7      76.433 108.579  32.003  1.00  0.00           H  
ATOM    134 HD12 LEU     7      75.786 110.111  32.680  1.00  0.00           H  
ATOM    135 HD13 LEU     7      77.369 109.509  33.232  1.00  0.00           H  
ATOM    136 HD21 LEU     7      75.027 108.632  36.088  1.00  0.00           H  
ATOM    137 HD22 LEU     7      76.287 109.752  35.507  1.00  0.00           H  
ATOM    138 HD23 LEU     7      74.622 110.019  35.067  1.00  0.00           H  
ATOM    139  N   GLN     8      71.185 106.884  33.288  1.00  0.00           N  
ATOM    140  CA  GLN     8      70.070 106.661  32.368  1.00  0.00           C  
ATOM    141  C   GLN     8      70.055 107.690  31.259  1.00  0.00           C  
ATOM    142  O   GLN     8      70.344 108.888  31.440  1.00  0.00           O  
ATOM    143  CB  GLN     8      68.729 106.680  33.165  1.00  0.00           C  
ATOM    144  CG  GLN     8      68.469 105.606  34.205  1.00  0.00           C  
ATOM    145  CD  GLN     8      66.992 105.717  34.670  1.00  0.00           C  
ATOM    146  NE2 GLN     8      66.041 105.068  33.999  1.00  0.00           N  
ATOM    147  OE1 GLN     8      66.798 106.440  35.615  1.00  0.00           O  
ATOM    148  H   GLN     8      71.245 107.785  33.741  1.00  0.00           H  
ATOM    149  HA  GLN     8      70.198 105.679  31.913  1.00  0.00           H  
ATOM    150  HB2 GLN     8      68.630 107.630  33.690  1.00  0.00           H  
ATOM    151  HB3 GLN     8      67.952 106.608  32.404  1.00  0.00           H  
ATOM    152  HG2 GLN     8      68.559 104.590  33.821  1.00  0.00           H  
ATOM    153  HG3 GLN     8      69.199 105.696  35.009  1.00  0.00           H  
ATOM    154 HE21 GLN     8      65.113 105.408  34.207  1.00  0.00           H  
ATOM    155 HE22 GLN     8      66.262 104.576  33.145  1.00  0.00           H  
ATOM    156  N   TYR     9      69.627 107.256  30.059  1.00  0.00           N  
ATOM    157  CA  TYR     9      69.237 108.159  28.941  1.00  0.00           C  
ATOM    158  C   TYR     9      67.683 108.596  29.000  1.00  0.00           C  
ATOM    159  O   TYR     9      66.948 108.097  29.851  1.00  0.00           O  
ATOM    160  CB  TYR     9      69.508 107.514  27.637  1.00  0.00           C  
ATOM    161  CG  TYR     9      70.986 107.445  27.282  1.00  0.00           C  
ATOM    162  CD1 TYR     9      71.580 108.292  26.318  1.00  0.00           C  
ATOM    163  CD2 TYR     9      71.757 106.405  27.770  1.00  0.00           C  
ATOM    164  CE1 TYR     9      72.947 108.158  25.950  1.00  0.00           C  
ATOM    165  CE2 TYR     9      73.079 106.208  27.387  1.00  0.00           C  
ATOM    166  CZ  TYR     9      73.719 107.115  26.567  1.00  0.00           C  
ATOM    167  OH  TYR     9      74.933 106.984  26.009  1.00  0.00           O  
ATOM    168  H   TYR     9      69.492 106.265  29.922  1.00  0.00           H  
ATOM    169  HA  TYR     9      69.746 109.122  28.904  1.00  0.00           H  
ATOM    170  HB2 TYR     9      69.089 106.513  27.531  1.00  0.00           H  
ATOM    171  HB3 TYR     9      69.103 108.123  26.829  1.00  0.00           H  
ATOM    172  HD1 TYR     9      70.967 109.107  25.964  1.00  0.00           H  
ATOM    173  HD2 TYR     9      71.340 105.565  28.305  1.00  0.00           H  
ATOM    174  HE1 TYR     9      73.390 108.797  25.200  1.00  0.00           H  
ATOM    175  HE2 TYR     9      73.639 105.351  27.730  1.00  0.00           H  
ATOM    176  HH  TYR     9      75.614 106.523  26.503  1.00  0.00           H  
ATOM    177  N   GLY    10      67.252 109.448  28.085  1.00  0.00           N  
ATOM    178  CA  GLY    10      65.923 110.092  28.146  1.00  0.00           C  
ATOM    179  C   GLY    10      65.850 110.978  29.413  1.00  0.00           C  
ATOM    180  O   GLY    10      66.815 111.117  30.127  1.00  0.00           O  
ATOM    181  H   GLY    10      67.915 109.783  27.401  1.00  0.00           H  
ATOM    182  HA2 GLY    10      65.734 110.667  27.240  1.00  0.00           H  
ATOM    183  HA3 GLY    10      65.172 109.315  28.285  1.00  0.00           H  
ATOM    184  N   SER    11      64.649 111.367  29.762  1.00  0.00           N  
ATOM    185  CA  SER    11      64.368 111.729  31.197  1.00  0.00           C  
ATOM    186  C   SER    11      64.682 110.706  32.231  1.00  0.00           C  
ATOM    187  O   SER    11      64.215 109.545  32.132  1.00  0.00           O  
ATOM    188  CB  SER    11      62.935 112.186  31.230  1.00  0.00           C  
ATOM    189  OG  SER    11      62.034 111.249  30.668  1.00  0.00           O  
ATOM    190  H   SER    11      63.942 111.052  29.114  1.00  0.00           H  
ATOM    191  HA  SER    11      64.958 112.624  31.394  1.00  0.00           H  
ATOM    192  HB2 SER    11      62.613 112.265  32.268  1.00  0.00           H  
ATOM    193  HB3 SER    11      62.789 113.127  30.700  1.00  0.00           H  
ATOM    194  HG  SER    11      61.290 111.802  30.416  1.00  0.00           H  
ATOM    195  N   ALA    12      65.393 110.984  33.321  1.00  0.00           N  
ATOM    196  CA  ALA    12      65.707 109.961  34.308  1.00  0.00           C  
ATOM    197  C   ALA    12      64.655 109.720  35.513  1.00  0.00           C  
ATOM    198  O   ALA    12      63.594 110.376  35.583  1.00  0.00           O  
ATOM    199  CB  ALA    12      67.240 110.179  34.711  1.00  0.00           C  
ATOM    200  H   ALA    12      65.898 111.858  33.293  1.00  0.00           H  
ATOM    201  HA  ALA    12      65.668 109.046  33.716  1.00  0.00           H  
ATOM    202  HB1 ALA    12      67.670 109.273  35.138  1.00  0.00           H  
ATOM    203  HB2 ALA    12      67.859 110.575  33.906  1.00  0.00           H  
ATOM    204  HB3 ALA    12      67.334 110.835  35.576  1.00  0.00           H  
ATOM    205  N   VAL    13      64.962 108.765  36.379  1.00  0.00           N  
ATOM    206  CA  VAL    13      64.295 108.603  37.649  1.00  0.00           C  
ATOM    207  C   VAL    13      65.311 108.925  38.772  1.00  0.00           C  
ATOM    208  O   VAL    13      66.517 108.754  38.547  1.00  0.00           O  
ATOM    209  CB  VAL    13      63.678 107.127  37.624  1.00  0.00           C  
ATOM    210  CG1 VAL    13      63.291 106.674  39.052  1.00  0.00           C  
ATOM    211  CG2 VAL    13      62.559 106.811  36.588  1.00  0.00           C  
ATOM    212  H   VAL    13      65.742 108.146  36.212  1.00  0.00           H  
ATOM    213  HA  VAL    13      63.399 109.219  37.728  1.00  0.00           H  
ATOM    214  HB  VAL    13      64.562 106.570  37.315  1.00  0.00           H  
ATOM    215 HG11 VAL    13      62.717 107.433  39.583  1.00  0.00           H  
ATOM    216 HG12 VAL    13      62.716 105.753  39.150  1.00  0.00           H  
ATOM    217 HG13 VAL    13      64.142 106.431  39.688  1.00  0.00           H  
ATOM    218 HG21 VAL    13      61.804 107.597  36.603  1.00  0.00           H  
ATOM    219 HG22 VAL    13      63.015 106.905  35.603  1.00  0.00           H  
ATOM    220 HG23 VAL    13      62.153 105.801  36.652  1.00  0.00           H  
ATOM    221  N   GLU    14      64.828 109.242  40.005  1.00  0.00           N  
ATOM    222  CA  GLU    14      65.635 109.578  41.188  1.00  0.00           C  
ATOM    223  C   GLU    14      66.402 108.344  41.768  1.00  0.00           C  
ATOM    224  O   GLU    14      65.803 107.339  42.139  1.00  0.00           O  
ATOM    225  CB  GLU    14      64.745 110.204  42.317  1.00  0.00           C  
ATOM    226  CG  GLU    14      64.167 111.617  42.103  1.00  0.00           C  
ATOM    227  CD  GLU    14      63.174 111.823  40.956  1.00  0.00           C  
ATOM    228  OE1 GLU    14      62.969 112.863  40.372  1.00  0.00           O  
ATOM    229  OE2 GLU    14      62.464 110.814  40.613  1.00  0.00           O1-
ATOM    230  H   GLU    14      63.853 109.480  40.119  1.00  0.00           H  
ATOM    231  HA  GLU    14      66.300 110.394  40.906  1.00  0.00           H  
ATOM    232  HB2 GLU    14      63.848 109.588  42.365  1.00  0.00           H  
ATOM    233  HB3 GLU    14      65.300 110.223  43.256  1.00  0.00           H  
ATOM    234  HG2 GLU    14      63.620 111.995  42.967  1.00  0.00           H  
ATOM    235  HG3 GLU    14      64.998 112.262  41.818  1.00  0.00           H  
ATOM    236  N   ALA    15      67.721 108.484  42.007  1.00  0.00           N  
ATOM    237  CA  ALA    15      68.335 107.773  43.113  1.00  0.00           C  
ATOM    238  C   ALA    15      68.216 108.451  44.518  1.00  0.00           C  
ATOM    239  O   ALA    15      68.407 109.687  44.636  1.00  0.00           O  
ATOM    240  CB  ALA    15      69.821 107.674  42.764  1.00  0.00           C  
ATOM    241  H   ALA    15      68.210 109.327  41.741  1.00  0.00           H  
ATOM    242  HA  ALA    15      67.842 106.802  43.147  1.00  0.00           H  
ATOM    243  HB1 ALA    15      70.092 108.673  42.423  1.00  0.00           H  
ATOM    244  HB2 ALA    15      70.341 107.326  43.656  1.00  0.00           H  
ATOM    245  HB3 ALA    15      69.875 107.005  41.905  1.00  0.00           H  
ATOM    246  N   VAL    16      67.935 107.812  45.626  1.00  0.00           N  
ATOM    247  CA  VAL    16      67.923 108.458  46.985  1.00  0.00           C  
ATOM    248  C   VAL    16      69.380 108.537  47.437  1.00  0.00           C  
ATOM    249  O   VAL    16      70.082 107.553  47.626  1.00  0.00           O  
ATOM    250  CB  VAL    16      67.122 107.726  48.043  1.00  0.00           C  
ATOM    251  CG1 VAL    16      67.257 108.211  49.462  1.00  0.00           C  
ATOM    252  CG2 VAL    16      65.577 108.100  47.939  1.00  0.00           C  
ATOM    253  H   VAL    16      67.755 106.824  45.516  1.00  0.00           H  
ATOM    254  HA  VAL    16      67.642 109.508  46.906  1.00  0.00           H  
ATOM    255  HB  VAL    16      67.244 106.643  48.007  1.00  0.00           H  
ATOM    256 HG11 VAL    16      68.128 107.720  49.898  1.00  0.00           H  
ATOM    257 HG12 VAL    16      67.354 109.276  49.672  1.00  0.00           H  
ATOM    258 HG13 VAL    16      66.515 107.851  50.174  1.00  0.00           H  
ATOM    259 HG21 VAL    16      65.404 109.162  48.113  1.00  0.00           H  
ATOM    260 HG22 VAL    16      65.346 107.813  46.913  1.00  0.00           H  
ATOM    261 HG23 VAL    16      64.834 107.581  48.545  1.00  0.00           H  
ATOM    262  N   TYR    17      69.941 109.744  47.639  1.00  0.00           N  
ATOM    263  CA  TYR    17      71.271 110.117  48.290  1.00  0.00           C  
ATOM    264  C   TYR    17      71.080 110.074  49.894  1.00  0.00           C  
ATOM    265  O   TYR    17      70.715 111.099  50.438  1.00  0.00           O  
ATOM    266  CB  TYR    17      71.711 111.455  47.689  1.00  0.00           C  
ATOM    267  CG  TYR    17      73.060 111.893  48.043  1.00  0.00           C  
ATOM    268  CD1 TYR    17      73.429 112.259  49.333  1.00  0.00           C  
ATOM    269  CD2 TYR    17      74.028 111.841  47.052  1.00  0.00           C  
ATOM    270  CE1 TYR    17      74.719 112.657  49.684  1.00  0.00           C  
ATOM    271  CE2 TYR    17      75.396 112.244  47.383  1.00  0.00           C  
ATOM    272  CZ  TYR    17      75.705 112.655  48.658  1.00  0.00           C  
ATOM    273  OH  TYR    17      77.011 112.932  48.945  1.00  0.00           O  
ATOM    274  H   TYR    17      69.277 110.486  47.808  1.00  0.00           H  
ATOM    275  HA  TYR    17      71.959 109.301  48.069  1.00  0.00           H  
ATOM    276  HB2 TYR    17      71.564 111.350  46.614  1.00  0.00           H  
ATOM    277  HB3 TYR    17      71.033 112.237  48.032  1.00  0.00           H  
ATOM    278  HD1 TYR    17      72.748 112.464  50.145  1.00  0.00           H  
ATOM    279  HD2 TYR    17      73.693 111.518  46.077  1.00  0.00           H  
ATOM    280  HE1 TYR    17      74.906 112.953  50.706  1.00  0.00           H  
ATOM    281  HE2 TYR    17      76.109 112.210  46.572  1.00  0.00           H  
ATOM    282  HH  TYR    17      77.097 113.162  49.873  1.00  0.00           H  
ATOM    283  N   VAL    18      71.476 108.982  50.561  1.00  0.00           N  
ATOM    284  CA  VAL    18      71.449 109.026  52.027  1.00  0.00           C  
ATOM    285  C   VAL    18      72.790 109.701  52.434  1.00  0.00           C  
ATOM    286  O   VAL    18      73.848 109.153  52.034  1.00  0.00           O  
ATOM    287  CB  VAL    18      71.235 107.660  52.760  1.00  0.00           C  
ATOM    288  CG1 VAL    18      71.071 107.764  54.297  1.00  0.00           C  
ATOM    289  CG2 VAL    18      69.964 107.007  52.136  1.00  0.00           C  
ATOM    290  H   VAL    18      71.756 108.150  50.063  1.00  0.00           H  
ATOM    291  HA  VAL    18      70.664 109.716  52.336  1.00  0.00           H  
ATOM    292  HB  VAL    18      72.112 107.059  52.522  1.00  0.00           H  
ATOM    293 HG11 VAL    18      71.990 108.169  54.720  1.00  0.00           H  
ATOM    294 HG12 VAL    18      70.248 108.437  54.536  1.00  0.00           H  
ATOM    295 HG13 VAL    18      70.738 106.785  54.641  1.00  0.00           H  
ATOM    296 HG21 VAL    18      70.020 106.802  51.067  1.00  0.00           H  
ATOM    297 HG22 VAL    18      69.580 106.159  52.704  1.00  0.00           H  
ATOM    298 HG23 VAL    18      69.210 107.777  52.300  1.00  0.00           H  
ATOM    299  N   LEU    19      72.730 110.805  53.140  1.00  0.00           N  
ATOM    300  CA  LEU    19      73.948 111.661  53.356  1.00  0.00           C  
ATOM    301  C   LEU    19      75.181 110.898  53.826  1.00  0.00           C  
ATOM    302  O   LEU    19      75.084 109.842  54.471  1.00  0.00           O  
ATOM    303  CB  LEU    19      73.633 112.869  54.218  1.00  0.00           C  
ATOM    304  CG  LEU    19      73.033 113.928  53.199  1.00  0.00           C  
ATOM    305  CD1 LEU    19      71.721 114.515  53.734  1.00  0.00           C  
ATOM    306  CD2 LEU    19      74.135 114.993  52.894  1.00  0.00           C  
ATOM    307  H   LEU    19      71.827 111.234  53.286  1.00  0.00           H  
ATOM    308  HA  LEU    19      74.274 112.076  52.402  1.00  0.00           H  
ATOM    309  HB2 LEU    19      73.016 112.553  55.059  1.00  0.00           H  
ATOM    310  HB3 LEU    19      74.595 113.297  54.502  1.00  0.00           H  
ATOM    311  HG  LEU    19      72.701 113.464  52.270  1.00  0.00           H  
ATOM    312 HD11 LEU    19      71.207 115.013  52.911  1.00  0.00           H  
ATOM    313 HD12 LEU    19      71.054 113.749  54.129  1.00  0.00           H  
ATOM    314 HD13 LEU    19      71.942 115.189  54.561  1.00  0.00           H  
ATOM    315 HD21 LEU    19      73.797 115.693  52.130  1.00  0.00           H  
ATOM    316 HD22 LEU    19      74.335 115.506  53.835  1.00  0.00           H  
ATOM    317 HD23 LEU    19      75.078 114.500  52.660  1.00  0.00           H  
ATOM    318  N   GLY    20      76.314 111.388  53.419  1.00  0.00           N  
ATOM    319  CA  GLY    20      77.696 110.926  53.677  1.00  0.00           C  
ATOM    320  C   GLY    20      78.175 109.981  52.505  1.00  0.00           C  
ATOM    321  O   GLY    20      79.254 110.154  51.943  1.00  0.00           O  
ATOM    322  H   GLY    20      76.281 112.211  52.836  1.00  0.00           H  
ATOM    323  HA2 GLY    20      78.440 111.723  53.689  1.00  0.00           H  
ATOM    324  HA3 GLY    20      77.726 110.277  54.552  1.00  0.00           H  
ATOM    325  N   THR    21      77.394 109.072  52.067  1.00  0.00           N  
ATOM    326  CA  THR    21      77.665 108.173  50.928  1.00  0.00           C  
ATOM    327  C   THR    21      77.347 108.850  49.549  1.00  0.00           C  
ATOM    328  O   THR    21      76.171 109.096  49.135  1.00  0.00           O  
ATOM    329  CB  THR    21      76.817 106.887  51.057  1.00  0.00           C  
ATOM    330  CG2 THR    21      76.986 105.829  49.987  1.00  0.00           C  
ATOM    331  OG1 THR    21      77.130 106.167  52.234  1.00  0.00           O  
ATOM    332  H   THR    21      76.481 108.939  52.480  1.00  0.00           H  
ATOM    333  HA  THR    21      78.711 107.874  50.995  1.00  0.00           H  
ATOM    334  HB  THR    21      75.796 107.218  51.248  1.00  0.00           H  
ATOM    335  HG1 THR    21      77.130 106.857  52.902  1.00  0.00           H  
ATOM    336 HG21 THR    21      76.623 106.278  49.062  1.00  0.00           H  
ATOM    337 HG22 THR    21      78.031 105.523  49.941  1.00  0.00           H  
ATOM    338 HG23 THR    21      76.381 104.984  50.315  1.00  0.00           H  
ATOM    339  N   TYR    22      78.427 109.141  48.799  1.00  0.00           N  
ATOM    340  CA  TYR    22      78.280 109.664  47.392  1.00  0.00           C  
ATOM    341  C   TYR    22      77.639 108.630  46.357  1.00  0.00           C  
ATOM    342  O   TYR    22      77.548 107.458  46.621  1.00  0.00           O  
ATOM    343  CB  TYR    22      79.767 109.985  46.906  1.00  0.00           C  
ATOM    344  CG  TYR    22      80.414 111.256  47.346  1.00  0.00           C  
ATOM    345  CD1 TYR    22      79.896 111.911  48.570  1.00  0.00           C  
ATOM    346  CD2 TYR    22      81.646 111.746  46.881  1.00  0.00           C  
ATOM    347  CE1 TYR    22      80.614 112.899  49.211  1.00  0.00           C  
ATOM    348  CE2 TYR    22      82.295 112.808  47.478  1.00  0.00           C  
ATOM    349  CZ  TYR    22      81.844 113.304  48.656  1.00  0.00           C  
ATOM    350  OH  TYR    22      82.502 114.285  49.326  1.00  0.00           O  
ATOM    351  H   TYR    22      79.362 109.143  49.180  1.00  0.00           H  
ATOM    352  HA  TYR    22      77.686 110.576  47.329  1.00  0.00           H  
ATOM    353  HB2 TYR    22      80.276 109.078  47.231  1.00  0.00           H  
ATOM    354  HB3 TYR    22      79.787 110.043  45.818  1.00  0.00           H  
ATOM    355  HD1 TYR    22      78.990 111.508  48.999  1.00  0.00           H  
ATOM    356  HD2 TYR    22      81.963 111.227  45.988  1.00  0.00           H  
ATOM    357  HE1 TYR    22      80.232 113.469  50.045  1.00  0.00           H  
ATOM    358  HE2 TYR    22      83.216 113.147  47.027  1.00  0.00           H  
ATOM    359  HH  TYR    22      83.322 114.481  48.867  1.00  0.00           H  
ATOM    360  N   LEU    23      77.154 109.142  45.224  1.00  0.00           N  
ATOM    361  CA  LEU    23      76.768 108.211  44.118  1.00  0.00           C  
ATOM    362  C   LEU    23      77.904 108.229  43.070  1.00  0.00           C  
ATOM    363  O   LEU    23      78.332 109.228  42.586  1.00  0.00           O  
ATOM    364  CB  LEU    23      75.383 108.644  43.580  1.00  0.00           C  
ATOM    365  CG  LEU    23      74.134 108.546  44.501  1.00  0.00           C  
ATOM    366  CD1 LEU    23      72.822 108.634  43.691  1.00  0.00           C  
ATOM    367  CD2 LEU    23      74.017 107.278  45.359  1.00  0.00           C  
ATOM    368  H   LEU    23      77.183 110.133  45.027  1.00  0.00           H  
ATOM    369  HA  LEU    23      76.721 107.204  44.532  1.00  0.00           H  
ATOM    370  HB2 LEU    23      75.440 109.644  43.150  1.00  0.00           H  
ATOM    371  HB3 LEU    23      75.067 108.093  42.695  1.00  0.00           H  
ATOM    372  HG  LEU    23      74.178 109.441  45.120  1.00  0.00           H  
ATOM    373 HD11 LEU    23      72.618 107.662  43.242  1.00  0.00           H  
ATOM    374 HD12 LEU    23      72.047 108.990  44.369  1.00  0.00           H  
ATOM    375 HD13 LEU    23      72.933 109.335  42.864  1.00  0.00           H  
ATOM    376 HD21 LEU    23      73.246 107.619  46.050  1.00  0.00           H  
ATOM    377 HD22 LEU    23      73.832 106.305  44.905  1.00  0.00           H  
ATOM    378 HD23 LEU    23      74.898 107.193  45.995  1.00  0.00           H  
ATOM    379  N   TRP    24      78.382 107.025  42.562  1.00  0.00           N  
ATOM    380  CA  TRP    24      79.616 106.916  41.819  1.00  0.00           C  
ATOM    381  C   TRP    24      79.411 106.037  40.578  1.00  0.00           C  
ATOM    382  O   TRP    24      78.809 104.919  40.703  1.00  0.00           O  
ATOM    383  CB  TRP    24      80.832 106.622  42.666  1.00  0.00           C  
ATOM    384  CG  TRP    24      82.063 106.104  41.954  1.00  0.00           C  
ATOM    385  CD1 TRP    24      83.041 106.866  41.486  1.00  0.00           C  
ATOM    386  CD2 TRP    24      82.330 104.764  41.501  1.00  0.00           C  
ATOM    387  CE2 TRP    24      83.512 104.829  40.655  1.00  0.00           C  
ATOM    388  CE3 TRP    24      81.712 103.502  41.679  1.00  0.00           C  
ATOM    389  NE1 TRP    24      83.940 106.164  40.706  1.00  0.00           N  
ATOM    390  CZ2 TRP    24      83.895 103.680  39.910  1.00  0.00           C  
ATOM    391  CZ3 TRP    24      82.074 102.382  40.923  1.00  0.00           C  
ATOM    392  CH2 TRP    24      83.118 102.523  40.002  1.00  0.00           C  
ATOM    393  H   TRP    24      77.925 106.189  42.896  1.00  0.00           H  
ATOM    394  HA  TRP    24      79.877 107.944  41.568  1.00  0.00           H  
ATOM    395  HB2 TRP    24      81.104 107.447  43.324  1.00  0.00           H  
ATOM    396  HB3 TRP    24      80.657 105.768  43.319  1.00  0.00           H  
ATOM    397  HD1 TRP    24      83.073 107.939  41.603  1.00  0.00           H  
ATOM    398  HE1 TRP    24      84.634 106.615  40.126  1.00  0.00           H  
ATOM    399  HE3 TRP    24      80.947 103.354  42.426  1.00  0.00           H  
ATOM    400  HZ2 TRP    24      84.714 103.782  39.213  1.00  0.00           H  
ATOM    401  HZ3 TRP    24      81.614 101.410  41.028  1.00  0.00           H  
ATOM    402  HH2 TRP    24      83.376 101.747  39.297  1.00  0.00           H  
ATOM    403  N   THR    25      79.759 106.509  39.417  1.00  0.00           N  
ATOM    404  CA  THR    25      79.171 106.035  38.096  1.00  0.00           C  
ATOM    405  C   THR    25      80.092 106.090  36.940  1.00  0.00           C  
ATOM    406  O   THR    25      81.025 106.746  36.821  1.00  0.00           O  
ATOM    407  CB  THR    25      77.832 106.731  37.928  1.00  0.00           C  
ATOM    408  CG2 THR    25      77.929 108.231  37.612  1.00  0.00           C  
ATOM    409  OG1 THR    25      77.146 106.095  36.822  1.00  0.00           O  
ATOM    410  H   THR    25      80.267 107.382  39.439  1.00  0.00           H  
ATOM    411  HA  THR    25      78.985 104.987  38.333  1.00  0.00           H  
ATOM    412  HB  THR    25      77.187 106.601  38.797  1.00  0.00           H  
ATOM    413  HG1 THR    25      76.462 105.554  37.224  1.00  0.00           H  
ATOM    414 HG21 THR    25      78.567 108.780  38.305  1.00  0.00           H  
ATOM    415 HG22 THR    25      78.480 108.320  36.677  1.00  0.00           H  
ATOM    416 HG23 THR    25      76.915 108.626  37.546  1.00  0.00           H  
ATOM    417  N   ASP    26      79.727 105.239  35.976  1.00  0.00           N  
ATOM    418  CA  ASP    26      80.471 105.071  34.705  1.00  0.00           C  
ATOM    419  C   ASP    26      80.194 106.153  33.635  1.00  0.00           C  
ATOM    420  O   ASP    26      79.026 106.483  33.376  1.00  0.00           O  
ATOM    421  CB  ASP    26      80.210 103.664  34.090  1.00  0.00           C  
ATOM    422  CG  ASP    26      80.949 103.536  32.760  1.00  0.00           C  
ATOM    423  OD1 ASP    26      80.277 103.320  31.710  1.00  0.00           O  
ATOM    424  OD2 ASP    26      82.157 103.773  32.696  1.00  0.00           O1-
ATOM    425  H   ASP    26      78.841 104.753  35.993  1.00  0.00           H  
ATOM    426  HA  ASP    26      81.533 105.106  34.948  1.00  0.00           H  
ATOM    427  HB2 ASP    26      80.593 102.915  34.783  1.00  0.00           H  
ATOM    428  HB3 ASP    26      79.162 103.420  33.916  1.00  0.00           H  
ATOM    429  N   VAL    27      81.234 106.630  32.955  1.00  0.00           N  
ATOM    430  CA  VAL    27      81.149 107.462  31.733  1.00  0.00           C  
ATOM    431  C   VAL    27      81.767 106.845  30.581  1.00  0.00           C  
ATOM    432  O   VAL    27      81.782 107.445  29.510  1.00  0.00           O  
ATOM    433  CB  VAL    27      81.615 108.864  32.143  1.00  0.00           C  
ATOM    434  CG1 VAL    27      80.584 109.606  33.019  1.00  0.00           C  
ATOM    435  CG2 VAL    27      83.034 108.770  32.616  1.00  0.00           C  
ATOM    436  H   VAL    27      82.123 106.157  33.037  1.00  0.00           H  
ATOM    437  HA  VAL    27      80.083 107.537  31.520  1.00  0.00           H  
ATOM    438  HB  VAL    27      81.678 109.424  31.210  1.00  0.00           H  
ATOM    439 HG11 VAL    27      80.817 110.671  32.994  1.00  0.00           H  
ATOM    440 HG12 VAL    27      79.554 109.460  32.692  1.00  0.00           H  
ATOM    441 HG13 VAL    27      80.714 109.301  34.058  1.00  0.00           H  
ATOM    442 HG21 VAL    27      83.548 107.969  32.085  1.00  0.00           H  
ATOM    443 HG22 VAL    27      83.476 109.762  32.523  1.00  0.00           H  
ATOM    444 HG23 VAL    27      82.952 108.473  33.662  1.00  0.00           H  
ATOM    445  N   TYR    28      82.218 105.597  30.588  1.00  0.00           N  
ATOM    446  CA  TYR    28      82.987 105.015  29.496  1.00  0.00           C  
ATOM    447  C   TYR    28      82.082 104.085  28.599  1.00  0.00           C  
ATOM    448  O   TYR    28      81.705 104.422  27.515  1.00  0.00           O  
ATOM    449  CB  TYR    28      84.279 104.315  29.902  1.00  0.00           C  
ATOM    450  CG  TYR    28      85.028 103.537  28.796  1.00  0.00           C  
ATOM    451  CD1 TYR    28      85.857 104.265  27.899  1.00  0.00           C  
ATOM    452  CD2 TYR    28      84.999 102.105  28.746  1.00  0.00           C  
ATOM    453  CE1 TYR    28      86.734 103.608  27.000  1.00  0.00           C  
ATOM    454  CE2 TYR    28      85.793 101.426  27.788  1.00  0.00           C  
ATOM    455  CZ  TYR    28      86.584 102.196  26.823  1.00  0.00           C  
ATOM    456  OH  TYR    28      87.264 101.471  25.942  1.00  0.00           O  
ATOM    457  H   TYR    28      82.256 105.088  31.460  1.00  0.00           H  
ATOM    458  HA  TYR    28      83.134 105.792  28.746  1.00  0.00           H  
ATOM    459  HB2 TYR    28      85.017 105.015  30.296  1.00  0.00           H  
ATOM    460  HB3 TYR    28      83.991 103.542  30.615  1.00  0.00           H  
ATOM    461  HD1 TYR    28      85.930 105.321  28.117  1.00  0.00           H  
ATOM    462  HD2 TYR    28      84.362 101.507  29.381  1.00  0.00           H  
ATOM    463  HE1 TYR    28      87.405 104.140  26.342  1.00  0.00           H  
ATOM    464  HE2 TYR    28      85.831 100.361  27.608  1.00  0.00           H  
ATOM    465  HH  TYR    28      87.956 101.929  25.460  1.00  0.00           H  
ATOM    466  N   SER    29      81.615 102.955  29.160  1.00  0.00           N  
ATOM    467  CA  SER    29      80.638 102.043  28.493  1.00  0.00           C  
ATOM    468  C   SER    29      79.233 102.743  28.474  1.00  0.00           C  
ATOM    469  O   SER    29      78.378 102.277  27.801  1.00  0.00           O  
ATOM    470  CB  SER    29      80.560 100.781  29.317  1.00  0.00           C  
ATOM    471  OG  SER    29      81.706  99.957  29.216  1.00  0.00           O  
ATOM    472  H   SER    29      81.961 102.670  30.065  1.00  0.00           H  
ATOM    473  HA  SER    29      80.896 101.803  27.462  1.00  0.00           H  
ATOM    474  HB2 SER    29      80.654 101.127  30.347  1.00  0.00           H  
ATOM    475  HB3 SER    29      79.658 100.211  29.093  1.00  0.00           H  
ATOM    476  HG  SER    29      82.257 100.132  29.982  1.00  0.00           H  
ATOM    477  N   ALA    30      79.020 103.815  29.223  1.00  0.00           N  
ATOM    478  CA  ALA    30      77.814 104.660  29.063  1.00  0.00           C  
ATOM    479  C   ALA    30      77.777 105.434  27.732  1.00  0.00           C  
ATOM    480  O   ALA    30      76.730 105.883  27.351  1.00  0.00           O  
ATOM    481  CB  ALA    30      77.742 105.681  30.235  1.00  0.00           C  
ATOM    482  H   ALA    30      79.738 103.927  29.924  1.00  0.00           H  
ATOM    483  HA  ALA    30      76.936 104.015  29.070  1.00  0.00           H  
ATOM    484  HB1 ALA    30      78.660 106.267  30.184  1.00  0.00           H  
ATOM    485  HB2 ALA    30      76.957 106.432  30.148  1.00  0.00           H  
ATOM    486  HB3 ALA    30      77.566 105.210  31.202  1.00  0.00           H  
ATOM    487  N   ALA    31      78.878 105.661  27.013  1.00  0.00           N  
ATOM    488  CA  ALA    31      78.937 106.565  25.867  1.00  0.00           C  
ATOM    489  C   ALA    31      78.157 106.193  24.669  1.00  0.00           C  
ATOM    490  O   ALA    31      77.768 105.058  24.365  1.00  0.00           O  
ATOM    491  CB  ALA    31      80.395 106.719  25.519  1.00  0.00           C  
ATOM    492  H   ALA    31      79.706 105.139  27.263  1.00  0.00           H  
ATOM    493  HA  ALA    31      78.648 107.551  26.230  1.00  0.00           H  
ATOM    494  HB1 ALA    31      80.466 107.276  24.585  1.00  0.00           H  
ATOM    495  HB2 ALA    31      80.941 107.271  26.284  1.00  0.00           H  
ATOM    496  HB3 ALA    31      80.863 105.737  25.439  1.00  0.00           H  
ATOM    497  N   PRO    32      77.814 107.221  23.868  1.00  0.00           N  
ATOM    498  CA  PRO    32      77.301 107.094  22.592  1.00  0.00           C  
ATOM    499  C   PRO    32      78.328 106.677  21.548  1.00  0.00           C  
ATOM    500  O   PRO    32      79.547 106.858  21.763  1.00  0.00           O  
ATOM    501  CB  PRO    32      76.548 108.372  22.262  1.00  0.00           C  
ATOM    502  CG  PRO    32      77.375 109.407  23.027  1.00  0.00           C  
ATOM    503  CD  PRO    32      78.073 108.614  24.143  1.00  0.00           C  
ATOM    504  HA  PRO    32      76.532 106.321  22.609  1.00  0.00           H  
ATOM    505  HB2 PRO    32      76.540 108.599  21.195  1.00  0.00           H  
ATOM    506  HB3 PRO    32      75.532 108.431  22.650  1.00  0.00           H  
ATOM    507  HG2 PRO    32      78.102 109.918  22.396  1.00  0.00           H  
ATOM    508  HG3 PRO    32      76.741 110.198  23.427  1.00  0.00           H  
ATOM    509  HD2 PRO    32      79.140 108.822  24.229  1.00  0.00           H  
ATOM    510  HD3 PRO    32      77.539 108.900  25.050  1.00  0.00           H  
ATOM    511  N   ALA    33      77.860 106.113  20.481  1.00  0.00           N  
ATOM    512  CA  ALA    33      78.653 106.034  19.287  1.00  0.00           C  
ATOM    513  C   ALA    33      79.386 107.344  18.833  1.00  0.00           C  
ATOM    514  O   ALA    33      78.761 108.434  18.773  1.00  0.00           O  
ATOM    515  CB  ALA    33      77.718 105.508  18.186  1.00  0.00           C  
ATOM    516  H   ALA    33      76.858 105.998  20.426  1.00  0.00           H  
ATOM    517  HA  ALA    33      79.425 105.269  19.370  1.00  0.00           H  
ATOM    518  HB1 ALA    33      78.379 105.462  17.321  1.00  0.00           H  
ATOM    519  HB2 ALA    33      77.349 104.513  18.436  1.00  0.00           H  
ATOM    520  HB3 ALA    33      76.940 106.233  17.946  1.00  0.00           H  
ATOM    521  N   GLY    34      80.672 107.345  18.462  1.00  0.00           N  
ATOM    522  CA  GLY    34      81.442 108.502  17.964  1.00  0.00           C  
ATOM    523  C   GLY    34      81.916 109.390  19.046  1.00  0.00           C  
ATOM    524  O   GLY    34      82.593 110.378  18.680  1.00  0.00           O  
ATOM    525  H   GLY    34      81.212 106.494  18.401  1.00  0.00           H  
ATOM    526  HA2 GLY    34      82.315 108.221  17.375  1.00  0.00           H  
ATOM    527  HA3 GLY    34      80.761 109.143  17.403  1.00  0.00           H  
ATOM    528  N   ALA    35      81.647 109.237  20.384  1.00  0.00           N  
ATOM    529  CA  ALA    35      82.108 110.120  21.422  1.00  0.00           C  
ATOM    530  C   ALA    35      83.620 109.965  21.573  1.00  0.00           C  
ATOM    531  O   ALA    35      84.263 108.924  21.347  1.00  0.00           O  
ATOM    532  CB  ALA    35      81.414 109.756  22.687  1.00  0.00           C  
ATOM    533  H   ALA    35      81.351 108.312  20.663  1.00  0.00           H  
ATOM    534  HA  ALA    35      81.808 111.152  21.238  1.00  0.00           H  
ATOM    535  HB1 ALA    35      81.388 108.679  22.858  1.00  0.00           H  
ATOM    536  HB2 ALA    35      81.908 110.157  23.572  1.00  0.00           H  
ATOM    537  HB3 ALA    35      80.410 110.182  22.682  1.00  0.00           H  
ATOM    538  N   GLN    36      84.214 111.158  21.921  1.00  0.00           N  
ATOM    539  CA  GLN    36      85.678 111.441  21.881  1.00  0.00           C  
ATOM    540  C   GLN    36      86.083 112.208  23.117  1.00  0.00           C  
ATOM    541  O   GLN    36      87.129 112.069  23.775  1.00  0.00           O  
ATOM    542  CB  GLN    36      85.974 112.160  20.536  1.00  0.00           C  
ATOM    543  CG  GLN    36      87.486 112.403  20.215  1.00  0.00           C  
ATOM    544  CD  GLN    36      88.071 113.648  20.809  1.00  0.00           C  
ATOM    545  NE2 GLN    36      89.277 113.982  20.544  1.00  0.00           N  
ATOM    546  OE1 GLN    36      87.498 114.380  21.550  1.00  0.00           O  
ATOM    547  H   GLN    36      83.651 111.986  22.051  1.00  0.00           H  
ATOM    548  HA  GLN    36      86.264 110.523  21.922  1.00  0.00           H  
ATOM    549  HB2 GLN    36      85.651 111.393  19.831  1.00  0.00           H  
ATOM    550  HB3 GLN    36      85.444 113.104  20.656  1.00  0.00           H  
ATOM    551  HG2 GLN    36      88.092 111.585  20.603  1.00  0.00           H  
ATOM    552  HG3 GLN    36      87.546 112.470  19.129  1.00  0.00           H  
ATOM    553 HE21 GLN    36      89.602 114.841  20.963  1.00  0.00           H  
ATOM    554 HE22 GLN    36      89.792 113.684  19.728  1.00  0.00           H  
ATOM    555  N   THR    37      85.133 113.074  23.628  1.00  0.00           N  
ATOM    556  CA  THR    37      85.142 113.783  24.812  1.00  0.00           C  
ATOM    557  C   THR    37      83.748 113.920  25.549  1.00  0.00           C  
ATOM    558  O   THR    37      82.752 113.555  24.918  1.00  0.00           O  
ATOM    559  CB  THR    37      85.770 115.190  24.581  1.00  0.00           C  
ATOM    560  CG2 THR    37      84.849 116.087  23.834  1.00  0.00           C  
ATOM    561  OG1 THR    37      86.179 115.735  25.744  1.00  0.00           O  
ATOM    562  H   THR    37      84.303 113.261  23.082  1.00  0.00           H  
ATOM    563  HA  THR    37      85.785 113.323  25.563  1.00  0.00           H  
ATOM    564  HB  THR    37      86.620 114.961  23.938  1.00  0.00           H  
ATOM    565  HG1 THR    37      86.299 114.984  26.330  1.00  0.00           H  
ATOM    566 HG21 THR    37      84.788 115.771  22.792  1.00  0.00           H  
ATOM    567 HG22 THR    37      83.840 116.142  24.243  1.00  0.00           H  
ATOM    568 HG23 THR    37      85.333 117.062  23.764  1.00  0.00           H  
ATOM    569  N   PHE    38      83.728 114.272  26.846  1.00  0.00           N  
ATOM    570  CA  PHE    38      82.502 114.547  27.595  1.00  0.00           C  
ATOM    571  C   PHE    38      82.681 115.729  28.535  1.00  0.00           C  
ATOM    572  O   PHE    38      83.810 116.152  28.880  1.00  0.00           O  
ATOM    573  CB  PHE    38      81.967 113.289  28.289  1.00  0.00           C  
ATOM    574  CG  PHE    38      82.842 112.758  29.428  1.00  0.00           C  
ATOM    575  CD1 PHE    38      82.771 113.336  30.745  1.00  0.00           C  
ATOM    576  CD2 PHE    38      83.844 111.764  29.203  1.00  0.00           C  
ATOM    577  CE1 PHE    38      83.644 113.044  31.770  1.00  0.00           C  
ATOM    578  CE2 PHE    38      84.790 111.513  30.231  1.00  0.00           C  
ATOM    579  CZ  PHE    38      84.721 112.213  31.477  1.00  0.00           C  
ATOM    580  H   PHE    38      84.615 114.491  27.277  1.00  0.00           H  
ATOM    581  HA  PHE    38      81.651 114.886  27.004  1.00  0.00           H  
ATOM    582  HB2 PHE    38      80.980 113.393  28.739  1.00  0.00           H  
ATOM    583  HB3 PHE    38      81.717 112.477  27.606  1.00  0.00           H  
ATOM    584  HD1 PHE    38      82.051 114.139  30.792  1.00  0.00           H  
ATOM    585  HD2 PHE    38      83.908 111.332  28.214  1.00  0.00           H  
ATOM    586  HE1 PHE    38      83.513 113.516  32.733  1.00  0.00           H  
ATOM    587  HE2 PHE    38      85.579 110.816  29.989  1.00  0.00           H  
ATOM    588  HZ  PHE    38      85.343 111.863  32.288  1.00  0.00           H  
ATOM    589  N   SER    39      81.554 116.300  29.120  1.00  0.00           N  
ATOM    590  CA  SER    39      81.478 117.354  30.008  1.00  0.00           C  
ATOM    591  C   SER    39      80.113 117.276  30.771  1.00  0.00           C  
ATOM    592  O   SER    39      79.333 116.370  30.607  1.00  0.00           O  
ATOM    593  CB  SER    39      81.519 118.727  29.268  1.00  0.00           C  
ATOM    594  OG  SER    39      81.447 119.843  30.083  1.00  0.00           O  
ATOM    595  H   SER    39      80.663 115.963  28.784  1.00  0.00           H  
ATOM    596  HA  SER    39      82.361 117.181  30.624  1.00  0.00           H  
ATOM    597  HB2 SER    39      82.404 118.750  28.633  1.00  0.00           H  
ATOM    598  HB3 SER    39      80.592 118.603  28.708  1.00  0.00           H  
ATOM    599  HG  SER    39      82.313 120.082  30.422  1.00  0.00           H  
ATOM    600  N   LEU    40      79.918 118.214  31.694  1.00  0.00           N  
ATOM    601  CA  LEU    40      78.954 118.085  32.778  1.00  0.00           C  
ATOM    602  C   LEU    40      77.987 119.256  32.955  1.00  0.00           C  
ATOM    603  O   LEU    40      78.478 120.388  32.687  1.00  0.00           O  
ATOM    604  CB  LEU    40      79.722 117.851  34.048  1.00  0.00           C  
ATOM    605  CG  LEU    40      79.933 116.412  34.491  1.00  0.00           C  
ATOM    606  CD1 LEU    40      78.552 115.643  34.726  1.00  0.00           C  
ATOM    607  CD2 LEU    40      80.683 115.522  33.571  1.00  0.00           C  
ATOM    608  H   LEU    40      80.644 118.916  31.674  1.00  0.00           H  
ATOM    609  HA  LEU    40      78.319 117.213  32.622  1.00  0.00           H  
ATOM    610  HB2 LEU    40      80.704 118.324  34.089  1.00  0.00           H  
ATOM    611  HB3 LEU    40      79.188 118.239  34.915  1.00  0.00           H  
ATOM    612  HG  LEU    40      80.495 116.437  35.424  1.00  0.00           H  
ATOM    613 HD11 LEU    40      78.644 114.650  35.166  1.00  0.00           H  
ATOM    614 HD12 LEU    40      77.986 116.294  35.391  1.00  0.00           H  
ATOM    615 HD13 LEU    40      77.989 115.622  33.793  1.00  0.00           H  
ATOM    616 HD21 LEU    40      80.941 114.582  34.060  1.00  0.00           H  
ATOM    617 HD22 LEU    40      80.202 115.261  32.629  1.00  0.00           H  
ATOM    618 HD23 LEU    40      81.651 115.973  33.354  1.00  0.00           H  
ATOM    619  N   LYS    41      76.753 119.013  33.348  1.00  0.00           N  
ATOM    620  CA  LYS    41      75.789 120.131  33.664  1.00  0.00           C  
ATOM    621  C   LYS    41      74.903 119.798  34.813  1.00  0.00           C  
ATOM    622  O   LYS    41      74.470 118.628  34.812  1.00  0.00           O  
ATOM    623  CB  LYS    41      75.008 120.679  32.443  1.00  0.00           C  
ATOM    624  CG  LYS    41      74.560 122.054  32.516  1.00  0.00           C  
ATOM    625  CD  LYS    41      73.667 122.503  31.410  1.00  0.00           C  
ATOM    626  CE  LYS    41      73.528 124.039  31.661  1.00  0.00           C  
ATOM    627  NZ  LYS    41      72.791 124.750  30.583  1.00  0.00           N1+
ATOM    628  H   LYS    41      76.411 118.063  33.307  1.00  0.00           H  
ATOM    629  HA  LYS    41      76.376 120.976  34.024  1.00  0.00           H  
ATOM    630  HB2 LYS    41      75.612 120.456  31.564  1.00  0.00           H  
ATOM    631  HB3 LYS    41      74.138 120.058  32.230  1.00  0.00           H  
ATOM    632  HG2 LYS    41      73.991 122.184  33.436  1.00  0.00           H  
ATOM    633  HG3 LYS    41      75.406 122.738  32.592  1.00  0.00           H  
ATOM    634  HD2 LYS    41      74.076 122.346  30.412  1.00  0.00           H  
ATOM    635  HD3 LYS    41      72.732 121.942  31.430  1.00  0.00           H  
ATOM    636  HE2 LYS    41      73.066 124.313  32.609  1.00  0.00           H  
ATOM    637  HE3 LYS    41      74.500 124.528  31.721  1.00  0.00           H  
ATOM    638  HZ1 LYS    41      72.714 125.755  30.653  1.00  0.00           H  
ATOM    639  HZ2 LYS    41      73.380 124.700  29.764  1.00  0.00           H  
ATOM    640  HZ3 LYS    41      71.869 124.374  30.413  1.00  0.00           H  
ATOM    641  N   HIP    42      74.564 120.636  35.823  1.00  0.00           N  
ATOM    642  CA  HIP    42      73.825 120.110  37.017  1.00  0.00           C  
ATOM    643  C   HIP    42      72.817 121.086  37.523  1.00  0.00           C  
ATOM    644  O   HIP    42      73.014 122.326  37.386  1.00  0.00           O  
ATOM    645  CB  HIP    42      74.813 119.738  38.090  1.00  0.00           C  
ATOM    646  CG  HIP    42      75.796 120.776  38.538  1.00  0.00           C  
ATOM    647  CD2 HIP    42      77.178 120.797  38.345  1.00  0.00           C  
ATOM    648  ND1 HIP    42      75.483 121.725  39.429  1.00  0.00           N1+
ATOM    649  CE1 HIP    42      76.639 122.363  39.811  1.00  0.00           C  
ATOM    650  NE2 HIP    42      77.706 121.812  39.091  1.00  0.00           N  
ATOM    651  H   HIP    42      75.038 121.525  35.895  1.00  0.00           H  
ATOM    652  HA  HIP    42      73.273 119.207  36.754  1.00  0.00           H  
ATOM    653  HB2 HIP    42      74.289 119.421  38.991  1.00  0.00           H  
ATOM    654  HB3 HIP    42      75.478 118.948  37.742  1.00  0.00           H  
ATOM    655  HD1 HIP    42      74.600 121.855  39.902  1.00  0.00           H  
ATOM    656  HD2 HIP    42      77.724 119.973  37.909  1.00  0.00           H  
ATOM    657  HE1 HIP    42      76.641 123.118  40.583  1.00  0.00           H  
ATOM    658  HE2 HIP    42      78.645 122.184  39.087  1.00  0.00           H  
ATOM    659  N   SER    43      71.895 120.706  38.353  1.00  0.00           N  
ATOM    660  CA  SER    43      71.187 121.544  39.330  1.00  0.00           C  
ATOM    661  C   SER    43      71.993 121.952  40.640  1.00  0.00           C  
ATOM    662  O   SER    43      73.104 121.474  40.751  1.00  0.00           O  
ATOM    663  CB  SER    43      69.800 120.975  39.784  1.00  0.00           C  
ATOM    664  OG  SER    43      68.977 120.542  38.728  1.00  0.00           O  
ATOM    665  H   SER    43      71.752 119.708  38.417  1.00  0.00           H  
ATOM    666  HA  SER    43      71.055 122.511  38.845  1.00  0.00           H  
ATOM    667  HB2 SER    43      70.031 120.179  40.491  1.00  0.00           H  
ATOM    668  HB3 SER    43      69.208 121.696  40.347  1.00  0.00           H  
ATOM    669  HG  SER    43      68.153 121.034  38.727  1.00  0.00           H  
ATOM    670  N   GLU    44      71.439 122.881  41.456  1.00  0.00           N  
ATOM    671  CA  GLU    44      72.234 123.603  42.511  1.00  0.00           C  
ATOM    672  C   GLU    44      72.674 122.918  43.739  1.00  0.00           C  
ATOM    673  O   GLU    44      73.765 123.213  44.315  1.00  0.00           O  
ATOM    674  CB  GLU    44      71.532 124.972  42.937  1.00  0.00           C  
ATOM    675  CG  GLU    44      71.122 125.935  41.730  1.00  0.00           C  
ATOM    676  CD  GLU    44      69.683 125.719  41.160  1.00  0.00           C  
ATOM    677  OE1 GLU    44      69.166 124.591  40.976  1.00  0.00           O  
ATOM    678  OE2 GLU    44      69.078 126.713  40.645  1.00  0.00           O1-
ATOM    679  H   GLU    44      70.522 123.234  41.223  1.00  0.00           H  
ATOM    680  HA  GLU    44      73.146 123.867  41.975  1.00  0.00           H  
ATOM    681  HB2 GLU    44      70.707 124.804  43.629  1.00  0.00           H  
ATOM    682  HB3 GLU    44      72.330 125.592  43.344  1.00  0.00           H  
ATOM    683  HG2 GLU    44      71.152 126.892  42.252  1.00  0.00           H  
ATOM    684  HG3 GLU    44      71.873 125.822  40.949  1.00  0.00           H  
ATOM    685  N   HIP    45      71.860 122.078  44.222  1.00  0.00           N  
ATOM    686  CA  HIP    45      72.208 121.123  45.357  1.00  0.00           C  
ATOM    687  C   HIP    45      73.193 119.988  45.016  1.00  0.00           C  
ATOM    688  O   HIP    45      73.599 119.308  45.983  1.00  0.00           O  
ATOM    689  CB  HIP    45      70.943 120.551  45.970  1.00  0.00           C  
ATOM    690  CG  HIP    45      69.773 121.461  46.399  1.00  0.00           C  
ATOM    691  CD2 HIP    45      69.751 122.327  47.500  1.00  0.00           C  
ATOM    692  ND1 HIP    45      68.670 121.875  45.652  1.00  0.00           N1+
ATOM    693  CE1 HIP    45      68.052 122.936  46.228  1.00  0.00           C  
ATOM    694  NE2 HIP    45      68.672 123.190  47.415  1.00  0.00           N  
ATOM    695  H   HIP    45      71.091 121.896  43.594  1.00  0.00           H  
ATOM    696  HA  HIP    45      72.683 121.773  46.092  1.00  0.00           H  
ATOM    697  HB2 HIP    45      70.550 119.862  45.222  1.00  0.00           H  
ATOM    698  HB3 HIP    45      71.314 120.031  46.853  1.00  0.00           H  
ATOM    699  HD1 HIP    45      68.428 121.544  44.730  1.00  0.00           H  
ATOM    700  HD2 HIP    45      70.498 122.418  48.275  1.00  0.00           H  
ATOM    701  HE1 HIP    45      67.191 123.488  45.879  1.00  0.00           H  
ATOM    702  HE2 HIP    45      68.528 124.013  47.982  1.00  0.00           H  
ATOM    703  N   VAL    46      73.546 119.734  43.771  1.00  0.00           N  
ATOM    704  CA  VAL    46      74.444 118.649  43.288  1.00  0.00           C  
ATOM    705  C   VAL    46      75.851 119.228  42.978  1.00  0.00           C  
ATOM    706  O   VAL    46      75.991 120.189  42.232  1.00  0.00           O  
ATOM    707  CB  VAL    46      73.800 117.814  42.137  1.00  0.00           C  
ATOM    708  CG1 VAL    46      74.739 116.722  41.527  1.00  0.00           C  
ATOM    709  CG2 VAL    46      72.443 117.276  42.726  1.00  0.00           C  
ATOM    710  H   VAL    46      73.228 120.400  43.082  1.00  0.00           H  
ATOM    711  HA  VAL    46      74.520 117.966  44.134  1.00  0.00           H  
ATOM    712  HB  VAL    46      73.457 118.520  41.381  1.00  0.00           H  
ATOM    713 HG11 VAL    46      75.290 116.161  42.281  1.00  0.00           H  
ATOM    714 HG12 VAL    46      74.285 116.117  40.742  1.00  0.00           H  
ATOM    715 HG13 VAL    46      75.424 117.207  40.831  1.00  0.00           H  
ATOM    716 HG21 VAL    46      71.820 118.028  43.210  1.00  0.00           H  
ATOM    717 HG22 VAL    46      71.850 116.820  41.933  1.00  0.00           H  
ATOM    718 HG23 VAL    46      72.550 116.413  43.384  1.00  0.00           H  
ATOM    719  N   TRP    47      76.817 118.636  43.529  1.00  0.00           N  
ATOM    720  CA  TRP    47      78.204 118.765  43.228  1.00  0.00           C  
ATOM    721  C   TRP    47      78.720 117.542  42.378  1.00  0.00           C  
ATOM    722  O   TRP    47      78.118 116.430  42.538  1.00  0.00           O  
ATOM    723  CB  TRP    47      79.073 119.000  44.458  1.00  0.00           C  
ATOM    724  CG  TRP    47      79.082 120.419  44.954  1.00  0.00           C  
ATOM    725  CD1 TRP    47      80.069 121.267  44.748  1.00  0.00           C  
ATOM    726  CD2 TRP    47      78.071 121.085  45.724  1.00  0.00           C  
ATOM    727  CE2 TRP    47      78.479 122.490  45.780  1.00  0.00           C  
ATOM    728  CE3 TRP    47      76.824 120.707  46.273  1.00  0.00           C  
ATOM    729  NE1 TRP    47      79.767 122.508  45.233  1.00  0.00           N  
ATOM    730  CZ2 TRP    47      77.622 123.473  46.206  1.00  0.00           C  
ATOM    731  CZ3 TRP    47      75.984 121.768  46.801  1.00  0.00           C  
ATOM    732  CH2 TRP    47      76.329 123.092  46.720  1.00  0.00           C  
ATOM    733  H   TRP    47      76.608 117.860  44.142  1.00  0.00           H  
ATOM    734  HA  TRP    47      78.440 119.597  42.565  1.00  0.00           H  
ATOM    735  HB2 TRP    47      78.751 118.270  45.201  1.00  0.00           H  
ATOM    736  HB3 TRP    47      80.077 118.699  44.160  1.00  0.00           H  
ATOM    737  HD1 TRP    47      80.955 121.011  44.186  1.00  0.00           H  
ATOM    738  HE1 TRP    47      80.287 123.370  45.154  1.00  0.00           H  
ATOM    739  HE3 TRP    47      76.595 119.655  46.184  1.00  0.00           H  
ATOM    740  HZ2 TRP    47      77.935 124.500  46.094  1.00  0.00           H  
ATOM    741  HZ3 TRP    47      74.992 121.507  47.139  1.00  0.00           H  
ATOM    742  HH2 TRP    47      75.538 123.801  46.917  1.00  0.00           H  
ATOM    743  N   VAL    48      79.872 117.616  41.649  1.00  0.00           N  
ATOM    744  CA  VAL    48      80.305 116.565  40.752  1.00  0.00           C  
ATOM    745  C   VAL    48      81.878 116.579  40.625  1.00  0.00           C  
ATOM    746  O   VAL    48      82.570 117.595  40.685  1.00  0.00           O  
ATOM    747  CB  VAL    48      79.691 116.601  39.234  1.00  0.00           C  
ATOM    748  CG1 VAL    48      78.177 116.376  39.214  1.00  0.00           C  
ATOM    749  CG2 VAL    48      80.055 117.845  38.495  1.00  0.00           C  
ATOM    750  H   VAL    48      80.319 118.494  41.425  1.00  0.00           H  
ATOM    751  HA  VAL    48      80.038 115.588  41.156  1.00  0.00           H  
ATOM    752  HB  VAL    48      80.147 115.753  38.723  1.00  0.00           H  
ATOM    753 HG11 VAL    48      77.696 117.125  39.843  1.00  0.00           H  
ATOM    754 HG12 VAL    48      77.697 116.430  38.237  1.00  0.00           H  
ATOM    755 HG13 VAL    48      77.897 115.446  39.709  1.00  0.00           H  
ATOM    756 HG21 VAL    48      79.452 118.658  38.900  1.00  0.00           H  
ATOM    757 HG22 VAL    48      81.099 118.139  38.603  1.00  0.00           H  
ATOM    758 HG23 VAL    48      79.811 117.735  37.439  1.00  0.00           H  
ATOM    759  N   GLU    49      82.446 115.336  40.442  1.00  0.00           N  
ATOM    760  CA  GLU    49      83.912 115.119  40.316  1.00  0.00           C  
ATOM    761  C   GLU    49      84.143 114.000  39.433  1.00  0.00           C  
ATOM    762  O   GLU    49      83.810 112.898  39.656  1.00  0.00           O  
ATOM    763  CB  GLU    49      84.676 114.821  41.674  1.00  0.00           C  
ATOM    764  CG  GLU    49      86.058 115.433  41.627  1.00  0.00           C  
ATOM    765  CD  GLU    49      86.816 115.239  42.939  1.00  0.00           C  
ATOM    766  OE1 GLU    49      86.291 114.675  43.918  1.00  0.00           O  
ATOM    767  OE2 GLU    49      88.024 115.599  43.041  1.00  0.00           O1-
ATOM    768  H   GLU    49      81.888 114.515  40.623  1.00  0.00           H  
ATOM    769  HA  GLU    49      84.407 116.028  39.975  1.00  0.00           H  
ATOM    770  HB2 GLU    49      84.277 115.182  42.621  1.00  0.00           H  
ATOM    771  HB3 GLU    49      84.677 113.740  41.813  1.00  0.00           H  
ATOM    772  HG2 GLU    49      86.533 114.877  40.819  1.00  0.00           H  
ATOM    773  HG3 GLU    49      86.003 116.482  41.334  1.00  0.00           H  
ATOM    774  N   VAL    50      84.708 114.401  38.296  1.00  0.00           N  
ATOM    775  CA  VAL    50      85.324 113.469  37.292  1.00  0.00           C  
ATOM    776  C   VAL    50      86.688 112.836  37.751  1.00  0.00           C  
ATOM    777  O   VAL    50      87.657 113.596  38.007  1.00  0.00           O  
ATOM    778  CB  VAL    50      85.406 114.206  35.963  1.00  0.00           C  
ATOM    779  CG1 VAL    50      86.146 113.383  34.882  1.00  0.00           C  
ATOM    780  CG2 VAL    50      83.920 114.340  35.493  1.00  0.00           C  
ATOM    781  H   VAL    50      84.986 115.369  38.228  1.00  0.00           H  
ATOM    782  HA  VAL    50      84.666 112.601  37.247  1.00  0.00           H  
ATOM    783  HB  VAL    50      86.023 115.105  35.975  1.00  0.00           H  
ATOM    784 HG11 VAL    50      85.845 112.335  34.881  1.00  0.00           H  
ATOM    785 HG12 VAL    50      85.937 113.695  33.859  1.00  0.00           H  
ATOM    786 HG13 VAL    50      87.235 113.376  34.919  1.00  0.00           H  
ATOM    787 HG21 VAL    50      84.119 114.874  34.564  1.00  0.00           H  
ATOM    788 HG22 VAL    50      83.566 113.322  35.330  1.00  0.00           H  
ATOM    789 HG23 VAL    50      83.340 114.986  36.151  1.00  0.00           H  
ATOM    790  N   VAL    51      86.707 111.536  37.934  1.00  0.00           N  
ATOM    791  CA  VAL    51      87.663 110.817  38.862  1.00  0.00           C  
ATOM    792  C   VAL    51      88.176 109.485  38.287  1.00  0.00           C  
ATOM    793  O   VAL    51      87.470 108.846  37.495  1.00  0.00           O  
ATOM    794  CB  VAL    51      87.094 110.658  40.229  1.00  0.00           C  
ATOM    795  CG1 VAL    51      86.951 111.936  41.058  1.00  0.00           C  
ATOM    796  CG2 VAL    51      85.707 110.010  40.224  1.00  0.00           C  
ATOM    797  H   VAL    51      85.948 110.968  37.586  1.00  0.00           H  
ATOM    798  HA  VAL    51      88.553 111.438  38.965  1.00  0.00           H  
ATOM    799  HB  VAL    51      87.791 110.052  40.809  1.00  0.00           H  
ATOM    800 HG11 VAL    51      86.335 112.595  40.447  1.00  0.00           H  
ATOM    801 HG12 VAL    51      86.401 111.612  41.942  1.00  0.00           H  
ATOM    802 HG13 VAL    51      87.858 112.494  41.286  1.00  0.00           H  
ATOM    803 HG21 VAL    51      85.358 109.731  41.218  1.00  0.00           H  
ATOM    804 HG22 VAL    51      84.969 110.530  39.614  1.00  0.00           H  
ATOM    805 HG23 VAL    51      85.834 109.065  39.696  1.00  0.00           H  
ATOM    806  N   ARG    52      89.431 109.092  38.657  1.00  0.00           N  
ATOM    807  CA  ARG    52      90.142 107.855  38.346  1.00  0.00           C  
ATOM    808  C   ARG    52      91.069 107.511  39.538  1.00  0.00           C  
ATOM    809  O   ARG    52      91.642 108.393  40.160  1.00  0.00           O  
ATOM    810  CB  ARG    52      90.893 107.982  37.031  1.00  0.00           C  
ATOM    811  CG  ARG    52      91.868 106.818  36.755  1.00  0.00           C  
ATOM    812  CD  ARG    52      92.454 106.862  35.347  1.00  0.00           C  
ATOM    813  NE  ARG    52      93.082 108.204  35.127  1.00  0.00           N  
ATOM    814  CZ  ARG    52      94.203 108.751  35.648  1.00  0.00           C  
ATOM    815  NH1 ARG    52      95.038 108.113  36.391  1.00  0.00           N1+
ATOM    816  NH2 ARG    52      94.526 109.961  35.396  1.00  0.00           N  
ATOM    817  H   ARG    52      89.925 109.744  39.251  1.00  0.00           H  
ATOM    818  HA  ARG    52      89.459 107.009  38.271  1.00  0.00           H  
ATOM    819  HB2 ARG    52      90.186 108.086  36.207  1.00  0.00           H  
ATOM    820  HB3 ARG    52      91.447 108.920  37.063  1.00  0.00           H  
ATOM    821  HG2 ARG    52      92.746 106.824  37.401  1.00  0.00           H  
ATOM    822  HG3 ARG    52      91.367 105.851  36.704  1.00  0.00           H  
ATOM    823  HD2 ARG    52      93.151 106.039  35.195  1.00  0.00           H  
ATOM    824  HD3 ARG    52      91.619 106.701  34.665  1.00  0.00           H  
ATOM    825  HE  ARG    52      92.603 108.874  34.543  1.00  0.00           H  
ATOM    826 HH11 ARG    52      94.878 107.130  36.560  1.00  0.00           H  
ATOM    827 HH12 ARG    52      95.828 108.499  36.887  1.00  0.00           H  
ATOM    828 HH21 ARG    52      93.791 110.405  34.863  1.00  0.00           H  
ATOM    829 HH22 ARG    52      95.432 110.286  35.701  1.00  0.00           H  
ATOM    830  N   ASP    53      91.149 106.209  39.974  1.00  0.00           N  
ATOM    831  CA  ASP    53      91.795 105.774  41.246  1.00  0.00           C  
ATOM    832  C   ASP    53      91.380 106.626  42.464  1.00  0.00           C  
ATOM    833  O   ASP    53      91.983 106.726  43.529  1.00  0.00           O  
ATOM    834  CB  ASP    53      93.327 105.798  41.080  1.00  0.00           C  
ATOM    835  CG  ASP    53      93.792 104.889  40.044  1.00  0.00           C  
ATOM    836  OD1 ASP    53      95.016 105.052  39.699  1.00  0.00           O  
ATOM    837  OD2 ASP    53      93.067 104.082  39.389  1.00  0.00           O1-
ATOM    838  H   ASP    53      90.666 105.476  39.475  1.00  0.00           H  
ATOM    839  HA  ASP    53      91.404 104.785  41.485  1.00  0.00           H  
ATOM    840  HB2 ASP    53      93.625 106.819  40.839  1.00  0.00           H  
ATOM    841  HB3 ASP    53      93.888 105.643  42.001  1.00  0.00           H  
ATOM    842  N   GLY    54      90.090 107.055  42.329  1.00  0.00           N  
ATOM    843  CA  GLY    54      89.464 107.794  43.417  1.00  0.00           C  
ATOM    844  C   GLY    54      90.004 109.247  43.540  1.00  0.00           C  
ATOM    845  O   GLY    54      89.793 109.850  44.553  1.00  0.00           O  
ATOM    846  H   GLY    54      89.540 106.678  41.570  1.00  0.00           H  
ATOM    847  HA2 GLY    54      88.435 107.922  43.081  1.00  0.00           H  
ATOM    848  HA3 GLY    54      89.716 107.239  44.321  1.00  0.00           H  
ATOM    849  N   GLU    55      90.615 109.727  42.461  1.00  0.00           N  
ATOM    850  CA  GLU    55      91.286 111.055  42.345  1.00  0.00           C  
ATOM    851  C   GLU    55      90.976 111.858  41.162  1.00  0.00           C  
ATOM    852  O   GLU    55      90.552 111.345  40.135  1.00  0.00           O  
ATOM    853  CB  GLU    55      92.848 110.851  42.411  1.00  0.00           C  
ATOM    854  CG  GLU    55      93.520 110.195  43.654  1.00  0.00           C  
ATOM    855  CD  GLU    55      93.359 110.992  44.968  1.00  0.00           C  
ATOM    856  OE1 GLU    55      93.502 110.352  46.056  1.00  0.00           O  
ATOM    857  OE2 GLU    55      93.033 112.213  45.092  1.00  0.00           O1-
ATOM    858  H   GLU    55      90.610 109.116  41.656  1.00  0.00           H  
ATOM    859  HA  GLU    55      91.038 111.706  43.183  1.00  0.00           H  
ATOM    860  HB2 GLU    55      93.150 110.239  41.561  1.00  0.00           H  
ATOM    861  HB3 GLU    55      93.412 111.770  42.251  1.00  0.00           H  
ATOM    862  HG2 GLU    55      93.155 109.172  43.743  1.00  0.00           H  
ATOM    863  HG3 GLU    55      94.599 110.140  43.510  1.00  0.00           H  
ATOM    864  N   ALA    56      91.128 113.171  41.215  1.00  0.00           N  
ATOM    865  CA  ALA    56      90.726 114.071  40.124  1.00  0.00           C  
ATOM    866  C   ALA    56      91.515 113.960  38.849  1.00  0.00           C  
ATOM    867  O   ALA    56      92.743 114.200  38.813  1.00  0.00           O  
ATOM    868  CB  ALA    56      90.556 115.442  40.635  1.00  0.00           C  
ATOM    869  H   ALA    56      91.504 113.536  42.078  1.00  0.00           H  
ATOM    870  HA  ALA    56      89.776 113.709  39.730  1.00  0.00           H  
ATOM    871  HB1 ALA    56      89.758 115.422  41.377  1.00  0.00           H  
ATOM    872  HB2 ALA    56      91.531 115.834  40.925  1.00  0.00           H  
ATOM    873  HB3 ALA    56      90.170 116.024  39.798  1.00  0.00           H  
ATOM    874  N   GLU    57      90.780 113.569  37.791  1.00  0.00           N  
ATOM    875  CA  GLU    57      91.214 113.330  36.412  1.00  0.00           C  
ATOM    876  C   GLU    57      91.505 114.615  35.623  1.00  0.00           C  
ATOM    877  O   GLU    57      90.710 115.592  35.707  1.00  0.00           O  
ATOM    878  CB  GLU    57      90.188 112.402  35.723  1.00  0.00           C  
ATOM    879  CG  GLU    57      90.278 112.098  34.189  1.00  0.00           C  
ATOM    880  CD  GLU    57      91.634 111.306  33.866  1.00  0.00           C  
ATOM    881  OE1 GLU    57      91.430 110.106  33.502  1.00  0.00           O  
ATOM    882  OE2 GLU    57      92.754 111.792  34.076  1.00  0.00           O1-
ATOM    883  H   GLU    57      89.806 113.401  38.001  1.00  0.00           H  
ATOM    884  HA  GLU    57      92.133 112.764  36.564  1.00  0.00           H  
ATOM    885  HB2 GLU    57      90.220 111.490  36.320  1.00  0.00           H  
ATOM    886  HB3 GLU    57      89.193 112.797  35.925  1.00  0.00           H  
ATOM    887  HG2 GLU    57      89.359 111.606  33.870  1.00  0.00           H  
ATOM    888  HG3 GLU    57      90.321 113.066  33.690  1.00  0.00           H  
ATOM    889  N   GLU    58      92.602 114.775  34.859  1.00  0.00           N  
ATOM    890  CA  GLU    58      93.177 116.033  34.335  1.00  0.00           C  
ATOM    891  C   GLU    58      92.404 116.535  33.131  1.00  0.00           C  
ATOM    892  O   GLU    58      92.380 115.937  32.058  1.00  0.00           O  
ATOM    893  CB  GLU    58      94.624 115.693  33.896  1.00  0.00           C  
ATOM    894  CG  GLU    58      95.619 115.160  34.982  1.00  0.00           C  
ATOM    895  CD  GLU    58      95.953 116.061  36.188  1.00  0.00           C  
ATOM    896  OE1 GLU    58      95.183 116.962  36.491  1.00  0.00           O  
ATOM    897  OE2 GLU    58      97.080 115.910  36.844  1.00  0.00           O1-
ATOM    898  H   GLU    58      93.019 113.912  34.538  1.00  0.00           H  
ATOM    899  HA  GLU    58      93.232 116.869  35.032  1.00  0.00           H  
ATOM    900  HB2 GLU    58      94.597 114.950  33.099  1.00  0.00           H  
ATOM    901  HB3 GLU    58      95.128 116.556  33.460  1.00  0.00           H  
ATOM    902  HG2 GLU    58      95.128 114.300  35.437  1.00  0.00           H  
ATOM    903  HG3 GLU    58      96.566 114.855  34.535  1.00  0.00           H  
ATOM    904  N   VAL    59      91.760 117.660  33.243  1.00  0.00           N  
ATOM    905  CA  VAL    59      90.909 118.278  32.173  1.00  0.00           C  
ATOM    906  C   VAL    59      91.694 118.754  30.915  1.00  0.00           C  
ATOM    907  O   VAL    59      92.712 119.368  31.032  1.00  0.00           O  
ATOM    908  CB  VAL    59      90.120 119.417  32.838  1.00  0.00           C  
ATOM    909  CG1 VAL    59      91.127 120.518  33.319  1.00  0.00           C  
ATOM    910  CG2 VAL    59      89.033 119.859  31.947  1.00  0.00           C  
ATOM    911  H   VAL    59      92.011 118.292  33.990  1.00  0.00           H  
ATOM    912  HA  VAL    59      90.226 117.526  31.778  1.00  0.00           H  
ATOM    913  HB  VAL    59      89.637 119.007  33.725  1.00  0.00           H  
ATOM    914 HG11 VAL    59      90.555 121.292  33.830  1.00  0.00           H  
ATOM    915 HG12 VAL    59      91.901 120.103  33.964  1.00  0.00           H  
ATOM    916 HG13 VAL    59      91.487 121.022  32.422  1.00  0.00           H  
ATOM    917 HG21 VAL    59      89.364 120.260  30.989  1.00  0.00           H  
ATOM    918 HG22 VAL    59      88.427 118.976  31.745  1.00  0.00           H  
ATOM    919 HG23 VAL    59      88.422 120.562  32.514  1.00  0.00           H  
ATOM    920  N   ALA    60      91.248 118.506  29.626  1.00  0.00           N  
ATOM    921  CA  ALA    60      91.851 118.741  28.345  1.00  0.00           C  
ATOM    922  C   ALA    60      91.805 120.258  28.037  1.00  0.00           C  
ATOM    923  O   ALA    60      92.848 120.846  27.840  1.00  0.00           O  
ATOM    924  CB  ALA    60      91.217 117.875  27.217  1.00  0.00           C  
ATOM    925  H   ALA    60      90.360 118.025  29.630  1.00  0.00           H  
ATOM    926  HA  ALA    60      92.920 118.542  28.270  1.00  0.00           H  
ATOM    927  HB1 ALA    60      91.796 117.898  26.294  1.00  0.00           H  
ATOM    928  HB2 ALA    60      91.153 116.862  27.614  1.00  0.00           H  
ATOM    929  HB3 ALA    60      90.220 118.284  27.055  1.00  0.00           H  
ATOM    930  N   THR    61      90.578 120.851  28.141  1.00  0.00           N  
ATOM    931  CA  THR    61      90.262 122.253  28.301  1.00  0.00           C  
ATOM    932  C   THR    61      89.351 122.673  29.516  1.00  0.00           C  
ATOM    933  O   THR    61      88.137 122.553  29.449  1.00  0.00           O  
ATOM    934  CB  THR    61      89.651 122.763  26.987  1.00  0.00           C  
ATOM    935  CG2 THR    61      89.567 124.251  26.884  1.00  0.00           C  
ATOM    936  OG1 THR    61      90.481 122.549  25.875  1.00  0.00           O  
ATOM    937  H   THR    61      89.792 120.232  28.275  1.00  0.00           H  
ATOM    938  HA  THR    61      91.177 122.810  28.501  1.00  0.00           H  
ATOM    939  HB  THR    61      88.703 122.298  26.716  1.00  0.00           H  
ATOM    940  HG1 THR    61      90.161 121.728  25.492  1.00  0.00           H  
ATOM    941 HG21 THR    61      89.015 124.716  27.700  1.00  0.00           H  
ATOM    942 HG22 THR    61      90.582 124.646  26.829  1.00  0.00           H  
ATOM    943 HG23 THR    61      89.082 124.534  25.949  1.00  0.00           H  
ATOM    944  N   ASN    62      90.027 123.140  30.609  1.00  0.00           N  
ATOM    945  CA  ASN    62      89.477 123.468  31.883  1.00  0.00           C  
ATOM    946  C   ASN    62      88.263 124.452  31.746  1.00  0.00           C  
ATOM    947  O   ASN    62      87.140 124.178  32.267  1.00  0.00           O  
ATOM    948  CB  ASN    62      90.539 124.058  32.813  1.00  0.00           C  
ATOM    949  CG  ASN    62      90.038 124.684  34.114  1.00  0.00           C  
ATOM    950  ND2 ASN    62      90.049 126.020  34.329  1.00  0.00           N  
ATOM    951  OD1 ASN    62      89.437 123.961  34.959  1.00  0.00           O  
ATOM    952  H   ASN    62      91.016 123.183  30.408  1.00  0.00           H  
ATOM    953  HA  ASN    62      89.198 122.584  32.456  1.00  0.00           H  
ATOM    954  HB2 ASN    62      91.233 123.243  33.016  1.00  0.00           H  
ATOM    955  HB3 ASN    62      90.985 124.864  32.230  1.00  0.00           H  
ATOM    956 HD21 ASN    62      89.523 126.409  35.099  1.00  0.00           H  
ATOM    957 HD22 ASN    62      90.532 126.542  33.612  1.00  0.00           H  
ATOM    958  N   GLY    63      88.384 125.483  30.879  1.00  0.00           N  
ATOM    959  CA  GLY    63      87.377 126.513  30.663  1.00  0.00           C  
ATOM    960  C   GLY    63      86.029 126.029  30.111  1.00  0.00           C  
ATOM    961  O   GLY    63      84.992 126.421  30.656  1.00  0.00           O  
ATOM    962  H   GLY    63      89.339 125.715  30.648  1.00  0.00           H  
ATOM    963  HA2 GLY    63      87.116 126.868  31.660  1.00  0.00           H  
ATOM    964  HA3 GLY    63      87.786 127.310  30.041  1.00  0.00           H  
ATOM    965  N   LYS    64      86.046 125.353  29.005  1.00  0.00           N  
ATOM    966  CA  LYS    64      84.944 124.694  28.321  1.00  0.00           C  
ATOM    967  C   LYS    64      84.498 123.376  29.134  1.00  0.00           C  
ATOM    968  O   LYS    64      83.673 122.627  28.731  1.00  0.00           O  
ATOM    969  CB  LYS    64      85.160 124.391  26.848  1.00  0.00           C  
ATOM    970  CG  LYS    64      85.465 125.653  25.981  1.00  0.00           C  
ATOM    971  CD  LYS    64      86.214 125.295  24.654  1.00  0.00           C  
ATOM    972  CE  LYS    64      85.352 124.228  23.872  1.00  0.00           C  
ATOM    973  NZ  LYS    64      85.857 124.098  22.536  1.00  0.00           N1+
ATOM    974  H   LYS    64      86.969 125.342  28.596  1.00  0.00           H  
ATOM    975  HA  LYS    64      84.097 125.381  28.339  1.00  0.00           H  
ATOM    976  HB2 LYS    64      86.019 123.722  26.800  1.00  0.00           H  
ATOM    977  HB3 LYS    64      84.291 123.903  26.409  1.00  0.00           H  
ATOM    978  HG2 LYS    64      84.595 126.166  25.571  1.00  0.00           H  
ATOM    979  HG3 LYS    64      86.127 126.324  26.530  1.00  0.00           H  
ATOM    980  HD2 LYS    64      86.303 126.219  24.082  1.00  0.00           H  
ATOM    981  HD3 LYS    64      87.221 124.882  24.717  1.00  0.00           H  
ATOM    982  HE2 LYS    64      85.029 123.299  24.342  1.00  0.00           H  
ATOM    983  HE3 LYS    64      84.414 124.775  23.773  1.00  0.00           H  
ATOM    984  HZ1 LYS    64      86.676 123.509  22.491  1.00  0.00           H  
ATOM    985  HZ2 LYS    64      85.190 123.647  21.926  1.00  0.00           H  
ATOM    986  HZ3 LYS    64      86.121 124.971  22.102  1.00  0.00           H  
ATOM    987  N   GLN    65      85.207 123.102  30.248  1.00  0.00           N  
ATOM    988  CA  GLN    65      85.118 121.973  31.224  1.00  0.00           C  
ATOM    989  C   GLN    65      84.922 120.628  30.538  1.00  0.00           C  
ATOM    990  O   GLN    65      83.966 119.889  30.761  1.00  0.00           O  
ATOM    991  CB  GLN    65      84.083 122.372  32.274  1.00  0.00           C  
ATOM    992  CG  GLN    65      84.050 121.420  33.520  1.00  0.00           C  
ATOM    993  CD  GLN    65      82.876 121.776  34.436  1.00  0.00           C  
ATOM    994  NE2 GLN    65      83.112 121.818  35.725  1.00  0.00           N  
ATOM    995  OE1 GLN    65      81.841 122.127  34.025  1.00  0.00           O  
ATOM    996  H   GLN    65      85.923 123.777  30.477  1.00  0.00           H  
ATOM    997  HA  GLN    65      86.022 121.817  31.813  1.00  0.00           H  
ATOM    998  HB2 GLN    65      84.436 123.328  32.660  1.00  0.00           H  
ATOM    999  HB3 GLN    65      83.101 122.347  31.802  1.00  0.00           H  
ATOM   1000  HG2 GLN    65      83.937 120.375  33.231  1.00  0.00           H  
ATOM   1001  HG3 GLN    65      85.010 121.484  34.032  1.00  0.00           H  
ATOM   1002 HE21 GLN    65      82.464 122.325  36.310  1.00  0.00           H  
ATOM   1003 HE22 GLN    65      84.035 121.505  35.993  1.00  0.00           H  
ATOM   1004  N   ARG    66      85.906 120.135  29.727  1.00  0.00           N  
ATOM   1005  CA  ARG    66      85.796 118.781  29.129  1.00  0.00           C  
ATOM   1006  C   ARG    66      87.159 117.972  29.157  1.00  0.00           C  
ATOM   1007  O   ARG    66      88.267 118.521  29.124  1.00  0.00           O  
ATOM   1008  CB  ARG    66      85.271 118.931  27.714  1.00  0.00           C  
ATOM   1009  CG  ARG    66      86.085 119.801  26.790  1.00  0.00           C  
ATOM   1010  CD  ARG    66      85.586 119.677  25.329  1.00  0.00           C  
ATOM   1011  NE  ARG    66      84.205 120.058  25.103  1.00  0.00           N  
ATOM   1012  CZ  ARG    66      83.402 119.886  24.014  1.00  0.00           C  
ATOM   1013  NH1 ARG    66      83.754 119.207  23.001  1.00  0.00           N1+
ATOM   1014  NH2 ARG    66      82.210 120.247  24.056  1.00  0.00           N  
ATOM   1015  H   ARG    66      86.722 120.727  29.674  1.00  0.00           H  
ATOM   1016  HA  ARG    66      85.172 118.122  29.732  1.00  0.00           H  
ATOM   1017  HB2 ARG    66      85.184 117.954  27.239  1.00  0.00           H  
ATOM   1018  HB3 ARG    66      84.204 119.145  27.781  1.00  0.00           H  
ATOM   1019  HG2 ARG    66      85.879 120.822  27.110  1.00  0.00           H  
ATOM   1020  HG3 ARG    66      87.126 119.502  26.910  1.00  0.00           H  
ATOM   1021  HD2 ARG    66      86.176 120.321  24.676  1.00  0.00           H  
ATOM   1022  HD3 ARG    66      85.786 118.640  25.060  1.00  0.00           H  
ATOM   1023  HE  ARG    66      83.751 120.533  25.871  1.00  0.00           H  
ATOM   1024 HH11 ARG    66      84.688 118.826  22.961  1.00  0.00           H  
ATOM   1025 HH12 ARG    66      83.084 119.188  22.246  1.00  0.00           H  
ATOM   1026 HH21 ARG    66      81.912 120.973  24.693  1.00  0.00           H  
ATOM   1027 HH22 ARG    66      81.581 119.894  23.349  1.00  0.00           H  
ATOM   1028  N   TRP    67      86.943 116.607  29.188  1.00  0.00           N  
ATOM   1029  CA  TRP    67      87.995 115.605  29.324  1.00  0.00           C  
ATOM   1030  C   TRP    67      87.940 114.582  28.158  1.00  0.00           C  
ATOM   1031  O   TRP    67      86.858 114.233  27.745  1.00  0.00           O  
ATOM   1032  CB  TRP    67      87.926 114.804  30.554  1.00  0.00           C  
ATOM   1033  CG  TRP    67      87.908 115.480  31.876  1.00  0.00           C  
ATOM   1034  CD1 TRP    67      88.912 115.432  32.821  1.00  0.00           C  
ATOM   1035  CD2 TRP    67      86.848 116.352  32.502  1.00  0.00           C  
ATOM   1036  CE2 TRP    67      87.369 116.872  33.726  1.00  0.00           C  
ATOM   1037  CE3 TRP    67      85.500 116.616  32.037  1.00  0.00           C  
ATOM   1038  NE1 TRP    67      88.513 116.101  33.977  1.00  0.00           N  
ATOM   1039  CZ2 TRP    67      86.531 117.639  34.589  1.00  0.00           C  
ATOM   1040  CZ3 TRP    67      84.714 117.373  32.983  1.00  0.00           C  
ATOM   1041  CH2 TRP    67      85.180 117.841  34.224  1.00  0.00           C  
ATOM   1042  H   TRP    67      85.994 116.268  29.121  1.00  0.00           H  
ATOM   1043  HA  TRP    67      88.981 116.068  29.304  1.00  0.00           H  
ATOM   1044  HB2 TRP    67      87.072 114.127  30.524  1.00  0.00           H  
ATOM   1045  HB3 TRP    67      88.810 114.172  30.470  1.00  0.00           H  
ATOM   1046  HD1 TRP    67      89.854 114.905  32.821  1.00  0.00           H  
ATOM   1047  HE1 TRP    67      89.016 116.072  34.853  1.00  0.00           H  
ATOM   1048  HE3 TRP    67      85.108 116.302  31.080  1.00  0.00           H  
ATOM   1049  HZ2 TRP    67      86.891 117.834  35.588  1.00  0.00           H  
ATOM   1050  HZ3 TRP    67      83.656 117.483  32.796  1.00  0.00           H  
ATOM   1051  HH2 TRP    67      84.576 118.369  34.947  1.00  0.00           H  
ATOM   1052  N   LEU    68      89.130 114.169  27.617  1.00  0.00           N  
ATOM   1053  CA  LEU    68      89.073 113.103  26.610  1.00  0.00           C  
ATOM   1054  C   LEU    68      88.700 111.705  27.145  1.00  0.00           C  
ATOM   1055  O   LEU    68      89.088 111.310  28.261  1.00  0.00           O  
ATOM   1056  CB  LEU    68      90.361 113.023  25.782  1.00  0.00           C  
ATOM   1057  CG  LEU    68      90.993 114.128  24.991  1.00  0.00           C  
ATOM   1058  CD1 LEU    68      92.411 113.992  24.483  1.00  0.00           C  
ATOM   1059  CD2 LEU    68      90.163 114.615  23.836  1.00  0.00           C  
ATOM   1060  H   LEU    68      89.998 114.481  28.029  1.00  0.00           H  
ATOM   1061  HA  LEU    68      88.308 113.439  25.910  1.00  0.00           H  
ATOM   1062  HB2 LEU    68      91.209 112.704  26.388  1.00  0.00           H  
ATOM   1063  HB3 LEU    68      90.232 112.206  25.072  1.00  0.00           H  
ATOM   1064  HG  LEU    68      90.892 114.967  25.680  1.00  0.00           H  
ATOM   1065 HD11 LEU    68      93.062 113.774  25.330  1.00  0.00           H  
ATOM   1066 HD12 LEU    68      92.395 113.220  23.713  1.00  0.00           H  
ATOM   1067 HD13 LEU    68      92.801 114.974  24.217  1.00  0.00           H  
ATOM   1068 HD21 LEU    68      89.128 114.811  24.116  1.00  0.00           H  
ATOM   1069 HD22 LEU    68      90.602 115.563  23.525  1.00  0.00           H  
ATOM   1070 HD23 LEU    68      90.168 113.812  23.099  1.00  0.00           H  
ATOM   1071  N   LEU    69      87.856 110.961  26.415  1.00  0.00           N  
ATOM   1072  CA  LEU    69      87.210 109.680  26.907  1.00  0.00           C  
ATOM   1073  C   LEU    69      88.235 108.542  26.864  1.00  0.00           C  
ATOM   1074  O   LEU    69      89.090 108.457  25.916  1.00  0.00           O  
ATOM   1075  CB  LEU    69      86.054 109.399  25.954  1.00  0.00           C  
ATOM   1076  CG  LEU    69      85.357 107.985  26.115  1.00  0.00           C  
ATOM   1077  CD1 LEU    69      84.742 107.975  27.517  1.00  0.00           C  
ATOM   1078  CD2 LEU    69      84.207 107.803  25.110  1.00  0.00           C  
ATOM   1079  H   LEU    69      87.520 111.329  25.536  1.00  0.00           H  
ATOM   1080  HA  LEU    69      86.748 109.799  27.887  1.00  0.00           H  
ATOM   1081  HB2 LEU    69      85.320 110.205  25.978  1.00  0.00           H  
ATOM   1082  HB3 LEU    69      86.318 109.482  24.900  1.00  0.00           H  
ATOM   1083  HG  LEU    69      86.132 107.220  26.157  1.00  0.00           H  
ATOM   1084 HD11 LEU    69      84.286 108.877  27.924  1.00  0.00           H  
ATOM   1085 HD12 LEU    69      84.060 107.129  27.604  1.00  0.00           H  
ATOM   1086 HD13 LEU    69      85.501 107.627  28.218  1.00  0.00           H  
ATOM   1087 HD21 LEU    69      83.348 108.437  25.329  1.00  0.00           H  
ATOM   1088 HD22 LEU    69      84.449 108.122  24.096  1.00  0.00           H  
ATOM   1089 HD23 LEU    69      83.923 106.751  25.143  1.00  0.00           H  
ATOM   1090  N   SER    70      88.372 107.856  27.974  1.00  0.00           N  
ATOM   1091  CA  SER    70      89.364 106.926  28.346  1.00  0.00           C  
ATOM   1092  C   SER    70      88.641 105.754  29.196  1.00  0.00           C  
ATOM   1093  O   SER    70      87.699 106.064  29.889  1.00  0.00           O  
ATOM   1094  CB  SER    70      90.394 107.648  29.191  1.00  0.00           C  
ATOM   1095  OG  SER    70      91.704 107.064  28.972  1.00  0.00           O  
ATOM   1096  H   SER    70      87.663 107.934  28.689  1.00  0.00           H  
ATOM   1097  HA  SER    70      89.887 106.397  27.549  1.00  0.00           H  
ATOM   1098  HB2 SER    70      90.405 108.694  28.883  1.00  0.00           H  
ATOM   1099  HB3 SER    70      90.114 107.573  30.242  1.00  0.00           H  
ATOM   1100  HG  SER    70      92.092 107.058  29.850  1.00  0.00           H  
ATOM   1101  N   PRO    71      88.943 104.506  29.208  1.00  0.00           N  
ATOM   1102  CA  PRO    71      88.737 103.640  30.357  1.00  0.00           C  
ATOM   1103  C   PRO    71      89.176 104.263  31.690  1.00  0.00           C  
ATOM   1104  O   PRO    71      90.108 105.005  31.806  1.00  0.00           O  
ATOM   1105  CB  PRO    71      89.415 102.328  30.074  1.00  0.00           C  
ATOM   1106  CG  PRO    71      89.803 102.365  28.597  1.00  0.00           C  
ATOM   1107  CD  PRO    71      89.982 103.876  28.444  1.00  0.00           C  
ATOM   1108  HA  PRO    71      87.682 103.373  30.409  1.00  0.00           H  
ATOM   1109  HB2 PRO    71      90.383 102.219  30.562  1.00  0.00           H  
ATOM   1110  HB3 PRO    71      88.742 101.501  30.299  1.00  0.00           H  
ATOM   1111  HG2 PRO    71      90.752 101.941  28.271  1.00  0.00           H  
ATOM   1112  HG3 PRO    71      89.030 102.116  27.869  1.00  0.00           H  
ATOM   1113  HD2 PRO    71      90.946 104.213  28.825  1.00  0.00           H  
ATOM   1114  HD3 PRO    71      89.965 104.098  27.377  1.00  0.00           H  
ATOM   1115  N   SER    72      88.715 103.653  32.824  1.00  0.00           N  
ATOM   1116  CA  SER    72      88.931 103.877  34.238  1.00  0.00           C  
ATOM   1117  C   SER    72      88.493 105.265  34.671  1.00  0.00           C  
ATOM   1118  O   SER    72      88.206 105.349  35.842  1.00  0.00           O  
ATOM   1119  CB  SER    72      90.450 103.640  34.581  1.00  0.00           C  
ATOM   1120  OG  SER    72      90.864 103.637  35.865  1.00  0.00           O  
ATOM   1121  H   SER    72      87.881 103.094  32.708  1.00  0.00           H  
ATOM   1122  HA  SER    72      88.302 103.161  34.767  1.00  0.00           H  
ATOM   1123  HB2 SER    72      90.772 102.758  34.026  1.00  0.00           H  
ATOM   1124  HB3 SER    72      90.928 104.459  34.045  1.00  0.00           H  
ATOM   1125  HG  SER    72      90.717 102.729  36.138  1.00  0.00           H  
ATOM   1126  N   THR    73      88.330 106.261  33.766  1.00  0.00           N  
ATOM   1127  CA  THR    73      87.692 107.541  34.074  1.00  0.00           C  
ATOM   1128  C   THR    73      86.234 107.284  34.493  1.00  0.00           C  
ATOM   1129  O   THR    73      85.460 106.652  33.828  1.00  0.00           O  
ATOM   1130  CB  THR    73      87.867 108.471  32.877  1.00  0.00           C  
ATOM   1131  CG2 THR    73      87.261 109.774  33.292  1.00  0.00           C  
ATOM   1132  OG1 THR    73      89.200 108.644  32.509  1.00  0.00           O  
ATOM   1133  H   THR    73      88.826 105.996  32.927  1.00  0.00           H  
ATOM   1134  HA  THR    73      88.233 107.852  34.968  1.00  0.00           H  
ATOM   1135  HB  THR    73      87.352 108.129  31.979  1.00  0.00           H  
ATOM   1136  HG1 THR    73      89.648 109.175  33.170  1.00  0.00           H  
ATOM   1137 HG21 THR    73      87.405 110.517  32.506  1.00  0.00           H  
ATOM   1138 HG22 THR    73      86.199 109.619  33.480  1.00  0.00           H  
ATOM   1139 HG23 THR    73      87.708 110.328  34.118  1.00  0.00           H  
ATOM   1140  N   THR    74      85.810 107.826  35.614  1.00  0.00           N  
ATOM   1141  CA  THR    74      84.456 107.676  36.268  1.00  0.00           C  
ATOM   1142  C   THR    74      83.935 108.987  36.739  1.00  0.00           C  
ATOM   1143  O   THR    74      84.574 110.004  36.648  1.00  0.00           O  
ATOM   1144  CB  THR    74      84.426 106.500  37.349  1.00  0.00           C  
ATOM   1145  CG2 THR    74      84.434 105.172  36.699  1.00  0.00           C  
ATOM   1146  OG1 THR    74      85.487 106.690  38.149  1.00  0.00           O  
ATOM   1147  H   THR    74      86.384 108.511  36.085  1.00  0.00           H  
ATOM   1148  HA  THR    74      83.758 107.390  35.482  1.00  0.00           H  
ATOM   1149  HB  THR    74      83.513 106.654  37.924  1.00  0.00           H  
ATOM   1150  HG1 THR    74      86.236 106.235  37.757  1.00  0.00           H  
ATOM   1151 HG21 THR    74      84.245 104.583  37.597  1.00  0.00           H  
ATOM   1152 HG22 THR    74      83.578 105.121  36.026  1.00  0.00           H  
ATOM   1153 HG23 THR    74      85.329 104.831  36.178  1.00  0.00           H  
ATOM   1154  N   LEU    75      82.717 109.039  37.391  1.00  0.00           N  
ATOM   1155  CA  LEU    75      82.135 110.269  37.900  1.00  0.00           C  
ATOM   1156  C   LEU    75      81.503 110.005  39.333  1.00  0.00           C  
ATOM   1157  O   LEU    75      80.670 109.113  39.492  1.00  0.00           O  
ATOM   1158  CB  LEU    75      81.030 110.696  36.926  1.00  0.00           C  
ATOM   1159  CG  LEU    75      80.142 111.846  37.352  1.00  0.00           C  
ATOM   1160  CD1 LEU    75      80.980 113.154  37.247  1.00  0.00           C  
ATOM   1161  CD2 LEU    75      78.799 112.133  36.477  1.00  0.00           C  
ATOM   1162  H   LEU    75      82.272 108.134  37.462  1.00  0.00           H  
ATOM   1163  HA  LEU    75      82.841 111.090  38.019  1.00  0.00           H  
ATOM   1164  HB2 LEU    75      81.482 110.941  35.965  1.00  0.00           H  
ATOM   1165  HB3 LEU    75      80.338 109.867  36.775  1.00  0.00           H  
ATOM   1166  HG  LEU    75      79.751 111.648  38.350  1.00  0.00           H  
ATOM   1167 HD11 LEU    75      80.476 114.036  37.644  1.00  0.00           H  
ATOM   1168 HD12 LEU    75      81.910 112.941  37.774  1.00  0.00           H  
ATOM   1169 HD13 LEU    75      81.182 113.290  36.185  1.00  0.00           H  
ATOM   1170 HD21 LEU    75      78.164 111.254  36.590  1.00  0.00           H  
ATOM   1171 HD22 LEU    75      78.278 112.982  36.918  1.00  0.00           H  
ATOM   1172 HD23 LEU    75      79.052 112.364  35.442  1.00  0.00           H  
ATOM   1173  N   ARG    76      81.759 110.946  40.243  1.00  0.00           N  
ATOM   1174  CA  ARG    76      81.148 110.989  41.606  1.00  0.00           C  
ATOM   1175  C   ARG    76      80.276 112.227  41.762  1.00  0.00           C  
ATOM   1176  O   ARG    76      80.624 113.354  41.511  1.00  0.00           O  
ATOM   1177  CB  ARG    76      82.051 110.717  42.804  1.00  0.00           C  
ATOM   1178  CG  ARG    76      83.275 111.676  43.061  1.00  0.00           C  
ATOM   1179  CD  ARG    76      84.236 111.349  44.245  1.00  0.00           C  
ATOM   1180  NE  ARG    76      85.526 112.072  44.301  1.00  0.00           N  
ATOM   1181  CZ  ARG    76      86.767 111.556  44.532  1.00  0.00           C  
ATOM   1182  NH1 ARG    76      87.009 110.279  44.788  1.00  0.00           N1+
ATOM   1183  NH2 ARG    76      87.832 112.316  44.408  1.00  0.00           N  
ATOM   1184  H   ARG    76      82.291 111.746  39.932  1.00  0.00           H  
ATOM   1185  HA  ARG    76      80.467 110.141  41.532  1.00  0.00           H  
ATOM   1186  HB2 ARG    76      81.458 110.734  43.718  1.00  0.00           H  
ATOM   1187  HB3 ARG    76      82.488 109.723  42.703  1.00  0.00           H  
ATOM   1188  HG2 ARG    76      83.765 111.634  42.088  1.00  0.00           H  
ATOM   1189  HG3 ARG    76      82.755 112.632  43.124  1.00  0.00           H  
ATOM   1190  HD2 ARG    76      83.791 111.566  45.216  1.00  0.00           H  
ATOM   1191  HD3 ARG    76      84.467 110.285  44.184  1.00  0.00           H  
ATOM   1192  HE  ARG    76      85.507 113.077  44.202  1.00  0.00           H  
ATOM   1193 HH11 ARG    76      86.256 109.632  44.977  1.00  0.00           H  
ATOM   1194 HH12 ARG    76      87.966 110.053  45.018  1.00  0.00           H  
ATOM   1195 HH21 ARG    76      87.671 113.306  44.292  1.00  0.00           H  
ATOM   1196 HH22 ARG    76      88.747 111.888  44.438  1.00  0.00           H  
ATOM   1197  N   VAL    77      79.104 112.042  42.348  1.00  0.00           N  
ATOM   1198  CA  VAL    77      77.962 112.930  42.452  1.00  0.00           C  
ATOM   1199  C   VAL    77      77.656 113.095  43.954  1.00  0.00           C  
ATOM   1200  O   VAL    77      77.620 112.174  44.713  1.00  0.00           O  
ATOM   1201  CB  VAL    77      76.756 112.332  41.594  1.00  0.00           C  
ATOM   1202  CG1 VAL    77      75.567 113.291  41.558  1.00  0.00           C  
ATOM   1203  CG2 VAL    77      77.202 112.077  40.160  1.00  0.00           C  
ATOM   1204  H   VAL    77      78.891 111.079  42.569  1.00  0.00           H  
ATOM   1205  HA  VAL    77      78.222 113.904  42.037  1.00  0.00           H  
ATOM   1206  HB  VAL    77      76.492 111.402  42.097  1.00  0.00           H  
ATOM   1207 HG11 VAL    77      74.681 112.812  41.139  1.00  0.00           H  
ATOM   1208 HG12 VAL    77      75.334 113.790  42.499  1.00  0.00           H  
ATOM   1209 HG13 VAL    77      75.732 114.208  40.992  1.00  0.00           H  
ATOM   1210 HG21 VAL    77      77.841 112.928  39.922  1.00  0.00           H  
ATOM   1211 HG22 VAL    77      77.938 111.273  40.161  1.00  0.00           H  
ATOM   1212 HG23 VAL    77      76.308 111.929  39.555  1.00  0.00           H  
ATOM   1213  N   THR    78      77.470 114.351  44.433  1.00  0.00           N  
ATOM   1214  CA  THR    78      77.492 114.787  45.836  1.00  0.00           C  
ATOM   1215  C   THR    78      76.406 115.744  46.209  1.00  0.00           C  
ATOM   1216  O   THR    78      76.047 116.568  45.477  1.00  0.00           O  
ATOM   1217  CB  THR    78      78.921 115.162  46.182  1.00  0.00           C  
ATOM   1218  CG2 THR    78      79.057 115.513  47.649  1.00  0.00           C  
ATOM   1219  OG1 THR    78      79.798 114.084  45.779  1.00  0.00           O  
ATOM   1220  H   THR    78      77.465 115.119  43.778  1.00  0.00           H  
ATOM   1221  HA  THR    78      77.285 113.931  46.478  1.00  0.00           H  
ATOM   1222  HB  THR    78      79.102 115.980  45.484  1.00  0.00           H  
ATOM   1223  HG1 THR    78      79.735 113.368  46.415  1.00  0.00           H  
ATOM   1224 HG21 THR    78      78.594 114.801  48.333  1.00  0.00           H  
ATOM   1225 HG22 THR    78      80.082 115.592  48.013  1.00  0.00           H  
ATOM   1226 HG23 THR    78      78.690 116.508  47.898  1.00  0.00           H  
ATOM   1227  N   MET    79      75.887 115.658  47.436  1.00  0.00           N  
ATOM   1228  CA  MET    79      75.010 116.639  48.097  1.00  0.00           C  
ATOM   1229  C   MET    79      75.383 116.811  49.599  1.00  0.00           C  
ATOM   1230  O   MET    79      75.967 115.896  50.203  1.00  0.00           O  
ATOM   1231  CB  MET    79      73.533 116.245  47.846  1.00  0.00           C  
ATOM   1232  CG  MET    79      73.033 116.037  46.390  1.00  0.00           C  
ATOM   1233  SD  MET    79      71.444 115.389  46.175  1.00  0.00           S  
ATOM   1234  CE  MET    79      70.543 116.964  46.220  1.00  0.00           C  
ATOM   1235  H   MET    79      76.305 115.051  48.127  1.00  0.00           H  
ATOM   1236  HA  MET    79      75.276 117.537  47.539  1.00  0.00           H  
ATOM   1237  HB2 MET    79      73.367 115.264  48.291  1.00  0.00           H  
ATOM   1238  HB3 MET    79      72.807 116.889  48.344  1.00  0.00           H  
ATOM   1239  HG2 MET    79      73.098 117.019  45.922  1.00  0.00           H  
ATOM   1240  HG3 MET    79      73.788 115.555  45.768  1.00  0.00           H  
ATOM   1241  HE1 MET    79      69.518 116.634  46.384  1.00  0.00           H  
ATOM   1242  HE2 MET    79      70.907 117.420  47.141  1.00  0.00           H  
ATOM   1243  HE3 MET    79      70.662 117.581  45.329  1.00  0.00           H  
ATOM   1244  N   SER    80      75.077 117.948  50.276  1.00  0.00           N  
ATOM   1245  CA  SER    80      75.725 118.192  51.589  1.00  0.00           C  
ATOM   1246  C   SER    80      74.636 118.367  52.659  1.00  0.00           C  
ATOM   1247  O   SER    80      74.920 118.882  53.757  1.00  0.00           O  
ATOM   1248  CB  SER    80      76.707 119.304  51.576  1.00  0.00           C  
ATOM   1249  OG  SER    80      77.795 118.871  50.813  1.00  0.00           O  
ATOM   1250  H   SER    80      74.515 118.676  49.859  1.00  0.00           H  
ATOM   1251  HA  SER    80      76.268 117.310  51.927  1.00  0.00           H  
ATOM   1252  HB2 SER    80      76.335 120.287  51.288  1.00  0.00           H  
ATOM   1253  HB3 SER    80      77.040 119.399  52.610  1.00  0.00           H  
ATOM   1254  HG  SER    80      78.474 119.518  51.018  1.00  0.00           H  
ATOM   1255  N   GLN    81      73.306 118.285  52.337  1.00  0.00           N  
ATOM   1256  CA  GLN    81      72.125 118.663  53.088  1.00  0.00           C  
ATOM   1257  C   GLN    81      70.986 117.715  52.649  1.00  0.00           C  
ATOM   1258  O   GLN    81      70.911 117.368  51.500  1.00  0.00           O  
ATOM   1259  CB  GLN    81      71.711 120.133  52.866  1.00  0.00           C  
ATOM   1260  CG  GLN    81      72.399 121.178  53.810  1.00  0.00           C  
ATOM   1261  CD  GLN    81      72.935 120.781  55.226  1.00  0.00           C  
ATOM   1262  NE2 GLN    81      74.000 121.368  55.720  1.00  0.00           N  
ATOM   1263  OE1 GLN    81      72.267 120.044  55.974  1.00  0.00           O  
ATOM   1264  H   GLN    81      73.098 117.849  51.450  1.00  0.00           H  
ATOM   1265  HA  GLN    81      72.177 118.425  54.150  1.00  0.00           H  
ATOM   1266  HB2 GLN    81      71.888 120.469  51.844  1.00  0.00           H  
ATOM   1267  HB3 GLN    81      70.633 120.108  53.027  1.00  0.00           H  
ATOM   1268  HG2 GLN    81      73.162 121.629  53.176  1.00  0.00           H  
ATOM   1269  HG3 GLN    81      71.589 121.881  54.003  1.00  0.00           H  
ATOM   1270 HE21 GLN    81      74.178 121.181  56.697  1.00  0.00           H  
ATOM   1271 HE22 GLN    81      74.582 121.972  55.158  1.00  0.00           H  
ATOM   1272  N   ALA    82      70.031 117.554  53.523  1.00  0.00           N  
ATOM   1273  CA  ALA    82      68.723 117.069  53.073  1.00  0.00           C  
ATOM   1274  C   ALA    82      67.955 117.914  52.113  1.00  0.00           C  
ATOM   1275  O   ALA    82      67.805 119.104  52.442  1.00  0.00           O  
ATOM   1276  CB  ALA    82      67.896 116.627  54.313  1.00  0.00           C  
ATOM   1277  H   ALA    82      70.185 117.876  54.468  1.00  0.00           H  
ATOM   1278  HA  ALA    82      68.923 116.139  52.542  1.00  0.00           H  
ATOM   1279  HB1 ALA    82      68.551 116.110  55.015  1.00  0.00           H  
ATOM   1280  HB2 ALA    82      67.426 117.461  54.835  1.00  0.00           H  
ATOM   1281  HB3 ALA    82      67.081 115.951  54.053  1.00  0.00           H  
ATOM   1282  N   SER    83      67.223 117.271  51.155  1.00  0.00           N  
ATOM   1283  CA  SER    83      66.351 117.982  50.246  1.00  0.00           C  
ATOM   1284  C   SER    83      65.240 118.698  50.993  1.00  0.00           C  
ATOM   1285  O   SER    83      64.601 118.117  51.853  1.00  0.00           O  
ATOM   1286  CB  SER    83      65.801 117.038  49.233  1.00  0.00           C  
ATOM   1287  OG  SER    83      66.945 116.556  48.504  1.00  0.00           O  
ATOM   1288  H   SER    83      67.490 116.345  50.852  1.00  0.00           H  
ATOM   1289  HA  SER    83      66.912 118.721  49.674  1.00  0.00           H  
ATOM   1290  HB2 SER    83      65.072 116.306  49.580  1.00  0.00           H  
ATOM   1291  HB3 SER    83      65.218 117.616  48.516  1.00  0.00           H  
ATOM   1292  HG  SER    83      66.994 117.205  47.797  1.00  0.00           H  
ATOM   1293  N   THR    84      64.991 120.018  50.745  1.00  0.00           N  
ATOM   1294  CA  THR    84      63.946 120.886  51.309  1.00  0.00           C  
ATOM   1295  C   THR    84      62.681 121.008  50.497  1.00  0.00           C  
ATOM   1296  O   THR    84      61.674 121.412  51.001  1.00  0.00           O  
ATOM   1297  CB  THR    84      64.531 122.255  51.508  1.00  0.00           C  
ATOM   1298  CG2 THR    84      65.478 122.151  52.695  1.00  0.00           C  
ATOM   1299  OG1 THR    84      65.272 122.566  50.346  1.00  0.00           O  
ATOM   1300  H   THR    84      65.660 120.402  50.094  1.00  0.00           H  
ATOM   1301  HA  THR    84      63.655 120.499  52.285  1.00  0.00           H  
ATOM   1302  HB  THR    84      63.777 123.031  51.638  1.00  0.00           H  
ATOM   1303  HG1 THR    84      64.584 122.609  49.678  1.00  0.00           H  
ATOM   1304 HG21 THR    84      66.019 123.064  52.945  1.00  0.00           H  
ATOM   1305 HG22 THR    84      64.845 121.946  53.558  1.00  0.00           H  
ATOM   1306 HG23 THR    84      66.188 121.331  52.586  1.00  0.00           H  
ATOM   1307  N   GLU    85      62.648 120.484  49.281  1.00  0.00           N  
ATOM   1308  CA  GLU    85      61.486 120.490  48.314  1.00  0.00           C  
ATOM   1309  C   GLU    85      61.289 119.003  47.909  1.00  0.00           C  
ATOM   1310  O   GLU    85      62.214 118.225  47.917  1.00  0.00           O  
ATOM   1311  CB  GLU    85      61.592 121.426  47.094  1.00  0.00           C  
ATOM   1312  CG  GLU    85      61.650 122.955  47.397  1.00  0.00           C  
ATOM   1313  CD  GLU    85      62.883 123.424  48.173  1.00  0.00           C  
ATOM   1314  OE1 GLU    85      63.955 122.987  47.736  1.00  0.00           O  
ATOM   1315  OE2 GLU    85      62.776 124.015  49.262  1.00  0.00           O1-
ATOM   1316  H   GLU    85      63.568 120.183  48.995  1.00  0.00           H  
ATOM   1317  HA  GLU    85      60.598 120.643  48.928  1.00  0.00           H  
ATOM   1318  HB2 GLU    85      62.467 121.175  46.495  1.00  0.00           H  
ATOM   1319  HB3 GLU    85      60.653 121.308  46.553  1.00  0.00           H  
ATOM   1320  HG2 GLU    85      61.616 123.493  46.449  1.00  0.00           H  
ATOM   1321  HG3 GLU    85      60.763 123.273  47.946  1.00  0.00           H  
ATOM   1322  N   ALA    86      60.096 118.617  47.380  1.00  0.00           N  
ATOM   1323  CA  ALA    86      59.788 117.319  46.964  1.00  0.00           C  
ATOM   1324  C   ALA    86      60.207 117.065  45.457  1.00  0.00           C  
ATOM   1325  O   ALA    86      60.088 115.919  45.001  1.00  0.00           O  
ATOM   1326  CB  ALA    86      58.300 117.128  47.041  1.00  0.00           C  
ATOM   1327  H   ALA    86      59.341 119.287  47.410  1.00  0.00           H  
ATOM   1328  HA  ALA    86      60.301 116.548  47.539  1.00  0.00           H  
ATOM   1329  HB1 ALA    86      58.010 116.171  46.607  1.00  0.00           H  
ATOM   1330  HB2 ALA    86      57.954 117.165  48.074  1.00  0.00           H  
ATOM   1331  HB3 ALA    86      57.674 117.875  46.555  1.00  0.00           H  
ATOM   1332  N   SER    87      60.685 118.119  44.768  1.00  0.00           N  
ATOM   1333  CA  SER    87      61.244 118.005  43.454  1.00  0.00           C  
ATOM   1334  C   SER    87      62.789 117.635  43.528  1.00  0.00           C  
ATOM   1335  O   SER    87      63.501 118.140  44.435  1.00  0.00           O  
ATOM   1336  CB  SER    87      61.037 119.223  42.606  1.00  0.00           C  
ATOM   1337  OG  SER    87      61.399 119.095  41.246  1.00  0.00           O  
ATOM   1338  H   SER    87      60.822 119.022  45.199  1.00  0.00           H  
ATOM   1339  HA  SER    87      60.816 117.130  42.964  1.00  0.00           H  
ATOM   1340  HB2 SER    87      59.969 119.436  42.640  1.00  0.00           H  
ATOM   1341  HB3 SER    87      61.505 120.089  43.074  1.00  0.00           H  
ATOM   1342  HG  SER    87      60.595 118.870  40.772  1.00  0.00           H  
ATOM   1343  N   SER    88      63.288 116.884  42.464  1.00  0.00           N  
ATOM   1344  CA  SER    88      64.728 116.425  42.492  1.00  0.00           C  
ATOM   1345  C   SER    88      65.697 117.370  41.832  1.00  0.00           C  
ATOM   1346  O   SER    88      65.354 118.056  40.896  1.00  0.00           O  
ATOM   1347  CB  SER    88      64.800 115.079  41.779  1.00  0.00           C  
ATOM   1348  OG  SER    88      64.198 115.158  40.458  1.00  0.00           O  
ATOM   1349  H   SER    88      62.836 116.559  41.621  1.00  0.00           H  
ATOM   1350  HA  SER    88      64.872 116.336  43.569  1.00  0.00           H  
ATOM   1351  HB2 SER    88      65.865 114.896  41.633  1.00  0.00           H  
ATOM   1352  HB3 SER    88      64.345 114.333  42.431  1.00  0.00           H  
ATOM   1353  HG  SER    88      63.802 114.296  40.310  1.00  0.00           H  
ATOM   1354  N   ASP    89      66.973 117.451  42.315  1.00  0.00           N  
ATOM   1355  CA  ASP    89      68.101 118.003  41.599  1.00  0.00           C  
ATOM   1356  C   ASP    89      68.589 116.979  40.602  1.00  0.00           C  
ATOM   1357  O   ASP    89      68.478 115.754  40.762  1.00  0.00           O  
ATOM   1358  CB  ASP    89      69.212 118.448  42.607  1.00  0.00           C  
ATOM   1359  CG  ASP    89      68.707 119.775  43.324  1.00  0.00           C  
ATOM   1360  OD1 ASP    89      67.899 119.647  44.257  1.00  0.00           O  
ATOM   1361  OD2 ASP    89      69.164 120.929  43.063  1.00  0.00           O1-
ATOM   1362  H   ASP    89      67.126 116.912  43.156  1.00  0.00           H  
ATOM   1363  HA  ASP    89      67.805 118.901  41.057  1.00  0.00           H  
ATOM   1364  HB2 ASP    89      69.483 117.634  43.279  1.00  0.00           H  
ATOM   1365  HB3 ASP    89      70.049 118.753  41.979  1.00  0.00           H  
ATOM   1366  N   LYS    90      69.106 117.436  39.435  1.00  0.00           N  
ATOM   1367  CA  LYS    90      69.519 116.659  38.264  1.00  0.00           C  
ATOM   1368  C   LYS    90      71.002 116.773  37.925  1.00  0.00           C  
ATOM   1369  O   LYS    90      71.680 117.728  38.222  1.00  0.00           O  
ATOM   1370  CB  LYS    90      68.605 117.133  37.076  1.00  0.00           C  
ATOM   1371  CG  LYS    90      67.170 116.731  37.407  1.00  0.00           C  
ATOM   1372  CD  LYS    90      66.094 117.350  36.574  1.00  0.00           C  
ATOM   1373  CE  LYS    90      64.707 116.825  37.006  1.00  0.00           C  
ATOM   1374  NZ  LYS    90      64.243 117.184  38.415  1.00  0.00           N1+
ATOM   1375  H   LYS    90      69.131 118.444  39.384  1.00  0.00           H  
ATOM   1376  HA  LYS    90      69.259 115.608  38.391  1.00  0.00           H  
ATOM   1377  HB2 LYS    90      68.671 118.202  36.873  1.00  0.00           H  
ATOM   1378  HB3 LYS    90      68.869 116.503  36.227  1.00  0.00           H  
ATOM   1379  HG2 LYS    90      66.890 115.678  37.370  1.00  0.00           H  
ATOM   1380  HG3 LYS    90      66.868 117.148  38.367  1.00  0.00           H  
ATOM   1381  HD2 LYS    90      66.047 118.424  36.750  1.00  0.00           H  
ATOM   1382  HD3 LYS    90      66.283 117.101  35.530  1.00  0.00           H  
ATOM   1383  HE2 LYS    90      64.076 117.285  36.246  1.00  0.00           H  
ATOM   1384  HE3 LYS    90      64.575 115.771  36.759  1.00  0.00           H  
ATOM   1385  HZ1 LYS    90      64.666 116.590  39.114  1.00  0.00           H  
ATOM   1386  HZ2 LYS    90      64.348 118.148  38.700  1.00  0.00           H  
ATOM   1387  HZ3 LYS    90      63.260 116.952  38.403  1.00  0.00           H  
ATOM   1388  N   VAL    91      71.490 115.798  37.159  1.00  0.00           N  
ATOM   1389  CA  VAL    91      72.817 115.885  36.531  1.00  0.00           C  
ATOM   1390  C   VAL    91      72.789 115.352  35.077  1.00  0.00           C  
ATOM   1391  O   VAL    91      72.149 114.351  34.779  1.00  0.00           O  
ATOM   1392  CB  VAL    91      73.898 115.282  37.431  1.00  0.00           C  
ATOM   1393  CG1 VAL    91      73.740 113.758  37.397  1.00  0.00           C  
ATOM   1394  CG2 VAL    91      75.361 115.601  36.891  1.00  0.00           C  
ATOM   1395  H   VAL    91      70.851 115.090  36.827  1.00  0.00           H  
ATOM   1396  HA  VAL    91      73.099 116.917  36.323  1.00  0.00           H  
ATOM   1397  HB  VAL    91      73.718 115.746  38.401  1.00  0.00           H  
ATOM   1398 HG11 VAL    91      74.306 113.209  38.149  1.00  0.00           H  
ATOM   1399 HG12 VAL    91      72.715 113.432  37.577  1.00  0.00           H  
ATOM   1400 HG13 VAL    91      73.944 113.355  36.405  1.00  0.00           H  
ATOM   1401 HG21 VAL    91      75.985 115.253  37.714  1.00  0.00           H  
ATOM   1402 HG22 VAL    91      75.677 115.078  35.988  1.00  0.00           H  
ATOM   1403 HG23 VAL    91      75.575 116.653  36.704  1.00  0.00           H  
ATOM   1404  N   THR    92      73.418 116.016  34.164  1.00  0.00           N  
ATOM   1405  CA  THR    92      73.459 115.575  32.702  1.00  0.00           C  
ATOM   1406  C   THR    92      74.935 115.438  32.240  1.00  0.00           C  
ATOM   1407  O   THR    92      75.717 116.377  32.216  1.00  0.00           O  
ATOM   1408  CB  THR    92      72.770 116.665  31.902  1.00  0.00           C  
ATOM   1409  CG2 THR    92      72.796 116.562  30.369  1.00  0.00           C  
ATOM   1410  OG1 THR    92      71.411 116.722  32.161  1.00  0.00           O  
ATOM   1411  H   THR    92      73.576 116.955  34.501  1.00  0.00           H  
ATOM   1412  HA  THR    92      72.894 114.667  32.491  1.00  0.00           H  
ATOM   1413  HB  THR    92      73.089 117.660  32.212  1.00  0.00           H  
ATOM   1414  HG1 THR    92      71.252 117.193  32.982  1.00  0.00           H  
ATOM   1415 HG21 THR    92      72.113 117.211  29.821  1.00  0.00           H  
ATOM   1416 HG22 THR    92      73.804 116.853  30.074  1.00  0.00           H  
ATOM   1417 HG23 THR    92      72.537 115.529  30.136  1.00  0.00           H  
ATOM   1418  N   VAL    93      75.360 114.285  31.735  1.00  0.00           N  
ATOM   1419  CA  VAL    93      76.620 114.160  31.025  1.00  0.00           C  
ATOM   1420  C   VAL    93      76.487 114.315  29.533  1.00  0.00           C  
ATOM   1421  O   VAL    93      75.826 113.500  28.883  1.00  0.00           O  
ATOM   1422  CB  VAL    93      77.224 112.791  31.338  1.00  0.00           C  
ATOM   1423  CG1 VAL    93      78.370 112.358  30.374  1.00  0.00           C  
ATOM   1424  CG2 VAL    93      77.814 112.792  32.770  1.00  0.00           C  
ATOM   1425  H   VAL    93      74.709 113.514  31.745  1.00  0.00           H  
ATOM   1426  HA  VAL    93      77.426 114.826  31.333  1.00  0.00           H  
ATOM   1427  HB  VAL    93      76.506 111.970  31.341  1.00  0.00           H  
ATOM   1428 HG11 VAL    93      77.811 112.150  29.462  1.00  0.00           H  
ATOM   1429 HG12 VAL    93      79.129 113.120  30.194  1.00  0.00           H  
ATOM   1430 HG13 VAL    93      78.854 111.417  30.636  1.00  0.00           H  
ATOM   1431 HG21 VAL    93      78.323 111.843  32.937  1.00  0.00           H  
ATOM   1432 HG22 VAL    93      78.522 113.602  32.941  1.00  0.00           H  
ATOM   1433 HG23 VAL    93      77.054 112.986  33.527  1.00  0.00           H  
ATOM   1434  N   ASN    94      77.093 115.354  29.004  1.00  0.00           N  
ATOM   1435  CA  ASN    94      76.991 115.597  27.563  1.00  0.00           C  
ATOM   1436  C   ASN    94      78.280 114.980  26.805  1.00  0.00           C  
ATOM   1437  O   ASN    94      79.414 115.227  27.211  1.00  0.00           O  
ATOM   1438  CB  ASN    94      76.861 117.039  27.236  1.00  0.00           C  
ATOM   1439  CG  ASN    94      75.551 117.711  27.668  1.00  0.00           C  
ATOM   1440  ND2 ASN    94      75.523 118.598  28.595  1.00  0.00           N  
ATOM   1441  OD1 ASN    94      74.563 117.426  27.072  1.00  0.00           O  
ATOM   1442  H   ASN    94      77.697 115.986  29.508  1.00  0.00           H  
ATOM   1443  HA  ASN    94      76.168 115.081  27.069  1.00  0.00           H  
ATOM   1444  HB2 ASN    94      77.645 117.566  27.780  1.00  0.00           H  
ATOM   1445  HB3 ASN    94      76.980 117.146  26.158  1.00  0.00           H  
ATOM   1446 HD21 ASN    94      74.623 118.992  28.828  1.00  0.00           H  
ATOM   1447 HD22 ASN    94      76.328 118.837  29.157  1.00  0.00           H  
ATOM   1448  N   TYR    95      78.059 114.285  25.698  1.00  0.00           N  
ATOM   1449  CA  TYR    95      79.094 113.661  24.935  1.00  0.00           C  
ATOM   1450  C   TYR    95      79.184 114.276  23.501  1.00  0.00           C  
ATOM   1451  O   TYR    95      78.160 114.640  22.948  1.00  0.00           O  
ATOM   1452  CB  TYR    95      78.981 112.103  24.761  1.00  0.00           C  
ATOM   1453  CG  TYR    95      79.155 111.269  26.062  1.00  0.00           C  
ATOM   1454  CD1 TYR    95      80.366 110.685  26.414  1.00  0.00           C  
ATOM   1455  CD2 TYR    95      77.999 110.873  26.808  1.00  0.00           C  
ATOM   1456  CE1 TYR    95      80.515 109.633  27.385  1.00  0.00           C  
ATOM   1457  CE2 TYR    95      78.076 109.999  27.854  1.00  0.00           C  
ATOM   1458  CZ  TYR    95      79.288 109.305  28.094  1.00  0.00           C  
ATOM   1459  OH  TYR    95      79.272 108.427  29.066  1.00  0.00           O  
ATOM   1460  H   TYR    95      77.117 114.038  25.431  1.00  0.00           H  
ATOM   1461  HA  TYR    95      80.090 113.771  25.364  1.00  0.00           H  
ATOM   1462  HB2 TYR    95      78.004 111.902  24.322  1.00  0.00           H  
ATOM   1463  HB3 TYR    95      79.793 111.900  24.062  1.00  0.00           H  
ATOM   1464  HD1 TYR    95      81.248 111.072  25.926  1.00  0.00           H  
ATOM   1465  HD2 TYR    95      77.068 111.411  26.704  1.00  0.00           H  
ATOM   1466  HE1 TYR    95      81.474 109.176  27.578  1.00  0.00           H  
ATOM   1467  HE2 TYR    95      77.258 109.860  28.546  1.00  0.00           H  
ATOM   1468  HH  TYR    95      80.098 107.944  28.994  1.00  0.00           H  
ATOM   1469  N   TYR    96      80.406 114.265  22.875  1.00  0.00           N  
ATOM   1470  CA  TYR    96      80.877 115.033  21.692  1.00  0.00           C  
ATOM   1471  C   TYR    96      82.052 114.452  21.053  1.00  0.00           C  
ATOM   1472  O   TYR    96      82.829 113.679  21.696  1.00  0.00           O  
ATOM   1473  CB  TYR    96      81.246 116.444  22.036  1.00  0.00           C  
ATOM   1474  CG  TYR    96      80.542 117.299  23.148  1.00  0.00           C  
ATOM   1475  CD1 TYR    96      80.900 117.185  24.454  1.00  0.00           C  
ATOM   1476  CD2 TYR    96      79.640 118.288  22.741  1.00  0.00           C  
ATOM   1477  CE1 TYR    96      80.188 117.995  25.412  1.00  0.00           C  
ATOM   1478  CE2 TYR    96      79.084 119.184  23.694  1.00  0.00           C  
ATOM   1479  CZ  TYR    96      79.326 119.031  25.037  1.00  0.00           C  
ATOM   1480  OH  TYR    96      78.674 119.771  25.946  1.00  0.00           O  
ATOM   1481  H   TYR    96      81.151 113.944  23.478  1.00  0.00           H  
ATOM   1482  HA  TYR    96      80.143 115.053  20.887  1.00  0.00           H  
ATOM   1483  HB2 TYR    96      82.314 116.562  22.221  1.00  0.00           H  
ATOM   1484  HB3 TYR    96      81.254 116.990  21.092  1.00  0.00           H  
ATOM   1485  HD1 TYR    96      81.638 116.475  24.797  1.00  0.00           H  
ATOM   1486  HD2 TYR    96      79.439 118.345  21.681  1.00  0.00           H  
ATOM   1487  HE1 TYR    96      80.458 117.928  26.455  1.00  0.00           H  
ATOM   1488  HE2 TYR    96      78.439 119.968  23.327  1.00  0.00           H  
ATOM   1489  HH  TYR    96      78.148 120.328  25.368  1.00  0.00           H  
ATOM   1490  N   ASP    97      82.256 114.833  19.767  1.00  0.00           N  
ATOM   1491  CA  ASP    97      83.498 114.736  18.970  1.00  0.00           C  
ATOM   1492  C   ASP    97      84.483 115.842  19.350  1.00  0.00           C  
ATOM   1493  O   ASP    97      84.220 116.753  20.115  1.00  0.00           O  
ATOM   1494  CB  ASP    97      83.075 114.978  17.525  1.00  0.00           C  
ATOM   1495  CG  ASP    97      84.095 114.868  16.429  1.00  0.00           C  
ATOM   1496  OD1 ASP    97      85.040 114.017  16.592  1.00  0.00           O  
ATOM   1497  OD2 ASP    97      84.113 115.623  15.449  1.00  0.00           O1-
ATOM   1498  H   ASP    97      81.615 115.527  19.412  1.00  0.00           H  
ATOM   1499  HA  ASP    97      84.016 113.783  19.082  1.00  0.00           H  
ATOM   1500  HB2 ASP    97      82.214 114.330  17.360  1.00  0.00           H  
ATOM   1501  HB3 ASP    97      82.709 116.000  17.429  1.00  0.00           H  
ATOM   1502  N   GLU    98      85.675 115.890  18.795  1.00  0.00           N  
ATOM   1503  CA  GLU    98      86.675 116.923  18.996  1.00  0.00           C  
ATOM   1504  C   GLU    98      86.208 118.252  18.577  1.00  0.00           C  
ATOM   1505  O   GLU    98      85.936 118.485  17.384  1.00  0.00           O  
ATOM   1506  CB  GLU    98      87.936 116.464  18.200  1.00  0.00           C  
ATOM   1507  CG  GLU    98      89.190 117.425  18.141  1.00  0.00           C  
ATOM   1508  CD  GLU    98      90.257 116.992  19.176  1.00  0.00           C  
ATOM   1509  OE1 GLU    98      91.382 116.841  18.771  1.00  0.00           O  
ATOM   1510  OE2 GLU    98      89.923 116.772  20.373  1.00  0.00           O1-
ATOM   1511  H   GLU    98      85.902 115.150  18.147  1.00  0.00           H  
ATOM   1512  HA  GLU    98      86.871 116.920  20.068  1.00  0.00           H  
ATOM   1513  HB2 GLU    98      88.182 115.412  18.345  1.00  0.00           H  
ATOM   1514  HB3 GLU    98      87.651 116.411  17.150  1.00  0.00           H  
ATOM   1515  HG2 GLU    98      89.594 117.201  17.154  1.00  0.00           H  
ATOM   1516  HG3 GLU    98      88.899 118.475  18.195  1.00  0.00           H  
ATOM   1517  N   GLU    99      86.096 119.172  19.495  1.00  0.00           N  
ATOM   1518  CA  GLU    99      85.638 120.608  19.348  1.00  0.00           C  
ATOM   1519  C   GLU    99      84.221 120.746  18.737  1.00  0.00           C  
ATOM   1520  O   GLU    99      83.777 121.835  18.364  1.00  0.00           O  
ATOM   1521  CB  GLU    99      86.644 121.547  18.661  1.00  0.00           C  
ATOM   1522  CG  GLU    99      88.095 121.581  19.194  1.00  0.00           C  
ATOM   1523  CD  GLU    99      88.332 121.494  20.718  1.00  0.00           C  
ATOM   1524  OE1 GLU    99      89.071 120.552  21.116  1.00  0.00           O  
ATOM   1525  OE2 GLU    99      87.717 122.222  21.553  1.00  0.00           O1-
ATOM   1526  H   GLU    99      86.265 118.959  20.467  1.00  0.00           H  
ATOM   1527  HA  GLU    99      85.448 121.046  20.328  1.00  0.00           H  
ATOM   1528  HB2 GLU    99      86.659 121.290  17.602  1.00  0.00           H  
ATOM   1529  HB3 GLU    99      86.177 122.532  18.645  1.00  0.00           H  
ATOM   1530  HG2 GLU    99      88.589 120.703  18.778  1.00  0.00           H  
ATOM   1531  HG3 GLU    99      88.564 122.478  18.789  1.00  0.00           H  
ATOM   1532  N   GLY   100      83.419 119.718  18.836  1.00  0.00           N  
ATOM   1533  CA  GLY   100      82.021 119.650  18.676  1.00  0.00           C  
ATOM   1534  C   GLY   100      81.441 120.350  19.886  1.00  0.00           C  
ATOM   1535  O   GLY   100      81.516 119.898  21.063  1.00  0.00           O  
ATOM   1536  H   GLY   100      83.766 118.805  19.092  1.00  0.00           H  
ATOM   1537  HA2 GLY   100      81.647 120.135  17.774  1.00  0.00           H  
ATOM   1538  HA3 GLY   100      81.634 118.631  18.679  1.00  0.00           H  
ATOM   1539  N   SER   101      80.873 121.533  19.658  1.00  0.00           N  
ATOM   1540  CA  SER   101      80.115 122.282  20.701  1.00  0.00           C  
ATOM   1541  C   SER   101      78.675 121.799  20.916  1.00  0.00           C  
ATOM   1542  O   SER   101      78.124 122.015  21.980  1.00  0.00           O  
ATOM   1543  CB  SER   101      80.109 123.863  20.416  1.00  0.00           C  
ATOM   1544  OG  SER   101      81.473 124.288  20.240  1.00  0.00           O  
ATOM   1545  H   SER   101      81.107 121.998  18.792  1.00  0.00           H  
ATOM   1546  HA  SER   101      80.585 122.207  21.682  1.00  0.00           H  
ATOM   1547  HB2 SER   101      79.541 124.162  19.535  1.00  0.00           H  
ATOM   1548  HB3 SER   101      79.696 124.367  21.289  1.00  0.00           H  
ATOM   1549  HG  SER   101      81.429 125.226  20.040  1.00  0.00           H  
ATOM   1550  N   ILE   102      77.959 121.357  19.799  1.00  0.00           N  
ATOM   1551  CA  ILE   102      76.620 120.755  19.898  1.00  0.00           C  
ATOM   1552  C   ILE   102      76.710 119.183  20.135  1.00  0.00           C  
ATOM   1553  O   ILE   102      77.394 118.498  19.353  1.00  0.00           O  
ATOM   1554  CB  ILE   102      75.773 121.000  18.635  1.00  0.00           C  
ATOM   1555  CG1 ILE   102      76.005 122.388  18.005  1.00  0.00           C  
ATOM   1556  CG2 ILE   102      74.269 120.673  18.817  1.00  0.00           C  
ATOM   1557  CD1 ILE   102      75.752 123.658  18.912  1.00  0.00           C  
ATOM   1558  H   ILE   102      78.481 121.319  18.935  1.00  0.00           H  
ATOM   1559  HA  ILE   102      76.006 121.212  20.674  1.00  0.00           H  
ATOM   1560  HB  ILE   102      76.141 120.328  17.860  1.00  0.00           H  
ATOM   1561 HG12 ILE   102      77.016 122.375  17.598  1.00  0.00           H  
ATOM   1562 HG13 ILE   102      75.392 122.546  17.118  1.00  0.00           H  
ATOM   1563 HG21 ILE   102      73.833 121.136  19.702  1.00  0.00           H  
ATOM   1564 HG22 ILE   102      73.715 120.978  17.930  1.00  0.00           H  
ATOM   1565 HG23 ILE   102      74.211 119.600  19.001  1.00  0.00           H  
ATOM   1566 HD11 ILE   102      76.012 124.534  18.318  1.00  0.00           H  
ATOM   1567 HD12 ILE   102      74.715 123.666  19.248  1.00  0.00           H  
ATOM   1568 HD13 ILE   102      76.463 123.691  19.737  1.00  0.00           H  
ATOM   1569  N   PRO   103      76.196 118.617  21.195  1.00  0.00           N  
ATOM   1570  CA  PRO   103      76.507 117.193  21.516  1.00  0.00           C  
ATOM   1571  C   PRO   103      75.812 116.151  20.648  1.00  0.00           C  
ATOM   1572  O   PRO   103      74.752 116.500  20.068  1.00  0.00           O  
ATOM   1573  CB  PRO   103      76.043 117.009  23.032  1.00  0.00           C  
ATOM   1574  CG  PRO   103      75.081 118.167  23.310  1.00  0.00           C  
ATOM   1575  CD  PRO   103      75.582 119.248  22.287  1.00  0.00           C  
ATOM   1576  HA  PRO   103      77.584 117.026  21.479  1.00  0.00           H  
ATOM   1577  HB2 PRO   103      75.455 116.096  23.128  1.00  0.00           H  
ATOM   1578  HB3 PRO   103      76.976 116.939  23.592  1.00  0.00           H  
ATOM   1579  HG2 PRO   103      74.106 117.871  22.922  1.00  0.00           H  
ATOM   1580  HG3 PRO   103      74.928 118.414  24.361  1.00  0.00           H  
ATOM   1581  HD2 PRO   103      74.688 119.809  22.012  1.00  0.00           H  
ATOM   1582  HD3 PRO   103      76.143 119.956  22.896  1.00  0.00           H  
ATOM   1583  N   ILE   104      76.381 115.007  20.554  1.00  0.00           N  
ATOM   1584  CA  ILE   104      75.881 113.765  19.903  1.00  0.00           C  
ATOM   1585  C   ILE   104      74.762 113.218  20.831  1.00  0.00           C  
ATOM   1586  O   ILE   104      73.706 112.965  20.276  1.00  0.00           O  
ATOM   1587  CB  ILE   104      76.767 112.582  19.781  1.00  0.00           C  
ATOM   1588  CG1 ILE   104      78.143 113.086  19.062  1.00  0.00           C  
ATOM   1589  CG2 ILE   104      76.181 111.337  19.100  1.00  0.00           C  
ATOM   1590  CD1 ILE   104      79.308 112.097  19.095  1.00  0.00           C  
ATOM   1591  H   ILE   104      77.251 114.919  21.058  1.00  0.00           H  
ATOM   1592  HA  ILE   104      75.450 113.961  18.921  1.00  0.00           H  
ATOM   1593  HB  ILE   104      77.218 112.314  20.737  1.00  0.00           H  
ATOM   1594 HG12 ILE   104      77.951 113.422  18.043  1.00  0.00           H  
ATOM   1595 HG13 ILE   104      78.497 113.981  19.573  1.00  0.00           H  
ATOM   1596 HG21 ILE   104      75.539 111.555  18.246  1.00  0.00           H  
ATOM   1597 HG22 ILE   104      76.942 110.578  18.921  1.00  0.00           H  
ATOM   1598 HG23 ILE   104      75.543 110.873  19.852  1.00  0.00           H  
ATOM   1599 HD11 ILE   104      79.421 111.768  20.128  1.00  0.00           H  
ATOM   1600 HD12 ILE   104      79.102 111.211  18.495  1.00  0.00           H  
ATOM   1601 HD13 ILE   104      80.259 112.552  18.816  1.00  0.00           H  
ATOM   1602  N   ASP   105      75.021 113.008  22.183  1.00  0.00           N  
ATOM   1603  CA  ASP   105      73.907 112.519  23.057  1.00  0.00           C  
ATOM   1604  C   ASP   105      74.122 112.740  24.572  1.00  0.00           C  
ATOM   1605  O   ASP   105      75.313 113.026  24.928  1.00  0.00           O  
ATOM   1606  CB  ASP   105      73.616 110.960  22.923  1.00  0.00           C  
ATOM   1607  CG  ASP   105      72.215 110.515  23.332  1.00  0.00           C  
ATOM   1608  OD1 ASP   105      71.951 109.330  23.143  1.00  0.00           O  
ATOM   1609  OD2 ASP   105      71.368 111.299  23.703  1.00  0.00           O1-
ATOM   1610  H   ASP   105      75.949 113.093  22.573  1.00  0.00           H  
ATOM   1611  HA  ASP   105      73.008 113.002  22.673  1.00  0.00           H  
ATOM   1612  HB2 ASP   105      73.623 110.822  21.842  1.00  0.00           H  
ATOM   1613  HB3 ASP   105      74.439 110.459  23.433  1.00  0.00           H  
ATOM   1614  N   GLN   106      73.132 112.785  25.419  1.00  0.00           N  
ATOM   1615  CA  GLN   106      73.234 113.172  26.813  1.00  0.00           C  
ATOM   1616  C   GLN   106      72.618 112.110  27.706  1.00  0.00           C  
ATOM   1617  O   GLN   106      71.417 111.710  27.642  1.00  0.00           O  
ATOM   1618  CB  GLN   106      72.661 114.545  27.092  1.00  0.00           C  
ATOM   1619  CG  GLN   106      71.073 114.737  27.013  1.00  0.00           C  
ATOM   1620  CD  GLN   106      70.747 116.212  26.899  1.00  0.00           C  
ATOM   1621  NE2 GLN   106      70.082 116.739  27.917  1.00  0.00           N  
ATOM   1622  OE1 GLN   106      71.023 116.890  25.844  1.00  0.00           O  
ATOM   1623  H   GLN   106      72.228 112.440  25.132  1.00  0.00           H  
ATOM   1624  HA  GLN   106      74.269 113.149  27.152  1.00  0.00           H  
ATOM   1625  HB2 GLN   106      73.101 114.900  28.024  1.00  0.00           H  
ATOM   1626  HB3 GLN   106      73.145 115.238  26.403  1.00  0.00           H  
ATOM   1627  HG2 GLN   106      70.727 114.207  26.125  1.00  0.00           H  
ATOM   1628  HG3 GLN   106      70.784 114.281  27.960  1.00  0.00           H  
ATOM   1629 HE21 GLN   106      69.972 117.743  27.899  1.00  0.00           H  
ATOM   1630 HE22 GLN   106      69.786 116.247  28.748  1.00  0.00           H  
ATOM   1631  N   ALA   107      73.451 111.679  28.688  1.00  0.00           N  
ATOM   1632  CA  ALA   107      73.006 110.719  29.745  1.00  0.00           C  
ATOM   1633  C   ALA   107      72.849 111.407  31.158  1.00  0.00           C  
ATOM   1634  O   ALA   107      73.446 112.466  31.421  1.00  0.00           O  
ATOM   1635  CB  ALA   107      73.933 109.541  29.816  1.00  0.00           C  
ATOM   1636  H   ALA   107      74.336 112.133  28.863  1.00  0.00           H  
ATOM   1637  HA  ALA   107      71.994 110.340  29.606  1.00  0.00           H  
ATOM   1638  HB1 ALA   107      74.103 109.145  28.815  1.00  0.00           H  
ATOM   1639  HB2 ALA   107      74.874 109.819  30.292  1.00  0.00           H  
ATOM   1640  HB3 ALA   107      73.487 108.790  30.468  1.00  0.00           H  
ATOM   1641  N   GLY   108      72.156 110.858  32.109  1.00  0.00           N  
ATOM   1642  CA  GLY   108      71.694 111.470  33.357  1.00  0.00           C  
ATOM   1643  C   GLY   108      71.357 110.646  34.592  1.00  0.00           C  
ATOM   1644  O   GLY   108      71.268 109.436  34.549  1.00  0.00           O  
ATOM   1645  H   GLY   108      71.896 109.884  32.034  1.00  0.00           H  
ATOM   1646  HA2 GLY   108      72.500 112.143  33.647  1.00  0.00           H  
ATOM   1647  HA3 GLY   108      70.857 112.110  33.080  1.00  0.00           H  
ATOM   1648  N   LEU   109      71.088 111.368  35.705  1.00  0.00           N  
ATOM   1649  CA  LEU   109      70.528 110.915  36.944  1.00  0.00           C  
ATOM   1650  C   LEU   109      69.807 112.063  37.576  1.00  0.00           C  
ATOM   1651  O   LEU   109      70.190 113.186  37.466  1.00  0.00           O  
ATOM   1652  CB  LEU   109      71.657 110.364  37.789  1.00  0.00           C  
ATOM   1653  CG  LEU   109      71.145 109.602  39.031  1.00  0.00           C  
ATOM   1654  CD1 LEU   109      70.268 108.443  38.577  1.00  0.00           C  
ATOM   1655  CD2 LEU   109      72.307 108.957  39.869  1.00  0.00           C  
ATOM   1656  H   LEU   109      71.423 112.321  35.693  1.00  0.00           H  
ATOM   1657  HA  LEU   109      69.817 110.142  36.653  1.00  0.00           H  
ATOM   1658  HB2 LEU   109      72.320 109.683  37.256  1.00  0.00           H  
ATOM   1659  HB3 LEU   109      72.196 111.244  38.141  1.00  0.00           H  
ATOM   1660  HG  LEU   109      70.541 110.257  39.658  1.00  0.00           H  
ATOM   1661 HD11 LEU   109      70.809 107.911  37.794  1.00  0.00           H  
ATOM   1662 HD12 LEU   109      70.187 107.818  39.466  1.00  0.00           H  
ATOM   1663 HD13 LEU   109      69.238 108.667  38.298  1.00  0.00           H  
ATOM   1664 HD21 LEU   109      72.772 109.751  40.452  1.00  0.00           H  
ATOM   1665 HD22 LEU   109      71.937 108.129  40.474  1.00  0.00           H  
ATOM   1666 HD23 LEU   109      73.190 108.633  39.319  1.00  0.00           H  
ATOM   1667  N   PHE   110      68.744 111.765  38.393  1.00  0.00           N  
ATOM   1668  CA  PHE   110      67.862 112.691  39.145  1.00  0.00           C  
ATOM   1669  C   PHE   110      68.152 112.228  40.590  1.00  0.00           C  
ATOM   1670  O   PHE   110      68.478 111.040  40.852  1.00  0.00           O  
ATOM   1671  CB  PHE   110      66.394 112.377  38.667  1.00  0.00           C  
ATOM   1672  CG  PHE   110      65.888 112.984  37.293  1.00  0.00           C  
ATOM   1673  CD1 PHE   110      64.419 113.126  37.160  1.00  0.00           C  
ATOM   1674  CD2 PHE   110      66.737 113.394  36.235  1.00  0.00           C  
ATOM   1675  CE1 PHE   110      63.871 113.645  35.966  1.00  0.00           C  
ATOM   1676  CE2 PHE   110      66.178 113.947  35.084  1.00  0.00           C  
ATOM   1677  CZ  PHE   110      64.782 114.078  34.948  1.00  0.00           C  
ATOM   1678  H   PHE   110      68.612 110.769  38.494  1.00  0.00           H  
ATOM   1679  HA  PHE   110      68.101 113.746  39.005  1.00  0.00           H  
ATOM   1680  HB2 PHE   110      66.203 111.316  38.506  1.00  0.00           H  
ATOM   1681  HB3 PHE   110      65.723 112.719  39.455  1.00  0.00           H  
ATOM   1682  HD1 PHE   110      63.809 112.717  37.951  1.00  0.00           H  
ATOM   1683  HD2 PHE   110      67.815 113.362  36.294  1.00  0.00           H  
ATOM   1684  HE1 PHE   110      62.809 113.839  35.947  1.00  0.00           H  
ATOM   1685  HE2 PHE   110      66.810 114.293  34.279  1.00  0.00           H  
ATOM   1686  HZ  PHE   110      64.277 114.485  34.084  1.00  0.00           H  
ATOM   1687  N   LEU   111      68.092 113.185  41.511  1.00  0.00           N  
ATOM   1688  CA  LEU   111      68.675 113.020  42.857  1.00  0.00           C  
ATOM   1689  C   LEU   111      67.779 113.723  43.973  1.00  0.00           C  
ATOM   1690  O   LEU   111      67.317 114.784  43.796  1.00  0.00           O  
ATOM   1691  CB  LEU   111      70.129 113.526  42.870  1.00  0.00           C  
ATOM   1692  CG  LEU   111      71.155 112.725  42.127  1.00  0.00           C  
ATOM   1693  CD1 LEU   111      71.735 113.324  40.867  1.00  0.00           C  
ATOM   1694  CD2 LEU   111      72.341 112.480  42.989  1.00  0.00           C  
ATOM   1695  H   LEU   111      67.912 114.093  41.109  1.00  0.00           H  
ATOM   1696  HA  LEU   111      68.667 111.960  43.109  1.00  0.00           H  
ATOM   1697  HB2 LEU   111      70.168 114.578  42.588  1.00  0.00           H  
ATOM   1698  HB3 LEU   111      70.540 113.585  43.878  1.00  0.00           H  
ATOM   1699  HG  LEU   111      70.875 111.690  41.929  1.00  0.00           H  
ATOM   1700 HD11 LEU   111      70.935 113.644  40.200  1.00  0.00           H  
ATOM   1701 HD12 LEU   111      72.253 114.258  41.083  1.00  0.00           H  
ATOM   1702 HD13 LEU   111      72.451 112.653  40.391  1.00  0.00           H  
ATOM   1703 HD21 LEU   111      73.036 111.827  42.461  1.00  0.00           H  
ATOM   1704 HD22 LEU   111      72.839 113.428  43.189  1.00  0.00           H  
ATOM   1705 HD23 LEU   111      72.042 112.038  43.940  1.00  0.00           H  
ATOM   1706  N   THR   112      67.788 112.989  45.122  1.00  0.00           N  
ATOM   1707  CA  THR   112      67.114 113.473  46.361  1.00  0.00           C  
ATOM   1708  C   THR   112      67.839 113.008  47.687  1.00  0.00           C  
ATOM   1709  O   THR   112      68.067 111.808  47.943  1.00  0.00           O  
ATOM   1710  CB  THR   112      65.648 113.107  46.389  1.00  0.00           C  
ATOM   1711  CG2 THR   112      64.923 113.281  47.697  1.00  0.00           C  
ATOM   1712  OG1 THR   112      64.858 113.881  45.541  1.00  0.00           O  
ATOM   1713  H   THR   112      68.145 112.046  45.183  1.00  0.00           H  
ATOM   1714  HA  THR   112      67.159 114.558  46.463  1.00  0.00           H  
ATOM   1715  HB  THR   112      65.564 112.098  45.985  1.00  0.00           H  
ATOM   1716  HG1 THR   112      64.532 114.544  46.154  1.00  0.00           H  
ATOM   1717 HG21 THR   112      63.851 113.102  47.622  1.00  0.00           H  
ATOM   1718 HG22 THR   112      65.283 112.534  48.403  1.00  0.00           H  
ATOM   1719 HG23 THR   112      65.131 114.278  48.087  1.00  0.00           H  
ATOM   1720  N   ALA   113      68.312 113.957  48.484  1.00  0.00           N  
ATOM   1721  CA  ALA   113      68.969 113.648  49.697  1.00  0.00           C  
ATOM   1722  C   ALA   113      68.162 113.532  51.013  1.00  0.00           C  
ATOM   1723  O   ALA   113      67.193 114.312  51.201  1.00  0.00           O  
ATOM   1724  CB  ALA   113      69.981 114.755  49.999  1.00  0.00           C  
ATOM   1725  H   ALA   113      68.264 114.932  48.225  1.00  0.00           H  
ATOM   1726  HA  ALA   113      69.621 112.801  49.484  1.00  0.00           H  
ATOM   1727  HB1 ALA   113      70.595 115.153  49.191  1.00  0.00           H  
ATOM   1728  HB2 ALA   113      69.382 115.618  50.291  1.00  0.00           H  
ATOM   1729  HB3 ALA   113      70.700 114.397  50.736  1.00  0.00           H  
ATOM   1730  N   ILE   114      68.497 112.590  51.835  1.00  0.00           N  
ATOM   1731  CA  ILE   114      67.791 112.293  53.073  1.00  0.00           C  
ATOM   1732  C   ILE   114      68.965 112.069  54.215  1.00  0.00           C  
ATOM   1733  O   ILE   114      70.018 111.527  53.846  1.00  0.00           O  
ATOM   1734  CB  ILE   114      66.914 111.049  52.968  1.00  0.00           C  
ATOM   1735  CG1 ILE   114      65.867 111.089  51.807  1.00  0.00           C  
ATOM   1736  CG2 ILE   114      66.319 110.617  54.329  1.00  0.00           C  
ATOM   1737  CD1 ILE   114      64.785 111.999  52.250  1.00  0.00           C  
ATOM   1738  H   ILE   114      69.428 112.219  51.714  1.00  0.00           H  
ATOM   1739  HA  ILE   114      67.233 113.154  53.441  1.00  0.00           H  
ATOM   1740  HB  ILE   114      67.597 110.236  52.719  1.00  0.00           H  
ATOM   1741 HG12 ILE   114      66.350 111.465  50.904  1.00  0.00           H  
ATOM   1742 HG13 ILE   114      65.542 110.061  51.650  1.00  0.00           H  
ATOM   1743 HG21 ILE   114      65.643 109.787  54.125  1.00  0.00           H  
ATOM   1744 HG22 ILE   114      67.183 110.253  54.885  1.00  0.00           H  
ATOM   1745 HG23 ILE   114      65.812 111.391  54.905  1.00  0.00           H  
ATOM   1746 HD11 ILE   114      64.184 111.566  53.049  1.00  0.00           H  
ATOM   1747 HD12 ILE   114      65.147 112.896  52.752  1.00  0.00           H  
ATOM   1748 HD13 ILE   114      64.166 112.298  51.404  1.00  0.00           H  
ATOM   1749  N   GLU   115      68.761 112.351  55.502  1.00  0.00           N  
ATOM   1750  CA  GLU   115      69.670 111.783  56.567  1.00  0.00           C  
ATOM   1751  C   GLU   115      68.811 110.594  57.189  1.00  0.00           C  
ATOM   1752  O   GLU   115      67.662 110.777  57.506  1.00  0.00           O  
ATOM   1753  CB  GLU   115      70.079 112.805  57.621  1.00  0.00           C  
ATOM   1754  CG  GLU   115      70.835 114.122  57.200  1.00  0.00           C  
ATOM   1755  CD  GLU   115      71.003 114.988  58.441  1.00  0.00           C  
ATOM   1756  OE1 GLU   115      71.635 116.063  58.278  1.00  0.00           O  
ATOM   1757  OE2 GLU   115      70.766 114.573  59.610  1.00  0.00           O1-
ATOM   1758  H   GLU   115      67.884 112.759  55.791  1.00  0.00           H  
ATOM   1759  HA  GLU   115      70.501 111.248  56.109  1.00  0.00           H  
ATOM   1760  HB2 GLU   115      69.166 113.216  58.052  1.00  0.00           H  
ATOM   1761  HB3 GLU   115      70.614 112.337  58.448  1.00  0.00           H  
ATOM   1762  HG2 GLU   115      71.774 114.107  56.647  1.00  0.00           H  
ATOM   1763  HG3 GLU   115      70.132 114.675  56.578  1.00  0.00           H  
ATOM   1764  N   ILE   116      69.414 109.510  57.569  1.00  0.00           N  
ATOM   1765  CA  ILE   116      68.919 108.340  58.362  1.00  0.00           C  
ATOM   1766  C   ILE   116      69.907 107.903  59.375  1.00  0.00           C  
ATOM   1767  O   ILE   116      71.044 107.633  58.979  1.00  0.00           O  
ATOM   1768  CB  ILE   116      68.494 107.143  57.361  1.00  0.00           C  
ATOM   1769  CG1 ILE   116      67.534 107.677  56.196  1.00  0.00           C  
ATOM   1770  CG2 ILE   116      67.856 106.015  58.235  1.00  0.00           C  
ATOM   1771  CD1 ILE   116      66.782 106.648  55.331  1.00  0.00           C  
ATOM   1772  H   ILE   116      70.333 109.428  57.158  1.00  0.00           H  
ATOM   1773  HA  ILE   116      68.022 108.730  58.844  1.00  0.00           H  
ATOM   1774  HB  ILE   116      69.316 106.669  56.824  1.00  0.00           H  
ATOM   1775 HG12 ILE   116      66.741 108.301  56.608  1.00  0.00           H  
ATOM   1776 HG13 ILE   116      68.102 108.367  55.572  1.00  0.00           H  
ATOM   1777 HG21 ILE   116      68.603 105.696  58.963  1.00  0.00           H  
ATOM   1778 HG22 ILE   116      67.014 106.344  58.844  1.00  0.00           H  
ATOM   1779 HG23 ILE   116      67.532 105.182  57.611  1.00  0.00           H  
ATOM   1780 HD11 ILE   116      67.459 105.875  54.968  1.00  0.00           H  
ATOM   1781 HD12 ILE   116      65.945 106.206  55.872  1.00  0.00           H  
ATOM   1782 HD13 ILE   116      66.363 107.131  54.448  1.00  0.00           H  
ATOM   1783  N   SER   117      69.414 107.670  60.607  1.00  0.00           N  
ATOM   1784  CA  SER   117      70.202 107.158  61.690  1.00  0.00           C  
ATOM   1785  C   SER   117      69.335 106.466  62.734  1.00  0.00           C  
ATOM   1786  O   SER   117      68.111 106.682  62.924  1.00  0.00           O  
ATOM   1787  CB  SER   117      71.001 108.259  62.389  1.00  0.00           C  
ATOM   1788  OG  SER   117      71.693 107.796  63.469  1.00  0.00           O  
ATOM   1789  H   SER   117      68.431 107.833  60.771  1.00  0.00           H  
ATOM   1790  HA  SER   117      70.910 106.460  61.244  1.00  0.00           H  
ATOM   1791  HB2 SER   117      71.738 108.610  61.666  1.00  0.00           H  
ATOM   1792  HB3 SER   117      70.317 108.995  62.811  1.00  0.00           H  
ATOM   1793  HG  SER   117      71.279 108.091  64.284  1.00  0.00           H  
ATOM   1794  N   LEU   118      69.971 105.517  63.392  1.00  0.00           N  
ATOM   1795  CA  LEU   118      69.533 104.760  64.549  1.00  0.00           C  
ATOM   1796  C   LEU   118      70.507 104.907  65.770  1.00  0.00           C  
ATOM   1797  O   LEU   118      71.734 104.524  65.554  1.00  0.00           O  
ATOM   1798  CB  LEU   118      69.315 103.326  64.167  1.00  0.00           C  
ATOM   1799  CG  LEU   118      68.538 102.563  65.293  1.00  0.00           C  
ATOM   1800  CD1 LEU   118      67.052 102.807  65.177  1.00  0.00           C  
ATOM   1801  CD2 LEU   118      68.777 101.106  64.939  1.00  0.00           C  
ATOM   1802  H   LEU   118      70.909 105.298  63.088  1.00  0.00           H  
ATOM   1803  HA  LEU   118      68.607 105.223  64.891  1.00  0.00           H  
ATOM   1804  HB2 LEU   118      68.756 103.365  63.233  1.00  0.00           H  
ATOM   1805  HB3 LEU   118      70.310 102.887  64.085  1.00  0.00           H  
ATOM   1806  HG  LEU   118      68.936 102.815  66.276  1.00  0.00           H  
ATOM   1807 HD11 LEU   118      66.764 102.556  64.156  1.00  0.00           H  
ATOM   1808 HD12 LEU   118      66.677 102.150  65.962  1.00  0.00           H  
ATOM   1809 HD13 LEU   118      66.906 103.843  65.485  1.00  0.00           H  
ATOM   1810 HD21 LEU   118      69.788 100.706  65.013  1.00  0.00           H  
ATOM   1811 HD22 LEU   118      68.184 100.399  65.520  1.00  0.00           H  
ATOM   1812 HD23 LEU   118      68.395 101.019  63.922  1.00  0.00           H  
ATOM   1813  N   ASP   119      70.073 105.408  66.947  1.00  0.00           N  
ATOM   1814  CA  ASP   119      71.019 105.874  67.963  1.00  0.00           C  
ATOM   1815  C   ASP   119      70.679 105.554  69.384  1.00  0.00           C  
ATOM   1816  O   ASP   119      69.508 105.443  69.651  1.00  0.00           O  
ATOM   1817  CB  ASP   119      71.182 107.411  67.836  1.00  0.00           C  
ATOM   1818  CG  ASP   119      71.713 107.879  66.470  1.00  0.00           C  
ATOM   1819  OD1 ASP   119      71.175 108.809  65.816  1.00  0.00           O  
ATOM   1820  OD2 ASP   119      72.876 107.593  66.245  1.00  0.00           O1-
ATOM   1821  H   ASP   119      69.083 105.500  67.129  1.00  0.00           H  
ATOM   1822  HA  ASP   119      71.987 105.390  67.834  1.00  0.00           H  
ATOM   1823  HB2 ASP   119      70.227 107.836  68.144  1.00  0.00           H  
ATOM   1824  HB3 ASP   119      71.900 107.746  68.584  1.00  0.00           H  
ATOM   1825  N   VAL   120      71.644 105.417  70.252  1.00  0.00           N  
ATOM   1826  CA  VAL   120      71.619 104.961  71.730  1.00  0.00           C  
ATOM   1827  C   VAL   120      72.564 105.753  72.616  1.00  0.00           C  
ATOM   1828  O   VAL   120      73.496 106.483  72.171  1.00  0.00           O  
ATOM   1829  CB  VAL   120      72.071 103.532  71.746  1.00  0.00           C  
ATOM   1830  CG1 VAL   120      70.948 102.635  71.304  1.00  0.00           C  
ATOM   1831  CG2 VAL   120      73.354 103.306  70.853  1.00  0.00           C  
ATOM   1832  H   VAL   120      72.560 105.738  69.972  1.00  0.00           H  
ATOM   1833  HA  VAL   120      70.588 105.054  72.072  1.00  0.00           H  
ATOM   1834  HB  VAL   120      72.352 103.289  72.770  1.00  0.00           H  
ATOM   1835 HG11 VAL   120      70.082 102.683  71.965  1.00  0.00           H  
ATOM   1836 HG12 VAL   120      70.658 102.803  70.267  1.00  0.00           H  
ATOM   1837 HG13 VAL   120      71.233 101.583  71.297  1.00  0.00           H  
ATOM   1838 HG21 VAL   120      74.108 104.011  71.204  1.00  0.00           H  
ATOM   1839 HG22 VAL   120      73.819 102.320  70.856  1.00  0.00           H  
ATOM   1840 HG23 VAL   120      73.118 103.505  69.808  1.00  0.00           H  
ATOM   1841  N   ASP   121      72.461 105.708  73.975  1.00  0.00           N  
ATOM   1842  CA  ASP   121      73.439 106.240  74.907  1.00  0.00           C  
ATOM   1843  C   ASP   121      74.750 105.462  74.933  1.00  0.00           C  
ATOM   1844  O   ASP   121      74.782 104.426  75.578  1.00  0.00           O  
ATOM   1845  CB  ASP   121      72.803 106.301  76.345  1.00  0.00           C  
ATOM   1846  CG  ASP   121      73.835 106.675  77.469  1.00  0.00           C  
ATOM   1847  OD1 ASP   121      74.596 107.664  77.354  1.00  0.00           O  
ATOM   1848  OD2 ASP   121      73.785 106.084  78.571  1.00  0.00           O1-
ATOM   1849  H   ASP   121      71.742 105.096  74.334  1.00  0.00           H  
ATOM   1850  HA  ASP   121      73.734 107.278  74.754  1.00  0.00           H  
ATOM   1851  HB2 ASP   121      71.908 106.924  76.316  1.00  0.00           H  
ATOM   1852  HB3 ASP   121      72.292 105.425  76.743  1.00  0.00           H  
ATOM   1853  N   ALA   122      75.698 105.929  74.205  1.00  0.00           N  
ATOM   1854  CA  ALA   122      76.951 105.152  74.185  1.00  0.00           C  
ATOM   1855  C   ALA   122      77.892 105.667  75.247  1.00  0.00           C  
ATOM   1856  O   ALA   122      78.696 104.891  75.738  1.00  0.00           O  
ATOM   1857  CB  ALA   122      77.547 105.184  72.785  1.00  0.00           C  
ATOM   1858  H   ALA   122      75.530 106.714  73.593  1.00  0.00           H  
ATOM   1859  HA  ALA   122      76.577 104.134  74.291  1.00  0.00           H  
ATOM   1860  HB1 ALA   122      76.753 104.928  72.084  1.00  0.00           H  
ATOM   1861  HB2 ALA   122      77.853 106.189  72.496  1.00  0.00           H  
ATOM   1862  HB3 ALA   122      78.354 104.456  72.697  1.00  0.00           H  
ATOM   1863  N   ASP   123      77.851 106.954  75.636  1.00  0.00           N  
ATOM   1864  CA  ASP   123      78.756 107.670  76.558  1.00  0.00           C  
ATOM   1865  C   ASP   123      78.371 107.589  78.037  1.00  0.00           C  
ATOM   1866  O   ASP   123      79.093 108.083  78.899  1.00  0.00           O  
ATOM   1867  CB  ASP   123      79.103 109.082  76.096  1.00  0.00           C  
ATOM   1868  CG  ASP   123      78.031 110.097  76.289  1.00  0.00           C  
ATOM   1869  OD1 ASP   123      77.174 109.949  77.164  1.00  0.00           O  
ATOM   1870  OD2 ASP   123      78.075 111.097  75.566  1.00  0.00           O1-
ATOM   1871  H   ASP   123      77.216 107.587  75.171  1.00  0.00           H  
ATOM   1872  HA  ASP   123      79.700 107.129  76.501  1.00  0.00           H  
ATOM   1873  HB2 ASP   123      80.084 109.229  76.547  1.00  0.00           H  
ATOM   1874  HB3 ASP   123      79.279 108.970  75.026  1.00  0.00           H  
ATOM   1875  N   ARG   124      77.307 106.826  78.329  1.00  0.00           N  
ATOM   1876  CA  ARG   124      77.127 106.183  79.616  1.00  0.00           C  
ATOM   1877  C   ARG   124      76.721 107.142  80.767  1.00  0.00           C  
ATOM   1878  O   ARG   124      77.179 107.080  81.859  1.00  0.00           O  
ATOM   1879  CB  ARG   124      78.369 105.254  80.095  1.00  0.00           C  
ATOM   1880  CG  ARG   124      78.527 104.080  79.099  1.00  0.00           C  
ATOM   1881  CD  ARG   124      79.905 103.491  79.317  1.00  0.00           C  
ATOM   1882  NE  ARG   124      80.054 102.146  78.647  1.00  0.00           N  
ATOM   1883  CZ  ARG   124      81.150 101.381  78.502  1.00  0.00           C  
ATOM   1884  NH1 ARG   124      82.285 101.684  79.057  1.00  0.00           N1+
ATOM   1885  NH2 ARG   124      81.205 100.295  77.750  1.00  0.00           N  
ATOM   1886  H   ARG   124      76.603 106.529  77.668  1.00  0.00           H  
ATOM   1887  HA  ARG   124      76.286 105.504  79.474  1.00  0.00           H  
ATOM   1888  HB2 ARG   124      79.331 105.751  80.220  1.00  0.00           H  
ATOM   1889  HB3 ARG   124      78.082 104.808  81.048  1.00  0.00           H  
ATOM   1890  HG2 ARG   124      77.791 103.309  79.329  1.00  0.00           H  
ATOM   1891  HG3 ARG   124      78.386 104.305  78.042  1.00  0.00           H  
ATOM   1892  HD2 ARG   124      80.554 104.195  78.797  1.00  0.00           H  
ATOM   1893  HD3 ARG   124      80.266 103.389  80.340  1.00  0.00           H  
ATOM   1894  HE  ARG   124      79.386 101.948  77.916  1.00  0.00           H  
ATOM   1895 HH11 ARG   124      82.402 102.464  79.689  1.00  0.00           H  
ATOM   1896 HH12 ARG   124      82.972 100.974  78.850  1.00  0.00           H  
ATOM   1897 HH21 ARG   124      80.381  99.932  77.294  1.00  0.00           H  
ATOM   1898 HH22 ARG   124      82.087  99.867  77.508  1.00  0.00           H  
ATOM   1899  N   ASP   125      75.745 108.000  80.398  1.00  0.00           N  
ATOM   1900  CA  ASP   125      74.963 108.825  81.335  1.00  0.00           C  
ATOM   1901  C   ASP   125      73.445 108.587  81.401  1.00  0.00           C  
ATOM   1902  O   ASP   125      72.764 108.985  82.427  1.00  0.00           O  
ATOM   1903  CB  ASP   125      75.165 110.303  81.105  1.00  0.00           C  
ATOM   1904  CG  ASP   125      74.475 110.824  79.763  1.00  0.00           C  
ATOM   1905  OD1 ASP   125      74.385 110.030  78.845  1.00  0.00           O  
ATOM   1906  OD2 ASP   125      74.267 112.056  79.623  1.00  0.00           O1-
ATOM   1907  H   ASP   125      75.506 107.925  79.420  1.00  0.00           H  
ATOM   1908  HA  ASP   125      75.304 108.647  82.355  1.00  0.00           H  
ATOM   1909  HB2 ASP   125      74.664 110.815  81.926  1.00  0.00           H  
ATOM   1910  HB3 ASP   125      76.207 110.622  81.055  1.00  0.00           H  
ATOM   1911  N   GLY   126      72.890 107.778  80.522  1.00  0.00           N  
ATOM   1912  CA  GLY   126      71.491 107.442  80.422  1.00  0.00           C  
ATOM   1913  C   GLY   126      70.925 107.901  79.130  1.00  0.00           C  
ATOM   1914  O   GLY   126      70.131 107.245  78.411  1.00  0.00           O  
ATOM   1915  H   GLY   126      73.504 107.358  79.839  1.00  0.00           H  
ATOM   1916  HA2 GLY   126      71.357 106.360  80.402  1.00  0.00           H  
ATOM   1917  HA3 GLY   126      70.821 107.923  81.135  1.00  0.00           H  
ATOM   1918  N   VAL   127      71.364 109.158  78.779  1.00  0.00           N  
ATOM   1919  CA  VAL   127      70.786 110.026  77.692  1.00  0.00           C  
ATOM   1920  C   VAL   127      71.305 109.789  76.296  1.00  0.00           C  
ATOM   1921  O   VAL   127      72.582 109.802  76.123  1.00  0.00           O  
ATOM   1922  CB  VAL   127      70.987 111.537  78.021  1.00  0.00           C  
ATOM   1923  CG1 VAL   127      70.232 112.548  77.176  1.00  0.00           C  
ATOM   1924  CG2 VAL   127      70.373 111.711  79.421  1.00  0.00           C  
ATOM   1925  H   VAL   127      72.080 109.598  79.339  1.00  0.00           H  
ATOM   1926  HA  VAL   127      69.698 109.964  77.684  1.00  0.00           H  
ATOM   1927  HB  VAL   127      72.034 111.802  77.871  1.00  0.00           H  
ATOM   1928 HG11 VAL   127      70.413 113.528  77.620  1.00  0.00           H  
ATOM   1929 HG12 VAL   127      70.663 112.715  76.189  1.00  0.00           H  
ATOM   1930 HG13 VAL   127      69.164 112.331  77.148  1.00  0.00           H  
ATOM   1931 HG21 VAL   127      69.411 111.201  79.472  1.00  0.00           H  
ATOM   1932 HG22 VAL   127      70.922 111.049  80.090  1.00  0.00           H  
ATOM   1933 HG23 VAL   127      70.377 112.775  79.657  1.00  0.00           H  
ATOM   1934  N   VAL   128      70.471 109.541  75.271  1.00  0.00           N  
ATOM   1935  CA  VAL   128      70.748 109.226  73.828  1.00  0.00           C  
ATOM   1936  C   VAL   128      71.417 110.298  72.996  1.00  0.00           C  
ATOM   1937  O   VAL   128      71.112 111.452  73.091  1.00  0.00           O  
ATOM   1938  CB  VAL   128      69.477 108.790  73.001  1.00  0.00           C  
ATOM   1939  CG1 VAL   128      69.717 108.466  71.510  1.00  0.00           C  
ATOM   1940  CG2 VAL   128      68.885 107.432  73.670  1.00  0.00           C  
ATOM   1941  H   VAL   128      69.504 109.519  75.564  1.00  0.00           H  
ATOM   1942  HA  VAL   128      71.387 108.346  73.754  1.00  0.00           H  
ATOM   1943  HB  VAL   128      68.675 109.521  73.102  1.00  0.00           H  
ATOM   1944 HG11 VAL   128      69.896 109.397  70.972  1.00  0.00           H  
ATOM   1945 HG12 VAL   128      70.515 107.769  71.254  1.00  0.00           H  
ATOM   1946 HG13 VAL   128      68.764 108.109  71.119  1.00  0.00           H  
ATOM   1947 HG21 VAL   128      68.608 107.467  74.724  1.00  0.00           H  
ATOM   1948 HG22 VAL   128      67.922 107.128  73.260  1.00  0.00           H  
ATOM   1949 HG23 VAL   128      69.663 106.669  73.674  1.00  0.00           H  
ATOM   1950  N   GLU   129      72.365 109.877  72.278  1.00  0.00           N  
ATOM   1951  CA  GLU   129      73.343 110.695  71.441  1.00  0.00           C  
ATOM   1952  C   GLU   129      72.859 111.096  70.019  1.00  0.00           C  
ATOM   1953  O   GLU   129      72.054 110.356  69.428  1.00  0.00           O  
ATOM   1954  CB  GLU   129      74.673 109.966  71.273  1.00  0.00           C  
ATOM   1955  CG  GLU   129      75.742 109.929  72.310  1.00  0.00           C  
ATOM   1956  CD  GLU   129      75.402 109.782  73.737  1.00  0.00           C  
ATOM   1957  OE1 GLU   129      75.888 108.879  74.493  1.00  0.00           O  
ATOM   1958  OE2 GLU   129      74.744 110.679  74.334  1.00  0.00           O1-
ATOM   1959  H   GLU   129      72.488 108.875  72.312  1.00  0.00           H  
ATOM   1960  HA  GLU   129      73.531 111.630  71.969  1.00  0.00           H  
ATOM   1961  HB2 GLU   129      74.575 108.924  70.967  1.00  0.00           H  
ATOM   1962  HB3 GLU   129      75.221 110.466  70.474  1.00  0.00           H  
ATOM   1963  HG2 GLU   129      76.448 109.154  72.010  1.00  0.00           H  
ATOM   1964  HG3 GLU   129      76.285 110.868  72.208  1.00  0.00           H  
ATOM   1965  N   LYS   130      73.475 112.136  69.352  1.00  0.00           N  
ATOM   1966  CA  LYS   130      73.413 112.407  67.877  1.00  0.00           C  
ATOM   1967  C   LYS   130      74.817 112.596  67.319  1.00  0.00           C  
ATOM   1968  O   LYS   130      75.612 113.193  68.059  1.00  0.00           O  
ATOM   1969  CB  LYS   130      72.521 113.596  67.679  1.00  0.00           C  
ATOM   1970  CG  LYS   130      72.487 114.149  66.307  1.00  0.00           C  
ATOM   1971  CD  LYS   130      71.257 114.985  66.003  1.00  0.00           C  
ATOM   1972  CE  LYS   130      71.149 114.882  64.410  1.00  0.00           C  
ATOM   1973  NZ  LYS   130      69.854 115.486  64.060  1.00  0.00           N1+
ATOM   1974  H   LYS   130      74.334 112.492  69.745  1.00  0.00           H  
ATOM   1975  HA  LYS   130      72.969 111.526  67.415  1.00  0.00           H  
ATOM   1976  HB2 LYS   130      71.506 113.344  67.985  1.00  0.00           H  
ATOM   1977  HB3 LYS   130      72.768 114.431  68.334  1.00  0.00           H  
ATOM   1978  HG2 LYS   130      73.407 114.636  65.985  1.00  0.00           H  
ATOM   1979  HG3 LYS   130      72.361 113.248  65.705  1.00  0.00           H  
ATOM   1980  HD2 LYS   130      70.386 114.519  66.463  1.00  0.00           H  
ATOM   1981  HD3 LYS   130      71.346 116.054  66.196  1.00  0.00           H  
ATOM   1982  HE2 LYS   130      71.963 115.347  63.856  1.00  0.00           H  
ATOM   1983  HE3 LYS   130      71.099 113.850  64.062  1.00  0.00           H  
ATOM   1984  HZ1 LYS   130      69.071 115.029  64.505  1.00  0.00           H  
ATOM   1985  HZ2 LYS   130      69.940 116.450  64.350  1.00  0.00           H  
ATOM   1986  HZ3 LYS   130      69.629 115.621  63.085  1.00  0.00           H  
ATOM   1987  N   ASN   131      75.121 112.094  66.186  1.00  0.00           N  
ATOM   1988  CA  ASN   131      76.367 111.939  65.512  1.00  0.00           C  
ATOM   1989  C   ASN   131      77.544 111.354  66.358  1.00  0.00           C  
ATOM   1990  O   ASN   131      78.732 111.677  66.132  1.00  0.00           O  
ATOM   1991  CB  ASN   131      76.695 113.289  64.738  1.00  0.00           C  
ATOM   1992  CG  ASN   131      75.822 113.413  63.547  1.00  0.00           C  
ATOM   1993  ND2 ASN   131      74.954 114.438  63.418  1.00  0.00           N  
ATOM   1994  OD1 ASN   131      75.787 112.493  62.800  1.00  0.00           O  
ATOM   1995  H   ASN   131      74.427 111.578  65.664  1.00  0.00           H  
ATOM   1996  HA  ASN   131      76.240 111.253  64.675  1.00  0.00           H  
ATOM   1997  HB2 ASN   131      76.422 114.145  65.354  1.00  0.00           H  
ATOM   1998  HB3 ASN   131      77.758 113.370  64.509  1.00  0.00           H  
ATOM   1999 HD21 ASN   131      74.272 114.402  62.674  1.00  0.00           H  
ATOM   2000 HD22 ASN   131      74.975 115.175  64.108  1.00  0.00           H  
ATOM   2001  N   ASN   132      77.245 110.491  67.317  1.00  0.00           N  
ATOM   2002  CA  ASN   132      78.319 109.773  68.099  1.00  0.00           C  
ATOM   2003  C   ASN   132      79.181 108.917  67.202  1.00  0.00           C  
ATOM   2004  O   ASN   132      78.609 108.207  66.346  1.00  0.00           O  
ATOM   2005  CB  ASN   132      77.764 109.058  69.365  1.00  0.00           C  
ATOM   2006  CG  ASN   132      78.719 108.162  70.005  1.00  0.00           C  
ATOM   2007  ND2 ASN   132      79.278 108.405  71.221  1.00  0.00           N  
ATOM   2008  OD1 ASN   132      79.132 107.136  69.463  1.00  0.00           O  
ATOM   2009  H   ASN   132      76.308 110.122  67.383  1.00  0.00           H  
ATOM   2010  HA  ASN   132      78.953 110.591  68.440  1.00  0.00           H  
ATOM   2011  HB2 ASN   132      77.360 109.782  70.073  1.00  0.00           H  
ATOM   2012  HB3 ASN   132      76.932 108.413  69.082  1.00  0.00           H  
ATOM   2013 HD21 ASN   132      79.794 107.610  71.569  1.00  0.00           H  
ATOM   2014 HD22 ASN   132      79.068 109.189  71.822  1.00  0.00           H  
ATOM   2015  N   PRO   133      80.506 108.859  67.238  1.00  0.00           N  
ATOM   2016  CA  PRO   133      81.236 108.117  66.236  1.00  0.00           C  
ATOM   2017  C   PRO   133      81.337 106.615  66.579  1.00  0.00           C  
ATOM   2018  O   PRO   133      81.592 105.793  65.680  1.00  0.00           O  
ATOM   2019  CB  PRO   133      82.689 108.670  66.358  1.00  0.00           C  
ATOM   2020  CG  PRO   133      82.829 109.170  67.829  1.00  0.00           C  
ATOM   2021  CD  PRO   133      81.365 109.664  68.203  1.00  0.00           C  
ATOM   2022  HA  PRO   133      80.834 108.240  65.230  1.00  0.00           H  
ATOM   2023  HB2 PRO   133      83.426 107.914  66.086  1.00  0.00           H  
ATOM   2024  HB3 PRO   133      82.647 109.560  65.730  1.00  0.00           H  
ATOM   2025  HG2 PRO   133      83.108 108.346  68.486  1.00  0.00           H  
ATOM   2026  HG3 PRO   133      83.454 110.060  67.905  1.00  0.00           H  
ATOM   2027  HD2 PRO   133      81.132 109.456  69.247  1.00  0.00           H  
ATOM   2028  HD3 PRO   133      81.353 110.723  67.943  1.00  0.00           H  
ATOM   2029  N   LYS   134      80.992 106.201  67.809  1.00  0.00           N  
ATOM   2030  CA  LYS   134      81.195 104.790  68.366  1.00  0.00           C  
ATOM   2031  C   LYS   134      79.983 103.889  68.646  1.00  0.00           C  
ATOM   2032  O   LYS   134      80.102 102.780  69.218  1.00  0.00           O  
ATOM   2033  CB  LYS   134      81.935 105.085  69.759  1.00  0.00           C  
ATOM   2034  CG  LYS   134      83.484 105.219  69.418  1.00  0.00           C  
ATOM   2035  CD  LYS   134      84.300 105.529  70.684  1.00  0.00           C  
ATOM   2036  CE  LYS   134      84.478 107.086  70.918  1.00  0.00           C  
ATOM   2037  NZ  LYS   134      85.516 107.299  71.923  1.00  0.00           N1+
ATOM   2038  H   LYS   134      80.669 106.904  68.458  1.00  0.00           H  
ATOM   2039  HA  LYS   134      81.789 104.231  67.642  1.00  0.00           H  
ATOM   2040  HB2 LYS   134      81.548 106.007  70.192  1.00  0.00           H  
ATOM   2041  HB3 LYS   134      81.722 104.258  70.436  1.00  0.00           H  
ATOM   2042  HG2 LYS   134      83.675 104.204  69.070  1.00  0.00           H  
ATOM   2043  HG3 LYS   134      83.760 105.920  68.631  1.00  0.00           H  
ATOM   2044  HD2 LYS   134      83.807 105.067  71.540  1.00  0.00           H  
ATOM   2045  HD3 LYS   134      85.308 105.119  70.625  1.00  0.00           H  
ATOM   2046  HE2 LYS   134      84.849 107.532  69.995  1.00  0.00           H  
ATOM   2047  HE3 LYS   134      83.504 107.476  71.216  1.00  0.00           H  
ATOM   2048  HZ1 LYS   134      85.344 106.754  72.756  1.00  0.00           H  
ATOM   2049  HZ2 LYS   134      86.438 107.034  71.610  1.00  0.00           H  
ATOM   2050  HZ3 LYS   134      85.472 108.260  72.232  1.00  0.00           H  
ATOM   2051  N   LYS   135      78.736 104.271  68.348  1.00  0.00           N  
ATOM   2052  CA  LYS   135      77.422 103.593  68.655  1.00  0.00           C  
ATOM   2053  C   LYS   135      77.255 102.128  68.319  1.00  0.00           C  
ATOM   2054  O   LYS   135      76.337 101.469  68.841  1.00  0.00           O  
ATOM   2055  CB  LYS   135      76.269 104.486  68.074  1.00  0.00           C  
ATOM   2056  CG  LYS   135      76.117 104.296  66.581  1.00  0.00           C  
ATOM   2057  CD  LYS   135      74.958 105.149  65.949  1.00  0.00           C  
ATOM   2058  CE  LYS   135      74.944 104.932  64.481  1.00  0.00           C  
ATOM   2059  NZ  LYS   135      73.684 105.559  63.934  1.00  0.00           N1+
ATOM   2060  H   LYS   135      78.632 105.167  67.895  1.00  0.00           H  
ATOM   2061  HA  LYS   135      77.212 103.547  69.723  1.00  0.00           H  
ATOM   2062  HB2 LYS   135      75.369 104.186  68.610  1.00  0.00           H  
ATOM   2063  HB3 LYS   135      76.455 105.516  68.379  1.00  0.00           H  
ATOM   2064  HG2 LYS   135      76.963 104.711  66.034  1.00  0.00           H  
ATOM   2065  HG3 LYS   135      75.973 103.251  66.307  1.00  0.00           H  
ATOM   2066  HD2 LYS   135      74.000 104.859  66.380  1.00  0.00           H  
ATOM   2067  HD3 LYS   135      75.290 106.151  66.221  1.00  0.00           H  
ATOM   2068  HE2 LYS   135      75.804 105.369  63.973  1.00  0.00           H  
ATOM   2069  HE3 LYS   135      75.040 103.860  64.308  1.00  0.00           H  
ATOM   2070  HZ1 LYS   135      72.894 105.324  64.518  1.00  0.00           H  
ATOM   2071  HZ2 LYS   135      73.707 106.567  64.007  1.00  0.00           H  
ATOM   2072  HZ3 LYS   135      73.415 105.310  62.993  1.00  0.00           H  
ATOM   2073  N   ALA   136      78.151 101.534  67.504  1.00  0.00           N  
ATOM   2074  CA  ALA   136      78.122 100.113  67.086  1.00  0.00           C  
ATOM   2075  C   ALA   136      79.237  99.297  67.732  1.00  0.00           C  
ATOM   2076  O   ALA   136      79.205  98.031  67.565  1.00  0.00           O  
ATOM   2077  CB  ALA   136      78.239 100.181  65.473  1.00  0.00           C  
ATOM   2078  H   ALA   136      78.805 102.157  67.051  1.00  0.00           H  
ATOM   2079  HA  ALA   136      77.125  99.753  67.340  1.00  0.00           H  
ATOM   2080  HB1 ALA   136      79.284 100.406  65.261  1.00  0.00           H  
ATOM   2081  HB2 ALA   136      78.053  99.177  65.091  1.00  0.00           H  
ATOM   2082  HB3 ALA   136      77.594 100.971  65.089  1.00  0.00           H  
ATOM   2083  N   SER   137      80.186  99.858  68.455  1.00  0.00           N  
ATOM   2084  CA  SER   137      81.182  99.070  69.212  1.00  0.00           C  
ATOM   2085  C   SER   137      80.944  99.261  70.787  1.00  0.00           C  
ATOM   2086  O   SER   137      80.290 100.177  71.235  1.00  0.00           O  
ATOM   2087  CB  SER   137      82.576  99.677  68.941  1.00  0.00           C  
ATOM   2088  OG  SER   137      83.457  98.762  69.510  1.00  0.00           O  
ATOM   2089  H   SER   137      80.130 100.866  68.460  1.00  0.00           H  
ATOM   2090  HA  SER   137      81.218  98.048  68.835  1.00  0.00           H  
ATOM   2091  HB2 SER   137      82.788  99.719  67.872  1.00  0.00           H  
ATOM   2092  HB3 SER   137      82.589 100.642  69.448  1.00  0.00           H  
ATOM   2093  HG  SER   137      84.305  98.962  69.105  1.00  0.00           H  
ATOM   2094  N   TRP   138      81.579  98.419  71.603  1.00  0.00           N  
ATOM   2095  CA  TRP   138      81.483  98.440  73.099  1.00  0.00           C  
ATOM   2096  C   TRP   138      82.941  98.238  73.563  1.00  0.00           C  
ATOM   2097  O   TRP   138      83.673  97.341  73.085  1.00  0.00           O  
ATOM   2098  CB  TRP   138      80.550  97.371  73.529  1.00  0.00           C  
ATOM   2099  CG  TRP   138      79.848  97.479  74.848  1.00  0.00           C  
ATOM   2100  CD1 TRP   138      78.520  97.804  75.105  1.00  0.00           C  
ATOM   2101  CD2 TRP   138      80.467  97.345  76.223  1.00  0.00           C  
ATOM   2102  CE2 TRP   138      79.452  97.518  77.238  1.00  0.00           C  
ATOM   2103  CE3 TRP   138      81.828  97.016  76.591  1.00  0.00           C  
ATOM   2104  NE1 TRP   138      78.315  97.776  76.445  1.00  0.00           N  
ATOM   2105  CZ2 TRP   138      79.735  97.359  78.605  1.00  0.00           C  
ATOM   2106  CZ3 TRP   138      82.119  96.966  78.002  1.00  0.00           C  
ATOM   2107  CH2 TRP   138      81.122  97.136  78.972  1.00  0.00           C  
ATOM   2108  H   TRP   138      82.243  97.836  71.113  1.00  0.00           H  
ATOM   2109  HA  TRP   138      81.210  99.444  73.424  1.00  0.00           H  
ATOM   2110  HB2 TRP   138      79.768  97.391  72.769  1.00  0.00           H  
ATOM   2111  HB3 TRP   138      81.074  96.420  73.435  1.00  0.00           H  
ATOM   2112  HD1 TRP   138      77.804  97.981  74.316  1.00  0.00           H  
ATOM   2113  HE1 TRP   138      77.393  97.911  76.836  1.00  0.00           H  
ATOM   2114  HE3 TRP   138      82.639  96.845  75.898  1.00  0.00           H  
ATOM   2115  HZ2 TRP   138      78.925  97.340  79.319  1.00  0.00           H  
ATOM   2116  HZ3 TRP   138      83.148  96.729  78.227  1.00  0.00           H  
ATOM   2117  HH2 TRP   138      81.414  96.862  79.975  1.00  0.00           H  
ATOM   2118  N   THR   139      83.325  98.912  74.615  1.00  0.00           N  
ATOM   2119  CA  THR   139      84.758  99.031  75.066  1.00  0.00           C  
ATOM   2120  C   THR   139      84.812  99.139  76.591  1.00  0.00           C  
ATOM   2121  O   THR   139      83.890  99.512  77.282  1.00  0.00           O  
ATOM   2122  CB  THR   139      85.484 100.186  74.454  1.00  0.00           C  
ATOM   2123  CG2 THR   139      85.696  99.980  72.937  1.00  0.00           C  
ATOM   2124  OG1 THR   139      85.062 101.479  74.716  1.00  0.00           O  
ATOM   2125  H   THR   139      82.747  99.539  75.155  1.00  0.00           H  
ATOM   2126  HA  THR   139      85.250  98.094  74.807  1.00  0.00           H  
ATOM   2127  HB  THR   139      86.440 100.220  74.976  1.00  0.00           H  
ATOM   2128  HG1 THR   139      85.506 102.037  74.073  1.00  0.00           H  
ATOM   2129 HG21 THR   139      86.047  98.978  72.690  1.00  0.00           H  
ATOM   2130 HG22 THR   139      84.730  99.992  72.432  1.00  0.00           H  
ATOM   2131 HG23 THR   139      86.496 100.616  72.558  1.00  0.00           H  
ATOM   2132  N   TRP   140      85.978  98.967  77.171  1.00  0.00           N  
ATOM   2133  CA  TRP   140      86.200  99.042  78.614  1.00  0.00           C  
ATOM   2134  C   TRP   140      87.006 100.273  79.100  1.00  0.00           C  
ATOM   2135  O   TRP   140      87.350 101.128  78.272  1.00  0.00           O  
ATOM   2136  CB  TRP   140      87.043  97.778  78.842  1.00  0.00           C  
ATOM   2137  CG  TRP   140      86.330  96.513  78.489  1.00  0.00           C  
ATOM   2138  CD1 TRP   140      86.296  95.927  77.252  1.00  0.00           C  
ATOM   2139  CD2 TRP   140      85.424  95.781  79.367  1.00  0.00           C  
ATOM   2140  CE2 TRP   140      84.925  94.613  78.627  1.00  0.00           C  
ATOM   2141  CE3 TRP   140      84.907  96.033  80.679  1.00  0.00           C  
ATOM   2142  NE1 TRP   140      85.457  94.806  77.361  1.00  0.00           N  
ATOM   2143  CZ2 TRP   140      83.812  93.810  79.140  1.00  0.00           C  
ATOM   2144  CZ3 TRP   140      83.895  95.155  81.144  1.00  0.00           C  
ATOM   2145  CH2 TRP   140      83.340  94.076  80.444  1.00  0.00           C  
ATOM   2146  H   TRP   140      86.704  98.487  76.658  1.00  0.00           H  
ATOM   2147  HA  TRP   140      85.276  98.914  79.178  1.00  0.00           H  
ATOM   2148  HB2 TRP   140      87.978  97.707  78.285  1.00  0.00           H  
ATOM   2149  HB3 TRP   140      87.340  97.753  79.891  1.00  0.00           H  
ATOM   2150  HD1 TRP   140      86.748  96.301  76.345  1.00  0.00           H  
ATOM   2151  HE1 TRP   140      85.371  94.187  76.567  1.00  0.00           H  
ATOM   2152  HE3 TRP   140      85.381  96.819  81.248  1.00  0.00           H  
ATOM   2153  HZ2 TRP   140      83.264  93.210  78.430  1.00  0.00           H  
ATOM   2154  HZ3 TRP   140      83.467  95.413  82.101  1.00  0.00           H  
ATOM   2155  HH2 TRP   140      82.546  93.522  80.923  1.00  0.00           H  
ATOM   2156  N   GLY   141      87.106 100.410  80.441  1.00  0.00           N  
ATOM   2157  CA  GLY   141      87.851 101.507  81.138  1.00  0.00           C  
ATOM   2158  C   GLY   141      86.993 102.764  81.270  1.00  0.00           C  
ATOM   2159  O   GLY   141      85.959 102.788  80.619  1.00  0.00           O  
ATOM   2160  H   GLY   141      86.609  99.751  81.023  1.00  0.00           H  
ATOM   2161  HA2 GLY   141      88.195 101.275  82.146  1.00  0.00           H  
ATOM   2162  HA3 GLY   141      88.728 101.894  80.620  1.00  0.00           H  
ATOM   2163  N   PRO   142      87.327 103.794  82.130  1.00  0.00           N  
ATOM   2164  CA  PRO   142      86.464 104.896  82.443  1.00  0.00           C  
ATOM   2165  C   PRO   142      86.358 105.734  81.125  1.00  0.00           C  
ATOM   2166  O   PRO   142      85.368 106.381  80.860  1.00  0.00           O  
ATOM   2167  CB  PRO   142      87.066 105.615  83.634  1.00  0.00           C  
ATOM   2168  CG  PRO   142      88.013 104.584  84.353  1.00  0.00           C  
ATOM   2169  CD  PRO   142      88.317 103.623  83.238  1.00  0.00           C  
ATOM   2170  HA  PRO   142      85.510 104.493  82.782  1.00  0.00           H  
ATOM   2171  HB2 PRO   142      87.549 106.505  83.231  1.00  0.00           H  
ATOM   2172  HB3 PRO   142      86.327 105.888  84.388  1.00  0.00           H  
ATOM   2173  HG2 PRO   142      88.932 104.969  84.794  1.00  0.00           H  
ATOM   2174  HG3 PRO   142      87.395 104.066  85.086  1.00  0.00           H  
ATOM   2175  HD2 PRO   142      89.267 103.856  82.757  1.00  0.00           H  
ATOM   2176  HD3 PRO   142      88.320 102.578  83.546  1.00  0.00           H  
ATOM   2177  N   GLU   143      87.384 105.729  80.238  1.00  0.00           N  
ATOM   2178  CA  GLU   143      87.375 106.305  78.853  1.00  0.00           C  
ATOM   2179  C   GLU   143      86.582 105.641  77.804  1.00  0.00           C  
ATOM   2180  O   GLU   143      86.166 106.311  76.851  1.00  0.00           O  
ATOM   2181  CB  GLU   143      88.819 106.431  78.327  1.00  0.00           C  
ATOM   2182  CG  GLU   143      89.611 105.134  78.104  1.00  0.00           C  
ATOM   2183  CD  GLU   143      90.242 104.430  79.330  1.00  0.00           C  
ATOM   2184  OE1 GLU   143      89.982 104.780  80.507  1.00  0.00           O  
ATOM   2185  OE2 GLU   143      91.000 103.493  79.075  1.00  0.00           O1-
ATOM   2186  H   GLU   143      88.274 105.386  80.571  1.00  0.00           H  
ATOM   2187  HA  GLU   143      86.924 107.296  78.898  1.00  0.00           H  
ATOM   2188  HB2 GLU   143      88.800 106.819  77.309  1.00  0.00           H  
ATOM   2189  HB3 GLU   143      89.397 107.082  78.984  1.00  0.00           H  
ATOM   2190  HG2 GLU   143      88.915 104.441  77.630  1.00  0.00           H  
ATOM   2191  HG3 GLU   143      90.413 105.326  77.391  1.00  0.00           H  
ATOM   2192  N   GLY   144      86.256 104.365  77.877  1.00  0.00           N  
ATOM   2193  CA  GLY   144      85.450 103.541  77.035  1.00  0.00           C  
ATOM   2194  C   GLY   144      83.951 103.933  77.054  1.00  0.00           C  
ATOM   2195  O   GLY   144      83.381 104.680  77.870  1.00  0.00           O  
ATOM   2196  H   GLY   144      86.467 103.931  78.764  1.00  0.00           H  
ATOM   2197  HA2 GLY   144      85.762 103.468  75.993  1.00  0.00           H  
ATOM   2198  HA3 GLY   144      85.521 102.515  77.397  1.00  0.00           H  
ATOM   2199  N   GLN   145      83.282 103.443  76.025  1.00  0.00           N  
ATOM   2200  CA  GLN   145      81.831 103.676  75.582  1.00  0.00           C  
ATOM   2201  C   GLN   145      81.125 102.418  75.081  1.00  0.00           C  
ATOM   2202  O   GLN   145      81.799 101.339  74.965  1.00  0.00           O  
ATOM   2203  CB  GLN   145      81.903 104.743  74.446  1.00  0.00           C  
ATOM   2204  CG  GLN   145      82.295 106.199  74.799  1.00  0.00           C  
ATOM   2205  CD  GLN   145      82.079 107.230  73.710  1.00  0.00           C  
ATOM   2206  NE2 GLN   145      82.844 108.294  73.761  1.00  0.00           N  
ATOM   2207  OE1 GLN   145      81.529 107.008  72.632  1.00  0.00           O  
ATOM   2208  H   GLN   145      83.809 102.865  75.385  1.00  0.00           H  
ATOM   2209  HA  GLN   145      81.242 104.074  76.409  1.00  0.00           H  
ATOM   2210  HB2 GLN   145      82.557 104.305  73.691  1.00  0.00           H  
ATOM   2211  HB3 GLN   145      80.943 104.704  73.930  1.00  0.00           H  
ATOM   2212  HG2 GLN   145      81.782 106.496  75.714  1.00  0.00           H  
ATOM   2213  HG3 GLN   145      83.343 106.115  75.086  1.00  0.00           H  
ATOM   2214 HE21 GLN   145      82.621 108.919  73.000  1.00  0.00           H  
ATOM   2215 HE22 GLN   145      83.359 108.535  74.595  1.00  0.00           H  
ATOM   2216  N   GLY   146      79.862 102.528  74.804  1.00  0.00           N  
ATOM   2217  CA  GLY   146      79.038 101.423  74.272  1.00  0.00           C  
ATOM   2218  C   GLY   146      77.998 100.941  75.270  1.00  0.00           C  
ATOM   2219  O   GLY   146      78.238 100.836  76.484  1.00  0.00           O  
ATOM   2220  H   GLY   146      79.425 103.422  74.974  1.00  0.00           H  
ATOM   2221  HA2 GLY   146      78.539 101.819  73.388  1.00  0.00           H  
ATOM   2222  HA3 GLY   146      79.570 100.571  73.849  1.00  0.00           H  
ATOM   2223  N   ALA   147      76.724 100.752  74.874  1.00  0.00           N  
ATOM   2224  CA  ALA   147      75.599 100.789  75.720  1.00  0.00           C  
ATOM   2225  C   ALA   147      75.313  99.506  76.537  1.00  0.00           C  
ATOM   2226  O   ALA   147      75.630  98.379  76.263  1.00  0.00           O  
ATOM   2227  CB  ALA   147      74.310 101.200  74.975  1.00  0.00           C  
ATOM   2228  H   ALA   147      76.535 100.903  73.894  1.00  0.00           H  
ATOM   2229  HA  ALA   147      75.833 101.579  76.434  1.00  0.00           H  
ATOM   2230  HB1 ALA   147      73.531 101.583  75.635  1.00  0.00           H  
ATOM   2231  HB2 ALA   147      74.576 102.000  74.284  1.00  0.00           H  
ATOM   2232  HB3 ALA   147      73.924 100.359  74.399  1.00  0.00           H  
ATOM   2233  N   ILE   148      74.614  99.735  77.658  1.00  0.00           N  
ATOM   2234  CA  ILE   148      74.310  98.779  78.700  1.00  0.00           C  
ATOM   2235  C   ILE   148      72.779  98.647  78.912  1.00  0.00           C  
ATOM   2236  O   ILE   148      72.083  99.612  79.113  1.00  0.00           O  
ATOM   2237  CB  ILE   148      75.162  99.124  79.991  1.00  0.00           C  
ATOM   2238  CG1 ILE   148      76.685  98.787  79.915  1.00  0.00           C  
ATOM   2239  CG2 ILE   148      74.582  98.383  81.239  1.00  0.00           C  
ATOM   2240  CD1 ILE   148      77.499  99.134  81.242  1.00  0.00           C  
ATOM   2241  H   ILE   148      74.128 100.613  77.774  1.00  0.00           H  
ATOM   2242  HA  ILE   148      74.746  97.834  78.378  1.00  0.00           H  
ATOM   2243  HB  ILE   148      74.988 100.199  80.040  1.00  0.00           H  
ATOM   2244 HG12 ILE   148      76.836  97.728  79.704  1.00  0.00           H  
ATOM   2245 HG13 ILE   148      77.123  99.429  79.151  1.00  0.00           H  
ATOM   2246 HG21 ILE   148      74.703  97.302  81.170  1.00  0.00           H  
ATOM   2247 HG22 ILE   148      75.000  98.730  82.184  1.00  0.00           H  
ATOM   2248 HG23 ILE   148      73.509  98.574  81.243  1.00  0.00           H  
ATOM   2249 HD11 ILE   148      77.369 100.211  81.352  1.00  0.00           H  
ATOM   2250 HD12 ILE   148      77.113  98.815  82.210  1.00  0.00           H  
ATOM   2251 HD13 ILE   148      78.537  98.859  81.055  1.00  0.00           H  
ATOM   2252  N   LEU   149      72.319  97.355  78.840  1.00  0.00           N  
ATOM   2253  CA  LEU   149      70.855  97.072  79.014  1.00  0.00           C  
ATOM   2254  C   LEU   149      70.726  96.213  80.266  1.00  0.00           C  
ATOM   2255  O   LEU   149      71.492  95.278  80.547  1.00  0.00           O  
ATOM   2256  CB  LEU   149      70.452  96.342  77.738  1.00  0.00           C  
ATOM   2257  CG  LEU   149      68.995  95.775  77.648  1.00  0.00           C  
ATOM   2258  CD1 LEU   149      68.000  96.839  77.923  1.00  0.00           C  
ATOM   2259  CD2 LEU   149      68.758  95.213  76.187  1.00  0.00           C  
ATOM   2260  H   LEU   149      72.938  96.607  78.560  1.00  0.00           H  
ATOM   2261  HA  LEU   149      70.256  97.968  79.176  1.00  0.00           H  
ATOM   2262  HB2 LEU   149      70.661  96.955  76.862  1.00  0.00           H  
ATOM   2263  HB3 LEU   149      71.111  95.484  77.601  1.00  0.00           H  
ATOM   2264  HG  LEU   149      68.858  94.877  78.250  1.00  0.00           H  
ATOM   2265 HD11 LEU   149      68.062  97.361  78.878  1.00  0.00           H  
ATOM   2266 HD12 LEU   149      68.015  97.492  77.050  1.00  0.00           H  
ATOM   2267 HD13 LEU   149      67.037  96.336  77.838  1.00  0.00           H  
ATOM   2268 HD21 LEU   149      68.703  96.041  75.480  1.00  0.00           H  
ATOM   2269 HD22 LEU   149      69.493  94.551  75.728  1.00  0.00           H  
ATOM   2270 HD23 LEU   149      67.804  94.707  76.037  1.00  0.00           H  
ATOM   2271  N   LEU   150      69.735  96.493  81.030  1.00  0.00           N  
ATOM   2272  CA  LEU   150      69.350  95.635  82.207  1.00  0.00           C  
ATOM   2273  C   LEU   150      68.381  94.561  81.780  1.00  0.00           C  
ATOM   2274  O   LEU   150      67.415  94.840  81.090  1.00  0.00           O  
ATOM   2275  CB  LEU   150      68.808  96.450  83.404  1.00  0.00           C  
ATOM   2276  CG  LEU   150      69.753  97.508  84.150  1.00  0.00           C  
ATOM   2277  CD1 LEU   150      69.117  97.924  85.458  1.00  0.00           C  
ATOM   2278  CD2 LEU   150      71.156  96.941  84.373  1.00  0.00           C  
ATOM   2279  H   LEU   150      69.038  97.122  80.658  1.00  0.00           H  
ATOM   2280  HA  LEU   150      70.190  95.066  82.604  1.00  0.00           H  
ATOM   2281  HB2 LEU   150      67.845  96.872  83.115  1.00  0.00           H  
ATOM   2282  HB3 LEU   150      68.519  95.787  84.220  1.00  0.00           H  
ATOM   2283  HG  LEU   150      69.759  98.367  83.479  1.00  0.00           H  
ATOM   2284 HD11 LEU   150      69.950  98.258  86.076  1.00  0.00           H  
ATOM   2285 HD12 LEU   150      68.339  98.676  85.329  1.00  0.00           H  
ATOM   2286 HD13 LEU   150      68.784  97.018  85.964  1.00  0.00           H  
ATOM   2287 HD21 LEU   150      71.655  96.879  83.406  1.00  0.00           H  
ATOM   2288 HD22 LEU   150      71.844  97.606  84.896  1.00  0.00           H  
ATOM   2289 HD23 LEU   150      71.120  95.992  84.908  1.00  0.00           H  
ATOM   2290  N   VAL   151      68.417  93.311  82.281  1.00  0.00           N  
ATOM   2291  CA  VAL   151      67.251  92.428  82.260  1.00  0.00           C  
ATOM   2292  C   VAL   151      66.139  93.004  83.208  1.00  0.00           C  
ATOM   2293  O   VAL   151      66.429  93.325  84.363  1.00  0.00           O  
ATOM   2294  CB  VAL   151      67.494  90.957  82.559  1.00  0.00           C  
ATOM   2295  CG1 VAL   151      66.229  90.062  82.529  1.00  0.00           C  
ATOM   2296  CG2 VAL   151      68.521  90.368  81.704  1.00  0.00           C  
ATOM   2297  H   VAL   151      69.174  92.950  82.844  1.00  0.00           H  
ATOM   2298  HA  VAL   151      66.879  92.488  81.237  1.00  0.00           H  
ATOM   2299  HB  VAL   151      67.796  90.881  83.603  1.00  0.00           H  
ATOM   2300 HG11 VAL   151      65.654  90.425  81.677  1.00  0.00           H  
ATOM   2301 HG12 VAL   151      66.547  89.020  82.492  1.00  0.00           H  
ATOM   2302 HG13 VAL   151      65.506  90.184  83.335  1.00  0.00           H  
ATOM   2303 HG21 VAL   151      68.762  89.375  82.085  1.00  0.00           H  
ATOM   2304 HG22 VAL   151      68.160  90.305  80.677  1.00  0.00           H  
ATOM   2305 HG23 VAL   151      69.448  90.934  81.787  1.00  0.00           H  
ATOM   2306  N   ASN   152      64.966  93.139  82.683  1.00  0.00           N  
ATOM   2307  CA  ASN   152      63.823  93.575  83.476  1.00  0.00           C  
ATOM   2308  C   ASN   152      63.304  92.524  84.549  1.00  0.00           C  
ATOM   2309  O   ASN   152      62.118  92.279  84.551  1.00  0.00           O  
ATOM   2310  CB  ASN   152      62.675  94.036  82.449  1.00  0.00           C  
ATOM   2311  CG  ASN   152      61.803  95.058  83.060  1.00  0.00           C  
ATOM   2312  ND2 ASN   152      60.687  95.404  82.410  1.00  0.00           N  
ATOM   2313  OD1 ASN   152      62.033  95.690  84.062  1.00  0.00           O  
ATOM   2314  H   ASN   152      64.889  92.885  81.709  1.00  0.00           H  
ATOM   2315  HA  ASN   152      64.091  94.452  84.066  1.00  0.00           H  
ATOM   2316  HB2 ASN   152      63.302  94.465  81.668  1.00  0.00           H  
ATOM   2317  HB3 ASN   152      62.208  93.120  82.087  1.00  0.00           H  
ATOM   2318 HD21 ASN   152      60.056  96.110  82.760  1.00  0.00           H  
ATOM   2319 HD22 ASN   152      60.540  94.981  81.505  1.00  0.00           H  
ATOM   2320  N   CYS   153      64.238  91.835  85.270  1.00  0.00           N  
ATOM   2321  CA  CYS   153      63.955  90.677  86.088  1.00  0.00           C  
ATOM   2322  C   CYS   153      63.238  91.061  87.388  1.00  0.00           C  
ATOM   2323  O   CYS   153      63.127  90.148  88.265  1.00  0.00           O  
ATOM   2324  CB  CYS   153      65.399  90.013  86.471  1.00  0.00           C  
ATOM   2325  SG  CYS   153      66.354  91.126  87.509  1.00  0.00           S  
ATOM   2326  H   CYS   153      65.200  92.136  85.203  1.00  0.00           H  
ATOM   2327  HA  CYS   153      63.411  89.870  85.598  1.00  0.00           H  
ATOM   2328  HB2 CYS   153      65.196  89.044  86.928  1.00  0.00           H  
ATOM   2329  HB3 CYS   153      65.845  89.834  85.493  1.00  0.00           H  
ATOM   2330  HG  CYS   153      66.474  92.094  86.596  1.00  0.00           H  
ATOM   2331  N   ASP   154      62.804  92.275  87.519  1.00  0.00           N  
ATOM   2332  CA  ASP   154      61.883  92.695  88.621  1.00  0.00           C  
ATOM   2333  C   ASP   154      60.363  92.666  88.196  1.00  0.00           C  
ATOM   2334  O   ASP   154      60.026  92.230  87.088  1.00  0.00           O  
ATOM   2335  CB  ASP   154      62.411  93.985  89.265  1.00  0.00           C  
ATOM   2336  CG  ASP   154      62.270  95.218  88.374  1.00  0.00           C  
ATOM   2337  OD1 ASP   154      61.866  95.158  87.225  1.00  0.00           O  
ATOM   2338  OD2 ASP   154      62.313  96.338  88.876  1.00  0.00           O1-
ATOM   2339  H   ASP   154      62.895  92.941  86.765  1.00  0.00           H  
ATOM   2340  HA  ASP   154      61.865  91.962  89.428  1.00  0.00           H  
ATOM   2341  HB2 ASP   154      61.733  94.187  90.094  1.00  0.00           H  
ATOM   2342  HB3 ASP   154      63.435  93.815  89.597  1.00  0.00           H  
ATOM   2343  N   ARG   155      59.482  93.051  89.166  1.00  0.00           N  
ATOM   2344  CA  ARG   155      58.122  93.111  88.937  1.00  0.00           C  
ATOM   2345  C   ARG   155      57.274  94.248  89.359  1.00  0.00           C  
ATOM   2346  O   ARG   155      56.778  94.318  90.416  1.00  0.00           O  
ATOM   2347  CB  ARG   155      57.495  91.789  89.297  1.00  0.00           C  
ATOM   2348  CG  ARG   155      56.301  91.441  88.427  1.00  0.00           C  
ATOM   2349  CD  ARG   155      55.357  90.354  89.082  1.00  0.00           C  
ATOM   2350  NE  ARG   155      54.992  90.713  90.451  1.00  0.00           N  
ATOM   2351  CZ  ARG   155      54.987  89.934  91.554  1.00  0.00           C  
ATOM   2352  NH1 ARG   155      55.236  88.607  91.515  1.00  0.00           N1+
ATOM   2353  NH2 ARG   155      54.535  90.276  92.673  1.00  0.00           N  
ATOM   2354  H   ARG   155      59.931  93.173  90.062  1.00  0.00           H  
ATOM   2355  HA  ARG   155      58.058  93.132  87.849  1.00  0.00           H  
ATOM   2356  HB2 ARG   155      58.309  91.065  89.331  1.00  0.00           H  
ATOM   2357  HB3 ARG   155      57.151  91.841  90.330  1.00  0.00           H  
ATOM   2358  HG2 ARG   155      55.669  92.315  88.270  1.00  0.00           H  
ATOM   2359  HG3 ARG   155      56.501  91.142  87.398  1.00  0.00           H  
ATOM   2360  HD2 ARG   155      54.431  90.235  88.521  1.00  0.00           H  
ATOM   2361  HD3 ARG   155      55.861  89.389  89.044  1.00  0.00           H  
ATOM   2362  HE  ARG   155      54.690  91.647  90.691  1.00  0.00           H  
ATOM   2363 HH11 ARG   155      55.674  88.156  90.725  1.00  0.00           H  
ATOM   2364 HH12 ARG   155      55.182  87.991  92.314  1.00  0.00           H  
ATOM   2365 HH21 ARG   155      54.658  89.709  93.500  1.00  0.00           H  
ATOM   2366 HH22 ARG   155      54.285  91.244  92.814  1.00  0.00           H  
ATOM   2367  N   GLU   156      57.201  95.273  88.466  1.00  0.00           N  
ATOM   2368  CA  GLU   156      56.161  96.313  88.640  1.00  0.00           C  
ATOM   2369  C   GLU   156      54.721  95.817  88.294  1.00  0.00           C  
ATOM   2370  O   GLU   156      53.748  96.503  88.491  1.00  0.00           O  
ATOM   2371  CB  GLU   156      56.497  97.615  87.915  1.00  0.00           C  
ATOM   2372  CG  GLU   156      57.587  98.366  88.678  1.00  0.00           C  
ATOM   2373  CD  GLU   156      59.026  97.910  88.549  1.00  0.00           C  
ATOM   2374  OE1 GLU   156      59.883  98.161  89.482  1.00  0.00           O  
ATOM   2375  OE2 GLU   156      59.443  97.290  87.564  1.00  0.00           O1-
ATOM   2376  H   GLU   156      57.573  95.178  87.531  1.00  0.00           H  
ATOM   2377  HA  GLU   156      56.147  96.508  89.713  1.00  0.00           H  
ATOM   2378  HB2 GLU   156      56.790  97.468  86.875  1.00  0.00           H  
ATOM   2379  HB3 GLU   156      55.647  98.285  88.040  1.00  0.00           H  
ATOM   2380  HG2 GLU   156      57.531  99.345  88.204  1.00  0.00           H  
ATOM   2381  HG3 GLU   156      57.286  98.458  89.722  1.00  0.00           H  
ATOM   2382  N   THR   157      54.563  94.665  87.667  1.00  0.00           N  
ATOM   2383  CA  THR   157      53.336  94.219  86.920  1.00  0.00           C  
ATOM   2384  C   THR   157      52.272  93.515  87.877  1.00  0.00           C  
ATOM   2385  O   THR   157      52.586  92.499  88.545  1.00  0.00           O  
ATOM   2386  CB  THR   157      53.657  93.304  85.710  1.00  0.00           C  
ATOM   2387  CG2 THR   157      52.407  92.845  84.898  1.00  0.00           C  
ATOM   2388  OG1 THR   157      54.479  94.039  84.875  1.00  0.00           O  
ATOM   2389  H   THR   157      55.396  94.156  87.408  1.00  0.00           H  
ATOM   2390  HA  THR   157      53.013  95.174  86.503  1.00  0.00           H  
ATOM   2391  HB  THR   157      54.250  92.418  85.938  1.00  0.00           H  
ATOM   2392  HG1 THR   157      55.391  93.825  85.083  1.00  0.00           H  
ATOM   2393 HG21 THR   157      51.697  92.289  85.512  1.00  0.00           H  
ATOM   2394 HG22 THR   157      51.837  93.531  84.272  1.00  0.00           H  
ATOM   2395 HG23 THR   157      52.675  91.958  84.323  1.00  0.00           H  
ATOM   2396  N   PRO   158      51.008  93.914  87.950  1.00  0.00           N  
ATOM   2397  CA  PRO   158      50.153  93.617  89.069  1.00  0.00           C  
ATOM   2398  C   PRO   158      49.461  92.283  89.039  1.00  0.00           C  
ATOM   2399  O   PRO   158      48.987  91.758  90.050  1.00  0.00           O  
ATOM   2400  CB  PRO   158      49.208  94.875  89.157  1.00  0.00           C  
ATOM   2401  CG  PRO   158      49.062  95.332  87.731  1.00  0.00           C  
ATOM   2402  CD  PRO   158      50.494  95.118  87.258  1.00  0.00           C  
ATOM   2403  HA  PRO   158      50.768  93.588  89.969  1.00  0.00           H  
ATOM   2404  HB2 PRO   158      48.218  94.554  89.479  1.00  0.00           H  
ATOM   2405  HB3 PRO   158      49.670  95.707  89.689  1.00  0.00           H  
ATOM   2406  HG2 PRO   158      48.448  94.588  87.223  1.00  0.00           H  
ATOM   2407  HG3 PRO   158      48.683  96.352  87.673  1.00  0.00           H  
ATOM   2408  HD2 PRO   158      50.555  94.873  86.198  1.00  0.00           H  
ATOM   2409  HD3 PRO   158      51.062  96.022  87.476  1.00  0.00           H  
ATOM   2410  N   TRP   159      49.297  91.596  87.858  1.00  0.00           N  
ATOM   2411  CA  TRP   159      48.310  90.469  87.680  1.00  0.00           C  
ATOM   2412  C   TRP   159      48.802  89.057  87.986  1.00  0.00           C  
ATOM   2413  O   TRP   159      48.018  88.130  88.256  1.00  0.00           O  
ATOM   2414  CB  TRP   159      47.879  90.517  86.194  1.00  0.00           C  
ATOM   2415  CG  TRP   159      47.204  91.783  85.843  1.00  0.00           C  
ATOM   2416  CD1 TRP   159      45.906  92.102  86.221  1.00  0.00           C  
ATOM   2417  CD2 TRP   159      47.577  92.967  84.979  1.00  0.00           C  
ATOM   2418  CE2 TRP   159      46.470  93.857  84.925  1.00  0.00           C  
ATOM   2419  CE3 TRP   159      48.721  93.340  84.190  1.00  0.00           C  
ATOM   2420  NE1 TRP   159      45.460  93.224  85.587  1.00  0.00           N  
ATOM   2421  CZ2 TRP   159      46.486  95.016  84.087  1.00  0.00           C  
ATOM   2422  CZ3 TRP   159      48.794  94.560  83.563  1.00  0.00           C  
ATOM   2423  CH2 TRP   159      47.664  95.418  83.467  1.00  0.00           C  
ATOM   2424  H   TRP   159      49.517  92.171  87.058  1.00  0.00           H  
ATOM   2425  HA  TRP   159      47.439  90.712  88.288  1.00  0.00           H  
ATOM   2426  HB2 TRP   159      48.734  90.318  85.549  1.00  0.00           H  
ATOM   2427  HB3 TRP   159      47.117  89.762  86.001  1.00  0.00           H  
ATOM   2428  HD1 TRP   159      45.328  91.396  86.798  1.00  0.00           H  
ATOM   2429  HE1 TRP   159      44.525  93.594  85.689  1.00  0.00           H  
ATOM   2430  HE3 TRP   159      49.576  92.680  84.163  1.00  0.00           H  
ATOM   2431  HZ2 TRP   159      45.662  95.714  84.113  1.00  0.00           H  
ATOM   2432  HZ3 TRP   159      49.634  94.783  82.922  1.00  0.00           H  
ATOM   2433  HH2 TRP   159      47.699  96.247  82.775  1.00  0.00           H  
ATOM   2434  N   LEU   160      50.086  88.799  87.857  1.00  0.00           N  
ATOM   2435  CA  LEU   160      50.618  87.386  87.883  1.00  0.00           C  
ATOM   2436  C   LEU   160      51.953  87.245  88.614  1.00  0.00           C  
ATOM   2437  O   LEU   160      52.803  88.176  88.594  1.00  0.00           O  
ATOM   2438  CB  LEU   160      50.708  86.856  86.436  1.00  0.00           C  
ATOM   2439  CG  LEU   160      49.346  86.933  85.552  1.00  0.00           C  
ATOM   2440  CD1 LEU   160      49.591  86.586  84.084  1.00  0.00           C  
ATOM   2441  CD2 LEU   160      48.260  85.934  85.939  1.00  0.00           C  
ATOM   2442  H   LEU   160      50.744  89.547  87.691  1.00  0.00           H  
ATOM   2443  HA  LEU   160      49.946  86.697  88.395  1.00  0.00           H  
ATOM   2444  HB2 LEU   160      51.477  87.527  86.052  1.00  0.00           H  
ATOM   2445  HB3 LEU   160      51.109  85.842  86.464  1.00  0.00           H  
ATOM   2446  HG  LEU   160      48.938  87.940  85.643  1.00  0.00           H  
ATOM   2447 HD11 LEU   160      50.143  85.651  84.179  1.00  0.00           H  
ATOM   2448 HD12 LEU   160      48.680  86.465  83.498  1.00  0.00           H  
ATOM   2449 HD13 LEU   160      50.107  87.336  83.484  1.00  0.00           H  
ATOM   2450 HD21 LEU   160      48.002  86.065  86.990  1.00  0.00           H  
ATOM   2451 HD22 LEU   160      47.385  86.228  85.360  1.00  0.00           H  
ATOM   2452 HD23 LEU   160      48.579  84.929  85.665  1.00  0.00           H  
ATOM   2453  N   PRO   161      52.401  86.108  89.148  1.00  0.00           N  
ATOM   2454  CA  PRO   161      53.590  85.832  89.908  1.00  0.00           C  
ATOM   2455  C   PRO   161      54.876  86.194  89.057  1.00  0.00           C  
ATOM   2456  O   PRO   161      55.881  86.507  89.682  1.00  0.00           O  
ATOM   2457  CB  PRO   161      53.481  84.359  90.364  1.00  0.00           C  
ATOM   2458  CG  PRO   161      52.530  83.768  89.371  1.00  0.00           C  
ATOM   2459  CD  PRO   161      51.530  84.952  89.262  1.00  0.00           C  
ATOM   2460  HA  PRO   161      53.515  86.607  90.670  1.00  0.00           H  
ATOM   2461  HB2 PRO   161      54.436  83.837  90.304  1.00  0.00           H  
ATOM   2462  HB3 PRO   161      53.059  84.293  91.367  1.00  0.00           H  
ATOM   2463  HG2 PRO   161      53.051  83.484  88.457  1.00  0.00           H  
ATOM   2464  HG3 PRO   161      52.111  82.816  89.695  1.00  0.00           H  
ATOM   2465  HD2 PRO   161      50.877  84.757  88.411  1.00  0.00           H  
ATOM   2466  HD3 PRO   161      50.873  85.066  90.124  1.00  0.00           H  
ATOM   2467  N   LYS   162      54.875  86.013  87.738  1.00  0.00           N  
ATOM   2468  CA  LYS   162      56.160  86.048  86.844  1.00  0.00           C  
ATOM   2469  C   LYS   162      56.720  87.396  86.741  1.00  0.00           C  
ATOM   2470  O   LYS   162      55.965  88.353  86.919  1.00  0.00           O  
ATOM   2471  CB  LYS   162      55.879  85.435  85.421  1.00  0.00           C  
ATOM   2472  CG  LYS   162      54.814  86.187  84.597  1.00  0.00           C  
ATOM   2473  CD  LYS   162      54.363  85.378  83.376  1.00  0.00           C  
ATOM   2474  CE  LYS   162      53.320  86.107  82.564  1.00  0.00           C  
ATOM   2475  NZ  LYS   162      52.970  85.431  81.322  1.00  0.00           N1+
ATOM   2476  H   LYS   162      54.024  85.672  87.313  1.00  0.00           H  
ATOM   2477  HA  LYS   162      57.027  85.527  87.251  1.00  0.00           H  
ATOM   2478  HB2 LYS   162      56.828  85.448  84.886  1.00  0.00           H  
ATOM   2479  HB3 LYS   162      55.541  84.399  85.448  1.00  0.00           H  
ATOM   2480  HG2 LYS   162      53.901  86.388  85.158  1.00  0.00           H  
ATOM   2481  HG3 LYS   162      55.294  87.091  84.221  1.00  0.00           H  
ATOM   2482  HD2 LYS   162      55.236  85.169  82.758  1.00  0.00           H  
ATOM   2483  HD3 LYS   162      53.922  84.420  83.653  1.00  0.00           H  
ATOM   2484  HE2 LYS   162      52.450  86.202  83.213  1.00  0.00           H  
ATOM   2485  HE3 LYS   162      53.726  87.110  82.429  1.00  0.00           H  
ATOM   2486  HZ1 LYS   162      52.377  85.980  80.717  1.00  0.00           H  
ATOM   2487  HZ2 LYS   162      53.759  85.135  80.765  1.00  0.00           H  
ATOM   2488  HZ3 LYS   162      52.571  84.539  81.579  1.00  0.00           H  
ATOM   2489  N   GLU   163      58.020  87.540  86.340  1.00  0.00           N  
ATOM   2490  CA  GLU   163      58.839  88.700  86.126  1.00  0.00           C  
ATOM   2491  C   GLU   163      58.201  89.627  85.028  1.00  0.00           C  
ATOM   2492  O   GLU   163      57.683  89.105  84.026  1.00  0.00           O  
ATOM   2493  CB  GLU   163      60.257  88.296  85.714  1.00  0.00           C  
ATOM   2494  CG  GLU   163      61.223  87.400  86.629  1.00  0.00           C  
ATOM   2495  CD  GLU   163      60.981  85.890  86.642  1.00  0.00           C  
ATOM   2496  OE1 GLU   163      59.863  85.469  86.748  1.00  0.00           O  
ATOM   2497  OE2 GLU   163      61.930  85.189  86.236  1.00  0.00           O1-
ATOM   2498  H   GLU   163      58.487  86.655  86.208  1.00  0.00           H  
ATOM   2499  HA  GLU   163      58.857  89.356  86.996  1.00  0.00           H  
ATOM   2500  HB2 GLU   163      60.286  87.680  84.816  1.00  0.00           H  
ATOM   2501  HB3 GLU   163      60.851  89.176  85.465  1.00  0.00           H  
ATOM   2502  HG2 GLU   163      62.227  87.556  86.235  1.00  0.00           H  
ATOM   2503  HG3 GLU   163      61.216  87.741  87.664  1.00  0.00           H  
ATOM   2504  N   ASP   164      58.617  90.900  84.949  1.00  0.00           N  
ATOM   2505  CA  ASP   164      58.270  91.802  83.847  1.00  0.00           C  
ATOM   2506  C   ASP   164      59.007  91.583  82.494  1.00  0.00           C  
ATOM   2507  O   ASP   164      58.528  91.998  81.442  1.00  0.00           O  
ATOM   2508  CB  ASP   164      58.650  93.239  84.187  1.00  0.00           C  
ATOM   2509  CG  ASP   164      57.933  93.774  85.337  1.00  0.00           C  
ATOM   2510  OD1 ASP   164      58.492  94.720  85.964  1.00  0.00           O  
ATOM   2511  OD2 ASP   164      56.786  93.381  85.699  1.00  0.00           O1-
ATOM   2512  H   ASP   164      59.209  91.226  85.699  1.00  0.00           H  
ATOM   2513  HA  ASP   164      57.185  91.868  83.763  1.00  0.00           H  
ATOM   2514  HB2 ASP   164      59.735  93.288  84.279  1.00  0.00           H  
ATOM   2515  HB3 ASP   164      58.342  93.865  83.350  1.00  0.00           H  
ATOM   2516  N   CYS   165      60.025  90.756  82.477  1.00  0.00           N  
ATOM   2517  CA  CYS   165      60.751  90.358  81.275  1.00  0.00           C  
ATOM   2518  C   CYS   165      59.991  89.135  80.625  1.00  0.00           C  
ATOM   2519  O   CYS   165      60.203  88.859  79.484  1.00  0.00           O  
ATOM   2520  CB  CYS   165      62.174  90.102  81.693  1.00  0.00           C  
ATOM   2521  SG  CYS   165      62.422  88.881  82.982  1.00  0.00           S  
ATOM   2522  H   CYS   165      60.498  90.619  83.359  1.00  0.00           H  
ATOM   2523  HA  CYS   165      60.717  91.097  80.475  1.00  0.00           H  
ATOM   2524  HB2 CYS   165      62.744  89.830  80.805  1.00  0.00           H  
ATOM   2525  HB3 CYS   165      62.533  91.083  82.003  1.00  0.00           H  
ATOM   2526  HG  CYS   165      63.691  89.046  83.367  1.00  0.00           H  
ATOM   2527  N   ARG   166      59.092  88.430  81.398  1.00  0.00           N  
ATOM   2528  CA  ARG   166      58.352  87.202  80.943  1.00  0.00           C  
ATOM   2529  C   ARG   166      57.260  87.602  79.959  1.00  0.00           C  
ATOM   2530  O   ARG   166      56.840  86.744  79.175  1.00  0.00           O  
ATOM   2531  CB  ARG   166      57.908  86.241  82.058  1.00  0.00           C  
ATOM   2532  CG  ARG   166      59.053  85.804  82.927  1.00  0.00           C  
ATOM   2533  CD  ARG   166      59.091  84.261  83.117  1.00  0.00           C  
ATOM   2534  NE  ARG   166      59.904  83.858  84.349  1.00  0.00           N  
ATOM   2535  CZ  ARG   166      60.458  82.659  84.500  1.00  0.00           C  
ATOM   2536  NH1 ARG   166      60.359  81.671  83.716  1.00  0.00           N1+
ATOM   2537  NH2 ARG   166      61.141  82.496  85.660  1.00  0.00           N  
ATOM   2538  H   ARG   166      59.003  88.671  82.374  1.00  0.00           H  
ATOM   2539  HA  ARG   166      59.056  86.598  80.371  1.00  0.00           H  
ATOM   2540  HB2 ARG   166      57.224  86.713  82.763  1.00  0.00           H  
ATOM   2541  HB3 ARG   166      57.427  85.423  81.521  1.00  0.00           H  
ATOM   2542  HG2 ARG   166      60.012  86.145  82.538  1.00  0.00           H  
ATOM   2543  HG3 ARG   166      58.941  86.156  83.953  1.00  0.00           H  
ATOM   2544  HD2 ARG   166      58.051  84.027  83.345  1.00  0.00           H  
ATOM   2545  HD3 ARG   166      59.296  83.712  82.199  1.00  0.00           H  
ATOM   2546  HE  ARG   166      59.903  84.460  85.160  1.00  0.00           H  
ATOM   2547 HH11 ARG   166      59.630  81.652  83.017  1.00  0.00           H  
ATOM   2548 HH12 ARG   166      60.882  80.810  83.788  1.00  0.00           H  
ATOM   2549 HH21 ARG   166      61.269  83.361  86.167  1.00  0.00           H  
ATOM   2550 HH22 ARG   166      61.630  81.643  85.891  1.00  0.00           H  
ATOM   2551  N   ASP   167      56.674  88.812  80.083  1.00  0.00           N  
ATOM   2552  CA  ASP   167      55.682  89.312  79.135  1.00  0.00           C  
ATOM   2553  C   ASP   167      56.205  90.183  77.980  1.00  0.00           C  
ATOM   2554  O   ASP   167      57.121  91.034  78.219  1.00  0.00           O  
ATOM   2555  CB  ASP   167      54.560  89.994  79.938  1.00  0.00           C  
ATOM   2556  CG  ASP   167      54.941  91.123  80.865  1.00  0.00           C  
ATOM   2557  OD1 ASP   167      55.790  91.959  80.399  1.00  0.00           O  
ATOM   2558  OD2 ASP   167      54.294  91.229  81.895  1.00  0.00           O1-
ATOM   2559  H   ASP   167      57.067  89.482  80.728  1.00  0.00           H  
ATOM   2560  HA  ASP   167      55.207  88.430  78.705  1.00  0.00           H  
ATOM   2561  HB2 ASP   167      53.812  90.400  79.258  1.00  0.00           H  
ATOM   2562  HB3 ASP   167      54.182  89.226  80.612  1.00  0.00           H  
ATOM   2563  N   GLU   168      55.525  90.096  76.822  1.00  0.00           N  
ATOM   2564  CA  GLU   168      55.618  91.106  75.763  1.00  0.00           C  
ATOM   2565  C   GLU   168      54.677  92.268  76.020  1.00  0.00           C  
ATOM   2566  O   GLU   168      54.108  92.791  75.047  1.00  0.00           O  
ATOM   2567  CB  GLU   168      55.441  90.307  74.392  1.00  0.00           C  
ATOM   2568  CG  GLU   168      56.761  89.752  73.838  1.00  0.00           C  
ATOM   2569  CD  GLU   168      57.475  88.830  74.794  1.00  0.00           C  
ATOM   2570  OE1 GLU   168      56.998  87.626  74.872  1.00  0.00           O  
ATOM   2571  OE2 GLU   168      58.534  89.099  75.355  1.00  0.00           O1-
ATOM   2572  H   GLU   168      54.716  89.495  76.759  1.00  0.00           H  
ATOM   2573  HA  GLU   168      56.619  91.538  75.787  1.00  0.00           H  
ATOM   2574  HB2 GLU   168      54.708  89.521  74.574  1.00  0.00           H  
ATOM   2575  HB3 GLU   168      54.937  90.987  73.705  1.00  0.00           H  
ATOM   2576  HG2 GLU   168      56.499  89.207  72.931  1.00  0.00           H  
ATOM   2577  HG3 GLU   168      57.386  90.550  73.436  1.00  0.00           H  
ATOM   2578  N   LYS   169      54.454  92.651  77.262  1.00  0.00           N  
ATOM   2579  CA  LYS   169      53.686  93.885  77.687  1.00  0.00           C  
ATOM   2580  C   LYS   169      54.450  94.734  78.625  1.00  0.00           C  
ATOM   2581  O   LYS   169      55.602  94.445  79.010  1.00  0.00           O  
ATOM   2582  CB  LYS   169      52.393  93.318  78.295  1.00  0.00           C  
ATOM   2583  CG  LYS   169      51.537  92.361  77.323  1.00  0.00           C  
ATOM   2584  CD  LYS   169      50.210  91.902  78.008  1.00  0.00           C  
ATOM   2585  CE  LYS   169      50.422  91.210  79.320  1.00  0.00           C  
ATOM   2586  NZ  LYS   169      49.094  90.586  79.918  1.00  0.00           N1+
ATOM   2587  H   LYS   169      54.862  92.118  78.017  1.00  0.00           H  
ATOM   2588  HA  LYS   169      53.382  94.490  76.832  1.00  0.00           H  
ATOM   2589  HB2 LYS   169      52.762  92.666  79.087  1.00  0.00           H  
ATOM   2590  HB3 LYS   169      51.690  94.058  78.678  1.00  0.00           H  
ATOM   2591  HG2 LYS   169      51.165  93.009  76.529  1.00  0.00           H  
ATOM   2592  HG3 LYS   169      51.949  91.383  77.072  1.00  0.00           H  
ATOM   2593  HD2 LYS   169      49.527  92.729  78.201  1.00  0.00           H  
ATOM   2594  HD3 LYS   169      49.647  91.281  77.310  1.00  0.00           H  
ATOM   2595  HE2 LYS   169      51.125  90.420  79.056  1.00  0.00           H  
ATOM   2596  HE3 LYS   169      50.954  91.849  80.026  1.00  0.00           H  
ATOM   2597  HZ1 LYS   169      49.272  89.954  80.686  1.00  0.00           H  
ATOM   2598  HZ2 LYS   169      48.453  91.271  80.293  1.00  0.00           H  
ATOM   2599  HZ3 LYS   169      48.644  89.994  79.235  1.00  0.00           H  
ATOM   2600  N   VAL   170      53.797  95.850  78.950  1.00  0.00           N  
ATOM   2601  CA  VAL   170      54.208  97.058  79.747  1.00  0.00           C  
ATOM   2602  C   VAL   170      52.862  97.601  80.351  1.00  0.00           C  
ATOM   2603  O   VAL   170      51.839  97.753  79.666  1.00  0.00           O  
ATOM   2604  CB  VAL   170      55.000  98.050  78.963  1.00  0.00           C  
ATOM   2605  CG1 VAL   170      55.524  99.101  79.846  1.00  0.00           C  
ATOM   2606  CG2 VAL   170      56.093  97.437  78.133  1.00  0.00           C  
ATOM   2607  H   VAL   170      52.837  95.951  78.652  1.00  0.00           H  
ATOM   2608  HA  VAL   170      54.863  96.741  80.559  1.00  0.00           H  
ATOM   2609  HB  VAL   170      54.380  98.646  78.294  1.00  0.00           H  
ATOM   2610 HG11 VAL   170      54.744  99.660  80.363  1.00  0.00           H  
ATOM   2611 HG12 VAL   170      56.060  98.678  80.695  1.00  0.00           H  
ATOM   2612 HG13 VAL   170      56.190  99.808  79.350  1.00  0.00           H  
ATOM   2613 HG21 VAL   170      56.792  98.214  77.824  1.00  0.00           H  
ATOM   2614 HG22 VAL   170      56.683  96.674  78.642  1.00  0.00           H  
ATOM   2615 HG23 VAL   170      55.681  97.000  77.223  1.00  0.00           H  
ATOM   2616  N   TYR   171      52.845  97.821  81.634  1.00  0.00           N  
ATOM   2617  CA  TYR   171      51.798  98.381  82.417  1.00  0.00           C  
ATOM   2618  C   TYR   171      51.867  99.909  82.582  1.00  0.00           C  
ATOM   2619  O   TYR   171      50.890 100.583  82.470  1.00  0.00           O  
ATOM   2620  CB  TYR   171      51.886  97.681  83.814  1.00  0.00           C  
ATOM   2621  CG  TYR   171      50.887  98.113  84.821  1.00  0.00           C  
ATOM   2622  CD1 TYR   171      49.530  98.058  84.510  1.00  0.00           C  
ATOM   2623  CD2 TYR   171      51.358  98.592  86.075  1.00  0.00           C  
ATOM   2624  CE1 TYR   171      48.566  98.507  85.441  1.00  0.00           C  
ATOM   2625  CE2 TYR   171      50.382  99.053  86.993  1.00  0.00           C  
ATOM   2626  CZ  TYR   171      49.032  99.040  86.687  1.00  0.00           C  
ATOM   2627  OH  TYR   171      48.106  99.464  87.582  1.00  0.00           O  
ATOM   2628  H   TYR   171      53.728  97.627  82.086  1.00  0.00           H  
ATOM   2629  HA  TYR   171      50.853  98.132  81.934  1.00  0.00           H  
ATOM   2630  HB2 TYR   171      51.936  96.596  83.720  1.00  0.00           H  
ATOM   2631  HB3 TYR   171      52.863  97.991  84.185  1.00  0.00           H  
ATOM   2632  HD1 TYR   171      49.236  97.835  83.495  1.00  0.00           H  
ATOM   2633  HD2 TYR   171      52.402  98.638  86.345  1.00  0.00           H  
ATOM   2634  HE1 TYR   171      47.528  98.434  85.152  1.00  0.00           H  
ATOM   2635  HE2 TYR   171      50.598  99.491  87.957  1.00  0.00           H  
ATOM   2636  HH  TYR   171      48.466  99.444  88.472  1.00  0.00           H  
ATOM   2637  N   SER   172      53.067 100.387  82.856  1.00  0.00           N  
ATOM   2638  CA  SER   172      53.341 101.725  83.360  1.00  0.00           C  
ATOM   2639  C   SER   172      54.728 102.245  82.953  1.00  0.00           C  
ATOM   2640  O   SER   172      55.678 101.499  82.777  1.00  0.00           O  
ATOM   2641  CB  SER   172      53.254 101.504  84.847  1.00  0.00           C  
ATOM   2642  OG  SER   172      53.828 102.539  85.550  1.00  0.00           O  
ATOM   2643  H   SER   172      53.873  99.790  82.739  1.00  0.00           H  
ATOM   2644  HA  SER   172      52.590 102.443  83.031  1.00  0.00           H  
ATOM   2645  HB2 SER   172      52.212 101.452  85.160  1.00  0.00           H  
ATOM   2646  HB3 SER   172      53.813 100.588  85.041  1.00  0.00           H  
ATOM   2647  HG  SER   172      53.580 102.472  86.475  1.00  0.00           H  
ATOM   2648  N   LYS   173      54.887 103.597  82.719  1.00  0.00           N  
ATOM   2649  CA  LYS   173      56.179 104.329  82.648  1.00  0.00           C  
ATOM   2650  C   LYS   173      57.098 104.065  83.769  1.00  0.00           C  
ATOM   2651  O   LYS   173      58.361 104.195  83.562  1.00  0.00           O  
ATOM   2652  CB  LYS   173      55.891 105.885  82.514  1.00  0.00           C  
ATOM   2653  CG  LYS   173      55.089 106.291  81.256  1.00  0.00           C  
ATOM   2654  CD  LYS   173      54.377 107.734  81.122  1.00  0.00           C  
ATOM   2655  CE  LYS   173      55.447 108.808  80.963  1.00  0.00           C  
ATOM   2656  NZ  LYS   173      54.819 110.182  80.788  1.00  0.00           N1+
ATOM   2657  H   LYS   173      54.093 104.186  82.922  1.00  0.00           H  
ATOM   2658  HA  LYS   173      56.644 104.138  81.681  1.00  0.00           H  
ATOM   2659  HB2 LYS   173      55.303 106.110  83.404  1.00  0.00           H  
ATOM   2660  HB3 LYS   173      56.830 106.439  82.503  1.00  0.00           H  
ATOM   2661  HG2 LYS   173      55.757 106.405  80.402  1.00  0.00           H  
ATOM   2662  HG3 LYS   173      54.292 105.574  81.058  1.00  0.00           H  
ATOM   2663  HD2 LYS   173      53.726 107.668  80.250  1.00  0.00           H  
ATOM   2664  HD3 LYS   173      53.809 107.748  82.053  1.00  0.00           H  
ATOM   2665  HE2 LYS   173      56.151 108.772  81.795  1.00  0.00           H  
ATOM   2666  HE3 LYS   173      55.983 108.553  80.049  1.00  0.00           H  
ATOM   2667  HZ1 LYS   173      54.382 110.349  81.683  1.00  0.00           H  
ATOM   2668  HZ2 LYS   173      55.423 110.963  80.578  1.00  0.00           H  
ATOM   2669  HZ3 LYS   173      54.145 110.132  80.037  1.00  0.00           H  
ATOM   2670  N   GLU   174      56.641 103.599  84.978  1.00  0.00           N  
ATOM   2671  CA  GLU   174      57.505 103.094  86.065  1.00  0.00           C  
ATOM   2672  C   GLU   174      58.338 101.777  85.712  1.00  0.00           C  
ATOM   2673  O   GLU   174      59.423 101.595  86.187  1.00  0.00           O  
ATOM   2674  CB  GLU   174      56.700 102.903  87.296  1.00  0.00           C  
ATOM   2675  CG  GLU   174      55.926 104.203  87.723  1.00  0.00           C  
ATOM   2676  CD  GLU   174      56.915 105.361  87.823  1.00  0.00           C  
ATOM   2677  OE1 GLU   174      57.481 105.577  88.886  1.00  0.00           O  
ATOM   2678  OE2 GLU   174      57.119 106.006  86.813  1.00  0.00           O1-
ATOM   2679  H   GLU   174      55.674 103.419  85.207  1.00  0.00           H  
ATOM   2680  HA  GLU   174      58.208 103.905  86.256  1.00  0.00           H  
ATOM   2681  HB2 GLU   174      56.014 102.071  87.141  1.00  0.00           H  
ATOM   2682  HB3 GLU   174      57.350 102.656  88.136  1.00  0.00           H  
ATOM   2683  HG2 GLU   174      55.174 104.405  86.960  1.00  0.00           H  
ATOM   2684  HG3 GLU   174      55.341 104.062  88.631  1.00  0.00           H  
ATOM   2685  N   ASP   175      57.773 100.958  84.794  1.00  0.00           N  
ATOM   2686  CA  ASP   175      58.521  99.917  84.043  1.00  0.00           C  
ATOM   2687  C   ASP   175      59.361 100.480  82.876  1.00  0.00           C  
ATOM   2688  O   ASP   175      60.450  99.932  82.607  1.00  0.00           O  
ATOM   2689  CB  ASP   175      57.496  98.897  83.589  1.00  0.00           C  
ATOM   2690  CG  ASP   175      58.140  97.518  83.473  1.00  0.00           C  
ATOM   2691  OD1 ASP   175      59.115  97.131  84.088  1.00  0.00           O  
ATOM   2692  OD2 ASP   175      57.495  96.696  82.748  1.00  0.00           O1-
ATOM   2693  H   ASP   175      56.956 101.284  84.299  1.00  0.00           H  
ATOM   2694  HA  ASP   175      59.201  99.373  84.698  1.00  0.00           H  
ATOM   2695  HB2 ASP   175      56.693  98.774  84.316  1.00  0.00           H  
ATOM   2696  HB3 ASP   175      57.192  99.162  82.576  1.00  0.00           H  
ATOM   2697  N   LEU   176      58.996 101.537  82.198  1.00  0.00           N  
ATOM   2698  CA  LEU   176      59.764 102.290  81.223  1.00  0.00           C  
ATOM   2699  C   LEU   176      61.080 102.921  81.893  1.00  0.00           C  
ATOM   2700  O   LEU   176      62.031 103.153  81.153  1.00  0.00           O  
ATOM   2701  CB  LEU   176      58.961 103.300  80.464  1.00  0.00           C  
ATOM   2702  CG  LEU   176      57.756 102.783  79.602  1.00  0.00           C  
ATOM   2703  CD1 LEU   176      57.240 103.945  78.710  1.00  0.00           C  
ATOM   2704  CD2 LEU   176      58.141 101.752  78.617  1.00  0.00           C  
ATOM   2705  H   LEU   176      58.051 101.858  82.348  1.00  0.00           H  
ATOM   2706  HA  LEU   176      60.048 101.543  80.481  1.00  0.00           H  
ATOM   2707  HB2 LEU   176      58.597 104.112  81.093  1.00  0.00           H  
ATOM   2708  HB3 LEU   176      59.649 103.676  79.708  1.00  0.00           H  
ATOM   2709  HG  LEU   176      57.016 102.369  80.287  1.00  0.00           H  
ATOM   2710 HD11 LEU   176      56.454 103.607  78.035  1.00  0.00           H  
ATOM   2711 HD12 LEU   176      56.852 104.725  79.365  1.00  0.00           H  
ATOM   2712 HD13 LEU   176      58.022 104.310  78.044  1.00  0.00           H  
ATOM   2713 HD21 LEU   176      59.144 101.939  78.231  1.00  0.00           H  
ATOM   2714 HD22 LEU   176      58.113 100.760  79.068  1.00  0.00           H  
ATOM   2715 HD23 LEU   176      57.448 101.552  77.800  1.00  0.00           H  
ATOM   2716  N   LYS   177      61.169 103.077  83.146  1.00  0.00           N  
ATOM   2717  CA  LYS   177      62.407 103.488  83.846  1.00  0.00           C  
ATOM   2718  C   LYS   177      63.426 102.310  83.855  1.00  0.00           C  
ATOM   2719  O   LYS   177      64.611 102.569  83.689  1.00  0.00           O  
ATOM   2720  CB  LYS   177      62.067 103.927  85.277  1.00  0.00           C  
ATOM   2721  CG  LYS   177      61.478 105.277  85.496  1.00  0.00           C  
ATOM   2722  CD  LYS   177      60.980 105.491  86.862  1.00  0.00           C  
ATOM   2723  CE  LYS   177      60.526 106.878  86.952  1.00  0.00           C  
ATOM   2724  NZ  LYS   177      59.563 107.052  88.139  1.00  0.00           N1+
ATOM   2725  H   LYS   177      60.459 102.776  83.797  1.00  0.00           H  
ATOM   2726  HA  LYS   177      62.845 104.327  83.306  1.00  0.00           H  
ATOM   2727  HB2 LYS   177      61.381 103.138  85.587  1.00  0.00           H  
ATOM   2728  HB3 LYS   177      62.929 103.866  85.941  1.00  0.00           H  
ATOM   2729  HG2 LYS   177      62.239 106.034  85.308  1.00  0.00           H  
ATOM   2730  HG3 LYS   177      60.594 105.283  84.858  1.00  0.00           H  
ATOM   2731  HD2 LYS   177      60.161 104.804  87.073  1.00  0.00           H  
ATOM   2732  HD3 LYS   177      61.810 105.277  87.536  1.00  0.00           H  
ATOM   2733  HE2 LYS   177      61.466 107.428  86.996  1.00  0.00           H  
ATOM   2734  HE3 LYS   177      60.080 107.132  85.991  1.00  0.00           H  
ATOM   2735  HZ1 LYS   177      60.037 106.760  88.982  1.00  0.00           H  
ATOM   2736  HZ2 LYS   177      59.240 108.008  88.145  1.00  0.00           H  
ATOM   2737  HZ3 LYS   177      58.682 106.576  88.004  1.00  0.00           H  
ATOM   2738  N   ASP   178      63.040 101.059  83.975  1.00  0.00           N  
ATOM   2739  CA  ASP   178      64.035  99.923  83.942  1.00  0.00           C  
ATOM   2740  C   ASP   178      64.578  99.646  82.567  1.00  0.00           C  
ATOM   2741  O   ASP   178      65.633  99.033  82.390  1.00  0.00           O  
ATOM   2742  CB  ASP   178      63.320  98.635  84.433  1.00  0.00           C  
ATOM   2743  CG  ASP   178      62.743  98.614  85.869  1.00  0.00           C  
ATOM   2744  OD1 ASP   178      61.693  98.046  86.217  1.00  0.00           O  
ATOM   2745  OD2 ASP   178      63.394  99.232  86.746  1.00  0.00           O1-
ATOM   2746  H   ASP   178      62.065 100.799  83.935  1.00  0.00           H  
ATOM   2747  HA  ASP   178      64.871 100.111  84.615  1.00  0.00           H  
ATOM   2748  HB2 ASP   178      62.443  98.580  83.787  1.00  0.00           H  
ATOM   2749  HB3 ASP   178      63.885  97.739  84.176  1.00  0.00           H  
ATOM   2750  N   MET   179      63.860 100.063  81.489  1.00  0.00           N  
ATOM   2751  CA  MET   179      64.205  99.903  80.082  1.00  0.00           C  
ATOM   2752  C   MET   179      65.364 100.844  79.689  1.00  0.00           C  
ATOM   2753  O   MET   179      65.647 101.861  80.355  1.00  0.00           O  
ATOM   2754  CB  MET   179      62.995 100.125  79.213  1.00  0.00           C  
ATOM   2755  CG  MET   179      61.955  99.082  79.440  1.00  0.00           C  
ATOM   2756  SD  MET   179      60.625  98.840  78.250  1.00  0.00           S  
ATOM   2757  CE  MET   179      59.787  97.648  79.318  1.00  0.00           C  
ATOM   2758  H   MET   179      63.098 100.690  81.707  1.00  0.00           H  
ATOM   2759  HA  MET   179      64.512  98.881  79.858  1.00  0.00           H  
ATOM   2760  HB2 MET   179      62.463 101.024  79.525  1.00  0.00           H  
ATOM   2761  HB3 MET   179      63.245 100.221  78.156  1.00  0.00           H  
ATOM   2762  HG2 MET   179      62.418  98.108  79.596  1.00  0.00           H  
ATOM   2763  HG3 MET   179      61.535  99.346  80.411  1.00  0.00           H  
ATOM   2764  HE1 MET   179      60.427  96.837  79.664  1.00  0.00           H  
ATOM   2765  HE2 MET   179      59.523  98.102  80.274  1.00  0.00           H  
ATOM   2766  HE3 MET   179      58.865  97.236  78.908  1.00  0.00           H  
ATOM   2767  N   SER   180      66.026 100.660  78.612  1.00  0.00           N  
ATOM   2768  CA  SER   180      66.868 101.567  77.878  1.00  0.00           C  
ATOM   2769  C   SER   180      66.161 102.280  76.768  1.00  0.00           C  
ATOM   2770  O   SER   180      65.149 101.872  76.223  1.00  0.00           O  
ATOM   2771  CB  SER   180      68.117 100.842  77.361  1.00  0.00           C  
ATOM   2772  OG  SER   180      68.845 100.253  78.479  1.00  0.00           O  
ATOM   2773  H   SER   180      65.851  99.765  78.179  1.00  0.00           H  
ATOM   2774  HA  SER   180      67.131 102.421  78.503  1.00  0.00           H  
ATOM   2775  HB2 SER   180      67.778  99.982  76.782  1.00  0.00           H  
ATOM   2776  HB3 SER   180      68.848 101.500  76.892  1.00  0.00           H  
ATOM   2777  HG  SER   180      68.187  99.799  79.011  1.00  0.00           H  
ATOM   2778  N   GLN   181      66.675 103.425  76.416  1.00  0.00           N  
ATOM   2779  CA  GLN   181      66.102 104.235  75.311  1.00  0.00           C  
ATOM   2780  C   GLN   181      66.973 104.127  74.027  1.00  0.00           C  
ATOM   2781  O   GLN   181      68.159 103.841  73.972  1.00  0.00           O  
ATOM   2782  CB  GLN   181      65.866 105.757  75.618  1.00  0.00           C  
ATOM   2783  CG  GLN   181      64.946 105.845  76.735  1.00  0.00           C  
ATOM   2784  CD  GLN   181      64.771 107.303  77.282  1.00  0.00           C  
ATOM   2785  NE2 GLN   181      64.197 107.422  78.450  1.00  0.00           N  
ATOM   2786  OE1 GLN   181      65.059 108.274  76.639  1.00  0.00           O  
ATOM   2787  H   GLN   181      67.519 103.734  76.876  1.00  0.00           H  
ATOM   2788  HA  GLN   181      65.175 103.778  74.963  1.00  0.00           H  
ATOM   2789  HB2 GLN   181      66.792 106.253  75.908  1.00  0.00           H  
ATOM   2790  HB3 GLN   181      65.555 106.238  74.690  1.00  0.00           H  
ATOM   2791  HG2 GLN   181      63.952 105.507  76.442  1.00  0.00           H  
ATOM   2792  HG3 GLN   181      65.329 105.251  77.565  1.00  0.00           H  
ATOM   2793 HE21 GLN   181      64.156 108.376  78.778  1.00  0.00           H  
ATOM   2794 HE22 GLN   181      64.048 106.598  79.015  1.00  0.00           H  
ATOM   2795  N   MET   182      66.283 104.361  72.906  1.00  0.00           N  
ATOM   2796  CA  MET   182      66.777 104.201  71.511  1.00  0.00           C  
ATOM   2797  C   MET   182      65.916 105.047  70.588  1.00  0.00           C  
ATOM   2798  O   MET   182      64.734 105.276  70.804  1.00  0.00           O  
ATOM   2799  CB  MET   182      66.594 102.692  71.107  1.00  0.00           C  
ATOM   2800  CG  MET   182      67.327 102.344  69.775  1.00  0.00           C  
ATOM   2801  SD  MET   182      66.881 100.748  69.078  1.00  0.00           S  
ATOM   2802  CE  MET   182      65.055 100.772  68.868  1.00  0.00           C  
ATOM   2803  H   MET   182      65.341 104.702  73.033  1.00  0.00           H  
ATOM   2804  HA  MET   182      67.834 104.469  71.499  1.00  0.00           H  
ATOM   2805  HB2 MET   182      66.993 101.938  71.785  1.00  0.00           H  
ATOM   2806  HB3 MET   182      65.516 102.533  71.062  1.00  0.00           H  
ATOM   2807  HG2 MET   182      66.968 103.054  69.029  1.00  0.00           H  
ATOM   2808  HG3 MET   182      68.411 102.453  69.779  1.00  0.00           H  
ATOM   2809  HE1 MET   182      64.775 100.159  68.011  1.00  0.00           H  
ATOM   2810  HE2 MET   182      64.686 100.511  69.860  1.00  0.00           H  
ATOM   2811  HE3 MET   182      64.680 101.764  68.614  1.00  0.00           H  
ATOM   2812  N   ILE   183      66.552 105.509  69.522  1.00  0.00           N  
ATOM   2813  CA  ILE   183      65.910 106.520  68.598  1.00  0.00           C  
ATOM   2814  C   ILE   183      66.117 106.043  67.204  1.00  0.00           C  
ATOM   2815  O   ILE   183      67.261 105.960  66.786  1.00  0.00           O  
ATOM   2816  CB  ILE   183      66.349 107.956  68.917  1.00  0.00           C  
ATOM   2817  CG1 ILE   183      65.822 108.368  70.275  1.00  0.00           C  
ATOM   2818  CG2 ILE   183      65.965 108.950  67.889  1.00  0.00           C  
ATOM   2819  CD1 ILE   183      66.362 109.690  70.790  1.00  0.00           C  
ATOM   2820  H   ILE   183      67.546 105.657  69.623  1.00  0.00           H  
ATOM   2821  HA  ILE   183      64.827 106.438  68.694  1.00  0.00           H  
ATOM   2822  HB  ILE   183      67.437 107.988  68.971  1.00  0.00           H  
ATOM   2823 HG12 ILE   183      64.733 108.394  70.304  1.00  0.00           H  
ATOM   2824 HG13 ILE   183      66.158 107.564  70.930  1.00  0.00           H  
ATOM   2825 HG21 ILE   183      66.420 109.925  68.066  1.00  0.00           H  
ATOM   2826 HG22 ILE   183      66.320 108.662  66.900  1.00  0.00           H  
ATOM   2827 HG23 ILE   183      64.886 109.103  67.870  1.00  0.00           H  
ATOM   2828 HD11 ILE   183      67.436 109.520  70.864  1.00  0.00           H  
ATOM   2829 HD12 ILE   183      66.029 110.508  70.151  1.00  0.00           H  
ATOM   2830 HD13 ILE   183      66.040 109.900  71.811  1.00  0.00           H  
ATOM   2831  N   LEU   184      65.104 106.126  66.289  1.00  0.00           N  
ATOM   2832  CA  LEU   184      65.198 106.095  64.832  1.00  0.00           C  
ATOM   2833  C   LEU   184      64.821 107.459  64.297  1.00  0.00           C  
ATOM   2834  O   LEU   184      63.754 108.021  64.543  1.00  0.00           O  
ATOM   2835  CB  LEU   184      64.297 104.963  64.238  1.00  0.00           C  
ATOM   2836  CG  LEU   184      64.199 104.972  62.671  1.00  0.00           C  
ATOM   2837  CD1 LEU   184      65.497 104.486  62.050  1.00  0.00           C  
ATOM   2838  CD2 LEU   184      63.044 104.069  62.080  1.00  0.00           C  
ATOM   2839  H   LEU   184      64.227 106.404  66.705  1.00  0.00           H  
ATOM   2840  HA  LEU   184      66.207 105.845  64.504  1.00  0.00           H  
ATOM   2841  HB2 LEU   184      64.597 103.955  64.526  1.00  0.00           H  
ATOM   2842  HB3 LEU   184      63.283 105.154  64.587  1.00  0.00           H  
ATOM   2843  HG  LEU   184      64.052 106.012  62.382  1.00  0.00           H  
ATOM   2844 HD11 LEU   184      65.441 104.693  60.981  1.00  0.00           H  
ATOM   2845 HD12 LEU   184      66.260 105.120  62.501  1.00  0.00           H  
ATOM   2846 HD13 LEU   184      65.602 103.440  62.339  1.00  0.00           H  
ATOM   2847 HD21 LEU   184      63.026 103.948  60.996  1.00  0.00           H  
ATOM   2848 HD22 LEU   184      63.199 103.097  62.548  1.00  0.00           H  
ATOM   2849 HD23 LEU   184      62.124 104.597  62.331  1.00  0.00           H  
ATOM   2850  N   ARG   185      65.634 108.089  63.484  1.00  0.00           N  
ATOM   2851  CA  ARG   185      65.446 109.468  63.037  1.00  0.00           C  
ATOM   2852  C   ARG   185      65.755 109.836  61.528  1.00  0.00           C  
ATOM   2853  O   ARG   185      66.673 109.198  60.964  1.00  0.00           O  
ATOM   2854  CB  ARG   185      66.302 110.395  63.926  1.00  0.00           C  
ATOM   2855  CG  ARG   185      67.841 109.935  64.090  1.00  0.00           C  
ATOM   2856  CD  ARG   185      68.635 111.061  64.739  1.00  0.00           C  
ATOM   2857  NE  ARG   185      68.197 111.468  66.115  1.00  0.00           N  
ATOM   2858  CZ  ARG   185      68.759 111.276  67.288  1.00  0.00           C  
ATOM   2859  NH1 ARG   185      69.887 110.605  67.404  1.00  0.00           N1+
ATOM   2860  NH2 ARG   185      68.206 111.829  68.317  1.00  0.00           N  
ATOM   2861  H   ARG   185      66.463 107.581  63.208  1.00  0.00           H  
ATOM   2862  HA  ARG   185      64.444 109.883  63.145  1.00  0.00           H  
ATOM   2863  HB2 ARG   185      66.171 111.411  63.553  1.00  0.00           H  
ATOM   2864  HB3 ARG   185      65.768 110.430  64.875  1.00  0.00           H  
ATOM   2865  HG2 ARG   185      68.065 109.055  64.692  1.00  0.00           H  
ATOM   2866  HG3 ARG   185      68.259 109.938  63.083  1.00  0.00           H  
ATOM   2867  HD2 ARG   185      69.668 110.720  64.676  1.00  0.00           H  
ATOM   2868  HD3 ARG   185      68.561 111.981  64.160  1.00  0.00           H  
ATOM   2869  HE  ARG   185      67.321 111.962  66.017  1.00  0.00           H  
ATOM   2870 HH11 ARG   185      70.190 109.982  66.669  1.00  0.00           H  
ATOM   2871 HH12 ARG   185      70.451 110.570  68.241  1.00  0.00           H  
ATOM   2872 HH21 ARG   185      67.437 112.483  68.267  1.00  0.00           H  
ATOM   2873 HH22 ARG   185      68.659 111.930  69.214  1.00  0.00           H  
ATOM   2874  N   THR   186      65.055 110.692  60.994  1.00  0.00           N  
ATOM   2875  CA  THR   186      65.131 110.990  59.551  1.00  0.00           C  
ATOM   2876  C   THR   186      65.046 112.508  59.320  1.00  0.00           C  
ATOM   2877  O   THR   186      64.338 113.222  60.069  1.00  0.00           O  
ATOM   2878  CB  THR   186      64.194 110.201  58.638  1.00  0.00           C  
ATOM   2879  CG2 THR   186      64.518 108.701  58.789  1.00  0.00           C  
ATOM   2880  OG1 THR   186      62.855 110.437  59.112  1.00  0.00           O  
ATOM   2881  H   THR   186      64.311 111.163  61.488  1.00  0.00           H  
ATOM   2882  HA  THR   186      66.106 110.673  59.181  1.00  0.00           H  
ATOM   2883  HB  THR   186      64.359 110.548  57.618  1.00  0.00           H  
ATOM   2884  HG1 THR   186      62.602 111.287  58.746  1.00  0.00           H  
ATOM   2885 HG21 THR   186      64.203 108.485  59.809  1.00  0.00           H  
ATOM   2886 HG22 THR   186      63.770 108.118  58.251  1.00  0.00           H  
ATOM   2887 HG23 THR   186      65.582 108.509  58.649  1.00  0.00           H  
ATOM   2888  N   LYS   187      65.837 112.938  58.352  1.00  0.00           N  
ATOM   2889  CA  LYS   187      65.693 114.269  57.734  1.00  0.00           C  
ATOM   2890  C   LYS   187      65.446 114.236  56.213  1.00  0.00           C  
ATOM   2891  O   LYS   187      66.256 113.745  55.480  1.00  0.00           O  
ATOM   2892  CB  LYS   187      66.974 115.136  58.150  1.00  0.00           C  
ATOM   2893  CG  LYS   187      66.527 116.558  57.919  1.00  0.00           C  
ATOM   2894  CD  LYS   187      67.736 117.527  58.096  1.00  0.00           C  
ATOM   2895  CE  LYS   187      67.381 118.906  57.533  1.00  0.00           C  
ATOM   2896  NZ  LYS   187      68.551 119.809  57.466  1.00  0.00           N1+
ATOM   2897  H   LYS   187      66.505 112.303  57.938  1.00  0.00           H  
ATOM   2898  HA  LYS   187      64.874 114.809  58.210  1.00  0.00           H  
ATOM   2899  HB2 LYS   187      67.270 114.982  59.187  1.00  0.00           H  
ATOM   2900  HB3 LYS   187      67.799 114.831  57.506  1.00  0.00           H  
ATOM   2901  HG2 LYS   187      66.231 116.753  56.888  1.00  0.00           H  
ATOM   2902  HG3 LYS   187      65.797 116.765  58.702  1.00  0.00           H  
ATOM   2903  HD2 LYS   187      68.083 117.502  59.128  1.00  0.00           H  
ATOM   2904  HD3 LYS   187      68.594 117.150  57.540  1.00  0.00           H  
ATOM   2905  HE2 LYS   187      67.003 118.821  56.515  1.00  0.00           H  
ATOM   2906  HE3 LYS   187      66.514 119.338  58.034  1.00  0.00           H  
ATOM   2907  HZ1 LYS   187      69.329 119.265  57.122  1.00  0.00           H  
ATOM   2908  HZ2 LYS   187      68.354 120.546  56.804  1.00  0.00           H  
ATOM   2909  HZ3 LYS   187      68.695 120.261  58.358  1.00  0.00           H  
ATOM   2910  N   GLY   188      64.349 114.908  55.763  1.00  0.00           N  
ATOM   2911  CA  GLY   188      64.039 115.102  54.357  1.00  0.00           C  
ATOM   2912  C   GLY   188      62.829 116.046  54.026  1.00  0.00           C  
ATOM   2913  O   GLY   188      62.294 116.757  54.898  1.00  0.00           O  
ATOM   2914  H   GLY   188      63.649 115.014  56.483  1.00  0.00           H  
ATOM   2915  HA2 GLY   188      64.972 115.440  53.905  1.00  0.00           H  
ATOM   2916  HA3 GLY   188      63.819 114.133  53.911  1.00  0.00           H  
ATOM   2917  N   PRO   189      62.365 115.972  52.803  1.00  0.00           N  
ATOM   2918  CA  PRO   189      61.143 116.750  52.430  1.00  0.00           C  
ATOM   2919  C   PRO   189      59.874 116.051  52.843  1.00  0.00           C  
ATOM   2920  O   PRO   189      59.888 114.997  53.438  1.00  0.00           O  
ATOM   2921  CB  PRO   189      61.269 116.954  50.913  1.00  0.00           C  
ATOM   2922  CG  PRO   189      62.166 115.886  50.397  1.00  0.00           C  
ATOM   2923  CD  PRO   189      62.993 115.435  51.567  1.00  0.00           C  
ATOM   2924  HA  PRO   189      61.104 117.717  52.930  1.00  0.00           H  
ATOM   2925  HB2 PRO   189      60.315 117.019  50.390  1.00  0.00           H  
ATOM   2926  HB3 PRO   189      61.830 117.867  50.712  1.00  0.00           H  
ATOM   2927  HG2 PRO   189      61.506 115.124  49.982  1.00  0.00           H  
ATOM   2928  HG3 PRO   189      62.769 116.084  49.511  1.00  0.00           H  
ATOM   2929  HD2 PRO   189      62.871 114.352  51.597  1.00  0.00           H  
ATOM   2930  HD3 PRO   189      64.057 115.639  51.454  1.00  0.00           H  
ATOM   2931  N   ASP   190      58.762 116.672  52.552  1.00  0.00           N  
ATOM   2932  CA  ASP   190      57.391 116.084  52.834  1.00  0.00           C  
ATOM   2933  C   ASP   190      56.992 114.783  52.193  1.00  0.00           C  
ATOM   2934  O   ASP   190      55.905 114.273  52.433  1.00  0.00           O  
ATOM   2935  CB  ASP   190      56.424 117.229  52.405  1.00  0.00           C  
ATOM   2936  CG  ASP   190      56.366 118.405  53.388  1.00  0.00           C  
ATOM   2937  OD1 ASP   190      55.606 119.346  53.083  1.00  0.00           O  
ATOM   2938  OD2 ASP   190      56.958 118.355  54.498  1.00  0.00           O1-
ATOM   2939  H   ASP   190      58.737 117.584  52.118  1.00  0.00           H  
ATOM   2940  HA  ASP   190      57.415 116.020  53.922  1.00  0.00           H  
ATOM   2941  HB2 ASP   190      56.633 117.520  51.376  1.00  0.00           H  
ATOM   2942  HB3 ASP   190      55.366 116.966  52.408  1.00  0.00           H  
ATOM   2943  N   ARG   191      57.881 114.157  51.346  1.00  0.00           N  
ATOM   2944  CA  ARG   191      57.800 112.795  50.884  1.00  0.00           C  
ATOM   2945  C   ARG   191      59.143 112.097  50.549  1.00  0.00           C  
ATOM   2946  O   ARG   191      60.110 112.785  50.317  1.00  0.00           O  
ATOM   2947  CB  ARG   191      56.728 112.723  49.704  1.00  0.00           C  
ATOM   2948  CG  ARG   191      57.032 113.594  48.411  1.00  0.00           C  
ATOM   2949  CD  ARG   191      55.933 113.415  47.355  1.00  0.00           C  
ATOM   2950  NE  ARG   191      56.411 113.990  46.069  1.00  0.00           N  
ATOM   2951  CZ  ARG   191      55.892 114.962  45.351  1.00  0.00           C  
ATOM   2952  NH1 ARG   191      54.954 115.750  45.787  1.00  0.00           N1+
ATOM   2953  NH2 ARG   191      56.306 115.077  44.142  1.00  0.00           N  
ATOM   2954  H   ARG   191      58.723 114.695  51.202  1.00  0.00           H  
ATOM   2955  HA  ARG   191      57.409 112.311  51.779  1.00  0.00           H  
ATOM   2956  HB2 ARG   191      56.676 111.680  49.389  1.00  0.00           H  
ATOM   2957  HB3 ARG   191      55.779 112.929  50.199  1.00  0.00           H  
ATOM   2958  HG2 ARG   191      57.154 114.628  48.732  1.00  0.00           H  
ATOM   2959  HG3 ARG   191      57.999 113.348  47.973  1.00  0.00           H  
ATOM   2960  HD2 ARG   191      55.817 112.336  47.247  1.00  0.00           H  
ATOM   2961  HD3 ARG   191      55.002 113.905  47.639  1.00  0.00           H  
ATOM   2962  HE  ARG   191      57.055 113.368  45.602  1.00  0.00           H  
ATOM   2963 HH11 ARG   191      54.698 115.855  46.759  1.00  0.00           H  
ATOM   2964 HH12 ARG   191      54.682 116.449  45.111  1.00  0.00           H  
ATOM   2965 HH21 ARG   191      56.962 114.426  43.733  1.00  0.00           H  
ATOM   2966 HH22 ARG   191      56.251 115.975  43.683  1.00  0.00           H  
ATOM   2967  N   LEU   192      59.156 110.749  50.604  1.00  0.00           N  
ATOM   2968  CA  LEU   192      60.224 109.969  50.025  1.00  0.00           C  
ATOM   2969  C   LEU   192      59.915 109.485  48.605  1.00  0.00           C  
ATOM   2970  O   LEU   192      58.784 109.166  48.206  1.00  0.00           O  
ATOM   2971  CB  LEU   192      60.487 108.807  51.053  1.00  0.00           C  
ATOM   2972  CG  LEU   192      61.743 107.919  50.856  1.00  0.00           C  
ATOM   2973  CD1 LEU   192      63.085 108.776  51.170  1.00  0.00           C  
ATOM   2974  CD2 LEU   192      61.750 106.658  51.717  1.00  0.00           C  
ATOM   2975  H   LEU   192      58.332 110.263  50.927  1.00  0.00           H  
ATOM   2976  HA  LEU   192      61.108 110.603  49.961  1.00  0.00           H  
ATOM   2977  HB2 LEU   192      60.510 109.249  52.049  1.00  0.00           H  
ATOM   2978  HB3 LEU   192      59.609 108.166  50.969  1.00  0.00           H  
ATOM   2979  HG  LEU   192      61.828 107.497  49.854  1.00  0.00           H  
ATOM   2980 HD11 LEU   192      63.945 108.174  50.873  1.00  0.00           H  
ATOM   2981 HD12 LEU   192      63.072 109.704  50.600  1.00  0.00           H  
ATOM   2982 HD13 LEU   192      63.182 108.925  52.245  1.00  0.00           H  
ATOM   2983 HD21 LEU   192      61.709 106.931  52.771  1.00  0.00           H  
ATOM   2984 HD22 LEU   192      61.001 105.955  51.354  1.00  0.00           H  
ATOM   2985 HD23 LEU   192      62.707 106.135  51.694  1.00  0.00           H  
ATOM   2986  N   PRO   193      61.015 109.463  47.739  1.00  0.00           N  
ATOM   2987  CA  PRO   193      60.832 108.986  46.342  1.00  0.00           C  
ATOM   2988  C   PRO   193      60.190 107.612  46.123  1.00  0.00           C  
ATOM   2989  O   PRO   193      60.284 106.717  46.942  1.00  0.00           O  
ATOM   2990  CB  PRO   193      62.274 109.186  45.712  1.00  0.00           C  
ATOM   2991  CG  PRO   193      62.850 110.294  46.509  1.00  0.00           C  
ATOM   2992  CD  PRO   193      62.388 109.921  47.866  1.00  0.00           C  
ATOM   2993  HA  PRO   193      60.127 109.646  45.836  1.00  0.00           H  
ATOM   2994  HB2 PRO   193      62.910 108.317  45.883  1.00  0.00           H  
ATOM   2995  HB3 PRO   193      62.190 109.473  44.664  1.00  0.00           H  
ATOM   2996  HG2 PRO   193      63.939 110.289  46.463  1.00  0.00           H  
ATOM   2997  HG3 PRO   193      62.485 111.289  46.255  1.00  0.00           H  
ATOM   2998  HD2 PRO   193      62.907 109.083  48.332  1.00  0.00           H  
ATOM   2999  HD3 PRO   193      62.384 110.826  48.473  1.00  0.00           H  
ATOM   3000  N   ALA   194      59.527 107.391  44.929  1.00  0.00           N  
ATOM   3001  CA  ALA   194      58.747 106.169  44.609  1.00  0.00           C  
ATOM   3002  C   ALA   194      59.508 104.919  44.903  1.00  0.00           C  
ATOM   3003  O   ALA   194      60.636 104.826  44.465  1.00  0.00           O  
ATOM   3004  CB  ALA   194      58.333 106.295  43.141  1.00  0.00           C  
ATOM   3005  H   ALA   194      59.402 108.248  44.409  1.00  0.00           H  
ATOM   3006  HA  ALA   194      57.916 106.151  45.314  1.00  0.00           H  
ATOM   3007  HB1 ALA   194      57.779 105.392  42.885  1.00  0.00           H  
ATOM   3008  HB2 ALA   194      57.596 107.093  43.059  1.00  0.00           H  
ATOM   3009  HB3 ALA   194      59.247 106.382  42.553  1.00  0.00           H  
ATOM   3010  N   GLY   195      58.744 103.914  45.427  1.00  0.00           N  
ATOM   3011  CA  GLY   195      59.255 102.594  45.729  1.00  0.00           C  
ATOM   3012  C   GLY   195      60.009 102.469  47.016  1.00  0.00           C  
ATOM   3013  O   GLY   195      59.825 101.516  47.781  1.00  0.00           O  
ATOM   3014  H   GLY   195      57.778 104.164  45.584  1.00  0.00           H  
ATOM   3015  HA2 GLY   195      58.430 101.882  45.762  1.00  0.00           H  
ATOM   3016  HA3 GLY   195      59.919 102.165  44.979  1.00  0.00           H  
ATOM   3017  N   TYR   196      60.868 103.419  47.420  1.00  0.00           N  
ATOM   3018  CA  TYR   196      61.729 103.389  48.600  1.00  0.00           C  
ATOM   3019  C   TYR   196      61.014 103.040  49.861  1.00  0.00           C  
ATOM   3020  O   TYR   196      59.984 103.671  50.089  1.00  0.00           O  
ATOM   3021  CB  TYR   196      62.553 104.649  48.658  1.00  0.00           C  
ATOM   3022  CG  TYR   196      63.654 104.793  47.666  1.00  0.00           C  
ATOM   3023  CD1 TYR   196      63.608 105.489  46.538  1.00  0.00           C  
ATOM   3024  CD2 TYR   196      64.784 103.998  47.991  1.00  0.00           C  
ATOM   3025  CE1 TYR   196      64.673 105.542  45.621  1.00  0.00           C  
ATOM   3026  CE2 TYR   196      65.923 104.074  47.070  1.00  0.00           C  
ATOM   3027  CZ  TYR   196      65.867 104.904  45.943  1.00  0.00           C  
ATOM   3028  OH  TYR   196      66.987 105.085  45.165  1.00  0.00           O  
ATOM   3029  H   TYR   196      60.960 104.163  46.744  1.00  0.00           H  
ATOM   3030  HA  TYR   196      62.425 102.559  48.473  1.00  0.00           H  
ATOM   3031  HB2 TYR   196      61.800 105.438  48.641  1.00  0.00           H  
ATOM   3032  HB3 TYR   196      62.872 104.529  49.693  1.00  0.00           H  
ATOM   3033  HD1 TYR   196      62.656 105.898  46.233  1.00  0.00           H  
ATOM   3034  HD2 TYR   196      64.809 103.310  48.823  1.00  0.00           H  
ATOM   3035  HE1 TYR   196      64.704 106.225  44.785  1.00  0.00           H  
ATOM   3036  HE2 TYR   196      66.862 103.583  47.276  1.00  0.00           H  
ATOM   3037  HH  TYR   196      67.552 104.309  45.183  1.00  0.00           H  
ATOM   3038  N   GLU   197      61.685 102.310  50.848  1.00  0.00           N  
ATOM   3039  CA  GLU   197      61.132 101.810  52.097  1.00  0.00           C  
ATOM   3040  C   GLU   197      62.170 101.480  53.208  1.00  0.00           C  
ATOM   3041  O   GLU   197      63.182 100.842  53.044  1.00  0.00           O  
ATOM   3042  CB  GLU   197      60.164 100.549  51.944  1.00  0.00           C  
ATOM   3043  CG  GLU   197      59.403 100.196  53.234  1.00  0.00           C  
ATOM   3044  CD  GLU   197      58.025  99.728  52.834  1.00  0.00           C  
ATOM   3045  OE1 GLU   197      57.144 100.647  52.904  1.00  0.00           O  
ATOM   3046  OE2 GLU   197      57.755  98.613  52.428  1.00  0.00           O1-
ATOM   3047  H   GLU   197      62.455 101.799  50.440  1.00  0.00           H  
ATOM   3048  HA  GLU   197      60.452 102.545  52.527  1.00  0.00           H  
ATOM   3049  HB2 GLU   197      59.465 100.767  51.137  1.00  0.00           H  
ATOM   3050  HB3 GLU   197      60.831  99.732  51.671  1.00  0.00           H  
ATOM   3051  HG2 GLU   197      59.873  99.343  53.723  1.00  0.00           H  
ATOM   3052  HG3 GLU   197      59.377 101.035  53.929  1.00  0.00           H  
ATOM   3053  N   ILE   198      61.901 101.914  54.467  1.00  0.00           N  
ATOM   3054  CA  ILE   198      62.600 101.694  55.733  1.00  0.00           C  
ATOM   3055  C   ILE   198      62.155 100.399  56.461  1.00  0.00           C  
ATOM   3056  O   ILE   198      60.971 100.172  56.671  1.00  0.00           O  
ATOM   3057  CB  ILE   198      62.464 103.027  56.590  1.00  0.00           C  
ATOM   3058  CG1 ILE   198      62.993 104.252  55.787  1.00  0.00           C  
ATOM   3059  CG2 ILE   198      63.218 102.830  57.931  1.00  0.00           C  
ATOM   3060  CD1 ILE   198      63.163 105.587  56.551  1.00  0.00           C  
ATOM   3061  H   ILE   198      61.077 102.498  54.474  1.00  0.00           H  
ATOM   3062  HA  ILE   198      63.653 101.502  55.527  1.00  0.00           H  
ATOM   3063  HB  ILE   198      61.429 103.241  56.854  1.00  0.00           H  
ATOM   3064 HG12 ILE   198      63.877 103.885  55.266  1.00  0.00           H  
ATOM   3065 HG13 ILE   198      62.266 104.469  55.003  1.00  0.00           H  
ATOM   3066 HG21 ILE   198      62.753 101.950  58.374  1.00  0.00           H  
ATOM   3067 HG22 ILE   198      64.283 102.784  57.704  1.00  0.00           H  
ATOM   3068 HG23 ILE   198      63.018 103.716  58.533  1.00  0.00           H  
ATOM   3069 HD11 ILE   198      63.390 106.332  55.789  1.00  0.00           H  
ATOM   3070 HD12 ILE   198      62.223 105.847  57.038  1.00  0.00           H  
ATOM   3071 HD13 ILE   198      63.922 105.619  57.333  1.00  0.00           H  
ATOM   3072  N   VAL   199      63.120  99.638  57.070  1.00  0.00           N  
ATOM   3073  CA  VAL   199      62.720  98.507  57.974  1.00  0.00           C  
ATOM   3074  C   VAL   199      63.690  98.277  59.113  1.00  0.00           C  
ATOM   3075  O   VAL   199      64.931  98.262  58.955  1.00  0.00           O  
ATOM   3076  CB  VAL   199      62.449  97.245  57.095  1.00  0.00           C  
ATOM   3077  CG1 VAL   199      63.722  96.708  56.469  1.00  0.00           C  
ATOM   3078  CG2 VAL   199      61.776  96.097  57.938  1.00  0.00           C  
ATOM   3079  H   VAL   199      64.091  99.880  56.931  1.00  0.00           H  
ATOM   3080  HA  VAL   199      61.731  98.731  58.372  1.00  0.00           H  
ATOM   3081  HB  VAL   199      61.727  97.532  56.331  1.00  0.00           H  
ATOM   3082 HG11 VAL   199      64.027  97.461  55.742  1.00  0.00           H  
ATOM   3083 HG12 VAL   199      64.481  96.469  57.214  1.00  0.00           H  
ATOM   3084 HG13 VAL   199      63.453  95.845  55.860  1.00  0.00           H  
ATOM   3085 HG21 VAL   199      61.432  95.428  57.150  1.00  0.00           H  
ATOM   3086 HG22 VAL   199      62.574  95.639  58.522  1.00  0.00           H  
ATOM   3087 HG23 VAL   199      61.034  96.530  58.610  1.00  0.00           H  
ATOM   3088  N   LEU   200      63.190  97.925  60.298  1.00  0.00           N  
ATOM   3089  CA  LEU   200      63.900  97.441  61.453  1.00  0.00           C  
ATOM   3090  C   LEU   200      63.965  95.892  61.486  1.00  0.00           C  
ATOM   3091  O   LEU   200      63.002  95.285  60.992  1.00  0.00           O  
ATOM   3092  CB  LEU   200      63.183  97.835  62.724  1.00  0.00           C  
ATOM   3093  CG  LEU   200      63.226  99.405  62.895  1.00  0.00           C  
ATOM   3094  CD1 LEU   200      62.155  99.958  63.741  1.00  0.00           C  
ATOM   3095  CD2 LEU   200      64.643  99.868  63.330  1.00  0.00           C  
ATOM   3096  H   LEU   200      62.198  97.744  60.369  1.00  0.00           H  
ATOM   3097  HA  LEU   200      64.906  97.859  61.467  1.00  0.00           H  
ATOM   3098  HB2 LEU   200      62.133  97.553  62.648  1.00  0.00           H  
ATOM   3099  HB3 LEU   200      63.631  97.428  63.631  1.00  0.00           H  
ATOM   3100  HG  LEU   200      62.963  99.854  61.937  1.00  0.00           H  
ATOM   3101 HD11 LEU   200      61.298 100.165  63.100  1.00  0.00           H  
ATOM   3102 HD12 LEU   200      61.864  99.307  64.565  1.00  0.00           H  
ATOM   3103 HD13 LEU   200      62.417 100.956  64.093  1.00  0.00           H  
ATOM   3104 HD21 LEU   200      64.754 100.952  63.328  1.00  0.00           H  
ATOM   3105 HD22 LEU   200      64.954  99.413  64.271  1.00  0.00           H  
ATOM   3106 HD23 LEU   200      65.469  99.529  62.705  1.00  0.00           H  
ATOM   3107  N   TYR   201      65.038  95.306  62.027  1.00  0.00           N  
ATOM   3108  CA  TYR   201      65.267  93.872  61.905  1.00  0.00           C  
ATOM   3109  C   TYR   201      66.307  93.321  62.928  1.00  0.00           C  
ATOM   3110  O   TYR   201      67.276  94.045  63.221  1.00  0.00           O  
ATOM   3111  CB  TYR   201      65.664  93.374  60.468  1.00  0.00           C  
ATOM   3112  CG  TYR   201      66.870  93.865  59.781  1.00  0.00           C  
ATOM   3113  CD1 TYR   201      66.962  95.060  59.106  1.00  0.00           C  
ATOM   3114  CD2 TYR   201      67.947  92.922  59.785  1.00  0.00           C  
ATOM   3115  CE1 TYR   201      68.114  95.448  58.482  1.00  0.00           C  
ATOM   3116  CE2 TYR   201      69.196  93.339  59.132  1.00  0.00           C  
ATOM   3117  CZ  TYR   201      69.305  94.647  58.525  1.00  0.00           C  
ATOM   3118  OH  TYR   201      70.499  95.152  58.068  1.00  0.00           O  
ATOM   3119  H   TYR   201      65.761  95.897  62.413  1.00  0.00           H  
ATOM   3120  HA  TYR   201      64.264  93.455  61.995  1.00  0.00           H  
ATOM   3121  HB2 TYR   201      65.830  92.296  60.457  1.00  0.00           H  
ATOM   3122  HB3 TYR   201      64.747  93.533  59.900  1.00  0.00           H  
ATOM   3123  HD1 TYR   201      66.168  95.791  59.069  1.00  0.00           H  
ATOM   3124  HD2 TYR   201      67.894  91.973  60.298  1.00  0.00           H  
ATOM   3125  HE1 TYR   201      68.228  96.477  58.175  1.00  0.00           H  
ATOM   3126  HE2 TYR   201      70.050  92.680  59.094  1.00  0.00           H  
ATOM   3127  HH  TYR   201      71.303  94.626  58.082  1.00  0.00           H  
ATOM   3128  N   ILE   202      66.115  92.117  63.491  1.00  0.00           N  
ATOM   3129  CA  ILE   202      66.797  91.556  64.576  1.00  0.00           C  
ATOM   3130  C   ILE   202      67.235  90.080  64.343  1.00  0.00           C  
ATOM   3131  O   ILE   202      66.393  89.280  63.810  1.00  0.00           O  
ATOM   3132  CB  ILE   202      66.052  91.673  65.926  1.00  0.00           C  
ATOM   3133  CG1 ILE   202      67.081  91.446  67.147  1.00  0.00           C  
ATOM   3134  CG2 ILE   202      64.740  90.993  66.004  1.00  0.00           C  
ATOM   3135  CD1 ILE   202      66.603  92.002  68.535  1.00  0.00           C  
ATOM   3136  H   ILE   202      65.609  91.479  62.893  1.00  0.00           H  
ATOM   3137  HA  ILE   202      67.708  92.145  64.674  1.00  0.00           H  
ATOM   3138  HB  ILE   202      65.731  92.713  65.855  1.00  0.00           H  
ATOM   3139 HG12 ILE   202      67.232  90.384  67.342  1.00  0.00           H  
ATOM   3140 HG13 ILE   202      68.040  91.892  66.881  1.00  0.00           H  
ATOM   3141 HG21 ILE   202      64.197  91.218  65.086  1.00  0.00           H  
ATOM   3142 HG22 ILE   202      64.958  89.926  66.055  1.00  0.00           H  
ATOM   3143 HG23 ILE   202      64.240  91.346  66.906  1.00  0.00           H  
ATOM   3144 HD11 ILE   202      67.498  91.879  69.145  1.00  0.00           H  
ATOM   3145 HD12 ILE   202      66.460  93.083  68.515  1.00  0.00           H  
ATOM   3146 HD13 ILE   202      65.802  91.363  68.908  1.00  0.00           H  
ATOM   3147  N   SER   203      68.400  89.620  64.842  1.00  0.00           N  
ATOM   3148  CA  SER   203      68.767  88.166  64.857  1.00  0.00           C  
ATOM   3149  C   SER   203      67.717  87.346  65.540  1.00  0.00           C  
ATOM   3150  O   SER   203      67.041  87.628  66.557  1.00  0.00           O  
ATOM   3151  CB  SER   203      70.099  87.981  65.478  1.00  0.00           C  
ATOM   3152  OG  SER   203      70.399  86.610  65.550  1.00  0.00           O  
ATOM   3153  H   SER   203      69.125  90.287  65.065  1.00  0.00           H  
ATOM   3154  HA  SER   203      68.804  87.865  63.810  1.00  0.00           H  
ATOM   3155  HB2 SER   203      70.874  88.510  64.925  1.00  0.00           H  
ATOM   3156  HB3 SER   203      70.079  88.354  66.502  1.00  0.00           H  
ATOM   3157  HG  SER   203      70.538  86.390  64.626  1.00  0.00           H  
ATOM   3158  N   MET   204      67.518  86.161  64.921  1.00  0.00           N  
ATOM   3159  CA  MET   204      66.809  84.957  65.569  1.00  0.00           C  
ATOM   3160  C   MET   204      67.439  84.523  66.917  1.00  0.00           C  
ATOM   3161  O   MET   204      66.708  83.920  67.766  1.00  0.00           O  
ATOM   3162  CB  MET   204      66.751  83.914  64.419  1.00  0.00           C  
ATOM   3163  CG  MET   204      65.870  82.743  64.841  1.00  0.00           C  
ATOM   3164  SD  MET   204      64.109  83.156  64.483  1.00  0.00           S  
ATOM   3165  CE  MET   204      63.819  82.268  62.947  1.00  0.00           C  
ATOM   3166  H   MET   204      68.053  86.032  64.075  1.00  0.00           H  
ATOM   3167  HA  MET   204      65.765  85.257  65.656  1.00  0.00           H  
ATOM   3168  HB2 MET   204      66.359  84.370  63.510  1.00  0.00           H  
ATOM   3169  HB3 MET   204      67.740  83.512  64.200  1.00  0.00           H  
ATOM   3170  HG2 MET   204      66.214  81.831  64.354  1.00  0.00           H  
ATOM   3171  HG3 MET   204      66.030  82.615  65.911  1.00  0.00           H  
ATOM   3172  HE1 MET   204      64.754  82.248  62.387  1.00  0.00           H  
ATOM   3173  HE2 MET   204      63.663  81.201  63.104  1.00  0.00           H  
ATOM   3174  HE3 MET   204      62.950  82.569  62.362  1.00  0.00           H  
ATOM   3175  N   SER   205      68.788  84.641  67.004  1.00  0.00           N  
ATOM   3176  CA  SER   205      69.589  84.412  68.240  1.00  0.00           C  
ATOM   3177  C   SER   205      69.256  85.438  69.344  1.00  0.00           C  
ATOM   3178  O   SER   205      68.858  85.069  70.458  1.00  0.00           O  
ATOM   3179  CB  SER   205      71.113  84.364  68.049  1.00  0.00           C  
ATOM   3180  OG  SER   205      71.623  83.706  69.160  1.00  0.00           O  
ATOM   3181  H   SER   205      69.140  85.250  66.279  1.00  0.00           H  
ATOM   3182  HA  SER   205      69.336  83.434  68.648  1.00  0.00           H  
ATOM   3183  HB2 SER   205      71.361  83.763  67.174  1.00  0.00           H  
ATOM   3184  HB3 SER   205      71.721  85.257  67.908  1.00  0.00           H  
ATOM   3185  HG  SER   205      72.560  83.554  69.017  1.00  0.00           H  
ATOM   3186  N   ASP   206      69.455  86.727  69.111  1.00  0.00           N  
ATOM   3187  CA  ASP   206      69.177  87.859  70.078  1.00  0.00           C  
ATOM   3188  C   ASP   206      67.635  88.032  70.411  1.00  0.00           C  
ATOM   3189  O   ASP   206      67.369  88.522  71.540  1.00  0.00           O  
ATOM   3190  CB  ASP   206      69.674  89.170  69.494  1.00  0.00           C  
ATOM   3191  CG  ASP   206      71.170  89.193  69.121  1.00  0.00           C  
ATOM   3192  OD1 ASP   206      71.551  90.261  68.636  1.00  0.00           O  
ATOM   3193  OD2 ASP   206      71.865  88.209  69.408  1.00  0.00           O1-
ATOM   3194  H   ASP   206      70.026  86.910  68.298  1.00  0.00           H  
ATOM   3195  HA  ASP   206      69.693  87.705  71.026  1.00  0.00           H  
ATOM   3196  HB2 ASP   206      69.068  89.465  68.638  1.00  0.00           H  
ATOM   3197  HB3 ASP   206      69.501  89.938  70.248  1.00  0.00           H  
ATOM   3198  N   SER   207      66.669  87.567  69.643  1.00  0.00           N  
ATOM   3199  CA  SER   207      65.245  87.636  69.858  1.00  0.00           C  
ATOM   3200  C   SER   207      64.810  87.079  71.167  1.00  0.00           C  
ATOM   3201  O   SER   207      63.751  87.470  71.730  1.00  0.00           O  
ATOM   3202  CB  SER   207      64.462  86.731  68.886  1.00  0.00           C  
ATOM   3203  OG  SER   207      64.644  87.178  67.611  1.00  0.00           O  
ATOM   3204  H   SER   207      66.945  86.907  68.930  1.00  0.00           H  
ATOM   3205  HA  SER   207      64.810  88.633  69.790  1.00  0.00           H  
ATOM   3206  HB2 SER   207      64.950  85.757  68.904  1.00  0.00           H  
ATOM   3207  HB3 SER   207      63.392  86.634  69.069  1.00  0.00           H  
ATOM   3208  HG  SER   207      65.585  87.333  67.509  1.00  0.00           H  
ATOM   3209  N   ASP   208      65.610  86.112  71.593  1.00  0.00           N  
ATOM   3210  CA  ASP   208      65.548  85.413  72.861  1.00  0.00           C  
ATOM   3211  C   ASP   208      65.947  86.237  74.036  1.00  0.00           C  
ATOM   3212  O   ASP   208      65.544  85.921  75.111  1.00  0.00           O  
ATOM   3213  CB  ASP   208      66.447  84.176  72.760  1.00  0.00           C  
ATOM   3214  CG  ASP   208      66.075  83.107  71.625  1.00  0.00           C  
ATOM   3215  OD1 ASP   208      66.832  82.151  71.435  1.00  0.00           O  
ATOM   3216  OD2 ASP   208      65.015  83.215  70.976  1.00  0.00           O1-
ATOM   3217  H   ASP   208      66.425  85.921  71.027  1.00  0.00           H  
ATOM   3218  HA  ASP   208      64.540  85.123  73.158  1.00  0.00           H  
ATOM   3219  HB2 ASP   208      67.433  84.519  72.445  1.00  0.00           H  
ATOM   3220  HB3 ASP   208      66.685  83.672  73.697  1.00  0.00           H  
ATOM   3221  N   LYS   209      66.833  87.238  73.836  1.00  0.00           N  
ATOM   3222  CA  LYS   209      67.384  88.112  74.919  1.00  0.00           C  
ATOM   3223  C   LYS   209      67.004  89.551  74.959  1.00  0.00           C  
ATOM   3224  O   LYS   209      67.041  90.157  76.008  1.00  0.00           O  
ATOM   3225  CB  LYS   209      68.951  87.962  74.845  1.00  0.00           C  
ATOM   3226  CG  LYS   209      69.447  86.489  74.954  1.00  0.00           C  
ATOM   3227  CD  LYS   209      69.961  85.925  73.590  1.00  0.00           C  
ATOM   3228  CE  LYS   209      70.109  84.408  73.508  1.00  0.00           C  
ATOM   3229  NZ  LYS   209      70.760  83.944  72.230  1.00  0.00           N1+
ATOM   3230  H   LYS   209      67.306  87.353  72.951  1.00  0.00           H  
ATOM   3231  HA  LYS   209      67.124  87.690  75.890  1.00  0.00           H  
ATOM   3232  HB2 LYS   209      69.321  88.516  73.982  1.00  0.00           H  
ATOM   3233  HB3 LYS   209      69.366  88.604  75.622  1.00  0.00           H  
ATOM   3234  HG2 LYS   209      70.261  86.327  75.661  1.00  0.00           H  
ATOM   3235  HG3 LYS   209      68.623  85.932  75.400  1.00  0.00           H  
ATOM   3236  HD2 LYS   209      69.376  86.248  72.729  1.00  0.00           H  
ATOM   3237  HD3 LYS   209      70.977  86.277  73.415  1.00  0.00           H  
ATOM   3238  HE2 LYS   209      70.804  84.146  74.305  1.00  0.00           H  
ATOM   3239  HE3 LYS   209      69.205  83.817  73.653  1.00  0.00           H  
ATOM   3240  HZ1 LYS   209      71.219  84.681  71.714  1.00  0.00           H  
ATOM   3241  HZ2 LYS   209      71.405  83.177  72.356  1.00  0.00           H  
ATOM   3242  HZ3 LYS   209      70.005  83.653  71.626  1.00  0.00           H  
ATOM   3243  N   VAL   210      66.497  90.148  73.890  1.00  0.00           N  
ATOM   3244  CA  VAL   210      66.122  91.538  73.812  1.00  0.00           C  
ATOM   3245  C   VAL   210      64.766  91.827  73.226  1.00  0.00           C  
ATOM   3246  O   VAL   210      64.193  91.060  72.421  1.00  0.00           O  
ATOM   3247  CB  VAL   210      67.318  92.404  73.367  1.00  0.00           C  
ATOM   3248  CG1 VAL   210      67.643  92.159  71.901  1.00  0.00           C  
ATOM   3249  CG2 VAL   210      67.055  93.919  73.557  1.00  0.00           C  
ATOM   3250  H   VAL   210      66.455  89.525  73.097  1.00  0.00           H  
ATOM   3251  HA  VAL   210      65.950  91.926  74.816  1.00  0.00           H  
ATOM   3252  HB  VAL   210      68.222  92.119  73.906  1.00  0.00           H  
ATOM   3253 HG11 VAL   210      67.781  91.094  71.714  1.00  0.00           H  
ATOM   3254 HG12 VAL   210      66.874  92.608  71.271  1.00  0.00           H  
ATOM   3255 HG13 VAL   210      68.574  92.721  71.828  1.00  0.00           H  
ATOM   3256 HG21 VAL   210      66.412  94.406  72.823  1.00  0.00           H  
ATOM   3257 HG22 VAL   210      66.582  94.009  74.535  1.00  0.00           H  
ATOM   3258 HG23 VAL   210      67.997  94.423  73.768  1.00  0.00           H  
ATOM   3259  N   GLY   211      64.154  92.966  73.571  1.00  0.00           N  
ATOM   3260  CA  GLY   211      62.888  93.390  73.057  1.00  0.00           C  
ATOM   3261  C   GLY   211      62.633  94.925  73.053  1.00  0.00           C  
ATOM   3262  O   GLY   211      63.245  95.795  73.690  1.00  0.00           O  
ATOM   3263  H   GLY   211      64.508  93.496  74.355  1.00  0.00           H  
ATOM   3264  HA2 GLY   211      62.784  93.100  72.012  1.00  0.00           H  
ATOM   3265  HA3 GLY   211      62.033  92.980  73.594  1.00  0.00           H  
ATOM   3266  N   VAL   212      61.640  95.465  72.234  1.00  0.00           N  
ATOM   3267  CA  VAL   212      61.594  96.964  71.814  1.00  0.00           C  
ATOM   3268  C   VAL   212      60.090  97.298  71.726  1.00  0.00           C  
ATOM   3269  O   VAL   212      59.396  96.567  71.073  1.00  0.00           O  
ATOM   3270  CB  VAL   212      62.394  97.223  70.460  1.00  0.00           C  
ATOM   3271  CG1 VAL   212      62.431  98.725  70.102  1.00  0.00           C  
ATOM   3272  CG2 VAL   212      63.812  96.650  70.610  1.00  0.00           C  
ATOM   3273  H   VAL   212      61.208  94.800  71.609  1.00  0.00           H  
ATOM   3274  HA  VAL   212      62.040  97.610  72.570  1.00  0.00           H  
ATOM   3275  HB  VAL   212      61.924  96.636  69.670  1.00  0.00           H  
ATOM   3276 HG11 VAL   212      62.905  98.852  69.129  1.00  0.00           H  
ATOM   3277 HG12 VAL   212      61.399  99.053  69.986  1.00  0.00           H  
ATOM   3278 HG13 VAL   212      62.954  99.226  70.917  1.00  0.00           H  
ATOM   3279 HG21 VAL   212      64.319  97.164  71.427  1.00  0.00           H  
ATOM   3280 HG22 VAL   212      63.854  95.569  70.745  1.00  0.00           H  
ATOM   3281 HG23 VAL   212      64.299  96.863  69.659  1.00  0.00           H  
ATOM   3282  N   PHE   213      59.704  98.445  72.385  1.00  0.00           N  
ATOM   3283  CA  PHE   213      58.333  98.976  72.608  1.00  0.00           C  
ATOM   3284  C   PHE   213      58.203 100.492  72.330  1.00  0.00           C  
ATOM   3285  O   PHE   213      59.113 101.277  72.327  1.00  0.00           O  
ATOM   3286  CB  PHE   213      57.810  98.610  74.047  1.00  0.00           C  
ATOM   3287  CG  PHE   213      57.906  97.085  74.286  1.00  0.00           C  
ATOM   3288  CD1 PHE   213      56.761  96.246  74.110  1.00  0.00           C  
ATOM   3289  CD2 PHE   213      59.134  96.478  74.757  1.00  0.00           C  
ATOM   3290  CE1 PHE   213      56.941  94.841  74.204  1.00  0.00           C  
ATOM   3291  CE2 PHE   213      59.328  95.104  74.718  1.00  0.00           C  
ATOM   3292  CZ  PHE   213      58.240  94.274  74.373  1.00  0.00           C  
ATOM   3293  H   PHE   213      60.408  98.908  72.941  1.00  0.00           H  
ATOM   3294  HA  PHE   213      57.614  98.505  71.937  1.00  0.00           H  
ATOM   3295  HB2 PHE   213      58.422  99.122  74.790  1.00  0.00           H  
ATOM   3296  HB3 PHE   213      56.827  99.008  74.301  1.00  0.00           H  
ATOM   3297  HD1 PHE   213      55.827  96.712  73.832  1.00  0.00           H  
ATOM   3298  HD2 PHE   213      59.881  97.197  75.062  1.00  0.00           H  
ATOM   3299  HE1 PHE   213      56.031  94.273  74.085  1.00  0.00           H  
ATOM   3300  HE2 PHE   213      60.269  94.639  74.973  1.00  0.00           H  
ATOM   3301  HZ  PHE   213      58.251  93.200  74.257  1.00  0.00           H  
ATOM   3302  N   TYR   214      57.001 100.881  71.927  1.00  0.00           N  
ATOM   3303  CA  TYR   214      56.425 102.182  71.476  1.00  0.00           C  
ATOM   3304  C   TYR   214      55.224 102.592  72.379  1.00  0.00           C  
ATOM   3305  O   TYR   214      54.448 101.699  72.591  1.00  0.00           O  
ATOM   3306  CB  TYR   214      56.188 102.190  69.973  1.00  0.00           C  
ATOM   3307  CG  TYR   214      55.808 103.531  69.523  1.00  0.00           C  
ATOM   3308  CD1 TYR   214      54.589 103.686  68.789  1.00  0.00           C  
ATOM   3309  CD2 TYR   214      56.693 104.662  69.648  1.00  0.00           C  
ATOM   3310  CE1 TYR   214      54.226 104.939  68.334  1.00  0.00           C  
ATOM   3311  CE2 TYR   214      56.382 105.924  68.986  1.00  0.00           C  
ATOM   3312  CZ  TYR   214      55.094 106.028  68.449  1.00  0.00           C  
ATOM   3313  OH  TYR   214      54.639 107.231  67.983  1.00  0.00           O  
ATOM   3314  H   TYR   214      56.373 100.091  71.985  1.00  0.00           H  
ATOM   3315  HA  TYR   214      57.226 102.880  71.718  1.00  0.00           H  
ATOM   3316  HB2 TYR   214      57.128 101.961  69.470  1.00  0.00           H  
ATOM   3317  HB3 TYR   214      55.323 101.534  69.877  1.00  0.00           H  
ATOM   3318  HD1 TYR   214      53.889 102.867  68.711  1.00  0.00           H  
ATOM   3319  HD2 TYR   214      57.540 104.581  70.314  1.00  0.00           H  
ATOM   3320  HE1 TYR   214      53.265 105.014  67.848  1.00  0.00           H  
ATOM   3321  HE2 TYR   214      56.962 106.833  69.050  1.00  0.00           H  
ATOM   3322  HH  TYR   214      55.211 107.984  67.823  1.00  0.00           H  
ATOM   3323  N   VAL   215      55.060 103.832  72.840  1.00  0.00           N  
ATOM   3324  CA  VAL   215      53.839 104.213  73.532  1.00  0.00           C  
ATOM   3325  C   VAL   215      53.045 105.274  72.754  1.00  0.00           C  
ATOM   3326  O   VAL   215      53.654 106.223  72.237  1.00  0.00           O  
ATOM   3327  CB  VAL   215      54.078 104.541  75.032  1.00  0.00           C  
ATOM   3328  CG1 VAL   215      54.810 105.938  75.117  1.00  0.00           C  
ATOM   3329  CG2 VAL   215      52.827 104.667  75.889  1.00  0.00           C  
ATOM   3330  H   VAL   215      55.626 104.628  72.582  1.00  0.00           H  
ATOM   3331  HA  VAL   215      53.100 103.415  73.609  1.00  0.00           H  
ATOM   3332  HB  VAL   215      54.769 103.823  75.472  1.00  0.00           H  
ATOM   3333 HG11 VAL   215      54.132 106.715  74.765  1.00  0.00           H  
ATOM   3334 HG12 VAL   215      55.022 106.043  76.181  1.00  0.00           H  
ATOM   3335 HG13 VAL   215      55.703 105.851  74.499  1.00  0.00           H  
ATOM   3336 HG21 VAL   215      53.064 105.141  76.842  1.00  0.00           H  
ATOM   3337 HG22 VAL   215      52.108 105.383  75.492  1.00  0.00           H  
ATOM   3338 HG23 VAL   215      52.482 103.659  76.120  1.00  0.00           H  
ATOM   3339  N   GLU   216      51.745 105.206  72.587  1.00  0.00           N  
ATOM   3340  CA  GLU   216      51.000 106.146  71.724  1.00  0.00           C  
ATOM   3341  C   GLU   216      49.623 106.194  72.331  1.00  0.00           C  
ATOM   3342  O   GLU   216      49.278 105.559  73.382  1.00  0.00           O  
ATOM   3343  CB  GLU   216      50.980 105.724  70.309  1.00  0.00           C  
ATOM   3344  CG  GLU   216      50.302 104.439  70.058  1.00  0.00           C  
ATOM   3345  CD  GLU   216      49.228 104.398  68.898  1.00  0.00           C  
ATOM   3346  OE1 GLU   216      48.498 105.379  68.668  1.00  0.00           O  
ATOM   3347  OE2 GLU   216      49.123 103.345  68.240  1.00  0.00           O1-
ATOM   3348  H   GLU   216      51.171 104.653  73.208  1.00  0.00           H  
ATOM   3349  HA  GLU   216      51.393 107.162  71.770  1.00  0.00           H  
ATOM   3350  HB2 GLU   216      50.482 106.504  69.733  1.00  0.00           H  
ATOM   3351  HB3 GLU   216      51.985 105.664  69.891  1.00  0.00           H  
ATOM   3352  HG2 GLU   216      51.043 103.693  69.769  1.00  0.00           H  
ATOM   3353  HG3 GLU   216      49.693 104.060  70.879  1.00  0.00           H  
ATOM   3354  N   ASN   217      48.713 106.987  71.744  1.00  0.00           N  
ATOM   3355  CA  ASN   217      47.325 107.299  72.290  1.00  0.00           C  
ATOM   3356  C   ASN   217      47.127 108.184  73.499  1.00  0.00           C  
ATOM   3357  O   ASN   217      48.016 108.273  74.314  1.00  0.00           O  
ATOM   3358  CB  ASN   217      46.558 106.033  72.226  1.00  0.00           C  
ATOM   3359  CG  ASN   217      45.056 106.326  72.023  1.00  0.00           C  
ATOM   3360  ND2 ASN   217      44.682 106.793  70.853  1.00  0.00           N  
ATOM   3361  OD1 ASN   217      44.298 106.299  72.966  1.00  0.00           O  
ATOM   3362  H   ASN   217      48.896 107.227  70.781  1.00  0.00           H  
ATOM   3363  HA  ASN   217      46.977 107.922  71.466  1.00  0.00           H  
ATOM   3364  HB2 ASN   217      46.909 105.506  71.339  1.00  0.00           H  
ATOM   3365  HB3 ASN   217      46.650 105.509  73.177  1.00  0.00           H  
ATOM   3366 HD21 ASN   217      43.683 106.941  70.874  1.00  0.00           H  
ATOM   3367 HD22 ASN   217      45.177 106.885  69.978  1.00  0.00           H  
ATOM   3368  N   PRO   218      46.071 109.025  73.589  1.00  0.00           N  
ATOM   3369  CA  PRO   218      46.101 110.069  74.638  1.00  0.00           C  
ATOM   3370  C   PRO   218      46.198 109.481  76.021  1.00  0.00           C  
ATOM   3371  O   PRO   218      45.702 108.339  76.222  1.00  0.00           O  
ATOM   3372  CB  PRO   218      44.797 110.865  74.534  1.00  0.00           C  
ATOM   3373  CG  PRO   218      44.674 110.839  73.011  1.00  0.00           C  
ATOM   3374  CD  PRO   218      45.139 109.409  72.696  1.00  0.00           C  
ATOM   3375  HA  PRO   218      46.861 110.844  74.542  1.00  0.00           H  
ATOM   3376  HB2 PRO   218      43.976 110.270  74.935  1.00  0.00           H  
ATOM   3377  HB3 PRO   218      44.729 111.896  74.879  1.00  0.00           H  
ATOM   3378  HG2 PRO   218      43.682 111.058  72.614  1.00  0.00           H  
ATOM   3379  HG3 PRO   218      45.415 111.513  72.581  1.00  0.00           H  
ATOM   3380  HD2 PRO   218      44.250 108.780  72.743  1.00  0.00           H  
ATOM   3381  HD3 PRO   218      45.580 109.392  71.699  1.00  0.00           H  
ATOM   3382  N   ALA   219      46.920 110.171  76.980  1.00  0.00           N  
ATOM   3383  CA  ALA   219      47.400 109.593  78.212  1.00  0.00           C  
ATOM   3384  C   ALA   219      46.380 108.729  78.968  1.00  0.00           C  
ATOM   3385  O   ALA   219      46.713 107.628  79.331  1.00  0.00           O  
ATOM   3386  CB  ALA   219      47.963 110.724  79.112  1.00  0.00           C  
ATOM   3387  H   ALA   219      47.236 111.119  76.832  1.00  0.00           H  
ATOM   3388  HA  ALA   219      48.278 109.023  77.910  1.00  0.00           H  
ATOM   3389  HB1 ALA   219      47.229 111.495  79.347  1.00  0.00           H  
ATOM   3390  HB2 ALA   219      48.196 110.312  80.094  1.00  0.00           H  
ATOM   3391  HB3 ALA   219      48.853 111.171  78.669  1.00  0.00           H  
ATOM   3392  N   ALA   220      45.152 109.274  79.138  1.00  0.00           N  
ATOM   3393  CA  ALA   220      43.998 108.698  79.769  1.00  0.00           C  
ATOM   3394  C   ALA   220      43.618 107.322  79.154  1.00  0.00           C  
ATOM   3395  O   ALA   220      42.707 106.686  79.659  1.00  0.00           O  
ATOM   3396  CB  ALA   220      42.906 109.679  79.705  1.00  0.00           C  
ATOM   3397  H   ALA   220      45.042 110.123  78.600  1.00  0.00           H  
ATOM   3398  HA  ALA   220      44.280 108.574  80.815  1.00  0.00           H  
ATOM   3399  HB1 ALA   220      43.199 110.658  80.082  1.00  0.00           H  
ATOM   3400  HB2 ALA   220      42.614 109.725  78.656  1.00  0.00           H  
ATOM   3401  HB3 ALA   220      42.035 109.352  80.274  1.00  0.00           H  
ATOM   3402  N   GLY   221      44.303 106.850  78.158  1.00  0.00           N  
ATOM   3403  CA  GLY   221      44.250 105.435  77.722  1.00  0.00           C  
ATOM   3404  C   GLY   221      45.414 104.967  76.868  1.00  0.00           C  
ATOM   3405  O   GLY   221      45.237 104.160  75.965  1.00  0.00           O  
ATOM   3406  H   GLY   221      45.041 107.373  77.708  1.00  0.00           H  
ATOM   3407  HA2 GLY   221      44.206 104.736  78.557  1.00  0.00           H  
ATOM   3408  HA3 GLY   221      43.329 105.292  77.155  1.00  0.00           H  
ATOM   3409  N   GLN   222      46.583 105.500  77.167  1.00  0.00           N  
ATOM   3410  CA  GLN   222      47.793 105.232  76.307  1.00  0.00           C  
ATOM   3411  C   GLN   222      48.055 103.689  76.068  1.00  0.00           C  
ATOM   3412  O   GLN   222      48.038 102.833  77.003  1.00  0.00           O  
ATOM   3413  CB  GLN   222      49.067 105.967  76.757  1.00  0.00           C  
ATOM   3414  CG  GLN   222      49.560 105.485  78.180  1.00  0.00           C  
ATOM   3415  CD  GLN   222      50.488 106.507  78.797  1.00  0.00           C  
ATOM   3416  NE2 GLN   222      50.305 106.944  80.044  1.00  0.00           N  
ATOM   3417  OE1 GLN   222      51.415 107.171  78.242  1.00  0.00           O  
ATOM   3418  H   GLN   222      46.678 106.196  77.893  1.00  0.00           H  
ATOM   3419  HA  GLN   222      47.588 105.700  75.344  1.00  0.00           H  
ATOM   3420  HB2 GLN   222      49.886 105.735  76.076  1.00  0.00           H  
ATOM   3421  HB3 GLN   222      48.828 107.031  76.763  1.00  0.00           H  
ATOM   3422  HG2 GLN   222      48.639 105.378  78.753  1.00  0.00           H  
ATOM   3423  HG3 GLN   222      50.056 104.515  78.163  1.00  0.00           H  
ATOM   3424 HE21 GLN   222      51.008 107.539  80.458  1.00  0.00           H  
ATOM   3425 HE22 GLN   222      49.546 106.545  80.577  1.00  0.00           H  
ATOM   3426  N   ARG   223      48.264 103.349  74.771  1.00  0.00           N  
ATOM   3427  CA  ARG   223      48.581 102.003  74.374  1.00  0.00           C  
ATOM   3428  C   ARG   223      50.040 101.680  74.512  1.00  0.00           C  
ATOM   3429  O   ARG   223      50.843 102.462  74.057  1.00  0.00           O  
ATOM   3430  CB  ARG   223      48.149 101.868  72.870  1.00  0.00           C  
ATOM   3431  CG  ARG   223      46.676 101.685  72.557  1.00  0.00           C  
ATOM   3432  CD  ARG   223      46.406 101.144  71.173  1.00  0.00           C  
ATOM   3433  NE  ARG   223      46.632 102.328  70.208  1.00  0.00           N  
ATOM   3434  CZ  ARG   223      45.708 103.068  69.604  1.00  0.00           C  
ATOM   3435  NH1 ARG   223      44.518 102.908  69.677  1.00  0.00           N1+
ATOM   3436  NH2 ARG   223      46.059 104.046  68.875  1.00  0.00           N  
ATOM   3437  H   ARG   223      48.377 104.153  74.171  1.00  0.00           H  
ATOM   3438  HA  ARG   223      47.965 101.350  74.992  1.00  0.00           H  
ATOM   3439  HB2 ARG   223      48.404 102.782  72.335  1.00  0.00           H  
ATOM   3440  HB3 ARG   223      48.792 101.084  72.470  1.00  0.00           H  
ATOM   3441  HG2 ARG   223      46.320 100.995  73.322  1.00  0.00           H  
ATOM   3442  HG3 ARG   223      46.143 102.577  72.885  1.00  0.00           H  
ATOM   3443  HD2 ARG   223      47.131 100.362  70.949  1.00  0.00           H  
ATOM   3444  HD3 ARG   223      45.340 100.915  71.143  1.00  0.00           H  
ATOM   3445  HE  ARG   223      47.587 102.412  69.890  1.00  0.00           H  
ATOM   3446 HH11 ARG   223      44.146 102.128  70.202  1.00  0.00           H  
ATOM   3447 HH12 ARG   223      44.012 103.509  69.043  1.00  0.00           H  
ATOM   3448 HH21 ARG   223      46.973 104.474  68.911  1.00  0.00           H  
ATOM   3449 HH22 ARG   223      45.352 104.486  68.303  1.00  0.00           H  
ATOM   3450  N   TYR   224      50.476 100.544  75.137  1.00  0.00           N  
ATOM   3451  CA  TYR   224      51.865 100.075  75.081  1.00  0.00           C  
ATOM   3452  C   TYR   224      52.064  98.962  74.009  1.00  0.00           C  
ATOM   3453  O   TYR   224      51.382  97.912  74.064  1.00  0.00           O  
ATOM   3454  CB  TYR   224      52.417  99.576  76.398  1.00  0.00           C  
ATOM   3455  CG  TYR   224      52.377 100.619  77.454  1.00  0.00           C  
ATOM   3456  CD1 TYR   224      51.261 100.829  78.291  1.00  0.00           C  
ATOM   3457  CD2 TYR   224      53.553 101.318  77.781  1.00  0.00           C  
ATOM   3458  CE1 TYR   224      51.232 101.796  79.279  1.00  0.00           C  
ATOM   3459  CE2 TYR   224      53.566 102.263  78.906  1.00  0.00           C  
ATOM   3460  CZ  TYR   224      52.368 102.589  79.518  1.00  0.00           C  
ATOM   3461  OH  TYR   224      52.335 103.637  80.340  1.00  0.00           O  
ATOM   3462  H   TYR   224      49.758  99.939  75.508  1.00  0.00           H  
ATOM   3463  HA  TYR   224      52.523 100.901  74.813  1.00  0.00           H  
ATOM   3464  HB2 TYR   224      51.710  98.789  76.661  1.00  0.00           H  
ATOM   3465  HB3 TYR   224      53.338  99.011  76.260  1.00  0.00           H  
ATOM   3466  HD1 TYR   224      50.400 100.181  78.224  1.00  0.00           H  
ATOM   3467  HD2 TYR   224      54.482 101.206  77.241  1.00  0.00           H  
ATOM   3468  HE1 TYR   224      50.405 101.910  79.964  1.00  0.00           H  
ATOM   3469  HE2 TYR   224      54.517 102.750  79.061  1.00  0.00           H  
ATOM   3470  HH  TYR   224      51.502 103.725  80.808  1.00  0.00           H  
ATOM   3471  N   ILE   225      52.799  99.238  72.935  1.00  0.00           N  
ATOM   3472  CA  ILE   225      52.766  98.363  71.686  1.00  0.00           C  
ATOM   3473  C   ILE   225      54.131  97.699  71.572  1.00  0.00           C  
ATOM   3474  O   ILE   225      55.177  98.278  71.992  1.00  0.00           O  
ATOM   3475  CB  ILE   225      52.400  99.155  70.428  1.00  0.00           C  
ATOM   3476  CG1 ILE   225      50.866  99.432  70.502  1.00  0.00           C  
ATOM   3477  CG2 ILE   225      52.680  98.490  69.076  1.00  0.00           C  
ATOM   3478  CD1 ILE   225      50.378 100.539  69.478  1.00  0.00           C  
ATOM   3479  H   ILE   225      53.425 100.026  72.846  1.00  0.00           H  
ATOM   3480  HA  ILE   225      51.967  97.635  71.826  1.00  0.00           H  
ATOM   3481  HB  ILE   225      52.887 100.130  70.413  1.00  0.00           H  
ATOM   3482 HG12 ILE   225      50.385  98.482  70.268  1.00  0.00           H  
ATOM   3483 HG13 ILE   225      50.615  99.866  71.470  1.00  0.00           H  
ATOM   3484 HG21 ILE   225      52.314  99.109  68.256  1.00  0.00           H  
ATOM   3485 HG22 ILE   225      53.703  98.121  69.008  1.00  0.00           H  
ATOM   3486 HG23 ILE   225      52.157  97.535  69.012  1.00  0.00           H  
ATOM   3487 HD11 ILE   225      50.350 100.021  68.519  1.00  0.00           H  
ATOM   3488 HD12 ILE   225      49.298 100.647  69.570  1.00  0.00           H  
ATOM   3489 HD13 ILE   225      50.911 101.483  69.594  1.00  0.00           H  
ATOM   3490  N   HIE   226      54.186  96.553  70.977  1.00  0.00           N  
ATOM   3491  CA  HIE   226      55.388  95.723  70.714  1.00  0.00           C  
ATOM   3492  C   HIE   226      55.931  96.000  69.263  1.00  0.00           C  
ATOM   3493  O   HIE   226      55.171  95.846  68.317  1.00  0.00           O  
ATOM   3494  CB  HIE   226      54.986  94.242  70.791  1.00  0.00           C  
ATOM   3495  CG  HIE   226      56.158  93.249  70.772  1.00  0.00           C  
ATOM   3496  CD2 HIE   226      57.457  93.481  70.999  1.00  0.00           C  
ATOM   3497  ND1 HIE   226      56.032  91.859  70.508  1.00  0.00           N  
ATOM   3498  CE1 HIE   226      57.291  91.340  70.566  1.00  0.00           C  
ATOM   3499  NE2 HIE   226      58.153  92.282  70.867  1.00  0.00           N  
ATOM   3500  H   HIE   226      53.377  96.201  70.486  1.00  0.00           H  
ATOM   3501  HA  HIE   226      56.203  95.895  71.417  1.00  0.00           H  
ATOM   3502  HB2 HIE   226      54.469  94.063  71.734  1.00  0.00           H  
ATOM   3503  HB3 HIE   226      54.293  94.012  69.982  1.00  0.00           H  
ATOM   3504  HD2 HIE   226      57.915  94.450  71.129  1.00  0.00           H  
ATOM   3505  HE1 HIE   226      57.560  90.295  70.597  1.00  0.00           H  
ATOM   3506  HE2 HIE   226      59.160  92.237  70.919  1.00  0.00           H  
ATOM   3507  N   ILE   227      57.264  96.128  69.080  1.00  0.00           N  
ATOM   3508  CA  ILE   227      57.960  96.419  67.802  1.00  0.00           C  
ATOM   3509  C   ILE   227      58.831  95.301  67.266  1.00  0.00           C  
ATOM   3510  O   ILE   227      58.707  94.905  66.140  1.00  0.00           O  
ATOM   3511  CB  ILE   227      58.707  97.794  67.959  1.00  0.00           C  
ATOM   3512  CG1 ILE   227      57.800  99.028  68.491  1.00  0.00           C  
ATOM   3513  CG2 ILE   227      59.230  98.291  66.619  1.00  0.00           C  
ATOM   3514  CD1 ILE   227      56.624  99.392  67.491  1.00  0.00           C  
ATOM   3515  H   ILE   227      57.807  96.231  69.926  1.00  0.00           H  
ATOM   3516  HA  ILE   227      57.214  96.568  67.021  1.00  0.00           H  
ATOM   3517  HB  ILE   227      59.568  97.718  68.623  1.00  0.00           H  
ATOM   3518 HG12 ILE   227      57.349  98.798  69.456  1.00  0.00           H  
ATOM   3519 HG13 ILE   227      58.495  99.824  68.759  1.00  0.00           H  
ATOM   3520 HG21 ILE   227      58.498  98.294  65.812  1.00  0.00           H  
ATOM   3521 HG22 ILE   227      59.588  99.301  66.819  1.00  0.00           H  
ATOM   3522 HG23 ILE   227      60.038  97.637  66.292  1.00  0.00           H  
ATOM   3523 HD11 ILE   227      56.973  99.839  66.560  1.00  0.00           H  
ATOM   3524 HD12 ILE   227      56.095  98.482  67.209  1.00  0.00           H  
ATOM   3525 HD13 ILE   227      55.926 100.130  67.887  1.00  0.00           H  
ATOM   3526  N   LEU   228      59.736  94.837  68.125  1.00  0.00           N  
ATOM   3527  CA  LEU   228      60.715  93.770  67.843  1.00  0.00           C  
ATOM   3528  C   LEU   228      61.017  92.906  69.095  1.00  0.00           C  
ATOM   3529  O   LEU   228      60.726  93.394  70.194  1.00  0.00           O  
ATOM   3530  CB  LEU   228      62.069  94.150  67.249  1.00  0.00           C  
ATOM   3531  CG  LEU   228      62.071  94.924  65.892  1.00  0.00           C  
ATOM   3532  CD1 LEU   228      63.524  95.430  65.713  1.00  0.00           C  
ATOM   3533  CD2 LEU   228      61.835  94.072  64.611  1.00  0.00           C  
ATOM   3534  H   LEU   228      59.947  95.226  69.032  1.00  0.00           H  
ATOM   3535  HA  LEU   228      60.358  93.048  67.109  1.00  0.00           H  
ATOM   3536  HB2 LEU   228      62.487  94.789  68.027  1.00  0.00           H  
ATOM   3537  HB3 LEU   228      62.770  93.315  67.259  1.00  0.00           H  
ATOM   3538  HG  LEU   228      61.373  95.761  65.910  1.00  0.00           H  
ATOM   3539 HD11 LEU   228      63.729  96.256  66.394  1.00  0.00           H  
ATOM   3540 HD12 LEU   228      64.236  94.639  65.947  1.00  0.00           H  
ATOM   3541 HD13 LEU   228      63.643  95.716  64.667  1.00  0.00           H  
ATOM   3542 HD21 LEU   228      62.525  93.231  64.550  1.00  0.00           H  
ATOM   3543 HD22 LEU   228      60.846  93.613  64.646  1.00  0.00           H  
ATOM   3544 HD23 LEU   228      61.896  94.683  63.710  1.00  0.00           H  
ATOM   3545  N   GLY   229      61.309  91.648  68.973  1.00  0.00           N  
ATOM   3546  CA  GLY   229      61.716  90.867  70.132  1.00  0.00           C  
ATOM   3547  C   GLY   229      61.226  89.445  69.923  1.00  0.00           C  
ATOM   3548  O   GLY   229      61.079  88.948  68.771  1.00  0.00           O  
ATOM   3549  H   GLY   229      61.389  91.303  68.027  1.00  0.00           H  
ATOM   3550  HA2 GLY   229      62.771  90.922  70.402  1.00  0.00           H  
ATOM   3551  HA3 GLY   229      61.085  91.215  70.949  1.00  0.00           H  
ATOM   3552  N   ARG   230      60.975  88.673  71.016  1.00  0.00           N  
ATOM   3553  CA  ARG   230      60.377  87.257  70.951  1.00  0.00           C  
ATOM   3554  C   ARG   230      59.085  87.222  70.003  1.00  0.00           C  
ATOM   3555  O   ARG   230      58.106  87.980  70.164  1.00  0.00           O  
ATOM   3556  CB  ARG   230      59.993  86.651  72.314  1.00  0.00           C  
ATOM   3557  CG  ARG   230      61.181  86.089  73.064  1.00  0.00           C  
ATOM   3558  CD  ARG   230      60.670  85.426  74.391  1.00  0.00           C  
ATOM   3559  NE  ARG   230      59.987  86.345  75.363  1.00  0.00           N  
ATOM   3560  CZ  ARG   230      60.324  86.569  76.591  1.00  0.00           C  
ATOM   3561  NH1 ARG   230      61.295  85.899  77.203  1.00  0.00           N1+
ATOM   3562  NH2 ARG   230      59.832  87.630  77.162  1.00  0.00           N  
ATOM   3563  H   ARG   230      61.066  89.131  71.912  1.00  0.00           H  
ATOM   3564  HA  ARG   230      61.163  86.737  70.404  1.00  0.00           H  
ATOM   3565  HB2 ARG   230      59.461  87.431  72.858  1.00  0.00           H  
ATOM   3566  HB3 ARG   230      59.363  85.792  72.081  1.00  0.00           H  
ATOM   3567  HG2 ARG   230      61.714  85.306  72.525  1.00  0.00           H  
ATOM   3568  HG3 ARG   230      61.928  86.840  73.324  1.00  0.00           H  
ATOM   3569  HD2 ARG   230      59.899  84.679  74.198  1.00  0.00           H  
ATOM   3570  HD3 ARG   230      61.550  84.909  74.772  1.00  0.00           H  
ATOM   3571  HE  ARG   230      59.351  87.009  74.946  1.00  0.00           H  
ATOM   3572 HH11 ARG   230      61.864  85.260  76.667  1.00  0.00           H  
ATOM   3573 HH12 ARG   230      61.618  86.174  78.119  1.00  0.00           H  
ATOM   3574 HH21 ARG   230      59.237  88.192  76.570  1.00  0.00           H  
ATOM   3575 HH22 ARG   230      60.087  87.892  78.103  1.00  0.00           H  
ATOM   3576  N   ARG   231      59.231  86.396  68.968  1.00  0.00           N  
ATOM   3577  CA  ARG   231      58.171  86.252  67.957  1.00  0.00           C  
ATOM   3578  C   ARG   231      57.851  87.550  67.196  1.00  0.00           C  
ATOM   3579  O   ARG   231      56.642  87.664  66.746  1.00  0.00           O  
ATOM   3580  CB  ARG   231      56.904  85.528  68.590  1.00  0.00           C  
ATOM   3581  CG  ARG   231      57.289  84.230  69.415  1.00  0.00           C  
ATOM   3582  CD  ARG   231      57.416  83.029  68.490  1.00  0.00           C  
ATOM   3583  NE  ARG   231      56.133  82.493  68.095  1.00  0.00           N  
ATOM   3584  CZ  ARG   231      55.908  81.459  67.335  1.00  0.00           C  
ATOM   3585  NH1 ARG   231      56.812  80.634  66.912  1.00  0.00           N1+
ATOM   3586  NH2 ARG   231      54.628  81.138  67.061  1.00  0.00           N  
ATOM   3587  H   ARG   231      60.089  85.866  68.914  1.00  0.00           H  
ATOM   3588  HA  ARG   231      58.527  85.566  67.188  1.00  0.00           H  
ATOM   3589  HB2 ARG   231      56.328  86.233  69.190  1.00  0.00           H  
ATOM   3590  HB3 ARG   231      56.232  85.227  67.786  1.00  0.00           H  
ATOM   3591  HG2 ARG   231      58.162  84.286  70.065  1.00  0.00           H  
ATOM   3592  HG3 ARG   231      56.469  83.895  70.049  1.00  0.00           H  
ATOM   3593  HD2 ARG   231      57.931  83.194  67.543  1.00  0.00           H  
ATOM   3594  HD3 ARG   231      58.067  82.258  68.902  1.00  0.00           H  
ATOM   3595  HE  ARG   231      55.361  83.115  68.291  1.00  0.00           H  
ATOM   3596 HH11 ARG   231      57.779  80.654  67.204  1.00  0.00           H  
ATOM   3597 HH12 ARG   231      56.576  79.841  66.332  1.00  0.00           H  
ATOM   3598 HH21 ARG   231      53.967  81.853  67.328  1.00  0.00           H  
ATOM   3599 HH22 ARG   231      54.419  80.327  66.496  1.00  0.00           H  
ATOM   3600  N   LYS   232      58.829  88.370  66.961  1.00  0.00           N  
ATOM   3601  CA  LYS   232      58.768  89.589  66.213  1.00  0.00           C  
ATOM   3602  C   LYS   232      60.146  90.005  65.634  1.00  0.00           C  
ATOM   3603  O   LYS   232      60.895  90.692  66.319  1.00  0.00           O  
ATOM   3604  CB  LYS   232      57.999  90.661  66.936  1.00  0.00           C  
ATOM   3605  CG  LYS   232      57.419  91.632  65.926  1.00  0.00           C  
ATOM   3606  CD  LYS   232      56.505  92.601  66.555  1.00  0.00           C  
ATOM   3607  CE  LYS   232      55.747  93.420  65.446  1.00  0.00           C  
ATOM   3608  NZ  LYS   232      56.728  94.135  64.608  1.00  0.00           N1+
ATOM   3609  H   LYS   232      59.734  88.086  67.309  1.00  0.00           H  
ATOM   3610  HA  LYS   232      58.113  89.315  65.385  1.00  0.00           H  
ATOM   3611  HB2 LYS   232      57.211  90.210  67.539  1.00  0.00           H  
ATOM   3612  HB3 LYS   232      58.650  91.162  67.653  1.00  0.00           H  
ATOM   3613  HG2 LYS   232      58.197  92.152  65.368  1.00  0.00           H  
ATOM   3614  HG3 LYS   232      56.862  91.082  65.168  1.00  0.00           H  
ATOM   3615  HD2 LYS   232      55.825  91.963  67.119  1.00  0.00           H  
ATOM   3616  HD3 LYS   232      57.092  93.334  67.108  1.00  0.00           H  
ATOM   3617  HE2 LYS   232      55.057  92.751  64.930  1.00  0.00           H  
ATOM   3618  HE3 LYS   232      55.178  94.225  65.912  1.00  0.00           H  
ATOM   3619  HZ1 LYS   232      56.147  94.690  63.996  1.00  0.00           H  
ATOM   3620  HZ2 LYS   232      57.338  94.776  65.095  1.00  0.00           H  
ATOM   3621  HZ3 LYS   232      57.332  93.550  64.048  1.00  0.00           H  
ATOM   3622  N   LEU   233      60.368  89.690  64.337  1.00  0.00           N  
ATOM   3623  CA  LEU   233      61.699  89.745  63.691  1.00  0.00           C  
ATOM   3624  C   LEU   233      61.921  90.894  62.714  1.00  0.00           C  
ATOM   3625  O   LEU   233      63.001  91.007  62.236  1.00  0.00           O  
ATOM   3626  CB  LEU   233      61.808  88.474  62.817  1.00  0.00           C  
ATOM   3627  CG  LEU   233      63.261  87.816  62.646  1.00  0.00           C  
ATOM   3628  CD1 LEU   233      63.898  87.503  63.992  1.00  0.00           C  
ATOM   3629  CD2 LEU   233      62.954  86.558  61.837  1.00  0.00           C  
ATOM   3630  H   LEU   233      59.601  89.215  63.883  1.00  0.00           H  
ATOM   3631  HA  LEU   233      62.468  89.717  64.464  1.00  0.00           H  
ATOM   3632  HB2 LEU   233      61.168  87.735  63.298  1.00  0.00           H  
ATOM   3633  HB3 LEU   233      61.418  88.679  61.820  1.00  0.00           H  
ATOM   3634  HG  LEU   233      63.904  88.483  62.072  1.00  0.00           H  
ATOM   3635 HD11 LEU   233      64.171  88.439  64.480  1.00  0.00           H  
ATOM   3636 HD12 LEU   233      63.230  86.968  64.666  1.00  0.00           H  
ATOM   3637 HD13 LEU   233      64.773  86.881  63.801  1.00  0.00           H  
ATOM   3638 HD21 LEU   233      62.421  85.850  62.471  1.00  0.00           H  
ATOM   3639 HD22 LEU   233      62.382  86.684  60.918  1.00  0.00           H  
ATOM   3640 HD23 LEU   233      63.963  86.251  61.562  1.00  0.00           H  
ATOM   3641  N   TYR   234      60.815  91.611  62.402  1.00  0.00           N  
ATOM   3642  CA  TYR   234      60.716  92.668  61.373  1.00  0.00           C  
ATOM   3643  C   TYR   234      59.707  93.754  61.841  1.00  0.00           C  
ATOM   3644  O   TYR   234      58.661  93.454  62.406  1.00  0.00           O  
ATOM   3645  CB  TYR   234      60.301  92.110  60.024  1.00  0.00           C  
ATOM   3646  CG  TYR   234      61.359  91.176  59.423  1.00  0.00           C  
ATOM   3647  CD1 TYR   234      61.137  89.776  59.275  1.00  0.00           C  
ATOM   3648  CD2 TYR   234      62.620  91.697  58.995  1.00  0.00           C  
ATOM   3649  CE1 TYR   234      62.082  88.988  58.591  1.00  0.00           C  
ATOM   3650  CE2 TYR   234      63.537  90.999  58.232  1.00  0.00           C  
ATOM   3651  CZ  TYR   234      63.260  89.636  57.976  1.00  0.00           C  
ATOM   3652  OH  TYR   234      64.147  88.786  57.345  1.00  0.00           O  
ATOM   3653  H   TYR   234      59.944  91.327  62.827  1.00  0.00           H  
ATOM   3654  HA  TYR   234      61.684  93.162  61.298  1.00  0.00           H  
ATOM   3655  HB2 TYR   234      59.303  91.708  60.203  1.00  0.00           H  
ATOM   3656  HB3 TYR   234      60.195  92.886  59.266  1.00  0.00           H  
ATOM   3657  HD1 TYR   234      60.224  89.310  59.616  1.00  0.00           H  
ATOM   3658  HD2 TYR   234      62.822  92.711  59.306  1.00  0.00           H  
ATOM   3659  HE1 TYR   234      62.003  87.912  58.543  1.00  0.00           H  
ATOM   3660  HE2 TYR   234      64.400  91.508  57.828  1.00  0.00           H  
ATOM   3661  HH  TYR   234      64.949  89.302  57.236  1.00  0.00           H  
ATOM   3662  N   HIE   235      60.039  95.001  61.592  1.00  0.00           N  
ATOM   3663  CA  HIE   235      58.991  96.051  61.700  1.00  0.00           C  
ATOM   3664  C   HIE   235      59.186  97.194  60.674  1.00  0.00           C  
ATOM   3665  O   HIE   235      60.049  98.058  60.826  1.00  0.00           O  
ATOM   3666  CB  HIE   235      59.125  96.585  63.099  1.00  0.00           C  
ATOM   3667  CG  HIE   235      57.980  97.506  63.303  1.00  0.00           C  
ATOM   3668  CD2 HIE   235      57.984  98.900  63.037  1.00  0.00           C  
ATOM   3669  ND1 HIE   235      56.788  97.216  64.032  1.00  0.00           N  
ATOM   3670  CE1 HIE   235      56.085  98.348  64.138  1.00  0.00           C  
ATOM   3671  NE2 HIE   235      56.746  99.353  63.480  1.00  0.00           N  
ATOM   3672  H   HIE   235      60.988  95.288  61.399  1.00  0.00           H  
ATOM   3673  HA  HIE   235      58.025  95.564  61.568  1.00  0.00           H  
ATOM   3674  HB2 HIE   235      58.916  95.783  63.806  1.00  0.00           H  
ATOM   3675  HB3 HIE   235      60.086  97.070  63.273  1.00  0.00           H  
ATOM   3676  HD2 HIE   235      58.836  99.455  62.673  1.00  0.00           H  
ATOM   3677  HE1 HIE   235      55.108  98.424  64.591  1.00  0.00           H  
ATOM   3678  HE2 HIE   235      56.375 100.279  63.324  1.00  0.00           H  
ATOM   3679  N   VAL   236      58.366  97.106  59.614  1.00  0.00           N  
ATOM   3680  CA  VAL   236      58.445  98.087  58.528  1.00  0.00           C  
ATOM   3681  C   VAL   236      57.980  99.475  58.999  1.00  0.00           C  
ATOM   3682  O   VAL   236      57.038  99.562  59.758  1.00  0.00           O  
ATOM   3683  CB  VAL   236      57.736  97.487  57.311  1.00  0.00           C  
ATOM   3684  CG1 VAL   236      57.379  98.499  56.239  1.00  0.00           C  
ATOM   3685  CG2 VAL   236      58.609  96.393  56.747  1.00  0.00           C  
ATOM   3686  H   VAL   236      57.729  96.328  59.528  1.00  0.00           H  
ATOM   3687  HA  VAL   236      59.490  98.098  58.217  1.00  0.00           H  
ATOM   3688  HB  VAL   236      56.801  96.995  57.582  1.00  0.00           H  
ATOM   3689 HG11 VAL   236      56.529  99.119  56.521  1.00  0.00           H  
ATOM   3690 HG12 VAL   236      58.098  99.306  56.098  1.00  0.00           H  
ATOM   3691 HG13 VAL   236      57.094  98.003  55.311  1.00  0.00           H  
ATOM   3692 HG21 VAL   236      58.916  95.764  57.583  1.00  0.00           H  
ATOM   3693 HG22 VAL   236      58.005  95.869  56.007  1.00  0.00           H  
ATOM   3694 HG23 VAL   236      59.389  96.927  56.204  1.00  0.00           H  
ATOM   3695  N   VAL   237      58.710 100.545  58.746  1.00  0.00           N  
ATOM   3696  CA  VAL   237      58.313 101.912  59.108  1.00  0.00           C  
ATOM   3697  C   VAL   237      57.992 102.784  57.835  1.00  0.00           C  
ATOM   3698  O   VAL   237      58.857 102.889  57.032  1.00  0.00           O  
ATOM   3699  CB  VAL   237      59.354 102.629  59.920  1.00  0.00           C  
ATOM   3700  CG1 VAL   237      58.921 104.036  60.421  1.00  0.00           C  
ATOM   3701  CG2 VAL   237      59.615 101.919  61.275  1.00  0.00           C  
ATOM   3702  H   VAL   237      59.556 100.478  58.199  1.00  0.00           H  
ATOM   3703  HA  VAL   237      57.397 101.858  59.697  1.00  0.00           H  
ATOM   3704  HB  VAL   237      60.273 102.793  59.357  1.00  0.00           H  
ATOM   3705 HG11 VAL   237      59.647 104.481  61.101  1.00  0.00           H  
ATOM   3706 HG12 VAL   237      58.714 104.784  59.656  1.00  0.00           H  
ATOM   3707 HG13 VAL   237      57.968 103.961  60.945  1.00  0.00           H  
ATOM   3708 HG21 VAL   237      58.731 101.963  61.910  1.00  0.00           H  
ATOM   3709 HG22 VAL   237      59.790 100.869  61.042  1.00  0.00           H  
ATOM   3710 HG23 VAL   237      60.431 102.327  61.872  1.00  0.00           H  
ATOM   3711  N   LYS   238      56.752 103.310  57.794  1.00  0.00           N  
ATOM   3712  CA  LYS   238      56.350 104.287  56.838  1.00  0.00           C  
ATOM   3713  C   LYS   238      57.045 105.617  57.096  1.00  0.00           C  
ATOM   3714  O   LYS   238      57.132 106.073  58.216  1.00  0.00           O  
ATOM   3715  CB  LYS   238      54.789 104.319  56.815  1.00  0.00           C  
ATOM   3716  CG  LYS   238      54.011 103.082  56.157  1.00  0.00           C  
ATOM   3717  CD  LYS   238      54.670 102.485  54.914  1.00  0.00           C  
ATOM   3718  CE  LYS   238      53.967 101.235  54.339  1.00  0.00           C  
ATOM   3719  NZ  LYS   238      54.339 100.984  52.924  1.00  0.00           N1+
ATOM   3720  H   LYS   238      56.224 103.287  58.655  1.00  0.00           H  
ATOM   3721  HA  LYS   238      56.815 103.855  55.952  1.00  0.00           H  
ATOM   3722  HB2 LYS   238      54.433 104.408  57.842  1.00  0.00           H  
ATOM   3723  HB3 LYS   238      54.500 105.183  56.216  1.00  0.00           H  
ATOM   3724  HG2 LYS   238      53.757 102.311  56.883  1.00  0.00           H  
ATOM   3725  HG3 LYS   238      53.093 103.491  55.735  1.00  0.00           H  
ATOM   3726  HD2 LYS   238      54.676 103.225  54.114  1.00  0.00           H  
ATOM   3727  HD3 LYS   238      55.678 102.093  55.050  1.00  0.00           H  
ATOM   3728  HE2 LYS   238      54.075 100.381  55.008  1.00  0.00           H  
ATOM   3729  HE3 LYS   238      52.907 101.467  54.232  1.00  0.00           H  
ATOM   3730  HZ1 LYS   238      54.144 101.756  52.302  1.00  0.00           H  
ATOM   3731  HZ2 LYS   238      55.341 100.874  52.976  1.00  0.00           H  
ATOM   3732  HZ3 LYS   238      53.850 100.198  52.522  1.00  0.00           H  
ATOM   3733  N   TYR   239      57.322 106.429  56.067  1.00  0.00           N  
ATOM   3734  CA  TYR   239      57.880 107.805  56.146  1.00  0.00           C  
ATOM   3735  C   TYR   239      56.891 108.937  56.540  1.00  0.00           C  
ATOM   3736  O   TYR   239      55.712 108.895  56.193  1.00  0.00           O  
ATOM   3737  CB  TYR   239      58.507 108.215  54.797  1.00  0.00           C  
ATOM   3738  CG  TYR   239      59.288 109.529  54.795  1.00  0.00           C  
ATOM   3739  CD1 TYR   239      60.601 109.641  55.291  1.00  0.00           C  
ATOM   3740  CD2 TYR   239      58.745 110.594  54.049  1.00  0.00           C  
ATOM   3741  CE1 TYR   239      61.381 110.755  54.926  1.00  0.00           C  
ATOM   3742  CE2 TYR   239      59.459 111.788  53.930  1.00  0.00           C  
ATOM   3743  CZ  TYR   239      60.757 111.877  54.338  1.00  0.00           C  
ATOM   3744  OH  TYR   239      61.576 112.979  54.120  1.00  0.00           O  
ATOM   3745  H   TYR   239      57.335 106.079  55.120  1.00  0.00           H  
ATOM   3746  HA  TYR   239      58.645 107.806  56.922  1.00  0.00           H  
ATOM   3747  HB2 TYR   239      59.229 107.488  54.427  1.00  0.00           H  
ATOM   3748  HB3 TYR   239      57.723 108.208  54.040  1.00  0.00           H  
ATOM   3749  HD1 TYR   239      61.041 108.816  55.832  1.00  0.00           H  
ATOM   3750  HD2 TYR   239      57.796 110.460  53.552  1.00  0.00           H  
ATOM   3751  HE1 TYR   239      62.400 110.822  55.276  1.00  0.00           H  
ATOM   3752  HE2 TYR   239      58.996 112.553  53.325  1.00  0.00           H  
ATOM   3753  HH  TYR   239      61.039 113.623  53.654  1.00  0.00           H  
ATOM   3754  N   THR   240      57.438 109.923  57.251  1.00  0.00           N  
ATOM   3755  CA  THR   240      56.890 111.281  57.547  1.00  0.00           C  
ATOM   3756  C   THR   240      57.965 112.376  57.298  1.00  0.00           C  
ATOM   3757  O   THR   240      59.133 112.103  57.571  1.00  0.00           O  
ATOM   3758  CB  THR   240      56.414 111.372  58.994  1.00  0.00           C  
ATOM   3759  CG2 THR   240      55.982 112.807  59.401  1.00  0.00           C  
ATOM   3760  OG1 THR   240      55.210 110.741  59.248  1.00  0.00           O  
ATOM   3761  H   THR   240      58.367 109.829  57.637  1.00  0.00           H  
ATOM   3762  HA  THR   240      56.067 111.568  56.892  1.00  0.00           H  
ATOM   3763  HB  THR   240      57.207 110.995  59.640  1.00  0.00           H  
ATOM   3764  HG1 THR   240      55.397 109.804  59.339  1.00  0.00           H  
ATOM   3765 HG21 THR   240      55.492 112.854  60.373  1.00  0.00           H  
ATOM   3766 HG22 THR   240      56.783 113.542  59.316  1.00  0.00           H  
ATOM   3767 HG23 THR   240      55.195 113.144  58.726  1.00  0.00           H  
ATOM   3768  N   GLY   241      57.613 113.470  56.643  1.00  0.00           N  
ATOM   3769  CA  GLY   241      58.517 114.565  56.249  1.00  0.00           C  
ATOM   3770  C   GLY   241      59.065 115.319  57.373  1.00  0.00           C  
ATOM   3771  O   GLY   241      58.689 115.113  58.532  1.00  0.00           O  
ATOM   3772  H   GLY   241      56.615 113.572  56.528  1.00  0.00           H  
ATOM   3773  HA2 GLY   241      59.365 114.183  55.679  1.00  0.00           H  
ATOM   3774  HA3 GLY   241      57.966 115.235  55.590  1.00  0.00           H  
ATOM   3775  N   GLY   242      60.020 116.357  57.064  1.00  0.00           N  
ATOM   3776  CA  GLY   242      60.661 117.193  58.103  1.00  0.00           C  
ATOM   3777  C   GLY   242      61.810 116.409  58.825  1.00  0.00           C  
ATOM   3778  O   GLY   242      62.258 115.366  58.317  1.00  0.00           O  
ATOM   3779  H   GLY   242      60.117 116.517  56.072  1.00  0.00           H  
ATOM   3780  HA2 GLY   242      61.025 118.152  57.735  1.00  0.00           H  
ATOM   3781  HA3 GLY   242      59.879 117.480  58.804  1.00  0.00           H  
ATOM   3782  N   SER   243      62.280 116.929  59.895  1.00  0.00           N  
ATOM   3783  CA  SER   243      63.196 116.285  60.927  1.00  0.00           C  
ATOM   3784  C   SER   243      62.441 115.358  61.848  1.00  0.00           C  
ATOM   3785  O   SER   243      62.340 115.585  63.064  1.00  0.00           O  
ATOM   3786  CB  SER   243      64.100 117.320  61.655  1.00  0.00           C  
ATOM   3787  OG  SER   243      65.068 117.790  60.736  1.00  0.00           O  
ATOM   3788  H   SER   243      61.919 117.799  60.260  1.00  0.00           H  
ATOM   3789  HA  SER   243      63.951 115.737  60.363  1.00  0.00           H  
ATOM   3790  HB2 SER   243      63.508 118.164  62.007  1.00  0.00           H  
ATOM   3791  HB3 SER   243      64.498 116.809  62.532  1.00  0.00           H  
ATOM   3792  HG  SER   243      64.634 118.346  60.084  1.00  0.00           H  
ATOM   3793  N   ALA   244      61.790 114.310  61.292  1.00  0.00           N  
ATOM   3794  CA  ALA   244      61.095 113.287  62.093  1.00  0.00           C  
ATOM   3795  C   ALA   244      61.887 112.350  63.047  1.00  0.00           C  
ATOM   3796  O   ALA   244      63.079 111.939  62.908  1.00  0.00           O  
ATOM   3797  CB  ALA   244      60.260 112.565  61.092  1.00  0.00           C  
ATOM   3798  H   ALA   244      61.747 114.210  60.287  1.00  0.00           H  
ATOM   3799  HA  ALA   244      60.373 113.774  62.748  1.00  0.00           H  
ATOM   3800  HB1 ALA   244      59.451 111.974  61.521  1.00  0.00           H  
ATOM   3801  HB2 ALA   244      59.845 113.331  60.436  1.00  0.00           H  
ATOM   3802  HB3 ALA   244      60.929 112.000  60.442  1.00  0.00           H  
ATOM   3803  N   GLU   245      61.338 112.087  64.259  1.00  0.00           N  
ATOM   3804  CA  GLU   245      62.057 111.461  65.396  1.00  0.00           C  
ATOM   3805  C   GLU   245      61.028 110.551  66.060  1.00  0.00           C  
ATOM   3806  O   GLU   245      59.906 111.002  66.401  1.00  0.00           O  
ATOM   3807  CB  GLU   245      62.746 112.525  66.327  1.00  0.00           C  
ATOM   3808  CG  GLU   245      63.760 111.803  67.299  1.00  0.00           C  
ATOM   3809  CD  GLU   245      64.990 112.549  67.663  1.00  0.00           C  
ATOM   3810  OE1 GLU   245      65.855 112.791  66.806  1.00  0.00           O  
ATOM   3811  OE2 GLU   245      65.116 112.901  68.886  1.00  0.00           O1-
ATOM   3812  H   GLU   245      60.423 112.484  64.424  1.00  0.00           H  
ATOM   3813  HA  GLU   245      62.874 110.808  65.088  1.00  0.00           H  
ATOM   3814  HB2 GLU   245      63.281 113.191  65.651  1.00  0.00           H  
ATOM   3815  HB3 GLU   245      62.106 113.161  66.940  1.00  0.00           H  
ATOM   3816  HG2 GLU   245      63.184 111.595  68.201  1.00  0.00           H  
ATOM   3817  HG3 GLU   245      64.128 110.869  66.873  1.00  0.00           H  
ATOM   3818  N   LEU   246      61.242 109.262  66.265  1.00  0.00           N  
ATOM   3819  CA  LEU   246      60.485 108.317  67.140  1.00  0.00           C  
ATOM   3820  C   LEU   246      61.296 107.864  68.280  1.00  0.00           C  
ATOM   3821  O   LEU   246      62.443 107.400  68.069  1.00  0.00           O  
ATOM   3822  CB  LEU   246      59.927 107.086  66.406  1.00  0.00           C  
ATOM   3823  CG  LEU   246      58.933 107.501  65.273  1.00  0.00           C  
ATOM   3824  CD1 LEU   246      59.034 106.441  64.197  1.00  0.00           C  
ATOM   3825  CD2 LEU   246      57.524 107.385  65.842  1.00  0.00           C  
ATOM   3826  H   LEU   246      62.062 108.776  65.932  1.00  0.00           H  
ATOM   3827  HA  LEU   246      59.600 108.791  67.564  1.00  0.00           H  
ATOM   3828  HB2 LEU   246      60.842 106.733  65.929  1.00  0.00           H  
ATOM   3829  HB3 LEU   246      59.597 106.345  67.133  1.00  0.00           H  
ATOM   3830  HG  LEU   246      59.041 108.551  65.000  1.00  0.00           H  
ATOM   3831 HD11 LEU   246      60.024 106.504  63.746  1.00  0.00           H  
ATOM   3832 HD12 LEU   246      58.713 105.441  64.487  1.00  0.00           H  
ATOM   3833 HD13 LEU   246      58.349 106.778  63.418  1.00  0.00           H  
ATOM   3834 HD21 LEU   246      56.822 107.632  65.046  1.00  0.00           H  
ATOM   3835 HD22 LEU   246      57.352 106.337  66.086  1.00  0.00           H  
ATOM   3836 HD23 LEU   246      57.403 108.060  66.690  1.00  0.00           H  
ATOM   3837  N   LEU   247      60.820 107.828  69.553  1.00  0.00           N  
ATOM   3838  CA  LEU   247      61.509 107.375  70.781  1.00  0.00           C  
ATOM   3839  C   LEU   247      61.003 105.937  70.993  1.00  0.00           C  
ATOM   3840  O   LEU   247      59.813 105.776  71.160  1.00  0.00           O  
ATOM   3841  CB  LEU   247      61.252 108.329  71.970  1.00  0.00           C  
ATOM   3842  CG  LEU   247      61.762 107.759  73.283  1.00  0.00           C  
ATOM   3843  CD1 LEU   247      63.267 107.821  73.161  1.00  0.00           C  
ATOM   3844  CD2 LEU   247      61.347 108.557  74.512  1.00  0.00           C  
ATOM   3845  H   LEU   247      59.974 108.353  69.726  1.00  0.00           H  
ATOM   3846  HA  LEU   247      62.584 107.416  70.604  1.00  0.00           H  
ATOM   3847  HB2 LEU   247      61.681 109.323  71.844  1.00  0.00           H  
ATOM   3848  HB3 LEU   247      60.193 108.579  72.024  1.00  0.00           H  
ATOM   3849  HG  LEU   247      61.413 106.732  73.398  1.00  0.00           H  
ATOM   3850 HD11 LEU   247      63.754 108.597  72.571  1.00  0.00           H  
ATOM   3851 HD12 LEU   247      63.772 107.807  74.127  1.00  0.00           H  
ATOM   3852 HD13 LEU   247      63.629 106.953  72.610  1.00  0.00           H  
ATOM   3853 HD21 LEU   247      61.932 109.471  74.409  1.00  0.00           H  
ATOM   3854 HD22 LEU   247      60.283 108.789  74.489  1.00  0.00           H  
ATOM   3855 HD23 LEU   247      61.682 108.013  75.395  1.00  0.00           H  
ATOM   3856  N   PHE   248      61.905 104.964  71.267  1.00  0.00           N  
ATOM   3857  CA  PHE   248      61.594 103.592  71.664  1.00  0.00           C  
ATOM   3858  C   PHE   248      62.204 103.257  73.013  1.00  0.00           C  
ATOM   3859  O   PHE   248      63.159 103.909  73.395  1.00  0.00           O  
ATOM   3860  CB  PHE   248      62.094 102.599  70.629  1.00  0.00           C  
ATOM   3861  CG  PHE   248      61.568 102.904  69.238  1.00  0.00           C  
ATOM   3862  CD1 PHE   248      62.137 103.840  68.438  1.00  0.00           C  
ATOM   3863  CD2 PHE   248      60.443 102.123  68.756  1.00  0.00           C  
ATOM   3864  CE1 PHE   248      61.611 104.051  67.148  1.00  0.00           C  
ATOM   3865  CE2 PHE   248      59.870 102.401  67.518  1.00  0.00           C  
ATOM   3866  CZ  PHE   248      60.515 103.385  66.684  1.00  0.00           C  
ATOM   3867  H   PHE   248      62.874 105.243  71.207  1.00  0.00           H  
ATOM   3868  HA  PHE   248      60.524 103.406  71.761  1.00  0.00           H  
ATOM   3869  HB2 PHE   248      63.179 102.617  70.531  1.00  0.00           H  
ATOM   3870  HB3 PHE   248      61.721 101.622  70.936  1.00  0.00           H  
ATOM   3871  HD1 PHE   248      62.833 104.602  68.756  1.00  0.00           H  
ATOM   3872  HD2 PHE   248      59.926 101.462  69.435  1.00  0.00           H  
ATOM   3873  HE1 PHE   248      62.094 104.804  66.544  1.00  0.00           H  
ATOM   3874  HE2 PHE   248      58.971 101.987  67.084  1.00  0.00           H  
ATOM   3875  HZ  PHE   248      59.984 103.541  65.757  1.00  0.00           H  
ATOM   3876  N   PHE   249      61.663 102.217  73.687  1.00  0.00           N  
ATOM   3877  CA  PHE   249      62.065 101.631  74.972  1.00  0.00           C  
ATOM   3878  C   PHE   249      62.456 100.166  74.738  1.00  0.00           C  
ATOM   3879  O   PHE   249      61.781  99.353  74.173  1.00  0.00           O  
ATOM   3880  CB  PHE   249      60.921 101.739  75.955  1.00  0.00           C  
ATOM   3881  CG  PHE   249      60.512 103.227  76.090  1.00  0.00           C  
ATOM   3882  CD1 PHE   249      61.313 104.060  76.773  1.00  0.00           C  
ATOM   3883  CD2 PHE   249      59.411 103.713  75.394  1.00  0.00           C  
ATOM   3884  CE1 PHE   249      61.079 105.497  76.844  1.00  0.00           C  
ATOM   3885  CE2 PHE   249      59.107 105.115  75.430  1.00  0.00           C  
ATOM   3886  CZ  PHE   249      59.975 106.033  76.139  1.00  0.00           C  
ATOM   3887  H   PHE   249      60.977 101.710  73.146  1.00  0.00           H  
ATOM   3888  HA  PHE   249      62.957 102.162  75.302  1.00  0.00           H  
ATOM   3889  HB2 PHE   249      60.058 101.145  75.656  1.00  0.00           H  
ATOM   3890  HB3 PHE   249      61.331 101.369  76.895  1.00  0.00           H  
ATOM   3891  HD1 PHE   249      62.253 103.785  77.227  1.00  0.00           H  
ATOM   3892  HD2 PHE   249      58.820 103.132  74.701  1.00  0.00           H  
ATOM   3893  HE1 PHE   249      61.830 106.126  77.299  1.00  0.00           H  
ATOM   3894  HE2 PHE   249      58.296 105.613  74.918  1.00  0.00           H  
ATOM   3895  HZ  PHE   249      59.740 107.085  76.193  1.00  0.00           H  
ATOM   3896  N   VAL   250      63.588  99.851  75.378  1.00  0.00           N  
ATOM   3897  CA  VAL   250      64.328  98.606  75.213  1.00  0.00           C  
ATOM   3898  C   VAL   250      64.325  97.737  76.516  1.00  0.00           C  
ATOM   3899  O   VAL   250      64.963  98.098  77.494  1.00  0.00           O  
ATOM   3900  CB  VAL   250      65.732  98.861  74.510  1.00  0.00           C  
ATOM   3901  CG1 VAL   250      66.163  97.481  73.919  1.00  0.00           C  
ATOM   3902  CG2 VAL   250      65.514  99.771  73.331  1.00  0.00           C  
ATOM   3903  H   VAL   250      64.001 100.577  75.947  1.00  0.00           H  
ATOM   3904  HA  VAL   250      63.716  97.973  74.570  1.00  0.00           H  
ATOM   3905  HB  VAL   250      66.613  99.173  75.072  1.00  0.00           H  
ATOM   3906 HG11 VAL   250      65.382  96.915  73.411  1.00  0.00           H  
ATOM   3907 HG12 VAL   250      66.992  97.579  73.218  1.00  0.00           H  
ATOM   3908 HG13 VAL   250      66.504  96.913  74.784  1.00  0.00           H  
ATOM   3909 HG21 VAL   250      64.602  99.617  72.754  1.00  0.00           H  
ATOM   3910 HG22 VAL   250      65.485 100.773  73.760  1.00  0.00           H  
ATOM   3911 HG23 VAL   250      66.347  99.697  72.632  1.00  0.00           H  
ATOM   3912  N   GLU   251      63.635  96.579  76.461  1.00  0.00           N  
ATOM   3913  CA  GLU   251      63.450  95.599  77.515  1.00  0.00           C  
ATOM   3914  C   GLU   251      64.476  94.475  77.246  1.00  0.00           C  
ATOM   3915  O   GLU   251      64.611  93.840  76.162  1.00  0.00           O  
ATOM   3916  CB  GLU   251      62.016  95.031  77.585  1.00  0.00           C  
ATOM   3917  CG  GLU   251      61.780  94.066  78.812  1.00  0.00           C  
ATOM   3918  CD  GLU   251      60.325  93.692  78.967  1.00  0.00           C  
ATOM   3919  OE1 GLU   251      59.555  94.507  79.590  1.00  0.00           O  
ATOM   3920  OE2 GLU   251      59.801  92.593  78.659  1.00  0.00           O1-
ATOM   3921  H   GLU   251      63.112  96.426  75.610  1.00  0.00           H  
ATOM   3922  HA  GLU   251      63.612  96.141  78.446  1.00  0.00           H  
ATOM   3923  HB2 GLU   251      61.377  95.914  77.567  1.00  0.00           H  
ATOM   3924  HB3 GLU   251      61.835  94.596  76.602  1.00  0.00           H  
ATOM   3925  HG2 GLU   251      62.440  93.201  78.752  1.00  0.00           H  
ATOM   3926  HG3 GLU   251      62.103  94.651  79.673  1.00  0.00           H  
ATOM   3927  N   GLY   252      65.180  94.051  78.302  1.00  0.00           N  
ATOM   3928  CA  GLY   252      66.119  92.915  78.341  1.00  0.00           C  
ATOM   3929  C   GLY   252      65.367  91.791  78.959  1.00  0.00           C  
ATOM   3930  O   GLY   252      64.698  91.873  79.964  1.00  0.00           O  
ATOM   3931  H   GLY   252      65.041  94.544  79.173  1.00  0.00           H  
ATOM   3932  HA2 GLY   252      66.363  92.581  77.333  1.00  0.00           H  
ATOM   3933  HA3 GLY   252      67.012  93.210  78.891  1.00  0.00           H  
ATOM   3934  N   LEU   253      65.711  90.574  78.466  1.00  0.00           N  
ATOM   3935  CA  LEU   253      64.893  89.434  78.749  1.00  0.00           C  
ATOM   3936  C   LEU   253      65.756  88.431  79.439  1.00  0.00           C  
ATOM   3937  O   LEU   253      65.080  87.684  80.183  1.00  0.00           O  
ATOM   3938  CB  LEU   253      64.275  88.901  77.399  1.00  0.00           C  
ATOM   3939  CG  LEU   253      63.657  89.844  76.506  1.00  0.00           C  
ATOM   3940  CD1 LEU   253      63.325  89.143  75.233  1.00  0.00           C  
ATOM   3941  CD2 LEU   253      62.404  90.458  77.105  1.00  0.00           C  
ATOM   3942  H   LEU   253      66.181  90.633  77.575  1.00  0.00           H  
ATOM   3943  HA  LEU   253      64.099  89.601  79.477  1.00  0.00           H  
ATOM   3944  HB2 LEU   253      65.028  88.340  76.846  1.00  0.00           H  
ATOM   3945  HB3 LEU   253      63.480  88.245  77.755  1.00  0.00           H  
ATOM   3946  HG  LEU   253      64.371  90.634  76.273  1.00  0.00           H  
ATOM   3947 HD11 LEU   253      63.219  89.935  74.492  1.00  0.00           H  
ATOM   3948 HD12 LEU   253      64.157  88.564  74.832  1.00  0.00           H  
ATOM   3949 HD13 LEU   253      62.430  88.521  75.210  1.00  0.00           H  
ATOM   3950 HD21 LEU   253      62.633  91.113  77.945  1.00  0.00           H  
ATOM   3951 HD22 LEU   253      62.025  91.099  76.309  1.00  0.00           H  
ATOM   3952 HD23 LEU   253      61.648  89.736  77.413  1.00  0.00           H  
ATOM   3953  N   CYS   254      67.045  88.234  79.141  1.00  0.00           N  
ATOM   3954  CA  CYS   254      67.898  87.134  79.756  1.00  0.00           C  
ATOM   3955  C   CYS   254      69.352  87.409  80.090  1.00  0.00           C  
ATOM   3956  O   CYS   254      69.994  88.075  79.274  1.00  0.00           O  
ATOM   3957  CB  CYS   254      67.820  85.919  78.745  1.00  0.00           C  
ATOM   3958  SG  CYS   254      67.833  84.315  79.591  1.00  0.00           S  
ATOM   3959  H   CYS   254      67.461  88.690  78.341  1.00  0.00           H  
ATOM   3960  HA  CYS   254      67.423  86.761  80.663  1.00  0.00           H  
ATOM   3961  HB2 CYS   254      66.931  86.043  78.126  1.00  0.00           H  
ATOM   3962  HB3 CYS   254      68.647  85.959  78.037  1.00  0.00           H  
ATOM   3963  HG  CYS   254      69.135  84.229  79.879  1.00  0.00           H  
ATOM   3964  N   PHE   255      69.842  86.917  81.281  1.00  0.00           N  
ATOM   3965  CA  PHE   255      71.197  87.127  81.793  1.00  0.00           C  
ATOM   3966  C   PHE   255      72.202  86.255  81.077  1.00  0.00           C  
ATOM   3967  O   PHE   255      71.867  85.120  80.657  1.00  0.00           O  
ATOM   3968  CB  PHE   255      71.207  86.785  83.246  1.00  0.00           C  
ATOM   3969  CG  PHE   255      70.666  87.895  84.092  1.00  0.00           C  
ATOM   3970  CD1 PHE   255      71.488  88.852  84.624  1.00  0.00           C  
ATOM   3971  CD2 PHE   255      69.311  87.936  84.540  1.00  0.00           C  
ATOM   3972  CE1 PHE   255      71.148  89.700  85.604  1.00  0.00           C  
ATOM   3973  CE2 PHE   255      68.830  88.915  85.458  1.00  0.00           C  
ATOM   3974  CZ  PHE   255      69.837  89.727  86.085  1.00  0.00           C  
ATOM   3975  H   PHE   255      69.247  86.313  81.830  1.00  0.00           H  
ATOM   3976  HA  PHE   255      71.499  88.170  81.698  1.00  0.00           H  
ATOM   3977  HB2 PHE   255      70.632  85.868  83.369  1.00  0.00           H  
ATOM   3978  HB3 PHE   255      72.234  86.550  83.526  1.00  0.00           H  
ATOM   3979  HD1 PHE   255      72.550  88.796  84.432  1.00  0.00           H  
ATOM   3980  HD2 PHE   255      68.650  87.238  84.048  1.00  0.00           H  
ATOM   3981  HE1 PHE   255      71.920  90.193  86.176  1.00  0.00           H  
ATOM   3982  HE2 PHE   255      67.788  88.932  85.739  1.00  0.00           H  
ATOM   3983  HZ  PHE   255      69.627  90.408  86.897  1.00  0.00           H  
ATOM   3984  N   PRO   256      73.469  86.643  80.880  1.00  0.00           N  
ATOM   3985  CA  PRO   256      74.408  85.848  80.104  1.00  0.00           C  
ATOM   3986  C   PRO   256      74.767  84.518  80.692  1.00  0.00           C  
ATOM   3987  O   PRO   256      74.434  84.213  81.858  1.00  0.00           O  
ATOM   3988  CB  PRO   256      75.616  86.700  79.931  1.00  0.00           C  
ATOM   3989  CG  PRO   256      75.634  87.580  81.213  1.00  0.00           C  
ATOM   3990  CD  PRO   256      74.133  87.818  81.480  1.00  0.00           C  
ATOM   3991  HA  PRO   256      74.019  85.754  79.091  1.00  0.00           H  
ATOM   3992  HB2 PRO   256      76.562  86.158  79.923  1.00  0.00           H  
ATOM   3993  HB3 PRO   256      75.645  87.267  79.000  1.00  0.00           H  
ATOM   3994  HG2 PRO   256      76.121  87.173  82.099  1.00  0.00           H  
ATOM   3995  HG3 PRO   256      76.065  88.565  81.034  1.00  0.00           H  
ATOM   3996  HD2 PRO   256      73.891  87.703  82.537  1.00  0.00           H  
ATOM   3997  HD3 PRO   256      73.734  88.751  81.082  1.00  0.00           H  
ATOM   3998  N   ASP   257      75.271  83.624  79.761  1.00  0.00           N  
ATOM   3999  CA  ASP   257      75.435  82.133  79.840  1.00  0.00           C  
ATOM   4000  C   ASP   257      76.729  81.647  79.184  1.00  0.00           C  
ATOM   4001  O   ASP   257      77.364  82.397  78.420  1.00  0.00           O  
ATOM   4002  CB  ASP   257      74.151  81.552  79.206  1.00  0.00           C  
ATOM   4003  CG  ASP   257      74.024  79.998  79.348  1.00  0.00           C  
ATOM   4004  OD1 ASP   257      74.763  79.395  80.170  1.00  0.00           O  
ATOM   4005  OD2 ASP   257      73.248  79.356  78.603  1.00  0.00           O1-
ATOM   4006  H   ASP   257      75.665  84.002  78.911  1.00  0.00           H  
ATOM   4007  HA  ASP   257      75.473  81.794  80.875  1.00  0.00           H  
ATOM   4008  HB2 ASP   257      73.235  81.811  79.737  1.00  0.00           H  
ATOM   4009  HB3 ASP   257      74.157  81.885  78.168  1.00  0.00           H  
ATOM   4010  N   GLU   258      77.075  80.356  79.285  1.00  0.00           N  
ATOM   4011  CA  GLU   258      77.872  79.661  78.269  1.00  0.00           C  
ATOM   4012  C   GLU   258      77.253  79.858  76.833  1.00  0.00           C  
ATOM   4013  O   GLU   258      77.942  80.282  75.921  1.00  0.00           O  
ATOM   4014  CB  GLU   258      78.076  78.263  78.767  1.00  0.00           C  
ATOM   4015  CG  GLU   258      78.612  77.284  77.756  1.00  0.00           C  
ATOM   4016  CD  GLU   258      79.139  75.933  78.285  1.00  0.00           C  
ATOM   4017  OE1 GLU   258      80.183  75.854  78.950  1.00  0.00           O  
ATOM   4018  OE2 GLU   258      78.514  74.877  77.962  1.00  0.00           O1-
ATOM   4019  H   GLU   258      76.669  79.838  80.051  1.00  0.00           H  
ATOM   4020  HA  GLU   258      78.841  80.148  78.164  1.00  0.00           H  
ATOM   4021  HB2 GLU   258      78.776  78.388  79.593  1.00  0.00           H  
ATOM   4022  HB3 GLU   258      77.176  77.887  79.253  1.00  0.00           H  
ATOM   4023  HG2 GLU   258      77.823  77.064  77.036  1.00  0.00           H  
ATOM   4024  HG3 GLU   258      79.494  77.751  77.318  1.00  0.00           H  
ATOM   4025  N   GLY   259      75.993  79.607  76.600  1.00  0.00           N  
ATOM   4026  CA  GLY   259      75.260  79.767  75.372  1.00  0.00           C  
ATOM   4027  C   GLY   259      74.985  81.167  74.903  1.00  0.00           C  
ATOM   4028  O   GLY   259      74.404  81.336  73.793  1.00  0.00           O  
ATOM   4029  H   GLY   259      75.367  79.430  77.373  1.00  0.00           H  
ATOM   4030  HA2 GLY   259      75.726  79.149  74.604  1.00  0.00           H  
ATOM   4031  HA3 GLY   259      74.316  79.257  75.562  1.00  0.00           H  
ATOM   4032  N   PHE   260      75.288  82.252  75.544  1.00  0.00           N  
ATOM   4033  CA  PHE   260      74.979  83.617  75.201  1.00  0.00           C  
ATOM   4034  C   PHE   260      75.990  84.589  75.879  1.00  0.00           C  
ATOM   4035  O   PHE   260      76.077  84.725  77.100  1.00  0.00           O  
ATOM   4036  CB  PHE   260      73.545  84.093  75.423  1.00  0.00           C  
ATOM   4037  CG  PHE   260      73.211  85.575  75.551  1.00  0.00           C  
ATOM   4038  CD1 PHE   260      73.382  86.340  74.422  1.00  0.00           C  
ATOM   4039  CD2 PHE   260      72.701  86.164  76.730  1.00  0.00           C  
ATOM   4040  CE1 PHE   260      73.025  87.686  74.314  1.00  0.00           C  
ATOM   4041  CE2 PHE   260      72.622  87.571  76.730  1.00  0.00           C  
ATOM   4042  CZ  PHE   260      72.848  88.322  75.605  1.00  0.00           C  
ATOM   4043  H   PHE   260      75.934  82.132  76.311  1.00  0.00           H  
ATOM   4044  HA  PHE   260      75.238  83.742  74.150  1.00  0.00           H  
ATOM   4045  HB2 PHE   260      72.956  83.738  74.577  1.00  0.00           H  
ATOM   4046  HB3 PHE   260      73.247  83.682  76.387  1.00  0.00           H  
ATOM   4047  HD1 PHE   260      73.533  85.849  73.472  1.00  0.00           H  
ATOM   4048  HD2 PHE   260      72.490  85.481  77.540  1.00  0.00           H  
ATOM   4049  HE1 PHE   260      73.122  88.256  73.402  1.00  0.00           H  
ATOM   4050  HE2 PHE   260      72.386  88.088  77.649  1.00  0.00           H  
ATOM   4051  HZ  PHE   260      72.798  89.400  75.636  1.00  0.00           H  
ATOM   4052  N   SER   261      76.695  85.283  74.937  1.00  0.00           N  
ATOM   4053  CA  SER   261      77.838  86.113  75.295  1.00  0.00           C  
ATOM   4054  C   SER   261      77.563  87.513  75.815  1.00  0.00           C  
ATOM   4055  O   SER   261      78.465  88.257  76.052  1.00  0.00           O  
ATOM   4056  CB  SER   261      78.659  86.219  73.986  1.00  0.00           C  
ATOM   4057  OG  SER   261      77.909  86.802  72.909  1.00  0.00           O  
ATOM   4058  H   SER   261      76.402  85.156  73.979  1.00  0.00           H  
ATOM   4059  HA  SER   261      78.485  85.658  76.044  1.00  0.00           H  
ATOM   4060  HB2 SER   261      79.540  86.841  74.144  1.00  0.00           H  
ATOM   4061  HB3 SER   261      78.923  85.195  73.721  1.00  0.00           H  
ATOM   4062  HG  SER   261      78.588  87.050  72.278  1.00  0.00           H  
ATOM   4063  N   GLY   262      76.345  87.833  76.130  1.00  0.00           N  
ATOM   4064  CA  GLY   262      75.980  89.053  76.747  1.00  0.00           C  
ATOM   4065  C   GLY   262      75.823  90.185  75.788  1.00  0.00           C  
ATOM   4066  O   GLY   262      75.331  91.233  76.193  1.00  0.00           O  
ATOM   4067  H   GLY   262      75.714  87.110  75.816  1.00  0.00           H  
ATOM   4068  HA2 GLY   262      75.057  89.002  77.324  1.00  0.00           H  
ATOM   4069  HA3 GLY   262      76.794  89.391  77.389  1.00  0.00           H  
ATOM   4070  N   LEU   263      76.272  89.993  74.496  1.00  0.00           N  
ATOM   4071  CA  LEU   263      76.246  90.989  73.453  1.00  0.00           C  
ATOM   4072  C   LEU   263      75.046  90.777  72.584  1.00  0.00           C  
ATOM   4073  O   LEU   263      74.997  89.740  71.949  1.00  0.00           O  
ATOM   4074  CB  LEU   263      77.584  91.062  72.696  1.00  0.00           C  
ATOM   4075  CG  LEU   263      78.886  91.438  73.398  1.00  0.00           C  
ATOM   4076  CD1 LEU   263      80.086  91.118  72.487  1.00  0.00           C  
ATOM   4077  CD2 LEU   263      78.805  92.948  73.643  1.00  0.00           C  
ATOM   4078  H   LEU   263      76.607  89.075  74.243  1.00  0.00           H  
ATOM   4079  HA  LEU   263      76.178  92.016  73.810  1.00  0.00           H  
ATOM   4080  HB2 LEU   263      77.690  90.073  72.250  1.00  0.00           H  
ATOM   4081  HB3 LEU   263      77.392  91.820  71.937  1.00  0.00           H  
ATOM   4082  HG  LEU   263      79.074  90.850  74.296  1.00  0.00           H  
ATOM   4083 HD11 LEU   263      80.994  91.362  73.037  1.00  0.00           H  
ATOM   4084 HD12 LEU   263      80.107  90.044  72.299  1.00  0.00           H  
ATOM   4085 HD13 LEU   263      79.931  91.579  71.511  1.00  0.00           H  
ATOM   4086 HD21 LEU   263      78.079  93.220  74.409  1.00  0.00           H  
ATOM   4087 HD22 LEU   263      79.809  93.169  74.005  1.00  0.00           H  
ATOM   4088 HD23 LEU   263      78.494  93.472  72.739  1.00  0.00           H  
ATOM   4089  N   VAL   264      74.179  91.784  72.431  1.00  0.00           N  
ATOM   4090  CA  VAL   264      73.014  91.871  71.416  1.00  0.00           C  
ATOM   4091  C   VAL   264      73.119  93.129  70.557  1.00  0.00           C  
ATOM   4092  O   VAL   264      73.653  94.152  70.909  1.00  0.00           O  
ATOM   4093  CB  VAL   264      71.622  91.686  72.110  1.00  0.00           C  
ATOM   4094  CG1 VAL   264      71.506  90.373  72.862  1.00  0.00           C  
ATOM   4095  CG2 VAL   264      71.353  92.791  73.133  1.00  0.00           C  
ATOM   4096  H   VAL   264      74.411  92.674  72.850  1.00  0.00           H  
ATOM   4097  HA  VAL   264      73.071  91.033  70.722  1.00  0.00           H  
ATOM   4098  HB  VAL   264      70.865  91.703  71.326  1.00  0.00           H  
ATOM   4099 HG11 VAL   264      70.455  90.230  73.111  1.00  0.00           H  
ATOM   4100 HG12 VAL   264      71.909  89.584  72.227  1.00  0.00           H  
ATOM   4101 HG13 VAL   264      72.146  90.434  73.743  1.00  0.00           H  
ATOM   4102 HG21 VAL   264      72.187  92.976  73.810  1.00  0.00           H  
ATOM   4103 HG22 VAL   264      71.143  93.748  72.656  1.00  0.00           H  
ATOM   4104 HG23 VAL   264      70.558  92.423  73.782  1.00  0.00           H  
ATOM   4105  N   SER   265      72.368  93.060  69.438  1.00  0.00           N  
ATOM   4106  CA  SER   265      72.462  94.206  68.398  1.00  0.00           C  
ATOM   4107  C   SER   265      71.130  94.353  67.596  1.00  0.00           C  
ATOM   4108  O   SER   265      70.363  93.421  67.337  1.00  0.00           O  
ATOM   4109  CB  SER   265      73.570  93.968  67.498  1.00  0.00           C  
ATOM   4110  OG  SER   265      73.401  92.904  66.588  1.00  0.00           O  
ATOM   4111  H   SER   265      71.839  92.224  69.233  1.00  0.00           H  
ATOM   4112  HA  SER   265      72.578  95.173  68.888  1.00  0.00           H  
ATOM   4113  HB2 SER   265      73.684  94.859  66.880  1.00  0.00           H  
ATOM   4114  HB3 SER   265      74.459  93.925  68.128  1.00  0.00           H  
ATOM   4115  HG  SER   265      73.295  92.078  67.066  1.00  0.00           H  
ATOM   4116  N   ILE   266      70.909  95.556  67.171  1.00  0.00           N  
ATOM   4117  CA  ILE   266      69.638  95.902  66.544  1.00  0.00           C  
ATOM   4118  C   ILE   266      69.996  96.620  65.213  1.00  0.00           C  
ATOM   4119  O   ILE   266      70.908  97.412  65.290  1.00  0.00           O  
ATOM   4120  CB  ILE   266      68.702  96.801  67.456  1.00  0.00           C  
ATOM   4121  CG1 ILE   266      68.445  96.047  68.843  1.00  0.00           C  
ATOM   4122  CG2 ILE   266      67.396  96.915  66.671  1.00  0.00           C  
ATOM   4123  CD1 ILE   266      67.672  96.885  69.885  1.00  0.00           C  
ATOM   4124  H   ILE   266      71.558  96.277  67.451  1.00  0.00           H  
ATOM   4125  HA  ILE   266      69.085  95.013  66.242  1.00  0.00           H  
ATOM   4126  HB  ILE   266      69.054  97.798  67.721  1.00  0.00           H  
ATOM   4127 HG12 ILE   266      67.937  95.091  68.717  1.00  0.00           H  
ATOM   4128 HG13 ILE   266      69.446  95.922  69.257  1.00  0.00           H  
ATOM   4129 HG21 ILE   266      67.440  97.572  65.803  1.00  0.00           H  
ATOM   4130 HG22 ILE   266      67.076  95.891  66.480  1.00  0.00           H  
ATOM   4131 HG23 ILE   266      66.610  97.313  67.313  1.00  0.00           H  
ATOM   4132 HD11 ILE   266      66.623  96.982  69.605  1.00  0.00           H  
ATOM   4133 HD12 ILE   266      67.722  96.392  70.856  1.00  0.00           H  
ATOM   4134 HD13 ILE   266      68.055  97.905  69.895  1.00  0.00           H  
ATOM   4135  N   HIE   267      69.242  96.387  64.160  1.00  0.00           N  
ATOM   4136  CA  HIE   267      69.600  97.020  62.936  1.00  0.00           C  
ATOM   4137  C   HIE   267      68.399  97.711  62.246  1.00  0.00           C  
ATOM   4138  O   HIE   267      67.196  97.513  62.532  1.00  0.00           O  
ATOM   4139  CB  HIE   267      70.067  96.015  61.897  1.00  0.00           C  
ATOM   4140  CG  HIE   267      71.254  95.199  62.255  1.00  0.00           C  
ATOM   4141  CD2 HIE   267      72.490  95.365  61.654  1.00  0.00           C  
ATOM   4142  ND1 HIE   267      71.403  94.245  63.285  1.00  0.00           N  
ATOM   4143  CE1 HIE   267      72.748  94.028  63.346  1.00  0.00           C  
ATOM   4144  NE2 HIE   267      73.335  94.645  62.355  1.00  0.00           N  
ATOM   4145  H   HIE   267      68.474  95.743  64.279  1.00  0.00           H  
ATOM   4146  HA  HIE   267      70.302  97.851  63.002  1.00  0.00           H  
ATOM   4147  HB2 HIE   267      69.259  95.314  61.691  1.00  0.00           H  
ATOM   4148  HB3 HIE   267      70.383  96.547  60.999  1.00  0.00           H  
ATOM   4149  HD2 HIE   267      72.726  96.011  60.822  1.00  0.00           H  
ATOM   4150  HE1 HIE   267      73.225  93.383  64.069  1.00  0.00           H  
ATOM   4151  HE2 HIE   267      74.340  94.744  62.338  1.00  0.00           H  
ATOM   4152  N   VAL   268      68.811  98.510  61.198  1.00  0.00           N  
ATOM   4153  CA  VAL   268      67.819  99.106  60.318  1.00  0.00           C  
ATOM   4154  C   VAL   268      68.426  99.382  58.950  1.00  0.00           C  
ATOM   4155  O   VAL   268      69.581  99.731  58.854  1.00  0.00           O  
ATOM   4156  CB  VAL   268      67.309 100.431  60.915  1.00  0.00           C  
ATOM   4157  CG1 VAL   268      68.253 101.604  60.949  1.00  0.00           C  
ATOM   4158  CG2 VAL   268      66.036 100.990  60.282  1.00  0.00           C  
ATOM   4159  H   VAL   268      69.795  98.731  61.145  1.00  0.00           H  
ATOM   4160  HA  VAL   268      66.997  98.397  60.209  1.00  0.00           H  
ATOM   4161  HB  VAL   268      67.110 100.218  61.966  1.00  0.00           H  
ATOM   4162 HG11 VAL   268      68.411 101.924  59.919  1.00  0.00           H  
ATOM   4163 HG12 VAL   268      67.684 102.362  61.487  1.00  0.00           H  
ATOM   4164 HG13 VAL   268      69.206 101.474  61.462  1.00  0.00           H  
ATOM   4165 HG21 VAL   268      65.815 101.991  60.652  1.00  0.00           H  
ATOM   4166 HG22 VAL   268      66.031 100.926  59.194  1.00  0.00           H  
ATOM   4167 HG23 VAL   268      65.299 100.247  60.586  1.00  0.00           H  
ATOM   4168  N   SER   269      67.661  99.264  57.894  1.00  0.00           N  
ATOM   4169  CA  SER   269      68.056  99.583  56.568  1.00  0.00           C  
ATOM   4170  C   SER   269      66.902 100.303  55.810  1.00  0.00           C  
ATOM   4171  O   SER   269      65.794 100.285  56.153  1.00  0.00           O  
ATOM   4172  CB  SER   269      68.370  98.181  56.063  1.00  0.00           C  
ATOM   4173  OG  SER   269      69.003  98.372  54.840  1.00  0.00           O  
ATOM   4174  H   SER   269      66.713  98.951  58.052  1.00  0.00           H  
ATOM   4175  HA  SER   269      68.985 100.154  56.553  1.00  0.00           H  
ATOM   4176  HB2 SER   269      69.069  97.639  56.700  1.00  0.00           H  
ATOM   4177  HB3 SER   269      67.449  97.631  55.869  1.00  0.00           H  
ATOM   4178  HG  SER   269      69.651  99.078  54.893  1.00  0.00           H  
ATOM   4179  N   LEU   270      67.251 100.952  54.714  1.00  0.00           N  
ATOM   4180  CA  LEU   270      66.465 101.538  53.586  1.00  0.00           C  
ATOM   4181  C   LEU   270      66.575 100.628  52.316  1.00  0.00           C  
ATOM   4182  O   LEU   270      67.655 100.171  51.969  1.00  0.00           O  
ATOM   4183  CB  LEU   270      66.925 102.948  53.317  1.00  0.00           C  
ATOM   4184  CG  LEU   270      66.565 103.589  51.970  1.00  0.00           C  
ATOM   4185  CD1 LEU   270      65.058 103.960  51.831  1.00  0.00           C  
ATOM   4186  CD2 LEU   270      67.218 104.942  51.778  1.00  0.00           C  
ATOM   4187  H   LEU   270      68.228 100.941  54.459  1.00  0.00           H  
ATOM   4188  HA  LEU   270      65.400 101.562  53.815  1.00  0.00           H  
ATOM   4189  HB2 LEU   270      66.530 103.595  54.100  1.00  0.00           H  
ATOM   4190  HB3 LEU   270      68.014 102.922  53.307  1.00  0.00           H  
ATOM   4191  HG  LEU   270      66.860 103.041  51.075  1.00  0.00           H  
ATOM   4192 HD11 LEU   270      64.936 104.400  50.842  1.00  0.00           H  
ATOM   4193 HD12 LEU   270      64.489 103.047  52.010  1.00  0.00           H  
ATOM   4194 HD13 LEU   270      64.883 104.780  52.528  1.00  0.00           H  
ATOM   4195 HD21 LEU   270      66.887 105.622  52.563  1.00  0.00           H  
ATOM   4196 HD22 LEU   270      68.298 104.810  51.833  1.00  0.00           H  
ATOM   4197 HD23 LEU   270      66.979 105.324  50.785  1.00  0.00           H  
ATOM   4198  N   LEU   271      65.461 100.347  51.591  1.00  0.00           N  
ATOM   4199  CA  LEU   271      65.260  99.326  50.643  1.00  0.00           C  
ATOM   4200  C   LEU   271      64.837  99.943  49.373  1.00  0.00           C  
ATOM   4201  O   LEU   271      63.915 100.745  49.318  1.00  0.00           O  
ATOM   4202  CB  LEU   271      64.084  98.313  51.230  1.00  0.00           C  
ATOM   4203  CG  LEU   271      64.036  97.765  52.628  1.00  0.00           C  
ATOM   4204  CD1 LEU   271      62.657  96.979  52.886  1.00  0.00           C  
ATOM   4205  CD2 LEU   271      65.138  96.696  52.744  1.00  0.00           C  
ATOM   4206  H   LEU   271      64.607 100.788  51.903  1.00  0.00           H  
ATOM   4207  HA  LEU   271      66.213  98.829  50.461  1.00  0.00           H  
ATOM   4208  HB2 LEU   271      63.160  98.841  50.995  1.00  0.00           H  
ATOM   4209  HB3 LEU   271      64.240  97.500  50.521  1.00  0.00           H  
ATOM   4210  HG  LEU   271      64.140  98.529  53.399  1.00  0.00           H  
ATOM   4211 HD11 LEU   271      62.717  96.544  53.884  1.00  0.00           H  
ATOM   4212 HD12 LEU   271      61.815  97.653  52.729  1.00  0.00           H  
ATOM   4213 HD13 LEU   271      62.559  96.209  52.120  1.00  0.00           H  
ATOM   4214 HD21 LEU   271      65.072  96.200  53.713  1.00  0.00           H  
ATOM   4215 HD22 LEU   271      65.310  95.973  51.947  1.00  0.00           H  
ATOM   4216 HD23 LEU   271      66.051  97.291  52.711  1.00  0.00           H  
ATOM   4217  N   GLU   272      65.568  99.546  48.275  1.00  0.00           N  
ATOM   4218  CA  GLU   272      65.413 100.125  46.925  1.00  0.00           C  
ATOM   4219  C   GLU   272      64.645  99.018  46.098  1.00  0.00           C  
ATOM   4220  O   GLU   272      65.029  97.867  45.921  1.00  0.00           O  
ATOM   4221  CB  GLU   272      66.850 100.279  46.292  1.00  0.00           C  
ATOM   4222  CG  GLU   272      66.809 100.807  44.850  1.00  0.00           C  
ATOM   4223  CD  GLU   272      67.943 101.726  44.495  1.00  0.00           C  
ATOM   4224  OE1 GLU   272      68.682 101.456  43.523  1.00  0.00           O  
ATOM   4225  OE2 GLU   272      68.173 102.799  45.169  1.00  0.00           O1-
ATOM   4226  H   GLU   272      66.105  98.699  48.396  1.00  0.00           H  
ATOM   4227  HA  GLU   272      64.861 101.064  46.876  1.00  0.00           H  
ATOM   4228  HB2 GLU   272      67.316 101.101  46.835  1.00  0.00           H  
ATOM   4229  HB3 GLU   272      67.493  99.408  46.414  1.00  0.00           H  
ATOM   4230  HG2 GLU   272      66.785  99.877  44.283  1.00  0.00           H  
ATOM   4231  HG3 GLU   272      65.909 101.369  44.597  1.00  0.00           H  
ATOM   4232  N   TYR   273      63.567  99.540  45.425  1.00  0.00           N  
ATOM   4233  CA  TYR   273      62.876  98.908  44.267  1.00  0.00           C  
ATOM   4234  C   TYR   273      63.727  98.992  42.986  1.00  0.00           C  
ATOM   4235  O   TYR   273      64.252 100.080  42.664  1.00  0.00           O  
ATOM   4236  CB  TYR   273      61.422  99.450  44.040  1.00  0.00           C  
ATOM   4237  CG  TYR   273      60.517  99.142  42.867  1.00  0.00           C  
ATOM   4238  CD1 TYR   273      59.615  98.082  42.934  1.00  0.00           C  
ATOM   4239  CD2 TYR   273      60.635  99.862  41.664  1.00  0.00           C  
ATOM   4240  CE1 TYR   273      58.874  97.743  41.772  1.00  0.00           C  
ATOM   4241  CE2 TYR   273      59.761  99.581  40.555  1.00  0.00           C  
ATOM   4242  CZ  TYR   273      58.868  98.535  40.610  1.00  0.00           C  
ATOM   4243  OH  TYR   273      58.177  98.263  39.484  1.00  0.00           O  
ATOM   4244  H   TYR   273      63.323 100.500  45.622  1.00  0.00           H  
ATOM   4245  HA  TYR   273      62.814  97.846  44.503  1.00  0.00           H  
ATOM   4246  HB2 TYR   273      60.805  99.117  44.876  1.00  0.00           H  
ATOM   4247  HB3 TYR   273      61.413 100.525  44.220  1.00  0.00           H  
ATOM   4248  HD1 TYR   273      59.476  97.481  43.820  1.00  0.00           H  
ATOM   4249  HD2 TYR   273      61.501 100.505  41.603  1.00  0.00           H  
ATOM   4250  HE1 TYR   273      58.160  96.933  41.776  1.00  0.00           H  
ATOM   4251  HE2 TYR   273      59.862 100.090  39.608  1.00  0.00           H  
ATOM   4252  HH  TYR   273      58.185  98.980  38.846  1.00  0.00           H  
ATOM   4253  N   MET   274      63.920  97.878  42.183  1.00  0.00           N  
ATOM   4254  CA  MET   274      64.711  97.789  40.933  1.00  0.00           C  
ATOM   4255  C   MET   274      64.042  96.986  39.767  1.00  0.00           C  
ATOM   4256  O   MET   274      64.514  97.045  38.629  1.00  0.00           O  
ATOM   4257  CB  MET   274      66.150  97.323  41.240  1.00  0.00           C  
ATOM   4258  CG  MET   274      66.444  95.992  41.905  1.00  0.00           C  
ATOM   4259  SD  MET   274      68.188  95.669  42.116  1.00  0.00           S  
ATOM   4260  CE  MET   274      68.580  97.232  42.950  1.00  0.00           C  
ATOM   4261  H   MET   274      63.541  97.019  42.553  1.00  0.00           H  
ATOM   4262  HA  MET   274      64.838  98.796  40.535  1.00  0.00           H  
ATOM   4263  HB2 MET   274      66.641  97.301  40.267  1.00  0.00           H  
ATOM   4264  HB3 MET   274      66.693  98.110  41.763  1.00  0.00           H  
ATOM   4265  HG2 MET   274      65.893  95.990  42.845  1.00  0.00           H  
ATOM   4266  HG3 MET   274      66.009  95.252  41.234  1.00  0.00           H  
ATOM   4267  HE1 MET   274      69.468  96.959  43.519  1.00  0.00           H  
ATOM   4268  HE2 MET   274      68.710  98.077  42.273  1.00  0.00           H  
ATOM   4269  HE3 MET   274      67.885  97.547  43.728  1.00  0.00           H  
ATOM   4270  N   ALA   275      62.965  96.217  39.991  1.00  0.00           N  
ATOM   4271  CA  ALA   275      62.147  95.430  38.989  1.00  0.00           C  
ATOM   4272  C   ALA   275      60.764  94.958  39.506  1.00  0.00           C  
ATOM   4273  O   ALA   275      60.593  94.800  40.702  1.00  0.00           O  
ATOM   4274  CB  ALA   275      62.952  94.346  38.315  1.00  0.00           C  
ATOM   4275  H   ALA   275      62.419  96.326  40.834  1.00  0.00           H  
ATOM   4276  HA  ALA   275      61.897  96.186  38.246  1.00  0.00           H  
ATOM   4277  HB1 ALA   275      63.840  94.789  37.863  1.00  0.00           H  
ATOM   4278  HB2 ALA   275      63.232  93.596  39.055  1.00  0.00           H  
ATOM   4279  HB3 ALA   275      62.327  93.905  37.538  1.00  0.00           H  
ATOM   4280  N   GLN   276      59.723  94.931  38.695  1.00  0.00           N  
ATOM   4281  CA  GLN   276      58.485  94.355  39.053  1.00  0.00           C  
ATOM   4282  C   GLN   276      58.589  92.825  39.284  1.00  0.00           C  
ATOM   4283  O   GLN   276      59.442  92.090  38.819  1.00  0.00           O  
ATOM   4284  CB  GLN   276      57.513  94.687  37.930  1.00  0.00           C  
ATOM   4285  CG  GLN   276      56.038  94.461  38.232  1.00  0.00           C  
ATOM   4286  CD  GLN   276      55.196  95.326  37.259  1.00  0.00           C  
ATOM   4287  NE2 GLN   276      53.900  95.269  37.275  1.00  0.00           N  
ATOM   4288  OE1 GLN   276      55.773  96.134  36.523  1.00  0.00           O  
ATOM   4289  H   GLN   276      59.912  95.161  37.730  1.00  0.00           H  
ATOM   4290  HA  GLN   276      58.029  94.821  39.926  1.00  0.00           H  
ATOM   4291  HB2 GLN   276      57.711  95.729  37.678  1.00  0.00           H  
ATOM   4292  HB3 GLN   276      57.790  93.972  37.156  1.00  0.00           H  
ATOM   4293  HG2 GLN   276      55.622  93.456  38.292  1.00  0.00           H  
ATOM   4294  HG3 GLN   276      55.785  94.778  39.244  1.00  0.00           H  
ATOM   4295 HE21 GLN   276      53.342  95.824  36.643  1.00  0.00           H  
ATOM   4296 HE22 GLN   276      53.420  94.681  37.942  1.00  0.00           H  
ATOM   4297  N   ASP   277      57.651  92.275  40.100  1.00  0.00           N  
ATOM   4298  CA  ASP   277      57.613  90.951  40.571  1.00  0.00           C  
ATOM   4299  C   ASP   277      58.951  90.506  41.256  1.00  0.00           C  
ATOM   4300  O   ASP   277      59.329  89.303  41.206  1.00  0.00           O  
ATOM   4301  CB  ASP   277      57.100  90.063  39.470  1.00  0.00           C  
ATOM   4302  CG  ASP   277      55.683  90.530  38.975  1.00  0.00           C  
ATOM   4303  OD1 ASP   277      54.924  91.208  39.771  1.00  0.00           O  
ATOM   4304  OD2 ASP   277      55.283  90.467  37.797  1.00  0.00           O1-
ATOM   4305  H   ASP   277      57.040  93.025  40.389  1.00  0.00           H  
ATOM   4306  HA  ASP   277      56.994  90.930  41.467  1.00  0.00           H  
ATOM   4307  HB2 ASP   277      57.820  90.062  38.651  1.00  0.00           H  
ATOM   4308  HB3 ASP   277      56.876  89.035  39.754  1.00  0.00           H  
ATOM   4309  N   ILE   278      59.744  91.414  41.811  1.00  0.00           N  
ATOM   4310  CA  ILE   278      61.024  90.993  42.385  1.00  0.00           C  
ATOM   4311  C   ILE   278      61.268  91.806  43.729  1.00  0.00           C  
ATOM   4312  O   ILE   278      61.113  92.995  43.634  1.00  0.00           O  
ATOM   4313  CB  ILE   278      62.261  91.169  41.414  1.00  0.00           C  
ATOM   4314  CG1 ILE   278      62.289  90.079  40.274  1.00  0.00           C  
ATOM   4315  CG2 ILE   278      63.615  91.279  42.079  1.00  0.00           C  
ATOM   4316  CD1 ILE   278      63.119  90.445  39.071  1.00  0.00           C  
ATOM   4317  H   ILE   278      59.403  92.362  41.745  1.00  0.00           H  
ATOM   4318  HA  ILE   278      61.091  89.933  42.631  1.00  0.00           H  
ATOM   4319  HB  ILE   278      62.160  92.113  40.879  1.00  0.00           H  
ATOM   4320 HG12 ILE   278      62.611  89.113  40.663  1.00  0.00           H  
ATOM   4321 HG13 ILE   278      61.246  89.939  39.990  1.00  0.00           H  
ATOM   4322 HG21 ILE   278      64.471  91.560  41.464  1.00  0.00           H  
ATOM   4323 HG22 ILE   278      63.561  92.145  42.739  1.00  0.00           H  
ATOM   4324 HG23 ILE   278      63.820  90.344  42.601  1.00  0.00           H  
ATOM   4325 HD11 ILE   278      62.738  91.281  38.483  1.00  0.00           H  
ATOM   4326 HD12 ILE   278      64.173  90.562  39.324  1.00  0.00           H  
ATOM   4327 HD13 ILE   278      63.077  89.597  38.388  1.00  0.00           H  
ATOM   4328  N   PRO   279      61.649  91.137  44.840  1.00  0.00           N  
ATOM   4329  CA  PRO   279      61.728  91.959  46.039  1.00  0.00           C  
ATOM   4330  C   PRO   279      62.720  93.095  46.043  1.00  0.00           C  
ATOM   4331  O   PRO   279      63.798  92.995  45.468  1.00  0.00           O  
ATOM   4332  CB  PRO   279      62.057  90.942  47.095  1.00  0.00           C  
ATOM   4333  CG  PRO   279      61.890  89.487  46.612  1.00  0.00           C  
ATOM   4334  CD  PRO   279      61.721  89.696  45.082  1.00  0.00           C  
ATOM   4335  HA  PRO   279      60.763  92.326  46.387  1.00  0.00           H  
ATOM   4336  HB2 PRO   279      63.129  90.940  47.289  1.00  0.00           H  
ATOM   4337  HB3 PRO   279      61.421  91.216  47.936  1.00  0.00           H  
ATOM   4338  HG2 PRO   279      62.789  88.874  46.688  1.00  0.00           H  
ATOM   4339  HG3 PRO   279      61.050  89.047  47.150  1.00  0.00           H  
ATOM   4340  HD2 PRO   279      62.526  89.112  44.635  1.00  0.00           H  
ATOM   4341  HD3 PRO   279      60.857  89.131  44.732  1.00  0.00           H  
ATOM   4342  N   LEU   280      62.424  94.037  46.901  1.00  0.00           N  
ATOM   4343  CA  LEU   280      63.262  95.201  47.188  1.00  0.00           C  
ATOM   4344  C   LEU   280      64.575  94.749  47.745  1.00  0.00           C  
ATOM   4345  O   LEU   280      64.650  94.010  48.717  1.00  0.00           O  
ATOM   4346  CB  LEU   280      62.489  96.260  48.031  1.00  0.00           C  
ATOM   4347  CG  LEU   280      61.396  97.051  47.321  1.00  0.00           C  
ATOM   4348  CD1 LEU   280      60.102  96.267  47.140  1.00  0.00           C  
ATOM   4349  CD2 LEU   280      61.122  98.353  48.062  1.00  0.00           C  
ATOM   4350  H   LEU   280      61.673  93.862  47.553  1.00  0.00           H  
ATOM   4351  HA  LEU   280      63.353  95.530  46.153  1.00  0.00           H  
ATOM   4352  HB2 LEU   280      62.066  95.702  48.867  1.00  0.00           H  
ATOM   4353  HB3 LEU   280      63.118  97.037  48.465  1.00  0.00           H  
ATOM   4354  HG  LEU   280      61.660  97.339  46.304  1.00  0.00           H  
ATOM   4355 HD11 LEU   280      59.349  96.886  46.652  1.00  0.00           H  
ATOM   4356 HD12 LEU   280      60.272  95.429  46.463  1.00  0.00           H  
ATOM   4357 HD13 LEU   280      59.726  95.885  48.089  1.00  0.00           H  
ATOM   4358 HD21 LEU   280      62.040  98.935  48.133  1.00  0.00           H  
ATOM   4359 HD22 LEU   280      60.363  98.915  47.518  1.00  0.00           H  
ATOM   4360 HD23 LEU   280      60.733  98.160  49.062  1.00  0.00           H  
ATOM   4361  N   THR   281      65.701  95.281  47.214  1.00  0.00           N  
ATOM   4362  CA  THR   281      67.067  94.997  47.702  1.00  0.00           C  
ATOM   4363  C   THR   281      67.506  96.030  48.782  1.00  0.00           C  
ATOM   4364  O   THR   281      67.249  97.247  48.642  1.00  0.00           O  
ATOM   4365  CB  THR   281      68.019  94.948  46.508  1.00  0.00           C  
ATOM   4366  CG2 THR   281      69.377  95.593  46.667  1.00  0.00           C  
ATOM   4367  OG1 THR   281      68.309  93.639  46.146  1.00  0.00           O  
ATOM   4368  H   THR   281      65.467  95.877  46.434  1.00  0.00           H  
ATOM   4369  HA  THR   281      67.031  93.970  48.065  1.00  0.00           H  
ATOM   4370  HB  THR   281      67.680  95.397  45.574  1.00  0.00           H  
ATOM   4371  HG1 THR   281      67.792  93.506  45.348  1.00  0.00           H  
ATOM   4372 HG21 THR   281      69.253  96.671  46.766  1.00  0.00           H  
ATOM   4373 HG22 THR   281      69.935  95.087  47.456  1.00  0.00           H  
ATOM   4374 HG23 THR   281      69.977  95.516  45.760  1.00  0.00           H  
ATOM   4375  N   PRO   282      68.218  95.623  49.832  1.00  0.00           N  
ATOM   4376  CA  PRO   282      68.511  96.569  50.869  1.00  0.00           C  
ATOM   4377  C   PRO   282      69.778  97.347  50.511  1.00  0.00           C  
ATOM   4378  O   PRO   282      70.758  96.731  50.225  1.00  0.00           O  
ATOM   4379  CB  PRO   282      68.742  95.748  52.128  1.00  0.00           C  
ATOM   4380  CG  PRO   282      69.250  94.424  51.620  1.00  0.00           C  
ATOM   4381  CD  PRO   282      68.625  94.280  50.221  1.00  0.00           C  
ATOM   4382  HA  PRO   282      67.730  97.303  51.067  1.00  0.00           H  
ATOM   4383  HB2 PRO   282      69.437  96.170  52.854  1.00  0.00           H  
ATOM   4384  HB3 PRO   282      67.768  95.399  52.473  1.00  0.00           H  
ATOM   4385  HG2 PRO   282      70.337  94.498  51.614  1.00  0.00           H  
ATOM   4386  HG3 PRO   282      68.954  93.685  52.365  1.00  0.00           H  
ATOM   4387  HD2 PRO   282      69.363  93.925  49.502  1.00  0.00           H  
ATOM   4388  HD3 PRO   282      67.688  93.742  50.364  1.00  0.00           H  
ATOM   4389  N   ILE   283      69.800  98.687  50.490  1.00  0.00           N  
ATOM   4390  CA  ILE   283      70.947  99.404  49.993  1.00  0.00           C  
ATOM   4391  C   ILE   283      71.758 100.333  50.906  1.00  0.00           C  
ATOM   4392  O   ILE   283      72.856 100.829  50.539  1.00  0.00           O  
ATOM   4393  CB  ILE   283      70.512 100.175  48.655  1.00  0.00           C  
ATOM   4394  CG1 ILE   283      69.353 101.131  48.719  1.00  0.00           C  
ATOM   4395  CG2 ILE   283      70.180  99.229  47.542  1.00  0.00           C  
ATOM   4396  CD1 ILE   283      69.578 102.311  49.727  1.00  0.00           C  
ATOM   4397  H   ILE   283      69.012  99.230  50.811  1.00  0.00           H  
ATOM   4398  HA  ILE   283      71.722  98.713  49.660  1.00  0.00           H  
ATOM   4399  HB  ILE   283      71.390 100.716  48.301  1.00  0.00           H  
ATOM   4400 HG12 ILE   283      69.223 101.592  47.739  1.00  0.00           H  
ATOM   4401 HG13 ILE   283      68.473 100.546  48.985  1.00  0.00           H  
ATOM   4402 HG21 ILE   283      69.170  98.866  47.731  1.00  0.00           H  
ATOM   4403 HG22 ILE   283      70.206  99.742  46.580  1.00  0.00           H  
ATOM   4404 HG23 ILE   283      70.860  98.386  47.662  1.00  0.00           H  
ATOM   4405 HD11 ILE   283      68.991 103.165  49.389  1.00  0.00           H  
ATOM   4406 HD12 ILE   283      69.367 102.131  50.781  1.00  0.00           H  
ATOM   4407 HD13 ILE   283      70.611 102.609  49.546  1.00  0.00           H  
ATOM   4408  N   PHE   284      71.159 100.644  52.070  1.00  0.00           N  
ATOM   4409  CA  PHE   284      71.809 101.482  53.093  1.00  0.00           C  
ATOM   4410  C   PHE   284      71.378 100.938  54.405  1.00  0.00           C  
ATOM   4411  O   PHE   284      70.154 100.943  54.583  1.00  0.00           O  
ATOM   4412  CB  PHE   284      71.339 102.948  52.852  1.00  0.00           C  
ATOM   4413  CG  PHE   284      72.010 103.772  53.868  1.00  0.00           C  
ATOM   4414  CD1 PHE   284      72.974 104.719  53.447  1.00  0.00           C  
ATOM   4415  CD2 PHE   284      71.624 103.845  55.230  1.00  0.00           C  
ATOM   4416  CE1 PHE   284      73.577 105.516  54.448  1.00  0.00           C  
ATOM   4417  CE2 PHE   284      72.198 104.699  56.154  1.00  0.00           C  
ATOM   4418  CZ  PHE   284      73.185 105.583  55.739  1.00  0.00           C  
ATOM   4419  H   PHE   284      70.202 100.401  52.283  1.00  0.00           H  
ATOM   4420  HA  PHE   284      72.872 101.352  52.889  1.00  0.00           H  
ATOM   4421  HB2 PHE   284      71.735 103.321  51.908  1.00  0.00           H  
ATOM   4422  HB3 PHE   284      70.268 103.069  53.016  1.00  0.00           H  
ATOM   4423  HD1 PHE   284      73.428 104.678  52.468  1.00  0.00           H  
ATOM   4424  HD2 PHE   284      70.764 103.221  55.425  1.00  0.00           H  
ATOM   4425  HE1 PHE   284      74.417 106.113  54.124  1.00  0.00           H  
ATOM   4426  HE2 PHE   284      71.860 104.766  57.178  1.00  0.00           H  
ATOM   4427  HZ  PHE   284      73.709 106.275  56.382  1.00  0.00           H  
ATOM   4428  N   THR   285      72.259 100.634  55.407  1.00  0.00           N  
ATOM   4429  CA  THR   285      72.073 100.014  56.793  1.00  0.00           C  
ATOM   4430  C   THR   285      72.712 100.771  57.983  1.00  0.00           C  
ATOM   4431  O   THR   285      73.813 101.296  57.824  1.00  0.00           O  
ATOM   4432  CB  THR   285      72.558  98.526  56.756  1.00  0.00           C  
ATOM   4433  CG2 THR   285      72.486  97.840  58.096  1.00  0.00           C  
ATOM   4434  OG1 THR   285      71.934  97.813  55.704  1.00  0.00           O  
ATOM   4435  H   THR   285      73.236 100.609  55.152  1.00  0.00           H  
ATOM   4436  HA  THR   285      71.012  99.851  56.983  1.00  0.00           H  
ATOM   4437  HB  THR   285      73.618  98.578  56.506  1.00  0.00           H  
ATOM   4438  HG1 THR   285      72.391  98.036  54.889  1.00  0.00           H  
ATOM   4439 HG21 THR   285      72.704  96.773  58.058  1.00  0.00           H  
ATOM   4440 HG22 THR   285      73.271  98.347  58.657  1.00  0.00           H  
ATOM   4441 HG23 THR   285      71.531  98.086  58.561  1.00  0.00           H  
ATOM   4442  N   ASP   286      72.057 100.854  59.065  1.00  0.00           N  
ATOM   4443  CA  ASP   286      72.682 101.431  60.269  1.00  0.00           C  
ATOM   4444  C   ASP   286      72.319 100.470  61.450  1.00  0.00           C  
ATOM   4445  O   ASP   286      71.338  99.765  61.433  1.00  0.00           O  
ATOM   4446  CB  ASP   286      72.136 102.795  60.435  1.00  0.00           C  
ATOM   4447  CG  ASP   286      72.854 103.754  61.405  1.00  0.00           C  
ATOM   4448  OD1 ASP   286      72.271 104.839  61.657  1.00  0.00           O  
ATOM   4449  OD2 ASP   286      73.937 103.426  61.945  1.00  0.00           O1-
ATOM   4450  H   ASP   286      71.139 100.448  59.177  1.00  0.00           H  
ATOM   4451  HA  ASP   286      73.772 101.427  60.286  1.00  0.00           H  
ATOM   4452  HB2 ASP   286      72.113 103.225  59.434  1.00  0.00           H  
ATOM   4453  HB3 ASP   286      71.107 102.701  60.784  1.00  0.00           H  
ATOM   4454  N   THR   287      73.178 100.356  62.441  1.00  0.00           N  
ATOM   4455  CA  THR   287      73.138  99.377  63.507  1.00  0.00           C  
ATOM   4456  C   THR   287      73.633  99.934  64.858  1.00  0.00           C  
ATOM   4457  O   THR   287      74.491 100.820  64.862  1.00  0.00           O  
ATOM   4458  CB  THR   287      73.737  98.074  63.119  1.00  0.00           C  
ATOM   4459  CG2 THR   287      75.231  98.186  62.638  1.00  0.00           C  
ATOM   4460  OG1 THR   287      73.759  97.179  64.242  1.00  0.00           O  
ATOM   4461  H   THR   287      74.030 100.878  62.299  1.00  0.00           H  
ATOM   4462  HA  THR   287      72.111  99.146  63.792  1.00  0.00           H  
ATOM   4463  HB  THR   287      73.243  97.646  62.246  1.00  0.00           H  
ATOM   4464  HG1 THR   287      72.839  97.042  64.481  1.00  0.00           H  
ATOM   4465 HG21 THR   287      75.699  97.209  62.518  1.00  0.00           H  
ATOM   4466 HG22 THR   287      75.277  98.807  61.744  1.00  0.00           H  
ATOM   4467 HG23 THR   287      75.823  98.626  63.441  1.00  0.00           H  
ATOM   4468  N   VAL   288      73.209  99.395  66.042  1.00  0.00           N  
ATOM   4469  CA  VAL   288      73.654  99.550  67.390  1.00  0.00           C  
ATOM   4470  C   VAL   288      73.923  98.343  68.149  1.00  0.00           C  
ATOM   4471  O   VAL   288      73.336  97.324  67.855  1.00  0.00           O  
ATOM   4472  CB  VAL   288      72.632 100.502  68.192  1.00  0.00           C  
ATOM   4473  CG1 VAL   288      72.472 101.884  67.439  1.00  0.00           C  
ATOM   4474  CG2 VAL   288      71.313  99.892  68.420  1.00  0.00           C  
ATOM   4475  H   VAL   288      72.480  98.697  65.993  1.00  0.00           H  
ATOM   4476  HA  VAL   288      74.580 100.122  67.453  1.00  0.00           H  
ATOM   4477  HB  VAL   288      73.063 100.747  69.163  1.00  0.00           H  
ATOM   4478 HG11 VAL   288      73.453 102.270  67.161  1.00  0.00           H  
ATOM   4479 HG12 VAL   288      71.971 101.608  66.511  1.00  0.00           H  
ATOM   4480 HG13 VAL   288      71.804 102.573  67.954  1.00  0.00           H  
ATOM   4481 HG21 VAL   288      70.834  99.484  67.530  1.00  0.00           H  
ATOM   4482 HG22 VAL   288      71.275  99.074  69.139  1.00  0.00           H  
ATOM   4483 HG23 VAL   288      70.640 100.628  68.859  1.00  0.00           H  
ATOM   4484  N   ILE   289      74.796  98.390  69.128  1.00  0.00           N  
ATOM   4485  CA  ILE   289      74.963  97.333  70.084  1.00  0.00           C  
ATOM   4486  C   ILE   289      74.454  97.661  71.485  1.00  0.00           C  
ATOM   4487  O   ILE   289      74.402  98.780  71.957  1.00  0.00           O  
ATOM   4488  CB  ILE   289      76.461  96.904  69.977  1.00  0.00           C  
ATOM   4489  CG1 ILE   289      76.760  95.604  70.774  1.00  0.00           C  
ATOM   4490  CG2 ILE   289      77.407  98.073  70.464  1.00  0.00           C  
ATOM   4491  CD1 ILE   289      78.198  95.261  70.333  1.00  0.00           C  
ATOM   4492  H   ILE   289      75.475  99.138  69.118  1.00  0.00           H  
ATOM   4493  HA  ILE   289      74.413  96.442  69.780  1.00  0.00           H  
ATOM   4494  HB  ILE   289      76.548  96.711  68.908  1.00  0.00           H  
ATOM   4495 HG12 ILE   289      76.672  95.762  71.849  1.00  0.00           H  
ATOM   4496 HG13 ILE   289      76.105  94.783  70.480  1.00  0.00           H  
ATOM   4497 HG21 ILE   289      77.124  98.988  69.944  1.00  0.00           H  
ATOM   4498 HG22 ILE   289      77.199  98.286  71.513  1.00  0.00           H  
ATOM   4499 HG23 ILE   289      78.424  97.773  70.211  1.00  0.00           H  
ATOM   4500 HD11 ILE   289      78.441  94.239  70.624  1.00  0.00           H  
ATOM   4501 HD12 ILE   289      78.235  95.284  69.243  1.00  0.00           H  
ATOM   4502 HD13 ILE   289      78.930  95.822  70.913  1.00  0.00           H  
ATOM   4503  N   PHE   290      74.249  96.598  72.292  1.00  0.00           N  
ATOM   4504  CA  PHE   290      74.239  96.622  73.780  1.00  0.00           C  
ATOM   4505  C   PHE   290      75.092  95.453  74.304  1.00  0.00           C  
ATOM   4506  O   PHE   290      74.923  94.359  73.826  1.00  0.00           O  
ATOM   4507  CB  PHE   290      72.863  96.441  74.384  1.00  0.00           C  
ATOM   4508  CG  PHE   290      71.808  97.424  74.078  1.00  0.00           C  
ATOM   4509  CD1 PHE   290      71.693  98.621  74.830  1.00  0.00           C  
ATOM   4510  CD2 PHE   290      71.096  97.283  72.913  1.00  0.00           C  
ATOM   4511  CE1 PHE   290      70.797  99.623  74.414  1.00  0.00           C  
ATOM   4512  CE2 PHE   290      70.210  98.249  72.522  1.00  0.00           C  
ATOM   4513  CZ  PHE   290      69.988  99.429  73.259  1.00  0.00           C  
ATOM   4514  H   PHE   290      74.316  95.746  71.752  1.00  0.00           H  
ATOM   4515  HA  PHE   290      74.670  97.534  74.193  1.00  0.00           H  
ATOM   4516  HB2 PHE   290      72.487  95.480  74.031  1.00  0.00           H  
ATOM   4517  HB3 PHE   290      72.963  96.357  75.466  1.00  0.00           H  
ATOM   4518  HD1 PHE   290      72.213  98.697  75.774  1.00  0.00           H  
ATOM   4519  HD2 PHE   290      71.265  96.401  72.314  1.00  0.00           H  
ATOM   4520  HE1 PHE   290      70.454 100.462  75.000  1.00  0.00           H  
ATOM   4521  HE2 PHE   290      69.579  98.003  71.681  1.00  0.00           H  
ATOM   4522  HZ  PHE   290      69.299 100.196  72.936  1.00  0.00           H  
ATOM   4523  N   ARG   291      75.657  95.632  75.531  1.00  0.00           N  
ATOM   4524  CA  ARG   291      75.880  94.519  76.459  1.00  0.00           C  
ATOM   4525  C   ARG   291      74.840  94.432  77.552  1.00  0.00           C  
ATOM   4526  O   ARG   291      74.588  95.436  78.171  1.00  0.00           O  
ATOM   4527  CB  ARG   291      77.354  94.622  76.933  1.00  0.00           C  
ATOM   4528  CG  ARG   291      77.843  93.489  77.795  1.00  0.00           C  
ATOM   4529  CD  ARG   291      79.377  93.545  78.155  1.00  0.00           C  
ATOM   4530  NE  ARG   291      80.190  92.679  77.382  1.00  0.00           N  
ATOM   4531  CZ  ARG   291      80.138  91.424  77.009  1.00  0.00           C  
ATOM   4532  NH1 ARG   291      79.335  90.581  77.476  1.00  0.00           N1+
ATOM   4533  NH2 ARG   291      81.015  91.076  76.156  1.00  0.00           N  
ATOM   4534  H   ARG   291      75.623  96.581  75.873  1.00  0.00           H  
ATOM   4535  HA  ARG   291      75.740  93.553  75.973  1.00  0.00           H  
ATOM   4536  HB2 ARG   291      77.941  94.736  76.022  1.00  0.00           H  
ATOM   4537  HB3 ARG   291      77.417  95.535  77.526  1.00  0.00           H  
ATOM   4538  HG2 ARG   291      77.392  93.605  78.781  1.00  0.00           H  
ATOM   4539  HG3 ARG   291      77.640  92.523  77.334  1.00  0.00           H  
ATOM   4540  HD2 ARG   291      79.668  94.581  77.981  1.00  0.00           H  
ATOM   4541  HD3 ARG   291      79.550  93.248  79.189  1.00  0.00           H  
ATOM   4542  HE  ARG   291      80.991  93.131  76.965  1.00  0.00           H  
ATOM   4543 HH11 ARG   291      78.788  90.680  78.319  1.00  0.00           H  
ATOM   4544 HH12 ARG   291      79.515  89.686  77.044  1.00  0.00           H  
ATOM   4545 HH21 ARG   291      81.586  91.789  75.725  1.00  0.00           H  
ATOM   4546 HH22 ARG   291      80.937  90.128  75.815  1.00  0.00           H  
ATOM   4547  N   ILE   292      74.227  93.282  77.739  1.00  0.00           N  
ATOM   4548  CA  ILE   292      73.360  92.941  78.939  1.00  0.00           C  
ATOM   4549  C   ILE   292      74.130  92.966  80.308  1.00  0.00           C  
ATOM   4550  O   ILE   292      75.029  92.136  80.399  1.00  0.00           O  
ATOM   4551  CB  ILE   292      72.600  91.540  78.753  1.00  0.00           C  
ATOM   4552  CG1 ILE   292      71.922  91.303  77.405  1.00  0.00           C  
ATOM   4553  CG2 ILE   292      71.658  91.214  79.924  1.00  0.00           C  
ATOM   4554  CD1 ILE   292      70.518  92.014  77.428  1.00  0.00           C  
ATOM   4555  H   ILE   292      74.536  92.497  77.184  1.00  0.00           H  
ATOM   4556  HA  ILE   292      72.554  93.672  78.990  1.00  0.00           H  
ATOM   4557  HB  ILE   292      73.491  90.925  78.877  1.00  0.00           H  
ATOM   4558 HG12 ILE   292      72.487  91.678  76.551  1.00  0.00           H  
ATOM   4559 HG13 ILE   292      71.734  90.235  77.288  1.00  0.00           H  
ATOM   4560 HG21 ILE   292      72.245  91.032  80.824  1.00  0.00           H  
ATOM   4561 HG22 ILE   292      71.047  92.073  80.202  1.00  0.00           H  
ATOM   4562 HG23 ILE   292      70.987  90.384  79.700  1.00  0.00           H  
ATOM   4563 HD11 ILE   292      70.654  93.094  77.492  1.00  0.00           H  
ATOM   4564 HD12 ILE   292      69.979  91.779  76.509  1.00  0.00           H  
ATOM   4565 HD13 ILE   292      69.875  91.674  78.239  1.00  0.00           H  
ATOM   4566  N   ALA   293      73.639  93.748  81.288  1.00  0.00           N  
ATOM   4567  CA  ALA   293      74.342  93.937  82.574  1.00  0.00           C  
ATOM   4568  C   ALA   293      74.494  92.688  83.436  1.00  0.00           C  
ATOM   4569  O   ALA   293      73.512  91.934  83.605  1.00  0.00           O  
ATOM   4570  CB  ALA   293      73.678  95.058  83.387  1.00  0.00           C  
ATOM   4571  H   ALA   293      72.795  94.266  81.091  1.00  0.00           H  
ATOM   4572  HA  ALA   293      75.286  94.323  82.190  1.00  0.00           H  
ATOM   4573  HB1 ALA   293      72.683  94.661  83.589  1.00  0.00           H  
ATOM   4574  HB2 ALA   293      74.251  95.177  84.306  1.00  0.00           H  
ATOM   4575  HB3 ALA   293      73.836  95.937  82.761  1.00  0.00           H  
ATOM   4576  N   PRO   294      75.699  92.310  83.874  1.00  0.00           N  
ATOM   4577  CA  PRO   294      76.027  91.050  84.600  1.00  0.00           C  
ATOM   4578  C   PRO   294      75.598  91.176  86.084  1.00  0.00           C  
ATOM   4579  O   PRO   294      75.805  92.162  86.783  1.00  0.00           O  
ATOM   4580  CB  PRO   294      77.493  90.735  84.372  1.00  0.00           C  
ATOM   4581  CG  PRO   294      78.153  92.037  84.026  1.00  0.00           C  
ATOM   4582  CD  PRO   294      76.951  93.000  83.703  1.00  0.00           C  
ATOM   4583  HA  PRO   294      75.390  90.281  84.163  1.00  0.00           H  
ATOM   4584  HB2 PRO   294      77.948  90.375  85.294  1.00  0.00           H  
ATOM   4585  HB3 PRO   294      77.665  90.075  83.521  1.00  0.00           H  
ATOM   4586  HG2 PRO   294      78.828  92.429  84.787  1.00  0.00           H  
ATOM   4587  HG3 PRO   294      78.807  91.855  83.174  1.00  0.00           H  
ATOM   4588  HD2 PRO   294      76.904  93.883  84.340  1.00  0.00           H  
ATOM   4589  HD3 PRO   294      77.043  93.261  82.649  1.00  0.00           H  
ATOM   4590  N   TRP   295      75.184  90.045  86.692  1.00  0.00           N  
ATOM   4591  CA  TRP   295      74.734  90.065  88.127  1.00  0.00           C  
ATOM   4592  C   TRP   295      76.037  90.037  89.076  1.00  0.00           C  
ATOM   4593  O   TRP   295      76.854  89.094  88.974  1.00  0.00           O  
ATOM   4594  CB  TRP   295      73.852  88.888  88.415  1.00  0.00           C  
ATOM   4595  CG  TRP   295      73.433  88.657  89.843  1.00  0.00           C  
ATOM   4596  CD1 TRP   295      72.606  89.396  90.565  1.00  0.00           C  
ATOM   4597  CD2 TRP   295      74.003  87.655  90.790  1.00  0.00           C  
ATOM   4598  CE2 TRP   295      73.262  87.780  92.028  1.00  0.00           C  
ATOM   4599  CE3 TRP   295      74.955  86.635  90.679  1.00  0.00           C  
ATOM   4600  NE1 TRP   295      72.361  88.807  91.800  1.00  0.00           N  
ATOM   4601  CZ2 TRP   295      73.568  86.883  93.128  1.00  0.00           C  
ATOM   4602  CZ3 TRP   295      75.294  85.817  91.770  1.00  0.00           C  
ATOM   4603  CH2 TRP   295      74.652  85.957  92.963  1.00  0.00           C  
ATOM   4604  H   TRP   295      75.123  89.140  86.249  1.00  0.00           H  
ATOM   4605  HA  TRP   295      74.241  91.027  88.270  1.00  0.00           H  
ATOM   4606  HB2 TRP   295      72.924  89.000  87.856  1.00  0.00           H  
ATOM   4607  HB3 TRP   295      74.318  87.981  88.028  1.00  0.00           H  
ATOM   4608  HD1 TRP   295      72.039  90.206  90.129  1.00  0.00           H  
ATOM   4609  HE1 TRP   295      71.577  89.088  92.372  1.00  0.00           H  
ATOM   4610  HE3 TRP   295      75.456  86.615  89.722  1.00  0.00           H  
ATOM   4611  HZ2 TRP   295      73.016  86.873  94.056  1.00  0.00           H  
ATOM   4612  HZ3 TRP   295      76.094  85.100  91.661  1.00  0.00           H  
ATOM   4613  HH2 TRP   295      74.741  85.176  93.704  1.00  0.00           H  
ATOM   4614  N   ILE   296      76.119  90.955  90.030  1.00  0.00           N  
ATOM   4615  CA  ILE   296      77.248  91.059  91.025  1.00  0.00           C  
ATOM   4616  C   ILE   296      76.816  90.647  92.456  1.00  0.00           C  
ATOM   4617  O   ILE   296      75.728  91.017  92.862  1.00  0.00           O  
ATOM   4618  CB  ILE   296      77.698  92.549  91.072  1.00  0.00           C  
ATOM   4619  CG1 ILE   296      78.162  93.070  89.687  1.00  0.00           C  
ATOM   4620  CG2 ILE   296      78.731  92.934  92.175  1.00  0.00           C  
ATOM   4621  CD1 ILE   296      78.207  94.570  89.678  1.00  0.00           C  
ATOM   4622  H   ILE   296      75.436  91.698  89.983  1.00  0.00           H  
ATOM   4623  HA  ILE   296      78.081  90.428  90.715  1.00  0.00           H  
ATOM   4624  HB  ILE   296      76.732  92.984  91.328  1.00  0.00           H  
ATOM   4625 HG12 ILE   296      79.106  92.619  89.381  1.00  0.00           H  
ATOM   4626 HG13 ILE   296      77.429  92.749  88.946  1.00  0.00           H  
ATOM   4627 HG21 ILE   296      79.742  92.727  91.826  1.00  0.00           H  
ATOM   4628 HG22 ILE   296      78.723  94.007  92.366  1.00  0.00           H  
ATOM   4629 HG23 ILE   296      78.479  92.366  93.070  1.00  0.00           H  
ATOM   4630 HD11 ILE   296      78.283  94.847  88.626  1.00  0.00           H  
ATOM   4631 HD12 ILE   296      77.292  95.002  90.083  1.00  0.00           H  
ATOM   4632 HD13 ILE   296      79.101  94.971  90.154  1.00  0.00           H  
ATOM   4633  N   MET   297      77.524  89.836  93.206  1.00  0.00           N  
ATOM   4634  CA  MET   297      77.221  89.365  94.577  1.00  0.00           C  
ATOM   4635  C   MET   297      78.068  90.128  95.577  1.00  0.00           C  
ATOM   4636  O   MET   297      79.254  90.393  95.380  1.00  0.00           O  
ATOM   4637  CB  MET   297      77.610  87.896  94.597  1.00  0.00           C  
ATOM   4638  CG  MET   297      77.048  87.225  95.892  1.00  0.00           C  
ATOM   4639  SD  MET   297      77.999  85.898  96.623  1.00  0.00           S  
ATOM   4640  CE  MET   297      78.038  84.870  95.024  1.00  0.00           C  
ATOM   4641  H   MET   297      78.450  89.608  92.871  1.00  0.00           H  
ATOM   4642  HA  MET   297      76.154  89.509  94.746  1.00  0.00           H  
ATOM   4643  HB2 MET   297      77.243  87.309  93.755  1.00  0.00           H  
ATOM   4644  HB3 MET   297      78.688  87.775  94.492  1.00  0.00           H  
ATOM   4645  HG2 MET   297      77.127  87.973  96.681  1.00  0.00           H  
ATOM   4646  HG3 MET   297      76.004  86.992  95.679  1.00  0.00           H  
ATOM   4647  HE1 MET   297      78.413  85.423  94.163  1.00  0.00           H  
ATOM   4648  HE2 MET   297      78.670  83.996  95.181  1.00  0.00           H  
ATOM   4649  HE3 MET   297      77.046  84.493  94.778  1.00  0.00           H  
ATOM   4650  N   THR   298      77.438  90.426  96.748  1.00  0.00           N  
ATOM   4651  CA  THR   298      78.053  91.375  97.747  1.00  0.00           C  
ATOM   4652  C   THR   298      78.917  90.532  98.863  1.00  0.00           C  
ATOM   4653  O   THR   298      78.310  89.799  99.660  1.00  0.00           O  
ATOM   4654  CB  THR   298      76.841  92.058  98.478  1.00  0.00           C  
ATOM   4655  CG2 THR   298      76.090  93.054  97.539  1.00  0.00           C  
ATOM   4656  OG1 THR   298      75.892  91.129  98.890  1.00  0.00           O  
ATOM   4657  H   THR   298      76.547  89.989  96.939  1.00  0.00           H  
ATOM   4658  HA  THR   298      78.691  92.155  97.331  1.00  0.00           H  
ATOM   4659  HB  THR   298      77.223  92.499  99.399  1.00  0.00           H  
ATOM   4660  HG1 THR   298      76.341  90.562  99.521  1.00  0.00           H  
ATOM   4661 HG21 THR   298      75.199  93.383  98.075  1.00  0.00           H  
ATOM   4662 HG22 THR   298      76.707  93.953  97.534  1.00  0.00           H  
ATOM   4663 HG23 THR   298      75.896  92.671  96.537  1.00  0.00           H  
ATOM   4664  N   PRO   299      80.216  90.845  99.060  1.00  0.00           N  
ATOM   4665  CA  PRO   299      81.001  90.381 100.148  1.00  0.00           C  
ATOM   4666  C   PRO   299      80.621  91.052 101.453  1.00  0.00           C  
ATOM   4667  O   PRO   299      80.125  92.159 101.508  1.00  0.00           O  
ATOM   4668  CB  PRO   299      82.422  90.637  99.674  1.00  0.00           C  
ATOM   4669  CG  PRO   299      82.280  92.013  98.975  1.00  0.00           C  
ATOM   4670  CD  PRO   299      80.989  91.836  98.251  1.00  0.00           C  
ATOM   4671  HA  PRO   299      80.801  89.311 100.206  1.00  0.00           H  
ATOM   4672  HB2 PRO   299      83.038  90.668 100.573  1.00  0.00           H  
ATOM   4673  HB3 PRO   299      82.739  89.737  99.146  1.00  0.00           H  
ATOM   4674  HG2 PRO   299      82.131  92.848  99.659  1.00  0.00           H  
ATOM   4675  HG3 PRO   299      83.067  92.316  98.284  1.00  0.00           H  
ATOM   4676  HD2 PRO   299      80.491  92.792  98.093  1.00  0.00           H  
ATOM   4677  HD3 PRO   299      81.187  91.375  97.284  1.00  0.00           H  
ATOM   4678  N   ASN   300      80.942  90.318 102.511  1.00  0.00           N  
ATOM   4679  CA  ASN   300      80.654  90.681 103.895  1.00  0.00           C  
ATOM   4680  C   ASN   300      81.070  92.129 104.271  1.00  0.00           C  
ATOM   4681  O   ASN   300      80.432  92.742 105.125  1.00  0.00           O  
ATOM   4682  CB  ASN   300      81.250  89.637 104.950  1.00  0.00           C  
ATOM   4683  CG  ASN   300      80.741  88.228 104.744  1.00  0.00           C  
ATOM   4684  ND2 ASN   300      81.494  87.336 105.238  1.00  0.00           N  
ATOM   4685  OD1 ASN   300      79.583  87.949 104.378  1.00  0.00           O  
ATOM   4686  H   ASN   300      81.444  89.473 102.277  1.00  0.00           H  
ATOM   4687  HA  ASN   300      79.572  90.646 104.016  1.00  0.00           H  
ATOM   4688  HB2 ASN   300      82.339  89.679 104.910  1.00  0.00           H  
ATOM   4689  HB3 ASN   300      80.952  89.912 105.962  1.00  0.00           H  
ATOM   4690 HD21 ASN   300      81.109  86.404 105.304  1.00  0.00           H  
ATOM   4691 HD22 ASN   300      82.280  87.666 105.780  1.00  0.00           H  
ATOM   4692  N   ILE   301      82.195  92.692 103.710  1.00  0.00           N  
ATOM   4693  CA  ILE   301      82.831  93.997 103.844  1.00  0.00           C  
ATOM   4694  C   ILE   301      81.834  95.211 103.595  1.00  0.00           C  
ATOM   4695  O   ILE   301      81.848  96.201 104.301  1.00  0.00           O  
ATOM   4696  CB  ILE   301      84.187  94.083 103.105  1.00  0.00           C  
ATOM   4697  CG1 ILE   301      85.267  93.260 103.828  1.00  0.00           C  
ATOM   4698  CG2 ILE   301      84.631  95.536 103.019  1.00  0.00           C  
ATOM   4699  CD1 ILE   301      85.077  91.768 103.684  1.00  0.00           C  
ATOM   4700  H   ILE   301      82.590  91.997 103.093  1.00  0.00           H  
ATOM   4701  HA  ILE   301      83.138  94.107 104.884  1.00  0.00           H  
ATOM   4702  HB  ILE   301      83.955  93.868 102.062  1.00  0.00           H  
ATOM   4703 HG12 ILE   301      86.177  93.529 103.292  1.00  0.00           H  
ATOM   4704 HG13 ILE   301      85.368  93.562 104.871  1.00  0.00           H  
ATOM   4705 HG21 ILE   301      84.600  96.031 103.990  1.00  0.00           H  
ATOM   4706 HG22 ILE   301      85.625  95.610 102.578  1.00  0.00           H  
ATOM   4707 HG23 ILE   301      83.967  96.181 102.445  1.00  0.00           H  
ATOM   4708 HD11 ILE   301      84.409  91.434 104.478  1.00  0.00           H  
ATOM   4709 HD12 ILE   301      84.810  91.411 102.689  1.00  0.00           H  
ATOM   4710 HD13 ILE   301      86.090  91.390 103.822  1.00  0.00           H  
ATOM   4711  N   LEU   302      80.900  95.075 102.663  1.00  0.00           N  
ATOM   4712  CA  LEU   302      79.980  96.198 102.179  1.00  0.00           C  
ATOM   4713  C   LEU   302      78.763  96.356 103.113  1.00  0.00           C  
ATOM   4714  O   LEU   302      78.307  95.304 103.528  1.00  0.00           O  
ATOM   4715  CB  LEU   302      79.530  96.048 100.707  1.00  0.00           C  
ATOM   4716  CG  LEU   302      80.622  96.039  99.582  1.00  0.00           C  
ATOM   4717  CD1 LEU   302      80.022  96.110  98.263  1.00  0.00           C  
ATOM   4718  CD2 LEU   302      81.532  97.292  99.775  1.00  0.00           C  
ATOM   4719  H   LEU   302      80.748  94.102 102.440  1.00  0.00           H  
ATOM   4720  HA  LEU   302      80.551  97.125 102.234  1.00  0.00           H  
ATOM   4721  HB2 LEU   302      78.970  95.116 100.645  1.00  0.00           H  
ATOM   4722  HB3 LEU   302      78.742  96.789 100.569  1.00  0.00           H  
ATOM   4723  HG  LEU   302      81.214  95.124  99.625  1.00  0.00           H  
ATOM   4724 HD11 LEU   302      79.576  95.127  98.110  1.00  0.00           H  
ATOM   4725 HD12 LEU   302      79.327  96.937  98.122  1.00  0.00           H  
ATOM   4726 HD13 LEU   302      80.773  96.230  97.482  1.00  0.00           H  
ATOM   4727 HD21 LEU   302      82.144  97.523  98.903  1.00  0.00           H  
ATOM   4728 HD22 LEU   302      80.879  98.140  99.984  1.00  0.00           H  
ATOM   4729 HD23 LEU   302      82.211  97.085 100.602  1.00  0.00           H  
ATOM   4730  N   PRO   303      78.297  97.570 103.372  1.00  0.00           N  
ATOM   4731  CA  PRO   303      77.286  97.800 104.437  1.00  0.00           C  
ATOM   4732  C   PRO   303      76.050  97.003 104.397  1.00  0.00           C  
ATOM   4733  O   PRO   303      75.321  96.911 103.364  1.00  0.00           O  
ATOM   4734  CB  PRO   303      76.866  99.221 104.214  1.00  0.00           C  
ATOM   4735  CG  PRO   303      78.112  99.919 103.626  1.00  0.00           C  
ATOM   4736  CD  PRO   303      78.706  98.816 102.770  1.00  0.00           C  
ATOM   4737  HA  PRO   303      77.729  97.836 105.432  1.00  0.00           H  
ATOM   4738  HB2 PRO   303      76.022  99.375 103.541  1.00  0.00           H  
ATOM   4739  HB3 PRO   303      76.706  99.764 105.145  1.00  0.00           H  
ATOM   4740  HG2 PRO   303      77.917 100.850 103.094  1.00  0.00           H  
ATOM   4741  HG3 PRO   303      78.814 100.122 104.435  1.00  0.00           H  
ATOM   4742  HD2 PRO   303      78.320  98.902 101.754  1.00  0.00           H  
ATOM   4743  HD3 PRO   303      79.771  99.045 102.768  1.00  0.00           H  
ATOM   4744  N   PRO   304      75.474  96.523 105.545  1.00  0.00           N  
ATOM   4745  CA  PRO   304      74.126  95.876 105.595  1.00  0.00           C  
ATOM   4746  C   PRO   304      72.910  96.723 105.208  1.00  0.00           C  
ATOM   4747  O   PRO   304      72.874  97.939 105.410  1.00  0.00           O  
ATOM   4748  CB  PRO   304      74.010  95.439 107.000  1.00  0.00           C  
ATOM   4749  CG  PRO   304      75.435  95.086 107.368  1.00  0.00           C  
ATOM   4750  CD  PRO   304      76.069  96.391 106.875  1.00  0.00           C  
ATOM   4751  HA  PRO   304      74.279  95.037 104.917  1.00  0.00           H  
ATOM   4752  HB2 PRO   304      73.710  96.299 107.599  1.00  0.00           H  
ATOM   4753  HB3 PRO   304      73.370  94.558 107.028  1.00  0.00           H  
ATOM   4754  HG2 PRO   304      75.583  94.913 108.434  1.00  0.00           H  
ATOM   4755  HG3 PRO   304      75.765  94.278 106.715  1.00  0.00           H  
ATOM   4756  HD2 PRO   304      75.765  97.253 107.469  1.00  0.00           H  
ATOM   4757  HD3 PRO   304      77.156  96.310 106.881  1.00  0.00           H  
ATOM   4758  N   VAL   305      71.927  95.987 104.662  1.00  0.00           N  
ATOM   4759  CA  VAL   305      70.633  96.407 104.288  1.00  0.00           C  
ATOM   4760  C   VAL   305      69.519  95.645 104.992  1.00  0.00           C  
ATOM   4761  O   VAL   305      68.801  96.319 105.707  1.00  0.00           O  
ATOM   4762  CB  VAL   305      70.496  96.473 102.694  1.00  0.00           C  
ATOM   4763  CG1 VAL   305      69.021  96.718 102.290  1.00  0.00           C  
ATOM   4764  CG2 VAL   305      71.278  97.637 102.011  1.00  0.00           C  
ATOM   4765  H   VAL   305      72.270  95.067 104.427  1.00  0.00           H  
ATOM   4766  HA  VAL   305      70.448  97.420 104.646  1.00  0.00           H  
ATOM   4767  HB  VAL   305      70.785  95.491 102.318  1.00  0.00           H  
ATOM   4768 HG11 VAL   305      68.375  95.871 102.520  1.00  0.00           H  
ATOM   4769 HG12 VAL   305      68.656  97.529 102.921  1.00  0.00           H  
ATOM   4770 HG13 VAL   305      68.882  97.002 101.247  1.00  0.00           H  
ATOM   4771 HG21 VAL   305      71.007  98.628 102.376  1.00  0.00           H  
ATOM   4772 HG22 VAL   305      72.300  97.473 102.353  1.00  0.00           H  
ATOM   4773 HG23 VAL   305      71.309  97.651 100.922  1.00  0.00           H  
ATOM   4774  N   SER   306      69.406  94.303 104.891  1.00  0.00           N  
ATOM   4775  CA  SER   306      68.575  93.510 105.815  1.00  0.00           C  
ATOM   4776  C   SER   306      69.079  92.092 105.954  1.00  0.00           C  
ATOM   4777  O   SER   306      69.811  91.626 105.103  1.00  0.00           O  
ATOM   4778  CB  SER   306      67.092  93.463 105.358  1.00  0.00           C  
ATOM   4779  OG  SER   306      67.123  93.286 104.001  1.00  0.00           O  
ATOM   4780  H   SER   306      69.791  93.939 104.031  1.00  0.00           H  
ATOM   4781  HA  SER   306      68.628  93.784 106.869  1.00  0.00           H  
ATOM   4782  HB2 SER   306      66.615  92.562 105.745  1.00  0.00           H  
ATOM   4783  HB3 SER   306      66.523  94.368 105.573  1.00  0.00           H  
ATOM   4784  HG  SER   306      66.241  93.009 103.739  1.00  0.00           H  
ATOM   4785  N   VAL   307      68.694  91.416 106.995  1.00  0.00           N  
ATOM   4786  CA  VAL   307      68.886  89.993 107.282  1.00  0.00           C  
ATOM   4787  C   VAL   307      67.632  89.144 107.038  1.00  0.00           C  
ATOM   4788  O   VAL   307      66.545  89.648 107.313  1.00  0.00           O  
ATOM   4789  CB  VAL   307      69.459  89.846 108.750  1.00  0.00           C  
ATOM   4790  CG1 VAL   307      69.575  88.446 109.415  1.00  0.00           C  
ATOM   4791  CG2 VAL   307      70.764  90.539 108.956  1.00  0.00           C  
ATOM   4792  H   VAL   307      68.045  91.966 107.539  1.00  0.00           H  
ATOM   4793  HA  VAL   307      69.602  89.595 106.564  1.00  0.00           H  
ATOM   4794  HB  VAL   307      68.785  90.396 109.407  1.00  0.00           H  
ATOM   4795 HG11 VAL   307      70.133  87.760 108.776  1.00  0.00           H  
ATOM   4796 HG12 VAL   307      69.922  88.502 110.447  1.00  0.00           H  
ATOM   4797 HG13 VAL   307      68.568  88.049 109.538  1.00  0.00           H  
ATOM   4798 HG21 VAL   307      70.755  91.550 108.548  1.00  0.00           H  
ATOM   4799 HG22 VAL   307      70.938  90.660 110.025  1.00  0.00           H  
ATOM   4800 HG23 VAL   307      71.557  89.881 108.601  1.00  0.00           H  
ATOM   4801  N   PHE   308      67.781  87.823 106.755  1.00  0.00           N  
ATOM   4802  CA  PHE   308      66.668  86.894 106.569  1.00  0.00           C  
ATOM   4803  C   PHE   308      66.877  85.590 107.323  1.00  0.00           C  
ATOM   4804  O   PHE   308      67.962  85.030 107.399  1.00  0.00           O  
ATOM   4805  CB  PHE   308      66.449  86.540 105.128  1.00  0.00           C  
ATOM   4806  CG  PHE   308      66.099  87.732 104.134  1.00  0.00           C  
ATOM   4807  CD1 PHE   308      64.798  87.899 103.668  1.00  0.00           C  
ATOM   4808  CD2 PHE   308      66.991  88.730 103.892  1.00  0.00           C  
ATOM   4809  CE1 PHE   308      64.436  89.027 102.862  1.00  0.00           C  
ATOM   4810  CE2 PHE   308      66.688  89.849 103.037  1.00  0.00           C  
ATOM   4811  CZ  PHE   308      65.414  89.975 102.556  1.00  0.00           C  
ATOM   4812  H   PHE   308      68.719  87.450 106.742  1.00  0.00           H  
ATOM   4813  HA  PHE   308      65.791  87.432 106.928  1.00  0.00           H  
ATOM   4814  HB2 PHE   308      67.374  86.114 104.738  1.00  0.00           H  
ATOM   4815  HB3 PHE   308      65.682  85.791 104.932  1.00  0.00           H  
ATOM   4816  HD1 PHE   308      63.974  87.264 103.957  1.00  0.00           H  
ATOM   4817  HD2 PHE   308      68.022  88.717 104.211  1.00  0.00           H  
ATOM   4818  HE1 PHE   308      63.396  88.991 102.573  1.00  0.00           H  
ATOM   4819  HE2 PHE   308      67.444  90.539 102.695  1.00  0.00           H  
ATOM   4820  HZ  PHE   308      65.056  90.819 101.985  1.00  0.00           H  
ATOM   4821  N   VAL   309      65.789  85.065 107.850  1.00  0.00           N  
ATOM   4822  CA  VAL   309      65.799  83.836 108.744  1.00  0.00           C  
ATOM   4823  C   VAL   309      64.503  83.119 108.720  1.00  0.00           C  
ATOM   4824  O   VAL   309      63.485  83.739 108.468  1.00  0.00           O  
ATOM   4825  CB  VAL   309      66.216  84.363 110.259  1.00  0.00           C  
ATOM   4826  CG1 VAL   309      65.047  85.215 110.899  1.00  0.00           C  
ATOM   4827  CG2 VAL   309      66.560  83.137 111.143  1.00  0.00           C  
ATOM   4828  H   VAL   309      64.968  85.652 107.898  1.00  0.00           H  
ATOM   4829  HA  VAL   309      66.533  83.200 108.248  1.00  0.00           H  
ATOM   4830  HB  VAL   309      67.079  85.029 110.281  1.00  0.00           H  
ATOM   4831 HG11 VAL   309      65.092  86.200 110.434  1.00  0.00           H  
ATOM   4832 HG12 VAL   309      64.082  84.858 110.539  1.00  0.00           H  
ATOM   4833 HG13 VAL   309      65.069  85.203 111.989  1.00  0.00           H  
ATOM   4834 HG21 VAL   309      65.641  82.641 111.457  1.00  0.00           H  
ATOM   4835 HG22 VAL   309      67.147  82.388 110.612  1.00  0.00           H  
ATOM   4836 HG23 VAL   309      67.140  83.504 111.990  1.00  0.00           H  
ATOM   4837  N   CYS   310      64.414  81.786 108.937  1.00  0.00           N  
ATOM   4838  CA  CYS   310      63.204  80.959 108.948  1.00  0.00           C  
ATOM   4839  C   CYS   310      62.709  80.985 110.357  1.00  0.00           C  
ATOM   4840  O   CYS   310      63.421  80.526 111.317  1.00  0.00           O  
ATOM   4841  CB  CYS   310      63.676  79.553 108.542  1.00  0.00           C  
ATOM   4842  SG  CYS   310      63.817  79.639 106.734  1.00  0.00           S  
ATOM   4843  H   CYS   310      65.245  81.247 109.132  1.00  0.00           H  
ATOM   4844  HA  CYS   310      62.403  81.354 108.324  1.00  0.00           H  
ATOM   4845  HB2 CYS   310      64.622  79.337 109.038  1.00  0.00           H  
ATOM   4846  HB3 CYS   310      62.902  78.812 108.741  1.00  0.00           H  
ATOM   4847  HG  CYS   310      63.997  78.330 106.539  1.00  0.00           H  
ATOM   4848  N   CYS   311      61.535  81.591 110.612  1.00  0.00           N  
ATOM   4849  CA  CYS   311      60.867  81.399 111.867  1.00  0.00           C  
ATOM   4850  C   CYS   311      60.629  79.871 112.171  1.00  0.00           C  
ATOM   4851  O   CYS   311      59.931  79.174 111.521  1.00  0.00           O  
ATOM   4852  CB  CYS   311      59.605  82.267 111.943  1.00  0.00           C  
ATOM   4853  SG  CYS   311      58.522  81.917 113.328  1.00  0.00           S  
ATOM   4854  H   CYS   311      60.972  81.927 109.843  1.00  0.00           H  
ATOM   4855  HA  CYS   311      61.516  81.811 112.640  1.00  0.00           H  
ATOM   4856  HB2 CYS   311      59.937  83.291 112.115  1.00  0.00           H  
ATOM   4857  HB3 CYS   311      59.090  82.056 111.006  1.00  0.00           H  
ATOM   4858  HG  CYS   311      57.569  81.456 112.512  1.00  0.00           H  
ATOM   4859  N   MET   312      61.148  79.256 113.301  1.00  0.00           N  
ATOM   4860  CA  MET   312      62.125  79.834 114.306  1.00  0.00           C  
ATOM   4861  C   MET   312      62.859  78.668 115.028  1.00  0.00           C  
ATOM   4862  O   MET   312      62.412  77.540 115.176  1.00  0.00           O  
ATOM   4863  CB  MET   312      61.339  80.667 115.355  1.00  0.00           C  
ATOM   4864  CG  MET   312      60.161  79.924 116.015  1.00  0.00           C  
ATOM   4865  SD  MET   312      59.528  80.784 117.454  1.00  0.00           S  
ATOM   4866  CE  MET   312      58.747  82.213 116.872  1.00  0.00           C  
ATOM   4867  H   MET   312      61.021  78.255 113.273  1.00  0.00           H  
ATOM   4868  HA  MET   312      62.813  80.575 113.900  1.00  0.00           H  
ATOM   4869  HB2 MET   312      61.979  80.938 116.196  1.00  0.00           H  
ATOM   4870  HB3 MET   312      61.052  81.600 114.871  1.00  0.00           H  
ATOM   4871  HG2 MET   312      59.288  79.756 115.385  1.00  0.00           H  
ATOM   4872  HG3 MET   312      60.637  79.008 116.366  1.00  0.00           H  
ATOM   4873  HE1 MET   312      57.959  81.804 116.238  1.00  0.00           H  
ATOM   4874  HE2 MET   312      58.317  82.729 117.730  1.00  0.00           H  
ATOM   4875  HE3 MET   312      59.502  82.778 116.326  1.00  0.00           H  
ATOM   4876  N   LYS   313      64.009  79.032 115.577  1.00  0.00           N  
ATOM   4877  CA  LYS   313      64.636  78.479 116.825  1.00  0.00           C  
ATOM   4878  C   LYS   313      63.592  78.664 118.027  1.00  0.00           C  
ATOM   4879  O   LYS   313      62.881  79.611 117.965  1.00  0.00           O  
ATOM   4880  CB  LYS   313      65.906  79.237 117.149  1.00  0.00           C  
ATOM   4881  CG  LYS   313      67.164  78.876 116.359  1.00  0.00           C  
ATOM   4882  CD  LYS   313      68.369  79.777 116.748  1.00  0.00           C  
ATOM   4883  CE  LYS   313      69.552  79.487 115.945  1.00  0.00           C  
ATOM   4884  NZ  LYS   313      70.711  80.373 116.449  1.00  0.00           N1+
ATOM   4885  H   LYS   313      64.407  79.935 115.364  1.00  0.00           H  
ATOM   4886  HA  LYS   313      64.743  77.400 116.713  1.00  0.00           H  
ATOM   4887  HB2 LYS   313      65.674  80.267 116.878  1.00  0.00           H  
ATOM   4888  HB3 LYS   313      66.110  79.156 118.216  1.00  0.00           H  
ATOM   4889  HG2 LYS   313      67.405  77.829 116.544  1.00  0.00           H  
ATOM   4890  HG3 LYS   313      66.975  78.911 115.286  1.00  0.00           H  
ATOM   4891  HD2 LYS   313      68.142  80.843 116.738  1.00  0.00           H  
ATOM   4892  HD3 LYS   313      68.511  79.409 117.764  1.00  0.00           H  
ATOM   4893  HE2 LYS   313      69.807  78.432 116.043  1.00  0.00           H  
ATOM   4894  HE3 LYS   313      69.415  79.742 114.894  1.00  0.00           H  
ATOM   4895  HZ1 LYS   313      70.845  80.282 117.446  1.00  0.00           H  
ATOM   4896  HZ2 LYS   313      71.606  80.025 116.136  1.00  0.00           H  
ATOM   4897  HZ3 LYS   313      70.599  81.364 116.288  1.00  0.00           H  
ATOM   4898  N   ASP   314      63.393  77.709 118.930  1.00  0.00           N  
ATOM   4899  CA  ASP   314      64.159  76.466 119.044  1.00  0.00           C  
ATOM   4900  C   ASP   314      63.730  75.194 118.213  1.00  0.00           C  
ATOM   4901  O   ASP   314      64.530  74.870 117.307  1.00  0.00           O  
ATOM   4902  CB  ASP   314      64.186  75.933 120.513  1.00  0.00           C  
ATOM   4903  CG  ASP   314      64.952  76.877 121.483  1.00  0.00           C  
ATOM   4904  OD1 ASP   314      64.301  77.780 122.007  1.00  0.00           O  
ATOM   4905  OD2 ASP   314      66.150  76.566 121.811  1.00  0.00           O1-
ATOM   4906  OXT ASP   314      62.642  74.623 118.464  1.00  0.00           O1-
ATOM   4907  H   ASP   314      62.555  77.845 119.477  1.00  0.00           H  
ATOM   4908  HA  ASP   314      65.189  76.691 118.769  1.00  0.00           H  
ATOM   4909  HB2 ASP   314      63.168  75.751 120.857  1.00  0.00           H  
ATOM   4910  HB3 ASP   314      64.667  74.955 120.488  1.00  0.00           H  
ATOM   4911  N   THR   315      76.123  97.357 113.486  1.00  0.00           N  
ATOM   4912  CA  THR   315      75.195  98.445 113.328  1.00  0.00           C  
ATOM   4913  C   THR   315      73.815  97.956 113.285  1.00  0.00           C  
ATOM   4914  O   THR   315      73.550  96.799 112.852  1.00  0.00           O  
ATOM   4915  CB  THR   315      75.581  99.326 112.161  1.00  0.00           C  
ATOM   4916  CG2 THR   315      75.228  98.947 110.688  1.00  0.00           C  
ATOM   4917  OG1 THR   315      75.020 100.576 112.269  1.00  0.00           O  
ATOM   4918  HA  THR   315      75.326  99.013 114.249  1.00  0.00           H  
ATOM   4919  HB  THR   315      76.662  99.458 112.218  1.00  0.00           H  
ATOM   4920  HG1 THR   315      75.547 101.188 111.751  1.00  0.00           H  
ATOM   4921 HG21 THR   315      75.658  99.640 109.965  1.00  0.00           H  
ATOM   4922 HG22 THR   315      75.455  97.912 110.431  1.00  0.00           H  
ATOM   4923 HG23 THR   315      74.141  99.019 110.635  1.00  0.00           H  
ATOM   4924  H1  THR   315      77.086  97.634 113.616  1.00  0.00           H  
ATOM   4925  H2  THR   315      76.187  96.698 112.723  1.00  0.00           H  
ATOM   4926  H3  THR   315      75.917  96.838 114.327  1.00  0.00           H  
ATOM   4927  N   ASN   316      72.858  98.807 113.649  1.00  0.00           N  
ATOM   4928  CA  ASN   316      71.441  98.466 113.448  1.00  0.00           C  
ATOM   4929  C   ASN   316      71.069  98.047 112.051  1.00  0.00           C  
ATOM   4930  O   ASN   316      71.418  98.793 111.091  1.00  0.00           O  
ATOM   4931  CB  ASN   316      70.539  99.659 114.006  1.00  0.00           C  
ATOM   4932  CG  ASN   316      69.086  99.255 113.883  1.00  0.00           C  
ATOM   4933  ND2 ASN   316      68.178 100.106 113.444  1.00  0.00           N  
ATOM   4934  OD1 ASN   316      68.726  98.105 114.085  1.00  0.00           O  
ATOM   4935  H   ASN   316      73.088  99.758 113.902  1.00  0.00           H  
ATOM   4936  HA  ASN   316      71.265  97.559 114.026  1.00  0.00           H  
ATOM   4937  HB2 ASN   316      70.737  99.829 115.065  1.00  0.00           H  
ATOM   4938  HB3 ASN   316      70.735 100.583 113.462  1.00  0.00           H
[truncated: 1,314,825 more chars]
