# Supplementary material for: Molecular Mechanism of Protein Arginine Deiminase 2: A Study Involving Multiple Microsecond Long Molecular Dynamics Simulations
Source: Biochemistry. 2022 Jun 23;61(13):1286–97. doi: 10.1021/acs.biochem.2c00158 (PMC9260958; doi:10.1021/acs.biochem.2c00158)
Supplement: Supplementary file 2 — bi2c00158_si_002.zip [file bi2c00158_si_002.zip › closest/ps3-00-100w-last-frame.pdb]

ATOM      1  N   ARG     1      83.544 108.439  54.936  1.00  0.00           N  
ATOM      2  CA  ARG     1      84.057 108.716  56.296  1.00  0.00           C  
ATOM      3  C   ARG     1      84.842 110.025  56.359  1.00  0.00           C  
ATOM      4  O   ARG     1      85.671 110.283  55.555  1.00  0.00           O  
ATOM      5  CB  ARG     1      84.915 107.550  56.990  1.00  0.00           C  
ATOM      6  CG  ARG     1      85.149 107.827  58.450  1.00  0.00           C  
ATOM      7  CD  ARG     1      85.763 106.591  59.172  1.00  0.00           C  
ATOM      8  NE  ARG     1      86.956 106.077  58.530  1.00  0.00           N  
ATOM      9  CZ  ARG     1      87.052 104.919  57.967  1.00  0.00           C  
ATOM     10  NH1 ARG     1      86.056 104.071  58.011  1.00  0.00           N1+
ATOM     11  NH2 ARG     1      88.107 104.614  57.267  1.00  0.00           N  
ATOM     12  HA  ARG     1      83.170 109.010  56.857  1.00  0.00           H  
ATOM     13  HB2 ARG     1      84.352 106.616  57.002  1.00  0.00           H  
ATOM     14  HB3 ARG     1      85.779 107.318  56.367  1.00  0.00           H  
ATOM     15  HG2 ARG     1      85.805 108.692  58.552  1.00  0.00           H  
ATOM     16  HG3 ARG     1      84.182 108.076  58.890  1.00  0.00           H  
ATOM     17  HD2 ARG     1      85.951 106.879  60.206  1.00  0.00           H  
ATOM     18  HD3 ARG     1      85.013 105.839  59.419  1.00  0.00           H  
ATOM     19  HE  ARG     1      87.772 106.671  58.564  1.00  0.00           H  
ATOM     20 HH11 ARG     1      85.231 104.295  58.547  1.00  0.00           H  
ATOM     21 HH12 ARG     1      86.150 103.281  57.388  1.00  0.00           H  
ATOM     22 HH21 ARG     1      88.184 103.830  56.635  1.00  0.00           H  
ATOM     23 HH22 ARG     1      88.893 105.242  57.176  1.00  0.00           H  
ATOM     24  H1  ARG     1      82.750 109.053  54.827  1.00  0.00           H  
ATOM     25  H2  ARG     1      83.431 107.437  54.878  1.00  0.00           H  
ATOM     26  H3  ARG     1      84.225 108.678  54.230  1.00  0.00           H  
ATOM     27  N   GLU     2      84.523 110.906  57.375  1.00  0.00           N  
ATOM     28  CA  GLU     2      85.208 112.182  57.637  1.00  0.00           C  
ATOM     29  C   GLU     2      85.525 112.382  59.162  1.00  0.00           C  
ATOM     30  O   GLU     2      84.860 111.768  59.990  1.00  0.00           O  
ATOM     31  CB  GLU     2      84.367 113.396  57.206  1.00  0.00           C  
ATOM     32  CG  GLU     2      83.659 113.430  55.872  1.00  0.00           C  
ATOM     33  CD  GLU     2      82.677 112.308  55.632  1.00  0.00           C  
ATOM     34  OE1 GLU     2      81.724 112.102  56.437  1.00  0.00           O  
ATOM     35  OE2 GLU     2      82.684 111.671  54.603  1.00  0.00           O1-
ATOM     36  H   GLU     2      83.881 110.635  58.107  1.00  0.00           H  
ATOM     37  HA  GLU     2      86.084 112.218  56.990  1.00  0.00           H  
ATOM     38  HB2 GLU     2      83.544 113.545  57.905  1.00  0.00           H  
ATOM     39  HB3 GLU     2      85.070 114.227  57.256  1.00  0.00           H  
ATOM     40  HG2 GLU     2      83.131 114.379  55.786  1.00  0.00           H  
ATOM     41  HG3 GLU     2      84.343 113.325  55.030  1.00  0.00           H  
ATOM     42  N   ARG     3      86.573 113.194  59.342  1.00  0.00           N  
ATOM     43  CA  ARG     3      86.947 113.691  60.671  1.00  0.00           C  
ATOM     44  C   ARG     3      86.833 115.257  60.860  1.00  0.00           C  
ATOM     45  O   ARG     3      87.433 115.954  60.086  1.00  0.00           O  
ATOM     46  CB  ARG     3      88.315 113.102  61.065  1.00  0.00           C  
ATOM     47  CG  ARG     3      88.648 113.464  62.542  1.00  0.00           C  
ATOM     48  CD  ARG     3      89.989 112.963  63.298  1.00  0.00           C  
ATOM     49  NE  ARG     3      91.199 113.700  62.813  1.00  0.00           N  
ATOM     50  CZ  ARG     3      91.924 114.661  63.384  1.00  0.00           C  
ATOM     51  NH1 ARG     3      91.426 115.502  64.264  1.00  0.00           N1+
ATOM     52  NH2 ARG     3      93.169 114.937  63.006  1.00  0.00           N  
ATOM     53  H   ARG     3      87.107 113.492  58.538  1.00  0.00           H  
ATOM     54  HA  ARG     3      86.153 113.274  61.291  1.00  0.00           H  
ATOM     55  HB2 ARG     3      88.409 112.048  60.807  1.00  0.00           H  
ATOM     56  HB3 ARG     3      89.078 113.584  60.453  1.00  0.00           H  
ATOM     57  HG2 ARG     3      88.514 114.546  62.532  1.00  0.00           H  
ATOM     58  HG3 ARG     3      87.798 113.140  63.144  1.00  0.00           H  
ATOM     59  HD2 ARG     3      89.743 113.126  64.348  1.00  0.00           H  
ATOM     60  HD3 ARG     3      90.064 111.879  63.212  1.00  0.00           H  
ATOM     61  HE  ARG     3      91.704 113.254  62.061  1.00  0.00           H  
ATOM     62 HH11 ARG     3      90.537 115.391  64.730  1.00  0.00           H  
ATOM     63 HH12 ARG     3      92.031 116.271  64.516  1.00  0.00           H  
ATOM     64 HH21 ARG     3      93.554 114.512  62.174  1.00  0.00           H  
ATOM     65 HH22 ARG     3      93.694 115.590  63.571  1.00  0.00           H  
ATOM     66  N   THR     4      86.216 115.737  61.954  1.00  0.00           N  
ATOM     67  CA  THR     4      86.061 117.146  62.374  1.00  0.00           C  
ATOM     68  C   THR     4      87.405 117.810  62.775  1.00  0.00           C  
ATOM     69  O   THR     4      88.146 117.309  63.655  1.00  0.00           O  
ATOM     70  CB  THR     4      84.914 117.326  63.485  1.00  0.00           C  
ATOM     71  CG2 THR     4      84.600 118.800  63.622  1.00  0.00           C  
ATOM     72  OG1 THR     4      83.761 116.660  63.017  1.00  0.00           O  
ATOM     73  H   THR     4      85.713 115.065  62.516  1.00  0.00           H  
ATOM     74  HA  THR     4      85.653 117.663  61.505  1.00  0.00           H  
ATOM     75  HB  THR     4      85.152 116.854  64.439  1.00  0.00           H  
ATOM     76  HG1 THR     4      83.858 115.724  63.211  1.00  0.00           H  
ATOM     77 HG21 THR     4      85.428 119.355  64.061  1.00  0.00           H  
ATOM     78 HG22 THR     4      84.341 119.159  62.626  1.00  0.00           H  
ATOM     79 HG23 THR     4      83.685 118.791  64.214  1.00  0.00           H  
ATOM     80  N   VAL     5      87.730 118.976  62.218  1.00  0.00           N  
ATOM     81  CA  VAL     5      88.986 119.671  62.543  1.00  0.00           C  
ATOM     82  C   VAL     5      88.680 121.218  62.526  1.00  0.00           C  
ATOM     83  O   VAL     5      87.663 121.618  62.002  1.00  0.00           O  
ATOM     84  CB  VAL     5      90.145 119.338  61.547  1.00  0.00           C  
ATOM     85  CG1 VAL     5      91.519 120.021  61.825  1.00  0.00           C  
ATOM     86  CG2 VAL     5      90.401 117.906  61.388  1.00  0.00           C  
ATOM     87  H   VAL     5      87.104 119.308  61.498  1.00  0.00           H  
ATOM     88  HA  VAL     5      89.187 119.474  63.596  1.00  0.00           H  
ATOM     89  HB  VAL     5      89.783 119.737  60.599  1.00  0.00           H  
ATOM     90 HG11 VAL     5      91.463 121.055  61.484  1.00  0.00           H  
ATOM     91 HG12 VAL     5      91.762 119.950  62.885  1.00  0.00           H  
ATOM     92 HG13 VAL     5      92.280 119.418  61.329  1.00  0.00           H  
ATOM     93 HG21 VAL     5      91.293 117.750  60.781  1.00  0.00           H  
ATOM     94 HG22 VAL     5      90.508 117.437  62.367  1.00  0.00           H  
ATOM     95 HG23 VAL     5      89.625 117.289  60.934  1.00  0.00           H  
ATOM     96  N   ARG     6      89.496 122.071  63.155  1.00  0.00           N  
ATOM     97  CA  ARG     6      89.263 123.567  63.182  1.00  0.00           C  
ATOM     98  C   ARG     6      90.618 124.191  62.838  1.00  0.00           C  
ATOM     99  O   ARG     6      91.676 123.855  63.369  1.00  0.00           O  
ATOM    100  CB  ARG     6      88.719 124.073  64.548  1.00  0.00           C  
ATOM    101  CG  ARG     6      87.477 123.279  64.923  1.00  0.00           C  
ATOM    102  CD  ARG     6      86.828 123.745  66.137  1.00  0.00           C  
ATOM    103  NE  ARG     6      85.730 122.842  66.518  1.00  0.00           N  
ATOM    104  CZ  ARG     6      84.463 122.967  66.132  1.00  0.00           C  
ATOM    105  NH1 ARG     6      84.020 123.962  65.455  1.00  0.00           N1+
ATOM    106  NH2 ARG     6      83.575 122.050  66.325  1.00  0.00           N  
ATOM    107  H   ARG     6      90.376 121.733  63.519  1.00  0.00           H  
ATOM    108  HA  ARG     6      88.508 123.848  62.448  1.00  0.00           H  
ATOM    109  HB2 ARG     6      89.446 123.808  65.317  1.00  0.00           H  
ATOM    110  HB3 ARG     6      88.388 125.111  64.550  1.00  0.00           H  
ATOM    111  HG2 ARG     6      86.758 123.261  64.105  1.00  0.00           H  
ATOM    112  HG3 ARG     6      87.811 122.249  65.047  1.00  0.00           H  
ATOM    113  HD2 ARG     6      87.451 123.816  67.028  1.00  0.00           H  
ATOM    114  HD3 ARG     6      86.371 124.712  65.922  1.00  0.00           H  
ATOM    115  HE  ARG     6      85.901 121.869  66.730  1.00  0.00           H  
ATOM    116 HH11 ARG     6      84.624 124.738  65.224  1.00  0.00           H  
ATOM    117 HH12 ARG     6      83.134 123.838  64.985  1.00  0.00           H  
ATOM    118 HH21 ARG     6      83.846 121.173  66.746  1.00  0.00           H  
ATOM    119 HH22 ARG     6      82.649 122.337  66.042  1.00  0.00           H  
ATOM    120  N   LEU     7      90.536 125.242  61.980  1.00  0.00           N  
ATOM    121  CA  LEU     7      91.490 126.377  61.876  1.00  0.00           C  
ATOM    122  C   LEU     7      91.534 127.234  63.115  1.00  0.00           C  
ATOM    123  O   LEU     7      90.468 127.331  63.765  1.00  0.00           O  
ATOM    124  CB  LEU     7      91.340 127.220  60.602  1.00  0.00           C  
ATOM    125  CG  LEU     7      91.335 126.471  59.305  1.00  0.00           C  
ATOM    126  CD1 LEU     7      91.202 127.211  58.051  1.00  0.00           C  
ATOM    127  CD2 LEU     7      92.673 125.795  59.047  1.00  0.00           C  
ATOM    128  H   LEU     7      89.647 125.377  61.519  1.00  0.00           H  
ATOM    129  HA  LEU     7      92.460 125.914  61.695  1.00  0.00           H  
ATOM    130  HB2 LEU     7      90.349 127.658  60.719  1.00  0.00           H  
ATOM    131  HB3 LEU     7      92.111 127.983  60.490  1.00  0.00           H  
ATOM    132  HG  LEU     7      90.597 125.674  59.397  1.00  0.00           H  
ATOM    133 HD11 LEU     7      92.063 127.867  57.915  1.00  0.00           H  
ATOM    134 HD12 LEU     7      91.022 126.581  57.180  1.00  0.00           H  
ATOM    135 HD13 LEU     7      90.279 127.766  58.218  1.00  0.00           H  
ATOM    136 HD21 LEU     7      92.700 125.222  58.120  1.00  0.00           H  
ATOM    137 HD22 LEU     7      93.465 126.540  58.976  1.00  0.00           H  
ATOM    138 HD23 LEU     7      92.927 125.070  59.820  1.00  0.00           H  
ATOM    139  N   GLN     8      92.773 127.637  63.466  1.00  0.00           N  
ATOM    140  CA  GLN     8      93.156 128.369  64.708  1.00  0.00           C  
ATOM    141  C   GLN     8      93.798 129.741  64.363  1.00  0.00           C  
ATOM    142  O   GLN     8      94.700 129.784  63.529  1.00  0.00           O  
ATOM    143  CB  GLN     8      94.029 127.454  65.610  1.00  0.00           C  
ATOM    144  CG  GLN     8      94.476 128.042  66.937  1.00  0.00           C  
ATOM    145  CD  GLN     8      93.392 128.576  67.872  1.00  0.00           C  
ATOM    146  NE2 GLN     8      93.735 129.703  68.480  1.00  0.00           N  
ATOM    147  OE1 GLN     8      92.312 128.084  67.955  1.00  0.00           O  
ATOM    148  H   GLN     8      93.542 127.386  62.862  1.00  0.00           H  
ATOM    149  HA  GLN     8      92.245 128.478  65.296  1.00  0.00           H  
ATOM    150  HB2 GLN     8      93.476 126.525  65.751  1.00  0.00           H  
ATOM    151  HB3 GLN     8      94.906 127.252  64.996  1.00  0.00           H  
ATOM    152  HG2 GLN     8      95.209 127.371  67.385  1.00  0.00           H  
ATOM    153  HG3 GLN     8      95.105 128.865  66.597  1.00  0.00           H  
ATOM    154 HE21 GLN     8      93.073 130.163  69.089  1.00  0.00           H  
ATOM    155 HE22 GLN     8      94.670 130.064  68.357  1.00  0.00           H  
ATOM    156  N   TYR     9      93.409 130.806  65.173  1.00  0.00           N  
ATOM    157  CA  TYR     9      94.068 132.128  65.015  1.00  0.00           C  
ATOM    158  C   TYR     9      95.513 132.144  65.486  1.00  0.00           C  
ATOM    159  O   TYR     9      95.992 131.302  66.209  1.00  0.00           O  
ATOM    160  CB  TYR     9      93.289 133.195  65.723  1.00  0.00           C  
ATOM    161  CG  TYR     9      93.012 133.096  67.211  1.00  0.00           C  
ATOM    162  CD1 TYR     9      94.020 133.387  68.107  1.00  0.00           C  
ATOM    163  CD2 TYR     9      91.859 132.666  67.630  1.00  0.00           C  
ATOM    164  CE1 TYR     9      93.774 133.169  69.530  1.00  0.00           C  
ATOM    165  CE2 TYR     9      91.542 132.495  68.984  1.00  0.00           C  
ATOM    166  CZ  TYR     9      92.471 132.802  69.943  1.00  0.00           C  
ATOM    167  OH  TYR     9      92.126 132.845  71.255  1.00  0.00           O  
ATOM    168  H   TYR     9      92.722 130.699  65.905  1.00  0.00           H  
ATOM    169  HA  TYR     9      93.954 132.508  64.000  1.00  0.00           H  
ATOM    170  HB2 TYR     9      93.788 134.163  65.656  1.00  0.00           H  
ATOM    171  HB3 TYR     9      92.368 133.253  65.144  1.00  0.00           H  
ATOM    172  HD1 TYR     9      94.964 133.819  67.810  1.00  0.00           H  
ATOM    173  HD2 TYR     9      91.050 132.502  66.933  1.00  0.00           H  
ATOM    174  HE1 TYR     9      94.535 133.542  70.200  1.00  0.00           H  
ATOM    175  HE2 TYR     9      90.504 132.353  69.245  1.00  0.00           H  
ATOM    176  HH  TYR     9      92.847 133.249  71.742  1.00  0.00           H  
ATOM    177  N   GLY    10      96.299 133.055  64.918  1.00  0.00           N  
ATOM    178  CA  GLY    10      97.699 133.285  65.173  1.00  0.00           C  
ATOM    179  C   GLY    10      98.638 132.257  64.579  1.00  0.00           C  
ATOM    180  O   GLY    10      98.964 132.160  63.356  1.00  0.00           O  
ATOM    181  H   GLY    10      95.896 133.648  64.206  1.00  0.00           H  
ATOM    182  HA2 GLY    10      97.873 134.272  64.745  1.00  0.00           H  
ATOM    183  HA3 GLY    10      97.792 133.613  66.209  1.00  0.00           H  
ATOM    184  N   SER    11      99.173 131.414  65.430  1.00  0.00           N  
ATOM    185  CA  SER    11     100.210 130.377  65.026  1.00  0.00           C  
ATOM    186  C   SER    11      99.727 129.301  64.024  1.00  0.00           C  
ATOM    187  O   SER    11      98.545 128.887  64.012  1.00  0.00           O  
ATOM    188  CB  SER    11     100.696 129.678  66.273  1.00  0.00           C  
ATOM    189  OG  SER    11     101.752 128.761  65.987  1.00  0.00           O  
ATOM    190  H   SER    11      98.938 131.459  66.412  1.00  0.00           H  
ATOM    191  HA  SER    11     101.018 130.897  64.511  1.00  0.00           H  
ATOM    192  HB2 SER    11     101.039 130.541  66.843  1.00  0.00           H  
ATOM    193  HB3 SER    11      99.850 129.209  66.776  1.00  0.00           H  
ATOM    194  HG  SER    11     101.653 128.047  66.620  1.00  0.00           H  
ATOM    195  N   ALA    12     100.653 128.753  63.311  1.00  0.00           N  
ATOM    196  CA  ALA    12     100.441 127.581  62.439  1.00  0.00           C  
ATOM    197  C   ALA    12     100.484 126.261  63.186  1.00  0.00           C  
ATOM    198  O   ALA    12     101.478 125.794  63.749  1.00  0.00           O  
ATOM    199  CB  ALA    12     101.569 127.735  61.374  1.00  0.00           C  
ATOM    200  H   ALA    12     101.603 129.050  63.479  1.00  0.00           H  
ATOM    201  HA  ALA    12      99.418 127.594  62.064  1.00  0.00           H  
ATOM    202  HB1 ALA    12     101.422 127.017  60.567  1.00  0.00           H  
ATOM    203  HB2 ALA    12     101.542 128.732  60.934  1.00  0.00           H  
ATOM    204  HB3 ALA    12     102.547 127.676  61.851  1.00  0.00           H  
ATOM    205  N   VAL    13      99.324 125.625  63.258  1.00  0.00           N  
ATOM    206  CA  VAL    13      99.102 124.339  63.916  1.00  0.00           C  
ATOM    207  C   VAL    13      99.227 123.087  63.030  1.00  0.00           C  
ATOM    208  O   VAL    13      99.278 123.198  61.756  1.00  0.00           O  
ATOM    209  CB  VAL    13      97.651 124.267  64.575  1.00  0.00           C  
ATOM    210  CG1 VAL    13      97.483 125.505  65.493  1.00  0.00           C  
ATOM    211  CG2 VAL    13      96.591 124.322  63.527  1.00  0.00           C  
ATOM    212  H   VAL    13      98.555 126.026  62.741  1.00  0.00           H  
ATOM    213  HA  VAL    13      99.753 124.210  64.781  1.00  0.00           H  
ATOM    214  HB  VAL    13      97.413 123.360  65.130  1.00  0.00           H  
ATOM    215 HG11 VAL    13      98.348 125.578  66.152  1.00  0.00           H  
ATOM    216 HG12 VAL    13      97.386 126.393  64.869  1.00  0.00           H  
ATOM    217 HG13 VAL    13      96.614 125.294  66.115  1.00  0.00           H  
ATOM    218 HG21 VAL    13      96.918 124.927  62.682  1.00  0.00           H  
ATOM    219 HG22 VAL    13      96.503 123.355  63.033  1.00  0.00           H  
ATOM    220 HG23 VAL    13      95.670 124.777  63.890  1.00  0.00           H  
ATOM    221  N   GLU    14      99.275 121.874  63.588  1.00  0.00           N  
ATOM    222  CA  GLU    14      99.513 120.629  62.818  1.00  0.00           C  
ATOM    223  C   GLU    14      98.518 119.625  63.104  1.00  0.00           C  
ATOM    224  O   GLU    14      98.037 119.569  64.260  1.00  0.00           O  
ATOM    225  CB  GLU    14     100.886 120.104  63.052  1.00  0.00           C  
ATOM    226  CG  GLU    14     101.191 119.839  64.503  1.00  0.00           C  
ATOM    227  CD  GLU    14     101.576 121.155  65.323  1.00  0.00           C  
ATOM    228  OE1 GLU    14     102.708 121.565  65.144  1.00  0.00           O  
ATOM    229  OE2 GLU    14     100.708 121.551  66.144  1.00  0.00           O1-
ATOM    230  H   GLU    14      99.108 121.793  64.581  1.00  0.00           H  
ATOM    231  HA  GLU    14      99.324 120.793  61.757  1.00  0.00           H  
ATOM    232  HB2 GLU    14     100.983 119.164  62.509  1.00  0.00           H  
ATOM    233  HB3 GLU    14     101.622 120.784  62.623  1.00  0.00           H  
ATOM    234  HG2 GLU    14     100.339 119.349  64.975  1.00  0.00           H  
ATOM    235  HG3 GLU    14     102.055 119.187  64.631  1.00  0.00           H  
ATOM    236  N   ALA    15      98.119 118.809  62.133  1.00  0.00           N  
ATOM    237  CA  ALA    15      97.255 117.575  62.223  1.00  0.00           C  
ATOM    238  C   ALA    15      97.832 116.404  61.458  1.00  0.00           C  
ATOM    239  O   ALA    15      98.723 116.596  60.670  1.00  0.00           O  
ATOM    240  CB  ALA    15      95.822 117.935  61.816  1.00  0.00           C  
ATOM    241  H   ALA    15      98.528 118.905  61.215  1.00  0.00           H  
ATOM    242  HA  ALA    15      97.215 117.184  63.240  1.00  0.00           H  
ATOM    243  HB1 ALA    15      95.423 118.703  62.479  1.00  0.00           H  
ATOM    244  HB2 ALA    15      95.785 118.142  60.747  1.00  0.00           H  
ATOM    245  HB3 ALA    15      95.197 117.057  61.982  1.00  0.00           H  
ATOM    246  N   VAL    16      97.398 115.174  61.711  1.00  0.00           N  
ATOM    247  CA  VAL    16      97.905 114.002  60.990  1.00  0.00           C  
ATOM    248  C   VAL    16      96.721 113.424  60.226  1.00  0.00           C  
ATOM    249  O   VAL    16      95.739 112.903  60.844  1.00  0.00           O  
ATOM    250  CB  VAL    16      98.516 112.985  61.981  1.00  0.00           C  
ATOM    251  CG1 VAL    16      98.811 111.667  61.241  1.00  0.00           C  
ATOM    252  CG2 VAL    16      99.910 113.535  62.516  1.00  0.00           C  
ATOM    253  H   VAL    16      96.727 115.135  62.464  1.00  0.00           H  
ATOM    254  HA  VAL    16      98.676 114.342  60.299  1.00  0.00           H  
ATOM    255  HB  VAL    16      97.881 112.747  62.835  1.00  0.00           H  
ATOM    256 HG11 VAL    16      97.828 111.235  61.050  1.00  0.00           H  
ATOM    257 HG12 VAL    16      99.434 111.870  60.370  1.00  0.00           H  
ATOM    258 HG13 VAL    16      99.371 110.997  61.894  1.00  0.00           H  
ATOM    259 HG21 VAL    16     100.388 112.782  63.142  1.00  0.00           H  
ATOM    260 HG22 VAL    16     100.453 113.814  61.613  1.00  0.00           H  
ATOM    261 HG23 VAL    16      99.792 114.420  63.142  1.00  0.00           H  
ATOM    262  N   TYR    17      96.836 113.500  58.916  1.00  0.00           N  
ATOM    263  CA  TYR    17      95.893 112.918  57.906  1.00  0.00           C  
ATOM    264  C   TYR    17      96.069 111.377  57.998  1.00  0.00           C  
ATOM    265  O   TYR    17      97.183 110.862  58.038  1.00  0.00           O  
ATOM    266  CB  TYR    17      95.970 113.600  56.561  1.00  0.00           C  
ATOM    267  CG  TYR    17      94.816 113.392  55.616  1.00  0.00           C  
ATOM    268  CD1 TYR    17      94.559 112.100  55.042  1.00  0.00           C  
ATOM    269  CD2 TYR    17      93.889 114.426  55.263  1.00  0.00           C  
ATOM    270  CE1 TYR    17      93.419 111.873  54.212  1.00  0.00           C  
ATOM    271  CE2 TYR    17      92.741 114.204  54.437  1.00  0.00           C  
ATOM    272  CZ  TYR    17      92.620 112.889  53.817  1.00  0.00           C  
ATOM    273  OH  TYR    17      91.568 112.641  52.942  1.00  0.00           O  
ATOM    274  H   TYR    17      97.758 113.845  58.690  1.00  0.00           H  
ATOM    275  HA  TYR    17      94.926 113.219  58.311  1.00  0.00           H  
ATOM    276  HB2 TYR    17      95.955 114.685  56.668  1.00  0.00           H  
ATOM    277  HB3 TYR    17      96.864 113.296  56.018  1.00  0.00           H  
ATOM    278  HD1 TYR    17      95.152 111.256  55.364  1.00  0.00           H  
ATOM    279  HD2 TYR    17      94.041 115.471  55.488  1.00  0.00           H  
ATOM    280  HE1 TYR    17      93.309 110.860  53.855  1.00  0.00           H  
ATOM    281  HE2 TYR    17      92.122 115.024  54.104  1.00  0.00           H  
ATOM    282  HH  TYR    17      91.279 111.742  53.111  1.00  0.00           H  
ATOM    283  N   VAL    18      94.899 110.746  57.899  1.00  0.00           N  
ATOM    284  CA  VAL    18      94.805 109.350  57.809  1.00  0.00           C  
ATOM    285  C   VAL    18      94.021 108.939  56.564  1.00  0.00           C  
ATOM    286  O   VAL    18      92.794 109.225  56.443  1.00  0.00           O  
ATOM    287  CB  VAL    18      94.163 108.726  59.061  1.00  0.00           C  
ATOM    288  CG1 VAL    18      93.943 107.209  58.906  1.00  0.00           C  
ATOM    289  CG2 VAL    18      95.059 109.000  60.298  1.00  0.00           C  
ATOM    290  H   VAL    18      94.128 111.397  57.863  1.00  0.00           H  
ATOM    291  HA  VAL    18      95.831 108.986  57.758  1.00  0.00           H  
ATOM    292  HB  VAL    18      93.270 109.299  59.310  1.00  0.00           H  
ATOM    293 HG11 VAL    18      94.747 106.827  58.278  1.00  0.00           H  
ATOM    294 HG12 VAL    18      93.923 106.596  59.807  1.00  0.00           H  
ATOM    295 HG13 VAL    18      93.003 106.998  58.396  1.00  0.00           H  
ATOM    296 HG21 VAL    18      94.534 108.619  61.174  1.00  0.00           H  
ATOM    297 HG22 VAL    18      96.056 108.607  60.095  1.00  0.00           H  
ATOM    298 HG23 VAL    18      95.135 110.061  60.536  1.00  0.00           H  
ATOM    299  N   LEU    19      94.769 108.366  55.657  1.00  0.00           N  
ATOM    300  CA  LEU    19      94.250 107.899  54.424  1.00  0.00           C  
ATOM    301  C   LEU    19      93.035 107.029  54.629  1.00  0.00           C  
ATOM    302  O   LEU    19      92.980 106.101  55.452  1.00  0.00           O  
ATOM    303  CB  LEU    19      95.230 107.129  53.572  1.00  0.00           C  
ATOM    304  CG  LEU    19      96.495 107.862  53.094  1.00  0.00           C  
ATOM    305  CD1 LEU    19      97.576 107.072  52.319  1.00  0.00           C  
ATOM    306  CD2 LEU    19      96.036 109.000  52.186  1.00  0.00           C  
ATOM    307  H   LEU    19      95.761 108.303  55.834  1.00  0.00           H  
ATOM    308  HA  LEU    19      93.909 108.764  53.856  1.00  0.00           H  
ATOM    309  HB2 LEU    19      95.498 106.180  54.037  1.00  0.00           H  
ATOM    310  HB3 LEU    19      94.762 106.773  52.655  1.00  0.00           H  
ATOM    311  HG  LEU    19      96.946 108.328  53.970  1.00  0.00           H  
ATOM    312 HD11 LEU    19      98.499 107.608  52.100  1.00  0.00           H  
ATOM    313 HD12 LEU    19      97.973 106.318  52.998  1.00  0.00           H  
ATOM    314 HD13 LEU    19      97.224 106.632  51.386  1.00  0.00           H  
ATOM    315 HD21 LEU    19      95.507 108.529  51.357  1.00  0.00           H  
ATOM    316 HD22 LEU    19      95.361 109.715  52.655  1.00  0.00           H  
ATOM    317 HD23 LEU    19      96.860 109.640  51.873  1.00  0.00           H  
ATOM    318  N   GLY    20      91.994 107.316  53.804  1.00  0.00           N  
ATOM    319  CA  GLY    20      90.562 106.778  53.818  1.00  0.00           C  
ATOM    320  C   GLY    20      89.596 107.547  54.843  1.00  0.00           C  
ATOM    321  O   GLY    20      88.442 107.084  55.037  1.00  0.00           O  
ATOM    322  H   GLY    20      92.113 108.167  53.272  1.00  0.00           H  
ATOM    323  HA2 GLY    20      90.184 107.035  52.828  1.00  0.00           H  
ATOM    324  HA3 GLY    20      90.519 105.703  53.993  1.00  0.00           H  
ATOM    325  N   THR    21      89.971 108.662  55.492  1.00  0.00           N  
ATOM    326  CA  THR    21      89.209 109.572  56.325  1.00  0.00           C  
ATOM    327  C   THR    21      89.449 110.967  55.832  1.00  0.00           C  
ATOM    328  O   THR    21      90.505 111.551  55.981  1.00  0.00           O  
ATOM    329  CB  THR    21      89.498 109.445  57.838  1.00  0.00           C  
ATOM    330  CG2 THR    21      88.538 110.249  58.662  1.00  0.00           C  
ATOM    331  OG1 THR    21      89.370 108.043  58.247  1.00  0.00           O  
ATOM    332  H   THR    21      90.954 108.825  55.328  1.00  0.00           H  
ATOM    333  HA  THR    21      88.172 109.264  56.188  1.00  0.00           H  
ATOM    334  HB  THR    21      90.552 109.658  58.016  1.00  0.00           H  
ATOM    335  HG1 THR    21      89.960 107.472  57.749  1.00  0.00           H  
ATOM    336 HG21 THR    21      87.538 109.856  58.479  1.00  0.00           H  
ATOM    337 HG22 THR    21      88.782 110.176  59.722  1.00  0.00           H  
ATOM    338 HG23 THR    21      88.809 111.261  58.359  1.00  0.00           H  
ATOM    339  N   TYR    22      88.451 111.595  55.104  1.00  0.00           N  
ATOM    340  CA  TYR    22      88.609 112.988  54.722  1.00  0.00           C  
ATOM    341  C   TYR    22      88.460 113.989  55.902  1.00  0.00           C  
ATOM    342  O   TYR    22      87.834 113.604  56.894  1.00  0.00           O  
ATOM    343  CB  TYR    22      87.689 113.352  53.591  1.00  0.00           C  
ATOM    344  CG  TYR    22      87.414 112.388  52.414  1.00  0.00           C  
ATOM    345  CD1 TYR    22      86.134 111.710  52.336  1.00  0.00           C  
ATOM    346  CD2 TYR    22      88.317 112.250  51.349  1.00  0.00           C  
ATOM    347  CE1 TYR    22      85.785 110.959  51.182  1.00  0.00           C  
ATOM    348  CE2 TYR    22      87.943 111.445  50.276  1.00  0.00           C  
ATOM    349  CZ  TYR    22      86.715 110.793  50.203  1.00  0.00           C  
ATOM    350  OH  TYR    22      86.563 110.008  49.124  1.00  0.00           O  
ATOM    351  H   TYR    22      87.535 111.192  54.967  1.00  0.00           H  
ATOM    352  HA  TYR    22      89.646 113.116  54.413  1.00  0.00           H  
ATOM    353  HB2 TYR    22      86.721 113.565  54.044  1.00  0.00           H  
ATOM    354  HB3 TYR    22      88.041 114.329  53.258  1.00  0.00           H  
ATOM    355  HD1 TYR    22      85.402 111.789  53.126  1.00  0.00           H  
ATOM    356  HD2 TYR    22      89.276 112.718  51.514  1.00  0.00           H  
ATOM    357  HE1 TYR    22      84.786 110.551  51.233  1.00  0.00           H  
ATOM    358  HE2 TYR    22      88.691 111.260  49.519  1.00  0.00           H  
ATOM    359  HH  TYR    22      87.310 110.009  48.520  1.00  0.00           H  
ATOM    360  N   LEU    23      89.037 115.184  55.795  1.00  0.00           N  
ATOM    361  CA  LEU    23      88.988 116.194  56.887  1.00  0.00           C  
ATOM    362  C   LEU    23      88.001 117.247  56.626  1.00  0.00           C  
ATOM    363  O   LEU    23      88.115 118.180  55.791  1.00  0.00           O  
ATOM    364  CB  LEU    23      90.457 116.740  56.972  1.00  0.00           C  
ATOM    365  CG  LEU    23      91.539 115.930  57.723  1.00  0.00           C  
ATOM    366  CD1 LEU    23      92.846 116.699  58.024  1.00  0.00           C  
ATOM    367  CD2 LEU    23      91.087 115.175  58.972  1.00  0.00           C  
ATOM    368  H   LEU    23      89.364 115.503  54.894  1.00  0.00           H  
ATOM    369  HA  LEU    23      88.681 115.663  57.789  1.00  0.00           H  
ATOM    370  HB2 LEU    23      90.681 117.018  55.942  1.00  0.00           H  
ATOM    371  HB3 LEU    23      90.543 117.700  57.480  1.00  0.00           H  
ATOM    372  HG  LEU    23      91.782 115.101  57.059  1.00  0.00           H  
ATOM    373 HD11 LEU    23      92.751 117.207  58.984  1.00  0.00           H  
ATOM    374 HD12 LEU    23      93.711 116.037  58.053  1.00  0.00           H  
ATOM    375 HD13 LEU    23      93.058 117.376  57.197  1.00  0.00           H  
ATOM    376 HD21 LEU    23      90.417 114.392  58.617  1.00  0.00           H  
ATOM    377 HD22 LEU    23      91.968 114.750  59.453  1.00  0.00           H  
ATOM    378 HD23 LEU    23      90.641 115.873  59.680  1.00  0.00           H  
ATOM    379  N   TRP    24      86.919 117.313  57.401  1.00  0.00           N  
ATOM    380  CA  TRP    24      85.976 118.486  57.413  1.00  0.00           C  
ATOM    381  C   TRP    24      86.509 119.611  58.372  1.00  0.00           C  
ATOM    382  O   TRP    24      86.520 119.545  59.619  1.00  0.00           O  
ATOM    383  CB  TRP    24      84.630 117.845  57.849  1.00  0.00           C  
ATOM    384  CG  TRP    24      83.417 118.740  58.080  1.00  0.00           C  
ATOM    385  CD1 TRP    24      83.279 119.723  59.005  1.00  0.00           C  
ATOM    386  CD2 TRP    24      82.248 118.880  57.210  1.00  0.00           C  
ATOM    387  CE2 TRP    24      81.353 119.821  57.822  1.00  0.00           C  
ATOM    388  CE3 TRP    24      81.767 118.260  56.032  1.00  0.00           C  
ATOM    389  NE1 TRP    24      82.060 120.378  58.777  1.00  0.00           N  
ATOM    390  CZ2 TRP    24      80.079 120.109  57.316  1.00  0.00           C  
ATOM    391  CZ3 TRP    24      80.576 118.595  55.460  1.00  0.00           C  
ATOM    392  CH2 TRP    24      79.644 119.543  56.110  1.00  0.00           C  
ATOM    393  H   TRP    24      86.806 116.502  57.992  1.00  0.00           H  
ATOM    394  HA  TRP    24      85.833 118.876  56.405  1.00  0.00           H  
ATOM    395  HB2 TRP    24      84.331 117.127  57.086  1.00  0.00           H  
ATOM    396  HB3 TRP    24      84.653 117.310  58.799  1.00  0.00           H  
ATOM    397  HD1 TRP    24      84.029 120.009  59.727  1.00  0.00           H  
ATOM    398  HE1 TRP    24      81.768 121.104  59.416  1.00  0.00           H  
ATOM    399  HE3 TRP    24      82.378 117.536  55.515  1.00  0.00           H  
ATOM    400  HZ2 TRP    24      79.380 120.875  57.619  1.00  0.00           H  
ATOM    401  HZ3 TRP    24      80.269 118.353  54.453  1.00  0.00           H  
ATOM    402  HH2 TRP    24      78.658 119.837  55.783  1.00  0.00           H  
ATOM    403  N   THR    25      86.893 120.762  57.843  1.00  0.00           N  
ATOM    404  CA  THR    25      87.910 121.585  58.545  1.00  0.00           C  
ATOM    405  C   THR    25      87.166 122.896  58.715  1.00  0.00           C  
ATOM    406  O   THR    25      86.886 123.757  57.874  1.00  0.00           O  
ATOM    407  CB  THR    25      89.188 121.655  57.683  1.00  0.00           C  
ATOM    408  CG2 THR    25      90.257 122.473  58.393  1.00  0.00           C  
ATOM    409  OG1 THR    25      89.750 120.436  57.497  1.00  0.00           O  
ATOM    410  H   THR    25      86.734 120.857  56.850  1.00  0.00           H  
ATOM    411  HA  THR    25      88.209 121.162  59.504  1.00  0.00           H  
ATOM    412  HB  THR    25      88.939 122.094  56.716  1.00  0.00           H  
ATOM    413  HG1 THR    25      88.980 119.978  57.151  1.00  0.00           H  
ATOM    414 HG21 THR    25      90.566 122.028  59.339  1.00  0.00           H  
ATOM    415 HG22 THR    25      91.114 122.666  57.748  1.00  0.00           H  
ATOM    416 HG23 THR    25      89.802 123.452  58.541  1.00  0.00           H  
ATOM    417  N   ASP    26      86.776 123.205  59.912  1.00  0.00           N  
ATOM    418  CA  ASP    26      85.972 124.390  60.264  1.00  0.00           C  
ATOM    419  C   ASP    26      86.839 125.679  60.022  1.00  0.00           C  
ATOM    420  O   ASP    26      87.781 125.987  60.733  1.00  0.00           O  
ATOM    421  CB  ASP    26      85.291 124.341  61.604  1.00  0.00           C  
ATOM    422  CG  ASP    26      84.379 125.519  61.875  1.00  0.00           C  
ATOM    423  OD1 ASP    26      84.452 126.037  63.015  1.00  0.00           O  
ATOM    424  OD2 ASP    26      83.754 126.049  60.946  1.00  0.00           O1-
ATOM    425  H   ASP    26      86.912 122.437  60.554  1.00  0.00           H  
ATOM    426  HA  ASP    26      85.193 124.416  59.501  1.00  0.00           H  
ATOM    427  HB2 ASP    26      84.735 123.405  61.657  1.00  0.00           H  
ATOM    428  HB3 ASP    26      86.093 124.392  62.340  1.00  0.00           H  
ATOM    429  N   VAL    27      86.282 126.531  59.173  1.00  0.00           N  
ATOM    430  CA  VAL    27      86.708 127.907  59.012  1.00  0.00           C  
ATOM    431  C   VAL    27      86.171 128.992  59.856  1.00  0.00           C  
ATOM    432  O   VAL    27      86.616 130.129  59.854  1.00  0.00           O  
ATOM    433  CB  VAL    27      86.493 128.333  57.500  1.00  0.00           C  
ATOM    434  CG1 VAL    27      85.099 128.581  57.050  1.00  0.00           C  
ATOM    435  CG2 VAL    27      87.388 129.361  56.972  1.00  0.00           C  
ATOM    436  H   VAL    27      85.358 126.251  58.878  1.00  0.00           H  
ATOM    437  HA  VAL    27      87.792 127.860  59.110  1.00  0.00           H  
ATOM    438  HB  VAL    27      86.877 127.534  56.866  1.00  0.00           H  
ATOM    439 HG11 VAL    27      85.106 128.942  56.022  1.00  0.00           H  
ATOM    440 HG12 VAL    27      84.606 127.610  57.102  1.00  0.00           H  
ATOM    441 HG13 VAL    27      84.628 129.341  57.673  1.00  0.00           H  
ATOM    442 HG21 VAL    27      86.902 130.327  57.106  1.00  0.00           H  
ATOM    443 HG22 VAL    27      88.418 129.249  57.312  1.00  0.00           H  
ATOM    444 HG23 VAL    27      87.509 129.133  55.913  1.00  0.00           H  
ATOM    445  N   TYR    28      85.090 128.626  60.486  1.00  0.00           N  
ATOM    446  CA  TYR    28      84.288 129.659  61.217  1.00  0.00           C  
ATOM    447  C   TYR    28      84.813 129.993  62.650  1.00  0.00           C  
ATOM    448  O   TYR    28      84.896 131.222  63.014  1.00  0.00           O  
ATOM    449  CB  TYR    28      82.811 129.287  61.308  1.00  0.00           C  
ATOM    450  CG  TYR    28      81.870 130.321  61.816  1.00  0.00           C  
ATOM    451  CD1 TYR    28      81.175 131.201  60.984  1.00  0.00           C  
ATOM    452  CD2 TYR    28      81.554 130.454  63.193  1.00  0.00           C  
ATOM    453  CE1 TYR    28      80.296 132.203  61.457  1.00  0.00           C  
ATOM    454  CE2 TYR    28      80.642 131.478  63.708  1.00  0.00           C  
ATOM    455  CZ  TYR    28      80.089 132.412  62.828  1.00  0.00           C  
ATOM    456  OH  TYR    28      79.280 133.385  63.288  1.00  0.00           O  
ATOM    457  H   TYR    28      84.743 127.678  60.446  1.00  0.00           H  
ATOM    458  HA  TYR    28      84.238 130.512  60.540  1.00  0.00           H  
ATOM    459  HB2 TYR    28      82.408 129.112  60.310  1.00  0.00           H  
ATOM    460  HB3 TYR    28      82.724 128.372  61.894  1.00  0.00           H  
ATOM    461  HD1 TYR    28      81.412 131.216  59.930  1.00  0.00           H  
ATOM    462  HD2 TYR    28      81.960 129.705  63.857  1.00  0.00           H  
ATOM    463  HE1 TYR    28      79.865 132.936  60.792  1.00  0.00           H  
ATOM    464  HE2 TYR    28      80.464 131.414  64.772  1.00  0.00           H  
ATOM    465  HH  TYR    28      79.169 134.088  62.644  1.00  0.00           H  
ATOM    466  N   SER    29      85.251 129.032  63.502  1.00  0.00           N  
ATOM    467  CA  SER    29      85.822 129.288  64.832  1.00  0.00           C  
ATOM    468  C   SER    29      86.805 130.430  64.948  1.00  0.00           C  
ATOM    469  O   SER    29      86.592 131.409  65.636  1.00  0.00           O  
ATOM    470  CB  SER    29      86.353 127.972  65.484  1.00  0.00           C  
ATOM    471  OG  SER    29      85.374 126.977  65.460  1.00  0.00           O  
ATOM    472  H   SER    29      85.205 128.058  63.241  1.00  0.00           H  
ATOM    473  HA  SER    29      85.017 129.595  65.501  1.00  0.00           H  
ATOM    474  HB2 SER    29      87.275 127.652  64.999  1.00  0.00           H  
ATOM    475  HB3 SER    29      86.523 128.200  66.536  1.00  0.00           H  
ATOM    476  HG  SER    29      85.098 126.958  64.541  1.00  0.00           H  
ATOM    477  N   ALA    30      87.895 130.405  64.157  1.00  0.00           N  
ATOM    478  CA  ALA    30      88.930 131.482  64.193  1.00  0.00           C  
ATOM    479  C   ALA    30      88.511 132.846  63.565  1.00  0.00           C  
ATOM    480  O   ALA    30      89.355 133.753  63.637  1.00  0.00           O  
ATOM    481  CB  ALA    30      90.170 130.916  63.440  1.00  0.00           C  
ATOM    482  H   ALA    30      88.071 129.601  63.572  1.00  0.00           H  
ATOM    483  HA  ALA    30      89.156 131.701  65.237  1.00  0.00           H  
ATOM    484  HB1 ALA    30      89.907 130.480  62.477  1.00  0.00           H  
ATOM    485  HB2 ALA    30      91.031 131.576  63.334  1.00  0.00           H  
ATOM    486  HB3 ALA    30      90.482 130.034  63.998  1.00  0.00           H  
ATOM    487  N   ALA    31      87.258 132.936  62.837  1.00  0.00           N  
ATOM    488  CA  ALA    31      86.872 134.151  62.155  1.00  0.00           C  
ATOM    489  C   ALA    31      86.965 135.450  62.974  1.00  0.00           C  
ATOM    490  O   ALA    31      86.530 135.487  64.147  1.00  0.00           O  
ATOM    491  CB  ALA    31      85.501 134.061  61.463  1.00  0.00           C  
ATOM    492  H   ALA    31      86.686 132.107  62.773  1.00  0.00           H  
ATOM    493  HA  ALA    31      87.583 134.183  61.330  1.00  0.00           H  
ATOM    494  HB1 ALA    31      85.519 133.115  60.922  1.00  0.00           H  
ATOM    495  HB2 ALA    31      84.655 134.117  62.147  1.00  0.00           H  
ATOM    496  HB3 ALA    31      85.428 134.927  60.805  1.00  0.00           H  
ATOM    497  N   PRO    32      87.480 136.540  62.338  1.00  0.00           N  
ATOM    498  CA  PRO    32      87.687 137.713  63.098  1.00  0.00           C  
ATOM    499  C   PRO    32      86.514 138.655  62.952  1.00  0.00           C  
ATOM    500  O   PRO    32      85.614 138.535  62.172  1.00  0.00           O  
ATOM    501  CB  PRO    32      88.902 138.388  62.563  1.00  0.00           C  
ATOM    502  CG  PRO    32      88.596 138.151  61.084  1.00  0.00           C  
ATOM    503  CD  PRO    32      88.090 136.692  61.002  1.00  0.00           C  
ATOM    504  HA  PRO    32      87.991 137.538  64.130  1.00  0.00           H  
ATOM    505  HB2 PRO    32      89.003 139.463  62.707  1.00  0.00           H  
ATOM    506  HB3 PRO    32      89.871 137.970  62.836  1.00  0.00           H  
ATOM    507  HG2 PRO    32      87.960 138.926  60.656  1.00  0.00           H  
ATOM    508  HG3 PRO    32      89.440 138.441  60.458  1.00  0.00           H  
ATOM    509  HD2 PRO    32      87.429 136.510  60.155  1.00  0.00           H  
ATOM    510  HD3 PRO    32      89.044 136.166  60.977  1.00  0.00           H  
ATOM    511  N   ALA    33      86.421 139.594  63.967  1.00  0.00           N  
ATOM    512  CA  ALA    33      85.502 140.689  63.938  1.00  0.00           C  
ATOM    513  C   ALA    33      85.621 141.439  62.646  1.00  0.00           C  
ATOM    514  O   ALA    33      86.567 142.088  62.389  1.00  0.00           O  
ATOM    515  CB  ALA    33      85.783 141.601  65.164  1.00  0.00           C  
ATOM    516  H   ALA    33      87.148 139.535  64.666  1.00  0.00           H  
ATOM    517  HA  ALA    33      84.484 140.331  64.095  1.00  0.00           H  
ATOM    518  HB1 ALA    33      85.055 142.411  65.115  1.00  0.00           H  
ATOM    519  HB2 ALA    33      85.780 141.107  66.136  1.00  0.00           H  
ATOM    520  HB3 ALA    33      86.795 142.005  65.185  1.00  0.00           H  
ATOM    521  N   GLY    34      84.638 141.337  61.783  1.00  0.00           N  
ATOM    522  CA  GLY    34      84.429 142.065  60.597  1.00  0.00           C  
ATOM    523  C   GLY    34      84.517 141.257  59.293  1.00  0.00           C  
ATOM    524  O   GLY    34      84.177 141.821  58.187  1.00  0.00           O  
ATOM    525  H   GLY    34      83.872 140.760  62.100  1.00  0.00           H  
ATOM    526  HA2 GLY    34      83.435 142.510  60.598  1.00  0.00           H  
ATOM    527  HA3 GLY    34      85.094 142.929  60.597  1.00  0.00           H  
ATOM    528  N   ALA    35      85.033 140.053  59.363  1.00  0.00           N  
ATOM    529  CA  ALA    35      85.093 139.196  58.200  1.00  0.00           C  
ATOM    530  C   ALA    35      83.775 138.696  57.736  1.00  0.00           C  
ATOM    531  O   ALA    35      82.966 138.249  58.583  1.00  0.00           O  
ATOM    532  CB  ALA    35      85.986 138.110  58.556  1.00  0.00           C  
ATOM    533  H   ALA    35      85.374 139.733  60.258  1.00  0.00           H  
ATOM    534  HA  ALA    35      85.615 139.708  57.392  1.00  0.00           H  
ATOM    535  HB1 ALA    35      86.977 138.534  58.720  1.00  0.00           H  
ATOM    536  HB2 ALA    35      85.689 137.643  59.495  1.00  0.00           H  
ATOM    537  HB3 ALA    35      86.105 137.295  57.842  1.00  0.00           H  
ATOM    538  N   GLN    36      83.690 138.650  56.476  1.00  0.00           N  
ATOM    539  CA  GLN    36      82.438 138.257  55.779  1.00  0.00           C  
ATOM    540  C   GLN    36      82.788 137.358  54.594  1.00  0.00           C  
ATOM    541  O   GLN    36      81.922 136.823  53.937  1.00  0.00           O  
ATOM    542  CB  GLN    36      81.631 139.472  55.320  1.00  0.00           C  
ATOM    543  CG  GLN    36      80.883 140.242  56.420  1.00  0.00           C  
ATOM    544  CD  GLN    36      79.516 139.615  56.632  1.00  0.00           C  
ATOM    545  NE2 GLN    36      78.592 140.425  56.924  1.00  0.00           N  
ATOM    546  OE1 GLN    36      79.274 138.416  56.551  1.00  0.00           O  
ATOM    547  H   GLN    36      84.406 139.036  55.878  1.00  0.00           H  
ATOM    548  HA  GLN    36      81.825 137.617  56.414  1.00  0.00           H  
ATOM    549  HB2 GLN    36      82.351 140.178  54.906  1.00  0.00           H  
ATOM    550  HB3 GLN    36      81.016 139.348  54.428  1.00  0.00           H  
ATOM    551  HG2 GLN    36      81.450 140.235  57.351  1.00  0.00           H  
ATOM    552  HG3 GLN    36      80.789 141.230  55.970  1.00  0.00           H  
ATOM    553 HE21 GLN    36      77.725 139.992  57.211  1.00  0.00           H  
ATOM    554 HE22 GLN    36      78.821 141.408  56.952  1.00  0.00           H  
ATOM    555  N   THR    37      84.071 137.151  54.201  1.00  0.00           N  
ATOM    556  CA  THR    37      84.537 136.247  53.143  1.00  0.00           C  
ATOM    557  C   THR    37      85.844 135.694  53.546  1.00  0.00           C  
ATOM    558  O   THR    37      86.463 136.121  54.446  1.00  0.00           O  
ATOM    559  CB  THR    37      84.583 136.915  51.781  1.00  0.00           C  
ATOM    560  CG2 THR    37      83.276 137.684  51.458  1.00  0.00           C  
ATOM    561  OG1 THR    37      85.570 137.885  51.639  1.00  0.00           O  
ATOM    562  H   THR    37      84.821 137.687  54.614  1.00  0.00           H  
ATOM    563  HA  THR    37      83.830 135.422  53.056  1.00  0.00           H  
ATOM    564  HB  THR    37      84.730 136.224  50.951  1.00  0.00           H  
ATOM    565  HG1 THR    37      85.139 138.697  51.914  1.00  0.00           H  
ATOM    566 HG21 THR    37      83.080 138.543  52.100  1.00  0.00           H  
ATOM    567 HG22 THR    37      83.220 138.237  50.521  1.00  0.00           H  
ATOM    568 HG23 THR    37      82.453 136.981  51.326  1.00  0.00           H  
ATOM    569  N   PHE    38      86.360 134.666  52.857  1.00  0.00           N  
ATOM    570  CA  PHE    38      87.696 134.167  52.965  1.00  0.00           C  
ATOM    571  C   PHE    38      88.117 133.816  51.518  1.00  0.00           C  
ATOM    572  O   PHE    38      87.266 133.500  50.687  1.00  0.00           O  
ATOM    573  CB  PHE    38      87.838 133.038  54.029  1.00  0.00           C  
ATOM    574  CG  PHE    38      87.172 131.825  53.781  1.00  0.00           C  
ATOM    575  CD1 PHE    38      87.756 130.876  52.922  1.00  0.00           C  
ATOM    576  CD2 PHE    38      85.815 131.634  54.202  1.00  0.00           C  
ATOM    577  CE1 PHE    38      86.949 129.836  52.469  1.00  0.00           C  
ATOM    578  CE2 PHE    38      85.062 130.486  53.834  1.00  0.00           C  
ATOM    579  CZ  PHE    38      85.595 129.639  52.862  1.00  0.00           C  
ATOM    580  H   PHE    38      85.701 134.162  52.281  1.00  0.00           H  
ATOM    581  HA  PHE    38      88.265 135.016  53.345  1.00  0.00           H  
ATOM    582  HB2 PHE    38      88.917 132.891  54.068  1.00  0.00           H  
ATOM    583  HB3 PHE    38      87.491 133.419  54.990  1.00  0.00           H  
ATOM    584  HD1 PHE    38      88.753 130.947  52.511  1.00  0.00           H  
ATOM    585  HD2 PHE    38      85.370 132.335  54.893  1.00  0.00           H  
ATOM    586  HE1 PHE    38      87.412 129.149  51.777  1.00  0.00           H  
ATOM    587  HE2 PHE    38      84.060 130.345  54.214  1.00  0.00           H  
ATOM    588  HZ  PHE    38      85.086 128.762  52.489  1.00  0.00           H  
ATOM    589  N   SER    39      89.440 133.726  51.222  1.00  0.00           N  
ATOM    590  CA  SER    39      90.090 133.139  50.116  1.00  0.00           C  
ATOM    591  C   SER    39      90.861 131.895  50.665  1.00  0.00           C  
ATOM    592  O   SER    39      91.274 131.832  51.901  1.00  0.00           O  
ATOM    593  CB  SER    39      90.921 134.205  49.405  1.00  0.00           C  
ATOM    594  OG  SER    39      91.520 133.574  48.244  1.00  0.00           O  
ATOM    595  H   SER    39      90.074 134.027  51.948  1.00  0.00           H  
ATOM    596  HA  SER    39      89.372 132.845  49.350  1.00  0.00           H  
ATOM    597  HB2 SER    39      90.330 135.091  49.172  1.00  0.00           H  
ATOM    598  HB3 SER    39      91.755 134.564  50.009  1.00  0.00           H  
ATOM    599  HG  SER    39      90.910 133.876  47.567  1.00  0.00           H  
ATOM    600  N   LEU    40      91.321 131.051  49.691  1.00  0.00           N  
ATOM    601  CA  LEU    40      91.751 129.672  49.987  1.00  0.00           C  
ATOM    602  C   LEU    40      92.919 129.134  49.158  1.00  0.00           C  
ATOM    603  O   LEU    40      92.953 129.358  47.912  1.00  0.00           O  
ATOM    604  CB  LEU    40      90.481 128.743  49.830  1.00  0.00           C  
ATOM    605  CG  LEU    40      90.613 127.243  49.998  1.00  0.00           C  
ATOM    606  CD1 LEU    40      90.979 126.980  51.474  1.00  0.00           C  
ATOM    607  CD2 LEU    40      89.278 126.541  49.635  1.00  0.00           C  
ATOM    608  H   LEU    40      91.124 131.270  48.725  1.00  0.00           H  
ATOM    609  HA  LEU    40      92.004 129.597  51.045  1.00  0.00           H  
ATOM    610  HB2 LEU    40      89.682 129.004  50.525  1.00  0.00           H  
ATOM    611  HB3 LEU    40      90.186 128.944  48.800  1.00  0.00           H  
ATOM    612  HG  LEU    40      91.480 126.851  49.467  1.00  0.00           H  
ATOM    613 HD11 LEU    40      91.182 125.935  51.705  1.00  0.00           H  
ATOM    614 HD12 LEU    40      91.942 127.458  51.656  1.00  0.00           H  
ATOM    615 HD13 LEU    40      90.195 127.431  52.081  1.00  0.00           H  
ATOM    616 HD21 LEU    40      89.129 126.794  48.585  1.00  0.00           H  
ATOM    617 HD22 LEU    40      89.400 125.459  49.691  1.00  0.00           H  
ATOM    618 HD23 LEU    40      88.408 126.982  50.122  1.00  0.00           H  
ATOM    619  N   LYS    41      93.889 128.471  49.837  1.00  0.00           N  
ATOM    620  CA  LYS    41      95.110 127.891  49.249  1.00  0.00           C  
ATOM    621  C   LYS    41      95.482 126.526  49.746  1.00  0.00           C  
ATOM    622  O   LYS    41      95.135 126.126  50.915  1.00  0.00           O  
ATOM    623  CB  LYS    41      96.161 128.945  49.552  1.00  0.00           C  
ATOM    624  CG  LYS    41      97.481 128.573  48.892  1.00  0.00           C  
ATOM    625  CD  LYS    41      98.573 129.586  49.218  1.00  0.00           C  
ATOM    626  CE  LYS    41      99.854 129.306  48.392  1.00  0.00           C  
ATOM    627  NZ  LYS    41     100.893 130.334  48.508  1.00  0.00           N1+
ATOM    628  H   LYS    41      93.956 128.499  50.845  1.00  0.00           H  
ATOM    629  HA  LYS    41      94.953 127.728  48.183  1.00  0.00           H  
ATOM    630  HB2 LYS    41      95.899 129.923  49.149  1.00  0.00           H  
ATOM    631  HB3 LYS    41      96.439 128.906  50.605  1.00  0.00           H  
ATOM    632  HG2 LYS    41      97.885 127.669  49.348  1.00  0.00           H  
ATOM    633  HG3 LYS    41      97.313 128.544  47.816  1.00  0.00           H  
ATOM    634  HD2 LYS    41      98.146 130.575  49.050  1.00  0.00           H  
ATOM    635  HD3 LYS    41      98.997 129.456  50.214  1.00  0.00           H  
ATOM    636  HE2 LYS    41     100.266 128.363  48.750  1.00  0.00           H  
ATOM    637  HE3 LYS    41      99.664 129.145  47.331  1.00  0.00           H  
ATOM    638  HZ1 LYS    41     101.662 130.269  47.857  1.00  0.00           H  
ATOM    639  HZ2 LYS    41     100.446 131.233  48.397  1.00  0.00           H  
ATOM    640  HZ3 LYS    41     101.247 130.424  49.450  1.00  0.00           H  
ATOM    641  N   HIP    42      96.181 125.709  48.908  1.00  0.00           N  
ATOM    642  CA  HIP    42      96.646 124.356  49.232  1.00  0.00           C  
ATOM    643  C   HIP    42      98.028 124.062  48.676  1.00  0.00           C  
ATOM    644  O   HIP    42      98.393 124.400  47.586  1.00  0.00           O  
ATOM    645  CB  HIP    42      95.626 123.276  48.655  1.00  0.00           C  
ATOM    646  CG  HIP    42      95.513 123.053  47.169  1.00  0.00           C  
ATOM    647  CD2 HIP    42      94.608 123.616  46.293  1.00  0.00           C  
ATOM    648  ND1 HIP    42      96.447 122.361  46.376  1.00  0.00           N1+
ATOM    649  CE1 HIP    42      96.138 122.566  45.065  1.00  0.00           C  
ATOM    650  NE2 HIP    42      94.941 123.158  44.981  1.00  0.00           N  
ATOM    651  H   HIP    42      96.453 126.039  47.992  1.00  0.00           H  
ATOM    652  HA  HIP    42      96.816 124.044  50.262  1.00  0.00           H  
ATOM    653  HB2 HIP    42      95.976 122.352  49.116  1.00  0.00           H  
ATOM    654  HB3 HIP    42      94.623 123.429  49.051  1.00  0.00           H  
ATOM    655  HD1 HIP    42      97.266 121.993  46.839  1.00  0.00           H  
ATOM    656  HD2 HIP    42      93.925 124.312  46.756  1.00  0.00           H  
ATOM    657  HE1 HIP    42      96.738 122.195  44.248  1.00  0.00           H  
ATOM    658  HE2 HIP    42      94.404 123.340  44.146  1.00  0.00           H  
ATOM    659  N   SER    43      98.873 123.353  49.472  1.00  0.00           N  
ATOM    660  CA  SER    43     100.216 122.867  49.043  1.00  0.00           C  
ATOM    661  C   SER    43      99.957 121.746  47.999  1.00  0.00           C  
ATOM    662  O   SER    43      98.771 121.453  47.664  1.00  0.00           O  
ATOM    663  CB  SER    43     100.975 122.369  50.293  1.00  0.00           C  
ATOM    664  OG  SER    43     100.618 121.118  50.727  1.00  0.00           O  
ATOM    665  H   SER    43      98.633 123.111  50.422  1.00  0.00           H  
ATOM    666  HA  SER    43     100.853 123.593  48.538  1.00  0.00           H  
ATOM    667  HB2 SER    43     102.035 122.443  50.049  1.00  0.00           H  
ATOM    668  HB3 SER    43     100.812 123.150  51.036  1.00  0.00           H  
ATOM    669  HG  SER    43     101.326 120.507  50.509  1.00  0.00           H  
ATOM    670  N   GLU    44     101.124 121.121  47.443  1.00  0.00           N  
ATOM    671  CA  GLU    44     101.081 120.610  46.078  1.00  0.00           C  
ATOM    672  C   GLU    44     100.232 119.277  45.965  1.00  0.00           C  
ATOM    673  O   GLU    44      99.652 119.042  44.937  1.00  0.00           O  
ATOM    674  CB  GLU    44     102.474 120.389  45.506  1.00  0.00           C  
ATOM    675  CG  GLU    44     102.656 119.933  44.005  1.00  0.00           C  
ATOM    676  CD  GLU    44     102.050 120.946  42.978  1.00  0.00           C  
ATOM    677  OE1 GLU    44     101.924 122.186  43.265  1.00  0.00           O  
ATOM    678  OE2 GLU    44     101.665 120.486  41.900  1.00  0.00           O1-
ATOM    679  H   GLU    44     102.047 121.368  47.770  1.00  0.00           H  
ATOM    680  HA  GLU    44     100.579 121.338  45.440  1.00  0.00           H  
ATOM    681  HB2 GLU    44     102.999 121.338  45.613  1.00  0.00           H  
ATOM    682  HB3 GLU    44     103.035 119.760  46.196  1.00  0.00           H  
ATOM    683  HG2 GLU    44     103.716 119.911  43.753  1.00  0.00           H  
ATOM    684  HG3 GLU    44     102.429 118.878  43.845  1.00  0.00           H  
ATOM    685  N   HIP    45     100.244 118.561  47.074  1.00  0.00           N  
ATOM    686  CA  HIP    45      99.684 117.133  47.343  1.00  0.00           C  
ATOM    687  C   HIP    45      98.372 117.147  48.095  1.00  0.00           C  
ATOM    688  O   HIP    45      98.046 116.029  48.623  1.00  0.00           O  
ATOM    689  CB  HIP    45     100.730 116.328  48.150  1.00  0.00           C  
ATOM    690  CG  HIP    45     102.180 116.574  47.695  1.00  0.00           C  
ATOM    691  CD2 HIP    45     102.711 116.284  46.447  1.00  0.00           C  
ATOM    692  ND1 HIP    45     103.235 117.021  48.521  1.00  0.00           N1+
ATOM    693  CE1 HIP    45     104.372 116.865  47.775  1.00  0.00           C  
ATOM    694  NE2 HIP    45     104.064 116.422  46.499  1.00  0.00           N  
ATOM    695  H   HIP    45     100.785 119.007  47.801  1.00  0.00           H  
ATOM    696  HA  HIP    45      99.378 116.680  46.400  1.00  0.00           H  
ATOM    697  HB2 HIP    45     100.528 116.518  49.204  1.00  0.00           H  
ATOM    698  HB3 HIP    45     100.498 115.267  48.066  1.00  0.00           H  
ATOM    699  HD1 HIP    45     103.154 117.523  49.393  1.00  0.00           H  
ATOM    700  HD2 HIP    45     102.107 115.733  45.741  1.00  0.00           H  
ATOM    701  HE1 HIP    45     105.411 116.987  48.046  1.00  0.00           H  
ATOM    702  HE2 HIP    45     104.745 116.098  45.827  1.00  0.00           H  
ATOM    703  N   VAL    46      97.691 118.309  48.262  1.00  0.00           N  
ATOM    704  CA  VAL    46      96.502 118.509  49.111  1.00  0.00           C  
ATOM    705  C   VAL    46      95.348 118.967  48.209  1.00  0.00           C  
ATOM    706  O   VAL    46      95.667 119.664  47.181  1.00  0.00           O  
ATOM    707  CB  VAL    46      96.841 119.391  50.278  1.00  0.00           C  
ATOM    708  CG1 VAL    46      95.595 119.520  51.182  1.00  0.00           C  
ATOM    709  CG2 VAL    46      98.016 118.807  51.115  1.00  0.00           C  
ATOM    710  H   VAL    46      98.085 119.038  47.685  1.00  0.00           H  
ATOM    711  HA  VAL    46      96.238 117.500  49.427  1.00  0.00           H  
ATOM    712  HB  VAL    46      97.058 120.401  49.929  1.00  0.00           H  
ATOM    713 HG11 VAL    46      95.123 118.538  51.197  1.00  0.00           H  
ATOM    714 HG12 VAL    46      95.899 119.719  52.210  1.00  0.00           H  
ATOM    715 HG13 VAL    46      94.841 120.238  50.859  1.00  0.00           H  
ATOM    716 HG21 VAL    46      98.299 119.520  51.889  1.00  0.00           H  
ATOM    717 HG22 VAL    46      97.671 117.855  51.518  1.00  0.00           H  
ATOM    718 HG23 VAL    46      98.894 118.594  50.505  1.00  0.00           H  
ATOM    719  N   TRP    47      94.103 118.608  48.410  1.00  0.00           N  
ATOM    720  CA  TRP    47      92.900 119.088  47.732  1.00  0.00           C  
ATOM    721  C   TRP    47      91.959 119.708  48.852  1.00  0.00           C  
ATOM    722  O   TRP    47      91.910 119.280  49.957  1.00  0.00           O  
ATOM    723  CB  TRP    47      92.305 117.955  46.960  1.00  0.00           C  
ATOM    724  CG  TRP    47      91.114 118.512  46.265  1.00  0.00           C  
ATOM    725  CD1 TRP    47      89.855 118.244  46.616  1.00  0.00           C  
ATOM    726  CD2 TRP    47      91.017 119.478  45.121  1.00  0.00           C  
ATOM    727  CE2 TRP    47      89.653 119.644  44.813  1.00  0.00           C  
ATOM    728  CE3 TRP    47      91.919 120.161  44.296  1.00  0.00           C  
ATOM    729  NE1 TRP    47      89.003 118.919  45.747  1.00  0.00           N  
ATOM    730  CZ2 TRP    47      89.128 120.396  43.774  1.00  0.00           C  
ATOM    731  CZ3 TRP    47      91.439 120.863  43.149  1.00  0.00           C  
ATOM    732  CH2 TRP    47      90.032 120.986  42.908  1.00  0.00           C  
ATOM    733  H   TRP    47      94.008 118.006  49.216  1.00  0.00           H  
ATOM    734  HA  TRP    47      93.131 119.930  47.079  1.00  0.00           H  
ATOM    735  HB2 TRP    47      93.156 117.769  46.304  1.00  0.00           H  
ATOM    736  HB3 TRP    47      92.172 117.109  47.634  1.00  0.00           H  
ATOM    737  HD1 TRP    47      89.569 117.546  47.389  1.00  0.00           H  
ATOM    738  HE1 TRP    47      88.018 118.793  45.933  1.00  0.00           H  
ATOM    739  HE3 TRP    47      92.994 120.068  44.340  1.00  0.00           H  
ATOM    740  HZ2 TRP    47      88.065 120.571  43.703  1.00  0.00           H  
ATOM    741  HZ3 TRP    47      92.211 121.282  42.521  1.00  0.00           H  
ATOM    742  HH2 TRP    47      89.705 121.566  42.058  1.00  0.00           H  
ATOM    743  N   VAL    48      91.170 120.748  48.451  1.00  0.00           N  
ATOM    744  CA  VAL    48      90.211 121.512  49.329  1.00  0.00           C  
ATOM    745  C   VAL    48      89.130 122.198  48.562  1.00  0.00           C  
ATOM    746  O   VAL    48      89.295 122.758  47.458  1.00  0.00           O  
ATOM    747  CB  VAL    48      91.087 122.448  50.184  1.00  0.00           C  
ATOM    748  CG1 VAL    48      91.919 123.446  49.337  1.00  0.00           C  
ATOM    749  CG2 VAL    48      90.160 122.925  51.315  1.00  0.00           C  
ATOM    750  H   VAL    48      91.401 121.131  47.546  1.00  0.00           H  
ATOM    751  HA  VAL    48      89.724 120.749  49.935  1.00  0.00           H  
ATOM    752  HB  VAL    48      91.789 121.822  50.736  1.00  0.00           H  
ATOM    753 HG11 VAL    48      92.440 123.026  48.476  1.00  0.00           H  
ATOM    754 HG12 VAL    48      91.377 124.296  48.923  1.00  0.00           H  
ATOM    755 HG13 VAL    48      92.701 123.807  50.004  1.00  0.00           H  
ATOM    756 HG21 VAL    48      90.886 123.329  52.021  1.00  0.00           H  
ATOM    757 HG22 VAL    48      89.460 123.749  51.182  1.00  0.00           H  
ATOM    758 HG23 VAL    48      89.757 122.088  51.885  1.00  0.00           H  
ATOM    759  N   GLU    49      87.890 122.157  49.088  1.00  0.00           N  
ATOM    760  CA  GLU    49      86.592 122.592  48.525  1.00  0.00           C  
ATOM    761  C   GLU    49      85.752 123.177  49.650  1.00  0.00           C  
ATOM    762  O   GLU    49      85.706 122.661  50.743  1.00  0.00           O  
ATOM    763  CB  GLU    49      85.942 121.373  47.865  1.00  0.00           C  
ATOM    764  CG  GLU    49      85.206 120.324  48.740  1.00  0.00           C  
ATOM    765  CD  GLU    49      85.299 118.863  48.155  1.00  0.00           C  
ATOM    766  OE1 GLU    49      85.944 117.920  48.704  1.00  0.00           O  
ATOM    767  OE2 GLU    49      84.736 118.601  47.066  1.00  0.00           O1-
ATOM    768  H   GLU    49      87.746 121.643  49.945  1.00  0.00           H  
ATOM    769  HA  GLU    49      86.802 123.280  47.706  1.00  0.00           H  
ATOM    770  HB2 GLU    49      85.131 121.816  47.286  1.00  0.00           H  
ATOM    771  HB3 GLU    49      86.683 120.912  47.212  1.00  0.00           H  
ATOM    772  HG2 GLU    49      85.651 120.219  49.729  1.00  0.00           H  
ATOM    773  HG3 GLU    49      84.166 120.633  48.851  1.00  0.00           H  
ATOM    774  N   VAL    50      85.009 124.255  49.373  1.00  0.00           N  
ATOM    775  CA  VAL    50      84.014 124.905  50.291  1.00  0.00           C  
ATOM    776  C   VAL    50      82.728 124.205  50.376  1.00  0.00           C  
ATOM    777  O   VAL    50      82.132 123.746  49.368  1.00  0.00           O  
ATOM    778  CB  VAL    50      83.889 126.349  49.866  1.00  0.00           C  
ATOM    779  CG1 VAL    50      83.010 127.131  50.854  1.00  0.00           C  
ATOM    780  CG2 VAL    50      85.203 127.030  49.995  1.00  0.00           C  
ATOM    781  H   VAL    50      84.852 124.371  48.382  1.00  0.00           H  
ATOM    782  HA  VAL    50      84.429 124.927  51.298  1.00  0.00           H  
ATOM    783  HB  VAL    50      83.603 126.438  48.818  1.00  0.00           H  
ATOM    784 HG11 VAL    50      83.269 128.181  50.993  1.00  0.00           H  
ATOM    785 HG12 VAL    50      81.964 127.076  50.552  1.00  0.00           H  
ATOM    786 HG13 VAL    50      83.220 126.742  51.851  1.00  0.00           H  
ATOM    787 HG21 VAL    50      85.160 128.118  49.942  1.00  0.00           H  
ATOM    788 HG22 VAL    50      85.701 126.822  50.942  1.00  0.00           H  
ATOM    789 HG23 VAL    50      85.862 126.736  49.179  1.00  0.00           H  
ATOM    790  N   VAL    51      82.148 123.901  51.530  1.00  0.00           N  
ATOM    791  CA  VAL    51      80.829 123.337  51.694  1.00  0.00           C  
ATOM    792  C   VAL    51      79.900 124.231  52.529  1.00  0.00           C  
ATOM    793  O   VAL    51      80.295 124.938  53.487  1.00  0.00           O  
ATOM    794  CB  VAL    51      80.931 121.804  52.264  1.00  0.00           C  
ATOM    795  CG1 VAL    51      79.549 121.295  52.787  1.00  0.00           C  
ATOM    796  CG2 VAL    51      81.703 120.937  51.240  1.00  0.00           C  
ATOM    797  H   VAL    51      82.583 124.289  52.355  1.00  0.00           H  
ATOM    798  HA  VAL    51      80.335 123.217  50.730  1.00  0.00           H  
ATOM    799  HB  VAL    51      81.479 121.790  53.206  1.00  0.00           H  
ATOM    800 HG11 VAL    51      78.831 121.081  51.995  1.00  0.00           H  
ATOM    801 HG12 VAL    51      79.707 120.345  53.297  1.00  0.00           H  
ATOM    802 HG13 VAL    51      79.216 122.054  53.495  1.00  0.00           H  
ATOM    803 HG21 VAL    51      81.527 119.895  51.510  1.00  0.00           H  
ATOM    804 HG22 VAL    51      81.305 121.006  50.228  1.00  0.00           H  
ATOM    805 HG23 VAL    51      82.742 121.265  51.217  1.00  0.00           H  
ATOM    806  N   ARG    52      78.612 124.232  52.262  1.00  0.00           N  
ATOM    807  CA  ARG    52      77.573 125.066  52.912  1.00  0.00           C  
ATOM    808  C   ARG    52      76.218 124.281  52.892  1.00  0.00           C  
ATOM    809  O   ARG    52      75.818 123.788  51.884  1.00  0.00           O  
ATOM    810  CB  ARG    52      77.558 126.496  52.188  1.00  0.00           C  
ATOM    811  CG  ARG    52      76.816 127.665  52.971  1.00  0.00           C  
ATOM    812  CD  ARG    52      76.726 128.943  52.247  1.00  0.00           C  
ATOM    813  NE  ARG    52      78.001 129.586  51.978  1.00  0.00           N  
ATOM    814  CZ  ARG    52      78.543 129.823  50.811  1.00  0.00           C  
ATOM    815  NH1 ARG    52      77.990 129.449  49.633  1.00  0.00           N1+
ATOM    816  NH2 ARG    52      79.698 130.528  50.764  1.00  0.00           N  
ATOM    817  H   ARG    52      78.363 123.622  51.497  1.00  0.00           H  
ATOM    818  HA  ARG    52      77.874 125.196  53.952  1.00  0.00           H  
ATOM    819  HB2 ARG    52      78.570 126.897  52.119  1.00  0.00           H  
ATOM    820  HB3 ARG    52      77.263 126.424  51.141  1.00  0.00           H  
ATOM    821  HG2 ARG    52      75.782 127.394  53.184  1.00  0.00           H  
ATOM    822  HG3 ARG    52      77.339 127.752  53.923  1.00  0.00           H  
ATOM    823  HD2 ARG    52      76.039 128.960  51.401  1.00  0.00           H  
ATOM    824  HD3 ARG    52      76.127 129.609  52.868  1.00  0.00           H  
ATOM    825  HE  ARG    52      78.521 129.770  52.824  1.00  0.00           H  
ATOM    826 HH11 ARG    52      77.136 128.911  49.660  1.00  0.00           H  
ATOM    827 HH12 ARG    52      78.444 129.585  48.740  1.00  0.00           H  
ATOM    828 HH21 ARG    52      80.086 130.949  51.596  1.00  0.00           H  
ATOM    829 HH22 ARG    52      80.149 130.612  49.865  1.00  0.00           H  
ATOM    830  N   ASP    53      75.517 124.384  54.013  1.00  0.00           N  
ATOM    831  CA  ASP    53      74.180 123.775  54.248  1.00  0.00           C  
ATOM    832  C   ASP    53      74.185 122.258  53.888  1.00  0.00           C  
ATOM    833  O   ASP    53      73.107 121.633  53.666  1.00  0.00           O  
ATOM    834  CB  ASP    53      73.171 124.577  53.493  1.00  0.00           C  
ATOM    835  CG  ASP    53      73.241 126.084  53.684  1.00  0.00           C  
ATOM    836  OD1 ASP    53      72.722 126.801  52.770  1.00  0.00           O  
ATOM    837  OD2 ASP    53      73.721 126.545  54.736  1.00  0.00           O1-
ATOM    838  H   ASP    53      75.923 124.986  54.715  1.00  0.00           H  
ATOM    839  HA  ASP    53      74.017 123.870  55.322  1.00  0.00           H  
ATOM    840  HB2 ASP    53      73.158 124.373  52.422  1.00  0.00           H  
ATOM    841  HB3 ASP    53      72.167 124.283  53.800  1.00  0.00           H  
ATOM    842  N   GLY    54      75.317 121.574  53.902  1.00  0.00           N  
ATOM    843  CA  GLY    54      75.643 120.194  53.513  1.00  0.00           C  
ATOM    844  C   GLY    54      75.926 119.945  51.984  1.00  0.00           C  
ATOM    845  O   GLY    54      75.804 118.841  51.542  1.00  0.00           O  
ATOM    846  H   GLY    54      76.105 122.177  54.090  1.00  0.00           H  
ATOM    847  HA2 GLY    54      76.525 119.985  54.118  1.00  0.00           H  
ATOM    848  HA3 GLY    54      74.870 119.496  53.833  1.00  0.00           H  
ATOM    849  N   GLU    55      76.196 121.008  51.210  1.00  0.00           N  
ATOM    850  CA  GLU    55      76.495 120.945  49.764  1.00  0.00           C  
ATOM    851  C   GLU    55      77.704 121.783  49.300  1.00  0.00           C  
ATOM    852  O   GLU    55      78.215 122.784  49.853  1.00  0.00           O  
ATOM    853  CB  GLU    55      75.275 121.406  49.019  1.00  0.00           C  
ATOM    854  CG  GLU    55      75.335 121.395  47.470  1.00  0.00           C  
ATOM    855  CD  GLU    55      75.839 120.118  46.775  1.00  0.00           C  
ATOM    856  OE1 GLU    55      76.788 119.427  47.137  1.00  0.00           O  
ATOM    857  OE2 GLU    55      75.432 119.961  45.599  1.00  0.00           O1-
ATOM    858  H   GLU    55      76.259 121.965  51.526  1.00  0.00           H  
ATOM    859  HA  GLU    55      76.661 119.892  49.534  1.00  0.00           H  
ATOM    860  HB2 GLU    55      74.486 120.733  49.354  1.00  0.00           H  
ATOM    861  HB3 GLU    55      74.908 122.357  49.405  1.00  0.00           H  
ATOM    862  HG2 GLU    55      74.327 121.618  47.121  1.00  0.00           H  
ATOM    863  HG3 GLU    55      76.056 122.169  47.208  1.00  0.00           H  
ATOM    864  N   ALA    56      78.377 121.291  48.243  1.00  0.00           N  
ATOM    865  CA  ALA    56      79.572 121.847  47.624  1.00  0.00           C  
ATOM    866  C   ALA    56      79.410 123.225  46.948  1.00  0.00           C  
ATOM    867  O   ALA    56      78.329 123.577  46.470  1.00  0.00           O  
ATOM    868  CB  ALA    56      80.063 120.931  46.518  1.00  0.00           C  
ATOM    869  H   ALA    56      77.953 120.486  47.804  1.00  0.00           H  
ATOM    870  HA  ALA    56      80.326 121.976  48.399  1.00  0.00           H  
ATOM    871  HB1 ALA    56      80.012 119.896  46.856  1.00  0.00           H  
ATOM    872  HB2 ALA    56      79.396 121.016  45.660  1.00  0.00           H  
ATOM    873  HB3 ALA    56      81.036 121.147  46.077  1.00  0.00           H  
ATOM    874  N   GLU    57      80.498 124.075  46.871  1.00  0.00           N  
ATOM    875  CA  GLU    57      80.649 125.397  46.280  1.00  0.00           C  
ATOM    876  C   GLU    57      81.700 125.339  45.158  1.00  0.00           C  
ATOM    877  O   GLU    57      82.281 124.304  44.809  1.00  0.00           O  
ATOM    878  CB  GLU    57      80.937 126.404  47.366  1.00  0.00           C  
ATOM    879  CG  GLU    57      79.759 127.242  47.722  1.00  0.00           C  
ATOM    880  CD  GLU    57      79.575 128.450  46.806  1.00  0.00           C  
ATOM    881  OE1 GLU    57      79.617 128.316  45.536  1.00  0.00           O  
ATOM    882  OE2 GLU    57      79.168 129.571  47.211  1.00  0.00           O1-
ATOM    883  H   GLU    57      81.389 123.668  47.116  1.00  0.00           H  
ATOM    884  HA  GLU    57      79.686 125.575  45.801  1.00  0.00           H  
ATOM    885  HB2 GLU    57      81.360 125.889  48.228  1.00  0.00           H  
ATOM    886  HB3 GLU    57      81.687 127.082  46.958  1.00  0.00           H  
ATOM    887  HG2 GLU    57      78.874 126.607  47.759  1.00  0.00           H  
ATOM    888  HG3 GLU    57      80.029 127.509  48.744  1.00  0.00           H  
ATOM    889  N   GLU    58      81.735 126.474  44.484  1.00  0.00           N  
ATOM    890  CA  GLU    58      82.628 126.644  43.305  1.00  0.00           C  
ATOM    891  C   GLU    58      84.067 126.409  43.593  1.00  0.00           C  
ATOM    892  O   GLU    58      84.497 126.789  44.737  1.00  0.00           O  
ATOM    893  CB  GLU    58      82.413 128.102  42.921  1.00  0.00           C  
ATOM    894  CG  GLU    58      83.174 128.662  41.693  1.00  0.00           C  
ATOM    895  CD  GLU    58      82.704 128.008  40.357  1.00  0.00           C  
ATOM    896  OE1 GLU    58      82.451 128.716  39.343  1.00  0.00           O  
ATOM    897  OE2 GLU    58      82.598 126.798  40.213  1.00  0.00           O1-
ATOM    898  H   GLU    58      81.227 127.257  44.869  1.00  0.00           H  
ATOM    899  HA  GLU    58      82.335 125.934  42.531  1.00  0.00           H  
ATOM    900  HB2 GLU    58      81.386 128.062  42.558  1.00  0.00           H  
ATOM    901  HB3 GLU    58      82.421 128.799  43.759  1.00  0.00           H  
ATOM    902  HG2 GLU    58      82.984 129.735  41.678  1.00  0.00           H  
ATOM    903  HG3 GLU    58      84.247 128.488  41.773  1.00  0.00           H  
ATOM    904  N   VAL    59      84.822 125.825  42.636  1.00  0.00           N  
ATOM    905  CA  VAL    59      86.254 125.545  42.842  1.00  0.00           C  
ATOM    906  C   VAL    59      87.159 126.686  42.915  1.00  0.00           C  
ATOM    907  O   VAL    59      86.944 127.756  42.332  1.00  0.00           O  
ATOM    908  CB  VAL    59      86.627 124.519  41.697  1.00  0.00           C  
ATOM    909  CG1 VAL    59      87.994 124.052  41.780  1.00  0.00           C  
ATOM    910  CG2 VAL    59      85.657 123.317  41.673  1.00  0.00           C  
ATOM    911  H   VAL    59      84.297 125.503  41.835  1.00  0.00           H  
ATOM    912  HA  VAL    59      86.308 125.072  43.822  1.00  0.00           H  
ATOM    913  HB  VAL    59      86.459 125.094  40.787  1.00  0.00           H  
ATOM    914 HG11 VAL    59      88.167 123.238  41.076  1.00  0.00           H  
ATOM    915 HG12 VAL    59      88.643 124.891  41.528  1.00  0.00           H  
ATOM    916 HG13 VAL    59      88.222 123.698  42.785  1.00  0.00           H  
ATOM    917 HG21 VAL    59      85.677 122.921  42.688  1.00  0.00           H  
ATOM    918 HG22 VAL    59      84.725 123.576  41.169  1.00  0.00           H  
ATOM    919 HG23 VAL    59      86.087 122.508  41.082  1.00  0.00           H  
ATOM    920  N   ALA    60      88.230 126.436  43.662  1.00  0.00           N  
ATOM    921  CA  ALA    60      89.361 127.386  43.800  1.00  0.00           C  
ATOM    922  C   ALA    60      90.246 127.480  42.536  1.00  0.00           C  
ATOM    923  O   ALA    60      91.389 127.002  42.533  1.00  0.00           O  
ATOM    924  CB  ALA    60      90.180 126.965  45.071  1.00  0.00           C  
ATOM    925  H   ALA    60      88.349 125.544  44.120  1.00  0.00           H  
ATOM    926  HA  ALA    60      88.878 128.357  43.914  1.00  0.00           H  
ATOM    927  HB1 ALA    60      90.951 127.736  45.095  1.00  0.00           H  
ATOM    928  HB2 ALA    60      89.588 127.036  45.984  1.00  0.00           H  
ATOM    929  HB3 ALA    60      90.595 125.958  45.083  1.00  0.00           H  
ATOM    930  N   THR    61      89.667 127.940  41.381  1.00  0.00           N  
ATOM    931  CA  THR    61      90.400 127.963  40.139  1.00  0.00           C  
ATOM    932  C   THR    61      91.482 129.085  40.110  1.00  0.00           C  
ATOM    933  O   THR    61      92.415 128.851  39.333  1.00  0.00           O  
ATOM    934  CB  THR    61      89.425 128.188  38.977  1.00  0.00           C  
ATOM    935  CG2 THR    61      88.268 127.234  39.078  1.00  0.00           C  
ATOM    936  OG1 THR    61      89.018 129.498  38.912  1.00  0.00           O  
ATOM    937  H   THR    61      88.663 128.051  41.385  1.00  0.00           H  
ATOM    938  HA  THR    61      90.915 127.019  39.962  1.00  0.00           H  
ATOM    939  HB  THR    61      89.878 127.962  38.013  1.00  0.00           H  
ATOM    940  HG1 THR    61      88.569 129.792  39.708  1.00  0.00           H  
ATOM    941 HG21 THR    61      87.551 127.639  39.792  1.00  0.00           H  
ATOM    942 HG22 THR    61      87.802 127.121  38.099  1.00  0.00           H  
ATOM    943 HG23 THR    61      88.584 126.222  39.331  1.00  0.00           H  
ATOM    944  N   ASN    62      91.409 130.057  40.991  1.00  0.00           N  
ATOM    945  CA  ASN    62      92.287 131.145  41.033  1.00  0.00           C  
ATOM    946  C   ASN    62      92.233 131.749  42.441  1.00  0.00           C  
ATOM    947  O   ASN    62      91.158 132.072  42.964  1.00  0.00           O  
ATOM    948  CB  ASN    62      91.789 132.224  39.986  1.00  0.00           C  
ATOM    949  CG  ASN    62      92.651 133.544  39.870  1.00  0.00           C  
ATOM    950  ND2 ASN    62      92.375 134.350  38.884  1.00  0.00           N  
ATOM    951  OD1 ASN    62      93.621 133.709  40.600  1.00  0.00           O  
ATOM    952  H   ASN    62      90.536 130.186  41.480  1.00  0.00           H  
ATOM    953  HA  ASN    62      93.296 130.870  40.726  1.00  0.00           H  
ATOM    954  HB2 ASN    62      91.834 131.697  39.033  1.00  0.00           H  
ATOM    955  HB3 ASN    62      90.788 132.628  40.143  1.00  0.00           H  
ATOM    956 HD21 ASN    62      93.190 134.875  38.602  1.00  0.00           H  
ATOM    957 HD22 ASN    62      91.536 134.178  38.349  1.00  0.00           H  
ATOM    958  N   GLY    63      93.452 132.163  42.878  1.00  0.00           N  
ATOM    959  CA  GLY    63      93.700 132.835  44.192  1.00  0.00           C  
ATOM    960  C   GLY    63      93.060 134.205  44.306  1.00  0.00           C  
ATOM    961  O   GLY    63      92.969 134.736  45.461  1.00  0.00           O  
ATOM    962  H   GLY    63      94.242 132.217  42.251  1.00  0.00           H  
ATOM    963  HA2 GLY    63      93.220 132.219  44.952  1.00  0.00           H  
ATOM    964  HA3 GLY    63      94.783 132.826  44.315  1.00  0.00           H  
ATOM    965  N   LYS    64      92.556 134.770  43.200  1.00  0.00           N  
ATOM    966  CA  LYS    64      91.676 135.957  43.166  1.00  0.00           C  
ATOM    967  C   LYS    64      90.211 135.866  43.672  1.00  0.00           C  
ATOM    968  O   LYS    64      89.613 136.844  44.041  1.00  0.00           O  
ATOM    969  CB  LYS    64      91.782 136.543  41.677  1.00  0.00           C  
ATOM    970  CG  LYS    64      91.170 137.977  41.487  1.00  0.00           C  
ATOM    971  CD  LYS    64      91.547 138.494  40.065  1.00  0.00           C  
ATOM    972  CE  LYS    64      90.877 139.875  39.919  1.00  0.00           C  
ATOM    973  NZ  LYS    64      91.061 140.416  38.539  1.00  0.00           N1+
ATOM    974  H   LYS    64      92.808 134.271  42.359  1.00  0.00           H  
ATOM    975  HA  LYS    64      92.163 136.703  43.793  1.00  0.00           H  
ATOM    976  HB2 LYS    64      92.843 136.630  41.441  1.00  0.00           H  
ATOM    977  HB3 LYS    64      91.293 135.896  40.949  1.00  0.00           H  
ATOM    978  HG2 LYS    64      90.094 138.035  41.653  1.00  0.00           H  
ATOM    979  HG3 LYS    64      91.581 138.578  42.299  1.00  0.00           H  
ATOM    980  HD2 LYS    64      92.619 138.691  40.042  1.00  0.00           H  
ATOM    981  HD3 LYS    64      91.376 137.819  39.226  1.00  0.00           H  
ATOM    982  HE2 LYS    64      89.825 139.774  40.183  1.00  0.00           H  
ATOM    983  HE3 LYS    64      91.418 140.540  40.592  1.00  0.00           H  
ATOM    984  HZ1 LYS    64      90.503 139.969  37.826  1.00  0.00           H  
ATOM    985  HZ2 LYS    64      90.580 141.303  38.483  1.00  0.00           H  
ATOM    986  HZ3 LYS    64      92.010 140.557  38.225  1.00  0.00           H  
ATOM    987  N   GLN    65      89.739 134.650  43.756  1.00  0.00           N  
ATOM    988  CA  GLN    65      88.391 134.268  44.278  1.00  0.00           C  
ATOM    989  C   GLN    65      88.276 134.460  45.855  1.00  0.00           C  
ATOM    990  O   GLN    65      89.265 134.281  46.583  1.00  0.00           O  
ATOM    991  CB  GLN    65      87.970 132.822  43.899  1.00  0.00           C  
ATOM    992  CG  GLN    65      87.885 132.516  42.438  1.00  0.00           C  
ATOM    993  CD  GLN    65      87.543 131.044  42.175  1.00  0.00           C  
ATOM    994  NE2 GLN    65      86.479 130.520  42.787  1.00  0.00           N  
ATOM    995  OE1 GLN    65      88.323 130.388  41.430  1.00  0.00           O  
ATOM    996  H   GLN    65      90.344 133.904  43.444  1.00  0.00           H  
ATOM    997  HA  GLN    65      87.709 134.993  43.832  1.00  0.00           H  
ATOM    998  HB2 GLN    65      88.749 132.236  44.389  1.00  0.00           H  
ATOM    999  HB3 GLN    65      87.019 132.473  44.300  1.00  0.00           H  
ATOM   1000  HG2 GLN    65      87.073 133.095  41.998  1.00  0.00           H  
ATOM   1001  HG3 GLN    65      88.858 132.641  41.963  1.00  0.00           H  
ATOM   1002 HE21 GLN    65      86.338 129.544  42.569  1.00  0.00           H  
ATOM   1003 HE22 GLN    65      85.770 131.076  43.243  1.00  0.00           H  
ATOM   1004  N   ARG    66      87.036 134.654  46.354  1.00  0.00           N  
ATOM   1005  CA  ARG    66      86.513 134.629  47.721  1.00  0.00           C  
ATOM   1006  C   ARG    66      85.214 133.901  47.771  1.00  0.00           C  
ATOM   1007  O   ARG    66      84.565 133.627  46.774  1.00  0.00           O  
ATOM   1008  CB  ARG    66      86.289 136.099  48.207  1.00  0.00           C  
ATOM   1009  CG  ARG    66      87.545 136.683  48.798  1.00  0.00           C  
ATOM   1010  CD  ARG    66      87.209 138.113  49.215  1.00  0.00           C  
ATOM   1011  NE  ARG    66      87.651 139.110  48.288  1.00  0.00           N  
ATOM   1012  CZ  ARG    66      87.344 140.432  48.296  1.00  0.00           C  
ATOM   1013  NH1 ARG    66      86.578 140.981  49.189  1.00  0.00           N1+
ATOM   1014  NH2 ARG    66      87.981 141.146  47.471  1.00  0.00           N  
ATOM   1015  H   ARG    66      86.226 134.735  45.756  1.00  0.00           H  
ATOM   1016  HA  ARG    66      87.356 134.191  48.256  1.00  0.00           H  
ATOM   1017  HB2 ARG    66      86.059 136.739  47.355  1.00  0.00           H  
ATOM   1018  HB3 ARG    66      85.480 136.123  48.938  1.00  0.00           H  
ATOM   1019  HG2 ARG    66      87.959 136.182  49.673  1.00  0.00           H  
ATOM   1020  HG3 ARG    66      88.313 136.823  48.038  1.00  0.00           H  
ATOM   1021  HD2 ARG    66      86.153 138.338  49.363  1.00  0.00           H  
ATOM   1022  HD3 ARG    66      87.748 138.320  50.140  1.00  0.00           H  
ATOM   1023  HE  ARG    66      88.190 138.811  47.488  1.00  0.00           H  
ATOM   1024 HH11 ARG    66      85.992 140.535  49.881  1.00  0.00           H  
ATOM   1025 HH12 ARG    66      86.617 141.977  49.351  1.00  0.00           H  
ATOM   1026 HH21 ARG    66      88.566 140.733  46.759  1.00  0.00           H  
ATOM   1027 HH22 ARG    66      88.088 142.146  47.565  1.00  0.00           H  
ATOM   1028  N   TRP    67      84.795 133.458  48.930  1.00  0.00           N  
ATOM   1029  CA  TRP    67      83.500 132.786  49.118  1.00  0.00           C  
ATOM   1030  C   TRP    67      82.914 133.422  50.352  1.00  0.00           C  
ATOM   1031  O   TRP    67      83.638 133.922  51.249  1.00  0.00           O  
ATOM   1032  CB  TRP    67      83.710 131.355  49.277  1.00  0.00           C  
ATOM   1033  CG  TRP    67      84.213 130.640  48.014  1.00  0.00           C  
ATOM   1034  CD1 TRP    67      83.493 129.973  47.120  1.00  0.00           C  
ATOM   1035  CD2 TRP    67      85.601 130.385  47.656  1.00  0.00           C  
ATOM   1036  CE2 TRP    67      85.636 129.761  46.428  1.00  0.00           C  
ATOM   1037  CE3 TRP    67      86.825 130.784  48.221  1.00  0.00           C  
ATOM   1038  NE1 TRP    67      84.368 129.429  46.164  1.00  0.00           N  
ATOM   1039  CZ2 TRP    67      86.809 129.499  45.680  1.00  0.00           C  
ATOM   1040  CZ3 TRP    67      88.014 130.644  47.475  1.00  0.00           C  
ATOM   1041  CH2 TRP    67      88.028 130.041  46.183  1.00  0.00           C  
ATOM   1042  H   TRP    67      85.248 133.540  49.829  1.00  0.00           H  
ATOM   1043  HA  TRP    67      82.831 133.008  48.287  1.00  0.00           H  
ATOM   1044  HB2 TRP    67      84.564 131.231  49.942  1.00  0.00           H  
ATOM   1045  HB3 TRP    67      82.826 130.790  49.572  1.00  0.00           H  
ATOM   1046  HD1 TRP    67      82.415 129.929  47.162  1.00  0.00           H  
ATOM   1047  HE1 TRP    67      84.222 128.676  45.507  1.00  0.00           H  
ATOM   1048  HE3 TRP    67      86.953 131.181  49.217  1.00  0.00           H  
ATOM   1049  HZ2 TRP    67      86.650 128.997  44.738  1.00  0.00           H  
ATOM   1050  HZ3 TRP    67      88.949 131.043  47.840  1.00  0.00           H  
ATOM   1051  HH2 TRP    67      88.910 129.860  45.587  1.00  0.00           H  
ATOM   1052  N   LEU    68      81.580 133.356  50.400  1.00  0.00           N  
ATOM   1053  CA  LEU    68      80.839 133.995  51.514  1.00  0.00           C  
ATOM   1054  C   LEU    68      80.911 133.125  52.815  1.00  0.00           C  
ATOM   1055  O   LEU    68      80.560 131.952  52.945  1.00  0.00           O  
ATOM   1056  CB  LEU    68      79.363 134.172  51.030  1.00  0.00           C  
ATOM   1057  CG  LEU    68      78.310 134.673  52.124  1.00  0.00           C  
ATOM   1058  CD1 LEU    68      77.132 135.373  51.509  1.00  0.00           C  
ATOM   1059  CD2 LEU    68      77.743 133.482  52.951  1.00  0.00           C  
ATOM   1060  H   LEU    68      81.137 132.818  49.670  1.00  0.00           H  
ATOM   1061  HA  LEU    68      81.184 135.004  51.739  1.00  0.00           H  
ATOM   1062  HB2 LEU    68      79.431 134.870  50.195  1.00  0.00           H  
ATOM   1063  HB3 LEU    68      78.987 133.274  50.539  1.00  0.00           H  
ATOM   1064  HG  LEU    68      78.868 135.389  52.726  1.00  0.00           H  
ATOM   1065 HD11 LEU    68      77.487 136.300  51.058  1.00  0.00           H  
ATOM   1066 HD12 LEU    68      76.778 134.719  50.712  1.00  0.00           H  
ATOM   1067 HD13 LEU    68      76.380 135.489  52.289  1.00  0.00           H  
ATOM   1068 HD21 LEU    68      78.469 133.082  53.658  1.00  0.00           H  
ATOM   1069 HD22 LEU    68      77.102 133.880  53.738  1.00  0.00           H  
ATOM   1070 HD23 LEU    68      77.184 132.756  52.361  1.00  0.00           H  
ATOM   1071  N   LEU    69      81.296 133.834  53.870  1.00  0.00           N  
ATOM   1072  CA  LEU    69      81.390 133.272  55.209  1.00  0.00           C  
ATOM   1073  C   LEU    69      79.989 133.421  55.931  1.00  0.00           C  
ATOM   1074  O   LEU    69      79.508 134.551  56.238  1.00  0.00           O  
ATOM   1075  CB  LEU    69      82.411 134.020  55.968  1.00  0.00           C  
ATOM   1076  CG  LEU    69      82.733 133.642  57.386  1.00  0.00           C  
ATOM   1077  CD1 LEU    69      83.132 132.110  57.457  1.00  0.00           C  
ATOM   1078  CD2 LEU    69      83.915 134.393  57.963  1.00  0.00           C  
ATOM   1079  H   LEU    69      81.474 134.821  53.748  1.00  0.00           H  
ATOM   1080  HA  LEU    69      81.651 132.218  55.119  1.00  0.00           H  
ATOM   1081  HB2 LEU    69      83.378 134.033  55.467  1.00  0.00           H  
ATOM   1082  HB3 LEU    69      81.978 135.015  56.072  1.00  0.00           H  
ATOM   1083  HG  LEU    69      81.908 133.706  58.095  1.00  0.00           H  
ATOM   1084 HD11 LEU    69      83.378 131.876  58.493  1.00  0.00           H  
ATOM   1085 HD12 LEU    69      82.283 131.534  57.088  1.00  0.00           H  
ATOM   1086 HD13 LEU    69      83.940 131.919  56.751  1.00  0.00           H  
ATOM   1087 HD21 LEU    69      84.787 134.192  57.340  1.00  0.00           H  
ATOM   1088 HD22 LEU    69      83.809 135.477  57.911  1.00  0.00           H  
ATOM   1089 HD23 LEU    69      84.017 134.152  59.021  1.00  0.00           H  
ATOM   1090  N   SER    70      79.404 132.232  56.203  1.00  0.00           N  
ATOM   1091  CA  SER    70      78.111 131.983  56.974  1.00  0.00           C  
ATOM   1092  C   SER    70      78.359 131.082  58.192  1.00  0.00           C  
ATOM   1093  O   SER    70      79.352 130.395  58.244  1.00  0.00           O  
ATOM   1094  CB  SER    70      76.995 131.351  56.185  1.00  0.00           C  
ATOM   1095  OG  SER    70      77.142 129.941  55.904  1.00  0.00           O  
ATOM   1096  H   SER    70      79.986 131.433  55.997  1.00  0.00           H  
ATOM   1097  HA  SER    70      77.696 132.911  57.367  1.00  0.00           H  
ATOM   1098  HB2 SER    70      76.051 131.446  56.722  1.00  0.00           H  
ATOM   1099  HB3 SER    70      76.924 131.783  55.187  1.00  0.00           H  
ATOM   1100  HG  SER    70      76.251 129.640  55.712  1.00  0.00           H  
ATOM   1101  N   PRO    71      77.474 131.032  59.204  1.00  0.00           N  
ATOM   1102  CA  PRO    71      77.629 130.080  60.261  1.00  0.00           C  
ATOM   1103  C   PRO    71      77.585 128.612  59.879  1.00  0.00           C  
ATOM   1104  O   PRO    71      78.037 127.820  60.667  1.00  0.00           O  
ATOM   1105  CB  PRO    71      76.424 130.306  61.182  1.00  0.00           C  
ATOM   1106  CG  PRO    71      76.165 131.752  60.932  1.00  0.00           C  
ATOM   1107  CD  PRO    71      76.410 131.942  59.397  1.00  0.00           C  
ATOM   1108  HA  PRO    71      78.578 130.254  60.768  1.00  0.00           H  
ATOM   1109  HB2 PRO    71      75.496 129.850  60.837  1.00  0.00           H  
ATOM   1110  HB3 PRO    71      76.672 129.937  62.177  1.00  0.00           H  
ATOM   1111  HG2 PRO    71      75.132 131.980  61.196  1.00  0.00           H  
ATOM   1112  HG3 PRO    71      76.836 132.352  61.546  1.00  0.00           H  
ATOM   1113  HD2 PRO    71      75.567 131.674  58.761  1.00  0.00           H  
ATOM   1114  HD3 PRO    71      76.792 132.962  59.432  1.00  0.00           H  
ATOM   1115  N   SER    72      77.137 128.284  58.657  1.00  0.00           N  
ATOM   1116  CA  SER    72      77.110 126.878  58.134  1.00  0.00           C  
ATOM   1117  C   SER    72      78.341 126.460  57.369  1.00  0.00           C  
ATOM   1118  O   SER    72      78.555 125.301  57.184  1.00  0.00           O  
ATOM   1119  CB  SER    72      75.928 126.619  57.187  1.00  0.00           C  
ATOM   1120  OG  SER    72      75.930 127.273  55.960  1.00  0.00           O  
ATOM   1121  H   SER    72      76.887 128.973  57.961  1.00  0.00           H  
ATOM   1122  HA  SER    72      77.010 126.227  59.003  1.00  0.00           H  
ATOM   1123  HB2 SER    72      75.768 125.565  56.959  1.00  0.00           H  
ATOM   1124  HB3 SER    72      75.044 126.912  57.753  1.00  0.00           H  
ATOM   1125  HG  SER    72      75.109 127.004  55.542  1.00  0.00           H  
ATOM   1126  N   THR    73      79.197 127.408  56.870  1.00  0.00           N  
ATOM   1127  CA  THR    73      80.240 127.294  55.785  1.00  0.00           C  
ATOM   1128  C   THR    73      81.496 126.613  56.350  1.00  0.00           C  
ATOM   1129  O   THR    73      82.018 127.127  57.391  1.00  0.00           O  
ATOM   1130  CB  THR    73      80.613 128.755  55.303  1.00  0.00           C  
ATOM   1131  CG2 THR    73      81.843 128.622  54.373  1.00  0.00           C  
ATOM   1132  OG1 THR    73      79.619 129.238  54.599  1.00  0.00           O  
ATOM   1133  H   THR    73      78.938 128.355  57.106  1.00  0.00           H  
ATOM   1134  HA  THR    73      79.894 126.616  55.005  1.00  0.00           H  
ATOM   1135  HB  THR    73      80.864 129.362  56.173  1.00  0.00           H  
ATOM   1136  HG1 THR    73      78.969 129.779  55.053  1.00  0.00           H  
ATOM   1137 HG21 THR    73      82.684 128.566  55.064  1.00  0.00           H  
ATOM   1138 HG22 THR    73      81.952 127.722  53.768  1.00  0.00           H  
ATOM   1139 HG23 THR    73      81.899 129.453  53.670  1.00  0.00           H  
ATOM   1140  N   THR    74      82.093 125.600  55.671  1.00  0.00           N  
ATOM   1141  CA  THR    74      83.256 124.820  56.048  1.00  0.00           C  
ATOM   1142  C   THR    74      84.097 124.489  54.765  1.00  0.00           C  
ATOM   1143  O   THR    74      83.753 124.796  53.681  1.00  0.00           O  
ATOM   1144  CB  THR    74      82.778 123.593  56.879  1.00  0.00           C  
ATOM   1145  CG2 THR    74      82.098 122.653  55.872  1.00  0.00           C  
ATOM   1146  OG1 THR    74      83.962 122.997  57.408  1.00  0.00           O  
ATOM   1147  H   THR    74      81.763 125.393  54.739  1.00  0.00           H  
ATOM   1148  HA  THR    74      83.795 125.449  56.756  1.00  0.00           H  
ATOM   1149  HB  THR    74      82.136 123.974  57.673  1.00  0.00           H  
ATOM   1150  HG1 THR    74      83.684 122.437  58.137  1.00  0.00           H  
ATOM   1151 HG21 THR    74      81.114 122.931  55.494  1.00  0.00           H  
ATOM   1152 HG22 THR    74      82.787 122.521  55.038  1.00  0.00           H  
ATOM   1153 HG23 THR    74      82.000 121.612  56.179  1.00  0.00           H  
ATOM   1154  N   LEU    75      85.265 123.830  54.971  1.00  0.00           N  
ATOM   1155  CA  LEU    75      85.927 123.083  53.921  1.00  0.00           C  
ATOM   1156  C   LEU    75      85.994 121.570  54.187  1.00  0.00           C  
ATOM   1157  O   LEU    75      86.201 121.265  55.379  1.00  0.00           O  
ATOM   1158  CB  LEU    75      87.420 123.609  53.856  1.00  0.00           C  
ATOM   1159  CG  LEU    75      87.732 125.043  54.364  1.00  0.00           C  
ATOM   1160  CD1 LEU    75      89.249 125.409  54.425  1.00  0.00           C  
ATOM   1161  CD2 LEU    75      87.002 126.276  53.681  1.00  0.00           C  
ATOM   1162  H   LEU    75      85.499 123.583  55.922  1.00  0.00           H  
ATOM   1163  HA  LEU    75      85.446 123.197  52.949  1.00  0.00           H  
ATOM   1164  HB2 LEU    75      87.993 122.868  54.412  1.00  0.00           H  
ATOM   1165  HB3 LEU    75      87.810 123.523  52.842  1.00  0.00           H  
ATOM   1166  HG  LEU    75      87.373 125.105  55.391  1.00  0.00           H  
ATOM   1167 HD11 LEU    75      89.368 126.242  55.118  1.00  0.00           H  
ATOM   1168 HD12 LEU    75      89.872 124.663  54.920  1.00  0.00           H  
ATOM   1169 HD13 LEU    75      89.793 125.572  53.495  1.00  0.00           H  
ATOM   1170 HD21 LEU    75      86.955 126.131  52.602  1.00  0.00           H  
ATOM   1171 HD22 LEU    75      85.981 126.386  54.049  1.00  0.00           H  
ATOM   1172 HD23 LEU    75      87.606 127.181  53.739  1.00  0.00           H  
ATOM   1173  N   ARG    76      86.093 120.772  53.127  1.00  0.00           N  
ATOM   1174  CA  ARG    76      86.608 119.373  53.175  1.00  0.00           C  
ATOM   1175  C   ARG    76      88.002 119.367  52.586  1.00  0.00           C  
ATOM   1176  O   ARG    76      88.198 119.943  51.492  1.00  0.00           O  
ATOM   1177  CB  ARG    76      85.699 118.338  52.433  1.00  0.00           C  
ATOM   1178  CG  ARG    76      85.925 116.913  52.646  1.00  0.00           C  
ATOM   1179  CD  ARG    76      84.872 115.962  51.918  1.00  0.00           C  
ATOM   1180  NE  ARG    76      85.025 115.889  50.442  1.00  0.00           N  
ATOM   1181  CZ  ARG    76      84.538 115.082  49.551  1.00  0.00           C  
ATOM   1182  NH1 ARG    76      83.843 114.053  49.820  1.00  0.00           N1+
ATOM   1183  NH2 ARG    76      84.771 115.346  48.290  1.00  0.00           N  
ATOM   1184  H   ARG    76      85.899 121.112  52.196  1.00  0.00           H  
ATOM   1185  HA  ARG    76      86.690 119.025  54.205  1.00  0.00           H  
ATOM   1186  HB2 ARG    76      84.670 118.553  52.722  1.00  0.00           H  
ATOM   1187  HB3 ARG    76      85.714 118.525  51.360  1.00  0.00           H  
ATOM   1188  HG2 ARG    76      86.906 116.622  52.270  1.00  0.00           H  
ATOM   1189  HG3 ARG    76      85.868 116.747  53.722  1.00  0.00           H  
ATOM   1190  HD2 ARG    76      84.982 114.992  52.403  1.00  0.00           H  
ATOM   1191  HD3 ARG    76      83.860 116.318  52.111  1.00  0.00           H  
ATOM   1192  HE  ARG    76      85.400 116.713  49.993  1.00  0.00           H  
ATOM   1193 HH11 ARG    76      83.481 113.960  50.758  1.00  0.00           H  
ATOM   1194 HH12 ARG    76      83.295 113.583  49.113  1.00  0.00           H  
ATOM   1195 HH21 ARG    76      85.365 116.142  48.107  1.00  0.00           H  
ATOM   1196 HH22 ARG    76      84.514 114.655  47.600  1.00  0.00           H  
ATOM   1197  N   VAL    77      88.971 118.833  53.319  1.00  0.00           N  
ATOM   1198  CA  VAL    77      90.348 118.635  52.926  1.00  0.00           C  
ATOM   1199  C   VAL    77      90.503 117.190  52.577  1.00  0.00           C  
ATOM   1200  O   VAL    77      90.084 116.392  53.345  1.00  0.00           O  
ATOM   1201  CB  VAL    77      91.329 119.164  54.062  1.00  0.00           C  
ATOM   1202  CG1 VAL    77      92.747 118.692  53.870  1.00  0.00           C  
ATOM   1203  CG2 VAL    77      91.360 120.680  54.102  1.00  0.00           C  
ATOM   1204  H   VAL    77      88.689 118.477  54.221  1.00  0.00           H  
ATOM   1205  HA  VAL    77      90.667 119.154  52.022  1.00  0.00           H  
ATOM   1206  HB  VAL    77      90.997 118.767  55.021  1.00  0.00           H  
ATOM   1207 HG11 VAL    77      92.955 117.631  54.007  1.00  0.00           H  
ATOM   1208 HG12 VAL    77      93.064 118.671  52.827  1.00  0.00           H  
ATOM   1209 HG13 VAL    77      93.468 119.345  54.363  1.00  0.00           H  
ATOM   1210 HG21 VAL    77      90.351 121.085  54.181  1.00  0.00           H  
ATOM   1211 HG22 VAL    77      91.979 120.985  54.946  1.00  0.00           H  
ATOM   1212 HG23 VAL    77      91.771 120.971  53.135  1.00  0.00           H  
ATOM   1213  N   THR    78      91.265 116.833  51.492  1.00  0.00           N  
ATOM   1214  CA  THR    78      91.575 115.480  50.976  1.00  0.00           C  
ATOM   1215  C   THR    78      93.001 115.255  50.609  1.00  0.00           C  
ATOM   1216  O   THR    78      93.643 116.161  49.991  1.00  0.00           O  
ATOM   1217  CB  THR    78      90.708 115.070  49.767  1.00  0.00           C  
ATOM   1218  CG2 THR    78      90.918 113.684  49.215  1.00  0.00           C  
ATOM   1219  OG1 THR    78      89.382 115.027  50.157  1.00  0.00           O  
ATOM   1220  H   THR    78      91.538 117.641  50.951  1.00  0.00           H  
ATOM   1221  HA  THR    78      91.448 114.827  51.839  1.00  0.00           H  
ATOM   1222  HB  THR    78      90.855 115.749  48.927  1.00  0.00           H  
ATOM   1223  HG1 THR    78      89.265 115.968  50.007  1.00  0.00           H  
ATOM   1224 HG21 THR    78      90.037 113.317  48.689  1.00  0.00           H  
ATOM   1225 HG22 THR    78      91.733 113.683  48.491  1.00  0.00           H  
ATOM   1226 HG23 THR    78      91.126 112.966  50.008  1.00  0.00           H  
ATOM   1227  N   MET    79      93.607 114.179  51.025  1.00  0.00           N  
ATOM   1228  CA  MET    79      94.943 113.693  50.662  1.00  0.00           C  
ATOM   1229  C   MET    79      94.810 112.254  50.163  1.00  0.00           C  
ATOM   1230  O   MET    79      93.829 111.624  50.496  1.00  0.00           O  
ATOM   1231  CB  MET    79      96.109 113.942  51.675  1.00  0.00           C  
ATOM   1232  CG  MET    79      96.059 115.330  52.313  1.00  0.00           C  
ATOM   1233  SD  MET    79      97.122 115.630  53.725  1.00  0.00           S  
ATOM   1234  CE  MET    79      98.833 115.511  53.042  1.00  0.00           C  
ATOM   1235  H   MET    79      93.048 113.666  51.692  1.00  0.00           H  
ATOM   1236  HA  MET    79      95.299 114.241  49.789  1.00  0.00           H  
ATOM   1237  HB2 MET    79      95.968 113.155  52.416  1.00  0.00           H  
ATOM   1238  HB3 MET    79      97.137 113.835  51.331  1.00  0.00           H  
ATOM   1239  HG2 MET    79      96.387 116.012  51.529  1.00  0.00           H  
ATOM   1240  HG3 MET    79      95.026 115.509  52.612  1.00  0.00           H  
ATOM   1241  HE1 MET    79      99.468 115.634  53.919  1.00  0.00           H  
ATOM   1242  HE2 MET    79      98.987 114.546  52.559  1.00  0.00           H  
ATOM   1243  HE3 MET    79      98.958 116.308  52.309  1.00  0.00           H  
ATOM   1244  N   SER    80      95.833 111.612  49.528  1.00  0.00           N  
ATOM   1245  CA  SER    80      95.578 110.314  48.772  1.00  0.00           C  
ATOM   1246  C   SER    80      96.734 109.364  48.708  1.00  0.00           C  
ATOM   1247  O   SER    80      96.605 108.211  48.226  1.00  0.00           O  
ATOM   1248  CB  SER    80      94.959 110.702  47.407  1.00  0.00           C  
ATOM   1249  OG  SER    80      95.737 111.596  46.638  1.00  0.00           O  
ATOM   1250  H   SER    80      96.588 112.222  49.248  1.00  0.00           H  
ATOM   1251  HA  SER    80      94.751 109.809  49.270  1.00  0.00           H  
ATOM   1252  HB2 SER    80      94.761 109.748  46.917  1.00  0.00           H  
ATOM   1253  HB3 SER    80      93.974 111.114  47.627  1.00  0.00           H  
ATOM   1254  HG  SER    80      95.360 112.467  46.788  1.00  0.00           H  
ATOM   1255  N   GLN    81      97.936 109.828  49.155  1.00  0.00           N  
ATOM   1256  CA  GLN    81      99.174 108.990  49.305  1.00  0.00           C  
ATOM   1257  C   GLN    81      99.950 109.442  50.527  1.00  0.00           C  
ATOM   1258  O   GLN    81      99.889 110.604  50.905  1.00  0.00           O  
ATOM   1259  CB  GLN    81     100.049 109.012  47.995  1.00  0.00           C  
ATOM   1260  CG  GLN    81      99.554 108.164  46.848  1.00  0.00           C  
ATOM   1261  CD  GLN    81     100.544 108.232  45.715  1.00  0.00           C  
ATOM   1262  NE2 GLN    81     100.140 107.746  44.558  1.00  0.00           N  
ATOM   1263  OE1 GLN    81     101.730 108.617  45.840  1.00  0.00           O  
ATOM   1264  H   GLN    81      97.996 110.753  49.555  1.00  0.00           H  
ATOM   1265  HA  GLN    81      98.815 107.975  49.477  1.00  0.00           H  
ATOM   1266  HB2 GLN    81     100.288 110.044  47.740  1.00  0.00           H  
ATOM   1267  HB3 GLN    81     100.930 108.418  48.236  1.00  0.00           H  
ATOM   1268  HG2 GLN    81      99.421 107.145  47.213  1.00  0.00           H  
ATOM   1269  HG3 GLN    81      98.586 108.528  46.503  1.00  0.00           H  
ATOM   1270 HE21 GLN    81     100.756 107.914  43.775  1.00  0.00           H  
ATOM   1271 HE22 GLN    81      99.346 107.124  44.509  1.00  0.00           H  
ATOM   1272  N   ALA    82     100.698 108.518  51.111  1.00  0.00           N  
ATOM   1273  CA  ALA    82     101.467 108.745  52.340  1.00  0.00           C  
ATOM   1274  C   ALA    82     102.528 109.789  52.092  1.00  0.00           C  
ATOM   1275  O   ALA    82     103.262 109.720  51.085  1.00  0.00           O  
ATOM   1276  CB  ALA    82     101.999 107.416  52.764  1.00  0.00           C  
ATOM   1277  H   ALA    82     100.689 107.559  50.795  1.00  0.00           H  
ATOM   1278  HA  ALA    82     100.733 109.010  53.101  1.00  0.00           H  
ATOM   1279  HB1 ALA    82     102.510 107.515  53.721  1.00  0.00           H  
ATOM   1280  HB2 ALA    82     101.239 106.649  52.914  1.00  0.00           H  
ATOM   1281  HB3 ALA    82     102.715 107.094  52.007  1.00  0.00           H  
ATOM   1282  N   SER    83     102.732 110.751  53.019  1.00  0.00           N  
ATOM   1283  CA  SER    83     103.822 111.675  52.973  1.00  0.00           C  
ATOM   1284  C   SER    83     105.204 111.081  53.177  1.00  0.00           C  
ATOM   1285  O   SER    83     105.342 109.978  53.715  1.00  0.00           O  
ATOM   1286  CB  SER    83     103.638 112.728  54.043  1.00  0.00           C  
ATOM   1287  OG  SER    83     102.435 113.496  53.798  1.00  0.00           O  
ATOM   1288  H   SER    83     102.111 110.794  53.814  1.00  0.00           H  
ATOM   1289  HA  SER    83     103.762 112.119  51.979  1.00  0.00           H  
ATOM   1290  HB2 SER    83     103.497 112.178  54.974  1.00  0.00           H  
ATOM   1291  HB3 SER    83     104.512 113.375  54.107  1.00  0.00           H  
ATOM   1292  HG  SER    83     102.637 114.094  53.074  1.00  0.00           H  
ATOM   1293  N   THR    84     106.292 111.850  52.853  1.00  0.00           N  
ATOM   1294  CA  THR    84     107.673 111.418  53.037  1.00  0.00           C  
ATOM   1295  C   THR    84     108.568 112.532  53.638  1.00  0.00           C  
ATOM   1296  O   THR    84     109.797 112.431  53.613  1.00  0.00           O  
ATOM   1297  CB  THR    84     108.173 110.689  51.772  1.00  0.00           C  
ATOM   1298  CG2 THR    84     107.415 109.454  51.403  1.00  0.00           C  
ATOM   1299  OG1 THR    84     108.021 111.604  50.754  1.00  0.00           O  
ATOM   1300  H   THR    84     106.143 112.732  52.384  1.00  0.00           H  
ATOM   1301  HA  THR    84     107.640 110.599  53.756  1.00  0.00           H  
ATOM   1302  HB  THR    84     109.183 110.279  51.753  1.00  0.00           H  
ATOM   1303  HG1 THR    84     107.072 111.610  50.610  1.00  0.00           H  
ATOM   1304 HG21 THR    84     106.332 109.560  51.347  1.00  0.00           H  
ATOM   1305 HG22 THR    84     107.702 109.252  50.371  1.00  0.00           H  
ATOM   1306 HG23 THR    84     107.608 108.621  52.078  1.00  0.00           H  
ATOM   1307  N   GLU    85     107.921 113.593  54.151  1.00  0.00           N  
ATOM   1308  CA  GLU    85     108.462 114.677  54.995  1.00  0.00           C  
ATOM   1309  C   GLU    85     107.330 115.248  55.890  1.00  0.00           C  
ATOM   1310  O   GLU    85     106.193 115.470  55.373  1.00  0.00           O  
ATOM   1311  CB  GLU    85     109.077 115.803  54.157  1.00  0.00           C  
ATOM   1312  CG  GLU    85     109.562 117.029  54.997  1.00  0.00           C  
ATOM   1313  CD  GLU    85     110.516 116.593  56.164  1.00  0.00           C  
ATOM   1314  OE1 GLU    85     111.324 115.632  55.981  1.00  0.00           O  
ATOM   1315  OE2 GLU    85     110.407 117.119  57.307  1.00  0.00           O1-
ATOM   1316  H   GLU    85     106.961 113.662  53.844  1.00  0.00           H  
ATOM   1317  HA  GLU    85     109.203 114.259  55.677  1.00  0.00           H  
ATOM   1318  HB2 GLU    85     109.885 115.406  53.541  1.00  0.00           H  
ATOM   1319  HB3 GLU    85     108.244 116.163  53.553  1.00  0.00           H  
ATOM   1320  HG2 GLU    85     110.138 117.718  54.380  1.00  0.00           H  
ATOM   1321  HG3 GLU    85     108.703 117.619  55.316  1.00  0.00           H  
ATOM   1322  N   ALA    86     107.605 115.361  57.184  1.00  0.00           N  
ATOM   1323  CA  ALA    86     106.732 115.849  58.189  1.00  0.00           C  
ATOM   1324  C   ALA    86     106.297 117.330  57.929  1.00  0.00           C  
ATOM   1325  O   ALA    86     107.055 118.220  57.379  1.00  0.00           O  
ATOM   1326  CB  ALA    86     107.346 115.541  59.606  1.00  0.00           C  
ATOM   1327  H   ALA    86     108.574 115.212  57.424  1.00  0.00           H  
ATOM   1328  HA  ALA    86     105.880 115.174  58.265  1.00  0.00           H  
ATOM   1329  HB1 ALA    86     106.661 115.988  60.326  1.00  0.00           H  
ATOM   1330  HB2 ALA    86     107.480 114.465  59.723  1.00  0.00           H  
ATOM   1331  HB3 ALA    86     108.315 116.025  59.729  1.00  0.00           H  
ATOM   1332  N   SER    87     105.141 117.727  58.334  1.00  0.00           N  
ATOM   1333  CA  SER    87     104.605 119.073  58.475  1.00  0.00           C  
ATOM   1334  C   SER    87     105.071 120.075  57.392  1.00  0.00           C  
ATOM   1335  O   SER    87     105.638 121.125  57.788  1.00  0.00           O  
ATOM   1336  CB  SER    87     104.885 119.576  59.941  1.00  0.00           C  
ATOM   1337  OG  SER    87     104.121 118.759  60.879  1.00  0.00           O  
ATOM   1338  H   SER    87     104.517 116.986  58.619  1.00  0.00           H  
ATOM   1339  HA  SER    87     103.518 119.144  58.514  1.00  0.00           H  
ATOM   1340  HB2 SER    87     105.940 119.609  60.214  1.00  0.00           H  
ATOM   1341  HB3 SER    87     104.421 120.543  60.136  1.00  0.00           H  
ATOM   1342  HG  SER    87     104.087 119.246  61.706  1.00  0.00           H  
ATOM   1343  N   SER    88     104.936 119.686  56.153  1.00  0.00           N  
ATOM   1344  CA  SER    88     105.381 120.513  54.999  1.00  0.00           C  
ATOM   1345  C   SER    88     104.462 120.540  53.888  1.00  0.00           C  
ATOM   1346  O   SER    88     104.676 121.357  53.014  1.00  0.00           O  
ATOM   1347  CB  SER    88     106.737 120.049  54.422  1.00  0.00           C  
ATOM   1348  OG  SER    88     107.773 119.929  55.354  1.00  0.00           O  
ATOM   1349  H   SER    88     104.716 118.722  55.949  1.00  0.00           H  
ATOM   1350  HA  SER    88     105.601 121.493  55.421  1.00  0.00           H  
ATOM   1351  HB2 SER    88     106.603 119.084  53.934  1.00  0.00           H  
ATOM   1352  HB3 SER    88     107.053 120.713  53.618  1.00  0.00           H  
ATOM   1353  HG  SER    88     107.544 119.119  55.816  1.00  0.00           H  
ATOM   1354  N   ASP    89     103.482 119.658  53.874  1.00  0.00           N  
ATOM   1355  CA  ASP    89     102.223 119.921  53.124  1.00  0.00           C  
ATOM   1356  C   ASP    89     101.118 120.613  53.984  1.00  0.00           C  
ATOM   1357  O   ASP    89     101.147 120.440  55.242  1.00  0.00           O  
ATOM   1358  CB  ASP    89     101.620 118.639  52.576  1.00  0.00           C  
ATOM   1359  CG  ASP    89     102.295 118.267  51.255  1.00  0.00           C  
ATOM   1360  OD1 ASP    89     102.977 117.236  51.145  1.00  0.00           O  
ATOM   1361  OD2 ASP    89     102.161 118.954  50.250  1.00  0.00           O1-
ATOM   1362  H   ASP    89     103.554 118.835  54.455  1.00  0.00           H  
ATOM   1363  HA  ASP    89     102.453 120.644  52.341  1.00  0.00           H  
ATOM   1364  HB2 ASP    89     101.856 117.826  53.262  1.00  0.00           H  
ATOM   1365  HB3 ASP    89     100.545 118.711  52.408  1.00  0.00           H  
ATOM   1366  N   LYS    90     100.180 121.462  53.452  1.00  0.00           N  
ATOM   1367  CA  LYS    90      99.529 122.502  54.204  1.00  0.00           C  
ATOM   1368  C   LYS    90      98.230 123.085  53.484  1.00  0.00           C  
ATOM   1369  O   LYS    90      98.115 123.149  52.244  1.00  0.00           O  
ATOM   1370  CB  LYS    90     100.587 123.613  54.471  1.00  0.00           C  
ATOM   1371  CG  LYS    90     100.225 124.723  55.387  1.00  0.00           C  
ATOM   1372  CD  LYS    90     101.038 125.992  55.213  1.00  0.00           C  
ATOM   1373  CE  LYS    90     100.436 127.009  56.249  1.00  0.00           C  
ATOM   1374  NZ  LYS    90     101.145 128.239  56.190  1.00  0.00           N1+
ATOM   1375  H   LYS    90     100.171 121.419  52.443  1.00  0.00           H  
ATOM   1376  HA  LYS    90      99.204 122.138  55.178  1.00  0.00           H  
ATOM   1377  HB2 LYS    90     101.517 123.177  54.838  1.00  0.00           H  
ATOM   1378  HB3 LYS    90     100.916 124.144  53.578  1.00  0.00           H  
ATOM   1379  HG2 LYS    90      99.166 124.939  55.247  1.00  0.00           H  
ATOM   1380  HG3 LYS    90     100.128 124.293  56.385  1.00  0.00           H  
ATOM   1381  HD2 LYS    90     102.088 125.815  55.445  1.00  0.00           H  
ATOM   1382  HD3 LYS    90     100.959 126.485  54.244  1.00  0.00           H  
ATOM   1383  HE2 LYS    90      99.385 127.171  56.009  1.00  0.00           H  
ATOM   1384  HE3 LYS    90     100.544 126.632  57.266  1.00  0.00           H  
ATOM   1385  HZ1 LYS    90     100.578 128.988  56.561  1.00  0.00           H  
ATOM   1386  HZ2 LYS    90     101.975 128.131  56.755  1.00  0.00           H  
ATOM   1387  HZ3 LYS    90     101.376 128.614  55.281  1.00  0.00           H  
ATOM   1388  N   VAL    91      97.221 123.389  54.272  1.00  0.00           N  
ATOM   1389  CA  VAL    91      96.122 124.255  53.903  1.00  0.00           C  
ATOM   1390  C   VAL    91      96.339 125.647  54.503  1.00  0.00           C  
ATOM   1391  O   VAL    91      96.956 125.838  55.538  1.00  0.00           O  
ATOM   1392  CB  VAL    91      94.704 123.609  54.204  1.00  0.00           C  
ATOM   1393  CG1 VAL    91      93.473 124.406  53.721  1.00  0.00           C  
ATOM   1394  CG2 VAL    91      94.675 122.156  53.660  1.00  0.00           C  
ATOM   1395  H   VAL    91      97.381 123.070  55.216  1.00  0.00           H  
ATOM   1396  HA  VAL    91      96.228 124.290  52.819  1.00  0.00           H  
ATOM   1397  HB  VAL    91      94.712 123.604  55.294  1.00  0.00           H  
ATOM   1398 HG11 VAL    91      92.531 124.004  54.094  1.00  0.00           H  
ATOM   1399 HG12 VAL    91      93.564 125.404  54.151  1.00  0.00           H  
ATOM   1400 HG13 VAL    91      93.538 124.359  52.634  1.00  0.00           H  
ATOM   1401 HG21 VAL    91      95.515 121.572  54.037  1.00  0.00           H  
ATOM   1402 HG22 VAL    91      93.699 121.794  53.981  1.00  0.00           H  
ATOM   1403 HG23 VAL    91      94.704 122.001  52.582  1.00  0.00           H  
ATOM   1404  N   THR    92      95.964 126.696  53.681  1.00  0.00           N  
ATOM   1405  CA  THR    92      95.922 128.122  54.168  1.00  0.00           C  
ATOM   1406  C   THR    92      94.674 128.838  53.752  1.00  0.00           C  
ATOM   1407  O   THR    92      94.360 128.845  52.539  1.00  0.00           O  
ATOM   1408  CB  THR    92      97.105 128.888  53.557  1.00  0.00           C  
ATOM   1409  CG2 THR    92      97.214 130.430  53.885  1.00  0.00           C  
ATOM   1410  OG1 THR    92      98.199 128.333  54.284  1.00  0.00           O  
ATOM   1411  H   THR    92      95.902 126.577  52.680  1.00  0.00           H  
ATOM   1412  HA  THR    92      96.045 128.159  55.250  1.00  0.00           H  
ATOM   1413  HB  THR    92      97.158 128.602  52.507  1.00  0.00           H  
ATOM   1414  HG1 THR    92      98.351 127.429  53.999  1.00  0.00           H  
ATOM   1415 HG21 THR    92      98.062 130.727  53.267  1.00  0.00           H  
ATOM   1416 HG22 THR    92      96.354 131.039  53.604  1.00  0.00           H  
ATOM   1417 HG23 THR    92      97.463 130.646  54.923  1.00  0.00           H  
ATOM   1418  N   VAL    93      94.088 129.563  54.646  1.00  0.00           N  
ATOM   1419  CA  VAL    93      92.934 130.541  54.504  1.00  0.00           C  
ATOM   1420  C   VAL    93      93.303 131.973  54.921  1.00  0.00           C  
ATOM   1421  O   VAL    93      93.900 132.228  55.953  1.00  0.00           O  
ATOM   1422  CB  VAL    93      91.781 129.938  55.343  1.00  0.00           C  
ATOM   1423  CG1 VAL    93      90.529 130.856  55.379  1.00  0.00           C  
ATOM   1424  CG2 VAL    93      91.309 128.505  54.845  1.00  0.00           C  
ATOM   1425  H   VAL    93      94.468 129.550  55.582  1.00  0.00           H  
ATOM   1426  HA  VAL    93      92.681 130.490  53.445  1.00  0.00           H  
ATOM   1427  HB  VAL    93      91.958 129.911  56.418  1.00  0.00           H  
ATOM   1428 HG11 VAL    93      90.817 131.880  55.615  1.00  0.00           H  
ATOM   1429 HG12 VAL    93      90.027 130.805  54.413  1.00  0.00           H  
ATOM   1430 HG13 VAL    93      89.870 130.444  56.143  1.00  0.00           H  
ATOM   1431 HG21 VAL    93      90.540 128.043  55.465  1.00  0.00           H  
ATOM   1432 HG22 VAL    93      90.979 128.520  53.806  1.00  0.00           H  
ATOM   1433 HG23 VAL    93      92.136 127.797  54.792  1.00  0.00           H  
ATOM   1434  N   ASN    94      92.918 133.060  54.197  1.00  0.00           N  
ATOM   1435  CA  ASN    94      92.993 134.428  54.540  1.00  0.00           C  
ATOM   1436  C   ASN    94      91.530 134.928  54.610  1.00  0.00           C  
ATOM   1437  O   ASN    94      90.652 134.699  53.777  1.00  0.00           O  
ATOM   1438  CB  ASN    94      93.860 135.245  53.551  1.00  0.00           C  
ATOM   1439  CG  ASN    94      95.310 134.941  53.541  1.00  0.00           C  
ATOM   1440  ND2 ASN    94      95.840 134.241  52.570  1.00  0.00           N  
ATOM   1441  OD1 ASN    94      96.185 135.486  54.217  1.00  0.00           O  
ATOM   1442  H   ASN    94      92.374 132.914  53.359  1.00  0.00           H  
ATOM   1443  HA  ASN    94      93.481 134.575  55.503  1.00  0.00           H  
ATOM   1444  HB2 ASN    94      93.345 135.115  52.599  1.00  0.00           H  
ATOM   1445  HB3 ASN    94      93.718 136.316  53.695  1.00  0.00           H  
ATOM   1446 HD21 ASN    94      96.829 134.039  52.606  1.00  0.00           H  
ATOM   1447 HD22 ASN    94      95.192 133.840  51.907  1.00  0.00           H  
ATOM   1448  N   TYR    95      91.329 135.806  55.661  1.00  0.00           N  
ATOM   1449  CA  TYR    95      90.034 136.405  55.903  1.00  0.00           C  
ATOM   1450  C   TYR    95      89.871 137.781  55.347  1.00  0.00           C  
ATOM   1451  O   TYR    95      90.832 138.554  55.350  1.00  0.00           O  
ATOM   1452  CB  TYR    95      89.778 136.422  57.418  1.00  0.00           C  
ATOM   1453  CG  TYR    95      89.527 134.972  58.023  1.00  0.00           C  
ATOM   1454  CD1 TYR    95      88.253 134.382  57.901  1.00  0.00           C  
ATOM   1455  CD2 TYR    95      90.627 134.294  58.580  1.00  0.00           C  
ATOM   1456  CE1 TYR    95      88.043 133.094  58.463  1.00  0.00           C  
ATOM   1457  CE2 TYR    95      90.420 132.932  58.937  1.00  0.00           C  
ATOM   1458  CZ  TYR    95      89.130 132.365  59.045  1.00  0.00           C  
ATOM   1459  OH  TYR    95      89.003 131.167  59.697  1.00  0.00           O  
ATOM   1460  H   TYR    95      92.087 136.142  56.238  1.00  0.00           H  
ATOM   1461  HA  TYR    95      89.265 135.757  55.483  1.00  0.00           H  
ATOM   1462  HB2 TYR    95      90.662 136.875  57.866  1.00  0.00           H  
ATOM   1463  HB3 TYR    95      88.926 137.029  57.723  1.00  0.00           H  
ATOM   1464  HD1 TYR    95      87.421 134.924  57.475  1.00  0.00           H  
ATOM   1465  HD2 TYR    95      91.622 134.681  58.746  1.00  0.00           H  
ATOM   1466  HE1 TYR    95      87.082 132.601  58.452  1.00  0.00           H  
ATOM   1467  HE2 TYR    95      91.186 132.312  59.379  1.00  0.00           H  
ATOM   1468  HH  TYR    95      88.109 130.818  59.713  1.00  0.00           H  
ATOM   1469  N   TYR    96      88.653 138.016  54.859  1.00  0.00           N  
ATOM   1470  CA  TYR    96      88.326 139.225  54.069  1.00  0.00           C  
ATOM   1471  C   TYR    96      86.865 139.766  54.401  1.00  0.00           C  
ATOM   1472  O   TYR    96      85.943 139.030  54.851  1.00  0.00           O  
ATOM   1473  CB  TYR    96      88.448 139.080  52.539  1.00  0.00           C  
ATOM   1474  CG  TYR    96      89.861 139.071  52.009  1.00  0.00           C  
ATOM   1475  CD1 TYR    96      90.256 140.040  51.066  1.00  0.00           C  
ATOM   1476  CD2 TYR    96      90.637 137.923  52.086  1.00  0.00           C  
ATOM   1477  CE1 TYR    96      91.474 139.925  50.314  1.00  0.00           C  
ATOM   1478  CE2 TYR    96      91.875 137.774  51.315  1.00  0.00           C  
ATOM   1479  CZ  TYR    96      92.230 138.786  50.397  1.00  0.00           C  
ATOM   1480  OH  TYR    96      93.370 138.636  49.619  1.00  0.00           O  
ATOM   1481  H   TYR    96      87.949 137.291  54.852  1.00  0.00           H  
ATOM   1482  HA  TYR    96      88.958 140.053  54.392  1.00  0.00           H  
ATOM   1483  HB2 TYR    96      88.096 138.079  52.291  1.00  0.00           H  
ATOM   1484  HB3 TYR    96      87.809 139.736  51.948  1.00  0.00           H  
ATOM   1485  HD1 TYR    96      89.535 140.809  50.833  1.00  0.00           H  
ATOM   1486  HD2 TYR    96      90.254 137.125  52.704  1.00  0.00           H  
ATOM   1487  HE1 TYR    96      91.609 140.706  49.581  1.00  0.00           H  
ATOM   1488  HE2 TYR    96      92.359 136.813  51.407  1.00  0.00           H  
ATOM   1489  HH  TYR    96      94.033 138.052  49.994  1.00  0.00           H  
ATOM   1490  N   ASP    97      86.733 141.062  54.225  1.00  0.00           N  
ATOM   1491  CA  ASP    97      85.421 141.669  54.320  1.00  0.00           C  
ATOM   1492  C   ASP    97      84.638 141.500  52.988  1.00  0.00           C  
ATOM   1493  O   ASP    97      85.174 140.972  52.029  1.00  0.00           O  
ATOM   1494  CB  ASP    97      85.430 143.186  54.768  1.00  0.00           C  
ATOM   1495  CG  ASP    97      84.183 143.834  55.402  1.00  0.00           C  
ATOM   1496  OD1 ASP    97      83.119 143.148  55.434  1.00  0.00           O  
ATOM   1497  OD2 ASP    97      84.329 144.931  56.021  1.00  0.00           O1-
ATOM   1498  H   ASP    97      87.499 141.529  53.760  1.00  0.00           H  
ATOM   1499  HA  ASP    97      84.902 141.287  55.199  1.00  0.00           H  
ATOM   1500  HB2 ASP    97      86.287 143.410  55.403  1.00  0.00           H  
ATOM   1501  HB3 ASP    97      85.592 143.903  53.963  1.00  0.00           H  
ATOM   1502  N   GLU    98      83.385 141.920  52.948  1.00  0.00           N  
ATOM   1503  CA  GLU    98      82.630 141.939  51.754  1.00  0.00           C  
ATOM   1504  C   GLU    98      83.163 143.012  50.725  1.00  0.00           C  
ATOM   1505  O   GLU    98      83.323 142.762  49.549  1.00  0.00           O  
ATOM   1506  CB  GLU    98      81.107 142.069  52.085  1.00  0.00           C  
ATOM   1507  CG  GLU    98      80.127 142.419  50.988  1.00  0.00           C  
ATOM   1508  CD  GLU    98      80.383 141.685  49.635  1.00  0.00           C  
ATOM   1509  OE1 GLU    98      80.124 142.191  48.514  1.00  0.00           O  
ATOM   1510  OE2 GLU    98      80.926 140.561  49.675  1.00  0.00           O1-
ATOM   1511  H   GLU    98      82.848 142.148  53.772  1.00  0.00           H  
ATOM   1512  HA  GLU    98      82.737 140.989  51.232  1.00  0.00           H  
ATOM   1513  HB2 GLU    98      80.789 141.115  52.505  1.00  0.00           H  
ATOM   1514  HB3 GLU    98      80.991 142.768  52.914  1.00  0.00           H  
ATOM   1515  HG2 GLU    98      79.092 142.322  51.315  1.00  0.00           H  
ATOM   1516  HG3 GLU    98      80.245 143.484  50.790  1.00  0.00           H  
ATOM   1517  N   GLU    99      83.396 144.219  51.109  1.00  0.00           N  
ATOM   1518  CA  GLU    99      83.783 145.408  50.300  1.00  0.00           C  
ATOM   1519  C   GLU    99      85.299 145.671  50.228  1.00  0.00           C  
ATOM   1520  O   GLU    99      85.711 146.327  49.255  1.00  0.00           O  
ATOM   1521  CB  GLU    99      83.103 146.633  51.030  1.00  0.00           C  
ATOM   1522  CG  GLU    99      83.695 147.057  52.441  1.00  0.00           C  
ATOM   1523  CD  GLU    99      82.938 148.157  53.113  1.00  0.00           C  
ATOM   1524  OE1 GLU    99      82.780 149.209  52.422  1.00  0.00           O  
ATOM   1525  OE2 GLU    99      82.727 148.111  54.334  1.00  0.00           O1-
ATOM   1526  H   GLU    99      83.267 144.385  52.096  1.00  0.00           H  
ATOM   1527  HA  GLU    99      83.469 145.409  49.256  1.00  0.00           H  
ATOM   1528  HB2 GLU    99      83.380 147.445  50.358  1.00  0.00           H  
ATOM   1529  HB3 GLU    99      82.022 146.539  51.139  1.00  0.00           H  
ATOM   1530  HG2 GLU    99      83.748 146.233  53.152  1.00  0.00           H  
ATOM   1531  HG3 GLU    99      84.671 147.377  52.077  1.00  0.00           H  
ATOM   1532  N   GLY   100      86.116 145.099  51.110  1.00  0.00           N  
ATOM   1533  CA  GLY   100      87.565 145.114  51.237  1.00  0.00           C  
ATOM   1534  C   GLY   100      88.322 144.295  50.144  1.00  0.00           C  
ATOM   1535  O   GLY   100      87.784 143.489  49.371  1.00  0.00           O  
ATOM   1536  H   GLY   100      85.673 144.649  51.898  1.00  0.00           H  
ATOM   1537  HA2 GLY   100      87.865 146.161  51.204  1.00  0.00           H  
ATOM   1538  HA3 GLY   100      87.824 144.663  52.195  1.00  0.00           H  
ATOM   1539  N   SER   101      89.613 144.411  50.224  1.00  0.00           N  
ATOM   1540  CA  SER   101      90.653 143.906  49.277  1.00  0.00           C  
ATOM   1541  C   SER   101      92.030 143.558  49.925  1.00  0.00           C  
ATOM   1542  O   SER   101      92.715 142.753  49.292  1.00  0.00           O  
ATOM   1543  CB  SER   101      90.851 144.934  48.164  1.00  0.00           C  
ATOM   1544  OG  SER   101      91.131 146.257  48.668  1.00  0.00           O  
ATOM   1545  H   SER   101      89.943 145.116  50.869  1.00  0.00           H  
ATOM   1546  HA  SER   101      90.296 142.991  48.804  1.00  0.00           H  
ATOM   1547  HB2 SER   101      91.605 144.617  47.444  1.00  0.00           H  
ATOM   1548  HB3 SER   101      89.959 144.988  47.540  1.00  0.00           H  
ATOM   1549  HG  SER   101      91.171 146.808  47.883  1.00  0.00           H  
ATOM   1550  N   ILE   102      92.515 144.121  51.013  1.00  0.00           N  
ATOM   1551  CA  ILE   102      93.664 143.735  51.746  1.00  0.00           C  
ATOM   1552  C   ILE   102      93.283 142.738  52.807  1.00  0.00           C  
ATOM   1553  O   ILE   102      92.312 143.068  53.501  1.00  0.00           O  
ATOM   1554  CB  ILE   102      94.398 144.945  52.423  1.00  0.00           C  
ATOM   1555  CG1 ILE   102      94.901 145.908  51.360  1.00  0.00           C  
ATOM   1556  CG2 ILE   102      95.478 144.545  53.443  1.00  0.00           C  
ATOM   1557  CD1 ILE   102      95.432 147.235  51.770  1.00  0.00           C  
ATOM   1558  H   ILE   102      91.875 144.722  51.513  1.00  0.00           H  
ATOM   1559  HA  ILE   102      94.444 143.220  51.186  1.00  0.00           H  
ATOM   1560  HB  ILE   102      93.649 145.382  53.084  1.00  0.00           H  
ATOM   1561 HG12 ILE   102      95.670 145.391  50.787  1.00  0.00           H  
ATOM   1562 HG13 ILE   102      94.110 146.064  50.626  1.00  0.00           H  
ATOM   1563 HG21 ILE   102      95.017 144.052  54.299  1.00  0.00           H  
ATOM   1564 HG22 ILE   102      96.305 143.962  53.038  1.00  0.00           H  
ATOM   1565 HG23 ILE   102      96.118 145.374  53.745  1.00  0.00           H  
ATOM   1566 HD11 ILE   102      96.234 147.131  52.500  1.00  0.00           H  
ATOM   1567 HD12 ILE   102      95.947 147.537  50.858  1.00  0.00           H  
ATOM   1568 HD13 ILE   102      94.588 147.871  52.036  1.00  0.00           H  
ATOM   1569  N   PRO   103      93.904 141.529  52.933  1.00  0.00           N  
ATOM   1570  CA  PRO   103      93.458 140.542  54.007  1.00  0.00           C  
ATOM   1571  C   PRO   103      93.375 141.076  55.470  1.00  0.00           C  
ATOM   1572  O   PRO   103      94.293 141.816  55.902  1.00  0.00           O  
ATOM   1573  CB  PRO   103      94.397 139.349  53.872  1.00  0.00           C  
ATOM   1574  CG  PRO   103      95.676 139.993  53.189  1.00  0.00           C  
ATOM   1575  CD  PRO   103      95.070 141.053  52.279  1.00  0.00           C  
ATOM   1576  HA  PRO   103      92.442 140.277  53.714  1.00  0.00           H  
ATOM   1577  HB2 PRO   103      94.635 138.807  54.787  1.00  0.00           H  
ATOM   1578  HB3 PRO   103      93.954 138.654  53.159  1.00  0.00           H  
ATOM   1579  HG2 PRO   103      96.281 140.543  53.910  1.00  0.00           H  
ATOM   1580  HG3 PRO   103      96.211 139.272  52.572  1.00  0.00           H  
ATOM   1581  HD2 PRO   103      95.828 141.834  52.214  1.00  0.00           H  
ATOM   1582  HD3 PRO   103      94.792 140.775  51.263  1.00  0.00           H  
ATOM   1583  N   ILE   104      92.404 140.644  56.227  1.00  0.00           N  
ATOM   1584  CA  ILE   104      92.233 140.905  57.644  1.00  0.00           C  
ATOM   1585  C   ILE   104      93.267 140.169  58.542  1.00  0.00           C  
ATOM   1586  O   ILE   104      93.826 140.697  59.526  1.00  0.00           O  
ATOM   1587  CB  ILE   104      90.690 140.945  58.124  1.00  0.00           C  
ATOM   1588  CG1 ILE   104      89.868 141.929  57.350  1.00  0.00           C  
ATOM   1589  CG2 ILE   104      90.726 141.336  59.585  1.00  0.00           C  
ATOM   1590  CD1 ILE   104      88.389 141.665  57.487  1.00  0.00           C  
ATOM   1591  H   ILE   104      91.689 140.099  55.766  1.00  0.00           H  
ATOM   1592  HA  ILE   104      92.594 141.930  57.733  1.00  0.00           H  
ATOM   1593  HB  ILE   104      90.209 139.982  57.951  1.00  0.00           H  
ATOM   1594 HG12 ILE   104      90.043 142.949  57.695  1.00  0.00           H  
ATOM   1595 HG13 ILE   104      90.119 141.838  56.294  1.00  0.00           H  
ATOM   1596 HG21 ILE   104      91.276 142.267  59.723  1.00  0.00           H  
ATOM   1597 HG22 ILE   104      89.695 141.456  59.917  1.00  0.00           H  
ATOM   1598 HG23 ILE   104      91.225 140.576  60.186  1.00  0.00           H  
ATOM   1599 HD11 ILE   104      88.055 141.660  58.524  1.00  0.00           H  
ATOM   1600 HD12 ILE   104      87.865 142.509  57.040  1.00  0.00           H  
ATOM   1601 HD13 ILE   104      88.172 140.677  57.082  1.00  0.00           H  
ATOM   1602  N   ASP   105      93.380 138.853  58.304  1.00  0.00           N  
ATOM   1603  CA  ASP   105      94.032 137.842  59.145  1.00  0.00           C  
ATOM   1604  C   ASP   105      94.288 136.582  58.291  1.00  0.00           C  
ATOM   1605  O   ASP   105      93.598 136.395  57.260  1.00  0.00           O  
ATOM   1606  CB  ASP   105      93.227 137.577  60.494  1.00  0.00           C  
ATOM   1607  CG  ASP   105      93.922 136.697  61.513  1.00  0.00           C  
ATOM   1608  OD1 ASP   105      93.303 135.943  62.227  1.00  0.00           O  
ATOM   1609  OD2 ASP   105      95.247 136.819  61.643  1.00  0.00           O1-
ATOM   1610  H   ASP   105      92.884 138.346  57.585  1.00  0.00           H  
ATOM   1611  HA  ASP   105      95.033 138.158  59.439  1.00  0.00           H  
ATOM   1612  HB2 ASP   105      92.882 138.516  60.928  1.00  0.00           H  
ATOM   1613  HB3 ASP   105      92.355 137.025  60.145  1.00  0.00           H  
ATOM   1614  N   GLN   106      95.143 135.768  58.758  1.00  0.00           N  
ATOM   1615  CA  GLN   106      95.527 134.512  58.100  1.00  0.00           C  
ATOM   1616  C   GLN   106      95.436 133.303  59.042  1.00  0.00           C  
ATOM   1617  O   GLN   106      95.814 133.494  60.238  1.00  0.00           O  
ATOM   1618  CB  GLN   106      96.817 134.528  57.456  1.00  0.00           C  
ATOM   1619  CG  GLN   106      97.242 133.311  56.660  1.00  0.00           C  
ATOM   1620  CD  GLN   106      98.538 133.313  55.915  1.00  0.00           C  
ATOM   1621  NE2 GLN   106      98.687 134.149  54.907  1.00  0.00           N  
ATOM   1622  OE1 GLN   106      99.566 132.729  56.381  1.00  0.00           O  
ATOM   1623  H   GLN   106      95.600 135.872  59.653  1.00  0.00           H  
ATOM   1624  HA  GLN   106      94.872 134.209  57.283  1.00  0.00           H  
ATOM   1625  HB2 GLN   106      96.870 135.358  56.752  1.00  0.00           H  
ATOM   1626  HB3 GLN   106      97.561 134.714  58.231  1.00  0.00           H  
ATOM   1627  HG2 GLN   106      97.095 132.432  57.288  1.00  0.00           H  
ATOM   1628  HG3 GLN   106      96.528 133.249  55.839  1.00  0.00           H  
ATOM   1629 HE21 GLN   106      99.595 134.522  54.668  1.00  0.00           H  
ATOM   1630 HE22 GLN   106      97.872 134.658  54.596  1.00  0.00           H  
ATOM   1631  N   ALA   107      95.007 132.085  58.570  1.00  0.00           N  
ATOM   1632  CA  ALA   107      94.879 130.859  59.290  1.00  0.00           C  
ATOM   1633  C   ALA   107      95.522 129.615  58.485  1.00  0.00           C  
ATOM   1634  O   ALA   107      95.142 129.270  57.325  1.00  0.00           O  
ATOM   1635  CB  ALA   107      93.460 130.659  59.690  1.00  0.00           C  
ATOM   1636  H   ALA   107      94.779 132.031  57.588  1.00  0.00           H  
ATOM   1637  HA  ALA   107      95.444 130.982  60.214  1.00  0.00           H  
ATOM   1638  HB1 ALA   107      93.102 131.538  60.226  1.00  0.00           H  
ATOM   1639  HB2 ALA   107      92.862 130.445  58.805  1.00  0.00           H  
ATOM   1640  HB3 ALA   107      93.387 129.791  60.345  1.00  0.00           H  
ATOM   1641  N   GLY   108      96.335 128.799  59.251  1.00  0.00           N  
ATOM   1642  CA  GLY   108      97.266 127.854  58.617  1.00  0.00           C  
ATOM   1643  C   GLY   108      97.308 126.470  59.287  1.00  0.00           C  
ATOM   1644  O   GLY   108      97.164 126.369  60.473  1.00  0.00           O  
ATOM   1645  H   GLY   108      96.496 129.093  60.203  1.00  0.00           H  
ATOM   1646  HA2 GLY   108      97.018 127.804  57.557  1.00  0.00           H  
ATOM   1647  HA3 GLY   108      98.300 128.190  58.548  1.00  0.00           H  
ATOM   1648  N   LEU   109      97.392 125.341  58.535  1.00  0.00           N  
ATOM   1649  CA  LEU   109      97.173 123.945  58.987  1.00  0.00           C  
ATOM   1650  C   LEU   109      98.166 122.980  58.240  1.00  0.00           C  
ATOM   1651  O   LEU   109      97.877 122.574  57.127  1.00  0.00           O  
ATOM   1652  CB  LEU   109      95.728 123.581  58.790  1.00  0.00           C  
ATOM   1653  CG  LEU   109      95.353 122.098  58.940  1.00  0.00           C  
ATOM   1654  CD1 LEU   109      95.516 121.615  60.304  1.00  0.00           C  
ATOM   1655  CD2 LEU   109      93.861 122.021  58.416  1.00  0.00           C  
ATOM   1656  H   LEU   109      97.494 125.442  57.536  1.00  0.00           H  
ATOM   1657  HA  LEU   109      97.481 123.835  60.027  1.00  0.00           H  
ATOM   1658  HB2 LEU   109      95.125 124.163  59.487  1.00  0.00           H  
ATOM   1659  HB3 LEU   109      95.371 123.941  57.825  1.00  0.00           H  
ATOM   1660  HG  LEU   109      95.948 121.540  58.217  1.00  0.00           H  
ATOM   1661 HD11 LEU   109      96.582 121.608  60.533  1.00  0.00           H  
ATOM   1662 HD12 LEU   109      95.036 122.200  61.089  1.00  0.00           H  
ATOM   1663 HD13 LEU   109      95.186 120.588  60.459  1.00  0.00           H  
ATOM   1664 HD21 LEU   109      93.711 122.446  57.423  1.00  0.00           H  
ATOM   1665 HD22 LEU   109      93.502 120.997  58.321  1.00  0.00           H  
ATOM   1666 HD23 LEU   109      93.201 122.498  59.141  1.00  0.00           H  
ATOM   1667  N   PHE   110      99.344 122.736  58.916  1.00  0.00           N  
ATOM   1668  CA  PHE   110     100.307 121.748  58.401  1.00  0.00           C  
ATOM   1669  C   PHE   110      99.726 120.301  58.502  1.00  0.00           C  
ATOM   1670  O   PHE   110      99.025 120.009  59.482  1.00  0.00           O  
ATOM   1671  CB  PHE   110     101.620 121.810  59.181  1.00  0.00           C  
ATOM   1672  CG  PHE   110     102.580 122.909  58.739  1.00  0.00           C  
ATOM   1673  CD1 PHE   110     103.024 122.926  57.405  1.00  0.00           C  
ATOM   1674  CD2 PHE   110     103.092 123.898  59.656  1.00  0.00           C  
ATOM   1675  CE1 PHE   110     103.716 124.023  57.020  1.00  0.00           C  
ATOM   1676  CE2 PHE   110     103.909 124.909  59.267  1.00  0.00           C  
ATOM   1677  CZ  PHE   110     104.152 125.101  57.859  1.00  0.00           C  
ATOM   1678  H   PHE   110      99.482 123.187  59.809  1.00  0.00           H  
ATOM   1679  HA  PHE   110     100.446 121.921  57.334  1.00  0.00           H  
ATOM   1680  HB2 PHE   110     101.398 121.898  60.244  1.00  0.00           H  
ATOM   1681  HB3 PHE   110     102.107 120.859  58.963  1.00  0.00           H  
ATOM   1682  HD1 PHE   110     102.626 122.113  56.817  1.00  0.00           H  
ATOM   1683  HD2 PHE   110     102.755 123.906  60.682  1.00  0.00           H  
ATOM   1684  HE1 PHE   110     104.000 124.113  55.982  1.00  0.00           H  
ATOM   1685  HE2 PHE   110     104.327 125.626  59.958  1.00  0.00           H  
ATOM   1686  HZ  PHE   110     104.760 125.920  57.506  1.00  0.00           H  
ATOM   1687  N   LEU   111      99.903 119.420  57.527  1.00  0.00           N  
ATOM   1688  CA  LEU   111      99.512 118.041  57.497  1.00  0.00           C  
ATOM   1689  C   LEU   111     100.664 117.166  57.074  1.00  0.00           C  
ATOM   1690  O   LEU   111     101.388 117.511  56.136  1.00  0.00           O  
ATOM   1691  CB  LEU   111      98.384 117.853  56.434  1.00  0.00           C  
ATOM   1692  CG  LEU   111      97.098 118.530  56.863  1.00  0.00           C  
ATOM   1693  CD1 LEU   111      96.009 118.495  55.786  1.00  0.00           C  
ATOM   1694  CD2 LEU   111      96.510 117.753  58.084  1.00  0.00           C  
ATOM   1695  H   LEU   111     100.588 119.660  56.824  1.00  0.00           H  
ATOM   1696  HA  LEU   111      99.276 117.790  58.531  1.00  0.00           H  
ATOM   1697  HB2 LEU   111      98.608 118.287  55.460  1.00  0.00           H  
ATOM   1698  HB3 LEU   111      98.176 116.789  56.320  1.00  0.00           H  
ATOM   1699  HG  LEU   111      97.289 119.597  56.971  1.00  0.00           H  
ATOM   1700 HD11 LEU   111      96.400 118.941  54.872  1.00  0.00           H  
ATOM   1701 HD12 LEU   111      95.683 117.516  55.436  1.00  0.00           H  
ATOM   1702 HD13 LEU   111      95.115 119.076  56.013  1.00  0.00           H  
ATOM   1703 HD21 LEU   111      95.511 118.106  58.339  1.00  0.00           H  
ATOM   1704 HD22 LEU   111      96.344 116.677  58.056  1.00  0.00           H  
ATOM   1705 HD23 LEU   111      97.138 117.841  58.970  1.00  0.00           H  
ATOM   1706  N   THR   112     100.768 116.025  57.731  1.00  0.00           N  
ATOM   1707  CA  THR   112     101.527 114.827  57.310  1.00  0.00           C  
ATOM   1708  C   THR   112     100.412 113.722  57.014  1.00  0.00           C  
ATOM   1709  O   THR   112      99.546 113.618  57.908  1.00  0.00           O  
ATOM   1710  CB  THR   112     102.414 114.404  58.538  1.00  0.00           C  
ATOM   1711  CG2 THR   112     103.172 113.124  58.306  1.00  0.00           C  
ATOM   1712  OG1 THR   112     103.317 115.413  58.981  1.00  0.00           O  
ATOM   1713  H   THR   112     100.121 115.784  58.468  1.00  0.00           H  
ATOM   1714  HA  THR   112     102.150 115.014  56.435  1.00  0.00           H  
ATOM   1715  HB  THR   112     101.663 114.258  59.315  1.00  0.00           H  
ATOM   1716  HG1 THR   112     102.840 116.024  59.547  1.00  0.00           H  
ATOM   1717 HG21 THR   112     103.886 113.150  57.483  1.00  0.00           H  
ATOM   1718 HG22 THR   112     103.591 112.824  59.267  1.00  0.00           H  
ATOM   1719 HG23 THR   112     102.381 112.429  58.025  1.00  0.00           H  
ATOM   1720  N   ALA   113     100.417 112.966  55.928  1.00  0.00           N  
ATOM   1721  CA  ALA   113      99.388 111.873  55.631  1.00  0.00           C  
ATOM   1722  C   ALA   113     100.040 110.486  55.835  1.00  0.00           C  
ATOM   1723  O   ALA   113     101.154 110.182  55.351  1.00  0.00           O  
ATOM   1724  CB  ALA   113      98.736 111.797  54.233  1.00  0.00           C  
ATOM   1725  H   ALA   113     101.072 113.159  55.183  1.00  0.00           H  
ATOM   1726  HA  ALA   113      98.598 111.910  56.381  1.00  0.00           H  
ATOM   1727  HB1 ALA   113      98.367 110.783  54.079  1.00  0.00           H  
ATOM   1728  HB2 ALA   113      97.987 112.589  54.210  1.00  0.00           H  
ATOM   1729  HB3 ALA   113      99.429 112.008  53.419  1.00  0.00           H  
ATOM   1730  N   ILE   114      99.321 109.722  56.613  1.00  0.00           N  
ATOM   1731  CA  ILE   114      99.640 108.402  57.052  1.00  0.00           C  
ATOM   1732  C   ILE   114      98.626 107.275  56.606  1.00  0.00           C  
ATOM   1733  O   ILE   114      97.412 107.442  56.858  1.00  0.00           O  
ATOM   1734  CB  ILE   114      99.757 108.470  58.622  1.00  0.00           C  
ATOM   1735  CG1 ILE   114     100.987 109.281  59.025  1.00  0.00           C  
ATOM   1736  CG2 ILE   114      99.883 107.053  59.219  1.00  0.00           C  
ATOM   1737  CD1 ILE   114     101.441 109.202  60.518  1.00  0.00           C  
ATOM   1738  H   ILE   114      98.526 110.179  57.036  1.00  0.00           H  
ATOM   1739  HA  ILE   114     100.577 108.082  56.597  1.00  0.00           H  
ATOM   1740  HB  ILE   114      98.811 108.874  58.982  1.00  0.00           H  
ATOM   1741 HG12 ILE   114     101.886 109.085  58.441  1.00  0.00           H  
ATOM   1742 HG13 ILE   114     100.791 110.346  58.899  1.00  0.00           H  
ATOM   1743 HG21 ILE   114     100.340 107.050  60.208  1.00  0.00           H  
ATOM   1744 HG22 ILE   114      98.977 106.447  59.217  1.00  0.00           H  
ATOM   1745 HG23 ILE   114     100.632 106.566  58.595  1.00  0.00           H  
ATOM   1746 HD11 ILE   114     100.623 109.028  61.216  1.00  0.00           H  
ATOM   1747 HD12 ILE   114     102.231 108.454  60.589  1.00  0.00           H  
ATOM   1748 HD13 ILE   114     101.856 110.160  60.833  1.00  0.00           H  
ATOM   1749  N   GLU   115      99.076 106.275  55.899  1.00  0.00           N  
ATOM   1750  CA  GLU   115      98.240 105.108  55.878  1.00  0.00           C  
ATOM   1751  C   GLU   115      98.486 104.200  57.094  1.00  0.00           C  
ATOM   1752  O   GLU   115      99.579 103.943  57.590  1.00  0.00           O  
ATOM   1753  CB  GLU   115      98.533 104.282  54.599  1.00  0.00           C  
ATOM   1754  CG  GLU   115      97.347 103.526  54.109  1.00  0.00           C  
ATOM   1755  CD  GLU   115      97.684 102.582  52.918  1.00  0.00           C  
ATOM   1756  OE1 GLU   115      97.183 102.821  51.809  1.00  0.00           O  
ATOM   1757  OE2 GLU   115      98.358 101.512  53.072  1.00  0.00           O1-
ATOM   1758  H   GLU   115     100.028 106.286  55.563  1.00  0.00           H  
ATOM   1759  HA  GLU   115      97.184 105.370  55.939  1.00  0.00           H  
ATOM   1760  HB2 GLU   115      98.944 104.805  53.736  1.00  0.00           H  
ATOM   1761  HB3 GLU   115      99.187 103.457  54.883  1.00  0.00           H  
ATOM   1762  HG2 GLU   115      96.927 102.986  54.958  1.00  0.00           H  
ATOM   1763  HG3 GLU   115      96.550 104.196  53.787  1.00  0.00           H  
ATOM   1764  N   ILE   116      97.344 103.580  57.619  1.00  0.00           N  
ATOM   1765  CA  ILE   116      97.365 102.708  58.794  1.00  0.00           C  
ATOM   1766  C   ILE   116      96.266 101.642  58.633  1.00  0.00           C  
ATOM   1767  O   ILE   116      95.167 102.045  58.367  1.00  0.00           O  
ATOM   1768  CB  ILE   116      97.415 103.562  60.107  1.00  0.00           C  
ATOM   1769  CG1 ILE   116      97.443 102.533  61.306  1.00  0.00           C  
ATOM   1770  CG2 ILE   116      96.230 104.569  60.181  1.00  0.00           C  
ATOM   1771  CD1 ILE   116      97.600 103.137  62.762  1.00  0.00           C  
ATOM   1772  H   ILE   116      96.442 103.809  57.226  1.00  0.00           H  
ATOM   1773  HA  ILE   116      98.308 102.180  58.651  1.00  0.00           H  
ATOM   1774  HB  ILE   116      98.364 104.097  60.080  1.00  0.00           H  
ATOM   1775 HG12 ILE   116      96.538 101.929  61.241  1.00  0.00           H  
ATOM   1776 HG13 ILE   116      98.334 101.916  61.181  1.00  0.00           H  
ATOM   1777 HG21 ILE   116      96.330 105.324  59.401  1.00  0.00           H  
ATOM   1778 HG22 ILE   116      95.339 103.976  59.976  1.00  0.00           H  
ATOM   1779 HG23 ILE   116      96.253 105.021  61.173  1.00  0.00           H  
ATOM   1780 HD11 ILE   116      96.577 103.442  62.984  1.00  0.00           H  
ATOM   1781 HD12 ILE   116      97.837 102.262  63.367  1.00  0.00           H  
ATOM   1782 HD13 ILE   116      98.391 103.887  62.760  1.00  0.00           H  
ATOM   1783  N   SER   117      96.640 100.395  58.800  1.00  0.00           N  
ATOM   1784  CA  SER   117      95.673  99.261  58.866  1.00  0.00           C  
ATOM   1785  C   SER   117      96.231  98.008  59.576  1.00  0.00           C  
ATOM   1786  O   SER   117      97.418  97.612  59.416  1.00  0.00           O  
ATOM   1787  CB  SER   117      95.404  98.868  57.365  1.00  0.00           C  
ATOM   1788  OG  SER   117      94.468  97.894  57.335  1.00  0.00           O  
ATOM   1789  H   SER   117      97.601 100.121  58.944  1.00  0.00           H  
ATOM   1790  HA  SER   117      94.713  99.591  59.264  1.00  0.00           H  
ATOM   1791  HB2 SER   117      95.123  99.701  56.721  1.00  0.00           H  
ATOM   1792  HB3 SER   117      96.286  98.405  56.924  1.00  0.00           H  
ATOM   1793  HG  SER   117      94.766  97.153  56.802  1.00  0.00           H  
ATOM   1794  N   LEU   118      95.321  97.430  60.346  1.00  0.00           N  
ATOM   1795  CA  LEU   118      95.550  96.086  60.847  1.00  0.00           C  
ATOM   1796  C   LEU   118      94.832  95.088  59.985  1.00  0.00           C  
ATOM   1797  O   LEU   118      93.675  95.348  59.783  1.00  0.00           O  
ATOM   1798  CB  LEU   118      95.251  95.973  62.373  1.00  0.00           C  
ATOM   1799  CG  LEU   118      95.718  94.720  63.111  1.00  0.00           C  
ATOM   1800  CD1 LEU   118      97.248  94.602  63.020  1.00  0.00           C  
ATOM   1801  CD2 LEU   118      95.200  94.698  64.624  1.00  0.00           C  
ATOM   1802  H   LEU   118      94.367  97.740  60.468  1.00  0.00           H  
ATOM   1803  HA  LEU   118      96.611  95.913  60.664  1.00  0.00           H  
ATOM   1804  HB2 LEU   118      95.617  96.935  62.732  1.00  0.00           H  
ATOM   1805  HB3 LEU   118      94.174  96.131  62.426  1.00  0.00           H  
ATOM   1806  HG  LEU   118      95.297  93.818  62.666  1.00  0.00           H  
ATOM   1807 HD11 LEU   118      97.513  93.664  63.507  1.00  0.00           H  
ATOM   1808 HD12 LEU   118      97.653  94.714  62.014  1.00  0.00           H  
ATOM   1809 HD13 LEU   118      97.602  95.465  63.584  1.00  0.00           H  
ATOM   1810 HD21 LEU   118      95.685  95.560  65.082  1.00  0.00           H  
ATOM   1811 HD22 LEU   118      94.115  94.600  64.613  1.00  0.00           H  
ATOM   1812 HD23 LEU   118      95.654  93.855  65.144  1.00  0.00           H  
ATOM   1813  N   ASP   119      95.444  94.034  59.488  1.00  0.00           N  
ATOM   1814  CA  ASP   119      94.945  93.147  58.436  1.00  0.00           C  
ATOM   1815  C   ASP   119      95.100  91.641  58.604  1.00  0.00           C  
ATOM   1816  O   ASP   119      96.047  91.203  59.226  1.00  0.00           O  
ATOM   1817  CB  ASP   119      95.498  93.542  57.051  1.00  0.00           C  
ATOM   1818  CG  ASP   119      94.714  94.754  56.365  1.00  0.00           C  
ATOM   1819  OD1 ASP   119      93.525  94.858  56.659  1.00  0.00           O  
ATOM   1820  OD2 ASP   119      95.325  95.611  55.654  1.00  0.00           O1-
ATOM   1821  H   ASP   119      96.443  93.934  59.597  1.00  0.00           H  
ATOM   1822  HA  ASP   119      93.864  93.267  58.375  1.00  0.00           H  
ATOM   1823  HB2 ASP   119      96.561  93.763  57.144  1.00  0.00           H  
ATOM   1824  HB3 ASP   119      95.465  92.661  56.409  1.00  0.00           H  
ATOM   1825  N   VAL   120      94.162  90.830  58.039  1.00  0.00           N  
ATOM   1826  CA  VAL   120      93.992  89.355  58.221  1.00  0.00           C  
ATOM   1827  C   VAL   120      93.535  88.699  56.953  1.00  0.00           C  
ATOM   1828  O   VAL   120      93.235  89.339  55.890  1.00  0.00           O  
ATOM   1829  CB  VAL   120      93.110  89.052  59.417  1.00  0.00           C  
ATOM   1830  CG1 VAL   120      93.772  89.449  60.791  1.00  0.00           C  
ATOM   1831  CG2 VAL   120      91.713  89.624  59.427  1.00  0.00           C  
ATOM   1832  H   VAL   120      93.453  91.281  57.479  1.00  0.00           H  
ATOM   1833  HA  VAL   120      94.978  88.926  58.399  1.00  0.00           H  
ATOM   1834  HB  VAL   120      93.014  87.966  59.413  1.00  0.00           H  
ATOM   1835 HG11 VAL   120      94.826  89.182  60.723  1.00  0.00           H  
ATOM   1836 HG12 VAL   120      93.849  90.521  60.977  1.00  0.00           H  
ATOM   1837 HG13 VAL   120      93.213  88.961  61.589  1.00  0.00           H  
ATOM   1838 HG21 VAL   120      91.256  89.488  60.407  1.00  0.00           H  
ATOM   1839 HG22 VAL   120      91.679  90.709  59.322  1.00  0.00           H  
ATOM   1840 HG23 VAL   120      91.154  89.123  58.637  1.00  0.00           H  
ATOM   1841  N   ASP   121      93.654  87.403  56.830  1.00  0.00           N  
ATOM   1842  CA  ASP   121      93.193  86.583  55.753  1.00  0.00           C  
ATOM   1843  C   ASP   121      91.636  86.547  55.744  1.00  0.00           C  
ATOM   1844  O   ASP   121      91.077  85.503  56.101  1.00  0.00           O  
ATOM   1845  CB  ASP   121      93.751  85.112  55.778  1.00  0.00           C  
ATOM   1846  CG  ASP   121      93.093  84.171  54.780  1.00  0.00           C  
ATOM   1847  OD1 ASP   121      92.834  84.647  53.648  1.00  0.00           O  
ATOM   1848  OD2 ASP   121      93.068  82.980  55.079  1.00  0.00           O1-
ATOM   1849  H   ASP   121      93.887  86.832  57.630  1.00  0.00           H  
ATOM   1850  HA  ASP   121      93.397  87.042  54.786  1.00  0.00           H  
ATOM   1851  HB2 ASP   121      94.794  85.176  55.470  1.00  0.00           H  
ATOM   1852  HB3 ASP   121      93.597  84.722  56.784  1.00  0.00           H  
ATOM   1853  N   ALA   122      90.978  87.670  55.495  1.00  0.00           N  
ATOM   1854  CA  ALA   122      89.503  87.624  55.483  1.00  0.00           C  
ATOM   1855  C   ALA   122      88.911  86.845  54.344  1.00  0.00           C  
ATOM   1856  O   ALA   122      87.793  86.333  54.523  1.00  0.00           O  
ATOM   1857  CB  ALA   122      89.053  89.134  55.468  1.00  0.00           C  
ATOM   1858  H   ALA   122      91.411  88.465  55.047  1.00  0.00           H  
ATOM   1859  HA  ALA   122      89.091  87.210  56.403  1.00  0.00           H  
ATOM   1860  HB1 ALA   122      89.174  89.629  56.432  1.00  0.00           H  
ATOM   1861  HB2 ALA   122      89.700  89.652  54.760  1.00  0.00           H  
ATOM   1862  HB3 ALA   122      87.992  89.178  55.219  1.00  0.00           H  
ATOM   1863  N   ASP   123      89.619  86.670  53.245  1.00  0.00           N  
ATOM   1864  CA  ASP   123      89.046  85.865  52.118  1.00  0.00           C  
ATOM   1865  C   ASP   123      89.352  84.338  52.210  1.00  0.00           C  
ATOM   1866  O   ASP   123      88.902  83.597  51.315  1.00  0.00           O  
ATOM   1867  CB  ASP   123      89.266  86.726  50.801  1.00  0.00           C  
ATOM   1868  CG  ASP   123      90.652  86.454  50.089  1.00  0.00           C  
ATOM   1869  OD1 ASP   123      91.337  85.540  50.504  1.00  0.00           O  
ATOM   1870  OD2 ASP   123      90.856  87.248  49.127  1.00  0.00           O1-
ATOM   1871  H   ASP   123      90.555  87.049  53.213  1.00  0.00           H  
ATOM   1872  HA  ASP   123      87.957  85.855  52.146  1.00  0.00           H  
ATOM   1873  HB2 ASP   123      88.485  86.309  50.165  1.00  0.00           H  
ATOM   1874  HB3 ASP   123      89.026  87.760  51.050  1.00  0.00           H  
ATOM   1875  N   ARG   124      89.988  83.877  53.300  1.00  0.00           N  
ATOM   1876  CA  ARG   124      90.234  82.447  53.673  1.00  0.00           C  
ATOM   1877  C   ARG   124      90.964  81.530  52.671  1.00  0.00           C  
ATOM   1878  O   ARG   124      90.439  80.728  51.917  1.00  0.00           O  
ATOM   1879  CB  ARG   124      88.869  81.802  54.105  1.00  0.00           C  
ATOM   1880  CG  ARG   124      88.055  82.557  55.194  1.00  0.00           C  
ATOM   1881  CD  ARG   124      86.817  81.873  55.642  1.00  0.00           C  
ATOM   1882  NE  ARG   124      85.946  82.760  56.529  1.00  0.00           N  
ATOM   1883  CZ  ARG   124      84.635  82.912  56.687  1.00  0.00           C  
ATOM   1884  NH1 ARG   124      83.752  82.338  55.959  1.00  0.00           N1+
ATOM   1885  NH2 ARG   124      84.229  83.695  57.673  1.00  0.00           N  
ATOM   1886  H   ARG   124      90.435  84.607  53.836  1.00  0.00           H  
ATOM   1887  HA  ARG   124      90.669  82.417  54.672  1.00  0.00           H  
ATOM   1888  HB2 ARG   124      88.316  81.759  53.167  1.00  0.00           H  
ATOM   1889  HB3 ARG   124      89.071  80.791  54.459  1.00  0.00           H  
ATOM   1890  HG2 ARG   124      88.723  82.751  56.033  1.00  0.00           H  
ATOM   1891  HG3 ARG   124      87.754  83.538  54.827  1.00  0.00           H  
ATOM   1892  HD2 ARG   124      86.253  81.616  54.746  1.00  0.00           H  
ATOM   1893  HD3 ARG   124      86.946  80.927  56.168  1.00  0.00           H  
ATOM   1894  HE  ARG   124      86.534  83.297  57.150  1.00  0.00           H  
ATOM   1895 HH11 ARG   124      83.973  82.009  55.030  1.00  0.00           H  
ATOM   1896 HH12 ARG   124      82.780  82.282  56.228  1.00  0.00           H  
ATOM   1897 HH21 ARG   124      84.897  84.164  58.268  1.00  0.00           H  
ATOM   1898 HH22 ARG   124      83.226  83.755  57.771  1.00  0.00           H  
ATOM   1899  N   ASP   125      92.278  81.716  52.637  1.00  0.00           N  
ATOM   1900  CA  ASP   125      93.335  80.978  51.821  1.00  0.00           C  
ATOM   1901  C   ASP   125      94.767  81.068  52.399  1.00  0.00           C  
ATOM   1902  O   ASP   125      95.699  80.620  51.695  1.00  0.00           O  
ATOM   1903  CB  ASP   125      93.297  81.441  50.423  1.00  0.00           C  
ATOM   1904  CG  ASP   125      93.981  82.780  50.085  1.00  0.00           C  
ATOM   1905  OD1 ASP   125      94.265  83.623  51.026  1.00  0.00           O  
ATOM   1906  OD2 ASP   125      94.241  82.987  48.890  1.00  0.00           O1-
ATOM   1907  H   ASP   125      92.604  82.326  53.374  1.00  0.00           H  
ATOM   1908  HA  ASP   125      93.148  79.905  51.840  1.00  0.00           H  
ATOM   1909  HB2 ASP   125      93.830  80.644  49.905  1.00  0.00           H  
ATOM   1910  HB3 ASP   125      92.284  81.508  50.026  1.00  0.00           H  
ATOM   1911  N   GLY   126      94.980  81.558  53.642  1.00  0.00           N  
ATOM   1912  CA  GLY   126      96.234  81.806  54.346  1.00  0.00           C  
ATOM   1913  C   GLY   126      96.863  83.159  54.087  1.00  0.00           C  
ATOM   1914  O   GLY   126      97.304  83.788  55.019  1.00  0.00           O  
ATOM   1915  H   GLY   126      94.229  82.033  54.121  1.00  0.00           H  
ATOM   1916  HA2 GLY   126      96.209  81.612  55.418  1.00  0.00           H  
ATOM   1917  HA3 GLY   126      96.936  81.070  53.951  1.00  0.00           H  
ATOM   1918  N   VAL   127      96.905  83.686  52.866  1.00  0.00           N  
ATOM   1919  CA  VAL   127      97.379  85.015  52.510  1.00  0.00           C  
ATOM   1920  C   VAL   127      96.550  86.195  53.063  1.00  0.00           C  
ATOM   1921  O   VAL   127      95.372  86.224  52.799  1.00  0.00           O  
ATOM   1922  CB  VAL   127      97.608  85.095  50.975  1.00  0.00           C  
ATOM   1923  CG1 VAL   127      98.073  86.455  50.392  1.00  0.00           C  
ATOM   1924  CG2 VAL   127      98.584  83.964  50.456  1.00  0.00           C  
ATOM   1925  H   VAL   127      96.413  83.176  52.146  1.00  0.00           H  
ATOM   1926  HA  VAL   127      98.350  85.056  53.003  1.00  0.00           H  
ATOM   1927  HB  VAL   127      96.621  84.913  50.551  1.00  0.00           H  
ATOM   1928 HG11 VAL   127      97.216  87.054  50.086  1.00  0.00           H  
ATOM   1929 HG12 VAL   127      98.541  87.057  51.171  1.00  0.00           H  
ATOM   1930 HG13 VAL   127      98.778  86.368  49.565  1.00  0.00           H  
ATOM   1931 HG21 VAL   127      99.545  83.881  50.965  1.00  0.00           H  
ATOM   1932 HG22 VAL   127      98.074  83.002  50.501  1.00  0.00           H  
ATOM   1933 HG23 VAL   127      98.615  84.134  49.380  1.00  0.00           H  
ATOM   1934  N   VAL   128      97.126  87.133  53.795  1.00  0.00           N  
ATOM   1935  CA  VAL   128      96.489  88.376  54.304  1.00  0.00           C  
ATOM   1936  C   VAL   128      96.040  89.207  53.166  1.00  0.00           C  
ATOM   1937  O   VAL   128      96.719  89.326  52.145  1.00  0.00           O  
ATOM   1938  CB  VAL   128      97.433  89.076  55.283  1.00  0.00           C  
ATOM   1939  CG1 VAL   128      96.982  90.442  55.613  1.00  0.00           C  
ATOM   1940  CG2 VAL   128      97.547  88.277  56.565  1.00  0.00           C  
ATOM   1941  H   VAL   128      98.110  86.975  53.960  1.00  0.00           H  
ATOM   1942  HA  VAL   128      95.516  88.126  54.728  1.00  0.00           H  
ATOM   1943  HB  VAL   128      98.407  89.159  54.801  1.00  0.00           H  
ATOM   1944 HG11 VAL   128      97.225  91.229  54.899  1.00  0.00           H  
ATOM   1945 HG12 VAL   128      95.924  90.482  55.873  1.00  0.00           H  
ATOM   1946 HG13 VAL   128      97.476  90.719  56.544  1.00  0.00           H  
ATOM   1947 HG21 VAL   128      96.898  88.617  57.372  1.00  0.00           H  
ATOM   1948 HG22 VAL   128      97.271  87.225  56.501  1.00  0.00           H  
ATOM   1949 HG23 VAL   128      98.606  88.340  56.816  1.00  0.00           H  
ATOM   1950  N   GLU   129      94.853  89.832  53.283  1.00  0.00           N  
ATOM   1951  CA  GLU   129      94.251  90.740  52.382  1.00  0.00           C  
ATOM   1952  C   GLU   129      94.838  92.120  52.591  1.00  0.00           C  
ATOM   1953  O   GLU   129      95.190  92.466  53.757  1.00  0.00           O  
ATOM   1954  CB  GLU   129      92.714  90.780  52.630  1.00  0.00           C  
ATOM   1955  CG  GLU   129      91.976  89.741  51.859  1.00  0.00           C  
ATOM   1956  CD  GLU   129      92.553  88.335  51.837  1.00  0.00           C  
ATOM   1957  OE1 GLU   129      93.543  88.087  51.055  1.00  0.00           O  
ATOM   1958  OE2 GLU   129      92.339  87.505  52.712  1.00  0.00           O1-
ATOM   1959  H   GLU   129      94.520  89.743  54.232  1.00  0.00           H  
ATOM   1960  HA  GLU   129      94.437  90.466  51.343  1.00  0.00           H  
ATOM   1961  HB2 GLU   129      92.450  90.742  53.687  1.00  0.00           H  
ATOM   1962  HB3 GLU   129      92.238  91.726  52.371  1.00  0.00           H  
ATOM   1963  HG2 GLU   129      91.034  89.714  52.406  1.00  0.00           H  
ATOM   1964  HG3 GLU   129      91.832  90.060  50.826  1.00  0.00           H  
ATOM   1965  N   LYS   130      94.764  92.935  51.507  1.00  0.00           N  
ATOM   1966  CA  LYS   130      95.113  94.374  51.535  1.00  0.00           C  
ATOM   1967  C   LYS   130      93.814  95.182  51.695  1.00  0.00           C  
ATOM   1968  O   LYS   130      93.151  95.510  50.714  1.00  0.00           O  
ATOM   1969  CB  LYS   130      95.855  94.589  50.212  1.00  0.00           C  
ATOM   1970  CG  LYS   130      96.201  96.129  50.043  1.00  0.00           C  
ATOM   1971  CD  LYS   130      96.860  96.238  48.741  1.00  0.00           C  
ATOM   1972  CE  LYS   130      97.120  97.784  48.478  1.00  0.00           C  
ATOM   1973  NZ  LYS   130      98.308  98.321  49.109  1.00  0.00           N1+
ATOM   1974  H   LYS   130      94.313  92.630  50.657  1.00  0.00           H  
ATOM   1975  HA  LYS   130      95.738  94.619  52.394  1.00  0.00           H  
ATOM   1976  HB2 LYS   130      96.793  94.034  50.197  1.00  0.00           H  
ATOM   1977  HB3 LYS   130      95.222  94.253  49.391  1.00  0.00           H  
ATOM   1978  HG2 LYS   130      95.292  96.730  49.998  1.00  0.00           H  
ATOM   1979  HG3 LYS   130      96.826  96.309  50.917  1.00  0.00           H  
ATOM   1980  HD2 LYS   130      97.836  95.761  48.664  1.00  0.00           H  
ATOM   1981  HD3 LYS   130      96.275  95.673  48.015  1.00  0.00           H  
ATOM   1982  HE2 LYS   130      97.180  98.035  47.419  1.00  0.00           H  
ATOM   1983  HE3 LYS   130      96.319  98.393  48.899  1.00  0.00           H  
ATOM   1984  HZ1 LYS   130      98.468  99.243  48.729  1.00  0.00           H  
ATOM   1985  HZ2 LYS   130      98.164  98.430  50.102  1.00  0.00           H  
ATOM   1986  HZ3 LYS   130      99.144  97.779  48.941  1.00  0.00           H  
ATOM   1987  N   ASN   131      93.635  95.702  52.953  1.00  0.00           N  
ATOM   1988  CA  ASN   131      92.601  96.673  53.391  1.00  0.00           C  
ATOM   1989  C   ASN   131      91.094  96.351  53.115  1.00  0.00           C  
ATOM   1990  O   ASN   131      90.266  97.150  52.707  1.00  0.00           O  
ATOM   1991  CB  ASN   131      92.928  98.096  52.828  1.00  0.00           C  
ATOM   1992  CG  ASN   131      94.357  98.495  53.180  1.00  0.00           C  
ATOM   1993  ND2 ASN   131      94.508  99.478  54.044  1.00  0.00           N  
ATOM   1994  OD1 ASN   131      95.319  97.998  52.579  1.00  0.00           O  
ATOM   1995  H   ASN   131      94.263  95.426  53.694  1.00  0.00           H  
ATOM   1996  HA  ASN   131      92.653  96.635  54.479  1.00  0.00           H  
ATOM   1997  HB2 ASN   131      92.773  98.165  51.751  1.00  0.00           H  
ATOM   1998  HB3 ASN   131      92.356  98.886  53.316  1.00  0.00           H  
ATOM   1999 HD21 ASN   131      95.434  99.628  54.417  1.00  0.00           H  
ATOM   2000 HD22 ASN   131      93.702  99.958  54.418  1.00  0.00           H  
ATOM   2001  N   ASN   132      90.770  95.084  53.191  1.00  0.00           N  
ATOM   2002  CA  ASN   132      89.418  94.454  52.906  1.00  0.00           C  
ATOM   2003  C   ASN   132      88.240  95.118  53.626  1.00  0.00           C  
ATOM   2004  O   ASN   132      88.231  95.203  54.832  1.00  0.00           O  
ATOM   2005  CB  ASN   132      89.626  92.969  53.338  1.00  0.00           C  
ATOM   2006  CG  ASN   132      88.349  92.088  53.372  1.00  0.00           C  
ATOM   2007  ND2 ASN   132      87.996  91.467  52.245  1.00  0.00           N  
ATOM   2008  OD1 ASN   132      87.646  92.031  54.379  1.00  0.00           O  
ATOM   2009  H   ASN   132      91.562  94.468  53.303  1.00  0.00           H  
ATOM   2010  HA  ASN   132      89.152  94.419  51.849  1.00  0.00           H  
ATOM   2011  HB2 ASN   132      90.444  92.596  52.722  1.00  0.00           H  
ATOM   2012  HB3 ASN   132      90.108  92.891  54.313  1.00  0.00           H  
ATOM   2013 HD21 ASN   132      87.359  90.687  52.324  1.00  0.00           H  
ATOM   2014 HD22 ASN   132      88.483  91.768  51.413  1.00  0.00           H  
ATOM   2015  N   PRO   133      87.159  95.541  52.919  1.00  0.00           N  
ATOM   2016  CA  PRO   133      85.958  96.238  53.505  1.00  0.00           C  
ATOM   2017  C   PRO   133      85.098  95.572  54.587  1.00  0.00           C  
ATOM   2018  O   PRO   133      84.322  96.211  55.304  1.00  0.00           O  
ATOM   2019  CB  PRO   133      84.994  96.578  52.328  1.00  0.00           C  
ATOM   2020  CG  PRO   133      85.921  96.661  51.137  1.00  0.00           C  
ATOM   2021  CD  PRO   133      86.919  95.576  51.451  1.00  0.00           C  
ATOM   2022  HA  PRO   133      86.372  97.196  53.820  1.00  0.00           H  
ATOM   2023  HB2 PRO   133      84.317  95.735  52.187  1.00  0.00           H  
ATOM   2024  HB3 PRO   133      84.434  97.513  52.368  1.00  0.00           H  
ATOM   2025  HG2 PRO   133      85.361  96.457  50.224  1.00  0.00           H  
ATOM   2026  HG3 PRO   133      86.408  97.635  51.180  1.00  0.00           H  
ATOM   2027  HD2 PRO   133      86.544  94.611  51.107  1.00  0.00           H  
ATOM   2028  HD3 PRO   133      87.874  95.845  51.000  1.00  0.00           H  
ATOM   2029  N   LYS   134      85.230  94.232  54.573  1.00  0.00           N  
ATOM   2030  CA  LYS   134      84.465  93.389  55.564  1.00  0.00           C  
ATOM   2031  C   LYS   134      85.309  93.015  56.818  1.00  0.00           C  
ATOM   2032  O   LYS   134      84.808  92.380  57.733  1.00  0.00           O  
ATOM   2033  CB  LYS   134      84.101  92.108  54.796  1.00  0.00           C  
ATOM   2034  CG  LYS   134      83.119  92.393  53.698  1.00  0.00           C  
ATOM   2035  CD  LYS   134      82.534  91.195  52.969  1.00  0.00           C  
ATOM   2036  CE  LYS   134      81.849  91.673  51.711  1.00  0.00           C  
ATOM   2037  NZ  LYS   134      81.540  90.539  50.859  1.00  0.00           N1+
ATOM   2038  H   LYS   134      85.967  93.785  54.046  1.00  0.00           H  
ATOM   2039  HA  LYS   134      83.561  93.883  55.920  1.00  0.00           H  
ATOM   2040  HB2 LYS   134      84.990  91.527  54.547  1.00  0.00           H  
ATOM   2041  HB3 LYS   134      83.578  91.396  55.435  1.00  0.00           H  
ATOM   2042  HG2 LYS   134      82.372  93.101  54.059  1.00  0.00           H  
ATOM   2043  HG3 LYS   134      83.666  93.018  52.993  1.00  0.00           H  
ATOM   2044  HD2 LYS   134      83.353  90.483  52.869  1.00  0.00           H  
ATOM   2045  HD3 LYS   134      81.742  90.718  53.546  1.00  0.00           H  
ATOM   2046  HE2 LYS   134      80.893  92.158  51.905  1.00  0.00           H  
ATOM   2047  HE3 LYS   134      82.545  92.263  51.113  1.00  0.00           H  
ATOM   2048  HZ1 LYS   134      80.833  89.957  51.283  1.00  0.00           H  
ATOM   2049  HZ2 LYS   134      81.126  90.833  49.986  1.00  0.00           H  
ATOM   2050  HZ3 LYS   134      82.390  90.040  50.640  1.00  0.00           H  
ATOM   2051  N   LYS   135      86.593  93.290  56.861  1.00  0.00           N  
ATOM   2052  CA  LYS   135      87.568  92.696  57.837  1.00  0.00           C  
ATOM   2053  C   LYS   135      87.191  92.830  59.322  1.00  0.00           C  
ATOM   2054  O   LYS   135      87.765  92.156  60.204  1.00  0.00           O  
ATOM   2055  CB  LYS   135      89.013  93.222  57.570  1.00  0.00           C  
ATOM   2056  CG  LYS   135      89.090  94.626  58.111  1.00  0.00           C  
ATOM   2057  CD  LYS   135      90.481  95.270  57.747  1.00  0.00           C  
ATOM   2058  CE  LYS   135      90.700  96.555  58.595  1.00  0.00           C  
ATOM   2059  NZ  LYS   135      92.061  97.114  58.508  1.00  0.00           N1+
ATOM   2060  H   LYS   135      87.013  93.751  56.066  1.00  0.00           H  
ATOM   2061  HA  LYS   135      87.678  91.625  57.667  1.00  0.00           H  
ATOM   2062  HB2 LYS   135      89.664  92.549  58.129  1.00  0.00           H  
ATOM   2063  HB3 LYS   135      89.247  93.112  56.511  1.00  0.00           H  
ATOM   2064  HG2 LYS   135      88.335  95.218  57.594  1.00  0.00           H  
ATOM   2065  HG3 LYS   135      88.935  94.591  59.189  1.00  0.00           H  
ATOM   2066  HD2 LYS   135      91.230  94.553  58.082  1.00  0.00           H  
ATOM   2067  HD3 LYS   135      90.582  95.427  56.673  1.00  0.00           H  
ATOM   2068  HE2 LYS   135      90.046  97.296  58.134  1.00  0.00           H  
ATOM   2069  HE3 LYS   135      90.375  96.322  59.609  1.00  0.00           H  
ATOM   2070  HZ1 LYS   135      92.246  97.364  57.547  1.00  0.00           H  
ATOM   2071  HZ2 LYS   135      92.224  97.928  59.082  1.00  0.00           H  
ATOM   2072  HZ3 LYS   135      92.738  96.371  58.611  1.00  0.00           H  
ATOM   2073  N   ALA   136      86.299  93.737  59.753  1.00  0.00           N  
ATOM   2074  CA  ALA   136      85.850  93.888  61.180  1.00  0.00           C  
ATOM   2075  C   ALA   136      84.732  92.870  61.489  1.00  0.00           C  
ATOM   2076  O   ALA   136      84.356  92.927  62.638  1.00  0.00           O  
ATOM   2077  CB  ALA   136      85.492  95.377  61.315  1.00  0.00           C  
ATOM   2078  H   ALA   136      85.822  94.366  59.123  1.00  0.00           H  
ATOM   2079  HA  ALA   136      86.759  93.721  61.756  1.00  0.00           H  
ATOM   2080  HB1 ALA   136      86.390  95.981  61.183  1.00  0.00           H  
ATOM   2081  HB2 ALA   136      84.791  95.547  60.498  1.00  0.00           H  
ATOM   2082  HB3 ALA   136      84.950  95.611  62.231  1.00  0.00           H  
ATOM   2083  N   SER   137      84.105  92.146  60.532  1.00  0.00           N  
ATOM   2084  CA  SER   137      83.035  91.208  60.901  1.00  0.00           C  
ATOM   2085  C   SER   137      83.324  89.825  60.445  1.00  0.00           C  
ATOM   2086  O   SER   137      84.309  89.599  59.756  1.00  0.00           O  
ATOM   2087  CB  SER   137      81.617  91.623  60.236  1.00  0.00           C  
ATOM   2088  OG  SER   137      80.604  91.259  61.102  1.00  0.00           O  
ATOM   2089  H   SER   137      84.398  92.285  59.575  1.00  0.00           H  
ATOM   2090  HA  SER   137      82.985  91.259  61.988  1.00  0.00           H  
ATOM   2091  HB2 SER   137      81.659  92.708  60.334  1.00  0.00           H  
ATOM   2092  HB3 SER   137      81.621  91.302  59.194  1.00  0.00           H  
ATOM   2093  HG  SER   137      79.740  91.453  60.732  1.00  0.00           H  
ATOM   2094  N   TRP   138      82.431  88.878  60.754  1.00  0.00           N  
ATOM   2095  CA  TRP   138      82.573  87.478  60.372  1.00  0.00           C  
ATOM   2096  C   TRP   138      81.326  86.809  59.903  1.00  0.00           C  
ATOM   2097  O   TRP   138      80.360  86.712  60.676  1.00  0.00           O  
ATOM   2098  CB  TRP   138      83.105  86.750  61.594  1.00  0.00           C  
ATOM   2099  CG  TRP   138      83.815  85.421  61.273  1.00  0.00           C  
ATOM   2100  CD1 TRP   138      85.160  85.263  61.170  1.00  0.00           C  
ATOM   2101  CD2 TRP   138      83.192  84.080  60.980  1.00  0.00           C  
ATOM   2102  CE2 TRP   138      84.325  83.155  60.778  1.00  0.00           C  
ATOM   2103  CE3 TRP   138      81.889  83.458  60.967  1.00  0.00           C  
ATOM   2104  NE1 TRP   138      85.461  83.958  60.773  1.00  0.00           N  
ATOM   2105  CZ2 TRP   138      84.119  81.860  60.313  1.00  0.00           C  
ATOM   2106  CZ3 TRP   138      81.711  82.102  60.645  1.00  0.00           C  
ATOM   2107  CH2 TRP   138      82.797  81.327  60.213  1.00  0.00           C  
ATOM   2108  H   TRP   138      81.661  89.071  61.378  1.00  0.00           H  
ATOM   2109  HA  TRP   138      83.358  87.325  59.631  1.00  0.00           H  
ATOM   2110  HB2 TRP   138      83.924  87.347  61.996  1.00  0.00           H  
ATOM   2111  HB3 TRP   138      82.375  86.604  62.390  1.00  0.00           H  
ATOM   2112  HD1 TRP   138      85.886  86.026  61.409  1.00  0.00           H  
ATOM   2113  HE1 TRP   138      86.412  83.653  60.621  1.00  0.00           H  
ATOM   2114  HE3 TRP   138      81.032  84.105  61.089  1.00  0.00           H  
ATOM   2115  HZ2 TRP   138      84.870  81.229  59.861  1.00  0.00           H  
ATOM   2116  HZ3 TRP   138      80.699  81.726  60.692  1.00  0.00           H  
ATOM   2117  HH2 TRP   138      82.602  80.327  59.856  1.00  0.00           H  
ATOM   2118  N   THR   139      81.259  86.413  58.685  1.00  0.00           N  
ATOM   2119  CA  THR   139      79.972  85.772  58.100  1.00  0.00           C  
ATOM   2120  C   THR   139      80.165  84.330  57.883  1.00  0.00           C  
ATOM   2121  O   THR   139      81.222  83.808  57.513  1.00  0.00           O  
ATOM   2122  CB  THR   139      79.506  86.509  56.818  1.00  0.00           C  
ATOM   2123  CG2 THR   139      78.822  87.816  57.080  1.00  0.00           C  
ATOM   2124  OG1 THR   139      80.564  86.888  55.894  1.00  0.00           O  
ATOM   2125  H   THR   139      82.077  86.563  58.112  1.00  0.00           H  
ATOM   2126  HA  THR   139      79.150  85.896  58.805  1.00  0.00           H  
ATOM   2127  HB  THR   139      78.801  85.890  56.262  1.00  0.00           H  
ATOM   2128  HG1 THR   139      80.008  87.230  55.190  1.00  0.00           H  
ATOM   2129 HG21 THR   139      77.853  87.506  57.471  1.00  0.00           H  
ATOM   2130 HG22 THR   139      79.368  88.234  57.926  1.00  0.00           H  
ATOM   2131 HG23 THR   139      78.870  88.440  56.187  1.00  0.00           H  
ATOM   2132  N   TRP   140      79.050  83.527  57.947  1.00  0.00           N  
ATOM   2133  CA  TRP   140      78.954  82.137  57.466  1.00  0.00           C  
ATOM   2134  C   TRP   140      78.783  82.017  55.971  1.00  0.00           C  
ATOM   2135  O   TRP   140      78.463  82.934  55.251  1.00  0.00           O  
ATOM   2136  CB  TRP   140      77.796  81.505  58.154  1.00  0.00           C  
ATOM   2137  CG  TRP   140      77.915  81.581  59.700  1.00  0.00           C  
ATOM   2138  CD1 TRP   140      77.633  82.601  60.510  1.00  0.00           C  
ATOM   2139  CD2 TRP   140      78.571  80.618  60.546  1.00  0.00           C  
ATOM   2140  CE2 TRP   140      78.575  80.991  61.884  1.00  0.00           C  
ATOM   2141  CE3 TRP   140      79.217  79.396  60.223  1.00  0.00           C  
ATOM   2142  NE1 TRP   140      77.876  82.181  61.832  1.00  0.00           N  
ATOM   2143  CZ2 TRP   140      79.239  80.297  62.925  1.00  0.00           C  
ATOM   2144  CZ3 TRP   140      79.816  78.639  61.233  1.00  0.00           C  
ATOM   2145  CH2 TRP   140      79.831  79.046  62.590  1.00  0.00           C  
ATOM   2146  H   TRP   140      78.181  84.025  58.077  1.00  0.00           H  
ATOM   2147  HA  TRP   140      79.840  81.559  57.728  1.00  0.00           H  
ATOM   2148  HB2 TRP   140      76.887  81.932  57.733  1.00  0.00           H  
ATOM   2149  HB3 TRP   140      77.872  80.464  57.839  1.00  0.00           H  
ATOM   2150  HD1 TRP   140      77.109  83.487  60.183  1.00  0.00           H  
ATOM   2151  HE1 TRP   140      77.602  82.741  62.626  1.00  0.00           H  
ATOM   2152  HE3 TRP   140      79.224  79.036  59.204  1.00  0.00           H  
ATOM   2153  HZ2 TRP   140      79.148  80.732  63.909  1.00  0.00           H  
ATOM   2154  HZ3 TRP   140      80.251  77.722  60.862  1.00  0.00           H  
ATOM   2155  HH2 TRP   140      80.119  78.450  63.443  1.00  0.00           H  
ATOM   2156  N   GLY   141      79.129  80.792  55.487  1.00  0.00           N  
ATOM   2157  CA  GLY   141      78.743  80.293  54.207  1.00  0.00           C  
ATOM   2158  C   GLY   141      79.847  80.455  53.136  1.00  0.00           C  
ATOM   2159  O   GLY   141      80.810  81.167  53.414  1.00  0.00           O  
ATOM   2160  H   GLY   141      79.548  80.143  56.138  1.00  0.00           H  
ATOM   2161  HA2 GLY   141      78.362  79.279  54.323  1.00  0.00           H  
ATOM   2162  HA3 GLY   141      77.867  80.799  53.802  1.00  0.00           H  
ATOM   2163  N   PRO   142      79.650  79.884  51.902  1.00  0.00           N  
ATOM   2164  CA  PRO   142      80.681  79.980  50.883  1.00  0.00           C  
ATOM   2165  C   PRO   142      81.051  81.403  50.431  1.00  0.00           C  
ATOM   2166  O   PRO   142      82.224  81.674  50.184  1.00  0.00           O  
ATOM   2167  CB  PRO   142      80.139  79.114  49.699  1.00  0.00           C  
ATOM   2168  CG  PRO   142      79.108  78.110  50.334  1.00  0.00           C  
ATOM   2169  CD  PRO   142      78.583  78.912  51.531  1.00  0.00           C  
ATOM   2170  HA  PRO   142      81.520  79.470  51.357  1.00  0.00           H  
ATOM   2171  HB2 PRO   142      79.624  79.821  49.048  1.00  0.00           H  
ATOM   2172  HB3 PRO   142      80.927  78.520  49.237  1.00  0.00           H  
ATOM   2173  HG2 PRO   142      78.341  77.922  49.583  1.00  0.00           H  
ATOM   2174  HG3 PRO   142      79.505  77.153  50.672  1.00  0.00           H  
ATOM   2175  HD2 PRO   142      77.609  79.390  51.421  1.00  0.00           H  
ATOM   2176  HD3 PRO   142      78.363  78.277  52.390  1.00  0.00           H  
ATOM   2177  N   GLU   143      80.089  82.294  50.410  1.00  0.00           N  
ATOM   2178  CA  GLU   143      80.376  83.728  50.055  1.00  0.00           C  
ATOM   2179  C   GLU   143      80.933  84.514  51.221  1.00  0.00           C  
ATOM   2180  O   GLU   143      81.472  85.567  50.993  1.00  0.00           O  
ATOM   2181  CB  GLU   143      79.106  84.344  49.536  1.00  0.00           C  
ATOM   2182  CG  GLU   143      79.216  85.730  48.952  1.00  0.00           C  
ATOM   2183  CD  GLU   143      80.374  85.848  47.957  1.00  0.00           C  
ATOM   2184  OE1 GLU   143      80.444  84.941  47.080  1.00  0.00           O  
ATOM   2185  OE2 GLU   143      80.964  86.975  47.886  1.00  0.00           O1-
ATOM   2186  H   GLU   143      79.230  82.099  50.904  1.00  0.00           H  
ATOM   2187  HA  GLU   143      81.176  83.853  49.325  1.00  0.00           H  
ATOM   2188  HB2 GLU   143      78.622  83.735  48.772  1.00  0.00           H  
ATOM   2189  HB3 GLU   143      78.379  84.418  50.345  1.00  0.00           H  
ATOM   2190  HG2 GLU   143      78.291  85.962  48.425  1.00  0.00           H  
ATOM   2191  HG3 GLU   143      79.343  86.404  49.800  1.00  0.00           H  
ATOM   2192  N   GLY   144      80.874  83.977  52.474  1.00  0.00           N  
ATOM   2193  CA  GLY   144      81.360  84.630  53.671  1.00  0.00           C  
ATOM   2194  C   GLY   144      82.845  84.824  53.763  1.00  0.00           C  
ATOM   2195  O   GLY   144      83.627  84.048  53.114  1.00  0.00           O  
ATOM   2196  H   GLY   144      80.400  83.099  52.629  1.00  0.00           H  
ATOM   2197  HA2 GLY   144      80.880  85.603  53.774  1.00  0.00           H  
ATOM   2198  HA3 GLY   144      80.969  84.107  54.544  1.00  0.00           H  
ATOM   2199  N   GLN   145      83.234  85.885  54.565  1.00  0.00           N  
ATOM   2200  CA  GLN   145      84.618  86.183  54.860  1.00  0.00           C  
ATOM   2201  C   GLN   145      84.777  86.653  56.394  1.00  0.00           C  
ATOM   2202  O   GLN   145      83.812  86.648  57.175  1.00  0.00           O  
ATOM   2203  CB  GLN   145      84.933  87.434  53.994  1.00  0.00           C  
ATOM   2204  CG  GLN   145      85.140  87.091  52.495  1.00  0.00           C  
ATOM   2205  CD  GLN   145      85.835  88.147  51.562  1.00  0.00           C  
ATOM   2206  NE2 GLN   145      86.248  87.906  50.305  1.00  0.00           N  
ATOM   2207  OE1 GLN   145      86.167  89.293  51.946  1.00  0.00           O  
ATOM   2208  H   GLN   145      82.528  86.376  55.095  1.00  0.00           H  
ATOM   2209  HA  GLN   145      85.384  85.463  54.571  1.00  0.00           H  
ATOM   2210  HB2 GLN   145      84.132  88.171  54.040  1.00  0.00           H  
ATOM   2211  HB3 GLN   145      85.856  87.939  54.279  1.00  0.00           H  
ATOM   2212  HG2 GLN   145      85.739  86.185  52.402  1.00  0.00           H  
ATOM   2213  HG3 GLN   145      84.124  86.846  52.183  1.00  0.00           H  
ATOM   2214 HE21 GLN   145      86.839  88.615  49.894  1.00  0.00           H  
ATOM   2215 HE22 GLN   145      86.326  86.956  49.972  1.00  0.00           H  
ATOM   2216  N   GLY   146      86.080  86.873  56.762  1.00  0.00           N  
ATOM   2217  CA  GLY   146      86.577  87.115  58.131  1.00  0.00           C  
ATOM   2218  C   GLY   146      87.393  85.998  58.639  1.00  0.00           C  
ATOM   2219  O   GLY   146      87.072  84.843  58.327  1.00  0.00           O  
ATOM   2220  H   GLY   146      86.850  86.746  56.121  1.00  0.00           H  
ATOM   2221  HA2 GLY   146      87.268  87.958  58.124  1.00  0.00           H  
ATOM   2222  HA3 GLY   146      85.824  87.271  58.903  1.00  0.00           H  
ATOM   2223  N   ALA   147      88.505  86.210  59.340  1.00  0.00           N  
ATOM   2224  CA  ALA   147      89.446  85.216  59.552  1.00  0.00           C  
ATOM   2225  C   ALA   147      89.182  84.012  60.522  1.00  0.00           C  
ATOM   2226  O   ALA   147      88.268  84.084  61.309  1.00  0.00           O  
ATOM   2227  CB  ALA   147      90.699  86.082  59.739  1.00  0.00           C  
ATOM   2228  H   ALA   147      88.747  87.161  59.576  1.00  0.00           H  
ATOM   2229  HA  ALA   147      89.686  84.790  58.578  1.00  0.00           H  
ATOM   2230  HB1 ALA   147      91.482  85.341  59.902  1.00  0.00           H  
ATOM   2231  HB2 ALA   147      90.964  86.645  58.845  1.00  0.00           H  
ATOM   2232  HB3 ALA   147      90.612  86.660  60.659  1.00  0.00           H  
ATOM   2233  N   ILE   148      90.035  82.955  60.483  1.00  0.00           N  
ATOM   2234  CA  ILE   148      89.999  81.784  61.246  1.00  0.00           C  
ATOM   2235  C   ILE   148      91.333  81.400  61.962  1.00  0.00           C  
ATOM   2236  O   ILE   148      92.410  81.685  61.440  1.00  0.00           O  
ATOM   2237  CB  ILE   148      89.406  80.573  60.471  1.00  0.00           C  
ATOM   2238  CG1 ILE   148      87.873  80.695  60.071  1.00  0.00           C  
ATOM   2239  CG2 ILE   148      89.309  79.314  61.312  1.00  0.00           C  
ATOM   2240  CD1 ILE   148      87.624  80.198  58.677  1.00  0.00           C  
ATOM   2241  H   ILE   148      90.656  82.986  59.687  1.00  0.00           H  
ATOM   2242  HA  ILE   148      89.429  82.043  62.139  1.00  0.00           H  
ATOM   2243  HB  ILE   148      90.035  80.401  59.598  1.00  0.00           H  
ATOM   2244 HG12 ILE   148      87.277  80.221  60.850  1.00  0.00           H  
ATOM   2245 HG13 ILE   148      87.555  81.737  60.018  1.00  0.00           H  
ATOM   2246 HG21 ILE   148      88.776  78.530  60.774  1.00  0.00           H  
ATOM   2247 HG22 ILE   148      90.327  78.951  61.450  1.00  0.00           H  
ATOM   2248 HG23 ILE   148      88.884  79.382  62.313  1.00  0.00           H  
ATOM   2249 HD11 ILE   148      87.647  79.113  58.775  1.00  0.00           H  
ATOM   2250 HD12 ILE   148      86.573  80.372  58.444  1.00  0.00           H  
ATOM   2251 HD13 ILE   148      88.279  80.657  57.937  1.00  0.00           H  
ATOM   2252  N   LEU   149      91.247  80.676  63.097  1.00  0.00           N  
ATOM   2253  CA  LEU   149      92.328  80.310  63.985  1.00  0.00           C  
ATOM   2254  C   LEU   149      92.175  78.814  64.569  1.00  0.00           C  
ATOM   2255  O   LEU   149      91.214  78.376  65.125  1.00  0.00           O  
ATOM   2256  CB  LEU   149      92.299  81.324  65.195  1.00  0.00           C  
ATOM   2257  CG  LEU   149      93.400  81.231  66.182  1.00  0.00           C  
ATOM   2258  CD1 LEU   149      94.763  81.309  65.483  1.00  0.00           C  
ATOM   2259  CD2 LEU   149      93.512  82.487  67.092  1.00  0.00           C  
ATOM   2260  H   LEU   149      90.310  80.510  63.435  1.00  0.00           H  
ATOM   2261  HA  LEU   149      93.270  80.445  63.454  1.00  0.00           H  
ATOM   2262  HB2 LEU   149      92.414  82.274  64.672  1.00  0.00           H  
ATOM   2263  HB3 LEU   149      91.293  81.287  65.611  1.00  0.00           H  
ATOM   2264  HG  LEU   149      93.287  80.372  66.844  1.00  0.00           H  
ATOM   2265 HD11 LEU   149      95.615  81.296  66.163  1.00  0.00           H  
ATOM   2266 HD12 LEU   149      94.890  80.447  64.829  1.00  0.00           H  
ATOM   2267 HD13 LEU   149      94.880  82.237  64.924  1.00  0.00           H  
ATOM   2268 HD21 LEU   149      93.939  83.312  66.522  1.00  0.00           H  
ATOM   2269 HD22 LEU   149      92.586  82.703  67.624  1.00  0.00           H  
ATOM   2270 HD23 LEU   149      94.349  82.371  67.781  1.00  0.00           H  
ATOM   2271  N   LEU   150      93.272  78.069  64.497  1.00  0.00           N  
ATOM   2272  CA  LEU   150      93.391  76.813  65.293  1.00  0.00           C  
ATOM   2273  C   LEU   150      93.734  77.074  66.716  1.00  0.00           C  
ATOM   2274  O   LEU   150      94.494  77.995  66.993  1.00  0.00           O  
ATOM   2275  CB  LEU   150      94.599  75.947  64.669  1.00  0.00           C  
ATOM   2276  CG  LEU   150      94.328  75.341  63.193  1.00  0.00           C  
ATOM   2277  CD1 LEU   150      95.699  74.800  62.710  1.00  0.00           C  
ATOM   2278  CD2 LEU   150      93.338  74.223  63.038  1.00  0.00           C  
ATOM   2279  H   LEU   150      94.080  78.345  63.958  1.00  0.00           H  
ATOM   2280  HA  LEU   150      92.471  76.234  65.225  1.00  0.00           H  
ATOM   2281  HB2 LEU   150      95.565  76.453  64.660  1.00  0.00           H  
ATOM   2282  HB3 LEU   150      94.823  75.099  65.316  1.00  0.00           H  
ATOM   2283  HG  LEU   150      94.042  76.148  62.519  1.00  0.00           H  
ATOM   2284 HD11 LEU   150      96.094  74.113  63.457  1.00  0.00           H  
ATOM   2285 HD12 LEU   150      95.485  74.324  61.753  1.00  0.00           H  
ATOM   2286 HD13 LEU   150      96.477  75.564  62.693  1.00  0.00           H  
ATOM   2287 HD21 LEU   150      93.079  73.959  62.013  1.00  0.00           H  
ATOM   2288 HD22 LEU   150      93.745  73.379  63.595  1.00  0.00           H  
ATOM   2289 HD23 LEU   150      92.397  74.518  63.501  1.00  0.00           H  
ATOM   2290  N   VAL   151      93.318  76.187  67.575  1.00  0.00           N  
ATOM   2291  CA  VAL   151      93.864  76.178  68.945  1.00  0.00           C  
ATOM   2292  C   VAL   151      95.138  75.411  69.032  1.00  0.00           C  
ATOM   2293  O   VAL   151      95.064  74.283  68.519  1.00  0.00           O  
ATOM   2294  CB  VAL   151      92.861  75.547  70.058  1.00  0.00           C  
ATOM   2295  CG1 VAL   151      93.377  75.669  71.495  1.00  0.00           C  
ATOM   2296  CG2 VAL   151      91.551  76.305  70.051  1.00  0.00           C  
ATOM   2297  H   VAL   151      92.763  75.394  67.288  1.00  0.00           H  
ATOM   2298  HA  VAL   151      93.976  77.215  69.261  1.00  0.00           H  
ATOM   2299  HB  VAL   151      92.665  74.492  69.871  1.00  0.00           H  
ATOM   2300 HG11 VAL   151      93.718  76.692  71.651  1.00  0.00           H  
ATOM   2301 HG12 VAL   151      92.630  75.316  72.207  1.00  0.00           H  
ATOM   2302 HG13 VAL   151      94.331  75.157  71.626  1.00  0.00           H  
ATOM   2303 HG21 VAL   151      90.988  75.779  70.822  1.00  0.00           H  
ATOM   2304 HG22 VAL   151      91.718  77.365  70.246  1.00  0.00           H  
ATOM   2305 HG23 VAL   151      91.118  76.201  69.056  1.00  0.00           H  
ATOM   2306  N   ASN   152      96.219  75.815  69.674  1.00  0.00           N  
ATOM   2307  CA  ASN   152      97.529  75.132  69.617  1.00  0.00           C  
ATOM   2308  C   ASN   152      97.565  74.025  70.771  1.00  0.00           C  
ATOM   2309  O   ASN   152      98.124  74.181  71.822  1.00  0.00           O  
ATOM   2310  CB  ASN   152      98.657  76.222  69.633  1.00  0.00           C  
ATOM   2311  CG  ASN   152      99.864  75.901  68.836  1.00  0.00           C  
ATOM   2312  ND2 ASN   152     100.921  76.629  68.988  1.00  0.00           N  
ATOM   2313  OD1 ASN   152      99.874  74.945  68.065  1.00  0.00           O  
ATOM   2314  H   ASN   152      96.258  76.758  70.033  1.00  0.00           H  
ATOM   2315  HA  ASN   152      97.488  74.670  68.630  1.00  0.00           H  
ATOM   2316  HB2 ASN   152      98.250  77.151  69.233  1.00  0.00           H  
ATOM   2317  HB3 ASN   152      98.926  76.358  70.680  1.00  0.00           H  
ATOM   2318 HD21 ASN   152     101.667  76.484  68.322  1.00  0.00           H  
ATOM   2319 HD22 ASN   152     101.070  77.293  69.734  1.00  0.00           H  
ATOM   2320  N   CYS   153      96.684  73.018  70.510  1.00  0.00           N  
ATOM   2321  CA  CYS   153      96.401  71.910  71.352  1.00  0.00           C  
ATOM   2322  C   CYS   153      96.989  70.577  70.851  1.00  0.00           C  
ATOM   2323  O   CYS   153      96.831  69.599  71.582  1.00  0.00           O  
ATOM   2324  CB  CYS   153      94.878  71.788  71.489  1.00  0.00           C  
ATOM   2325  SG  CYS   153      93.896  70.896  70.276  1.00  0.00           S  
ATOM   2326  H   CYS   153      96.171  73.047  69.641  1.00  0.00           H  
ATOM   2327  HA  CYS   153      96.727  72.182  72.356  1.00  0.00           H  
ATOM   2328  HB2 CYS   153      94.864  71.167  72.385  1.00  0.00           H  
ATOM   2329  HB3 CYS   153      94.438  72.728  71.821  1.00  0.00           H  
ATOM   2330  HG  CYS   153      94.214  71.566  69.165  1.00  0.00           H  
ATOM   2331  N   ASP   154      97.659  70.537  69.654  1.00  0.00           N  
ATOM   2332  CA  ASP   154      98.624  69.570  69.236  1.00  0.00           C  
ATOM   2333  C   ASP   154      99.858  69.833  70.053  1.00  0.00           C  
ATOM   2334  O   ASP   154      99.915  70.804  70.851  1.00  0.00           O  
ATOM   2335  CB  ASP   154      98.805  69.647  67.690  1.00  0.00           C  
ATOM   2336  CG  ASP   154      99.525  70.854  67.217  1.00  0.00           C  
ATOM   2337  OD1 ASP   154      99.524  71.894  68.002  1.00  0.00           O  
ATOM   2338  OD2 ASP   154     100.054  70.742  66.086  1.00  0.00           O1-
ATOM   2339  H   ASP   154      97.575  71.407  69.148  1.00  0.00           H  
ATOM   2340  HA  ASP   154      98.417  68.522  69.452  1.00  0.00           H  
ATOM   2341  HB2 ASP   154      99.448  68.809  67.418  1.00  0.00           H  
ATOM   2342  HB3 ASP   154      97.925  69.525  67.059  1.00  0.00           H  
ATOM   2343  N   ARG   155     100.972  69.083  69.795  1.00  0.00           N  
ATOM   2344  CA  ARG   155     102.186  69.207  70.477  1.00  0.00           C  
ATOM   2345  C   ARG   155     103.403  68.865  69.524  1.00  0.00           C  
ATOM   2346  O   ARG   155     103.833  67.734  69.402  1.00  0.00           O  
ATOM   2347  CB  ARG   155     102.134  68.311  71.742  1.00  0.00           C  
ATOM   2348  CG  ARG   155     103.285  68.431  72.752  1.00  0.00           C  
ATOM   2349  CD  ARG   155     103.107  67.526  73.999  1.00  0.00           C  
ATOM   2350  NE  ARG   155     103.113  66.087  73.570  1.00  0.00           N  
ATOM   2351  CZ  ARG   155     104.193  65.310  73.447  1.00  0.00           C  
ATOM   2352  NH1 ARG   155     105.263  65.619  73.911  1.00  0.00           N1+
ATOM   2353  NH2 ARG   155     104.147  64.209  72.961  1.00  0.00           N  
ATOM   2354  H   ARG   155     100.865  68.345  69.114  1.00  0.00           H  
ATOM   2355  HA  ARG   155     102.391  70.222  70.818  1.00  0.00           H  
ATOM   2356  HB2 ARG   155     101.262  68.548  72.351  1.00  0.00           H  
ATOM   2357  HB3 ARG   155     102.046  67.248  71.516  1.00  0.00           H  
ATOM   2358  HG2 ARG   155     104.265  68.213  72.328  1.00  0.00           H  
ATOM   2359  HG3 ARG   155     103.271  69.477  73.058  1.00  0.00           H  
ATOM   2360  HD2 ARG   155     103.928  67.702  74.695  1.00  0.00           H  
ATOM   2361  HD3 ARG   155     102.184  67.806  74.507  1.00  0.00           H  
ATOM   2362  HE  ARG   155     102.252  65.679  73.233  1.00  0.00           H  
ATOM   2363 HH11 ARG   155     105.438  66.481  74.407  1.00  0.00           H  
ATOM   2364 HH12 ARG   155     105.953  64.909  73.712  1.00  0.00           H  
ATOM   2365 HH21 ARG   155     104.966  63.619  73.000  1.00  0.00           H  
ATOM   2366 HH22 ARG   155     103.241  63.874  72.667  1.00  0.00           H  
ATOM   2367  N   GLU   156     103.904  69.946  68.843  1.00  0.00           N  
ATOM   2368  CA  GLU   156     105.270  69.916  68.360  1.00  0.00           C  
ATOM   2369  C   GLU   156     106.325  69.951  69.480  1.00  0.00           C  
ATOM   2370  O   GLU   156     107.443  69.573  69.182  1.00  0.00           O  
ATOM   2371  CB  GLU   156     105.356  71.087  67.368  1.00  0.00           C  
ATOM   2372  CG  GLU   156     104.910  70.827  65.872  1.00  0.00           C  
ATOM   2373  CD  GLU   156     103.421  71.129  65.697  1.00  0.00           C  
ATOM   2374  OE1 GLU   156     102.778  70.333  64.952  1.00  0.00           O  
ATOM   2375  OE2 GLU   156     102.878  72.085  66.297  1.00  0.00           O1-
ATOM   2376  H   GLU   156     103.529  70.825  69.168  1.00  0.00           H  
ATOM   2377  HA  GLU   156     105.403  68.991  67.800  1.00  0.00           H  
ATOM   2378  HB2 GLU   156     104.784  71.963  67.674  1.00  0.00           H  
ATOM   2379  HB3 GLU   156     106.376  71.467  67.312  1.00  0.00           H  
ATOM   2380  HG2 GLU   156     105.502  71.374  65.138  1.00  0.00           H  
ATOM   2381  HG3 GLU   156     105.089  69.769  65.681  1.00  0.00           H  
ATOM   2382  N   THR   157     106.001  70.422  70.675  1.00  0.00           N  
ATOM   2383  CA  THR   157     106.865  70.430  71.810  1.00  0.00           C  
ATOM   2384  C   THR   157     107.418  69.059  72.167  1.00  0.00           C  
ATOM   2385  O   THR   157     106.648  68.183  72.646  1.00  0.00           O  
ATOM   2386  CB  THR   157     106.213  71.069  73.067  1.00  0.00           C  
ATOM   2387  CG2 THR   157     107.044  71.329  74.313  1.00  0.00           C  
ATOM   2388  OG1 THR   157     105.798  72.346  72.758  1.00  0.00           O  
ATOM   2389  H   THR   157     105.030  70.663  70.812  1.00  0.00           H  
ATOM   2390  HA  THR   157     107.674  71.115  71.557  1.00  0.00           H  
ATOM   2391  HB  THR   157     105.283  70.564  73.330  1.00  0.00           H  
ATOM   2392  HG1 THR   157     105.003  72.362  72.220  1.00  0.00           H  
ATOM   2393 HG21 THR   157     106.527  71.887  75.094  1.00  0.00           H  
ATOM   2394 HG22 THR   157     107.189  70.363  74.797  1.00  0.00           H  
ATOM   2395 HG23 THR   157     108.038  71.731  74.114  1.00  0.00           H  
ATOM   2396  N   PRO   158     108.694  68.742  72.067  1.00  0.00           N  
ATOM   2397  CA  PRO   158     109.251  67.593  72.679  1.00  0.00           C  
ATOM   2398  C   PRO   158     109.219  67.469  74.192  1.00  0.00           C  
ATOM   2399  O   PRO   158     108.810  68.316  74.915  1.00  0.00           O  
ATOM   2400  CB  PRO   158     110.704  67.491  72.155  1.00  0.00           C  
ATOM   2401  CG  PRO   158     111.047  68.782  71.424  1.00  0.00           C  
ATOM   2402  CD  PRO   158     109.805  69.603  71.652  1.00  0.00           C  
ATOM   2403  HA  PRO   158     108.636  66.757  72.345  1.00  0.00           H  
ATOM   2404  HB2 PRO   158     111.427  67.559  72.967  1.00  0.00           H  
ATOM   2405  HB3 PRO   158     110.875  66.623  71.519  1.00  0.00           H  
ATOM   2406  HG2 PRO   158     111.966  69.252  71.772  1.00  0.00           H  
ATOM   2407  HG3 PRO   158     111.197  68.719  70.347  1.00  0.00           H  
ATOM   2408  HD2 PRO   158     110.111  70.374  72.359  1.00  0.00           H  
ATOM   2409  HD3 PRO   158     109.517  70.094  70.722  1.00  0.00           H  
ATOM   2410  N   TRP   159     109.690  66.293  74.655  1.00  0.00           N  
ATOM   2411  CA  TRP   159     109.929  65.821  76.086  1.00  0.00           C  
ATOM   2412  C   TRP   159     108.772  66.033  77.104  1.00  0.00           C  
ATOM   2413  O   TRP   159     108.324  65.050  77.748  1.00  0.00           O  
ATOM   2414  CB  TRP   159     111.320  66.399  76.594  1.00  0.00           C  
ATOM   2415  CG  TRP   159     111.769  65.925  77.887  1.00  0.00           C  
ATOM   2416  CD1 TRP   159     111.930  66.746  78.996  1.00  0.00           C  
ATOM   2417  CD2 TRP   159     112.147  64.614  78.331  1.00  0.00           C  
ATOM   2418  CE2 TRP   159     112.580  64.680  79.689  1.00  0.00           C  
ATOM   2419  CE3 TRP   159     112.199  63.344  77.707  1.00  0.00           C  
ATOM   2420  NE1 TRP   159     112.512  66.026  80.015  1.00  0.00           N  
ATOM   2421  CZ2 TRP   159     113.121  63.613  80.421  1.00  0.00           C  
ATOM   2422  CZ3 TRP   159     112.636  62.206  78.550  1.00  0.00           C  
ATOM   2423  CH2 TRP   159     112.988  62.309  79.911  1.00  0.00           C  
ATOM   2424  H   TRP   159     109.892  65.595  73.955  1.00  0.00           H  
ATOM   2425  HA  TRP   159     109.874  64.745  75.921  1.00  0.00           H  
ATOM   2426  HB2 TRP   159     112.047  66.095  75.840  1.00  0.00           H  
ATOM   2427  HB3 TRP   159     111.146  67.475  76.591  1.00  0.00           H  
ATOM   2428  HD1 TRP   159     111.730  67.808  79.017  1.00  0.00           H  
ATOM   2429  HE1 TRP   159     112.845  66.409  80.889  1.00  0.00           H  
ATOM   2430  HE3 TRP   159     111.897  63.185  76.683  1.00  0.00           H  
ATOM   2431  HZ2 TRP   159     113.577  63.826  81.376  1.00  0.00           H  
ATOM   2432  HZ3 TRP   159     112.577  61.310  77.951  1.00  0.00           H  
ATOM   2433  HH2 TRP   159     113.207  61.476  80.563  1.00  0.00           H  
ATOM   2434  N   LEU   160     108.365  67.252  77.291  1.00  0.00           N  
ATOM   2435  CA  LEU   160     107.214  67.613  78.143  1.00  0.00           C  
ATOM   2436  C   LEU   160     105.804  67.084  77.599  1.00  0.00           C  
ATOM   2437  O   LEU   160     105.696  66.918  76.372  1.00  0.00           O  
ATOM   2438  CB  LEU   160     107.207  69.208  78.253  1.00  0.00           C  
ATOM   2439  CG  LEU   160     108.307  69.858  79.001  1.00  0.00           C  
ATOM   2440  CD1 LEU   160     108.341  71.359  78.540  1.00  0.00           C  
ATOM   2441  CD2 LEU   160     108.374  69.695  80.533  1.00  0.00           C  
ATOM   2442  H   LEU   160     108.726  68.028  76.755  1.00  0.00           H  
ATOM   2443  HA  LEU   160     107.418  67.073  79.068  1.00  0.00           H  
ATOM   2444  HB2 LEU   160     107.092  69.741  77.309  1.00  0.00           H  
ATOM   2445  HB3 LEU   160     106.277  69.449  78.769  1.00  0.00           H  
ATOM   2446  HG  LEU   160     109.141  69.297  78.581  1.00  0.00           H  
ATOM   2447 HD11 LEU   160     109.110  71.853  79.135  1.00  0.00           H  
ATOM   2448 HD12 LEU   160     108.423  71.284  77.456  1.00  0.00           H  
ATOM   2449 HD13 LEU   160     107.344  71.648  78.872  1.00  0.00           H  
ATOM   2450 HD21 LEU   160     107.389  69.862  80.968  1.00  0.00           H  
ATOM   2451 HD22 LEU   160     108.772  68.690  80.677  1.00  0.00           H  
ATOM   2452 HD23 LEU   160     109.179  70.350  80.866  1.00  0.00           H  
ATOM   2453  N   PRO   161     104.836  66.765  78.444  1.00  0.00           N  
ATOM   2454  CA  PRO   161     103.491  66.294  78.102  1.00  0.00           C  
ATOM   2455  C   PRO   161     102.548  67.492  77.711  1.00  0.00           C  
ATOM   2456  O   PRO   161     101.436  67.289  77.220  1.00  0.00           O  
ATOM   2457  CB  PRO   161     102.953  65.517  79.251  1.00  0.00           C  
ATOM   2458  CG  PRO   161     103.603  66.327  80.366  1.00  0.00           C  
ATOM   2459  CD  PRO   161     105.009  66.636  79.895  1.00  0.00           C  
ATOM   2460  HA  PRO   161     103.408  65.634  77.238  1.00  0.00           H  
ATOM   2461  HB2 PRO   161     101.867  65.592  79.206  1.00  0.00           H  
ATOM   2462  HB3 PRO   161     103.123  64.441  79.286  1.00  0.00           H  
ATOM   2463  HG2 PRO   161     102.980  67.186  80.617  1.00  0.00           H  
ATOM   2464  HG3 PRO   161     103.672  65.729  81.275  1.00  0.00           H  
ATOM   2465  HD2 PRO   161     105.331  67.545  80.404  1.00  0.00           H  
ATOM   2466  HD3 PRO   161     105.698  65.837  80.169  1.00  0.00           H  
ATOM   2467  N   LYS   162     102.938  68.761  77.956  1.00  0.00           N  
ATOM   2468  CA  LYS   162     102.068  69.997  77.782  1.00  0.00           C  
ATOM   2469  C   LYS   162     101.842  70.299  76.315  1.00  0.00           C  
ATOM   2470  O   LYS   162     102.853  70.191  75.558  1.00  0.00           O  
ATOM   2471  CB  LYS   162     102.879  71.153  78.490  1.00  0.00           C  
ATOM   2472  CG  LYS   162     102.701  71.172  80.020  1.00  0.00           C  
ATOM   2473  CD  LYS   162     103.357  72.419  80.718  1.00  0.00           C  
ATOM   2474  CE  LYS   162     103.380  72.494  82.219  1.00  0.00           C  
ATOM   2475  NZ  LYS   162     102.077  72.598  82.900  1.00  0.00           N1+
ATOM   2476  H   LYS   162     103.841  68.900  78.387  1.00  0.00           H  
ATOM   2477  HA  LYS   162     101.143  69.920  78.354  1.00  0.00           H  
ATOM   2478  HB2 LYS   162     103.921  71.098  78.174  1.00  0.00           H  
ATOM   2479  HB3 LYS   162     102.577  72.031  77.920  1.00  0.00           H  
ATOM   2480  HG2 LYS   162     101.690  71.174  80.427  1.00  0.00           H  
ATOM   2481  HG3 LYS   162     103.252  70.313  80.403  1.00  0.00           H  
ATOM   2482  HD2 LYS   162     104.397  72.437  80.392  1.00  0.00           H  
ATOM   2483  HD3 LYS   162     102.783  73.294  80.412  1.00  0.00           H  
ATOM   2484  HE2 LYS   162     104.025  71.738  82.668  1.00  0.00           H  
ATOM   2485  HE3 LYS   162     104.035  73.323  82.486  1.00  0.00           H  
ATOM   2486  HZ1 LYS   162     102.158  72.675  83.904  1.00  0.00           H  
ATOM   2487  HZ2 LYS   162     101.717  73.513  82.670  1.00  0.00           H  
ATOM   2488  HZ3 LYS   162     101.345  71.944  82.663  1.00  0.00           H  
ATOM   2489  N   GLU   163     100.663  70.680  75.927  1.00  0.00           N  
ATOM   2490  CA  GLU   163     100.208  71.141  74.509  1.00  0.00           C  
ATOM   2491  C   GLU   163     101.015  72.482  74.269  1.00  0.00           C  
ATOM   2492  O   GLU   163     101.543  73.121  75.142  1.00  0.00           O  
ATOM   2493  CB  GLU   163      98.716  71.341  74.440  1.00  0.00           C  
ATOM   2494  CG  GLU   163      97.787  70.343  74.964  1.00  0.00           C  
ATOM   2495  CD  GLU   163      97.365  70.756  76.424  1.00  0.00           C  
ATOM   2496  OE1 GLU   163      96.204  70.768  76.882  1.00  0.00           O  
ATOM   2497  OE2 GLU   163      98.264  70.964  77.280  1.00  0.00           O1-
ATOM   2498  H   GLU   163      99.940  70.808  76.620  1.00  0.00           H  
ATOM   2499  HA  GLU   163     100.487  70.308  73.863  1.00  0.00           H  
ATOM   2500  HB2 GLU   163      98.599  72.310  74.925  1.00  0.00           H  
ATOM   2501  HB3 GLU   163      98.601  71.562  73.379  1.00  0.00           H  
ATOM   2502  HG2 GLU   163      96.857  70.366  74.396  1.00  0.00           H  
ATOM   2503  HG3 GLU   163      98.244  69.364  74.816  1.00  0.00           H  
ATOM   2504  N   ASP   164     101.157  72.910  73.014  1.00  0.00           N  
ATOM   2505  CA  ASP   164     102.106  74.012  72.677  1.00  0.00           C  
ATOM   2506  C   ASP   164     101.681  75.354  73.127  1.00  0.00           C  
ATOM   2507  O   ASP   164     102.581  76.177  73.295  1.00  0.00           O  
ATOM   2508  CB  ASP   164     102.360  74.062  71.152  1.00  0.00           C  
ATOM   2509  CG  ASP   164     102.902  72.700  70.567  1.00  0.00           C  
ATOM   2510  OD1 ASP   164     102.437  72.348  69.503  1.00  0.00           O  
ATOM   2511  OD2 ASP   164     103.861  72.078  71.090  1.00  0.00           O1-
ATOM   2512  H   ASP   164     100.716  72.355  72.294  1.00  0.00           H  
ATOM   2513  HA  ASP   164     103.077  73.839  73.142  1.00  0.00           H  
ATOM   2514  HB2 ASP   164     101.456  74.258  70.576  1.00  0.00           H  
ATOM   2515  HB3 ASP   164     103.040  74.868  70.876  1.00  0.00           H  
ATOM   2516  N   CYS   165     100.371  75.568  73.411  1.00  0.00           N  
ATOM   2517  CA  CYS   165      99.848  76.855  73.995  1.00  0.00           C  
ATOM   2518  C   CYS   165     100.327  77.071  75.389  1.00  0.00           C  
ATOM   2519  O   CYS   165     100.116  78.155  75.976  1.00  0.00           O  
ATOM   2520  CB  CYS   165      98.334  76.868  73.923  1.00  0.00           C  
ATOM   2521  SG  CYS   165      97.505  75.582  74.926  1.00  0.00           S  
ATOM   2522  H   CYS   165      99.704  74.834  73.220  1.00  0.00           H  
ATOM   2523  HA  CYS   165     100.215  77.724  73.448  1.00  0.00           H  
ATOM   2524  HB2 CYS   165      97.981  77.878  74.133  1.00  0.00           H  
ATOM   2525  HB3 CYS   165      98.095  76.707  72.871  1.00  0.00           H  
ATOM   2526  HG  CYS   165      97.764  74.539  74.132  1.00  0.00           H  
ATOM   2527  N   ARG   166     100.833  76.044  76.065  1.00  0.00           N  
ATOM   2528  CA  ARG   166     101.039  76.058  77.523  1.00  0.00           C  
ATOM   2529  C   ARG   166     102.237  76.894  77.965  1.00  0.00           C  
ATOM   2530  O   ARG   166     102.948  76.548  78.954  1.00  0.00           O  
ATOM   2531  CB  ARG   166     101.077  74.544  77.892  1.00  0.00           C  
ATOM   2532  CG  ARG   166      99.720  73.862  77.494  1.00  0.00           C  
ATOM   2533  CD  ARG   166      98.537  74.356  78.296  1.00  0.00           C  
ATOM   2534  NE  ARG   166      97.390  73.527  78.130  1.00  0.00           N  
ATOM   2535  CZ  ARG   166      96.223  73.693  78.609  1.00  0.00           C  
ATOM   2536  NH1 ARG   166      95.831  74.683  79.334  1.00  0.00           N1+
ATOM   2537  NH2 ARG   166      95.325  72.773  78.576  1.00  0.00           N  
ATOM   2538  H   ARG   166     101.303  75.354  75.497  1.00  0.00           H  
ATOM   2539  HA  ARG   166     100.173  76.568  77.945  1.00  0.00           H  
ATOM   2540  HB2 ARG   166     101.865  74.029  77.343  1.00  0.00           H  
ATOM   2541  HB3 ARG   166     101.213  74.410  78.965  1.00  0.00           H  
ATOM   2542  HG2 ARG   166      99.570  73.993  76.423  1.00  0.00           H  
ATOM   2543  HG3 ARG   166      99.876  72.804  77.704  1.00  0.00           H  
ATOM   2544  HD2 ARG   166      98.816  74.434  79.347  1.00  0.00           H  
ATOM   2545  HD3 ARG   166      98.193  75.349  78.004  1.00  0.00           H  
ATOM   2546  HE  ARG   166      97.611  72.618  77.750  1.00  0.00           H  
ATOM   2547 HH11 ARG   166      96.498  75.347  79.700  1.00  0.00           H  
ATOM   2548 HH12 ARG   166      94.887  74.691  79.694  1.00  0.00           H  
ATOM   2549 HH21 ARG   166      95.506  71.849  78.210  1.00  0.00           H  
ATOM   2550 HH22 ARG   166      94.499  72.859  79.150  1.00  0.00           H  
ATOM   2551  N   ASP   167     102.621  77.900  77.230  1.00  0.00           N  
ATOM   2552  CA  ASP   167     103.727  78.891  77.522  1.00  0.00           C  
ATOM   2553  C   ASP   167     103.559  80.075  76.639  1.00  0.00           C  
ATOM   2554  O   ASP   167     102.797  80.124  75.648  1.00  0.00           O  
ATOM   2555  CB  ASP   167     105.152  78.311  77.471  1.00  0.00           C  
ATOM   2556  CG  ASP   167     105.568  77.707  76.179  1.00  0.00           C  
ATOM   2557  OD1 ASP   167     106.515  76.848  76.210  1.00  0.00           O  
ATOM   2558  OD2 ASP   167     105.106  78.083  75.038  1.00  0.00           O1-
ATOM   2559  H   ASP   167     101.906  78.154  76.564  1.00  0.00           H  
ATOM   2560  HA  ASP   167     103.521  79.086  78.574  1.00  0.00           H  
ATOM   2561  HB2 ASP   167     105.860  79.116  77.669  1.00  0.00           H  
ATOM   2562  HB3 ASP   167     105.202  77.593  78.290  1.00  0.00           H  
ATOM   2563  N   GLU   168     104.184  81.186  76.911  1.00  0.00           N  
ATOM   2564  CA  GLU   168     104.319  82.417  76.147  1.00  0.00           C  
ATOM   2565  C   GLU   168     105.620  82.363  75.253  1.00  0.00           C  
ATOM   2566  O   GLU   168     106.347  83.361  75.032  1.00  0.00           O  
ATOM   2567  CB  GLU   168     104.531  83.589  77.073  1.00  0.00           C  
ATOM   2568  CG  GLU   168     103.559  83.632  78.275  1.00  0.00           C  
ATOM   2569  CD  GLU   168     104.129  83.081  79.635  1.00  0.00           C  
ATOM   2570  OE1 GLU   168     104.644  81.922  79.560  1.00  0.00           O  
ATOM   2571  OE2 GLU   168     103.903  83.762  80.707  1.00  0.00           O1-
ATOM   2572  H   GLU   168     104.779  81.189  77.727  1.00  0.00           H  
ATOM   2573  HA  GLU   168     103.481  82.418  75.451  1.00  0.00           H  
ATOM   2574  HB2 GLU   168     105.526  83.642  77.516  1.00  0.00           H  
ATOM   2575  HB3 GLU   168     104.446  84.514  76.503  1.00  0.00           H  
ATOM   2576  HG2 GLU   168     103.297  84.672  78.468  1.00  0.00           H  
ATOM   2577  HG3 GLU   168     102.633  83.114  78.024  1.00  0.00           H  
ATOM   2578  N   LYS   169     106.018  81.123  74.763  1.00  0.00           N  
ATOM   2579  CA  LYS   169     107.222  80.906  73.924  1.00  0.00           C  
ATOM   2580  C   LYS   169     106.905  80.057  72.684  1.00  0.00           C  
ATOM   2581  O   LYS   169     105.869  79.394  72.576  1.00  0.00           O  
ATOM   2582  CB  LYS   169     108.310  80.165  74.703  1.00  0.00           C  
ATOM   2583  CG  LYS   169     108.961  81.143  75.682  1.00  0.00           C  
ATOM   2584  CD  LYS   169     109.596  80.278  76.813  1.00  0.00           C  
ATOM   2585  CE  LYS   169     110.373  81.014  77.916  1.00  0.00           C  
ATOM   2586  NZ  LYS   169     111.149  80.077  78.748  1.00  0.00           N1+
ATOM   2587  H   LYS   169     105.418  80.330  74.941  1.00  0.00           H  
ATOM   2588  HA  LYS   169     107.435  81.905  73.542  1.00  0.00           H  
ATOM   2589  HB2 LYS   169     107.807  79.322  75.178  1.00  0.00           H  
ATOM   2590  HB3 LYS   169     109.105  79.847  74.028  1.00  0.00           H  
ATOM   2591  HG2 LYS   169     109.751  81.773  75.276  1.00  0.00           H  
ATOM   2592  HG3 LYS   169     108.232  81.789  76.172  1.00  0.00           H  
ATOM   2593  HD2 LYS   169     108.813  79.703  77.309  1.00  0.00           H  
ATOM   2594  HD3 LYS   169     110.260  79.487  76.464  1.00  0.00           H  
ATOM   2595  HE2 LYS   169     111.021  81.758  77.452  1.00  0.00           H  
ATOM   2596  HE3 LYS   169     109.698  81.585  78.554  1.00  0.00           H  
ATOM   2597  HZ1 LYS   169     110.473  79.484  79.210  1.00  0.00           H  
ATOM   2598  HZ2 LYS   169     111.792  79.444  78.295  1.00  0.00           H  
ATOM   2599  HZ3 LYS   169     111.616  80.395  79.585  1.00  0.00           H  
ATOM   2600  N   VAL   170     107.803  80.152  71.738  1.00  0.00           N  
ATOM   2601  CA  VAL   170     107.886  79.365  70.520  1.00  0.00           C  
ATOM   2602  C   VAL   170     109.354  79.455  69.951  1.00  0.00           C  
ATOM   2603  O   VAL   170     109.907  80.590  69.848  1.00  0.00           O  
ATOM   2604  CB  VAL   170     106.904  79.757  69.418  1.00  0.00           C  
ATOM   2605  CG1 VAL   170     106.924  81.171  68.943  1.00  0.00           C  
ATOM   2606  CG2 VAL   170     106.913  78.796  68.238  1.00  0.00           C  
ATOM   2607  H   VAL   170     108.541  80.814  71.932  1.00  0.00           H  
ATOM   2608  HA  VAL   170     107.681  78.315  70.729  1.00  0.00           H  
ATOM   2609  HB  VAL   170     105.938  79.705  69.921  1.00  0.00           H  
ATOM   2610 HG11 VAL   170     106.973  81.893  69.759  1.00  0.00           H  
ATOM   2611 HG12 VAL   170     107.773  81.417  68.305  1.00  0.00           H  
ATOM   2612 HG13 VAL   170     105.996  81.398  68.419  1.00  0.00           H  
ATOM   2613 HG21 VAL   170     107.857  78.866  67.696  1.00  0.00           H  
ATOM   2614 HG22 VAL   170     106.681  77.790  68.585  1.00  0.00           H  
ATOM   2615 HG23 VAL   170     106.144  79.124  67.538  1.00  0.00           H  
ATOM   2616  N   TYR   171     109.929  78.370  69.630  1.00  0.00           N  
ATOM   2617  CA  TYR   171     111.138  78.359  68.738  1.00  0.00           C  
ATOM   2618  C   TYR   171     110.921  77.487  67.445  1.00  0.00           C  
ATOM   2619  O   TYR   171     111.651  77.654  66.505  1.00  0.00           O  
ATOM   2620  CB  TYR   171     112.334  77.842  69.521  1.00  0.00           C  
ATOM   2621  CG  TYR   171     113.022  78.865  70.321  1.00  0.00           C  
ATOM   2622  CD1 TYR   171     114.226  79.387  69.814  1.00  0.00           C  
ATOM   2623  CD2 TYR   171     112.443  79.378  71.527  1.00  0.00           C  
ATOM   2624  CE1 TYR   171     114.934  80.351  70.641  1.00  0.00           C  
ATOM   2625  CE2 TYR   171     113.115  80.333  72.230  1.00  0.00           C  
ATOM   2626  CZ  TYR   171     114.359  80.915  71.703  1.00  0.00           C  
ATOM   2627  OH  TYR   171     114.874  81.978  72.365  1.00  0.00           O  
ATOM   2628  H   TYR   171     109.395  77.548  69.873  1.00  0.00           H  
ATOM   2629  HA  TYR   171     111.311  79.364  68.355  1.00  0.00           H  
ATOM   2630  HB2 TYR   171     111.944  77.082  70.198  1.00  0.00           H  
ATOM   2631  HB3 TYR   171     113.044  77.491  68.772  1.00  0.00           H  
ATOM   2632  HD1 TYR   171     114.633  78.929  68.925  1.00  0.00           H  
ATOM   2633  HD2 TYR   171     111.411  79.127  71.723  1.00  0.00           H  
ATOM   2634  HE1 TYR   171     115.915  80.649  70.302  1.00  0.00           H  
ATOM   2635  HE2 TYR   171     112.710  80.783  73.124  1.00  0.00           H  
ATOM   2636  HH  TYR   171     114.436  82.154  73.201  1.00  0.00           H  
ATOM   2637  N   SER   172     109.935  76.586  67.405  1.00  0.00           N  
ATOM   2638  CA  SER   172     109.791  75.595  66.338  1.00  0.00           C  
ATOM   2639  C   SER   172     109.047  76.167  65.036  1.00  0.00           C  
ATOM   2640  O   SER   172     107.877  76.580  65.108  1.00  0.00           O  
ATOM   2641  CB  SER   172     108.955  74.464  66.911  1.00  0.00           C  
ATOM   2642  OG  SER   172     108.829  73.431  65.922  1.00  0.00           O  
ATOM   2643  H   SER   172     109.359  76.453  68.224  1.00  0.00           H  
ATOM   2644  HA  SER   172     110.751  75.125  66.125  1.00  0.00           H  
ATOM   2645  HB2 SER   172     109.478  74.055  67.776  1.00  0.00           H  
ATOM   2646  HB3 SER   172     107.973  74.812  67.232  1.00  0.00           H  
ATOM   2647  HG  SER   172     108.747  72.643  66.464  1.00  0.00           H  
ATOM   2648  N   LYS   173     109.727  76.174  63.959  1.00  0.00           N  
ATOM   2649  CA  LYS   173     109.165  76.689  62.672  1.00  0.00           C  
ATOM   2650  C   LYS   173     107.959  75.889  62.276  1.00  0.00           C  
ATOM   2651  O   LYS   173     106.975  76.364  61.684  1.00  0.00           O  
ATOM   2652  CB  LYS   173     110.245  76.714  61.615  1.00  0.00           C  
ATOM   2653  CG  LYS   173     111.077  77.988  61.748  1.00  0.00           C  
ATOM   2654  CD  LYS   173     112.029  78.100  60.543  1.00  0.00           C  
ATOM   2655  CE  LYS   173     112.953  76.892  60.065  1.00  0.00           C  
ATOM   2656  NZ  LYS   173     113.835  76.379  61.135  1.00  0.00           N1+
ATOM   2657  H   LYS   173     110.673  75.824  64.010  1.00  0.00           H  
ATOM   2658  HA  LYS   173     108.799  77.702  62.837  1.00  0.00           H  
ATOM   2659  HB2 LYS   173     110.766  75.774  61.795  1.00  0.00           H  
ATOM   2660  HB3 LYS   173     109.799  76.602  60.626  1.00  0.00           H  
ATOM   2661  HG2 LYS   173     110.458  78.885  61.758  1.00  0.00           H  
ATOM   2662  HG3 LYS   173     111.671  78.061  62.659  1.00  0.00           H  
ATOM   2663  HD2 LYS   173     111.348  78.183  59.696  1.00  0.00           H  
ATOM   2664  HD3 LYS   173     112.775  78.881  60.696  1.00  0.00           H  
ATOM   2665  HE2 LYS   173     112.473  76.040  59.584  1.00  0.00           H  
ATOM   2666  HE3 LYS   173     113.534  77.272  59.225  1.00  0.00           H  
ATOM   2667  HZ1 LYS   173     114.266  75.525  60.812  1.00  0.00           H  
ATOM   2668  HZ2 LYS   173     114.625  77.007  61.181  1.00  0.00           H  
ATOM   2669  HZ3 LYS   173     113.500  76.316  62.086  1.00  0.00           H  
ATOM   2670  N   GLU   174     107.939  74.642  62.742  1.00  0.00           N  
ATOM   2671  CA  GLU   174     106.880  73.644  62.540  1.00  0.00           C  
ATOM   2672  C   GLU   174     105.671  73.804  63.497  1.00  0.00           C  
ATOM   2673  O   GLU   174     104.545  73.407  63.123  1.00  0.00           O  
ATOM   2674  CB  GLU   174     107.419  72.156  62.634  1.00  0.00           C  
ATOM   2675  CG  GLU   174     108.480  71.772  61.624  1.00  0.00           C  
ATOM   2676  CD  GLU   174     108.024  72.042  60.176  1.00  0.00           C  
ATOM   2677  OE1 GLU   174     108.641  72.784  59.396  1.00  0.00           O  
ATOM   2678  OE2 GLU   174     106.998  71.498  59.749  1.00  0.00           O1-
ATOM   2679  H   GLU   174     108.764  74.396  63.270  1.00  0.00           H  
ATOM   2680  HA  GLU   174     106.551  73.668  61.501  1.00  0.00           H  
ATOM   2681  HB2 GLU   174     107.867  72.087  63.626  1.00  0.00           H  
ATOM   2682  HB3 GLU   174     106.548  71.503  62.693  1.00  0.00           H  
ATOM   2683  HG2 GLU   174     109.366  72.369  61.835  1.00  0.00           H  
ATOM   2684  HG3 GLU   174     108.781  70.741  61.809  1.00  0.00           H  
ATOM   2685  N   ASP   175     105.778  74.604  64.595  1.00  0.00           N  
ATOM   2686  CA  ASP   175     104.642  74.892  65.390  1.00  0.00           C  
ATOM   2687  C   ASP   175     103.994  76.145  64.954  1.00  0.00           C  
ATOM   2688  O   ASP   175     102.777  76.301  65.058  1.00  0.00           O  
ATOM   2689  CB  ASP   175     105.190  75.087  66.821  1.00  0.00           C  
ATOM   2690  CG  ASP   175     104.050  75.358  67.872  1.00  0.00           C  
ATOM   2691  OD1 ASP   175     102.859  75.053  67.639  1.00  0.00           O  
ATOM   2692  OD2 ASP   175     104.377  75.888  68.931  1.00  0.00           O1-
ATOM   2693  H   ASP   175     106.682  75.023  64.757  1.00  0.00           H  
ATOM   2694  HA  ASP   175     103.868  74.128  65.318  1.00  0.00           H  
ATOM   2695  HB2 ASP   175     105.638  74.144  67.133  1.00  0.00           H  
ATOM   2696  HB3 ASP   175     105.948  75.867  66.737  1.00  0.00           H  
ATOM   2697  N   LEU   176     104.812  77.032  64.274  1.00  0.00           N  
ATOM   2698  CA  LEU   176     104.453  78.387  63.747  1.00  0.00           C  
ATOM   2699  C   LEU   176     103.463  78.327  62.633  1.00  0.00           C  
ATOM   2700  O   LEU   176     102.766  79.240  62.218  1.00  0.00           O  
ATOM   2701  CB  LEU   176     105.789  79.045  63.204  1.00  0.00           C  
ATOM   2702  CG  LEU   176     105.613  80.570  62.864  1.00  0.00           C  
ATOM   2703  CD1 LEU   176     105.251  81.320  64.142  1.00  0.00           C  
ATOM   2704  CD2 LEU   176     106.948  81.153  62.338  1.00  0.00           C  
ATOM   2705  H   LEU   176     105.794  76.797  64.270  1.00  0.00           H  
ATOM   2706  HA  LEU   176     103.917  78.943  64.515  1.00  0.00           H  
ATOM   2707  HB2 LEU   176     106.595  78.980  63.936  1.00  0.00           H  
ATOM   2708  HB3 LEU   176     106.111  78.569  62.278  1.00  0.00           H  
ATOM   2709  HG  LEU   176     104.885  80.623  62.054  1.00  0.00           H  
ATOM   2710 HD11 LEU   176     105.392  82.395  64.029  1.00  0.00           H  
ATOM   2711 HD12 LEU   176     104.192  81.111  64.295  1.00  0.00           H  
ATOM   2712 HD13 LEU   176     105.828  80.847  64.936  1.00  0.00           H  
ATOM   2713 HD21 LEU   176     107.261  80.593  61.457  1.00  0.00           H  
ATOM   2714 HD22 LEU   176     106.914  82.239  62.259  1.00  0.00           H  
ATOM   2715 HD23 LEU   176     107.683  80.917  63.108  1.00  0.00           H  
ATOM   2716  N   LYS   177     103.361  77.202  61.970  1.00  0.00           N  
ATOM   2717  CA  LYS   177     102.374  76.794  60.966  1.00  0.00           C  
ATOM   2718  C   LYS   177     100.981  76.789  61.600  1.00  0.00           C  
ATOM   2719  O   LYS   177     100.095  77.141  60.821  1.00  0.00           O  
ATOM   2720  CB  LYS   177     102.766  75.320  60.526  1.00  0.00           C  
ATOM   2721  CG  LYS   177     103.850  75.330  59.430  1.00  0.00           C  
ATOM   2722  CD  LYS   177     104.245  73.883  59.086  1.00  0.00           C  
ATOM   2723  CE  LYS   177     104.919  73.814  57.696  1.00  0.00           C  
ATOM   2724  NZ  LYS   177     106.385  73.922  57.891  1.00  0.00           N1+
ATOM   2725  H   LYS   177     103.818  76.439  62.448  1.00  0.00           H  
ATOM   2726  HA  LYS   177     102.474  77.380  60.053  1.00  0.00           H  
ATOM   2727  HB2 LYS   177     103.070  74.737  61.395  1.00  0.00           H  
ATOM   2728  HB3 LYS   177     101.851  74.865  60.147  1.00  0.00           H  
ATOM   2729  HG2 LYS   177     103.466  75.744  58.497  1.00  0.00           H  
ATOM   2730  HG3 LYS   177     104.612  76.047  59.735  1.00  0.00           H  
ATOM   2731  HD2 LYS   177     104.933  73.512  59.845  1.00  0.00           H  
ATOM   2732  HD3 LYS   177     103.319  73.315  59.175  1.00  0.00           H  
ATOM   2733  HE2 LYS   177     104.613  72.873  57.239  1.00  0.00           H  
ATOM   2734  HE3 LYS   177     104.518  74.581  57.034  1.00  0.00           H  
ATOM   2735  HZ1 LYS   177     106.646  74.890  58.014  1.00  0.00           H  
ATOM   2736  HZ2 LYS   177     106.871  73.276  58.497  1.00  0.00           H  
ATOM   2737  HZ3 LYS   177     106.745  73.734  56.967  1.00  0.00           H  
ATOM   2738  N   ASP   178     100.761  76.387  62.878  1.00  0.00           N  
ATOM   2739  CA  ASP   178      99.483  76.326  63.504  1.00  0.00           C  
ATOM   2740  C   ASP   178      98.974  77.737  63.880  1.00  0.00           C  
ATOM   2741  O   ASP   178      97.805  78.008  64.051  1.00  0.00           O  
ATOM   2742  CB  ASP   178      99.474  75.485  64.795  1.00  0.00           C  
ATOM   2743  CG  ASP   178     100.147  74.083  64.543  1.00  0.00           C  
ATOM   2744  OD1 ASP   178     100.596  73.400  65.461  1.00  0.00           O  
ATOM   2745  OD2 ASP   178     100.327  73.627  63.416  1.00  0.00           O1-
ATOM   2746  H   ASP   178     101.512  76.079  63.479  1.00  0.00           H  
ATOM   2747  HA  ASP   178      98.715  75.938  62.836  1.00  0.00           H  
ATOM   2748  HB2 ASP   178      99.982  76.090  65.546  1.00  0.00           H  
ATOM   2749  HB3 ASP   178      98.423  75.387  65.067  1.00  0.00           H  
ATOM   2750  N   MET   179      99.904  78.772  63.967  1.00  0.00           N  
ATOM   2751  CA  MET   179      99.584  80.193  64.146  1.00  0.00           C  
ATOM   2752  C   MET   179      99.034  80.795  62.867  1.00  0.00           C  
ATOM   2753  O   MET   179      99.434  80.405  61.794  1.00  0.00           O  
ATOM   2754  CB  MET   179     100.741  80.997  64.794  1.00  0.00           C  
ATOM   2755  CG  MET   179     101.260  80.172  66.017  1.00  0.00           C  
ATOM   2756  SD  MET   179     102.762  80.791  66.815  1.00  0.00           S  
ATOM   2757  CE  MET   179     103.266  79.316  67.691  1.00  0.00           C  
ATOM   2758  H   MET   179     100.868  78.560  63.752  1.00  0.00           H  
ATOM   2759  HA  MET   179      98.827  80.221  64.930  1.00  0.00           H  
ATOM   2760  HB2 MET   179     101.589  81.246  64.156  1.00  0.00           H  
ATOM   2761  HB3 MET   179     100.373  81.978  65.094  1.00  0.00           H  
ATOM   2762  HG2 MET   179     100.479  80.287  66.770  1.00  0.00           H  
ATOM   2763  HG3 MET   179     101.402  79.122  65.759  1.00  0.00           H  
ATOM   2764  HE1 MET   179     102.353  78.837  68.044  1.00  0.00           H  
ATOM   2765  HE2 MET   179     103.750  78.692  66.939  1.00  0.00           H  
ATOM   2766  HE3 MET   179     104.057  79.525  68.412  1.00  0.00           H  
ATOM   2767  N   SER   180      98.138  81.728  62.949  1.00  0.00           N  
ATOM   2768  CA  SER   180      97.679  82.499  61.837  1.00  0.00           C  
ATOM   2769  C   SER   180      98.402  83.913  61.711  1.00  0.00           C  
ATOM   2770  O   SER   180      98.720  84.509  62.746  1.00  0.00           O  
ATOM   2771  CB  SER   180      96.154  82.672  61.966  1.00  0.00           C  
ATOM   2772  OG  SER   180      95.399  81.374  61.855  1.00  0.00           O  
ATOM   2773  H   SER   180      97.855  81.984  63.885  1.00  0.00           H  
ATOM   2774  HA  SER   180      97.897  81.978  60.905  1.00  0.00           H  
ATOM   2775  HB2 SER   180      95.762  83.228  62.818  1.00  0.00           H  
ATOM   2776  HB3 SER   180      95.808  83.232  61.098  1.00  0.00           H  
ATOM   2777  HG  SER   180      94.471  81.474  62.080  1.00  0.00           H  
ATOM   2778  N   GLN   181      98.421  84.523  60.561  1.00  0.00           N  
ATOM   2779  CA  GLN   181      99.088  85.851  60.432  1.00  0.00           C  
ATOM   2780  C   GLN   181      98.134  87.039  60.661  1.00  0.00           C  
ATOM   2781  O   GLN   181      96.940  86.865  60.580  1.00  0.00           O  
ATOM   2782  CB  GLN   181      99.697  86.091  59.095  1.00  0.00           C  
ATOM   2783  CG  GLN   181     100.660  85.051  58.608  1.00  0.00           C  
ATOM   2784  CD  GLN   181     101.479  85.417  57.425  1.00  0.00           C  
ATOM   2785  NE2 GLN   181     102.111  84.444  56.788  1.00  0.00           N  
ATOM   2786  OE1 GLN   181     101.605  86.527  57.052  1.00  0.00           O  
ATOM   2787  H   GLN   181      98.048  84.102  59.722  1.00  0.00           H  
ATOM   2788  HA  GLN   181      99.856  85.837  61.206  1.00  0.00           H  
ATOM   2789  HB2 GLN   181      98.931  86.241  58.334  1.00  0.00           H  
ATOM   2790  HB3 GLN   181     100.111  87.085  59.266  1.00  0.00           H  
ATOM   2791  HG2 GLN   181     101.389  84.830  59.388  1.00  0.00           H  
ATOM   2792  HG3 GLN   181     100.145  84.105  58.443  1.00  0.00           H  
ATOM   2793 HE21 GLN   181     102.624  84.658  55.945  1.00  0.00           H  
ATOM   2794 HE22 GLN   181     101.975  83.484  57.074  1.00  0.00           H  
ATOM   2795  N   MET   182      98.766  88.167  61.035  1.00  0.00           N  
ATOM   2796  CA  MET   182      98.173  89.436  61.228  1.00  0.00           C  
ATOM   2797  C   MET   182      99.168  90.477  60.887  1.00  0.00           C  
ATOM   2798  O   MET   182     100.357  90.312  61.249  1.00  0.00           O  
ATOM   2799  CB  MET   182      97.703  89.515  62.705  1.00  0.00           C  
ATOM   2800  CG  MET   182      97.334  90.859  63.264  1.00  0.00           C  
ATOM   2801  SD  MET   182      96.503  90.774  64.875  1.00  0.00           S  
ATOM   2802  CE  MET   182      97.823  90.873  66.023  1.00  0.00           C  
ATOM   2803  H   MET   182      99.759  88.073  61.198  1.00  0.00           H  
ATOM   2804  HA  MET   182      97.257  89.631  60.672  1.00  0.00           H  
ATOM   2805  HB2 MET   182      96.924  88.764  62.832  1.00  0.00           H  
ATOM   2806  HB3 MET   182      98.456  89.081  63.363  1.00  0.00           H  
ATOM   2807  HG2 MET   182      98.275  91.407  63.316  1.00  0.00           H  
ATOM   2808  HG3 MET   182      96.758  91.535  62.632  1.00  0.00           H  
ATOM   2809  HE1 MET   182      98.263  91.870  65.985  1.00  0.00           H  
ATOM   2810  HE2 MET   182      97.273  90.781  66.959  1.00  0.00           H  
ATOM   2811  HE3 MET   182      98.544  90.088  65.795  1.00  0.00           H  
ATOM   2812  N   ILE   183      98.694  91.528  60.170  1.00  0.00           N  
ATOM   2813  CA  ILE   183      99.606  92.502  59.628  1.00  0.00           C  
ATOM   2814  C   ILE   183      99.190  93.945  59.942  1.00  0.00           C  
ATOM   2815  O   ILE   183      98.218  94.489  59.369  1.00  0.00           O  
ATOM   2816  CB  ILE   183      99.852  92.320  58.085  1.00  0.00           C  
ATOM   2817  CG1 ILE   183     100.445  90.875  57.790  1.00  0.00           C  
ATOM   2818  CG2 ILE   183     100.933  93.409  57.695  1.00  0.00           C  
ATOM   2819  CD1 ILE   183     100.917  90.607  56.346  1.00  0.00           C  
ATOM   2820  H   ILE   183      97.729  91.647  59.900  1.00  0.00           H  
ATOM   2821  HA  ILE   183     100.561  92.481  60.152  1.00  0.00           H  
ATOM   2822  HB  ILE   183      98.993  92.599  57.475  1.00  0.00           H  
ATOM   2823 HG12 ILE   183     101.238  90.603  58.486  1.00  0.00           H  
ATOM   2824 HG13 ILE   183      99.622  90.172  57.920  1.00  0.00           H  
ATOM   2825 HG21 ILE   183     101.368  93.126  56.737  1.00  0.00           H  
ATOM   2826 HG22 ILE   183     100.417  94.369  57.657  1.00  0.00           H  
ATOM   2827 HG23 ILE   183     101.693  93.452  58.475  1.00  0.00           H  
ATOM   2828 HD11 ILE   183     101.889  91.060  56.151  1.00  0.00           H  
ATOM   2829 HD12 ILE   183     100.801  89.532  56.206  1.00  0.00           H  
ATOM   2830 HD13 ILE   183     100.220  91.143  55.702  1.00  0.00           H  
ATOM   2831  N   LEU   184     100.061  94.672  60.614  1.00  0.00           N  
ATOM   2832  CA  LEU   184     100.048  96.085  60.647  1.00  0.00           C  
ATOM   2833  C   LEU   184     100.727  96.796  59.456  1.00  0.00           C  
ATOM   2834  O   LEU   184     101.892  97.048  59.343  1.00  0.00           O  
ATOM   2835  CB  LEU   184     100.456  96.715  62.081  1.00  0.00           C  
ATOM   2836  CG  LEU   184     100.597  98.210  62.187  1.00  0.00           C  
ATOM   2837  CD1 LEU   184      99.280  98.943  61.814  1.00  0.00           C  
ATOM   2838  CD2 LEU   184     100.930  98.694  63.589  1.00  0.00           C  
ATOM   2839  H   LEU   184     100.919  94.254  60.944  1.00  0.00           H  
ATOM   2840  HA  LEU   184      99.001  96.372  60.549  1.00  0.00           H  
ATOM   2841  HB2 LEU   184      99.784  96.312  62.838  1.00  0.00           H  
ATOM   2842  HB3 LEU   184     101.446  96.332  62.327  1.00  0.00           H  
ATOM   2843  HG  LEU   184     101.354  98.554  61.483  1.00  0.00           H  
ATOM   2844 HD11 LEU   184      98.963  98.741  60.791  1.00  0.00           H  
ATOM   2845 HD12 LEU   184      98.509  98.795  62.571  1.00  0.00           H  
ATOM   2846 HD13 LEU   184      99.403 100.026  61.818  1.00  0.00           H  
ATOM   2847 HD21 LEU   184     100.926  99.774  63.445  1.00  0.00           H  
ATOM   2848 HD22 LEU   184     100.166  98.342  64.282  1.00  0.00           H  
ATOM   2849 HD23 LEU   184     101.874  98.224  63.866  1.00  0.00           H  
ATOM   2850  N   ARG   185      99.877  97.080  58.419  1.00  0.00           N  
ATOM   2851  CA  ARG   185     100.327  97.667  57.156  1.00  0.00           C  
ATOM   2852  C   ARG   185     100.325  99.229  57.231  1.00  0.00           C  
ATOM   2853  O   ARG   185      99.297  99.848  57.481  1.00  0.00           O  
ATOM   2854  CB  ARG   185      99.397  97.151  56.090  1.00  0.00           C  
ATOM   2855  CG  ARG   185      99.780  97.574  54.652  1.00  0.00           C  
ATOM   2856  CD  ARG   185      98.825  96.804  53.738  1.00  0.00           C  
ATOM   2857  NE  ARG   185      99.225  95.315  53.558  1.00  0.00           N  
ATOM   2858  CZ  ARG   185      98.542  94.236  53.662  1.00  0.00           C  
ATOM   2859  NH1 ARG   185      97.414  94.277  54.283  1.00  0.00           N1+
ATOM   2860  NH2 ARG   185      98.984  93.113  53.241  1.00  0.00           N  
ATOM   2861  H   ARG   185      98.887  97.040  58.618  1.00  0.00           H  
ATOM   2862  HA  ARG   185     101.367  97.395  56.975  1.00  0.00           H  
ATOM   2863  HB2 ARG   185      99.449  96.065  56.171  1.00  0.00           H  
ATOM   2864  HB3 ARG   185      98.338  97.327  56.278  1.00  0.00           H  
ATOM   2865  HG2 ARG   185      99.570  98.636  54.523  1.00  0.00           H  
ATOM   2866  HG3 ARG   185     100.814  97.334  54.405  1.00  0.00           H  
ATOM   2867  HD2 ARG   185      97.767  96.884  53.986  1.00  0.00           H  
ATOM   2868  HD3 ARG   185      98.901  97.244  52.743  1.00  0.00           H  
ATOM   2869  HE  ARG   185     100.111  95.080  53.133  1.00  0.00           H  
ATOM   2870 HH11 ARG   185      97.148  95.115  54.780  1.00  0.00           H  
ATOM   2871 HH12 ARG   185      96.795  93.487  54.397  1.00  0.00           H  
ATOM   2872 HH21 ARG   185      99.901  93.062  52.822  1.00  0.00           H  
ATOM   2873 HH22 ARG   185      98.394  92.297  53.329  1.00  0.00           H  
ATOM   2874  N   THR   186     101.481  99.856  57.115  1.00  0.00           N  
ATOM   2875  CA  THR   186     101.560 101.267  57.313  1.00  0.00           C  
ATOM   2876  C   THR   186     102.411 102.040  56.245  1.00  0.00           C  
ATOM   2877  O   THR   186     103.362 101.465  55.652  1.00  0.00           O  
ATOM   2878  CB  THR   186     102.177 101.639  58.684  1.00  0.00           C  
ATOM   2879  CG2 THR   186     101.454 100.883  59.804  1.00  0.00           C  
ATOM   2880  OG1 THR   186     103.484 101.232  58.640  1.00  0.00           O  
ATOM   2881  H   THR   186     102.367  99.381  57.017  1.00  0.00           H  
ATOM   2882  HA  THR   186     100.557 101.682  57.207  1.00  0.00           H  
ATOM   2883  HB  THR   186     101.998 102.704  58.830  1.00  0.00           H  
ATOM   2884  HG1 THR   186     103.937 101.914  58.139  1.00  0.00           H  
ATOM   2885 HG21 THR   186     100.420 101.221  59.739  1.00  0.00           H  
ATOM   2886 HG22 THR   186     101.515  99.798  59.720  1.00  0.00           H  
ATOM   2887 HG23 THR   186     101.898 101.349  60.684  1.00  0.00           H  
ATOM   2888  N   LYS   187     102.101 103.335  56.039  1.00  0.00           N  
ATOM   2889  CA  LYS   187     102.808 104.232  55.240  1.00  0.00           C  
ATOM   2890  C   LYS   187     102.975 105.580  55.941  1.00  0.00           C  
ATOM   2891  O   LYS   187     101.990 106.069  56.447  1.00  0.00           O  
ATOM   2892  CB  LYS   187     102.241 104.218  53.736  1.00  0.00           C  
ATOM   2893  CG  LYS   187     102.178 102.880  53.013  1.00  0.00           C  
ATOM   2894  CD  LYS   187     101.497 102.925  51.609  1.00  0.00           C  
ATOM   2895  CE  LYS   187     101.378 101.485  50.995  1.00  0.00           C  
ATOM   2896  NZ  LYS   187     100.569 100.563  51.937  1.00  0.00           N1+
ATOM   2897  H   LYS   187     101.315 103.660  56.583  1.00  0.00           H  
ATOM   2898  HA  LYS   187     103.810 103.806  55.195  1.00  0.00           H  
ATOM   2899  HB2 LYS   187     101.263 104.685  53.854  1.00  0.00           H  
ATOM   2900  HB3 LYS   187     102.872 104.850  53.111  1.00  0.00           H  
ATOM   2901  HG2 LYS   187     103.220 102.607  52.851  1.00  0.00           H  
ATOM   2902  HG3 LYS   187     101.882 102.007  53.594  1.00  0.00           H  
ATOM   2903  HD2 LYS   187     100.439 103.166  51.703  1.00  0.00           H  
ATOM   2904  HD3 LYS   187     102.029 103.652  50.996  1.00  0.00           H  
ATOM   2905  HE2 LYS   187     100.818 101.639  50.073  1.00  0.00           H  
ATOM   2906  HE3 LYS   187     102.380 101.064  50.908  1.00  0.00           H  
ATOM   2907  HZ1 LYS   187     101.093 100.423  52.790  1.00  0.00           H  
ATOM   2908  HZ2 LYS   187      99.667 100.990  52.089  1.00  0.00           H  
ATOM   2909  HZ3 LYS   187     100.346  99.666  51.531  1.00  0.00           H  
ATOM   2910  N   GLY   188     104.128 106.129  55.843  1.00  0.00           N  
ATOM   2911  CA  GLY   188     104.507 107.441  56.395  1.00  0.00           C  
ATOM   2912  C   GLY   188     105.983 107.801  56.145  1.00  0.00           C  
ATOM   2913  O   GLY   188     106.606 107.097  55.327  1.00  0.00           O  
ATOM   2914  H   GLY   188     104.868 105.729  55.283  1.00  0.00           H  
ATOM   2915  HA2 GLY   188     103.943 108.294  56.017  1.00  0.00           H  
ATOM   2916  HA3 GLY   188     104.377 107.348  57.473  1.00  0.00           H  
ATOM   2917  N   PRO   189     106.482 108.938  56.781  1.00  0.00           N  
ATOM   2918  CA  PRO   189     107.835 109.384  56.610  1.00  0.00           C  
ATOM   2919  C   PRO   189     108.927 108.401  57.080  1.00  0.00           C  
ATOM   2920  O   PRO   189     108.634 107.325  57.463  1.00  0.00           O  
ATOM   2921  CB  PRO   189     108.017 110.773  57.303  1.00  0.00           C  
ATOM   2922  CG  PRO   189     106.582 111.171  57.427  1.00  0.00           C  
ATOM   2923  CD  PRO   189     105.805 109.870  57.560  1.00  0.00           C  
ATOM   2924  HA  PRO   189     107.886 109.480  55.526  1.00  0.00           H  
ATOM   2925  HB2 PRO   189     108.388 110.623  58.317  1.00  0.00           H  
ATOM   2926  HB3 PRO   189     108.546 111.543  56.740  1.00  0.00           H  
ATOM   2927  HG2 PRO   189     106.369 111.790  58.298  1.00  0.00           H  
ATOM   2928  HG3 PRO   189     106.316 111.648  56.483  1.00  0.00           H  
ATOM   2929  HD2 PRO   189     105.693 109.673  58.626  1.00  0.00           H  
ATOM   2930  HD3 PRO   189     104.797 110.068  57.195  1.00  0.00           H  
ATOM   2931  N   ASP   190     110.215 108.817  56.963  1.00  0.00           N  
ATOM   2932  CA  ASP   190     111.354 108.081  57.601  1.00  0.00           C  
ATOM   2933  C   ASP   190     111.324 108.113  59.148  1.00  0.00           C  
ATOM   2934  O   ASP   190     112.018 107.370  59.724  1.00  0.00           O  
ATOM   2935  CB  ASP   190     112.732 108.596  57.113  1.00  0.00           C  
ATOM   2936  CG  ASP   190     112.921 110.110  57.115  1.00  0.00           C  
ATOM   2937  OD1 ASP   190     112.052 110.837  57.468  1.00  0.00           O  
ATOM   2938  OD2 ASP   190     114.128 110.500  56.896  1.00  0.00           O1-
ATOM   2939  H   ASP   190     110.327 109.810  56.818  1.00  0.00           H  
ATOM   2940  HA  ASP   190     111.257 107.015  57.392  1.00  0.00           H  
ATOM   2941  HB2 ASP   190     113.557 108.164  57.679  1.00  0.00           H  
ATOM   2942  HB3 ASP   190     112.890 108.328  56.069  1.00  0.00           H  
ATOM   2943  N   ARG   191     110.427 108.942  59.757  1.00  0.00           N  
ATOM   2944  CA  ARG   191     110.209 109.039  61.268  1.00  0.00           C  
ATOM   2945  C   ARG   191     109.013 109.798  61.699  1.00  0.00           C  
ATOM   2946  O   ARG   191     108.451 110.516  60.872  1.00  0.00           O  
ATOM   2947  CB  ARG   191     111.483 109.804  61.773  1.00  0.00           C  
ATOM   2948  CG  ARG   191     111.597 111.366  61.721  1.00  0.00           C  
ATOM   2949  CD  ARG   191     111.606 111.958  60.301  1.00  0.00           C  
ATOM   2950  NE  ARG   191     111.378 113.428  60.412  1.00  0.00           N  
ATOM   2951  CZ  ARG   191     111.260 114.139  59.323  1.00  0.00           C  
ATOM   2952  NH1 ARG   191     111.512 113.647  58.149  1.00  0.00           N1+
ATOM   2953  NH2 ARG   191     110.717 115.305  59.323  1.00  0.00           N  
ATOM   2954  H   ARG   191     109.811 109.495  59.178  1.00  0.00           H  
ATOM   2955  HA  ARG   191     110.199 108.046  61.716  1.00  0.00           H  
ATOM   2956  HB2 ARG   191     111.628 109.548  62.822  1.00  0.00           H  
ATOM   2957  HB3 ARG   191     112.428 109.480  61.337  1.00  0.00           H  
ATOM   2958  HG2 ARG   191     110.810 111.811  62.329  1.00  0.00           H  
ATOM   2959  HG3 ARG   191     112.540 111.643  62.193  1.00  0.00           H  
ATOM   2960  HD2 ARG   191     112.535 111.830  59.746  1.00  0.00           H  
ATOM   2961  HD3 ARG   191     110.750 111.637  59.708  1.00  0.00           H  
ATOM   2962  HE  ARG   191     111.094 113.895  61.261  1.00  0.00           H  
ATOM   2963 HH11 ARG   191     111.811 112.700  57.961  1.00  0.00           H  
ATOM   2964 HH12 ARG   191     111.530 114.268  57.352  1.00  0.00           H  
ATOM   2965 HH21 ARG   191     110.553 115.771  60.204  1.00  0.00           H  
ATOM   2966 HH22 ARG   191     110.776 115.857  58.479  1.00  0.00           H  
ATOM   2967  N   LEU   192     108.703 109.914  63.004  1.00  0.00           N  
ATOM   2968  CA  LEU   192     107.684 110.740  63.406  1.00  0.00           C  
ATOM   2969  C   LEU   192     108.212 111.488  64.679  1.00  0.00           C  
ATOM   2970  O   LEU   192     109.044 110.833  65.413  1.00  0.00           O  
ATOM   2971  CB  LEU   192     106.419 109.894  63.722  1.00  0.00           C  
ATOM   2972  CG  LEU   192     105.650 109.390  62.473  1.00  0.00           C  
ATOM   2973  CD1 LEU   192     104.647 108.305  62.972  1.00  0.00           C  
ATOM   2974  CD2 LEU   192     104.988 110.528  61.729  1.00  0.00           C  
ATOM   2975  H   LEU   192     109.290 109.455  63.686  1.00  0.00           H  
ATOM   2976  HA  LEU   192     107.398 111.499  62.678  1.00  0.00           H  
ATOM   2977  HB2 LEU   192     106.787 108.975  64.178  1.00  0.00           H  
ATOM   2978  HB3 LEU   192     105.734 110.396  64.406  1.00  0.00           H  
ATOM   2979  HG  LEU   192     106.388 108.849  61.881  1.00  0.00           H  
ATOM   2980 HD11 LEU   192     103.693 108.742  63.266  1.00  0.00           H  
ATOM   2981 HD12 LEU   192     104.348 107.743  62.087  1.00  0.00           H  
ATOM   2982 HD13 LEU   192     105.063 107.494  63.570  1.00  0.00           H  
ATOM   2983 HD21 LEU   192     104.279 111.086  62.341  1.00  0.00           H  
ATOM   2984 HD22 LEU   192     105.714 111.204  61.276  1.00  0.00           H  
ATOM   2985 HD23 LEU   192     104.586 110.168  60.782  1.00  0.00           H  
ATOM   2986  N   PRO   193     107.796 112.758  64.987  1.00  0.00           N  
ATOM   2987  CA  PRO   193     107.969 113.381  66.296  1.00  0.00           C  
ATOM   2988  C   PRO   193     107.511 112.567  67.459  1.00  0.00           C  
ATOM   2989  O   PRO   193     106.784 111.626  67.392  1.00  0.00           O  
ATOM   2990  CB  PRO   193     107.242 114.732  66.275  1.00  0.00           C  
ATOM   2991  CG  PRO   193     107.066 114.939  64.752  1.00  0.00           C  
ATOM   2992  CD  PRO   193     107.070 113.630  64.057  1.00  0.00           C  
ATOM   2993  HA  PRO   193     109.040 113.574  66.348  1.00  0.00           H  
ATOM   2994  HB2 PRO   193     106.334 114.582  66.858  1.00  0.00           H  
ATOM   2995  HB3 PRO   193     107.887 115.500  66.701  1.00  0.00           H  
ATOM   2996  HG2 PRO   193     106.229 115.569  64.453  1.00  0.00           H  
ATOM   2997  HG3 PRO   193     107.975 115.453  64.439  1.00  0.00           H  
ATOM   2998  HD2 PRO   193     106.066 113.272  63.828  1.00  0.00           H  
ATOM   2999  HD3 PRO   193     107.728 113.756  63.198  1.00  0.00           H  
ATOM   3000  N   ALA   194     107.924 112.909  68.628  1.00  0.00           N  
ATOM   3001  CA  ALA   194     107.633 112.215  69.955  1.00  0.00           C  
ATOM   3002  C   ALA   194     106.095 112.264  70.332  1.00  0.00           C  
ATOM   3003  O   ALA   194     105.603 111.260  70.894  1.00  0.00           O  
ATOM   3004  CB  ALA   194     108.480 112.969  71.035  1.00  0.00           C  
ATOM   3005  H   ALA   194     108.607 113.650  68.699  1.00  0.00           H  
ATOM   3006  HA  ALA   194     107.994 111.187  69.929  1.00  0.00           H  
ATOM   3007  HB1 ALA   194     108.459 112.357  71.937  1.00  0.00           H  
ATOM   3008  HB2 ALA   194     109.523 113.090  70.745  1.00  0.00           H  
ATOM   3009  HB3 ALA   194     107.949 113.897  71.249  1.00  0.00           H  
ATOM   3010  N   GLY   195     105.515 113.384  70.110  1.00  0.00           N  
ATOM   3011  CA  GLY   195     104.123 113.894  70.438  1.00  0.00           C  
ATOM   3012  C   GLY   195     103.015 113.061  69.893  1.00  0.00           C  
ATOM   3013  O   GLY   195     101.839 113.518  69.870  1.00  0.00           O  
ATOM   3014  H   GLY   195     106.156 114.101  69.803  1.00  0.00           H  
ATOM   3015  HA2 GLY   195     104.035 113.818  71.522  1.00  0.00           H  
ATOM   3016  HA3 GLY   195     104.067 114.933  70.114  1.00  0.00           H  
ATOM   3017  N   TYR   196     103.197 111.804  69.553  1.00  0.00           N  
ATOM   3018  CA  TYR   196     102.275 110.932  68.872  1.00  0.00           C  
ATOM   3019  C   TYR   196     102.562 109.457  69.347  1.00  0.00           C  
ATOM   3020  O   TYR   196     103.684 109.073  69.569  1.00  0.00           O  
ATOM   3021  CB  TYR   196     102.510 111.075  67.410  1.00  0.00           C  
ATOM   3022  CG  TYR   196     102.178 112.354  66.701  1.00  0.00           C  
ATOM   3023  CD1 TYR   196     100.852 112.802  66.573  1.00  0.00           C  
ATOM   3024  CD2 TYR   196     103.197 113.216  66.266  1.00  0.00           C  
ATOM   3025  CE1 TYR   196     100.544 114.102  66.105  1.00  0.00           C  
ATOM   3026  CE2 TYR   196     102.888 114.496  65.894  1.00  0.00           C  
ATOM   3027  CZ  TYR   196     101.588 114.911  65.822  1.00  0.00           C  
ATOM   3028  OH  TYR   196     101.375 116.252  65.410  1.00  0.00           O  
ATOM   3029  H   TYR   196     104.146 111.497  69.711  1.00  0.00           H  
ATOM   3030  HA  TYR   196     101.284 111.239  69.208  1.00  0.00           H  
ATOM   3031  HB2 TYR   196     103.511 110.755  67.122  1.00  0.00           H  
ATOM   3032  HB3 TYR   196     101.830 110.277  67.113  1.00  0.00           H  
ATOM   3033  HD1 TYR   196      99.980 112.285  66.946  1.00  0.00           H  
ATOM   3034  HD2 TYR   196     104.231 112.909  66.317  1.00  0.00           H  
ATOM   3035  HE1 TYR   196      99.495 114.334  65.994  1.00  0.00           H  
ATOM   3036  HE2 TYR   196     103.696 115.178  65.674  1.00  0.00           H  
ATOM   3037  HH  TYR   196     100.449 116.505  65.421  1.00  0.00           H  
ATOM   3038  N   GLU   197     101.519 108.573  69.282  1.00  0.00           N  
ATOM   3039  CA  GLU   197     101.668 107.225  69.785  1.00  0.00           C  
ATOM   3040  C   GLU   197     100.772 106.188  69.077  1.00  0.00           C  
ATOM   3041  O   GLU   197      99.695 106.609  68.617  1.00  0.00           O  
ATOM   3042  CB  GLU   197     101.405 107.216  71.291  1.00  0.00           C  
ATOM   3043  CG  GLU   197     101.754 105.971  72.082  1.00  0.00           C  
ATOM   3044  CD  GLU   197     103.156 106.185  72.684  1.00  0.00           C  
ATOM   3045  OE1 GLU   197     104.058 106.300  71.869  1.00  0.00           O  
ATOM   3046  OE2 GLU   197     103.334 106.277  73.888  1.00  0.00           O1-
ATOM   3047  H   GLU   197     100.605 108.887  68.989  1.00  0.00           H  
ATOM   3048  HA  GLU   197     102.669 106.921  69.479  1.00  0.00           H  
ATOM   3049  HB2 GLU   197     101.897 108.080  71.735  1.00  0.00           H  
ATOM   3050  HB3 GLU   197     100.371 107.468  71.528  1.00  0.00           H  
ATOM   3051  HG2 GLU   197     101.081 105.882  72.934  1.00  0.00           H  
ATOM   3052  HG3 GLU   197     101.659 105.017  71.564  1.00  0.00           H  
ATOM   3053  N   ILE   198     101.223 104.921  68.940  1.00  0.00           N  
ATOM   3054  CA  ILE   198     100.431 103.831  68.423  1.00  0.00           C  
ATOM   3055  C   ILE   198     100.444 102.665  69.325  1.00  0.00           C  
ATOM   3056  O   ILE   198     101.516 102.163  69.720  1.00  0.00           O  
ATOM   3057  CB  ILE   198     100.836 103.376  66.970  1.00  0.00           C  
ATOM   3058  CG1 ILE   198     100.727 104.550  65.918  1.00  0.00           C  
ATOM   3059  CG2 ILE   198      99.975 102.207  66.545  1.00  0.00           C  
ATOM   3060  CD1 ILE   198     101.767 104.337  64.815  1.00  0.00           C  
ATOM   3061  H   ILE   198     102.136 104.722  69.323  1.00  0.00           H  
ATOM   3062  HA  ILE   198      99.397 104.160  68.322  1.00  0.00           H  
ATOM   3063  HB  ILE   198     101.890 103.118  67.075  1.00  0.00           H  
ATOM   3064 HG12 ILE   198      99.747 104.456  65.450  1.00  0.00           H  
ATOM   3065 HG13 ILE   198     100.871 105.471  66.483  1.00  0.00           H  
ATOM   3066 HG21 ILE   198     100.200 101.318  67.135  1.00  0.00           H  
ATOM   3067 HG22 ILE   198      98.935 102.528  66.599  1.00  0.00           H  
ATOM   3068 HG23 ILE   198     100.246 101.998  65.510  1.00  0.00           H  
ATOM   3069 HD11 ILE   198     101.884 105.178  64.131  1.00  0.00           H  
ATOM   3070 HD12 ILE   198     102.727 104.164  65.302  1.00  0.00           H  
ATOM   3071 HD13 ILE   198     101.493 103.436  64.266  1.00  0.00           H  
ATOM   3072  N   VAL   199      99.238 102.125  69.701  1.00  0.00           N  
ATOM   3073  CA  VAL   199      98.936 101.155  70.791  1.00  0.00           C  
ATOM   3074  C   VAL   199      98.027 100.013  70.166  1.00  0.00           C  
ATOM   3075  O   VAL   199      96.967 100.283  69.692  1.00  0.00           O  
ATOM   3076  CB  VAL   199      98.338 101.891  72.012  1.00  0.00           C  
ATOM   3077  CG1 VAL   199      98.007 100.947  73.128  1.00  0.00           C  
ATOM   3078  CG2 VAL   199      99.224 103.054  72.672  1.00  0.00           C  
ATOM   3079  H   VAL   199      98.490 102.630  69.247  1.00  0.00           H  
ATOM   3080  HA  VAL   199      99.872 100.730  71.155  1.00  0.00           H  
ATOM   3081  HB  VAL   199      97.433 102.354  71.617  1.00  0.00           H  
ATOM   3082 HG11 VAL   199      97.239 100.245  72.803  1.00  0.00           H  
ATOM   3083 HG12 VAL   199      98.849 100.311  73.403  1.00  0.00           H  
ATOM   3084 HG13 VAL   199      97.524 101.472  73.952  1.00  0.00           H  
ATOM   3085 HG21 VAL   199      98.704 103.672  73.404  1.00  0.00           H  
ATOM   3086 HG22 VAL   199     100.050 102.452  73.050  1.00  0.00           H  
ATOM   3087 HG23 VAL   199      99.647 103.718  71.919  1.00  0.00           H  
ATOM   3088  N   LEU   200      98.510  98.778  70.188  1.00  0.00           N  
ATOM   3089  CA  LEU   200      97.734  97.559  69.869  1.00  0.00           C  
ATOM   3090  C   LEU   200      97.010  97.194  71.172  1.00  0.00           C  
ATOM   3091  O   LEU   200      97.615  97.224  72.225  1.00  0.00           O  
ATOM   3092  CB  LEU   200      98.622  96.345  69.416  1.00  0.00           C  
ATOM   3093  CG  LEU   200      99.352  96.629  68.004  1.00  0.00           C  
ATOM   3094  CD1 LEU   200     100.570  95.820  67.871  1.00  0.00           C  
ATOM   3095  CD2 LEU   200      98.417  96.212  66.848  1.00  0.00           C  
ATOM   3096  H   LEU   200      99.267  98.608  70.835  1.00  0.00           H  
ATOM   3097  HA  LEU   200      96.979  97.858  69.141  1.00  0.00           H  
ATOM   3098  HB2 LEU   200      99.352  96.191  70.211  1.00  0.00           H  
ATOM   3099  HB3 LEU   200      98.074  95.414  69.271  1.00  0.00           H  
ATOM   3100  HG  LEU   200      99.623  97.683  67.944  1.00  0.00           H  
ATOM   3101 HD11 LEU   200     101.363  96.086  68.570  1.00  0.00           H  
ATOM   3102 HD12 LEU   200     100.313  94.802  68.164  1.00  0.00           H  
ATOM   3103 HD13 LEU   200     101.022  95.798  66.879  1.00  0.00           H  
ATOM   3104 HD21 LEU   200      98.227  95.139  66.872  1.00  0.00           H  
ATOM   3105 HD22 LEU   200      97.510  96.807  66.960  1.00  0.00           H  
ATOM   3106 HD23 LEU   200      98.822  96.453  65.865  1.00  0.00           H  
ATOM   3107  N   TYR   201      95.742  96.783  71.047  1.00  0.00           N  
ATOM   3108  CA  TYR   201      94.813  96.434  72.197  1.00  0.00           C  
ATOM   3109  C   TYR   201      94.036  95.140  71.911  1.00  0.00           C  
ATOM   3110  O   TYR   201      93.497  94.972  70.819  1.00  0.00           O  
ATOM   3111  CB  TYR   201      93.977  97.675  72.424  1.00  0.00           C  
ATOM   3112  CG  TYR   201      93.223  97.678  73.785  1.00  0.00           C  
ATOM   3113  CD1 TYR   201      93.706  98.435  74.865  1.00  0.00           C  
ATOM   3114  CD2 TYR   201      92.011  96.989  73.976  1.00  0.00           C  
ATOM   3115  CE1 TYR   201      92.955  98.443  76.088  1.00  0.00           C  
ATOM   3116  CE2 TYR   201      91.236  97.010  75.179  1.00  0.00           C  
ATOM   3117  CZ  TYR   201      91.805  97.707  76.286  1.00  0.00           C  
ATOM   3118  OH  TYR   201      91.175  97.650  77.519  1.00  0.00           O  
ATOM   3119  H   TYR   201      95.255  96.796  70.163  1.00  0.00           H  
ATOM   3120  HA  TYR   201      95.390  96.158  73.080  1.00  0.00           H  
ATOM   3121  HB2 TYR   201      94.667  98.509  72.546  1.00  0.00           H  
ATOM   3122  HB3 TYR   201      93.235  97.847  71.644  1.00  0.00           H  
ATOM   3123  HD1 TYR   201      94.647  98.960  74.783  1.00  0.00           H  
ATOM   3124  HD2 TYR   201      91.697  96.370  73.149  1.00  0.00           H  
ATOM   3125  HE1 TYR   201      93.310  99.080  76.885  1.00  0.00           H  
ATOM   3126  HE2 TYR   201      90.238  96.617  75.303  1.00  0.00           H  
ATOM   3127  HH  TYR   201      91.723  98.011  78.219  1.00  0.00           H  
ATOM   3128  N   ILE   202      93.904  94.273  72.958  1.00  0.00           N  
ATOM   3129  CA  ILE   202      92.863  93.199  72.897  1.00  0.00           C  
ATOM   3130  C   ILE   202      91.898  93.411  74.154  1.00  0.00           C  
ATOM   3131  O   ILE   202      92.418  93.512  75.259  1.00  0.00           O  
ATOM   3132  CB  ILE   202      93.492  91.765  72.773  1.00  0.00           C  
ATOM   3133  CG1 ILE   202      92.253  90.788  72.675  1.00  0.00           C  
ATOM   3134  CG2 ILE   202      94.219  91.396  74.095  1.00  0.00           C  
ATOM   3135  CD1 ILE   202      92.653  89.491  72.176  1.00  0.00           C  
ATOM   3136  H   ILE   202      94.372  94.485  73.827  1.00  0.00           H  
ATOM   3137  HA  ILE   202      92.183  93.334  72.057  1.00  0.00           H  
ATOM   3138  HB  ILE   202      94.196  91.716  71.942  1.00  0.00           H  
ATOM   3139 HG12 ILE   202      91.792  90.653  73.654  1.00  0.00           H  
ATOM   3140 HG13 ILE   202      91.615  91.246  71.919  1.00  0.00           H  
ATOM   3141 HG21 ILE   202      94.950  90.669  73.741  1.00  0.00           H  
ATOM   3142 HG22 ILE   202      94.691  92.321  74.426  1.00  0.00           H  
ATOM   3143 HG23 ILE   202      93.592  90.840  74.792  1.00  0.00           H  
ATOM   3144 HD11 ILE   202      93.388  89.002  72.814  1.00  0.00           H  
ATOM   3145 HD12 ILE   202      91.856  88.756  72.068  1.00  0.00           H  
ATOM   3146 HD13 ILE   202      93.021  89.374  71.156  1.00  0.00           H  
ATOM   3147  N   SER   203      90.588  93.273  73.863  1.00  0.00           N  
ATOM   3148  CA  SER   203      89.593  93.527  74.945  1.00  0.00           C  
ATOM   3149  C   SER   203      89.709  92.494  76.065  1.00  0.00           C  
ATOM   3150  O   SER   203      90.158  91.373  75.780  1.00  0.00           O  
ATOM   3151  CB  SER   203      88.178  93.717  74.358  1.00  0.00           C  
ATOM   3152  OG  SER   203      88.176  94.513  73.159  1.00  0.00           O  
ATOM   3153  H   SER   203      90.297  92.971  72.944  1.00  0.00           H  
ATOM   3154  HA  SER   203      89.875  94.457  75.439  1.00  0.00           H  
ATOM   3155  HB2 SER   203      87.738  92.749  74.117  1.00  0.00           H  
ATOM   3156  HB3 SER   203      87.466  94.311  74.931  1.00  0.00           H  
ATOM   3157  HG  SER   203      88.315  94.002  72.358  1.00  0.00           H  
ATOM   3158  N   MET   204      89.373  92.710  77.320  1.00  0.00           N  
ATOM   3159  CA  MET   204      89.918  91.907  78.398  1.00  0.00           C  
ATOM   3160  C   MET   204      89.411  90.410  78.361  1.00  0.00           C  
ATOM   3161  O   MET   204      90.134  89.431  78.593  1.00  0.00           O  
ATOM   3162  CB  MET   204      89.419  92.467  79.733  1.00  0.00           C  
ATOM   3163  CG  MET   204      89.819  91.685  81.023  1.00  0.00           C  
ATOM   3164  SD  MET   204      88.958  92.197  82.485  1.00  0.00           S  
ATOM   3165  CE  MET   204      87.146  91.931  82.121  1.00  0.00           C  
ATOM   3166  H   MET   204      89.074  93.638  77.583  1.00  0.00           H  
ATOM   3167  HA  MET   204      90.997  91.929  78.247  1.00  0.00           H  
ATOM   3168  HB2 MET   204      89.769  93.499  79.744  1.00  0.00           H  
ATOM   3169  HB3 MET   204      88.332  92.495  79.658  1.00  0.00           H  
ATOM   3170  HG2 MET   204      89.562  90.630  80.928  1.00  0.00           H  
ATOM   3171  HG3 MET   204      90.894  91.716  81.198  1.00  0.00           H  
ATOM   3172  HE1 MET   204      87.004  91.039  81.511  1.00  0.00           H  
ATOM   3173  HE2 MET   204      86.582  91.896  83.053  1.00  0.00           H  
ATOM   3174  HE3 MET   204      86.801  92.694  81.423  1.00  0.00           H  
ATOM   3175  N   SER   205      88.119  90.256  77.928  1.00  0.00           N  
ATOM   3176  CA  SER   205      87.517  88.938  77.856  1.00  0.00           C  
ATOM   3177  C   SER   205      87.815  88.178  76.588  1.00  0.00           C  
ATOM   3178  O   SER   205      87.558  86.994  76.581  1.00  0.00           O  
ATOM   3179  CB  SER   205      86.020  89.043  78.021  1.00  0.00           C  
ATOM   3180  OG  SER   205      85.739  89.953  79.089  1.00  0.00           O  
ATOM   3181  H   SER   205      87.549  91.073  77.761  1.00  0.00           H  
ATOM   3182  HA  SER   205      87.970  88.324  78.635  1.00  0.00           H  
ATOM   3183  HB2 SER   205      85.519  89.367  77.109  1.00  0.00           H  
ATOM   3184  HB3 SER   205      85.667  88.046  78.285  1.00  0.00           H  
ATOM   3185  HG  SER   205      85.462  90.804  78.742  1.00  0.00           H  
ATOM   3186  N   ASP   206      88.326  88.861  75.564  1.00  0.00           N  
ATOM   3187  CA  ASP   206      88.955  88.313  74.369  1.00  0.00           C  
ATOM   3188  C   ASP   206      90.428  87.946  74.705  1.00  0.00           C  
ATOM   3189  O   ASP   206      90.888  86.944  74.194  1.00  0.00           O  
ATOM   3190  CB  ASP   206      88.928  89.303  73.230  1.00  0.00           C  
ATOM   3191  CG  ASP   206      87.533  89.647  72.586  1.00  0.00           C  
ATOM   3192  OD1 ASP   206      87.459  90.546  71.737  1.00  0.00           O  
ATOM   3193  OD2 ASP   206      86.572  88.900  72.897  1.00  0.00           O1-
ATOM   3194  H   ASP   206      88.463  89.858  75.646  1.00  0.00           H  
ATOM   3195  HA  ASP   206      88.400  87.431  74.049  1.00  0.00           H  
ATOM   3196  HB2 ASP   206      89.462  90.235  73.414  1.00  0.00           H  
ATOM   3197  HB3 ASP   206      89.363  88.770  72.384  1.00  0.00           H  
ATOM   3198  N   SER   207      91.087  88.698  75.602  1.00  0.00           N  
ATOM   3199  CA  SER   207      92.473  88.536  76.052  1.00  0.00           C  
ATOM   3200  C   SER   207      92.804  87.186  76.584  1.00  0.00           C  
ATOM   3201  O   SER   207      93.957  86.753  76.454  1.00  0.00           O  
ATOM   3202  CB  SER   207      92.821  89.616  77.038  1.00  0.00           C  
ATOM   3203  OG  SER   207      94.213  89.717  77.318  1.00  0.00           O  
ATOM   3204  H   SER   207      90.688  89.581  75.884  1.00  0.00           H  
ATOM   3205  HA  SER   207      93.076  88.694  75.157  1.00  0.00           H  
ATOM   3206  HB2 SER   207      92.465  90.542  76.587  1.00  0.00           H  
ATOM   3207  HB3 SER   207      92.299  89.493  77.988  1.00  0.00           H  
ATOM   3208  HG  SER   207      94.682  90.390  76.820  1.00  0.00           H  
ATOM   3209  N   ASP   208      91.834  86.406  77.019  1.00  0.00           N  
ATOM   3210  CA  ASP   208      92.126  85.115  77.712  1.00  0.00           C  
ATOM   3211  C   ASP   208      92.152  83.993  76.591  1.00  0.00           C  
ATOM   3212  O   ASP   208      92.485  82.810  76.852  1.00  0.00           O  
ATOM   3213  CB  ASP   208      90.936  84.901  78.701  1.00  0.00           C  
ATOM   3214  CG  ASP   208      91.167  83.742  79.698  1.00  0.00           C  
ATOM   3215  OD1 ASP   208      90.183  83.314  80.378  1.00  0.00           O  
ATOM   3216  OD2 ASP   208      92.282  83.358  79.955  1.00  0.00           O1-
ATOM   3217  H   ASP   208      90.897  86.767  77.127  1.00  0.00           H  
ATOM   3218  HA  ASP   208      93.038  85.209  78.301  1.00  0.00           H  
ATOM   3219  HB2 ASP   208      90.693  85.818  79.239  1.00  0.00           H  
ATOM   3220  HB3 ASP   208      90.037  84.637  78.144  1.00  0.00           H  
ATOM   3221  N   LYS   209      91.721  84.308  75.382  1.00  0.00           N  
ATOM   3222  CA  LYS   209      91.407  83.378  74.260  1.00  0.00           C  
ATOM   3223  C   LYS   209      92.585  83.270  73.285  1.00  0.00           C  
ATOM   3224  O   LYS   209      92.667  82.182  72.680  1.00  0.00           O  
ATOM   3225  CB  LYS   209      90.145  83.903  73.585  1.00  0.00           C  
ATOM   3226  CG  LYS   209      89.018  84.427  74.420  1.00  0.00           C  
ATOM   3227  CD  LYS   209      88.413  83.347  75.390  1.00  0.00           C  
ATOM   3228  CE  LYS   209      86.922  83.442  75.558  1.00  0.00           C  
ATOM   3229  NZ  LYS   209      86.499  84.215  76.740  1.00  0.00           N1+
ATOM   3230  H   LYS   209      91.512  85.277  75.188  1.00  0.00           H  
ATOM   3231  HA  LYS   209      91.298  82.357  74.626  1.00  0.00           H  
ATOM   3232  HB2 LYS   209      90.458  84.761  72.991  1.00  0.00           H  
ATOM   3233  HB3 LYS   209      89.724  83.142  72.929  1.00  0.00           H  
ATOM   3234  HG2 LYS   209      89.313  85.281  75.030  1.00  0.00           H  
ATOM   3235  HG3 LYS   209      88.128  84.631  73.825  1.00  0.00           H  
ATOM   3236  HD2 LYS   209      88.508  82.406  74.847  1.00  0.00           H  
ATOM   3237  HD3 LYS   209      89.033  83.277  76.284  1.00  0.00           H  
ATOM   3238  HE2 LYS   209      86.469  83.843  74.651  1.00  0.00           H  
ATOM   3239  HE3 LYS   209      86.476  82.451  75.647  1.00  0.00           H  
ATOM   3240  HZ1 LYS   209      85.492  84.232  76.817  1.00  0.00           H  
ATOM   3241  HZ2 LYS   209      86.838  83.797  77.595  1.00  0.00           H  
ATOM   3242  HZ3 LYS   209      86.884  85.145  76.656  1.00  0.00           H  
ATOM   3243  N   VAL   210      93.466  84.327  73.171  1.00  0.00           N  
ATOM   3244  CA  VAL   210      94.651  84.205  72.347  1.00  0.00           C  
ATOM   3245  C   VAL   210      95.832  84.938  72.898  1.00  0.00           C  
ATOM   3246  O   VAL   210      95.809  85.664  73.879  1.00  0.00           O  
ATOM   3247  CB  VAL   210      94.313  84.937  71.048  1.00  0.00           C  
ATOM   3248  CG1 VAL   210      93.350  84.143  70.128  1.00  0.00           C  
ATOM   3249  CG2 VAL   210      93.983  86.433  71.254  1.00  0.00           C  
ATOM   3250  H   VAL   210      93.483  85.041  73.885  1.00  0.00           H  
ATOM   3251  HA  VAL   210      94.843  83.178  72.034  1.00  0.00           H  
ATOM   3252  HB  VAL   210      95.204  84.924  70.420  1.00  0.00           H  
ATOM   3253 HG11 VAL   210      93.889  83.271  69.758  1.00  0.00           H  
ATOM   3254 HG12 VAL   210      92.450  83.815  70.648  1.00  0.00           H  
ATOM   3255 HG13 VAL   210      93.045  84.689  69.235  1.00  0.00           H  
ATOM   3256 HG21 VAL   210      93.149  86.732  70.618  1.00  0.00           H  
ATOM   3257 HG22 VAL   210      93.649  86.614  72.276  1.00  0.00           H  
ATOM   3258 HG23 VAL   210      94.790  87.139  71.057  1.00  0.00           H  
ATOM   3259  N   GLY   211      97.021  84.666  72.347  1.00  0.00           N  
ATOM   3260  CA  GLY   211      98.223  85.558  72.424  1.00  0.00           C  
ATOM   3261  C   GLY   211      98.957  85.945  71.112  1.00  0.00           C  
ATOM   3262  O   GLY   211      98.872  85.197  70.110  1.00  0.00           O  
ATOM   3263  H   GLY   211      97.034  84.003  71.585  1.00  0.00           H  
ATOM   3264  HA2 GLY   211      97.962  86.400  73.065  1.00  0.00           H  
ATOM   3265  HA3 GLY   211      98.988  84.943  72.898  1.00  0.00           H  
ATOM   3266  N   VAL   212      99.554  87.138  71.007  1.00  0.00           N  
ATOM   3267  CA  VAL   212     100.209  87.582  69.775  1.00  0.00           C  
ATOM   3268  C   VAL   212     101.678  87.312  70.005  1.00  0.00           C  
ATOM   3269  O   VAL   212     102.280  87.814  71.003  1.00  0.00           O  
ATOM   3270  CB  VAL   212      99.880  89.088  69.476  1.00  0.00           C  
ATOM   3271  CG1 VAL   212     100.677  89.670  68.352  1.00  0.00           C  
ATOM   3272  CG2 VAL   212      98.463  89.365  69.256  1.00  0.00           C  
ATOM   3273  H   VAL   212      99.613  87.781  71.784  1.00  0.00           H  
ATOM   3274  HA  VAL   212      99.869  86.945  68.958  1.00  0.00           H  
ATOM   3275  HB  VAL   212     100.316  89.619  70.323  1.00  0.00           H  
ATOM   3276 HG11 VAL   212     101.725  89.705  68.647  1.00  0.00           H  
ATOM   3277 HG12 VAL   212     100.492  89.057  67.470  1.00  0.00           H  
ATOM   3278 HG13 VAL   212     100.400  90.705  68.152  1.00  0.00           H  
ATOM   3279 HG21 VAL   212      98.177  88.808  68.363  1.00  0.00           H  
ATOM   3280 HG22 VAL   212      97.755  89.032  70.015  1.00  0.00           H  
ATOM   3281 HG23 VAL   212      98.285  90.432  69.123  1.00  0.00           H  
ATOM   3282  N   PHE   213     102.331  86.650  69.031  1.00  0.00           N  
ATOM   3283  CA  PHE   213     103.780  86.714  68.939  1.00  0.00           C  
ATOM   3284  C   PHE   213     104.281  87.830  68.044  1.00  0.00           C  
ATOM   3285  O   PHE   213     103.658  88.181  67.019  1.00  0.00           O  
ATOM   3286  CB  PHE   213     104.248  85.325  68.511  1.00  0.00           C  
ATOM   3287  CG  PHE   213     104.211  84.238  69.554  1.00  0.00           C  
ATOM   3288  CD1 PHE   213     105.104  84.209  70.658  1.00  0.00           C  
ATOM   3289  CD2 PHE   213     103.274  83.313  69.356  1.00  0.00           C  
ATOM   3290  CE1 PHE   213     104.998  83.183  71.556  1.00  0.00           C  
ATOM   3291  CE2 PHE   213     103.174  82.251  70.281  1.00  0.00           C  
ATOM   3292  CZ  PHE   213     104.088  82.166  71.349  1.00  0.00           C  
ATOM   3293  H   PHE   213     101.775  86.204  68.316  1.00  0.00           H  
ATOM   3294  HA  PHE   213     104.155  86.906  69.945  1.00  0.00           H  
ATOM   3295  HB2 PHE   213     103.799  84.989  67.576  1.00  0.00           H  
ATOM   3296  HB3 PHE   213     105.271  85.371  68.138  1.00  0.00           H  
ATOM   3297  HD1 PHE   213     105.615  85.129  70.902  1.00  0.00           H  
ATOM   3298  HD2 PHE   213     102.585  83.361  68.526  1.00  0.00           H  
ATOM   3299  HE1 PHE   213     105.670  83.084  72.396  1.00  0.00           H  
ATOM   3300  HE2 PHE   213     102.447  81.469  70.117  1.00  0.00           H  
ATOM   3301  HZ  PHE   213     104.049  81.324  72.023  1.00  0.00           H  
ATOM   3302  N   TYR   214     105.482  88.315  68.318  1.00  0.00           N  
ATOM   3303  CA  TYR   214     106.289  89.185  67.438  1.00  0.00           C  
ATOM   3304  C   TYR   214     107.724  88.718  67.294  1.00  0.00           C  
ATOM   3305  O   TYR   214     107.996  87.538  67.638  1.00  0.00           O  
ATOM   3306  CB  TYR   214     106.163  90.658  67.924  1.00  0.00           C  
ATOM   3307  CG  TYR   214     106.841  91.731  67.022  1.00  0.00           C  
ATOM   3308  CD1 TYR   214     106.367  91.875  65.684  1.00  0.00           C  
ATOM   3309  CD2 TYR   214     107.766  92.638  67.497  1.00  0.00           C  
ATOM   3310  CE1 TYR   214     106.950  92.851  64.854  1.00  0.00           C  
ATOM   3311  CE2 TYR   214     108.265  93.609  66.662  1.00  0.00           C  
ATOM   3312  CZ  TYR   214     107.966  93.652  65.314  1.00  0.00           C  
ATOM   3313  OH  TYR   214     108.687  94.529  64.585  1.00  0.00           O  
ATOM   3314  H   TYR   214     105.938  88.120  69.198  1.00  0.00           H  
ATOM   3315  HA  TYR   214     105.842  89.139  66.445  1.00  0.00           H  
ATOM   3316  HB2 TYR   214     105.095  90.864  67.844  1.00  0.00           H  
ATOM   3317  HB3 TYR   214     106.557  90.829  68.926  1.00  0.00           H  
ATOM   3318  HD1 TYR   214     105.444  91.398  65.387  1.00  0.00           H  
ATOM   3319  HD2 TYR   214     108.117  92.506  68.509  1.00  0.00           H  
ATOM   3320  HE1 TYR   214     106.663  92.816  63.813  1.00  0.00           H  
ATOM   3321  HE2 TYR   214     109.036  94.281  67.009  1.00  0.00           H  
ATOM   3322  HH  TYR   214     108.796  94.112  63.728  1.00  0.00           H  
ATOM   3323  N   VAL   215     108.704  89.512  66.858  1.00  0.00           N  
ATOM   3324  CA  VAL   215     110.162  89.124  66.803  1.00  0.00           C  
ATOM   3325  C   VAL   215     111.059  90.166  67.425  1.00  0.00           C  
ATOM   3326  O   VAL   215     110.814  91.270  67.509  1.00  0.00           O  
ATOM   3327  CB  VAL   215     110.702  88.724  65.445  1.00  0.00           C  
ATOM   3328  CG1 VAL   215     109.975  87.489  64.926  1.00  0.00           C  
ATOM   3329  CG2 VAL   215     110.548  89.880  64.474  1.00  0.00           C  
ATOM   3330  H   VAL   215     108.435  90.464  66.654  1.00  0.00           H  
ATOM   3331  HA  VAL   215     110.272  88.248  67.442  1.00  0.00           H  
ATOM   3332  HB  VAL   215     111.769  88.510  65.510  1.00  0.00           H  
ATOM   3333 HG11 VAL   215     109.870  86.846  65.800  1.00  0.00           H  
ATOM   3334 HG12 VAL   215     108.941  87.686  64.644  1.00  0.00           H  
ATOM   3335 HG13 VAL   215     110.446  86.953  64.102  1.00  0.00           H  
ATOM   3336 HG21 VAL   215     110.784  89.557  63.460  1.00  0.00           H  
ATOM   3337 HG22 VAL   215     109.522  90.207  64.307  1.00  0.00           H  
ATOM   3338 HG23 VAL   215     111.093  90.797  64.701  1.00  0.00           H  
ATOM   3339  N   GLU   216     112.202  89.648  67.903  1.00  0.00           N  
ATOM   3340  CA  GLU   216     113.172  90.423  68.619  1.00  0.00           C  
ATOM   3341  C   GLU   216     114.600  90.002  68.228  1.00  0.00           C  
ATOM   3342  O   GLU   216     114.797  88.911  67.926  1.00  0.00           O  
ATOM   3343  CB  GLU   216     113.005  90.427  70.191  1.00  0.00           C  
ATOM   3344  CG  GLU   216     113.764  91.246  71.112  1.00  0.00           C  
ATOM   3345  CD  GLU   216     114.455  92.573  70.539  1.00  0.00           C  
ATOM   3346  OE1 GLU   216     113.712  93.200  69.743  1.00  0.00           O  
ATOM   3347  OE2 GLU   216     115.535  92.979  70.898  1.00  0.00           O1-
ATOM   3348  H   GLU   216     112.342  88.654  67.789  1.00  0.00           H  
ATOM   3349  HA  GLU   216     113.068  91.469  68.330  1.00  0.00           H  
ATOM   3350  HB2 GLU   216     111.955  90.712  70.258  1.00  0.00           H  
ATOM   3351  HB3 GLU   216     112.963  89.398  70.548  1.00  0.00           H  
ATOM   3352  HG2 GLU   216     113.148  91.441  71.990  1.00  0.00           H  
ATOM   3353  HG3 GLU   216     114.585  90.683  71.557  1.00  0.00           H  
ATOM   3354  N   ASN   217     115.593  90.931  68.209  1.00  0.00           N  
ATOM   3355  CA  ASN   217     116.903  90.647  67.577  1.00  0.00           C  
ATOM   3356  C   ASN   217     116.851  90.109  66.117  1.00  0.00           C  
ATOM   3357  O   ASN   217     117.578  89.175  65.872  1.00  0.00           O  
ATOM   3358  CB  ASN   217     117.675  89.700  68.577  1.00  0.00           C  
ATOM   3359  CG  ASN   217     118.033  90.371  69.872  1.00  0.00           C  
ATOM   3360  ND2 ASN   217     119.230  90.830  70.060  1.00  0.00           N  
ATOM   3361  OD1 ASN   217     117.162  90.495  70.734  1.00  0.00           O  
ATOM   3362  H   ASN   217     115.361  91.802  68.664  1.00  0.00           H  
ATOM   3363  HA  ASN   217     117.408  91.613  67.573  1.00  0.00           H  
ATOM   3364  HB2 ASN   217     117.056  88.834  68.811  1.00  0.00           H  
ATOM   3365  HB3 ASN   217     118.609  89.286  68.199  1.00  0.00           H  
ATOM   3366 HD21 ASN   217     119.420  91.142  71.002  1.00  0.00           H  
ATOM   3367 HD22 ASN   217     119.942  90.798  69.345  1.00  0.00           H  
ATOM   3368  N   PRO   218     115.970  90.816  65.257  1.00  0.00           N  
ATOM   3369  CA  PRO   218     115.959  90.545  63.789  1.00  0.00           C  
ATOM   3370  C   PRO   218     117.406  90.610  63.208  1.00  0.00           C  
ATOM   3371  O   PRO   218     118.129  91.581  63.591  1.00  0.00           O  
ATOM   3372  CB  PRO   218     114.967  91.572  63.202  1.00  0.00           C  
ATOM   3373  CG  PRO   218     115.052  92.706  64.151  1.00  0.00           C  
ATOM   3374  CD  PRO   218     115.080  92.000  65.502  1.00  0.00           C  
ATOM   3375  HA  PRO   218     115.599  89.540  63.567  1.00  0.00           H  
ATOM   3376  HB2 PRO   218     115.421  91.953  62.287  1.00  0.00           H  
ATOM   3377  HB3 PRO   218     113.959  91.162  63.254  1.00  0.00           H  
ATOM   3378  HG2 PRO   218     115.923  93.357  64.079  1.00  0.00           H  
ATOM   3379  HG3 PRO   218     114.160  93.300  63.952  1.00  0.00           H  
ATOM   3380  HD2 PRO   218     115.458  92.715  66.232  1.00  0.00           H  
ATOM   3381  HD3 PRO   218     114.089  91.710  65.852  1.00  0.00           H  
ATOM   3382  N   ALA   219     117.716  89.632  62.456  1.00  0.00           N  
ATOM   3383  CA  ALA   219     118.987  89.428  61.828  1.00  0.00           C  
ATOM   3384  C   ALA   219     120.164  89.130  62.777  1.00  0.00           C  
ATOM   3385  O   ALA   219     121.287  88.987  62.297  1.00  0.00           O  
ATOM   3386  CB  ALA   219     119.219  90.520  60.768  1.00  0.00           C  
ATOM   3387  H   ALA   219     117.049  88.879  62.363  1.00  0.00           H  
ATOM   3388  HA  ALA   219     118.917  88.520  61.230  1.00  0.00           H  
ATOM   3389  HB1 ALA   219     118.429  90.427  60.023  1.00  0.00           H  
ATOM   3390  HB2 ALA   219     119.185  91.536  61.161  1.00  0.00           H  
ATOM   3391  HB3 ALA   219     120.189  90.301  60.321  1.00  0.00           H  
ATOM   3392  N   ALA   220     119.994  88.978  64.122  1.00  0.00           N  
ATOM   3393  CA  ALA   220     121.042  88.857  65.107  1.00  0.00           C  
ATOM   3394  C   ALA   220     120.942  87.758  66.162  1.00  0.00           C  
ATOM   3395  O   ALA   220     121.316  87.958  67.255  1.00  0.00           O  
ATOM   3396  CB  ALA   220     121.061  90.184  65.830  1.00  0.00           C  
ATOM   3397  H   ALA   220     119.041  88.899  64.449  1.00  0.00           H  
ATOM   3398  HA  ALA   220     122.000  88.822  64.589  1.00  0.00           H  
ATOM   3399  HB1 ALA   220     121.953  90.303  66.445  1.00  0.00           H  
ATOM   3400  HB2 ALA   220     121.092  90.972  65.078  1.00  0.00           H  
ATOM   3401  HB3 ALA   220     120.121  90.192  66.382  1.00  0.00           H  
ATOM   3402  N   GLY   221     120.547  86.570  65.732  1.00  0.00           N  
ATOM   3403  CA  GLY   221     120.217  85.373  66.597  1.00  0.00           C  
ATOM   3404  C   GLY   221     118.792  85.452  67.098  1.00  0.00           C  
ATOM   3405  O   GLY   221     118.647  85.261  68.258  1.00  0.00           O  
ATOM   3406  H   GLY   221     120.273  86.487  64.764  1.00  0.00           H  
ATOM   3407  HA2 GLY   221     120.349  84.515  65.937  1.00  0.00           H  
ATOM   3408  HA3 GLY   221     120.929  85.513  67.410  1.00  0.00           H  
ATOM   3409  N   GLN   222     117.842  85.883  66.277  1.00  0.00           N  
ATOM   3410  CA  GLN   222     116.447  86.163  66.643  1.00  0.00           C  
ATOM   3411  C   GLN   222     115.687  85.249  67.624  1.00  0.00           C  
ATOM   3412  O   GLN   222     116.015  84.061  67.684  1.00  0.00           O  
ATOM   3413  CB  GLN   222     115.558  86.482  65.398  1.00  0.00           C  
ATOM   3414  CG  GLN   222     115.208  85.241  64.521  1.00  0.00           C  
ATOM   3415  CD  GLN   222     113.944  84.551  65.027  1.00  0.00           C  
ATOM   3416  NE2 GLN   222     112.864  85.111  64.960  1.00  0.00           N  
ATOM   3417  OE1 GLN   222     113.887  83.393  65.448  1.00  0.00           O  
ATOM   3418  H   GLN   222     118.120  86.007  65.314  1.00  0.00           H  
ATOM   3419  HA  GLN   222     116.605  87.139  67.101  1.00  0.00           H  
ATOM   3420  HB2 GLN   222     114.685  87.101  65.604  1.00  0.00           H  
ATOM   3421  HB3 GLN   222     116.157  87.140  64.768  1.00  0.00           H  
ATOM   3422  HG2 GLN   222     114.947  85.367  63.470  1.00  0.00           H  
ATOM   3423  HG3 GLN   222     115.944  84.441  64.599  1.00  0.00           H  
ATOM   3424 HE21 GLN   222     111.992  84.756  65.327  1.00  0.00           H  
ATOM   3425 HE22 GLN   222     112.830  86.024  64.529  1.00  0.00           H  
ATOM   3426  N   ARG   223     114.643  85.841  68.258  1.00  0.00           N  
ATOM   3427  CA  ARG   223     113.675  85.085  69.089  1.00  0.00           C  
ATOM   3428  C   ARG   223     112.245  85.728  68.945  1.00  0.00           C  
ATOM   3429  O   ARG   223     112.142  86.931  68.887  1.00  0.00           O  
ATOM   3430  CB  ARG   223     114.156  84.862  70.558  1.00  0.00           C  
ATOM   3431  CG  ARG   223     114.310  86.116  71.443  1.00  0.00           C  
ATOM   3432  CD  ARG   223     115.284  87.091  70.889  1.00  0.00           C  
ATOM   3433  NE  ARG   223     115.638  88.152  71.831  1.00  0.00           N  
ATOM   3434  CZ  ARG   223     116.534  88.126  72.841  1.00  0.00           C  
ATOM   3435  NH1 ARG   223     116.896  87.044  73.357  1.00  0.00           N1+
ATOM   3436  NH2 ARG   223     116.822  89.276  73.410  1.00  0.00           N  
ATOM   3437  H   ARG   223     114.482  86.825  68.098  1.00  0.00           H  
ATOM   3438  HA  ARG   223     113.508  84.101  68.651  1.00  0.00           H  
ATOM   3439  HB2 ARG   223     113.504  84.116  71.012  1.00  0.00           H  
ATOM   3440  HB3 ARG   223     115.127  84.387  70.414  1.00  0.00           H  
ATOM   3441  HG2 ARG   223     113.315  86.561  71.459  1.00  0.00           H  
ATOM   3442  HG3 ARG   223     114.654  85.844  72.440  1.00  0.00           H  
ATOM   3443  HD2 ARG   223     116.156  86.694  70.370  1.00  0.00           H  
ATOM   3444  HD3 ARG   223     114.649  87.590  70.157  1.00  0.00           H  
ATOM   3445  HE  ARG   223     115.413  89.100  71.565  1.00  0.00           H  
ATOM   3446 HH11 ARG   223     116.838  86.192  72.819  1.00  0.00           H  
ATOM   3447 HH12 ARG   223     117.685  87.002  73.986  1.00  0.00           H  
ATOM   3448 HH21 ARG   223     116.410  90.157  73.137  1.00  0.00           H  
ATOM   3449 HH22 ARG   223     117.357  89.225  74.265  1.00  0.00           H  
ATOM   3450  N   TYR   224     111.290  84.795  68.833  1.00  0.00           N  
ATOM   3451  CA  TYR   224     109.878  85.152  68.761  1.00  0.00           C  
ATOM   3452  C   TYR   224     109.475  85.722  70.133  1.00  0.00           C  
ATOM   3453  O   TYR   224     109.629  84.989  71.086  1.00  0.00           O  
ATOM   3454  CB  TYR   224     108.968  83.951  68.389  1.00  0.00           C  
ATOM   3455  CG  TYR   224     109.184  83.547  66.985  1.00  0.00           C  
ATOM   3456  CD1 TYR   224     108.546  84.211  65.943  1.00  0.00           C  
ATOM   3457  CD2 TYR   224     110.046  82.444  66.695  1.00  0.00           C  
ATOM   3458  CE1 TYR   224     108.877  83.817  64.632  1.00  0.00           C  
ATOM   3459  CE2 TYR   224     110.339  82.056  65.286  1.00  0.00           C  
ATOM   3460  CZ  TYR   224     109.745  82.812  64.290  1.00  0.00           C  
ATOM   3461  OH  TYR   224     110.102  82.575  62.992  1.00  0.00           O  
ATOM   3462  H   TYR   224     111.479  83.803  68.842  1.00  0.00           H  
ATOM   3463  HA  TYR   224     109.672  85.956  68.054  1.00  0.00           H  
ATOM   3464  HB2 TYR   224     109.075  83.087  69.045  1.00  0.00           H  
ATOM   3465  HB3 TYR   224     107.955  84.343  68.479  1.00  0.00           H  
ATOM   3466  HD1 TYR   224     107.804  84.953  66.198  1.00  0.00           H  
ATOM   3467  HD2 TYR   224     110.474  81.837  67.480  1.00  0.00           H  
ATOM   3468  HE1 TYR   224     108.269  84.257  63.856  1.00  0.00           H  
ATOM   3469  HE2 TYR   224     111.014  81.261  65.004  1.00  0.00           H  
ATOM   3470  HH  TYR   224     109.553  83.128  62.431  1.00  0.00           H  
ATOM   3471  N   ILE   225     108.791  86.834  70.391  1.00  0.00           N  
ATOM   3472  CA  ILE   225     108.413  87.267  71.699  1.00  0.00           C  
ATOM   3473  C   ILE   225     106.954  87.528  71.849  1.00  0.00           C  
ATOM   3474  O   ILE   225     106.249  88.073  70.946  1.00  0.00           O  
ATOM   3475  CB  ILE   225     109.132  88.579  72.120  1.00  0.00           C  
ATOM   3476  CG1 ILE   225     108.958  89.776  71.087  1.00  0.00           C  
ATOM   3477  CG2 ILE   225     110.622  88.314  72.492  1.00  0.00           C  
ATOM   3478  CD1 ILE   225     108.970  91.176  71.711  1.00  0.00           C  
ATOM   3479  H   ILE   225     108.469  87.322  69.567  1.00  0.00           H  
ATOM   3480  HA  ILE   225     108.590  86.602  72.544  1.00  0.00           H  
ATOM   3481  HB  ILE   225     108.760  88.978  73.064  1.00  0.00           H  
ATOM   3482 HG12 ILE   225     109.758  89.604  70.367  1.00  0.00           H  
ATOM   3483 HG13 ILE   225     108.036  89.629  70.524  1.00  0.00           H  
ATOM   3484 HG21 ILE   225     111.265  88.051  71.652  1.00  0.00           H  
ATOM   3485 HG22 ILE   225     110.955  89.190  73.049  1.00  0.00           H  
ATOM   3486 HG23 ILE   225     110.554  87.588  73.302  1.00  0.00           H  
ATOM   3487 HD11 ILE   225     108.054  91.424  72.248  1.00  0.00           H  
ATOM   3488 HD12 ILE   225     109.876  91.315  72.300  1.00  0.00           H  
ATOM   3489 HD13 ILE   225     109.153  91.822  70.852  1.00  0.00           H  
ATOM   3490  N   HIE   226     106.335  87.193  72.958  1.00  0.00           N  
ATOM   3491  CA  HIE   226     104.981  87.529  73.228  1.00  0.00           C  
ATOM   3492  C   HIE   226     104.825  89.039  73.537  1.00  0.00           C  
ATOM   3493  O   HIE   226     105.758  89.658  74.076  1.00  0.00           O  
ATOM   3494  CB  HIE   226     104.613  86.713  74.505  1.00  0.00           C  
ATOM   3495  CG  HIE   226     103.329  87.060  75.242  1.00  0.00           C  
ATOM   3496  CD2 HIE   226     103.375  87.547  76.530  1.00  0.00           C  
ATOM   3497  ND1 HIE   226     102.169  87.480  74.676  1.00  0.00           N  
ATOM   3498  CE1 HIE   226     101.483  88.207  75.528  1.00  0.00           C  
ATOM   3499  NE2 HIE   226     102.173  88.245  76.680  1.00  0.00           N  
ATOM   3500  H   HIE   226     106.911  86.864  73.720  1.00  0.00           H  
ATOM   3501  HA  HIE   226     104.247  87.379  72.436  1.00  0.00           H  
ATOM   3502  HB2 HIE   226     104.423  85.745  74.043  1.00  0.00           H  
ATOM   3503  HB3 HIE   226     105.524  86.740  75.103  1.00  0.00           H  
ATOM   3504  HD2 HIE   226     104.247  87.426  77.156  1.00  0.00           H  
ATOM   3505  HE1 HIE   226     100.556  88.702  75.280  1.00  0.00           H  
ATOM   3506  HE2 HIE   226     101.939  88.770  77.510  1.00  0.00           H  
ATOM   3507  N   ILE   227     103.675  89.599  73.156  1.00  0.00           N  
ATOM   3508  CA  ILE   227     103.416  91.027  73.504  1.00  0.00           C  
ATOM   3509  C   ILE   227     101.988  91.429  74.061  1.00  0.00           C  
ATOM   3510  O   ILE   227     101.878  92.311  74.806  1.00  0.00           O  
ATOM   3511  CB  ILE   227     103.795  91.861  72.258  1.00  0.00           C  
ATOM   3512  CG1 ILE   227     103.007  91.421  70.999  1.00  0.00           C  
ATOM   3513  CG2 ILE   227     105.297  91.756  71.899  1.00  0.00           C  
ATOM   3514  CD1 ILE   227     102.625  92.626  70.092  1.00  0.00           C  
ATOM   3515  H   ILE   227     102.934  88.950  72.931  1.00  0.00           H  
ATOM   3516  HA  ILE   227     104.133  91.366  74.252  1.00  0.00           H  
ATOM   3517  HB  ILE   227     103.524  92.894  72.479  1.00  0.00           H  
ATOM   3518 HG12 ILE   227     103.578  90.738  70.370  1.00  0.00           H  
ATOM   3519 HG13 ILE   227     102.087  90.937  71.326  1.00  0.00           H  
ATOM   3520 HG21 ILE   227     105.832  92.080  72.792  1.00  0.00           H  
ATOM   3521 HG22 ILE   227     105.532  90.707  71.720  1.00  0.00           H  
ATOM   3522 HG23 ILE   227     105.581  92.321  71.012  1.00  0.00           H  
ATOM   3523 HD11 ILE   227     103.512  93.208  69.842  1.00  0.00           H  
ATOM   3524 HD12 ILE   227     102.199  92.255  69.159  1.00  0.00           H  
ATOM   3525 HD13 ILE   227     101.920  93.300  70.578  1.00  0.00           H  
ATOM   3526  N   LEU   228     100.981  90.764  73.489  1.00  0.00           N  
ATOM   3527  CA  LEU   228      99.568  91.096  73.702  1.00  0.00           C  
ATOM   3528  C   LEU   228      98.681  89.780  73.763  1.00  0.00           C  
ATOM   3529  O   LEU   228      98.948  88.743  73.113  1.00  0.00           O  
ATOM   3530  CB  LEU   228      99.196  91.906  72.483  1.00  0.00           C  
ATOM   3531  CG  LEU   228      97.734  92.393  72.370  1.00  0.00           C  
ATOM   3532  CD1 LEU   228      97.557  93.467  73.489  1.00  0.00           C  
ATOM   3533  CD2 LEU   228      97.430  93.036  70.980  1.00  0.00           C  
ATOM   3534  H   LEU   228     101.171  89.982  72.879  1.00  0.00           H  
ATOM   3535  HA  LEU   228      99.415  91.669  74.617  1.00  0.00           H  
ATOM   3536  HB2 LEU   228      99.829  92.738  72.173  1.00  0.00           H  
ATOM   3537  HB3 LEU   228      99.235  91.111  71.738  1.00  0.00           H  
ATOM   3538  HG  LEU   228      96.974  91.678  72.685  1.00  0.00           H  
ATOM   3539 HD11 LEU   228      96.763  94.155  73.201  1.00  0.00           H  
ATOM   3540 HD12 LEU   228      97.170  93.079  74.431  1.00  0.00           H  
ATOM   3541 HD13 LEU   228      98.495  93.970  73.723  1.00  0.00           H  
ATOM   3542 HD21 LEU   228      97.985  93.969  70.884  1.00  0.00           H  
ATOM   3543 HD22 LEU   228      97.541  92.352  70.138  1.00  0.00           H  
ATOM   3544 HD23 LEU   228      96.379  93.327  70.981  1.00  0.00           H  
ATOM   3545  N   GLY   229      97.628  89.779  74.625  1.00  0.00           N  
ATOM   3546  CA  GLY   229      96.796  88.614  74.860  1.00  0.00           C  
ATOM   3547  C   GLY   229      97.293  87.892  76.152  1.00  0.00           C  
ATOM   3548  O   GLY   229      98.029  88.587  76.919  1.00  0.00           O  
ATOM   3549  H   GLY   229      97.330  90.532  75.228  1.00  0.00           H  
ATOM   3550  HA2 GLY   229      95.789  89.019  74.964  1.00  0.00           H  
ATOM   3551  HA3 GLY   229      96.800  87.949  73.997  1.00  0.00           H  
ATOM   3552  N   ARG   230      97.031  86.597  76.369  1.00  0.00           N  
ATOM   3553  CA  ARG   230      97.481  85.858  77.546  1.00  0.00           C  
ATOM   3554  C   ARG   230      97.134  86.542  78.871  1.00  0.00           C  
ATOM   3555  O   ARG   230      97.908  86.567  79.834  1.00  0.00           O  
ATOM   3556  CB  ARG   230      99.003  85.478  77.447  1.00  0.00           C  
ATOM   3557  CG  ARG   230      99.314  84.686  76.144  1.00  0.00           C  
ATOM   3558  CD  ARG   230     100.807  84.262  76.167  1.00  0.00           C  
ATOM   3559  NE  ARG   230     101.294  83.994  74.808  1.00  0.00           N  
ATOM   3560  CZ  ARG   230     101.003  82.919  74.017  1.00  0.00           C  
ATOM   3561  NH1 ARG   230     100.270  81.948  74.468  1.00  0.00           N1+
ATOM   3562  NH2 ARG   230     101.358  82.797  72.757  1.00  0.00           N  
ATOM   3563  H   ARG   230      96.488  86.111  75.669  1.00  0.00           H  
ATOM   3564  HA  ARG   230      96.787  85.019  77.600  1.00  0.00           H  
ATOM   3565  HB2 ARG   230      99.600  86.389  77.401  1.00  0.00           H  
ATOM   3566  HB3 ARG   230      99.257  84.871  78.316  1.00  0.00           H  
ATOM   3567  HG2 ARG   230      98.672  83.808  76.223  1.00  0.00           H  
ATOM   3568  HG3 ARG   230      99.184  85.338  75.280  1.00  0.00           H  
ATOM   3569  HD2 ARG   230     101.348  85.146  76.506  1.00  0.00           H  
ATOM   3570  HD3 ARG   230     100.937  83.406  76.829  1.00  0.00           H  
ATOM   3571  HE  ARG   230     101.826  84.765  74.431  1.00  0.00           H  
ATOM   3572 HH11 ARG   230     100.060  81.896  75.455  1.00  0.00           H  
ATOM   3573 HH12 ARG   230     100.070  81.206  73.813  1.00  0.00           H  
ATOM   3574 HH21 ARG   230     102.023  83.455  72.375  1.00  0.00           H  
ATOM   3575 HH22 ARG   230     101.117  81.937  72.286  1.00  0.00           H  
ATOM   3576  N   ARG   231      95.915  87.158  78.890  1.00  0.00           N  
ATOM   3577  CA  ARG   231      95.282  88.115  79.860  1.00  0.00           C  
ATOM   3578  C   ARG   231      95.961  89.538  79.991  1.00  0.00           C  
ATOM   3579  O   ARG   231      95.364  90.272  80.783  1.00  0.00           O  
ATOM   3580  CB  ARG   231      95.008  87.432  81.166  1.00  0.00           C  
ATOM   3581  CG  ARG   231      94.242  86.128  81.172  1.00  0.00           C  
ATOM   3582  CD  ARG   231      93.743  85.739  82.511  1.00  0.00           C  
ATOM   3583  NE  ARG   231      92.696  84.619  82.459  1.00  0.00           N  
ATOM   3584  CZ  ARG   231      91.983  84.031  83.385  1.00  0.00           C  
ATOM   3585  NH1 ARG   231      92.303  84.185  84.606  1.00  0.00           N1+
ATOM   3586  NH2 ARG   231      91.023  83.277  83.057  1.00  0.00           N  
ATOM   3587  H   ARG   231      95.402  87.107  78.021  1.00  0.00           H  
ATOM   3588  HA  ARG   231      94.272  88.402  79.566  1.00  0.00           H  
ATOM   3589  HB2 ARG   231      95.899  87.289  81.778  1.00  0.00           H  
ATOM   3590  HB3 ARG   231      94.478  88.124  81.820  1.00  0.00           H  
ATOM   3591  HG2 ARG   231      93.400  86.274  80.496  1.00  0.00           H  
ATOM   3592  HG3 ARG   231      94.902  85.309  80.889  1.00  0.00           H  
ATOM   3593  HD2 ARG   231      94.452  85.591  83.326  1.00  0.00           H  
ATOM   3594  HD3 ARG   231      93.060  86.556  82.746  1.00  0.00           H  
ATOM   3595  HE  ARG   231      92.409  84.529  81.495  1.00  0.00           H  
ATOM   3596 HH11 ARG   231      93.043  84.824  84.859  1.00  0.00           H  
ATOM   3597 HH12 ARG   231      91.691  83.695  85.242  1.00  0.00           H  
ATOM   3598 HH21 ARG   231      90.709  83.153  82.105  1.00  0.00           H  
ATOM   3599 HH22 ARG   231      90.449  82.871  83.782  1.00  0.00           H  
ATOM   3600  N   LYS   232      96.955  89.941  79.132  1.00  0.00           N  
ATOM   3601  CA  LYS   232      97.349  91.369  78.979  1.00  0.00           C  
ATOM   3602  C   LYS   232      96.598  92.028  77.865  1.00  0.00           C  
ATOM   3603  O   LYS   232      96.378  91.448  76.799  1.00  0.00           O  
ATOM   3604  CB  LYS   232      98.831  91.517  78.877  1.00  0.00           C  
ATOM   3605  CG  LYS   232      99.491  90.859  80.142  1.00  0.00           C  
ATOM   3606  CD  LYS   232     100.983  91.240  80.328  1.00  0.00           C  
ATOM   3607  CE  LYS   232     101.429  90.742  81.681  1.00  0.00           C  
ATOM   3608  NZ  LYS   232     102.867  90.416  81.838  1.00  0.00           N1+
ATOM   3609  H   LYS   232      97.436  89.249  78.575  1.00  0.00           H  
ATOM   3610  HA  LYS   232      96.966  91.863  79.873  1.00  0.00           H  
ATOM   3611  HB2 LYS   232      99.273  90.971  78.043  1.00  0.00           H  
ATOM   3612  HB3 LYS   232      99.155  92.555  78.945  1.00  0.00           H  
ATOM   3613  HG2 LYS   232      98.939  91.122  81.045  1.00  0.00           H  
ATOM   3614  HG3 LYS   232      99.603  89.786  79.985  1.00  0.00           H  
ATOM   3615  HD2 LYS   232     101.555  90.720  79.560  1.00  0.00           H  
ATOM   3616  HD3 LYS   232     101.180  92.311  80.288  1.00  0.00           H  
ATOM   3617  HE2 LYS   232     101.224  91.362  82.554  1.00  0.00           H  
ATOM   3618  HE3 LYS   232     100.758  89.890  81.794  1.00  0.00           H  
ATOM   3619  HZ1 LYS   232     103.367  91.292  81.890  1.00  0.00           H  
ATOM   3620  HZ2 LYS   232     103.032  89.757  82.585  1.00  0.00           H  
ATOM   3621  HZ3 LYS   232     103.136  89.994  80.961  1.00  0.00           H  
ATOM   3622  N   LEU   233      96.252  93.284  78.066  1.00  0.00           N  
ATOM   3623  CA  LEU   233      95.311  94.037  77.278  1.00  0.00           C  
ATOM   3624  C   LEU   233      95.982  94.980  76.321  1.00  0.00           C  
ATOM   3625  O   LEU   233      95.355  95.234  75.264  1.00  0.00           O  
ATOM   3626  CB  LEU   233      94.443  94.830  78.286  1.00  0.00           C  
ATOM   3627  CG  LEU   233      93.250  94.176  78.969  1.00  0.00           C  
ATOM   3628  CD1 LEU   233      93.708  92.890  79.693  1.00  0.00           C  
ATOM   3629  CD2 LEU   233      92.513  95.042  79.940  1.00  0.00           C  
ATOM   3630  H   LEU   233      96.624  93.720  78.898  1.00  0.00           H  
ATOM   3631  HA  LEU   233      94.685  93.400  76.654  1.00  0.00           H  
ATOM   3632  HB2 LEU   233      95.125  95.186  79.059  1.00  0.00           H  
ATOM   3633  HB3 LEU   233      94.078  95.703  77.745  1.00  0.00           H  
ATOM   3634  HG  LEU   233      92.544  93.960  78.168  1.00  0.00           H  
ATOM   3635 HD11 LEU   233      94.735  92.969  80.050  1.00  0.00           H  
ATOM   3636 HD12 LEU   233      93.105  92.722  80.586  1.00  0.00           H  
ATOM   3637 HD13 LEU   233      93.657  92.004  79.060  1.00  0.00           H  
ATOM   3638 HD21 LEU   233      91.750  94.537  80.532  1.00  0.00           H  
ATOM   3639 HD22 LEU   233      93.188  95.765  80.399  1.00  0.00           H  
ATOM   3640 HD23 LEU   233      91.908  95.695  79.311  1.00  0.00           H  
ATOM   3641  N   TYR   234      97.086  95.623  76.595  1.00  0.00           N  
ATOM   3642  CA  TYR   234      97.676  96.689  75.764  1.00  0.00           C  
ATOM   3643  C   TYR   234      99.203  96.502  75.477  1.00  0.00           C  
ATOM   3644  O   TYR   234      99.881  96.115  76.423  1.00  0.00           O  
ATOM   3645  CB  TYR   234      97.366  98.082  76.322  1.00  0.00           C  
ATOM   3646  CG  TYR   234      97.622  98.310  77.821  1.00  0.00           C  
ATOM   3647  CD1 TYR   234      96.618  98.066  78.843  1.00  0.00           C  
ATOM   3648  CD2 TYR   234      98.925  98.779  78.250  1.00  0.00           C  
ATOM   3649  CE1 TYR   234      96.888  98.393  80.243  1.00  0.00           C  
ATOM   3650  CE2 TYR   234      99.190  98.904  79.624  1.00  0.00           C  
ATOM   3651  CZ  TYR   234      98.179  98.749  80.556  1.00  0.00           C  
ATOM   3652  OH  TYR   234      98.343  98.924  81.941  1.00  0.00           O  
ATOM   3653  H   TYR   234      97.496  95.529  77.514  1.00  0.00           H  
ATOM   3654  HA  TYR   234      97.109  96.712  74.833  1.00  0.00           H  
ATOM   3655  HB2 TYR   234      97.835  98.804  75.654  1.00  0.00           H  
ATOM   3656  HB3 TYR   234      96.301  98.279  76.202  1.00  0.00           H  
ATOM   3657  HD1 TYR   234      95.631  97.778  78.514  1.00  0.00           H  
ATOM   3658  HD2 TYR   234      99.720  98.920  77.533  1.00  0.00           H  
ATOM   3659  HE1 TYR   234      96.102  98.286  80.975  1.00  0.00           H  
ATOM   3660  HE2 TYR   234     100.118  99.326  79.980  1.00  0.00           H  
ATOM   3661  HH  TYR   234      97.766  98.340  82.439  1.00  0.00           H  
ATOM   3662  N   HIE   235      99.547  96.954  74.286  1.00  0.00           N  
ATOM   3663  CA  HIE   235     101.030  97.043  73.980  1.00  0.00           C  
ATOM   3664  C   HIE   235     101.359  98.110  72.976  1.00  0.00           C  
ATOM   3665  O   HIE   235     100.659  98.249  71.959  1.00  0.00           O  
ATOM   3666  CB  HIE   235     101.645  95.754  73.438  1.00  0.00           C  
ATOM   3667  CG  HIE   235     103.103  95.712  73.212  1.00  0.00           C  
ATOM   3668  CD2 HIE   235     103.675  95.647  72.001  1.00  0.00           C  
ATOM   3669  ND1 HIE   235     104.063  95.644  74.146  1.00  0.00           N  
ATOM   3670  CE1 HIE   235     105.229  95.443  73.543  1.00  0.00           C  
ATOM   3671  NE2 HIE   235     105.018  95.427  72.202  1.00  0.00           N  
ATOM   3672  H   HIE   235      98.889  97.392  73.658  1.00  0.00           H  
ATOM   3673  HA  HIE   235     101.566  97.240  74.909  1.00  0.00           H  
ATOM   3674  HB2 HIE   235     101.354  94.995  74.165  1.00  0.00           H  
ATOM   3675  HB3 HIE   235     101.186  95.443  72.500  1.00  0.00           H  
ATOM   3676  HD2 HIE   235     103.088  95.761  71.101  1.00  0.00           H  
ATOM   3677  HE1 HIE   235     106.211  95.714  73.901  1.00  0.00           H  
ATOM   3678  HE2 HIE   235     105.721  95.546  71.488  1.00  0.00           H  
ATOM   3679  N   VAL   236     102.351  99.013  73.278  1.00  0.00           N  
ATOM   3680  CA  VAL   236     102.659 100.119  72.493  1.00  0.00           C  
ATOM   3681  C   VAL   236     103.672  99.701  71.408  1.00  0.00           C  
ATOM   3682  O   VAL   236     104.498  98.783  71.658  1.00  0.00           O  
ATOM   3683  CB  VAL   236     103.271 101.239  73.390  1.00  0.00           C  
ATOM   3684  CG1 VAL   236     104.452 100.799  74.141  1.00  0.00           C  
ATOM   3685  CG2 VAL   236     103.524 102.517  72.621  1.00  0.00           C  
ATOM   3686  H   VAL   236     102.808  98.776  74.146  1.00  0.00           H  
ATOM   3687  HA  VAL   236     101.800 100.609  72.034  1.00  0.00           H  
ATOM   3688  HB  VAL   236     102.573 101.509  74.182  1.00  0.00           H  
ATOM   3689 HG11 VAL   236     104.250  99.885  74.700  1.00  0.00           H  
ATOM   3690 HG12 VAL   236     105.313 100.596  73.504  1.00  0.00           H  
ATOM   3691 HG13 VAL   236     104.756 101.549  74.872  1.00  0.00           H  
ATOM   3692 HG21 VAL   236     104.471 102.540  72.080  1.00  0.00           H  
ATOM   3693 HG22 VAL   236     102.688 102.681  71.942  1.00  0.00           H  
ATOM   3694 HG23 VAL   236     103.472 103.421  73.228  1.00  0.00           H  
ATOM   3695  N   VAL   237     103.373 100.109  70.142  1.00  0.00           N  
ATOM   3696  CA  VAL   237     104.250  99.922  69.032  1.00  0.00           C  
ATOM   3697  C   VAL   237     105.341 100.962  68.931  1.00  0.00           C  
ATOM   3698  O   VAL   237     105.264 102.067  69.475  1.00  0.00           O  
ATOM   3699  CB  VAL   237     103.460  99.807  67.658  1.00  0.00           C  
ATOM   3700  CG1 VAL   237     104.211  98.953  66.664  1.00  0.00           C  
ATOM   3701  CG2 VAL   237     102.126  99.060  67.894  1.00  0.00           C  
ATOM   3702  H   VAL   237     102.592 100.721  69.953  1.00  0.00           H  
ATOM   3703  HA  VAL   237     104.648  98.917  69.171  1.00  0.00           H  
ATOM   3704  HB  VAL   237     103.266 100.826  67.323  1.00  0.00           H  
ATOM   3705 HG11 VAL   237     103.725  98.974  65.688  1.00  0.00           H  
ATOM   3706 HG12 VAL   237     105.146  99.504  66.569  1.00  0.00           H  
ATOM   3707 HG13 VAL   237     104.380  97.956  67.070  1.00  0.00           H  
ATOM   3708 HG21 VAL   237     102.206  98.164  68.509  1.00  0.00           H  
ATOM   3709 HG22 VAL   237     101.424  99.707  68.418  1.00  0.00           H  
ATOM   3710 HG23 VAL   237     101.717  98.812  66.914  1.00  0.00           H  
ATOM   3711  N   LYS   238     106.397 100.652  68.151  1.00  0.00           N  
ATOM   3712  CA  LYS   238     107.436 101.591  67.631  1.00  0.00           C  
ATOM   3713  C   LYS   238     107.410 101.724  66.104  1.00  0.00           C  
ATOM   3714  O   LYS   238     107.215 100.751  65.388  1.00  0.00           O  
ATOM   3715  CB  LYS   238     108.883 101.186  68.043  1.00  0.00           C  
ATOM   3716  CG  LYS   238     109.280 101.449  69.504  1.00  0.00           C  
ATOM   3717  CD  LYS   238     109.177 102.909  69.923  1.00  0.00           C  
ATOM   3718  CE  LYS   238     109.836 103.255  71.275  1.00  0.00           C  
ATOM   3719  NZ  LYS   238     109.565 104.620  71.563  1.00  0.00           N1+
ATOM   3720  H   LYS   238     106.405  99.739  67.718  1.00  0.00           H  
ATOM   3721  HA  LYS   238     107.155 102.552  68.060  1.00  0.00           H  
ATOM   3722  HB2 LYS   238     109.030 100.148  67.744  1.00  0.00           H  
ATOM   3723  HB3 LYS   238     109.524 101.758  67.371  1.00  0.00           H  
ATOM   3724  HG2 LYS   238     108.603 100.897  70.156  1.00  0.00           H  
ATOM   3725  HG3 LYS   238     110.323 101.147  69.591  1.00  0.00           H  
ATOM   3726  HD2 LYS   238     109.629 103.611  69.222  1.00  0.00           H  
ATOM   3727  HD3 LYS   238     108.121 103.156  70.033  1.00  0.00           H  
ATOM   3728  HE2 LYS   238     109.579 102.519  72.036  1.00  0.00           H  
ATOM   3729  HE3 LYS   238     110.870 102.919  71.193  1.00  0.00           H  
ATOM   3730  HZ1 LYS   238     108.625 104.903  71.800  1.00  0.00           H  
ATOM   3731  HZ2 LYS   238     110.163 105.024  72.270  1.00  0.00           H  
ATOM   3732  HZ3 LYS   238     109.722 105.193  70.746  1.00  0.00           H  
ATOM   3733  N   TYR   239     107.561 102.894  65.593  1.00  0.00           N  
ATOM   3734  CA  TYR   239     107.317 103.305  64.230  1.00  0.00           C  
ATOM   3735  C   TYR   239     108.553 102.978  63.368  1.00  0.00           C  
ATOM   3736  O   TYR   239     109.723 103.237  63.724  1.00  0.00           O  
ATOM   3737  CB  TYR   239     106.946 104.729  64.158  1.00  0.00           C  
ATOM   3738  CG  TYR   239     106.830 105.315  62.758  1.00  0.00           C  
ATOM   3739  CD1 TYR   239     105.650 104.958  62.036  1.00  0.00           C  
ATOM   3740  CD2 TYR   239     107.853 106.116  62.156  1.00  0.00           C  
ATOM   3741  CE1 TYR   239     105.530 105.369  60.782  1.00  0.00           C  
ATOM   3742  CE2 TYR   239     107.629 106.512  60.888  1.00  0.00           C  
ATOM   3743  CZ  TYR   239     106.531 106.135  60.143  1.00  0.00           C  
ATOM   3744  OH  TYR   239     106.458 106.459  58.796  1.00  0.00           O  
ATOM   3745  H   TYR   239     107.582 103.670  66.240  1.00  0.00           H  
ATOM   3746  HA  TYR   239     106.502 102.747  63.768  1.00  0.00           H  
ATOM   3747  HB2 TYR   239     106.063 104.850  64.787  1.00  0.00           H  
ATOM   3748  HB3 TYR   239     107.599 105.347  64.775  1.00  0.00           H  
ATOM   3749  HD1 TYR   239     104.868 104.440  62.571  1.00  0.00           H  
ATOM   3750  HD2 TYR   239     108.845 106.158  62.581  1.00  0.00           H  
ATOM   3751  HE1 TYR   239     104.667 105.077  60.202  1.00  0.00           H  
ATOM   3752  HE2 TYR   239     108.350 107.181  60.441  1.00  0.00           H  
ATOM   3753  HH  TYR   239     107.313 106.787  58.510  1.00  0.00           H  
ATOM   3754  N   THR   240     108.299 102.464  62.136  1.00  0.00           N  
ATOM   3755  CA  THR   240     109.335 102.252  61.104  1.00  0.00           C  
ATOM   3756  C   THR   240     108.841 102.878  59.770  1.00  0.00           C  
ATOM   3757  O   THR   240     107.690 102.721  59.371  1.00  0.00           O  
ATOM   3758  CB  THR   240     109.856 100.797  61.033  1.00  0.00           C  
ATOM   3759  CG2 THR   240     108.711  99.926  60.514  1.00  0.00           C  
ATOM   3760  OG1 THR   240     110.958 100.538  60.305  1.00  0.00           O  
ATOM   3761  H   THR   240     107.377 102.128  61.895  1.00  0.00           H  
ATOM   3762  HA  THR   240     110.243 102.836  61.251  1.00  0.00           H  
ATOM   3763  HB  THR   240     110.046 100.516  62.069  1.00  0.00           H  
ATOM   3764  HG1 THR   240     111.799 100.658  60.753  1.00  0.00           H  
ATOM   3765 HG21 THR   240     108.878  98.870  60.727  1.00  0.00           H  
ATOM   3766 HG22 THR   240     107.782 100.243  60.987  1.00  0.00           H  
ATOM   3767 HG23 THR   240     108.612 100.087  59.440  1.00  0.00           H  
ATOM   3768  N   GLY   241     109.798 103.544  59.018  1.00  0.00           N  
ATOM   3769  CA  GLY   241     109.454 104.466  58.039  1.00  0.00           C  
ATOM   3770  C   GLY   241     109.002 103.916  56.722  1.00  0.00           C  
ATOM   3771  O   GLY   241     109.250 102.682  56.428  1.00  0.00           O  
ATOM   3772  H   GLY   241     110.745 103.517  59.370  1.00  0.00           H  
ATOM   3773  HA2 GLY   241     108.563 105.007  58.356  1.00  0.00           H  
ATOM   3774  HA3 GLY   241     110.200 105.241  57.861  1.00  0.00           H  
ATOM   3775  N   GLY   242     108.430 104.800  55.873  1.00  0.00           N  
ATOM   3776  CA  GLY   242     108.177 104.511  54.462  1.00  0.00           C  
ATOM   3777  C   GLY   242     106.969 103.539  54.370  1.00  0.00           C  
ATOM   3778  O   GLY   242     106.042 103.732  55.111  1.00  0.00           O  
ATOM   3779  H   GLY   242     108.091 105.688  56.214  1.00  0.00           H  
ATOM   3780  HA2 GLY   242     107.880 105.511  54.145  1.00  0.00           H  
ATOM   3781  HA3 GLY   242     109.084 104.261  53.912  1.00  0.00           H  
ATOM   3782  N   SER   243     107.122 102.531  53.490  1.00  0.00           N  
ATOM   3783  CA  SER   243     106.052 101.605  53.204  1.00  0.00           C  
ATOM   3784  C   SER   243     106.363 100.316  54.006  1.00  0.00           C  
ATOM   3785  O   SER   243     107.460  99.765  53.751  1.00  0.00           O  
ATOM   3786  CB  SER   243     105.916 101.302  51.744  1.00  0.00           C  
ATOM   3787  OG  SER   243     104.826 100.357  51.761  1.00  0.00           O  
ATOM   3788  H   SER   243     107.954 102.624  52.925  1.00  0.00           H  
ATOM   3789  HA  SER   243     105.153 102.086  53.589  1.00  0.00           H  
ATOM   3790  HB2 SER   243     105.621 102.230  51.254  1.00  0.00           H  
ATOM   3791  HB3 SER   243     106.828 100.941  51.267  1.00  0.00           H  
ATOM   3792  HG  SER   243     104.983  99.511  51.335  1.00  0.00           H  
ATOM   3793  N   ALA   244     105.505  99.830  54.876  1.00  0.00           N  
ATOM   3794  CA  ALA   244     105.896  98.759  55.782  1.00  0.00           C  
ATOM   3795  C   ALA   244     104.702  97.714  56.037  1.00  0.00           C  
ATOM   3796  O   ALA   244     103.518  98.078  55.988  1.00  0.00           O  
ATOM   3797  CB  ALA   244     106.487  99.339  56.990  1.00  0.00           C  
ATOM   3798  H   ALA   244     104.660 100.352  55.063  1.00  0.00           H  
ATOM   3799  HA  ALA   244     106.710  98.145  55.397  1.00  0.00           H  
ATOM   3800  HB1 ALA   244     105.563  99.737  57.410  1.00  0.00           H  
ATOM   3801  HB2 ALA   244     106.828  98.547  57.657  1.00  0.00           H  
ATOM   3802  HB3 ALA   244     107.223 100.116  56.784  1.00  0.00           H  
ATOM   3803  N   GLU   245     105.052  96.435  56.229  1.00  0.00           N  
ATOM   3804  CA  GLU   245     104.132  95.399  56.624  1.00  0.00           C  
ATOM   3805  C   GLU   245     104.695  94.795  57.962  1.00  0.00           C  
ATOM   3806  O   GLU   245     105.532  93.917  57.926  1.00  0.00           O  
ATOM   3807  CB  GLU   245     103.860  94.311  55.540  1.00  0.00           C  
ATOM   3808  CG  GLU   245     102.836  94.856  54.457  1.00  0.00           C  
ATOM   3809  CD  GLU   245     102.516  93.832  53.272  1.00  0.00           C  
ATOM   3810  OE1 GLU   245     103.151  92.769  53.151  1.00  0.00           O  
ATOM   3811  OE2 GLU   245     101.601  94.159  52.495  1.00  0.00           O1-
ATOM   3812  H   GLU   245     106.014  96.193  56.039  1.00  0.00           H  
ATOM   3813  HA  GLU   245     103.194  95.843  56.958  1.00  0.00           H  
ATOM   3814  HB2 GLU   245     104.805  94.043  55.068  1.00  0.00           H  
ATOM   3815  HB3 GLU   245     103.544  93.365  55.980  1.00  0.00           H  
ATOM   3816  HG2 GLU   245     101.897  94.999  54.990  1.00  0.00           H  
ATOM   3817  HG3 GLU   245     103.082  95.809  53.989  1.00  0.00           H  
ATOM   3818  N   LEU   246     104.268  95.270  59.119  1.00  0.00           N  
ATOM   3819  CA  LEU   246     104.529  94.722  60.500  1.00  0.00           C  
ATOM   3820  C   LEU   246     103.767  93.388  60.618  1.00  0.00           C  
ATOM   3821  O   LEU   246     102.562  93.426  60.921  1.00  0.00           O  
ATOM   3822  CB  LEU   246     104.086  95.626  61.605  1.00  0.00           C  
ATOM   3823  CG  LEU   246     105.189  96.602  62.040  1.00  0.00           C  
ATOM   3824  CD1 LEU   246     105.593  97.571  60.959  1.00  0.00           C  
ATOM   3825  CD2 LEU   246     104.994  97.425  63.327  1.00  0.00           C  
ATOM   3826  H   LEU   246     103.641  96.060  59.076  1.00  0.00           H  
ATOM   3827  HA  LEU   246     105.605  94.628  60.645  1.00  0.00           H  
ATOM   3828  HB2 LEU   246     103.220  96.252  61.394  1.00  0.00           H  
ATOM   3829  HB3 LEU   246     103.837  94.962  62.433  1.00  0.00           H  
ATOM   3830  HG  LEU   246     106.067  95.981  62.220  1.00  0.00           H  
ATOM   3831 HD11 LEU   246     104.719  98.045  60.512  1.00  0.00           H  
ATOM   3832 HD12 LEU   246     106.190  98.400  61.339  1.00  0.00           H  
ATOM   3833 HD13 LEU   246     106.242  97.007  60.288  1.00  0.00           H  
ATOM   3834 HD21 LEU   246     104.218  98.177  63.183  1.00  0.00           H  
ATOM   3835 HD22 LEU   246     104.614  96.893  64.200  1.00  0.00           H  
ATOM   3836 HD23 LEU   246     105.855  98.056  63.549  1.00  0.00           H  
ATOM   3837  N   LEU   247     104.437  92.260  60.351  1.00  0.00           N  
ATOM   3838  CA  LEU   247     103.910  90.913  60.605  1.00  0.00           C  
ATOM   3839  C   LEU   247     103.782  90.490  62.076  1.00  0.00           C  
ATOM   3840  O   LEU   247     104.745  90.510  62.816  1.00  0.00           O  
ATOM   3841  CB  LEU   247     104.746  89.959  59.752  1.00  0.00           C  
ATOM   3842  CG  LEU   247     104.354  88.425  59.831  1.00  0.00           C  
ATOM   3843  CD1 LEU   247     102.909  88.247  59.352  1.00  0.00           C  
ATOM   3844  CD2 LEU   247     105.248  87.645  58.890  1.00  0.00           C  
ATOM   3845  H   LEU   247     105.441  92.272  60.241  1.00  0.00           H  
ATOM   3846  HA  LEU   247     102.884  90.799  60.257  1.00  0.00           H  
ATOM   3847  HB2 LEU   247     104.684  90.287  58.715  1.00  0.00           H  
ATOM   3848  HB3 LEU   247     105.793  90.151  59.986  1.00  0.00           H  
ATOM   3849  HG  LEU   247     104.477  88.012  60.832  1.00  0.00           H  
ATOM   3850 HD11 LEU   247     102.331  88.723  60.144  1.00  0.00           H  
ATOM   3851 HD12 LEU   247     102.743  88.693  58.371  1.00  0.00           H  
ATOM   3852 HD13 LEU   247     102.649  87.190  59.407  1.00  0.00           H  
ATOM   3853 HD21 LEU   247     104.746  87.416  57.950  1.00  0.00           H  
ATOM   3854 HD22 LEU   247     106.267  88.024  58.805  1.00  0.00           H  
ATOM   3855 HD23 LEU   247     105.425  86.649  59.295  1.00  0.00           H  
ATOM   3856  N   PHE   248     102.689  89.791  62.421  1.00  0.00           N  
ATOM   3857  CA  PHE   248     102.472  89.109  63.721  1.00  0.00           C  
ATOM   3858  C   PHE   248     102.074  87.703  63.481  1.00  0.00           C  
ATOM   3859  O   PHE   248     101.319  87.446  62.502  1.00  0.00           O  
ATOM   3860  CB  PHE   248     101.415  89.829  64.550  1.00  0.00           C  
ATOM   3861  CG  PHE   248     101.829  91.270  64.789  1.00  0.00           C  
ATOM   3862  CD1 PHE   248     102.631  91.537  65.907  1.00  0.00           C  
ATOM   3863  CD2 PHE   248     101.386  92.304  63.924  1.00  0.00           C  
ATOM   3864  CE1 PHE   248     102.990  92.904  66.192  1.00  0.00           C  
ATOM   3865  CE2 PHE   248     101.723  93.718  64.208  1.00  0.00           C  
ATOM   3866  CZ  PHE   248     102.573  93.936  65.315  1.00  0.00           C  
ATOM   3867  H   PHE   248     101.999  89.735  61.686  1.00  0.00           H  
ATOM   3868  HA  PHE   248     103.431  89.096  64.239  1.00  0.00           H  
ATOM   3869  HB2 PHE   248     100.438  89.781  64.069  1.00  0.00           H  
ATOM   3870  HB3 PHE   248     101.274  89.230  65.450  1.00  0.00           H  
ATOM   3871  HD1 PHE   248     103.028  90.802  66.592  1.00  0.00           H  
ATOM   3872  HD2 PHE   248     100.674  92.087  63.141  1.00  0.00           H  
ATOM   3873  HE1 PHE   248     103.586  93.188  67.047  1.00  0.00           H  
ATOM   3874  HE2 PHE   248     101.286  94.448  63.543  1.00  0.00           H  
ATOM   3875  HZ  PHE   248     102.749  94.983  65.512  1.00  0.00           H  
ATOM   3876  N   PHE   249     102.211  86.818  64.467  1.00  0.00           N  
ATOM   3877  CA  PHE   249     101.709  85.402  64.474  1.00  0.00           C  
ATOM   3878  C   PHE   249     100.775  85.175  65.699  1.00  0.00           C  
ATOM   3879  O   PHE   249     101.213  85.213  66.872  1.00  0.00           O  
ATOM   3880  CB  PHE   249     102.899  84.399  64.485  1.00  0.00           C  
ATOM   3881  CG  PHE   249     103.703  84.409  63.211  1.00  0.00           C  
ATOM   3882  CD1 PHE   249     104.994  85.003  63.203  1.00  0.00           C  
ATOM   3883  CD2 PHE   249     103.173  83.919  62.064  1.00  0.00           C  
ATOM   3884  CE1 PHE   249     105.813  85.043  62.030  1.00  0.00           C  
ATOM   3885  CE2 PHE   249     103.895  83.923  60.840  1.00  0.00           C  
ATOM   3886  CZ  PHE   249     105.215  84.451  60.815  1.00  0.00           C  
ATOM   3887  H   PHE   249     102.703  87.170  65.276  1.00  0.00           H  
ATOM   3888  HA  PHE   249     101.132  85.123  63.593  1.00  0.00           H  
ATOM   3889  HB2 PHE   249     103.530  84.515  65.366  1.00  0.00           H  
ATOM   3890  HB3 PHE   249     102.585  83.361  64.369  1.00  0.00           H  
ATOM   3891  HD1 PHE   249     105.306  85.506  64.106  1.00  0.00           H  
ATOM   3892  HD2 PHE   249     102.245  83.368  62.049  1.00  0.00           H  
ATOM   3893  HE1 PHE   249     106.828  85.412  62.049  1.00  0.00           H  
ATOM   3894  HE2 PHE   249     103.536  83.382  59.977  1.00  0.00           H  
ATOM   3895  HZ  PHE   249     105.855  84.462  59.945  1.00  0.00           H  
ATOM   3896  N   VAL   250      99.483  84.833  65.431  1.00  0.00           N  
ATOM   3897  CA  VAL   250      98.509  84.613  66.485  1.00  0.00           C  
ATOM   3898  C   VAL   250      98.456  83.109  66.864  1.00  0.00           C  
ATOM   3899  O   VAL   250      98.100  82.231  66.054  1.00  0.00           O  
ATOM   3900  CB  VAL   250      97.150  85.277  66.139  1.00  0.00           C  
ATOM   3901  CG1 VAL   250      96.128  85.230  67.294  1.00  0.00           C  
ATOM   3902  CG2 VAL   250      97.289  86.726  65.686  1.00  0.00           C  
ATOM   3903  H   VAL   250      99.303  84.785  64.438  1.00  0.00           H  
ATOM   3904  HA  VAL   250      98.950  85.050  67.380  1.00  0.00           H  
ATOM   3905  HB  VAL   250      96.694  84.752  65.300  1.00  0.00           H  
ATOM   3906 HG11 VAL   250      95.838  84.206  67.527  1.00  0.00           H  
ATOM   3907 HG12 VAL   250      96.539  85.804  68.124  1.00  0.00           H  
ATOM   3908 HG13 VAL   250      95.282  85.836  66.970  1.00  0.00           H  
ATOM   3909 HG21 VAL   250      97.879  87.278  66.417  1.00  0.00           H  
ATOM   3910 HG22 VAL   250      97.860  86.890  64.772  1.00  0.00           H  
ATOM   3911 HG23 VAL   250      96.279  87.111  65.545  1.00  0.00           H  
ATOM   3912  N   GLU   251      98.609  82.802  68.228  1.00  0.00           N  
ATOM   3913  CA  GLU   251      98.240  81.563  68.845  1.00  0.00           C  
ATOM   3914  C   GLU   251      96.770  81.555  69.434  1.00  0.00           C  
ATOM   3915  O   GLU   251      96.498  82.318  70.367  1.00  0.00           O  
ATOM   3916  CB  GLU   251      99.257  81.281  69.951  1.00  0.00           C  
ATOM   3917  CG  GLU   251      99.219  79.826  70.311  1.00  0.00           C  
ATOM   3918  CD  GLU   251     100.275  79.417  71.384  1.00  0.00           C  
ATOM   3919  OE1 GLU   251     100.311  80.045  72.408  1.00  0.00           O  
ATOM   3920  OE2 GLU   251     101.053  78.464  71.028  1.00  0.00           O1-
ATOM   3921  H   GLU   251      98.727  83.604  68.831  1.00  0.00           H  
ATOM   3922  HA  GLU   251      98.305  80.783  68.085  1.00  0.00           H  
ATOM   3923  HB2 GLU   251     100.233  81.408  69.484  1.00  0.00           H  
ATOM   3924  HB3 GLU   251      99.246  81.969  70.796  1.00  0.00           H  
ATOM   3925  HG2 GLU   251      98.246  79.485  70.665  1.00  0.00           H  
ATOM   3926  HG3 GLU   251      99.531  79.279  69.422  1.00  0.00           H  
ATOM   3927  N   GLY   252      95.819  80.723  69.031  1.00  0.00           N  
ATOM   3928  CA  GLY   252      94.562  80.406  69.770  1.00  0.00           C  
ATOM   3929  C   GLY   252      94.832  79.544  70.995  1.00  0.00           C  
ATOM   3930  O   GLY   252      95.447  78.425  70.872  1.00  0.00           O  
ATOM   3931  H   GLY   252      96.037  80.184  68.206  1.00  0.00           H  
ATOM   3932  HA2 GLY   252      93.923  81.221  70.110  1.00  0.00           H  
ATOM   3933  HA3 GLY   252      93.926  79.836  69.093  1.00  0.00           H  
ATOM   3934  N   LEU   253      94.270  79.920  72.128  1.00  0.00           N  
ATOM   3935  CA  LEU   253      94.277  79.305  73.411  1.00  0.00           C  
ATOM   3936  C   LEU   253      93.057  78.515  73.791  1.00  0.00           C  
ATOM   3937  O   LEU   253      93.159  77.686  74.714  1.00  0.00           O  
ATOM   3938  CB  LEU   253      94.739  80.288  74.507  1.00  0.00           C  
ATOM   3939  CG  LEU   253      95.935  81.226  74.160  1.00  0.00           C  
ATOM   3940  CD1 LEU   253      96.157  82.302  75.232  1.00  0.00           C  
ATOM   3941  CD2 LEU   253      97.231  80.431  74.073  1.00  0.00           C  
ATOM   3942  H   LEU   253      93.789  80.809  72.122  1.00  0.00           H  
ATOM   3943  HA  LEU   253      95.003  78.494  73.348  1.00  0.00           H  
ATOM   3944  HB2 LEU   253      93.874  80.906  74.745  1.00  0.00           H  
ATOM   3945  HB3 LEU   253      95.000  79.732  75.408  1.00  0.00           H  
ATOM   3946  HG  LEU   253      95.807  81.683  73.178  1.00  0.00           H  
ATOM   3947 HD11 LEU   253      95.342  83.014  75.365  1.00  0.00           H  
ATOM   3948 HD12 LEU   253      96.183  81.958  76.266  1.00  0.00           H  
ATOM   3949 HD13 LEU   253      97.106  82.779  74.990  1.00  0.00           H  
ATOM   3950 HD21 LEU   253      97.062  79.654  73.328  1.00  0.00           H  
ATOM   3951 HD22 LEU   253      98.070  81.044  73.743  1.00  0.00           H  
ATOM   3952 HD23 LEU   253      97.437  79.943  75.025  1.00  0.00           H  
ATOM   3953  N   CYS   254      91.879  78.762  73.271  1.00  0.00           N  
ATOM   3954  CA  CYS   254      90.587  78.502  73.791  1.00  0.00           C  
ATOM   3955  C   CYS   254      89.581  78.035  72.726  1.00  0.00           C  
ATOM   3956  O   CYS   254      89.402  78.820  71.809  1.00  0.00           O  
ATOM   3957  CB  CYS   254      90.182  79.842  74.510  1.00  0.00           C  
ATOM   3958  SG  CYS   254      88.612  79.686  75.290  1.00  0.00           S  
ATOM   3959  H   CYS   254      91.840  79.358  72.457  1.00  0.00           H  
ATOM   3960  HA  CYS   254      90.718  77.718  74.538  1.00  0.00           H  
ATOM   3961  HB2 CYS   254      90.933  80.074  75.264  1.00  0.00           H  
ATOM   3962  HB3 CYS   254      90.029  80.494  73.650  1.00  0.00           H  
ATOM   3963  HG  CYS   254      88.924  78.467  75.742  1.00  0.00           H  
ATOM   3964  N   PHE   255      88.880  76.979  72.910  1.00  0.00           N  
ATOM   3965  CA  PHE   255      87.704  76.568  72.140  1.00  0.00           C  
ATOM   3966  C   PHE   255      86.360  77.313  72.524  1.00  0.00           C  
ATOM   3967  O   PHE   255      86.229  77.849  73.594  1.00  0.00           O  
ATOM   3968  CB  PHE   255      87.513  75.056  72.483  1.00  0.00           C  
ATOM   3969  CG  PHE   255      88.553  74.182  71.839  1.00  0.00           C  
ATOM   3970  CD1 PHE   255      89.713  73.889  72.589  1.00  0.00           C  
ATOM   3971  CD2 PHE   255      88.299  73.541  70.678  1.00  0.00           C  
ATOM   3972  CE1 PHE   255      90.562  72.864  72.148  1.00  0.00           C  
ATOM   3973  CE2 PHE   255      89.138  72.507  70.171  1.00  0.00           C  
ATOM   3974  CZ  PHE   255      90.290  72.176  70.953  1.00  0.00           C  
ATOM   3975  H   PHE   255      89.053  76.573  73.819  1.00  0.00           H  
ATOM   3976  HA  PHE   255      87.941  76.708  71.085  1.00  0.00           H  
ATOM   3977  HB2 PHE   255      87.641  74.956  73.560  1.00  0.00           H  
ATOM   3978  HB3 PHE   255      86.559  74.572  72.270  1.00  0.00           H  
ATOM   3979  HD1 PHE   255      89.760  74.427  73.525  1.00  0.00           H  
ATOM   3980  HD2 PHE   255      87.410  73.680  70.082  1.00  0.00           H  
ATOM   3981  HE1 PHE   255      91.454  72.611  72.701  1.00  0.00           H  
ATOM   3982  HE2 PHE   255      88.947  71.976  69.250  1.00  0.00           H  
ATOM   3983  HZ  PHE   255      91.001  71.411  70.679  1.00  0.00           H  
ATOM   3984  N   PRO   256      85.379  77.225  71.633  1.00  0.00           N  
ATOM   3985  CA  PRO   256      83.985  77.656  71.989  1.00  0.00           C  
ATOM   3986  C   PRO   256      83.445  77.075  73.289  1.00  0.00           C  
ATOM   3987  O   PRO   256      83.845  75.976  73.758  1.00  0.00           O  
ATOM   3988  CB  PRO   256      83.173  77.269  70.729  1.00  0.00           C  
ATOM   3989  CG  PRO   256      84.231  77.086  69.592  1.00  0.00           C  
ATOM   3990  CD  PRO   256      85.396  76.484  70.431  1.00  0.00           C  
ATOM   3991  HA  PRO   256      84.139  78.732  72.069  1.00  0.00           H  
ATOM   3992  HB2 PRO   256      82.548  76.393  70.906  1.00  0.00           H  
ATOM   3993  HB3 PRO   256      82.545  78.102  70.412  1.00  0.00           H  
ATOM   3994  HG2 PRO   256      83.872  76.411  68.815  1.00  0.00           H  
ATOM   3995  HG3 PRO   256      84.422  77.932  68.932  1.00  0.00           H  
ATOM   3996  HD2 PRO   256      85.280  75.418  70.628  1.00  0.00           H  
ATOM   3997  HD3 PRO   256      86.335  76.667  69.909  1.00  0.00           H  
ATOM   3998  N   ASP   257      82.595  77.877  73.987  1.00  0.00           N  
ATOM   3999  CA  ASP   257      82.116  77.491  75.312  1.00  0.00           C  
ATOM   4000  C   ASP   257      80.734  78.214  75.557  1.00  0.00           C  
ATOM   4001  O   ASP   257      80.291  79.155  74.853  1.00  0.00           O  
ATOM   4002  CB  ASP   257      83.159  77.860  76.373  1.00  0.00           C  
ATOM   4003  CG  ASP   257      82.772  77.379  77.762  1.00  0.00           C  
ATOM   4004  OD1 ASP   257      82.027  76.389  77.878  1.00  0.00           O  
ATOM   4005  OD2 ASP   257      83.305  77.994  78.703  1.00  0.00           O1-
ATOM   4006  H   ASP   257      82.184  78.686  73.544  1.00  0.00           H  
ATOM   4007  HA  ASP   257      82.115  76.402  75.363  1.00  0.00           H  
ATOM   4008  HB2 ASP   257      84.058  77.296  76.123  1.00  0.00           H  
ATOM   4009  HB3 ASP   257      83.358  78.930  76.428  1.00  0.00           H  
ATOM   4010  N   GLU   258      79.981  77.705  76.555  1.00  0.00           N  
ATOM   4011  CA  GLU   258      78.994  78.358  77.332  1.00  0.00           C  
ATOM   4012  C   GLU   258      79.565  79.773  77.779  1.00  0.00           C  
ATOM   4013  O   GLU   258      80.358  79.875  78.738  1.00  0.00           O  
ATOM   4014  CB  GLU   258      78.446  77.474  78.452  1.00  0.00           C  
ATOM   4015  CG  GLU   258      77.394  78.156  79.296  1.00  0.00           C  
ATOM   4016  CD  GLU   258      76.212  78.507  78.388  1.00  0.00           C  
ATOM   4017  OE1 GLU   258      75.456  77.633  77.858  1.00  0.00           O  
ATOM   4018  OE2 GLU   258      75.988  79.762  78.221  1.00  0.00           O1-
ATOM   4019  H   GLU   258      80.395  76.935  77.061  1.00  0.00           H  
ATOM   4020  HA  GLU   258      78.283  78.670  76.568  1.00  0.00           H  
ATOM   4021  HB2 GLU   258      78.046  76.530  78.080  1.00  0.00           H  
ATOM   4022  HB3 GLU   258      79.337  77.330  79.063  1.00  0.00           H  
ATOM   4023  HG2 GLU   258      76.927  77.463  79.995  1.00  0.00           H  
ATOM   4024  HG3 GLU   258      77.811  79.021  79.810  1.00  0.00           H  
ATOM   4025  N   GLY   259      79.202  80.869  77.180  1.00  0.00           N  
ATOM   4026  CA  GLY   259      79.805  82.216  77.384  1.00  0.00           C  
ATOM   4027  C   GLY   259      80.861  82.638  76.378  1.00  0.00           C  
ATOM   4028  O   GLY   259      81.461  83.710  76.603  1.00  0.00           O  
ATOM   4029  H   GLY   259      78.638  80.742  76.352  1.00  0.00           H  
ATOM   4030  HA2 GLY   259      78.905  82.808  77.220  1.00  0.00           H  
ATOM   4031  HA3 GLY   259      80.161  82.448  78.388  1.00  0.00           H  
ATOM   4032  N   PHE   260      81.033  81.851  75.301  1.00  0.00           N  
ATOM   4033  CA  PHE   260      81.942  82.252  74.235  1.00  0.00           C  
ATOM   4034  C   PHE   260      81.619  81.557  72.891  1.00  0.00           C  
ATOM   4035  O   PHE   260      81.966  80.414  72.671  1.00  0.00           O  
ATOM   4036  CB  PHE   260      83.360  81.943  74.696  1.00  0.00           C  
ATOM   4037  CG  PHE   260      84.561  82.028  73.708  1.00  0.00           C  
ATOM   4038  CD1 PHE   260      84.739  83.290  73.062  1.00  0.00           C  
ATOM   4039  CD2 PHE   260      85.392  80.958  73.371  1.00  0.00           C  
ATOM   4040  CE1 PHE   260      85.831  83.331  72.054  1.00  0.00           C  
ATOM   4041  CE2 PHE   260      86.406  81.031  72.458  1.00  0.00           C  
ATOM   4042  CZ  PHE   260      86.707  82.289  71.823  1.00  0.00           C  
ATOM   4043  H   PHE   260      80.530  80.976  75.348  1.00  0.00           H  
ATOM   4044  HA  PHE   260      81.872  83.337  74.156  1.00  0.00           H  
ATOM   4045  HB2 PHE   260      83.556  82.618  75.529  1.00  0.00           H  
ATOM   4046  HB3 PHE   260      83.351  80.890  74.976  1.00  0.00           H  
ATOM   4047  HD1 PHE   260      84.133  84.135  73.355  1.00  0.00           H  
ATOM   4048  HD2 PHE   260      85.218  80.038  73.909  1.00  0.00           H  
ATOM   4049  HE1 PHE   260      86.147  84.208  71.509  1.00  0.00           H  
ATOM   4050  HE2 PHE   260      87.027  80.166  72.279  1.00  0.00           H  
ATOM   4051  HZ  PHE   260      87.541  82.245  71.138  1.00  0.00           H  
ATOM   4052  N   SER   261      81.051  82.307  71.975  1.00  0.00           N  
ATOM   4053  CA  SER   261      80.777  81.912  70.533  1.00  0.00           C  
ATOM   4054  C   SER   261      82.009  81.382  69.861  1.00  0.00           C  
ATOM   4055  O   SER   261      81.908  80.458  69.061  1.00  0.00           O  
ATOM   4056  CB  SER   261      80.248  83.158  69.775  1.00  0.00           C  
ATOM   4057  OG  SER   261      81.271  84.173  69.824  1.00  0.00           O  
ATOM   4058  H   SER   261      80.911  83.283  72.193  1.00  0.00           H  
ATOM   4059  HA  SER   261      80.093  81.076  70.683  1.00  0.00           H  
ATOM   4060  HB2 SER   261      79.878  82.885  68.786  1.00  0.00           H  
ATOM   4061  HB3 SER   261      79.393  83.561  70.318  1.00  0.00           H  
ATOM   4062  HG  SER   261      80.820  84.969  70.112  1.00  0.00           H  
ATOM   4063  N   GLY   262      83.141  81.897  70.175  1.00  0.00           N  
ATOM   4064  CA  GLY   262      84.368  81.624  69.424  1.00  0.00           C  
ATOM   4065  C   GLY   262      85.035  82.866  68.698  1.00  0.00           C  
ATOM   4066  O   GLY   262      86.070  82.733  68.137  1.00  0.00           O  
ATOM   4067  H   GLY   262      83.096  82.757  70.703  1.00  0.00           H  
ATOM   4068  HA2 GLY   262      85.156  81.115  69.978  1.00  0.00           H  
ATOM   4069  HA3 GLY   262      84.135  80.968  68.586  1.00  0.00           H  
ATOM   4070  N   LEU   263      84.371  84.046  68.798  1.00  0.00           N  
ATOM   4071  CA  LEU   263      84.876  85.294  68.189  1.00  0.00           C  
ATOM   4072  C   LEU   263      85.836  85.959  69.167  1.00  0.00           C  
ATOM   4073  O   LEU   263      85.509  86.357  70.241  1.00  0.00           O  
ATOM   4074  CB  LEU   263      83.590  86.193  67.925  1.00  0.00           C  
ATOM   4075  CG  LEU   263      82.808  85.638  66.770  1.00  0.00           C  
ATOM   4076  CD1 LEU   263      81.330  85.857  66.822  1.00  0.00           C  
ATOM   4077  CD2 LEU   263      83.344  85.702  65.352  1.00  0.00           C  
ATOM   4078  H   LEU   263      83.422  84.160  69.126  1.00  0.00           H  
ATOM   4079  HA  LEU   263      85.362  85.015  67.254  1.00  0.00           H  
ATOM   4080  HB2 LEU   263      83.035  86.428  68.833  1.00  0.00           H  
ATOM   4081  HB3 LEU   263      83.820  87.239  67.722  1.00  0.00           H  
ATOM   4082  HG  LEU   263      82.722  84.558  66.893  1.00  0.00           H  
ATOM   4083 HD11 LEU   263      80.757  85.195  66.172  1.00  0.00           H  
ATOM   4084 HD12 LEU   263      81.062  85.783  67.876  1.00  0.00           H  
ATOM   4085 HD13 LEU   263      81.141  86.868  66.462  1.00  0.00           H  
ATOM   4086 HD21 LEU   263      84.359  85.306  65.326  1.00  0.00           H  
ATOM   4087 HD22 LEU   263      82.788  85.050  64.678  1.00  0.00           H  
ATOM   4088 HD23 LEU   263      83.282  86.749  65.057  1.00  0.00           H  
ATOM   4089  N   VAL   264      86.969  86.367  68.584  1.00  0.00           N  
ATOM   4090  CA  VAL   264      88.128  86.967  69.147  1.00  0.00           C  
ATOM   4091  C   VAL   264      88.545  88.186  68.277  1.00  0.00           C  
ATOM   4092  O   VAL   264      88.639  87.986  67.085  1.00  0.00           O  
ATOM   4093  CB  VAL   264      89.294  85.934  69.284  1.00  0.00           C  
ATOM   4094  CG1 VAL   264      90.489  86.625  69.892  1.00  0.00           C  
ATOM   4095  CG2 VAL   264      88.904  84.791  70.180  1.00  0.00           C  
ATOM   4096  H   VAL   264      87.033  86.238  67.584  1.00  0.00           H  
ATOM   4097  HA  VAL   264      87.813  87.350  70.117  1.00  0.00           H  
ATOM   4098  HB  VAL   264      89.618  85.479  68.348  1.00  0.00           H  
ATOM   4099 HG11 VAL   264      91.090  87.251  69.234  1.00  0.00           H  
ATOM   4100 HG12 VAL   264      90.297  87.294  70.731  1.00  0.00           H  
ATOM   4101 HG13 VAL   264      91.244  85.879  70.142  1.00  0.00           H  
ATOM   4102 HG21 VAL   264      88.384  85.272  71.009  1.00  0.00           H  
ATOM   4103 HG22 VAL   264      88.247  84.127  69.619  1.00  0.00           H  
ATOM   4104 HG23 VAL   264      89.689  84.120  70.529  1.00  0.00           H  
ATOM   4105  N   SER   265      88.853  89.418  68.785  1.00  0.00           N  
ATOM   4106  CA  SER   265      89.316  90.520  67.903  1.00  0.00           C  
ATOM   4107  C   SER   265      90.446  91.464  68.418  1.00  0.00           C  
ATOM   4108  O   SER   265      90.612  91.511  69.650  1.00  0.00           O  
ATOM   4109  CB  SER   265      88.133  91.354  67.334  1.00  0.00           C  
ATOM   4110  OG  SER   265      87.549  92.136  68.280  1.00  0.00           O  
ATOM   4111  H   SER   265      88.675  89.556  69.770  1.00  0.00           H  
ATOM   4112  HA  SER   265      89.859  90.026  67.098  1.00  0.00           H  
ATOM   4113  HB2 SER   265      88.445  92.010  66.521  1.00  0.00           H  
ATOM   4114  HB3 SER   265      87.425  90.662  66.878  1.00  0.00           H  
ATOM   4115  HG  SER   265      87.115  91.531  68.886  1.00  0.00           H  
ATOM   4116  N   ILE   266      91.201  92.018  67.504  1.00  0.00           N  
ATOM   4117  CA  ILE   266      92.374  92.807  67.926  1.00  0.00           C  
ATOM   4118  C   ILE   266      92.386  94.117  67.129  1.00  0.00           C  
ATOM   4119  O   ILE   266      91.840  94.243  66.080  1.00  0.00           O  
ATOM   4120  CB  ILE   266      93.641  91.929  67.692  1.00  0.00           C  
ATOM   4121  CG1 ILE   266      93.653  90.502  68.331  1.00  0.00           C  
ATOM   4122  CG2 ILE   266      94.998  92.729  67.965  1.00  0.00           C  
ATOM   4123  CD1 ILE   266      94.650  89.534  67.726  1.00  0.00           C  
ATOM   4124  H   ILE   266      90.926  92.135  66.539  1.00  0.00           H  
ATOM   4125  HA  ILE   266      92.278  93.012  68.993  1.00  0.00           H  
ATOM   4126  HB  ILE   266      93.664  91.610  66.650  1.00  0.00           H  
ATOM   4127 HG12 ILE   266      93.873  90.770  69.364  1.00  0.00           H  
ATOM   4128 HG13 ILE   266      92.610  90.194  68.253  1.00  0.00           H  
ATOM   4129 HG21 ILE   266      94.946  93.656  67.393  1.00  0.00           H  
ATOM   4130 HG22 ILE   266      95.070  92.865  69.044  1.00  0.00           H  
ATOM   4131 HG23 ILE   266      95.884  92.168  67.669  1.00  0.00           H  
ATOM   4132 HD11 ILE   266      94.442  88.514  68.051  1.00  0.00           H  
ATOM   4133 HD12 ILE   266      94.597  89.711  66.652  1.00  0.00           H  
ATOM   4134 HD13 ILE   266      95.674  89.824  67.960  1.00  0.00           H  
ATOM   4135  N   HIE   267      92.844  95.189  67.733  1.00  0.00           N  
ATOM   4136  CA  HIE   267      92.613  96.571  67.406  1.00  0.00           C  
ATOM   4137  C   HIE   267      93.894  97.351  67.425  1.00  0.00           C  
ATOM   4138  O   HIE   267      94.873  97.009  68.107  1.00  0.00           O  
ATOM   4139  CB  HIE   267      91.714  97.160  68.491  1.00  0.00           C  
ATOM   4140  CG  HIE   267      90.399  96.420  68.727  1.00  0.00           C  
ATOM   4141  CD2 HIE   267      90.186  95.266  69.275  1.00  0.00           C  
ATOM   4142  ND1 HIE   267      89.115  96.980  68.456  1.00  0.00           N  
ATOM   4143  CE1 HIE   267      88.260  96.134  68.872  1.00  0.00           C  
ATOM   4144  NE2 HIE   267      88.844  95.003  69.327  1.00  0.00           N  
ATOM   4145  H   HIE   267      93.069  95.057  68.708  1.00  0.00           H  
ATOM   4146  HA  HIE   267      92.181  96.675  66.410  1.00  0.00           H  
ATOM   4147  HB2 HIE   267      92.243  97.215  69.442  1.00  0.00           H  
ATOM   4148  HB3 HIE   267      91.456  98.162  68.146  1.00  0.00           H  
ATOM   4149  HD2 HIE   267      90.976  94.576  69.536  1.00  0.00           H  
ATOM   4150  HE1 HIE   267      87.197  96.324  68.846  1.00  0.00           H  
ATOM   4151  HE2 HIE   267      88.453  94.096  69.541  1.00  0.00           H  
ATOM   4152  N   VAL   268      93.946  98.522  66.782  1.00  0.00           N  
ATOM   4153  CA  VAL   268      95.078  99.523  66.759  1.00  0.00           C  
ATOM   4154  C   VAL   268      94.624 100.928  66.648  1.00  0.00           C  
ATOM   4155  O   VAL   268      93.899 101.238  65.779  1.00  0.00           O  
ATOM   4156  CB  VAL   268      96.178  99.121  65.652  1.00  0.00           C  
ATOM   4157  CG1 VAL   268      95.753  99.391  64.171  1.00  0.00           C  
ATOM   4158  CG2 VAL   268      97.411  99.921  65.990  1.00  0.00           C  
ATOM   4159  H   VAL   268      93.172  98.794  66.193  1.00  0.00           H  
ATOM   4160  HA  VAL   268      95.576  99.368  67.716  1.00  0.00           H  
ATOM   4161  HB  VAL   268      96.493  98.086  65.789  1.00  0.00           H  
ATOM   4162 HG11 VAL   268      95.560 100.463  64.206  1.00  0.00           H  
ATOM   4163 HG12 VAL   268      96.578  99.033  63.555  1.00  0.00           H  
ATOM   4164 HG13 VAL   268      94.822  98.878  63.934  1.00  0.00           H  
ATOM   4165 HG21 VAL   268      97.139 100.975  66.033  1.00  0.00           H  
ATOM   4166 HG22 VAL   268      97.739  99.603  66.980  1.00  0.00           H  
ATOM   4167 HG23 VAL   268      98.267  99.833  65.321  1.00  0.00           H  
ATOM   4168  N   SER   269      95.102 101.708  67.652  1.00  0.00           N  
ATOM   4169  CA  SER   269      94.750 103.207  67.709  1.00  0.00           C  
ATOM   4170  C   SER   269      95.959 104.106  67.580  1.00  0.00           C  
ATOM   4171  O   SER   269      96.927 103.832  68.235  1.00  0.00           O  
ATOM   4172  CB  SER   269      93.991 103.520  68.979  1.00  0.00           C  
ATOM   4173  OG  SER   269      92.864 102.650  68.987  1.00  0.00           O  
ATOM   4174  H   SER   269      95.728 101.239  68.290  1.00  0.00           H  
ATOM   4175  HA  SER   269      94.104 103.465  66.870  1.00  0.00           H  
ATOM   4176  HB2 SER   269      94.676 103.306  69.799  1.00  0.00           H  
ATOM   4177  HB3 SER   269      93.657 104.555  69.050  1.00  0.00           H  
ATOM   4178  HG  SER   269      93.160 101.829  69.389  1.00  0.00           H  
ATOM   4179  N   LEU   270      95.864 105.202  66.871  1.00  0.00           N  
ATOM   4180  CA  LEU   270      96.729 106.336  66.673  1.00  0.00           C  
ATOM   4181  C   LEU   270      96.246 107.434  67.614  1.00  0.00           C  
ATOM   4182  O   LEU   270      95.121 107.944  67.555  1.00  0.00           O  
ATOM   4183  CB  LEU   270      96.755 106.824  65.231  1.00  0.00           C  
ATOM   4184  CG  LEU   270      97.661 107.987  64.888  1.00  0.00           C  
ATOM   4185  CD1 LEU   270      99.174 107.585  64.876  1.00  0.00           C  
ATOM   4186  CD2 LEU   270      97.284 108.402  63.512  1.00  0.00           C  
ATOM   4187  H   LEU   270      94.917 105.261  66.526  1.00  0.00           H  
ATOM   4188  HA  LEU   270      97.784 106.124  66.844  1.00  0.00           H  
ATOM   4189  HB2 LEU   270      96.927 105.938  64.620  1.00  0.00           H  
ATOM   4190  HB3 LEU   270      95.710 107.050  65.017  1.00  0.00           H  
ATOM   4191  HG  LEU   270      97.566 108.774  65.635  1.00  0.00           H  
ATOM   4192 HD11 LEU   270      99.278 106.585  64.455  1.00  0.00           H  
ATOM   4193 HD12 LEU   270      99.684 108.314  64.246  1.00  0.00           H  
ATOM   4194 HD13 LEU   270      99.450 107.769  65.914  1.00  0.00           H  
ATOM   4195 HD21 LEU   270      97.582 109.429  63.303  1.00  0.00           H  
ATOM   4196 HD22 LEU   270      97.846 107.775  62.820  1.00  0.00           H  
ATOM   4197 HD23 LEU   270      96.204 108.298  63.408  1.00  0.00           H  
ATOM   4198  N   LEU   271      97.195 107.925  68.370  1.00  0.00           N  
ATOM   4199  CA  LEU   271      96.941 108.964  69.373  1.00  0.00           C  
ATOM   4200  C   LEU   271      97.817 110.233  69.292  1.00  0.00           C  
ATOM   4201  O   LEU   271      98.961 110.164  68.765  1.00  0.00           O  
ATOM   4202  CB  LEU   271      97.127 108.221  70.732  1.00  0.00           C  
ATOM   4203  CG  LEU   271      96.477 106.855  71.000  1.00  0.00           C  
ATOM   4204  CD1 LEU   271      97.086 106.325  72.303  1.00  0.00           C  
ATOM   4205  CD2 LEU   271      94.949 106.746  70.884  1.00  0.00           C  
ATOM   4206  H   LEU   271      98.148 107.639  68.198  1.00  0.00           H  
ATOM   4207  HA  LEU   271      95.917 109.335  69.334  1.00  0.00           H  
ATOM   4208  HB2 LEU   271      98.207 108.169  70.870  1.00  0.00           H  
ATOM   4209  HB3 LEU   271      96.861 108.887  71.553  1.00  0.00           H  
ATOM   4210  HG  LEU   271      96.901 106.168  70.268  1.00  0.00           H  
ATOM   4211 HD11 LEU   271      98.170 106.304  72.190  1.00  0.00           H  
ATOM   4212 HD12 LEU   271      96.743 107.036  73.054  1.00  0.00           H  
ATOM   4213 HD13 LEU   271      96.723 105.331  72.565  1.00  0.00           H  
ATOM   4214 HD21 LEU   271      94.351 107.363  71.555  1.00  0.00           H  
ATOM   4215 HD22 LEU   271      94.643 106.823  69.841  1.00  0.00           H  
ATOM   4216 HD23 LEU   271      94.580 105.806  71.295  1.00  0.00           H  
ATOM   4217  N   GLU   272      97.435 111.381  69.784  1.00  0.00           N  
ATOM   4218  CA  GLU   272      97.976 112.758  69.868  1.00  0.00           C  
ATOM   4219  C   GLU   272      98.395 113.023  71.377  1.00  0.00           C  
ATOM   4220  O   GLU   272      97.528 112.813  72.270  1.00  0.00           O  
ATOM   4221  CB  GLU   272      96.925 113.803  69.446  1.00  0.00           C  
ATOM   4222  CG  GLU   272      97.468 115.268  69.257  1.00  0.00           C  
ATOM   4223  CD  GLU   272      97.005 116.046  68.046  1.00  0.00           C  
ATOM   4224  OE1 GLU   272      96.215 115.520  67.257  1.00  0.00           O  
ATOM   4225  OE2 GLU   272      97.311 117.211  67.850  1.00  0.00           O1-
ATOM   4226  H   GLU   272      96.509 111.409  70.188  1.00  0.00           H  
ATOM   4227  HA  GLU   272      98.858 112.802  69.229  1.00  0.00           H  
ATOM   4228  HB2 GLU   272      96.451 113.421  68.543  1.00  0.00           H  
ATOM   4229  HB3 GLU   272      96.064 113.891  70.109  1.00  0.00           H  
ATOM   4230  HG2 GLU   272      97.330 115.790  70.204  1.00  0.00           H  
ATOM   4231  HG3 GLU   272      98.517 115.274  68.961  1.00  0.00           H  
ATOM   4232  N   TYR   273      99.623 113.479  71.607  1.00  0.00           N  
ATOM   4233  CA  TYR   273     100.098 113.820  73.009  1.00  0.00           C  
ATOM   4234  C   TYR   273      99.971 115.314  73.372  1.00  0.00           C  
ATOM   4235  O   TYR   273      99.950 116.177  72.490  1.00  0.00           O  
ATOM   4236  CB  TYR   273     101.544 113.409  73.148  1.00  0.00           C  
ATOM   4237  CG  TYR   273     102.197 113.774  74.471  1.00  0.00           C  
ATOM   4238  CD1 TYR   273     103.040 114.911  74.471  1.00  0.00           C  
ATOM   4239  CD2 TYR   273     101.977 113.060  75.654  1.00  0.00           C  
ATOM   4240  CE1 TYR   273     103.612 115.302  75.687  1.00  0.00           C  
ATOM   4241  CE2 TYR   273     102.653 113.458  76.826  1.00  0.00           C  
ATOM   4242  CZ  TYR   273     103.425 114.611  76.833  1.00  0.00           C  
ATOM   4243  OH  TYR   273     104.060 114.960  77.983  1.00  0.00           O  
ATOM   4244  H   TYR   273     100.267 113.580  70.835  1.00  0.00           H  
ATOM   4245  HA  TYR   273      99.497 113.249  73.716  1.00  0.00           H  
ATOM   4246  HB2 TYR   273     101.807 112.383  72.893  1.00  0.00           H  
ATOM   4247  HB3 TYR   273     101.948 114.003  72.328  1.00  0.00           H  
ATOM   4248  HD1 TYR   273     103.237 115.468  73.567  1.00  0.00           H  
ATOM   4249  HD2 TYR   273     101.193 112.317  75.647  1.00  0.00           H  
ATOM   4250  HE1 TYR   273     104.252 116.168  75.767  1.00  0.00           H  
ATOM   4251  HE2 TYR   273     102.491 112.967  77.774  1.00  0.00           H  
ATOM   4252  HH  TYR   273     104.346 115.876  77.993  1.00  0.00           H  
ATOM   4253  N   MET   274      99.886 115.712  74.636  1.00  0.00           N  
ATOM   4254  CA  MET   274      99.957 117.156  75.201  1.00  0.00           C  
ATOM   4255  C   MET   274     100.667 117.301  76.582  1.00  0.00           C  
ATOM   4256  O   MET   274     101.438 118.189  76.918  1.00  0.00           O  
ATOM   4257  CB  MET   274      98.571 117.798  75.251  1.00  0.00           C  
ATOM   4258  CG  MET   274      98.388 119.087  76.052  1.00  0.00           C  
ATOM   4259  SD  MET   274      96.668 119.667  76.182  1.00  0.00           S  
ATOM   4260  CE  MET   274      96.947 120.984  77.424  1.00  0.00           C  
ATOM   4261  H   MET   274      99.643 114.953  75.257  1.00  0.00           H  
ATOM   4262  HA  MET   274     100.618 117.679  74.510  1.00  0.00           H  
ATOM   4263  HB2 MET   274      98.219 117.974  74.235  1.00  0.00           H  
ATOM   4264  HB3 MET   274      97.823 117.158  75.719  1.00  0.00           H  
ATOM   4265  HG2 MET   274      98.668 118.861  77.081  1.00  0.00           H  
ATOM   4266  HG3 MET   274      99.081 119.811  75.623  1.00  0.00           H  
ATOM   4267  HE1 MET   274      96.189 121.768  77.422  1.00  0.00           H  
ATOM   4268  HE2 MET   274      96.930 120.541  78.420  1.00  0.00           H  
ATOM   4269  HE3 MET   274      97.877 121.525  77.249  1.00  0.00           H  
ATOM   4270  N   ALA   275     100.362 116.295  77.389  1.00  0.00           N  
ATOM   4271  CA  ALA   275     100.836 116.349  78.803  1.00  0.00           C  
ATOM   4272  C   ALA   275     100.915 114.950  79.436  1.00  0.00           C  
ATOM   4273  O   ALA   275     100.070 114.099  79.172  1.00  0.00           O  
ATOM   4274  CB  ALA   275      99.943 117.323  79.575  1.00  0.00           C  
ATOM   4275  H   ALA   275      99.755 115.516  77.180  1.00  0.00           H  
ATOM   4276  HA  ALA   275     101.851 116.742  78.853  1.00  0.00           H  
ATOM   4277  HB1 ALA   275      98.976 116.870  79.794  1.00  0.00           H  
ATOM   4278  HB2 ALA   275     100.458 117.605  80.493  1.00  0.00           H  
ATOM   4279  HB3 ALA   275      99.772 118.223  78.984  1.00  0.00           H  
ATOM   4280  N   GLN   276     101.787 114.810  80.401  1.00  0.00           N  
ATOM   4281  CA  GLN   276     101.737 113.685  81.321  1.00  0.00           C  
ATOM   4282  C   GLN   276     100.492 113.824  82.216  1.00  0.00           C  
ATOM   4283  O   GLN   276     100.035 114.865  82.669  1.00  0.00           O  
ATOM   4284  CB  GLN   276     102.971 113.548  82.318  1.00  0.00           C  
ATOM   4285  CG  GLN   276     104.298 113.439  81.683  1.00  0.00           C  
ATOM   4286  CD  GLN   276     104.493 112.339  80.618  1.00  0.00           C  
ATOM   4287  NE2 GLN   276     105.107 112.580  79.466  1.00  0.00           N  
ATOM   4288  OE1 GLN   276     104.058 111.229  80.826  1.00  0.00           O  
ATOM   4289  H   GLN   276     102.556 115.447  80.550  1.00  0.00           H  
ATOM   4290  HA  GLN   276     101.586 112.772  80.745  1.00  0.00           H  
ATOM   4291  HB2 GLN   276     103.031 114.320  83.085  1.00  0.00           H  
ATOM   4292  HB3 GLN   276     102.717 112.672  82.914  1.00  0.00           H  
ATOM   4293  HG2 GLN   276     104.541 114.386  81.201  1.00  0.00           H  
ATOM   4294  HG3 GLN   276     104.989 113.254  82.505  1.00  0.00           H  
ATOM   4295 HE21 GLN   276     105.054 111.873  78.747  1.00  0.00           H  
ATOM   4296 HE22 GLN   276     105.366 113.526  79.221  1.00  0.00           H  
ATOM   4297  N   ASP   277      99.981 112.602  82.514  1.00  0.00           N  
ATOM   4298  CA  ASP   277      98.795 112.385  83.332  1.00  0.00           C  
ATOM   4299  C   ASP   277      97.438 112.765  82.697  1.00  0.00           C  
ATOM   4300  O   ASP   277      96.388 112.379  83.249  1.00  0.00           O  
ATOM   4301  CB  ASP   277      99.007 112.719  84.814  1.00  0.00           C  
ATOM   4302  CG  ASP   277     100.102 111.963  85.491  1.00  0.00           C  
ATOM   4303  OD1 ASP   277     100.446 110.923  84.927  1.00  0.00           O  
ATOM   4304  OD2 ASP   277     100.502 112.374  86.609  1.00  0.00           O1-
ATOM   4305  H   ASP   277     100.329 111.800  82.009  1.00  0.00           H  
ATOM   4306  HA  ASP   277      98.704 111.300  83.289  1.00  0.00           H  
ATOM   4307  HB2 ASP   277      99.207 113.790  84.783  1.00  0.00           H  
ATOM   4308  HB3 ASP   277      98.070 112.568  85.348  1.00  0.00           H  
ATOM   4309  N   ILE   278      97.490 113.550  81.670  1.00  0.00           N  
ATOM   4310  CA  ILE   278      96.352 113.872  80.787  1.00  0.00           C  
ATOM   4311  C   ILE   278      96.406 112.840  79.605  1.00  0.00           C  
ATOM   4312  O   ILE   278      97.458 112.559  79.119  1.00  0.00           O  
ATOM   4313  CB  ILE   278      96.306 115.391  80.332  1.00  0.00           C  
ATOM   4314  CG1 ILE   278      95.819 116.236  81.488  1.00  0.00           C  
ATOM   4315  CG2 ILE   278      95.394 115.590  79.154  1.00  0.00           C  
ATOM   4316  CD1 ILE   278      96.844 116.347  82.609  1.00  0.00           C  
ATOM   4317  H   ILE   278      98.399 113.717  81.263  1.00  0.00           H  
ATOM   4318  HA  ILE   278      95.391 113.798  81.296  1.00  0.00           H  
ATOM   4319  HB  ILE   278      97.340 115.659  80.118  1.00  0.00           H  
ATOM   4320 HG12 ILE   278      95.758 117.263  81.128  1.00  0.00           H  
ATOM   4321 HG13 ILE   278      94.788 116.101  81.813  1.00  0.00           H  
ATOM   4322 HG21 ILE   278      94.386 115.356  79.497  1.00  0.00           H  
ATOM   4323 HG22 ILE   278      95.289 116.594  78.743  1.00  0.00           H  
ATOM   4324 HG23 ILE   278      95.650 114.947  78.311  1.00  0.00           H  
ATOM   4325 HD11 ILE   278      96.457 117.186  83.187  1.00  0.00           H  
ATOM   4326 HD12 ILE   278      96.764 115.531  83.328  1.00  0.00           H  
ATOM   4327 HD13 ILE   278      97.866 116.559  82.293  1.00  0.00           H  
ATOM   4328  N   PRO   279      95.203 112.290  79.233  1.00  0.00           N  
ATOM   4329  CA  PRO   279      95.016 111.300  78.150  1.00  0.00           C  
ATOM   4330  C   PRO   279      95.641 111.686  76.831  1.00  0.00           C  
ATOM   4331  O   PRO   279      95.600 112.890  76.523  1.00  0.00           O  
ATOM   4332  CB  PRO   279      93.538 111.037  77.992  1.00  0.00           C  
ATOM   4333  CG  PRO   279      92.965 111.457  79.353  1.00  0.00           C  
ATOM   4334  CD  PRO   279      93.896 112.553  79.827  1.00  0.00           C  
ATOM   4335  HA  PRO   279      95.535 110.384  78.435  1.00  0.00           H  
ATOM   4336  HB2 PRO   279      93.072 111.530  77.139  1.00  0.00           H  
ATOM   4337  HB3 PRO   279      93.331 109.987  77.784  1.00  0.00           H  
ATOM   4338  HG2 PRO   279      91.945 111.839  79.300  1.00  0.00           H  
ATOM   4339  HG3 PRO   279      93.107 110.648  80.070  1.00  0.00           H  
ATOM   4340  HD2 PRO   279      93.470 113.528  79.591  1.00  0.00           H  
ATOM   4341  HD3 PRO   279      93.925 112.395  80.905  1.00  0.00           H  
ATOM   4342  N   LEU   280      96.282 110.805  76.053  1.00  0.00           N  
ATOM   4343  CA  LEU   280      96.676 110.969  74.705  1.00  0.00           C  
ATOM   4344  C   LEU   280      95.368 110.822  73.857  1.00  0.00           C  
ATOM   4345  O   LEU   280      94.656 109.865  74.113  1.00  0.00           O  
ATOM   4346  CB  LEU   280      97.771 110.036  74.185  1.00  0.00           C  
ATOM   4347  CG  LEU   280      99.135 110.486  74.692  1.00  0.00           C  
ATOM   4348  CD1 LEU   280      99.517 109.954  76.024  1.00  0.00           C  
ATOM   4349  CD2 LEU   280     100.194 109.915  73.622  1.00  0.00           C  
ATOM   4350  H   LEU   280      96.326 109.868  76.428  1.00  0.00           H  
ATOM   4351  HA  LEU   280      97.099 111.956  74.519  1.00  0.00           H  
ATOM   4352  HB2 LEU   280      97.561 108.997  74.442  1.00  0.00           H  
ATOM   4353  HB3 LEU   280      97.768 110.189  73.106  1.00  0.00           H  
ATOM   4354  HG  LEU   280      99.308 111.559  74.610  1.00  0.00           H  
ATOM   4355 HD11 LEU   280      98.812 110.259  76.797  1.00  0.00           H  
ATOM   4356 HD12 LEU   280      99.632 108.885  75.847  1.00  0.00           H  
ATOM   4357 HD13 LEU   280     100.522 110.219  76.354  1.00  0.00           H  
ATOM   4358 HD21 LEU   280     100.080 108.831  73.621  1.00  0.00           H  
ATOM   4359 HD22 LEU   280      99.985 110.275  72.615  1.00  0.00           H  
ATOM   4360 HD23 LEU   280     101.196 110.262  73.877  1.00  0.00           H  
ATOM   4361  N   THR   281      94.913 111.792  73.002  1.00  0.00           N  
ATOM   4362  CA  THR   281      93.578 111.879  72.429  1.00  0.00           C  
ATOM   4363  C   THR   281      93.542 111.176  71.066  1.00  0.00           C  
ATOM   4364  O   THR   281      94.430 111.481  70.245  1.00  0.00           O  
ATOM   4365  CB  THR   281      93.062 113.351  72.280  1.00  0.00           C  
ATOM   4366  CG2 THR   281      91.607 113.372  71.679  1.00  0.00           C  
ATOM   4367  OG1 THR   281      93.142 114.075  73.509  1.00  0.00           O  
ATOM   4368  H   THR   281      95.569 112.523  72.767  1.00  0.00           H  
ATOM   4369  HA  THR   281      92.896 111.387  73.122  1.00  0.00           H  
ATOM   4370  HB  THR   281      93.712 113.708  71.481  1.00  0.00           H  
ATOM   4371  HG1 THR   281      94.008 114.028  73.920  1.00  0.00           H  
ATOM   4372 HG21 THR   281      91.557 112.861  70.717  1.00  0.00           H  
ATOM   4373 HG22 THR   281      90.977 112.907  72.436  1.00  0.00           H  
ATOM   4374 HG23 THR   281      91.155 114.360  71.595  1.00  0.00           H  
ATOM   4375  N   PRO   282      92.673 110.185  70.842  1.00  0.00           N  
ATOM   4376  CA  PRO   282      92.625 109.363  69.624  1.00  0.00           C  
ATOM   4377  C   PRO   282      92.343 110.268  68.369  1.00  0.00           C  
ATOM   4378  O   PRO   282      91.326 110.923  68.208  1.00  0.00           O  
ATOM   4379  CB  PRO   282      91.572 108.266  69.888  1.00  0.00           C  
ATOM   4380  CG  PRO   282      90.629 108.911  71.018  1.00  0.00           C  
ATOM   4381  CD  PRO   282      91.612 109.754  71.826  1.00  0.00           C  
ATOM   4382  HA  PRO   282      93.630 108.955  69.522  1.00  0.00           H  
ATOM   4383  HB2 PRO   282      91.040 108.061  68.959  1.00  0.00           H  
ATOM   4384  HB3 PRO   282      92.055 107.372  70.282  1.00  0.00           H  
ATOM   4385  HG2 PRO   282      89.814 109.446  70.530  1.00  0.00           H  
ATOM   4386  HG3 PRO   282      90.284 108.028  71.556  1.00  0.00           H  
ATOM   4387  HD2 PRO   282      90.998 110.542  72.262  1.00  0.00           H  
ATOM   4388  HD3 PRO   282      92.020 109.148  72.634  1.00  0.00           H  
ATOM   4389  N   ILE   283      93.170 110.006  67.392  1.00  0.00           N  
ATOM   4390  CA  ILE   283      93.048 110.458  65.975  1.00  0.00           C  
ATOM   4391  C   ILE   283      92.190 109.356  65.192  1.00  0.00           C  
ATOM   4392  O   ILE   283      91.259 109.711  64.450  1.00  0.00           O  
ATOM   4393  CB  ILE   283      94.466 110.657  65.381  1.00  0.00           C  
ATOM   4394  CG1 ILE   283      95.251 111.720  66.228  1.00  0.00           C  
ATOM   4395  CG2 ILE   283      94.359 111.038  63.860  1.00  0.00           C  
ATOM   4396  CD1 ILE   283      96.781 111.653  66.002  1.00  0.00           C  
ATOM   4397  H   ILE   283      93.796 109.232  67.565  1.00  0.00           H  
ATOM   4398  HA  ILE   283      92.422 111.350  65.945  1.00  0.00           H  
ATOM   4399  HB  ILE   283      95.098 109.777  65.503  1.00  0.00           H  
ATOM   4400 HG12 ILE   283      94.904 112.718  65.961  1.00  0.00           H  
ATOM   4401 HG13 ILE   283      95.162 111.420  67.272  1.00  0.00           H  
ATOM   4402 HG21 ILE   283      93.905 112.028  63.904  1.00  0.00           H  
ATOM   4403 HG22 ILE   283      95.346 111.173  63.417  1.00  0.00           H  
ATOM   4404 HG23 ILE   283      93.788 110.264  63.348  1.00  0.00           H  
ATOM   4405 HD11 ILE   283      96.983 111.812  64.943  1.00  0.00           H  
ATOM   4406 HD12 ILE   283      97.222 112.505  66.519  1.00  0.00           H  
ATOM   4407 HD13 ILE   283      97.289 110.797  66.448  1.00  0.00           H  
ATOM   4408  N   PHE   284      92.611 108.070  65.369  1.00  0.00           N  
ATOM   4409  CA  PHE   284      92.148 107.003  64.451  1.00  0.00           C  
ATOM   4410  C   PHE   284      92.286 105.667  65.156  1.00  0.00           C  
ATOM   4411  O   PHE   284      93.219 105.399  65.855  1.00  0.00           O  
ATOM   4412  CB  PHE   284      92.791 107.061  63.088  1.00  0.00           C  
ATOM   4413  CG  PHE   284      92.356 105.958  62.210  1.00  0.00           C  
ATOM   4414  CD1 PHE   284      91.293 106.237  61.331  1.00  0.00           C  
ATOM   4415  CD2 PHE   284      93.154 104.834  61.968  1.00  0.00           C  
ATOM   4416  CE1 PHE   284      90.876 105.312  60.302  1.00  0.00           C  
ATOM   4417  CE2 PHE   284      92.795 103.919  60.930  1.00  0.00           C  
ATOM   4418  CZ  PHE   284      91.699 104.230  60.077  1.00  0.00           C  
ATOM   4419  H   PHE   284      93.435 108.049  65.953  1.00  0.00           H  
ATOM   4420  HA  PHE   284      91.067 107.052  64.325  1.00  0.00           H  
ATOM   4421  HB2 PHE   284      92.662 108.061  62.673  1.00  0.00           H  
ATOM   4422  HB3 PHE   284      93.872 106.982  63.205  1.00  0.00           H  
ATOM   4423  HD1 PHE   284      90.720 107.132  61.525  1.00  0.00           H  
ATOM   4424  HD2 PHE   284      94.096 104.723  62.485  1.00  0.00           H  
ATOM   4425  HE1 PHE   284      90.141 105.758  59.648  1.00  0.00           H  
ATOM   4426  HE2 PHE   284      93.397 103.063  60.663  1.00  0.00           H  
ATOM   4427  HZ  PHE   284      91.484 103.507  59.305  1.00  0.00           H  
ATOM   4428  N   THR   285      91.284 104.758  64.942  1.00  0.00           N  
ATOM   4429  CA  THR   285      91.238 103.390  65.469  1.00  0.00           C  
ATOM   4430  C   THR   285      90.583 102.423  64.501  1.00  0.00           C  
ATOM   4431  O   THR   285      89.537 102.724  63.882  1.00  0.00           O  
ATOM   4432  CB  THR   285      90.706 103.340  66.898  1.00  0.00           C  
ATOM   4433  CG2 THR   285      89.257 103.678  66.970  1.00  0.00           C  
ATOM   4434  OG1 THR   285      90.858 102.032  67.399  1.00  0.00           O  
ATOM   4435  H   THR   285      90.550 105.074  64.324  1.00  0.00           H  
ATOM   4436  HA  THR   285      92.303 103.164  65.434  1.00  0.00           H  
ATOM   4437  HB  THR   285      91.274 104.062  67.484  1.00  0.00           H  
ATOM   4438  HG1 THR   285      91.751 102.112  67.741  1.00  0.00           H  
ATOM   4439 HG21 THR   285      88.963 103.601  68.017  1.00  0.00           H  
ATOM   4440 HG22 THR   285      89.184 104.684  66.557  1.00  0.00           H  
ATOM   4441 HG23 THR   285      88.660 102.935  66.441  1.00  0.00           H  
ATOM   4442  N   ASP   286      91.311 101.317  64.197  1.00  0.00           N  
ATOM   4443  CA  ASP   286      90.975 100.196  63.311  1.00  0.00           C  
ATOM   4444  C   ASP   286      90.957  98.849  64.035  1.00  0.00           C  
ATOM   4445  O   ASP   286      91.331  98.727  65.233  1.00  0.00           O  
ATOM   4446  CB  ASP   286      91.983 100.218  62.204  1.00  0.00           C  
ATOM   4447  CG  ASP   286      91.490  99.481  60.887  1.00  0.00           C  
ATOM   4448  OD1 ASP   286      90.359  99.016  60.861  1.00  0.00           O  
ATOM   4449  OD2 ASP   286      92.234  99.454  59.929  1.00  0.00           O1-
ATOM   4450  H   ASP   286      92.118 101.146  64.780  1.00  0.00           H  
ATOM   4451  HA  ASP   286      90.027 100.348  62.796  1.00  0.00           H  
ATOM   4452  HB2 ASP   286      92.268 101.227  61.908  1.00  0.00           H  
ATOM   4453  HB3 ASP   286      92.805  99.576  62.522  1.00  0.00           H  
ATOM   4454  N   THR   287      90.433  97.816  63.404  1.00  0.00           N  
ATOM   4455  CA  THR   287      90.038  96.510  63.952  1.00  0.00           C  
ATOM   4456  C   THR   287      89.932  95.387  62.924  1.00  0.00           C  
ATOM   4457  O   THR   287      89.570  95.659  61.762  1.00  0.00           O  
ATOM   4458  CB  THR   287      88.801  96.673  64.774  1.00  0.00           C  
ATOM   4459  CG2 THR   287      87.618  96.864  63.867  1.00  0.00           C  
ATOM   4460  OG1 THR   287      88.519  95.519  65.665  1.00  0.00           O  
ATOM   4461  H   THR   287      90.107  97.896  62.451  1.00  0.00           H  
ATOM   4462  HA  THR   287      90.887  96.260  64.588  1.00  0.00           H  
ATOM   4463  HB  THR   287      88.915  97.508  65.465  1.00  0.00           H  
ATOM   4464  HG1 THR   287      89.276  95.482  66.255  1.00  0.00           H  
ATOM   4465 HG21 THR   287      87.089  95.957  63.573  1.00  0.00           H  
ATOM   4466 HG22 THR   287      86.847  97.492  64.313  1.00  0.00           H  
ATOM   4467 HG23 THR   287      87.918  97.378  62.955  1.00  0.00           H  
ATOM   4468  N   VAL   288      90.202  94.183  63.322  1.00  0.00           N  
ATOM   4469  CA  VAL   288      90.007  92.843  62.726  1.00  0.00           C  
ATOM   4470  C   VAL   288      89.519  91.740  63.647  1.00  0.00           C  
ATOM   4471  O   VAL   288      90.131  91.635  64.772  1.00  0.00           O  
ATOM   4472  CB  VAL   288      91.276  92.333  62.139  1.00  0.00           C  
ATOM   4473  CG1 VAL   288      91.529  93.094  60.766  1.00  0.00           C  
ATOM   4474  CG2 VAL   288      92.644  92.622  62.973  1.00  0.00           C  
ATOM   4475  H   VAL   288      90.597  94.218  64.251  1.00  0.00           H  
ATOM   4476  HA  VAL   288      89.282  93.018  61.931  1.00  0.00           H  
ATOM   4477  HB  VAL   288      91.217  91.269  61.908  1.00  0.00           H  
ATOM   4478 HG11 VAL   288      92.382  92.701  60.213  1.00  0.00           H  
ATOM   4479 HG12 VAL   288      90.633  93.044  60.148  1.00  0.00           H  
ATOM   4480 HG13 VAL   288      91.704  94.130  61.060  1.00  0.00           H  
ATOM   4481 HG21 VAL   288      93.463  92.409  62.286  1.00  0.00           H  
ATOM   4482 HG22 VAL   288      92.804  93.651  63.295  1.00  0.00           H  
ATOM   4483 HG23 VAL   288      92.648  92.110  63.935  1.00  0.00           H  
ATOM   4484  N   ILE   289      88.568  90.857  63.243  1.00  0.00           N  
ATOM   4485  CA  ILE   289      87.976  89.724  63.980  1.00  0.00           C  
ATOM   4486  C   ILE   289      88.381  88.313  63.469  1.00  0.00           C  
ATOM   4487  O   ILE   289      88.541  88.101  62.311  1.00  0.00           O  
ATOM   4488  CB  ILE   289      86.459  90.056  63.980  1.00  0.00           C  
ATOM   4489  CG1 ILE   289      85.675  89.182  65.000  1.00  0.00           C  
ATOM   4490  CG2 ILE   289      85.904  89.961  62.519  1.00  0.00           C  
ATOM   4491  CD1 ILE   289      84.404  89.934  65.489  1.00  0.00           C  
ATOM   4492  H   ILE   289      88.170  91.075  62.341  1.00  0.00           H  
ATOM   4493  HA  ILE   289      88.290  89.733  65.024  1.00  0.00           H  
ATOM   4494  HB  ILE   289      86.325  91.047  64.414  1.00  0.00           H  
ATOM   4495 HG12 ILE   289      85.571  88.213  64.510  1.00  0.00           H  
ATOM   4496 HG13 ILE   289      86.308  88.987  65.865  1.00  0.00           H  
ATOM   4497 HG21 ILE   289      86.161  89.068  61.950  1.00  0.00           H  
ATOM   4498 HG22 ILE   289      84.832  89.907  62.710  1.00  0.00           H  
ATOM   4499 HG23 ILE   289      86.137  90.913  62.041  1.00  0.00           H  
ATOM   4500 HD11 ILE   289      83.663  89.224  65.856  1.00  0.00           H  
ATOM   4501 HD12 ILE   289      84.748  90.536  66.330  1.00  0.00           H  
ATOM   4502 HD13 ILE   289      83.961  90.498  64.669  1.00  0.00           H  
ATOM   4503  N   PHE   290      88.596  87.429  64.421  1.00  0.00           N  
ATOM   4504  CA  PHE   290      89.024  86.038  64.268  1.00  0.00           C  
ATOM   4505  C   PHE   290      87.853  85.216  64.734  1.00  0.00           C  
ATOM   4506  O   PHE   290      87.236  85.609  65.686  1.00  0.00           O  
ATOM   4507  CB  PHE   290      90.253  85.682  65.097  1.00  0.00           C  
ATOM   4508  CG  PHE   290      91.582  86.229  64.654  1.00  0.00           C  
ATOM   4509  CD1 PHE   290      91.842  87.628  64.659  1.00  0.00           C  
ATOM   4510  CD2 PHE   290      92.574  85.337  64.034  1.00  0.00           C  
ATOM   4511  CE1 PHE   290      93.047  88.081  64.142  1.00  0.00           C  
ATOM   4512  CE2 PHE   290      93.734  85.875  63.489  1.00  0.00           C  
ATOM   4513  CZ  PHE   290      94.015  87.235  63.515  1.00  0.00           C  
ATOM   4514  H   PHE   290      88.358  87.685  65.369  1.00  0.00           H  
ATOM   4515  HA  PHE   290      89.145  85.733  63.228  1.00  0.00           H  
ATOM   4516  HB2 PHE   290      89.974  86.002  66.100  1.00  0.00           H  
ATOM   4517  HB3 PHE   290      90.272  84.599  65.215  1.00  0.00           H  
ATOM   4518  HD1 PHE   290      91.119  88.364  64.979  1.00  0.00           H  
ATOM   4519  HD2 PHE   290      92.249  84.318  63.883  1.00  0.00           H  
ATOM   4520  HE1 PHE   290      93.309  89.126  64.231  1.00  0.00           H  
ATOM   4521  HE2 PHE   290      94.394  85.251  62.904  1.00  0.00           H  
ATOM   4522  HZ  PHE   290      94.928  87.699  63.170  1.00  0.00           H  
ATOM   4523  N   ARG   291      87.590  84.099  64.075  1.00  0.00           N  
ATOM   4524  CA  ARG   291      86.869  83.003  64.746  1.00  0.00           C  
ATOM   4525  C   ARG   291      87.737  81.852  65.052  1.00  0.00           C  
ATOM   4526  O   ARG   291      88.561  81.454  64.180  1.00  0.00           O  
ATOM   4527  CB  ARG   291      85.777  82.439  63.836  1.00  0.00           C  
ATOM   4528  CG  ARG   291      84.829  81.391  64.586  1.00  0.00           C  
ATOM   4529  CD  ARG   291      83.555  80.939  63.963  1.00  0.00           C  
ATOM   4530  NE  ARG   291      82.444  81.838  64.236  1.00  0.00           N  
ATOM   4531  CZ  ARG   291      81.744  81.806  65.347  1.00  0.00           C  
ATOM   4532  NH1 ARG   291      81.928  81.025  66.317  1.00  0.00           N1+
ATOM   4533  NH2 ARG   291      80.659  82.588  65.440  1.00  0.00           N  
ATOM   4534  H   ARG   291      87.973  84.062  63.141  1.00  0.00           H  
ATOM   4535  HA  ARG   291      86.377  83.319  65.665  1.00  0.00           H  
ATOM   4536  HB2 ARG   291      85.080  83.270  63.723  1.00  0.00           H  
ATOM   4537  HB3 ARG   291      85.915  82.118  62.803  1.00  0.00           H  
ATOM   4538  HG2 ARG   291      85.469  80.510  64.619  1.00  0.00           H  
ATOM   4539  HG3 ARG   291      84.696  81.653  65.635  1.00  0.00           H  
ATOM   4540  HD2 ARG   291      83.709  80.788  62.894  1.00  0.00           H  
ATOM   4541  HD3 ARG   291      83.251  79.956  64.323  1.00  0.00           H  
ATOM   4542  HE  ARG   291      82.071  82.311  63.425  1.00  0.00           H  
ATOM   4543 HH11 ARG   291      82.737  80.421  66.281  1.00  0.00           H  
ATOM   4544 HH12 ARG   291      81.278  80.836  67.066  1.00  0.00           H  
ATOM   4545 HH21 ARG   291      80.422  83.295  64.758  1.00  0.00           H  
ATOM   4546 HH22 ARG   291      80.051  82.427  66.230  1.00  0.00           H  
ATOM   4547  N   ILE   292      87.754  81.325  66.260  1.00  0.00           N  
ATOM   4548  CA  ILE   292      88.445  79.992  66.523  1.00  0.00           C  
ATOM   4549  C   ILE   292      87.577  78.938  65.935  1.00  0.00           C  
ATOM   4550  O   ILE   292      86.390  78.839  66.258  1.00  0.00           O  
ATOM   4551  CB  ILE   292      88.833  79.907  68.032  1.00  0.00           C  
ATOM   4552  CG1 ILE   292      89.992  80.899  68.301  1.00  0.00           C  
ATOM   4553  CG2 ILE   292      89.102  78.440  68.357  1.00  0.00           C  
ATOM   4554  CD1 ILE   292      90.397  80.957  69.764  1.00  0.00           C  
ATOM   4555  H   ILE   292      87.123  81.860  66.840  1.00  0.00           H  
ATOM   4556  HA  ILE   292      89.391  79.998  65.981  1.00  0.00           H  
ATOM   4557  HB  ILE   292      87.869  80.175  68.466  1.00  0.00           H  
ATOM   4558 HG12 ILE   292      90.815  80.537  67.686  1.00  0.00           H  
ATOM   4559 HG13 ILE   292      89.809  81.933  68.007  1.00  0.00           H  
ATOM   4560 HG21 ILE   292      89.810  78.159  67.577  1.00  0.00           H  
ATOM   4561 HG22 ILE   292      89.558  78.250  69.328  1.00  0.00           H  
ATOM   4562 HG23 ILE   292      88.186  77.860  68.242  1.00  0.00           H  
ATOM   4563 HD11 ILE   292      90.793  79.968  69.991  1.00  0.00           H  
ATOM   4564 HD12 ILE   292      91.183  81.712  69.760  1.00  0.00           H  
ATOM   4565 HD13 ILE   292      89.700  81.413  70.467  1.00  0.00           H  
ATOM   4566  N   ALA   293      88.269  77.980  65.195  1.00  0.00           N  
ATOM   4567  CA  ALA   293      87.684  76.746  64.692  1.00  0.00           C  
ATOM   4568  C   ALA   293      87.228  75.795  65.768  1.00  0.00           C  
ATOM   4569  O   ALA   293      87.937  75.535  66.712  1.00  0.00           O  
ATOM   4570  CB  ALA   293      88.770  76.091  63.817  1.00  0.00           C  
ATOM   4571  H   ALA   293      89.263  78.075  65.046  1.00  0.00           H  
ATOM   4572  HA  ALA   293      86.849  77.056  64.064  1.00  0.00           H  
ATOM   4573  HB1 ALA   293      89.703  75.979  64.369  1.00  0.00           H  
ATOM   4574  HB2 ALA   293      88.449  75.184  63.304  1.00  0.00           H  
ATOM   4575  HB3 ALA   293      88.961  76.806  63.017  1.00  0.00           H  
ATOM   4576  N   PRO   294      85.906  75.333  65.769  1.00  0.00           N  
ATOM   4577  CA  PRO   294      85.303  74.365  66.758  1.00  0.00           C  
ATOM   4578  C   PRO   294      86.060  73.015  66.727  1.00  0.00           C  
ATOM   4579  O   PRO   294      86.717  72.718  65.760  1.00  0.00           O  
ATOM   4580  CB  PRO   294      83.816  74.199  66.312  1.00  0.00           C  
ATOM   4581  CG  PRO   294      83.848  74.589  64.877  1.00  0.00           C  
ATOM   4582  CD  PRO   294      84.845  75.687  64.770  1.00  0.00           C  
ATOM   4583  HA  PRO   294      85.406  74.798  67.753  1.00  0.00           H  
ATOM   4584  HB2 PRO   294      83.434  73.184  66.421  1.00  0.00           H  
ATOM   4585  HB3 PRO   294      83.207  74.965  66.792  1.00  0.00           H  
ATOM   4586  HG2 PRO   294      84.266  73.773  64.288  1.00  0.00           H  
ATOM   4587  HG3 PRO   294      82.924  74.833  64.352  1.00  0.00           H  
ATOM   4588  HD2 PRO   294      85.115  75.714  63.714  1.00  0.00           H  
ATOM   4589  HD3 PRO   294      84.330  76.616  65.017  1.00  0.00           H  
ATOM   4590  N   TRP   295      85.893  72.153  67.743  1.00  0.00           N  
ATOM   4591  CA  TRP   295      85.995  70.696  67.514  1.00  0.00           C  
ATOM   4592  C   TRP   295      84.839  70.052  66.778  1.00  0.00           C  
ATOM   4593  O   TRP   295      83.677  70.408  66.890  1.00  0.00           O  
ATOM   4594  CB  TRP   295      86.351  69.978  68.852  1.00  0.00           C  
ATOM   4595  CG  TRP   295      86.301  68.451  68.977  1.00  0.00           C  
ATOM   4596  CD1 TRP   295      87.351  67.676  68.800  1.00  0.00           C  
ATOM   4597  CD2 TRP   295      85.184  67.502  69.225  1.00  0.00           C  
ATOM   4598  CE2 TRP   295      85.735  66.197  69.509  1.00  0.00           C  
ATOM   4599  CE3 TRP   295      83.804  67.678  69.422  1.00  0.00           C  
ATOM   4600  NE1 TRP   295      87.072  66.403  69.274  1.00  0.00           N  
ATOM   4601  CZ2 TRP   295      84.944  65.140  69.928  1.00  0.00           C  
ATOM   4602  CZ3 TRP   295      83.016  66.588  69.736  1.00  0.00           C  
ATOM   4603  CH2 TRP   295      83.599  65.357  70.075  1.00  0.00           C  
ATOM   4604  H   TRP   295      85.329  72.391  68.547  1.00  0.00           H  
ATOM   4605  HA  TRP   295      86.900  70.591  66.915  1.00  0.00           H  
ATOM   4606  HB2 TRP   295      87.328  70.321  69.191  1.00  0.00           H  
ATOM   4607  HB3 TRP   295      85.644  70.334  69.602  1.00  0.00           H  
ATOM   4608  HD1 TRP   295      88.342  67.972  68.489  1.00  0.00           H  
ATOM   4609  HE1 TRP   295      87.674  65.633  69.529  1.00  0.00           H  
ATOM   4610  HE3 TRP   295      83.390  68.672  69.351  1.00  0.00           H  
ATOM   4611  HZ2 TRP   295      85.358  64.173  70.174  1.00  0.00           H  
ATOM   4612  HZ3 TRP   295      81.958  66.778  69.840  1.00  0.00           H  
ATOM   4613  HH2 TRP   295      82.898  64.544  70.194  1.00  0.00           H  
ATOM   4614  N   ILE   296      85.058  68.960  66.034  1.00  0.00           N  
ATOM   4615  CA  ILE   296      84.109  68.388  65.073  1.00  0.00           C  
ATOM   4616  C   ILE   296      84.110  66.902  65.221  1.00  0.00           C  
ATOM   4617  O   ILE   296      85.177  66.287  65.086  1.00  0.00           O  
ATOM   4618  CB  ILE   296      84.318  68.885  63.627  1.00  0.00           C  
ATOM   4619  CG1 ILE   296      84.273  70.406  63.537  1.00  0.00           C  
ATOM   4620  CG2 ILE   296      83.251  68.185  62.780  1.00  0.00           C  
ATOM   4621  CD1 ILE   296      84.287  70.967  62.136  1.00  0.00           C  
ATOM   4622  H   ILE   296      86.030  68.685  66.034  1.00  0.00           H  
ATOM   4623  HA  ILE   296      83.151  68.781  65.413  1.00  0.00           H  
ATOM   4624  HB  ILE   296      85.323  68.544  63.378  1.00  0.00           H  
ATOM   4625 HG12 ILE   296      83.471  70.862  64.118  1.00  0.00           H  
ATOM   4626 HG13 ILE   296      85.179  70.698  64.068  1.00  0.00           H  
ATOM   4627 HG21 ILE   296      82.261  68.408  63.178  1.00  0.00           H  
ATOM   4628 HG22 ILE   296      83.431  68.601  61.788  1.00  0.00           H  
ATOM   4629 HG23 ILE   296      83.458  67.124  62.916  1.00  0.00           H  
ATOM   4630 HD11 ILE   296      83.327  70.761  61.663  1.00  0.00           H  
ATOM   4631 HD12 ILE   296      84.319  72.052  62.235  1.00  0.00           H  
ATOM   4632 HD13 ILE   296      85.209  70.605  61.679  1.00  0.00           H  
ATOM   4633  N   MET   297      82.955  66.248  65.530  1.00  0.00           N  
ATOM   4634  CA  MET   297      82.813  64.759  65.707  1.00  0.00           C  
ATOM   4635  C   MET   297      82.614  63.965  64.402  1.00  0.00           C  
ATOM   4636  O   MET   297      81.818  64.381  63.561  1.00  0.00           O  
ATOM   4637  CB  MET   297      81.744  64.395  66.717  1.00  0.00           C  
ATOM   4638  CG  MET   297      82.007  63.050  67.469  1.00  0.00           C  
ATOM   4639  SD  MET   297      80.562  62.134  68.177  1.00  0.00           S  
ATOM   4640  CE  MET   297      79.824  63.468  69.139  1.00  0.00           C  
ATOM   4641  H   MET   297      82.104  66.788  65.464  1.00  0.00           H  
ATOM   4642  HA  MET   297      83.724  64.390  66.177  1.00  0.00           H  
ATOM   4643  HB2 MET   297      81.748  65.156  67.497  1.00  0.00           H  
ATOM   4644  HB3 MET   297      80.756  64.439  66.258  1.00  0.00           H  
ATOM   4645  HG2 MET   297      82.583  62.471  66.748  1.00  0.00           H  
ATOM   4646  HG3 MET   297      82.598  63.326  68.342  1.00  0.00           H  
ATOM   4647  HE1 MET   297      79.566  64.209  68.382  1.00  0.00           H  
ATOM   4648  HE2 MET   297      78.854  63.372  69.627  1.00  0.00           H  
ATOM   4649  HE3 MET   297      80.557  63.817  69.866  1.00  0.00           H  
ATOM   4650  N   THR   298      83.415  62.885  64.129  1.00  0.00           N  
ATOM   4651  CA  THR   298      83.315  62.061  62.946  1.00  0.00           C  
ATOM   4652  C   THR   298      82.304  60.783  63.073  1.00  0.00           C  
ATOM   4653  O   THR   298      82.691  59.755  63.577  1.00  0.00           O  
ATOM   4654  CB  THR   298      84.660  61.544  62.462  1.00  0.00           C  
ATOM   4655  CG2 THR   298      85.540  62.676  61.832  1.00  0.00           C  
ATOM   4656  OG1 THR   298      85.470  60.986  63.543  1.00  0.00           O  
ATOM   4657  H   THR   298      84.004  62.548  64.876  1.00  0.00           H  
ATOM   4658  HA  THR   298      82.972  62.739  62.165  1.00  0.00           H  
ATOM   4659  HB  THR   298      84.496  60.786  61.696  1.00  0.00           H  
ATOM   4660  HG1 THR   298      84.933  60.358  64.031  1.00  0.00           H  
ATOM   4661 HG21 THR   298      86.498  62.222  61.580  1.00  0.00           H  
ATOM   4662 HG22 THR   298      85.161  63.149  60.926  1.00  0.00           H  
ATOM   4663 HG23 THR   298      85.720  63.445  62.584  1.00  0.00           H  
ATOM   4664  N   PRO   299      81.078  60.946  62.528  1.00  0.00           N  
ATOM   4665  CA  PRO   299      80.097  59.865  62.545  1.00  0.00           C  
ATOM   4666  C   PRO   299      80.536  58.462  61.904  1.00  0.00           C  
ATOM   4667  O   PRO   299      81.371  58.471  60.915  1.00  0.00           O  
ATOM   4668  CB  PRO   299      78.942  60.317  61.649  1.00  0.00           C  
ATOM   4669  CG  PRO   299      79.360  61.683  61.080  1.00  0.00           C  
ATOM   4670  CD  PRO   299      80.543  62.132  61.942  1.00  0.00           C  
ATOM   4671  HA  PRO   299      79.779  59.753  63.581  1.00  0.00           H  
ATOM   4672  HB2 PRO   299      78.796  59.597  60.843  1.00  0.00           H  
ATOM   4673  HB3 PRO   299      78.093  60.248  62.330  1.00  0.00           H  
ATOM   4674  HG2 PRO   299      79.713  61.523  60.062  1.00  0.00           H  
ATOM   4675  HG3 PRO   299      78.591  62.455  61.068  1.00  0.00           H  
ATOM   4676  HD2 PRO   299      81.231  62.743  61.358  1.00  0.00           H  
ATOM   4677  HD3 PRO   299      80.077  62.819  62.648  1.00  0.00           H  
ATOM   4678  N   ASN   300      80.036  57.286  62.311  1.00  0.00           N  
ATOM   4679  CA  ASN   300      80.307  55.926  61.865  1.00  0.00           C  
ATOM   4680  C   ASN   300      80.166  55.755  60.438  1.00  0.00           C  
ATOM   4681  O   ASN   300      80.760  54.775  59.971  1.00  0.00           O  
ATOM   4682  CB  ASN   300      79.266  55.083  62.649  1.00  0.00           C  
ATOM   4683  CG  ASN   300      79.486  53.586  62.841  1.00  0.00           C  
ATOM   4684  ND2 ASN   300      78.451  52.723  62.766  1.00  0.00           N  
ATOM   4685  OD1 ASN   300      80.528  53.076  63.163  1.00  0.00           O  
ATOM   4686  H   ASN   300      79.337  57.379  63.034  1.00  0.00           H  
ATOM   4687  HA  ASN   300      81.281  55.582  62.212  1.00  0.00           H  
ATOM   4688  HB2 ASN   300      79.244  55.433  63.681  1.00  0.00           H  
ATOM   4689  HB3 ASN   300      78.291  55.218  62.179  1.00  0.00           H  
ATOM   4690 HD21 ASN   300      78.598  51.794  63.133  1.00  0.00           H  
ATOM   4691 HD22 ASN   300      77.523  52.993  62.474  1.00  0.00           H  
ATOM   4692  N   ILE   301      79.489  56.522  59.668  1.00  0.00           N  
ATOM   4693  CA  ILE   301      79.282  56.419  58.213  1.00  0.00           C  
ATOM   4694  C   ILE   301      80.541  56.812  57.443  1.00  0.00           C  
ATOM   4695  O   ILE   301      80.695  56.442  56.257  1.00  0.00           O  
ATOM   4696  CB  ILE   301      78.123  57.361  57.857  1.00  0.00           C  
ATOM   4697  CG1 ILE   301      76.828  56.948  58.581  1.00  0.00           C  
ATOM   4698  CG2 ILE   301      77.979  57.483  56.407  1.00  0.00           C  
ATOM   4699  CD1 ILE   301      76.601  57.710  59.970  1.00  0.00           C  
ATOM   4700  H   ILE   301      79.096  57.300  60.178  1.00  0.00           H  
ATOM   4701  HA  ILE   301      79.011  55.422  57.864  1.00  0.00           H  
ATOM   4702  HB  ILE   301      78.438  58.344  58.207  1.00  0.00           H  
ATOM   4703 HG12 ILE   301      75.937  57.000  57.956  1.00  0.00           H  
ATOM   4704 HG13 ILE   301      76.825  55.875  58.772  1.00  0.00           H  
ATOM   4705 HG21 ILE   301      78.060  56.564  55.826  1.00  0.00           H  
ATOM   4706 HG22 ILE   301      77.103  58.090  56.178  1.00  0.00           H  
ATOM   4707 HG23 ILE   301      78.725  58.158  55.986  1.00  0.00           H  
ATOM   4708 HD11 ILE   301      76.912  58.754  59.943  1.00  0.00           H  
ATOM   4709 HD12 ILE   301      75.554  57.574  60.243  1.00  0.00           H  
ATOM   4710 HD13 ILE   301      77.179  57.182  60.728  1.00  0.00           H  
ATOM   4711  N   LEU   302      81.474  57.483  58.085  1.00  0.00           N  
ATOM   4712  CA  LEU   302      82.783  57.930  57.502  1.00  0.00           C  
ATOM   4713  C   LEU   302      83.704  56.690  57.601  1.00  0.00           C  
ATOM   4714  O   LEU   302      83.663  55.882  58.510  1.00  0.00           O  
ATOM   4715  CB  LEU   302      83.260  59.267  58.304  1.00  0.00           C  
ATOM   4716  CG  LEU   302      82.366  60.566  58.309  1.00  0.00           C  
ATOM   4717  CD1 LEU   302      83.186  61.651  58.976  1.00  0.00           C  
ATOM   4718  CD2 LEU   302      81.811  61.082  56.968  1.00  0.00           C  
ATOM   4719  H   LEU   302      81.205  57.726  59.028  1.00  0.00           H  
ATOM   4720  HA  LEU   302      82.630  58.139  56.444  1.00  0.00           H  
ATOM   4721  HB2 LEU   302      83.464  58.936  59.323  1.00  0.00           H  
ATOM   4722  HB3 LEU   302      84.221  59.508  57.850  1.00  0.00           H  
ATOM   4723  HG  LEU   302      81.497  60.235  58.877  1.00  0.00           H  
ATOM   4724 HD11 LEU   302      84.135  61.695  58.442  1.00  0.00           H  
ATOM   4725 HD12 LEU   302      82.765  62.654  58.919  1.00  0.00           H  
ATOM   4726 HD13 LEU   302      83.363  61.409  60.025  1.00  0.00           H  
ATOM   4727 HD21 LEU   302      82.607  61.596  56.429  1.00  0.00           H  
ATOM   4728 HD22 LEU   302      81.517  60.169  56.450  1.00  0.00           H  
ATOM   4729 HD23 LEU   302      80.922  61.672  57.188  1.00  0.00           H  
ATOM   4730  N   PRO   303      84.621  56.579  56.703  1.00  0.00           N  
ATOM   4731  CA  PRO   303      85.506  55.422  56.751  1.00  0.00           C  
ATOM   4732  C   PRO   303      86.536  55.451  57.866  1.00  0.00           C  
ATOM   4733  O   PRO   303      87.022  56.467  58.239  1.00  0.00           O  
ATOM   4734  CB  PRO   303      86.217  55.349  55.374  1.00  0.00           C  
ATOM   4735  CG  PRO   303      85.318  56.163  54.486  1.00  0.00           C  
ATOM   4736  CD  PRO   303      84.870  57.206  55.358  1.00  0.00           C  
ATOM   4737  HA  PRO   303      84.960  54.479  56.755  1.00  0.00           H  
ATOM   4738  HB2 PRO   303      87.232  55.731  55.483  1.00  0.00           H  
ATOM   4739  HB3 PRO   303      86.339  54.344  54.970  1.00  0.00           H  
ATOM   4740  HG2 PRO   303      85.858  56.734  53.731  1.00  0.00           H  
ATOM   4741  HG3 PRO   303      84.556  55.477  54.117  1.00  0.00           H  
ATOM   4742  HD2 PRO   303      85.604  58.009  55.296  1.00  0.00           H  
ATOM   4743  HD3 PRO   303      83.863  57.524  55.087  1.00  0.00           H  
ATOM   4744  N   PRO   304      86.824  54.330  58.493  1.00  0.00           N  
ATOM   4745  CA  PRO   304      87.675  54.249  59.676  1.00  0.00           C  
ATOM   4746  C   PRO   304      89.167  54.136  59.289  1.00  0.00           C  
ATOM   4747  O   PRO   304      89.416  53.562  58.213  1.00  0.00           O  
ATOM   4748  CB  PRO   304      87.107  53.086  60.446  1.00  0.00           C  
ATOM   4749  CG  PRO   304      86.709  52.166  59.333  1.00  0.00           C  
ATOM   4750  CD  PRO   304      86.279  53.064  58.214  1.00  0.00           C  
ATOM   4751  HA  PRO   304      87.540  55.127  60.308  1.00  0.00           H  
ATOM   4752  HB2 PRO   304      87.703  52.534  61.173  1.00  0.00           H  
ATOM   4753  HB3 PRO   304      86.185  53.384  60.945  1.00  0.00           H  
ATOM   4754  HG2 PRO   304      87.550  51.654  58.865  1.00  0.00           H  
ATOM   4755  HG3 PRO   304      85.957  51.466  59.694  1.00  0.00           H  
ATOM   4756  HD2 PRO   304      86.665  52.579  57.317  1.00  0.00           H  
ATOM   4757  HD3 PRO   304      85.201  53.141  58.069  1.00  0.00           H  
ATOM   4758  N   VAL   305      90.080  54.611  60.111  1.00  0.00           N  
ATOM   4759  CA  VAL   305      91.526  54.566  59.877  1.00  0.00           C  
ATOM   4760  C   VAL   305      92.347  53.927  60.976  1.00  0.00           C  
ATOM   4761  O   VAL   305      93.378  53.349  60.663  1.00  0.00           O  
ATOM   4762  CB  VAL   305      92.190  55.896  59.471  1.00  0.00           C  
ATOM   4763  CG1 VAL   305      91.734  56.534  58.156  1.00  0.00           C  
ATOM   4764  CG2 VAL   305      92.028  56.984  60.570  1.00  0.00           C  
ATOM   4765  H   VAL   305      89.787  55.152  60.912  1.00  0.00           H  
ATOM   4766  HA  VAL   305      91.667  53.852  59.066  1.00  0.00           H  
ATOM   4767  HB  VAL   305      93.266  55.768  59.357  1.00  0.00           H  
ATOM   4768 HG11 VAL   305      92.001  55.978  57.257  1.00  0.00           H  
ATOM   4769 HG12 VAL   305      90.652  56.666  58.142  1.00  0.00           H  
ATOM   4770 HG13 VAL   305      92.237  57.496  58.061  1.00  0.00           H  
ATOM   4771 HG21 VAL   305      92.620  57.861  60.307  1.00  0.00           H  
ATOM   4772 HG22 VAL   305      90.976  57.268  60.622  1.00  0.00           H  
ATOM   4773 HG23 VAL   305      92.248  56.545  61.543  1.00  0.00           H  
ATOM   4774  N   SER   306      91.892  53.987  62.212  1.00  0.00           N  
ATOM   4775  CA  SER   306      92.475  53.373  63.360  1.00  0.00           C  
ATOM   4776  C   SER   306      91.460  52.748  64.180  1.00  0.00           C  
ATOM   4777  O   SER   306      90.387  53.315  64.382  1.00  0.00           O  
ATOM   4778  CB  SER   306      93.465  54.236  64.081  1.00  0.00           C  
ATOM   4779  OG  SER   306      93.280  55.639  63.889  1.00  0.00           O  
ATOM   4780  H   SER   306      90.962  54.369  62.310  1.00  0.00           H  
ATOM   4781  HA  SER   306      92.948  52.513  62.886  1.00  0.00           H  
ATOM   4782  HB2 SER   306      93.360  54.004  65.141  1.00  0.00           H  
ATOM   4783  HB3 SER   306      94.497  53.945  63.883  1.00  0.00           H  
ATOM   4784  HG  SER   306      93.912  55.963  63.243  1.00  0.00           H  
ATOM   4785  N   VAL   307      91.818  51.554  64.712  1.00  0.00           N  
ATOM   4786  CA  VAL   307      91.000  50.790  65.685  1.00  0.00           C  
ATOM   4787  C   VAL   307      91.761  50.821  67.006  1.00  0.00           C  
ATOM   4788  O   VAL   307      92.984  50.603  67.074  1.00  0.00           O  
ATOM   4789  CB  VAL   307      90.712  49.385  65.207  1.00  0.00           C  
ATOM   4790  CG1 VAL   307      89.936  48.500  66.211  1.00  0.00           C  
ATOM   4791  CG2 VAL   307      90.069  49.414  63.794  1.00  0.00           C  
ATOM   4792  H   VAL   307      92.698  51.154  64.418  1.00  0.00           H  
ATOM   4793  HA  VAL   307      89.985  51.184  65.735  1.00  0.00           H  
ATOM   4794  HB  VAL   307      91.648  48.847  65.059  1.00  0.00           H  
ATOM   4795 HG11 VAL   307      90.120  47.510  65.793  1.00  0.00           H  
ATOM   4796 HG12 VAL   307      90.499  48.450  67.144  1.00  0.00           H  
ATOM   4797 HG13 VAL   307      88.884  48.748  66.357  1.00  0.00           H  
ATOM   4798 HG21 VAL   307      90.775  49.651  62.999  1.00  0.00           H  
ATOM   4799 HG22 VAL   307      89.618  48.452  63.554  1.00  0.00           H  
ATOM   4800 HG23 VAL   307      89.326  50.207  63.699  1.00  0.00           H  
ATOM   4801  N   PHE   308      91.048  51.114  68.115  1.00  0.00           N  
ATOM   4802  CA  PHE   308      91.608  50.918  69.440  1.00  0.00           C  
ATOM   4803  C   PHE   308      90.609  49.944  70.193  1.00  0.00           C  
ATOM   4804  O   PHE   308      89.768  50.535  70.880  1.00  0.00           O  
ATOM   4805  CB  PHE   308      91.816  52.256  70.166  1.00  0.00           C  
ATOM   4806  CG  PHE   308      92.746  53.239  69.477  1.00  0.00           C  
ATOM   4807  CD1 PHE   308      94.132  53.270  69.669  1.00  0.00           C  
ATOM   4808  CD2 PHE   308      92.151  54.137  68.521  1.00  0.00           C  
ATOM   4809  CE1 PHE   308      94.951  54.117  68.914  1.00  0.00           C  
ATOM   4810  CE2 PHE   308      92.988  55.075  67.816  1.00  0.00           C  
ATOM   4811  CZ  PHE   308      94.361  54.983  68.009  1.00  0.00           C  
ATOM   4812  H   PHE   308      90.069  51.291  67.939  1.00  0.00           H  
ATOM   4813  HA  PHE   308      92.580  50.431  69.360  1.00  0.00           H  
ATOM   4814  HB2 PHE   308      90.813  52.682  70.126  1.00  0.00           H  
ATOM   4815  HB3 PHE   308      92.260  52.196  71.159  1.00  0.00           H  
ATOM   4816  HD1 PHE   308      94.466  52.523  70.374  1.00  0.00           H  
ATOM   4817  HD2 PHE   308      91.101  54.061  68.280  1.00  0.00           H  
ATOM   4818  HE1 PHE   308      96.025  54.023  68.978  1.00  0.00           H  
ATOM   4819  HE2 PHE   308      92.648  55.694  66.998  1.00  0.00           H  
ATOM   4820  HZ  PHE   308      94.986  55.756  67.587  1.00  0.00           H  
ATOM   4821  N   VAL   309      90.951  48.650  70.262  1.00  0.00           N  
ATOM   4822  CA  VAL   309      90.511  47.734  71.359  1.00  0.00           C  
ATOM   4823  C   VAL   309      91.489  47.945  72.586  1.00  0.00           C  
ATOM   4824  O   VAL   309      92.701  48.307  72.421  1.00  0.00           O  
ATOM   4825  CB  VAL   309      90.351  46.236  70.970  1.00  0.00           C  
ATOM   4826  CG1 VAL   309      89.292  45.630  71.964  1.00  0.00           C  
ATOM   4827  CG2 VAL   309      89.869  45.969  69.480  1.00  0.00           C  
ATOM   4828  H   VAL   309      91.687  48.299  69.665  1.00  0.00           H  
ATOM   4829  HA  VAL   309      89.524  48.122  71.610  1.00  0.00           H  
ATOM   4830  HB  VAL   309      91.263  45.640  70.998  1.00  0.00           H  
ATOM   4831 HG11 VAL   309      89.586  45.903  72.977  1.00  0.00           H  
ATOM   4832 HG12 VAL   309      88.297  46.031  71.773  1.00  0.00           H  
ATOM   4833 HG13 VAL   309      89.307  44.548  71.831  1.00  0.00           H  
ATOM   4834 HG21 VAL   309      88.947  46.517  69.284  1.00  0.00           H  
ATOM   4835 HG22 VAL   309      90.641  46.440  68.872  1.00  0.00           H  
ATOM   4836 HG23 VAL   309      90.000  44.923  69.205  1.00  0.00           H  
ATOM   4837  N   CYS   310      90.941  47.818  73.765  1.00  0.00           N  
ATOM   4838  CA  CYS   310      91.499  48.066  75.096  1.00  0.00           C  
ATOM   4839  C   CYS   310      91.521  46.852  76.020  1.00  0.00           C  
ATOM   4840  O   CYS   310      90.642  45.997  75.893  1.00  0.00           O  
ATOM   4841  CB  CYS   310      90.498  49.116  75.722  1.00  0.00           C  
ATOM   4842  SG  CYS   310      91.228  49.823  77.197  1.00  0.00           S  
ATOM   4843  H   CYS   310      89.946  47.652  73.805  1.00  0.00           H  
ATOM   4844  HA  CYS   310      92.499  48.498  75.053  1.00  0.00           H  
ATOM   4845  HB2 CYS   310      90.111  49.921  75.097  1.00  0.00           H  
ATOM   4846  HB3 CYS   310      89.604  48.639  76.124  1.00  0.00           H  
ATOM   4847  HG  CYS   310      92.215  48.938  77.364  1.00  0.00           H  
ATOM   4848  N   CYS   311      92.619  46.678  76.824  1.00  0.00           N  
ATOM   4849  CA  CYS   311      92.488  45.482  77.696  1.00  0.00           C  
ATOM   4850  C   CYS   311      91.534  45.606  78.872  1.00  0.00           C  
ATOM   4851  O   CYS   311      91.282  46.803  79.253  1.00  0.00           O  
ATOM   4852  CB  CYS   311      93.957  45.241  78.258  1.00  0.00           C  
ATOM   4853  SG  CYS   311      95.139  45.034  76.863  1.00  0.00           S  
ATOM   4854  H   CYS   311      93.358  47.360  76.919  1.00  0.00           H  
ATOM   4855  HA  CYS   311      92.290  44.629  77.047  1.00  0.00           H  
ATOM   4856  HB2 CYS   311      94.159  46.206  78.722  1.00  0.00           H  
ATOM   4857  HB3 CYS   311      94.070  44.410  78.955  1.00  0.00           H  
ATOM   4858  HG  CYS   311      94.603  43.994  76.219  1.00  0.00           H  
ATOM   4859  N   MET   312      91.095  44.591  79.571  1.00  0.00           N  
ATOM   4860  CA  MET   312      91.397  43.212  79.443  1.00  0.00           C  
ATOM   4861  C   MET   312      90.099  42.362  79.373  1.00  0.00           C  
ATOM   4862  O   MET   312      89.062  42.814  79.762  1.00  0.00           O  
ATOM   4863  CB  MET   312      92.348  42.705  80.632  1.00  0.00           C  
ATOM   4864  CG  MET   312      91.590  42.512  81.986  1.00  0.00           C  
ATOM   4865  SD  MET   312      92.723  42.381  83.465  1.00  0.00           S  
ATOM   4866  CE  MET   312      91.379  42.349  84.774  1.00  0.00           C  
ATOM   4867  H   MET   312      90.213  44.762  80.034  1.00  0.00           H  
ATOM   4868  HA  MET   312      91.941  43.020  78.518  1.00  0.00           H  
ATOM   4869  HB2 MET   312      92.902  41.793  80.406  1.00  0.00           H  
ATOM   4870  HB3 MET   312      93.035  43.548  80.710  1.00  0.00           H  
ATOM   4871  HG2 MET   312      90.852  43.310  82.065  1.00  0.00           H  
ATOM   4872  HG3 MET   312      90.915  41.657  81.979  1.00  0.00           H  
ATOM   4873  HE1 MET   312      90.886  41.378  84.731  1.00  0.00           H  
ATOM   4874  HE2 MET   312      91.800  42.507  85.767  1.00  0.00           H  
ATOM   4875  HE3 MET   312      90.717  43.214  84.732  1.00  0.00           H  
ATOM   4876  N   LYS   313      90.182  41.090  79.029  1.00  0.00           N  
ATOM   4877  CA  LYS   313      89.206  40.090  79.247  1.00  0.00           C  
ATOM   4878  C   LYS   313      89.651  39.000  80.284  1.00  0.00           C  
ATOM   4879  O   LYS   313      90.880  38.737  80.291  1.00  0.00           O  
ATOM   4880  CB  LYS   313      88.774  39.364  77.932  1.00  0.00           C  
ATOM   4881  CG  LYS   313      89.936  38.738  77.150  1.00  0.00           C  
ATOM   4882  CD  LYS   313      89.426  38.152  75.770  1.00  0.00           C  
ATOM   4883  CE  LYS   313      90.513  37.660  74.865  1.00  0.00           C  
ATOM   4884  NZ  LYS   313      89.895  37.185  73.631  1.00  0.00           N1+
ATOM   4885  H   LYS   313      91.011  40.816  78.521  1.00  0.00           H  
ATOM   4886  HA  LYS   313      88.311  40.548  79.668  1.00  0.00           H  
ATOM   4887  HB2 LYS   313      87.991  38.672  78.242  1.00  0.00           H  
ATOM   4888  HB3 LYS   313      88.208  40.022  77.273  1.00  0.00           H  
ATOM   4889  HG2 LYS   313      90.599  39.554  76.861  1.00  0.00           H  
ATOM   4890  HG3 LYS   313      90.437  37.979  77.750  1.00  0.00           H  
ATOM   4891  HD2 LYS   313      88.710  37.368  76.015  1.00  0.00           H  
ATOM   4892  HD3 LYS   313      88.946  39.012  75.303  1.00  0.00           H  
ATOM   4893  HE2 LYS   313      91.126  38.531  74.632  1.00  0.00           H  
ATOM   4894  HE3 LYS   313      91.181  36.909  75.287  1.00  0.00           H  
ATOM   4895  HZ1 LYS   313      90.592  36.689  73.095  1.00  0.00           H  
ATOM   4896  HZ2 LYS   313      89.134  36.562  73.861  1.00  0.00           H  
ATOM   4897  HZ3 LYS   313      89.596  37.967  73.065  1.00  0.00           H  
ATOM   4898  N   ASP   314      88.890  38.257  81.011  1.00  0.00           N  
ATOM   4899  CA  ASP   314      87.447  38.372  81.197  1.00  0.00           C  
ATOM   4900  C   ASP   314      87.184  39.247  82.474  1.00  0.00           C  
ATOM   4901  O   ASP   314      86.502  40.296  82.379  1.00  0.00           O  
ATOM   4902  CB  ASP   314      86.734  37.029  81.397  1.00  0.00           C  
ATOM   4903  CG  ASP   314      87.277  36.121  82.570  1.00  0.00           C  
ATOM   4904  OD1 ASP   314      86.371  35.507  83.173  1.00  0.00           O  
ATOM   4905  OD2 ASP   314      88.523  35.955  82.816  1.00  0.00           O1-
ATOM   4906  OXT ASP   314      87.816  38.961  83.561  1.00  0.00           O1-
ATOM   4907  H   ASP   314      89.357  37.609  81.629  1.00  0.00           H  
ATOM   4908  HA  ASP   314      86.938  38.877  80.375  1.00  0.00           H  
ATOM   4909  HB2 ASP   314      85.739  37.404  81.636  1.00  0.00           H  
ATOM   4910  HB3 ASP   314      86.706  36.469  80.463  1.00  0.00           H  
ATOM   4911  N   THR   315      85.637  38.746  58.680  1.00  0.00           N  
ATOM   4912  CA  THR   315      86.954  38.843  59.280  1.00  0.00           C  
ATOM   4913  C   THR   315      88.055  39.066  58.234  1.00  0.00           C  
ATOM   4914  O   THR   315      88.594  38.160  57.582  1.00  0.00           O  
ATOM   4915  CB  THR   315      87.381  37.631  60.108  1.00  0.00           C  
ATOM   4916  CG2 THR   315      88.713  37.403  60.677  1.00  0.00           C  
ATOM   4917  OG1 THR   315      86.546  37.727  61.221  1.00  0.00           O  
ATOM   4918  HA  THR   315      87.007  39.739  59.898  1.00  0.00           H  
ATOM   4919  HB  THR   315      87.061  36.724  59.594  1.00  0.00           H  
ATOM   4920  HG1 THR   315      86.727  36.984  61.801  1.00  0.00           H  
ATOM   4921 HG21 THR   315      88.887  38.188  61.412  1.00  0.00           H  
ATOM   4922 HG22 THR   315      88.750  36.544  61.347  1.00  0.00           H  
ATOM   4923 HG23 THR   315      89.543  37.400  59.970  1.00  0.00           H  
ATOM   4924  H1  THR   315      84.894  38.633  59.354  1.00  0.00           H  
ATOM   4925  H2  THR   315      85.493  37.958  58.065  1.00  0.00           H  
ATOM   4926  H3  THR   315      85.326  39.532  58.127  1.00  0.00           H  
ATOM   4927  N   ASN   316      88.379  40.385  58.061  1.00  0.00           N  
ATOM   4928  CA  ASN   316      89.540  40.887  57.338  1.00  0.00           C  
ATOM   4929  C   ASN   316      90.385  41.870  58.221  1.00  0.00           C  
ATOM   4930  O   ASN   316      91.577  42.086  58.098  1.00  0.00           O  
ATOM   4931  CB  ASN   316      88.992  41.726  56.132  1.00  0.00           C  
ATOM   4932  CG  ASN   316      87.997  40.787  55.318  1.00  0.00           C  
ATOM   4933  ND2 ASN   316      86.713  40.872  55.612  1.00  0.00           N  
ATOM   4934  OD1 ASN   316      88.374  40.040  54.387  1.00  0.00           O  
ATOM   4935  H   ASN   316      87.816  41.024  58.603  1.00  0.00           H  
ATOM   4936  HA  ASN   316      90.114  40.015  57.023  1.00  0.00           H  
ATOM   4937  HB2 ASN   316      88.342  42.537  56.458  1.00  0.00           H  
ATOM   4938  HB3 ASN   316      89.794  42.056  55.472  1.00  0.00           H
[truncated: 1,314,825 more chars]
