# Supplementary material for: Molecular Mechanism of Protein Arginine Deiminase 2: A Study Involving Multiple Microsecond Long Molecular Dynamics Simulations
Source: Biochemistry. 2022 Jun 23;61(13):1286–97. doi: 10.1021/acs.biochem.2c00158 (PMC9260958; doi:10.1021/acs.biochem.2c00158)
Supplement: Supplementary file 2 — bi2c00158_si_002.zip [file bi2c00158_si_002.zip › closest/ps4-02-100w-last-frame.pdb]

ATOM      1  N   ARG     1      69.180 114.640  60.004  1.00  0.00           N  
ATOM      2  CA  ARG     1      68.459 114.092  61.126  1.00  0.00           C  
ATOM      3  C   ARG     1      67.610 115.135  61.733  1.00  0.00           C  
ATOM      4  O   ARG     1      67.974 116.283  61.934  1.00  0.00           O  
ATOM      5  CB  ARG     1      69.493 113.515  62.063  1.00  0.00           C  
ATOM      6  CG  ARG     1      68.789 112.777  63.262  1.00  0.00           C  
ATOM      7  CD  ARG     1      68.334 111.362  62.683  1.00  0.00           C  
ATOM      8  NE  ARG     1      69.340 110.396  62.989  1.00  0.00           N  
ATOM      9  CZ  ARG     1      69.515 109.210  62.379  1.00  0.00           C  
ATOM     10  NH1 ARG     1      68.552 108.718  61.622  1.00  0.00           N1+
ATOM     11  NH2 ARG     1      70.581 108.522  62.571  1.00  0.00           N  
ATOM     12  HA  ARG     1      67.750 113.303  60.877  1.00  0.00           H  
ATOM     13  HB2 ARG     1      69.981 112.742  61.469  1.00  0.00           H  
ATOM     14  HB3 ARG     1      70.231 114.227  62.431  1.00  0.00           H  
ATOM     15  HG2 ARG     1      69.296 112.460  64.173  1.00  0.00           H  
ATOM     16  HG3 ARG     1      67.969 113.256  63.797  1.00  0.00           H  
ATOM     17  HD2 ARG     1      67.426 111.098  63.225  1.00  0.00           H  
ATOM     18  HD3 ARG     1      68.043 111.428  61.635  1.00  0.00           H  
ATOM     19  HE  ARG     1      70.083 110.612  63.639  1.00  0.00           H  
ATOM     20 HH11 ARG     1      67.688 109.240  61.631  1.00  0.00           H  
ATOM     21 HH12 ARG     1      68.736 107.854  61.132  1.00  0.00           H  
ATOM     22 HH21 ARG     1      71.431 108.931  62.930  1.00  0.00           H  
ATOM     23 HH22 ARG     1      70.562 107.555  62.278  1.00  0.00           H  
ATOM     24  H1  ARG     1      69.802 113.883  59.757  1.00  0.00           H  
ATOM     25  H2  ARG     1      69.819 115.359  60.312  1.00  0.00           H  
ATOM     26  H3  ARG     1      68.568 114.979  59.276  1.00  0.00           H  
ATOM     27  N   GLU     2      66.376 114.841  62.173  1.00  0.00           N  
ATOM     28  CA  GLU     2      65.317 115.781  62.490  1.00  0.00           C  
ATOM     29  C   GLU     2      64.264 115.046  63.356  1.00  0.00           C  
ATOM     30  O   GLU     2      63.984 113.888  63.113  1.00  0.00           O  
ATOM     31  CB  GLU     2      64.718 116.316  61.162  1.00  0.00           C  
ATOM     32  CG  GLU     2      64.291 115.264  60.107  1.00  0.00           C  
ATOM     33  CD  GLU     2      65.326 114.983  59.038  1.00  0.00           C  
ATOM     34  OE1 GLU     2      64.946 114.419  57.991  1.00  0.00           O  
ATOM     35  OE2 GLU     2      66.568 115.285  59.206  1.00  0.00           O1-
ATOM     36  H   GLU     2      66.145 113.891  61.920  1.00  0.00           H  
ATOM     37  HA  GLU     2      65.763 116.559  63.110  1.00  0.00           H  
ATOM     38  HB2 GLU     2      63.829 116.876  61.453  1.00  0.00           H  
ATOM     39  HB3 GLU     2      65.377 117.019  60.652  1.00  0.00           H  
ATOM     40  HG2 GLU     2      63.877 114.419  60.657  1.00  0.00           H  
ATOM     41  HG3 GLU     2      63.420 115.727  59.644  1.00  0.00           H  
ATOM     42  N   ARG     3      63.690 115.648  64.430  1.00  0.00           N  
ATOM     43  CA  ARG     3      62.462 115.348  65.067  1.00  0.00           C  
ATOM     44  C   ARG     3      61.354 115.977  64.201  1.00  0.00           C  
ATOM     45  O   ARG     3      61.362 117.209  63.921  1.00  0.00           O  
ATOM     46  CB  ARG     3      62.387 115.785  66.527  1.00  0.00           C  
ATOM     47  CG  ARG     3      60.959 115.277  66.948  1.00  0.00           C  
ATOM     48  CD  ARG     3      60.678 115.681  68.456  1.00  0.00           C  
ATOM     49  NE  ARG     3      59.422 115.222  68.930  1.00  0.00           N  
ATOM     50  CZ  ARG     3      58.877 115.486  70.139  1.00  0.00           C  
ATOM     51  NH1 ARG     3      59.434 116.333  70.914  1.00  0.00           N1+
ATOM     52  NH2 ARG     3      57.743 114.949  70.578  1.00  0.00           N  
ATOM     53  H   ARG     3      64.092 116.552  64.634  1.00  0.00           H  
ATOM     54  HA  ARG     3      62.351 114.267  64.978  1.00  0.00           H  
ATOM     55  HB2 ARG     3      63.201 115.333  67.094  1.00  0.00           H  
ATOM     56  HB3 ARG     3      62.471 116.867  66.630  1.00  0.00           H  
ATOM     57  HG2 ARG     3      60.166 115.797  66.412  1.00  0.00           H  
ATOM     58  HG3 ARG     3      60.722 114.215  66.884  1.00  0.00           H  
ATOM     59  HD2 ARG     3      61.383 115.152  69.096  1.00  0.00           H  
ATOM     60  HD3 ARG     3      60.689 116.762  68.596  1.00  0.00           H  
ATOM     61  HE  ARG     3      58.882 114.701  68.254  1.00  0.00           H  
ATOM     62 HH11 ARG     3      60.340 116.633  70.584  1.00  0.00           H  
ATOM     63 HH12 ARG     3      59.114 116.445  71.866  1.00  0.00           H  
ATOM     64 HH21 ARG     3      57.212 114.288  70.029  1.00  0.00           H  
ATOM     65 HH22 ARG     3      57.464 115.127  71.532  1.00  0.00           H  
ATOM     66  N   THR     4      60.425 115.198  63.811  1.00  0.00           N  
ATOM     67  CA  THR     4      59.198 115.682  63.253  1.00  0.00           C  
ATOM     68  C   THR     4      58.318 116.128  64.410  1.00  0.00           C  
ATOM     69  O   THR     4      57.998 115.288  65.176  1.00  0.00           O  
ATOM     70  CB  THR     4      58.493 114.570  62.387  1.00  0.00           C  
ATOM     71  CG2 THR     4      57.040 114.959  62.143  1.00  0.00           C  
ATOM     72  OG1 THR     4      59.224 114.315  61.211  1.00  0.00           O  
ATOM     73  H   THR     4      60.481 114.198  63.941  1.00  0.00           H  
ATOM     74  HA  THR     4      59.439 116.425  62.493  1.00  0.00           H  
ATOM     75  HB  THR     4      58.422 113.689  63.025  1.00  0.00           H  
ATOM     76  HG1 THR     4      60.106 114.116  61.534  1.00  0.00           H  
ATOM     77 HG21 THR     4      56.984 115.711  61.356  1.00  0.00           H  
ATOM     78 HG22 THR     4      56.542 114.053  61.799  1.00  0.00           H  
ATOM     79 HG23 THR     4      56.410 115.269  62.977  1.00  0.00           H  
ATOM     80  N   VAL     5      57.977 117.417  64.439  1.00  0.00           N  
ATOM     81  CA  VAL     5      57.134 118.137  65.512  1.00  0.00           C  
ATOM     82  C   VAL     5      55.846 118.661  64.874  1.00  0.00           C  
ATOM     83  O   VAL     5      55.737 118.833  63.628  1.00  0.00           O  
ATOM     84  CB  VAL     5      57.798 119.302  66.289  1.00  0.00           C  
ATOM     85  CG1 VAL     5      58.836 118.753  67.226  1.00  0.00           C  
ATOM     86  CG2 VAL     5      58.335 120.506  65.529  1.00  0.00           C  
ATOM     87  H   VAL     5      58.266 118.006  63.671  1.00  0.00           H  
ATOM     88  HA  VAL     5      56.679 117.405  66.180  1.00  0.00           H  
ATOM     89  HB  VAL     5      56.966 119.661  66.894  1.00  0.00           H  
ATOM     90 HG11 VAL     5      58.494 117.845  67.723  1.00  0.00           H  
ATOM     91 HG12 VAL     5      59.702 118.487  66.621  1.00  0.00           H  
ATOM     92 HG13 VAL     5      59.011 119.457  68.039  1.00  0.00           H  
ATOM     93 HG21 VAL     5      57.536 121.060  65.037  1.00  0.00           H  
ATOM     94 HG22 VAL     5      58.874 121.210  66.164  1.00  0.00           H  
ATOM     95 HG23 VAL     5      59.077 120.176  64.801  1.00  0.00           H  
ATOM     96  N   ARG     6      54.858 118.997  65.706  1.00  0.00           N  
ATOM     97  CA  ARG     6      53.529 119.529  65.324  1.00  0.00           C  
ATOM     98  C   ARG     6      53.234 120.804  66.104  1.00  0.00           C  
ATOM     99  O   ARG     6      53.738 121.058  67.205  1.00  0.00           O  
ATOM    100  CB  ARG     6      52.515 118.472  65.697  1.00  0.00           C  
ATOM    101  CG  ARG     6      52.629 117.149  64.844  1.00  0.00           C  
ATOM    102  CD  ARG     6      52.184 117.281  63.475  1.00  0.00           C  
ATOM    103  NE  ARG     6      52.518 116.041  62.757  1.00  0.00           N  
ATOM    104  CZ  ARG     6      52.273 115.806  61.483  1.00  0.00           C  
ATOM    105  NH1 ARG     6      51.778 116.737  60.647  1.00  0.00           N1+
ATOM    106  NH2 ARG     6      52.423 114.671  60.980  1.00  0.00           N  
ATOM    107  H   ARG     6      55.020 118.781  66.679  1.00  0.00           H  
ATOM    108  HA  ARG     6      53.450 119.715  64.253  1.00  0.00           H  
ATOM    109  HB2 ARG     6      52.702 118.270  66.752  1.00  0.00           H  
ATOM    110  HB3 ARG     6      51.478 118.798  65.617  1.00  0.00           H  
ATOM    111  HG2 ARG     6      53.692 116.907  64.870  1.00  0.00           H  
ATOM    112  HG3 ARG     6      52.015 116.436  65.394  1.00  0.00           H  
ATOM    113  HD2 ARG     6      51.108 117.384  63.336  1.00  0.00           H  
ATOM    114  HD3 ARG     6      52.728 118.081  62.972  1.00  0.00           H  
ATOM    115  HE  ARG     6      52.896 115.254  63.264  1.00  0.00           H  
ATOM    116 HH11 ARG     6      51.484 117.613  61.055  1.00  0.00           H  
ATOM    117 HH12 ARG     6      51.653 116.536  59.665  1.00  0.00           H  
ATOM    118 HH21 ARG     6      52.845 114.014  61.621  1.00  0.00           H  
ATOM    119 HH22 ARG     6      52.235 114.362  60.037  1.00  0.00           H  
ATOM    120  N   LEU     7      52.372 121.605  65.482  1.00  0.00           N  
ATOM    121  CA  LEU     7      51.769 122.913  65.971  1.00  0.00           C  
ATOM    122  C   LEU     7      50.303 122.636  66.387  1.00  0.00           C  
ATOM    123  O   LEU     7      49.646 121.826  65.793  1.00  0.00           O  
ATOM    124  CB  LEU     7      51.895 124.046  64.885  1.00  0.00           C  
ATOM    125  CG  LEU     7      53.276 124.073  64.228  1.00  0.00           C  
ATOM    126  CD1 LEU     7      53.254 125.058  63.055  1.00  0.00           C  
ATOM    127  CD2 LEU     7      54.371 124.604  65.187  1.00  0.00           C  
ATOM    128  H   LEU     7      52.072 121.327  64.558  1.00  0.00           H  
ATOM    129  HA  LEU     7      52.240 123.277  66.884  1.00  0.00           H  
ATOM    130  HB2 LEU     7      51.079 123.901  64.176  1.00  0.00           H  
ATOM    131  HB3 LEU     7      51.696 124.965  65.436  1.00  0.00           H  
ATOM    132  HG  LEU     7      53.581 123.096  63.853  1.00  0.00           H  
ATOM    133 HD11 LEU     7      54.218 125.016  62.549  1.00  0.00           H  
ATOM    134 HD12 LEU     7      52.409 124.804  62.416  1.00  0.00           H  
ATOM    135 HD13 LEU     7      53.149 126.066  63.456  1.00  0.00           H  
ATOM    136 HD21 LEU     7      54.466 123.752  65.860  1.00  0.00           H  
ATOM    137 HD22 LEU     7      55.216 124.794  64.525  1.00  0.00           H  
ATOM    138 HD23 LEU     7      53.870 125.456  65.645  1.00  0.00           H  
ATOM    139  N   GLN     8      49.842 123.429  67.310  1.00  0.00           N  
ATOM    140  CA  GLN     8      48.451 123.566  67.728  1.00  0.00           C  
ATOM    141  C   GLN     8      47.839 124.729  66.915  1.00  0.00           C  
ATOM    142  O   GLN     8      48.396 125.759  66.547  1.00  0.00           O  
ATOM    143  CB  GLN     8      48.266 123.613  69.279  1.00  0.00           C  
ATOM    144  CG  GLN     8      46.775 123.526  69.752  1.00  0.00           C  
ATOM    145  CD  GLN     8      46.010 122.306  69.195  1.00  0.00           C  
ATOM    146  NE2 GLN     8      46.087 121.172  69.878  1.00  0.00           N  
ATOM    147  OE1 GLN     8      45.467 122.299  68.117  1.00  0.00           O  
ATOM    148  H   GLN     8      50.457 124.108  67.735  1.00  0.00           H  
ATOM    149  HA  GLN     8      47.879 122.664  67.510  1.00  0.00           H  
ATOM    150  HB2 GLN     8      48.621 122.725  69.801  1.00  0.00           H  
ATOM    151  HB3 GLN     8      48.751 124.516  69.651  1.00  0.00           H  
ATOM    152  HG2 GLN     8      46.727 123.416  70.835  1.00  0.00           H  
ATOM    153  HG3 GLN     8      46.227 124.430  69.486  1.00  0.00           H  
ATOM    154 HE21 GLN     8      45.318 120.526  69.766  1.00  0.00           H  
ATOM    155 HE22 GLN     8      46.509 121.240  70.793  1.00  0.00           H  
ATOM    156  N   TYR     9      46.581 124.382  66.532  1.00  0.00           N  
ATOM    157  CA  TYR     9      45.820 125.278  65.602  1.00  0.00           C  
ATOM    158  C   TYR     9      45.748 126.738  66.191  1.00  0.00           C  
ATOM    159  O   TYR     9      45.063 126.885  67.188  1.00  0.00           O  
ATOM    160  CB  TYR     9      44.439 124.635  65.296  1.00  0.00           C  
ATOM    161  CG  TYR     9      44.717 123.584  64.204  1.00  0.00           C  
ATOM    162  CD1 TYR     9      44.501 124.001  62.837  1.00  0.00           C  
ATOM    163  CD2 TYR     9      45.035 122.230  64.443  1.00  0.00           C  
ATOM    164  CE1 TYR     9      44.602 123.081  61.784  1.00  0.00           C  
ATOM    165  CE2 TYR     9      45.251 121.372  63.368  1.00  0.00           C  
ATOM    166  CZ  TYR     9      44.988 121.770  62.039  1.00  0.00           C  
ATOM    167  OH  TYR     9      45.175 120.848  61.061  1.00  0.00           O  
ATOM    168  H   TYR     9      46.155 123.532  66.873  1.00  0.00           H  
ATOM    169  HA  TYR     9      46.262 125.463  64.623  1.00  0.00           H  
ATOM    170  HB2 TYR     9      44.031 124.273  66.239  1.00  0.00           H  
ATOM    171  HB3 TYR     9      43.759 125.408  64.939  1.00  0.00           H  
ATOM    172  HD1 TYR     9      44.269 125.032  62.613  1.00  0.00           H  
ATOM    173  HD2 TYR     9      45.003 121.902  65.471  1.00  0.00           H  
ATOM    174  HE1 TYR     9      44.513 123.353  60.743  1.00  0.00           H  
ATOM    175  HE2 TYR     9      45.500 120.333  63.522  1.00  0.00           H  
ATOM    176  HH  TYR     9      45.037 121.237  60.195  1.00  0.00           H  
ATOM    177  N   GLY    10      46.383 127.712  65.597  1.00  0.00           N  
ATOM    178  CA  GLY    10      46.358 129.135  66.040  1.00  0.00           C  
ATOM    179  C   GLY    10      47.028 129.439  67.395  1.00  0.00           C  
ATOM    180  O   GLY    10      46.456 130.301  68.115  1.00  0.00           O  
ATOM    181  H   GLY    10      47.058 127.314  64.959  1.00  0.00           H  
ATOM    182  HA2 GLY    10      46.923 129.597  65.230  1.00  0.00           H  
ATOM    183  HA3 GLY    10      45.343 129.531  66.016  1.00  0.00           H  
ATOM    184  N   SER    11      47.997 128.659  67.787  1.00  0.00           N  
ATOM    185  CA  SER    11      48.538 128.618  69.164  1.00  0.00           C  
ATOM    186  C   SER    11      50.044 128.238  69.239  1.00  0.00           C  
ATOM    187  O   SER    11      50.640 127.778  68.227  1.00  0.00           O  
ATOM    188  CB  SER    11      47.729 127.752  70.000  1.00  0.00           C  
ATOM    189  OG  SER    11      48.076 127.758  71.359  1.00  0.00           O  
ATOM    190  H   SER    11      48.268 127.940  67.131  1.00  0.00           H  
ATOM    191  HA  SER    11      48.369 129.626  69.542  1.00  0.00           H  
ATOM    192  HB2 SER    11      46.682 127.852  69.713  1.00  0.00           H  
ATOM    193  HB3 SER    11      47.965 126.735  69.688  1.00  0.00           H  
ATOM    194  HG  SER    11      47.959 128.622  71.759  1.00  0.00           H  
ATOM    195  N   ALA    12      50.657 128.326  70.391  1.00  0.00           N  
ATOM    196  CA  ALA    12      52.077 127.958  70.587  1.00  0.00           C  
ATOM    197  C   ALA    12      52.268 126.887  71.606  1.00  0.00           C  
ATOM    198  O   ALA    12      51.532 126.821  72.636  1.00  0.00           O  
ATOM    199  CB  ALA    12      52.846 129.167  70.996  1.00  0.00           C  
ATOM    200  H   ALA    12      50.089 128.345  71.226  1.00  0.00           H  
ATOM    201  HA  ALA    12      52.519 127.683  69.630  1.00  0.00           H  
ATOM    202  HB1 ALA    12      53.921 129.018  70.889  1.00  0.00           H  
ATOM    203  HB2 ALA    12      52.640 129.887  70.204  1.00  0.00           H  
ATOM    204  HB3 ALA    12      52.475 129.457  71.979  1.00  0.00           H  
ATOM    205  N   VAL    13      53.270 126.090  71.520  1.00  0.00           N  
ATOM    206  CA  VAL    13      53.555 124.876  72.332  1.00  0.00           C  
ATOM    207  C   VAL    13      55.058 124.958  72.764  1.00  0.00           C  
ATOM    208  O   VAL    13      55.909 125.490  72.072  1.00  0.00           O  
ATOM    209  CB  VAL    13      53.254 123.510  71.563  1.00  0.00           C  
ATOM    210  CG1 VAL    13      53.762 122.151  72.187  1.00  0.00           C  
ATOM    211  CG2 VAL    13      51.797 123.310  71.452  1.00  0.00           C  
ATOM    212  H   VAL    13      53.935 126.227  70.771  1.00  0.00           H  
ATOM    213  HA  VAL    13      53.020 124.835  73.281  1.00  0.00           H  
ATOM    214  HB  VAL    13      53.689 123.624  70.570  1.00  0.00           H  
ATOM    215 HG11 VAL    13      53.318 121.369  71.572  1.00  0.00           H  
ATOM    216 HG12 VAL    13      54.850 122.141  72.258  1.00  0.00           H  
ATOM    217 HG13 VAL    13      53.445 122.078  73.227  1.00  0.00           H  
ATOM    218 HG21 VAL    13      51.200 123.212  72.359  1.00  0.00           H  
ATOM    219 HG22 VAL    13      51.360 124.070  70.805  1.00  0.00           H  
ATOM    220 HG23 VAL    13      51.613 122.339  70.993  1.00  0.00           H  
ATOM    221  N   GLU    14      55.446 124.408  73.903  1.00  0.00           N  
ATOM    222  CA  GLU    14      56.862 124.362  74.347  1.00  0.00           C  
ATOM    223  C   GLU    14      57.610 123.057  73.945  1.00  0.00           C  
ATOM    224  O   GLU    14      57.166 121.959  74.175  1.00  0.00           O  
ATOM    225  CB  GLU    14      56.995 124.424  75.849  1.00  0.00           C  
ATOM    226  CG  GLU    14      56.303 125.562  76.448  1.00  0.00           C  
ATOM    227  CD  GLU    14      54.889 125.213  76.918  1.00  0.00           C  
ATOM    228  OE1 GLU    14      53.970 125.005  76.153  1.00  0.00           O  
ATOM    229  OE2 GLU    14      54.697 125.273  78.122  1.00  0.00           O1-
ATOM    230  H   GLU    14      54.704 124.277  74.575  1.00  0.00           H  
ATOM    231  HA  GLU    14      57.403 125.161  73.840  1.00  0.00           H  
ATOM    232  HB2 GLU    14      56.718 123.433  76.211  1.00  0.00           H  
ATOM    233  HB3 GLU    14      58.065 124.508  76.039  1.00  0.00           H  
ATOM    234  HG2 GLU    14      56.832 125.915  77.333  1.00  0.00           H  
ATOM    235  HG3 GLU    14      56.199 126.405  75.765  1.00  0.00           H  
ATOM    236  N   ALA    15      58.787 123.179  73.346  1.00  0.00           N  
ATOM    237  CA  ALA    15      59.639 122.004  72.951  1.00  0.00           C  
ATOM    238  C   ALA    15      61.172 122.223  73.299  1.00  0.00           C  
ATOM    239  O   ALA    15      61.654 123.353  73.397  1.00  0.00           O  
ATOM    240  CB  ALA    15      59.631 121.775  71.410  1.00  0.00           C  
ATOM    241  H   ALA    15      59.254 124.074  73.294  1.00  0.00           H  
ATOM    242  HA  ALA    15      59.316 121.108  73.481  1.00  0.00           H  
ATOM    243  HB1 ALA    15      60.143 122.519  70.800  1.00  0.00           H  
ATOM    244  HB2 ALA    15      60.025 120.807  71.099  1.00  0.00           H  
ATOM    245  HB3 ALA    15      58.562 121.791  71.194  1.00  0.00           H  
ATOM    246  N   VAL    16      61.892 121.151  73.592  1.00  0.00           N  
ATOM    247  CA  VAL    16      63.359 121.151  73.877  1.00  0.00           C  
ATOM    248  C   VAL    16      64.106 120.824  72.525  1.00  0.00           C  
ATOM    249  O   VAL    16      63.728 119.942  71.823  1.00  0.00           O  
ATOM    250  CB  VAL    16      63.674 120.190  75.076  1.00  0.00           C  
ATOM    251  CG1 VAL    16      63.140 118.756  75.034  1.00  0.00           C  
ATOM    252  CG2 VAL    16      65.195 120.171  75.375  1.00  0.00           C  
ATOM    253  H   VAL    16      61.299 120.335  73.647  1.00  0.00           H  
ATOM    254  HA  VAL    16      63.520 122.167  74.237  1.00  0.00           H  
ATOM    255  HB  VAL    16      63.251 120.620  75.984  1.00  0.00           H  
ATOM    256 HG11 VAL    16      63.849 118.163  74.456  1.00  0.00           H  
ATOM    257 HG12 VAL    16      63.083 118.256  76.001  1.00  0.00           H  
ATOM    258 HG13 VAL    16      62.090 118.743  74.743  1.00  0.00           H  
ATOM    259 HG21 VAL    16      65.450 119.461  76.162  1.00  0.00           H  
ATOM    260 HG22 VAL    16      65.774 120.029  74.462  1.00  0.00           H  
ATOM    261 HG23 VAL    16      65.489 121.160  75.727  1.00  0.00           H  
ATOM    262  N   TYR    17      65.119 121.628  72.230  1.00  0.00           N  
ATOM    263  CA  TYR    17      65.933 121.388  71.094  1.00  0.00           C  
ATOM    264  C   TYR    17      67.131 120.627  71.803  1.00  0.00           C  
ATOM    265  O   TYR    17      67.799 121.184  72.707  1.00  0.00           O  
ATOM    266  CB  TYR    17      66.238 122.737  70.334  1.00  0.00           C  
ATOM    267  CG  TYR    17      66.998 122.519  69.000  1.00  0.00           C  
ATOM    268  CD1 TYR    17      66.301 122.807  67.877  1.00  0.00           C  
ATOM    269  CD2 TYR    17      68.281 122.022  68.976  1.00  0.00           C  
ATOM    270  CE1 TYR    17      66.825 122.583  66.607  1.00  0.00           C  
ATOM    271  CE2 TYR    17      68.833 121.667  67.719  1.00  0.00           C  
ATOM    272  CZ  TYR    17      68.111 122.039  66.480  1.00  0.00           C  
ATOM    273  OH  TYR    17      68.816 121.972  65.325  1.00  0.00           O  
ATOM    274  H   TYR    17      65.457 122.303  72.902  1.00  0.00           H  
ATOM    275  HA  TYR    17      65.354 120.796  70.385  1.00  0.00           H  
ATOM    276  HB2 TYR    17      65.320 123.283  70.119  1.00  0.00           H  
ATOM    277  HB3 TYR    17      66.913 123.241  71.025  1.00  0.00           H  
ATOM    278  HD1 TYR    17      65.305 123.222  67.913  1.00  0.00           H  
ATOM    279  HD2 TYR    17      68.742 121.973  69.952  1.00  0.00           H  
ATOM    280  HE1 TYR    17      66.317 122.776  65.673  1.00  0.00           H  
ATOM    281  HE2 TYR    17      69.807 121.201  67.680  1.00  0.00           H  
ATOM    282  HH  TYR    17      69.435 121.243  65.411  1.00  0.00           H  
ATOM    283  N   VAL    18      67.390 119.453  71.357  1.00  0.00           N  
ATOM    284  CA  VAL    18      68.634 118.695  71.636  1.00  0.00           C  
ATOM    285  C   VAL    18      69.602 118.650  70.454  1.00  0.00           C  
ATOM    286  O   VAL    18      69.256 118.198  69.360  1.00  0.00           O  
ATOM    287  CB  VAL    18      68.337 117.377  72.252  1.00  0.00           C  
ATOM    288  CG1 VAL    18      67.888 116.313  71.259  1.00  0.00           C  
ATOM    289  CG2 VAL    18      69.648 116.796  72.959  1.00  0.00           C  
ATOM    290  H   VAL    18      66.859 119.095  70.577  1.00  0.00           H  
ATOM    291  HA  VAL    18      69.198 119.187  72.428  1.00  0.00           H  
ATOM    292  HB  VAL    18      67.548 117.412  73.004  1.00  0.00           H  
ATOM    293 HG11 VAL    18      67.350 115.565  71.841  1.00  0.00           H  
ATOM    294 HG12 VAL    18      67.203 116.577  70.453  1.00  0.00           H  
ATOM    295 HG13 VAL    18      68.655 115.709  70.775  1.00  0.00           H  
ATOM    296 HG21 VAL    18      70.084 117.570  73.590  1.00  0.00           H  
ATOM    297 HG22 VAL    18      69.396 115.930  73.570  1.00  0.00           H  
ATOM    298 HG23 VAL    18      70.425 116.566  72.230  1.00  0.00           H  
ATOM    299  N   LEU    19      70.819 119.209  70.697  1.00  0.00           N  
ATOM    300  CA  LEU    19      71.882 119.600  69.844  1.00  0.00           C  
ATOM    301  C   LEU    19      72.542 118.364  69.099  1.00  0.00           C  
ATOM    302  O   LEU    19      73.747 118.112  69.170  1.00  0.00           O  
ATOM    303  CB  LEU    19      73.007 120.413  70.531  1.00  0.00           C  
ATOM    304  CG  LEU    19      72.501 121.825  70.932  1.00  0.00           C  
ATOM    305  CD1 LEU    19      73.578 122.408  71.885  1.00  0.00           C  
ATOM    306  CD2 LEU    19      72.358 122.821  69.746  1.00  0.00           C  
ATOM    307  H   LEU    19      70.909 119.668  71.592  1.00  0.00           H  
ATOM    308  HA  LEU    19      71.461 120.215  69.048  1.00  0.00           H  
ATOM    309  HB2 LEU    19      73.195 119.908  71.479  1.00  0.00           H  
ATOM    310  HB3 LEU    19      73.830 120.496  69.821  1.00  0.00           H  
ATOM    311  HG  LEU    19      71.591 121.793  71.531  1.00  0.00           H  
ATOM    312 HD11 LEU    19      73.190 123.329  72.321  1.00  0.00           H  
ATOM    313 HD12 LEU    19      73.841 121.775  72.733  1.00  0.00           H  
ATOM    314 HD13 LEU    19      74.430 122.619  71.239  1.00  0.00           H  
ATOM    315 HD21 LEU    19      71.531 122.593  69.073  1.00  0.00           H  
ATOM    316 HD22 LEU    19      72.049 123.820  70.051  1.00  0.00           H  
ATOM    317 HD23 LEU    19      73.311 122.713  69.227  1.00  0.00           H  
ATOM    318  N   GLY    20      71.752 117.590  68.406  1.00  0.00           N  
ATOM    319  CA  GLY    20      72.160 116.477  67.526  1.00  0.00           C  
ATOM    320  C   GLY    20      71.154 116.212  66.434  1.00  0.00           C  
ATOM    321  O   GLY    20      71.223 115.189  65.784  1.00  0.00           O  
ATOM    322  H   GLY    20      70.774 117.772  68.582  1.00  0.00           H  
ATOM    323  HA2 GLY    20      73.019 116.900  67.005  1.00  0.00           H  
ATOM    324  HA3 GLY    20      72.420 115.568  68.069  1.00  0.00           H  
ATOM    325  N   THR    21      70.051 117.035  66.357  1.00  0.00           N  
ATOM    326  CA  THR    21      68.945 116.732  65.481  1.00  0.00           C  
ATOM    327  C   THR    21      68.120 117.959  65.294  1.00  0.00           C  
ATOM    328  O   THR    21      67.981 118.763  66.200  1.00  0.00           O  
ATOM    329  CB  THR    21      68.138 115.503  65.829  1.00  0.00           C  
ATOM    330  CG2 THR    21      67.487 115.645  67.204  1.00  0.00           C  
ATOM    331  OG1 THR    21      67.100 115.292  65.022  1.00  0.00           O  
ATOM    332  H   THR    21      69.954 117.808  67.000  1.00  0.00           H  
ATOM    333  HA  THR    21      69.404 116.337  64.575  1.00  0.00           H  
ATOM    334  HB  THR    21      68.823 114.656  65.862  1.00  0.00           H  
ATOM    335  HG1 THR    21      66.612 114.547  65.379  1.00  0.00           H  
ATOM    336 HG21 THR    21      67.016 114.726  67.553  1.00  0.00           H  
ATOM    337 HG22 THR    21      68.228 115.968  67.935  1.00  0.00           H  
ATOM    338 HG23 THR    21      66.708 116.407  67.167  1.00  0.00           H  
ATOM    339  N   TYR    22      67.593 118.228  64.121  1.00  0.00           N  
ATOM    340  CA  TYR    22      66.771 119.420  63.703  1.00  0.00           C  
ATOM    341  C   TYR    22      65.385 119.276  64.201  1.00  0.00           C  
ATOM    342  O   TYR    22      65.059 118.190  64.769  1.00  0.00           O  
ATOM    343  CB  TYR    22      66.872 119.573  62.167  1.00  0.00           C  
ATOM    344  CG  TYR    22      68.255 119.703  61.427  1.00  0.00           C  
ATOM    345  CD1 TYR    22      69.330 120.487  61.924  1.00  0.00           C  
ATOM    346  CD2 TYR    22      68.513 118.851  60.341  1.00  0.00           C  
ATOM    347  CE1 TYR    22      70.640 120.475  61.268  1.00  0.00           C  
ATOM    348  CE2 TYR    22      69.713 118.903  59.620  1.00  0.00           C  
ATOM    349  CZ  TYR    22      70.832 119.706  60.103  1.00  0.00           C  
ATOM    350  OH  TYR    22      72.074 119.502  59.702  1.00  0.00           O  
ATOM    351  H   TYR    22      67.771 117.602  63.348  1.00  0.00           H  
ATOM    352  HA  TYR    22      67.231 120.275  64.200  1.00  0.00           H  
ATOM    353  HB2 TYR    22      66.446 118.676  61.718  1.00  0.00           H  
ATOM    354  HB3 TYR    22      66.281 120.404  61.783  1.00  0.00           H  
ATOM    355  HD1 TYR    22      69.220 121.116  62.795  1.00  0.00           H  
ATOM    356  HD2 TYR    22      67.697 118.257  59.957  1.00  0.00           H  
ATOM    357  HE1 TYR    22      71.503 120.838  61.806  1.00  0.00           H  
ATOM    358  HE2 TYR    22      69.785 118.245  58.767  1.00  0.00           H  
ATOM    359  HH  TYR    22      72.540 120.338  59.625  1.00  0.00           H  
ATOM    360  N   LEU    23      64.553 120.277  64.000  1.00  0.00           N  
ATOM    361  CA  LEU    23      63.117 120.196  64.178  1.00  0.00           C  
ATOM    362  C   LEU    23      62.341 120.573  62.940  1.00  0.00           C  
ATOM    363  O   LEU    23      62.750 121.497  62.242  1.00  0.00           O  
ATOM    364  CB  LEU    23      62.603 121.012  65.391  1.00  0.00           C  
ATOM    365  CG  LEU    23      63.213 120.807  66.752  1.00  0.00           C  
ATOM    366  CD1 LEU    23      62.649 121.783  67.741  1.00  0.00           C  
ATOM    367  CD2 LEU    23      62.949 119.427  67.346  1.00  0.00           C  
ATOM    368  H   LEU    23      64.946 121.101  63.569  1.00  0.00           H  
ATOM    369  HA  LEU    23      62.812 119.165  64.356  1.00  0.00           H  
ATOM    370  HB2 LEU    23      62.671 122.045  65.049  1.00  0.00           H  
ATOM    371  HB3 LEU    23      61.517 120.964  65.470  1.00  0.00           H  
ATOM    372  HG  LEU    23      64.284 121.007  66.803  1.00  0.00           H  
ATOM    373 HD11 LEU    23      61.574 121.649  67.857  1.00  0.00           H  
ATOM    374 HD12 LEU    23      63.075 121.399  68.668  1.00  0.00           H  
ATOM    375 HD13 LEU    23      62.808 122.819  67.441  1.00  0.00           H  
ATOM    376 HD21 LEU    23      63.473 119.289  68.292  1.00  0.00           H  
ATOM    377 HD22 LEU    23      61.893 119.178  67.447  1.00  0.00           H  
ATOM    378 HD23 LEU    23      63.466 118.743  66.672  1.00  0.00           H  
ATOM    379  N   TRP    24      61.270 119.862  62.649  1.00  0.00           N  
ATOM    380  CA  TRP    24      60.662 119.893  61.292  1.00  0.00           C  
ATOM    381  C   TRP    24      59.192 119.827  61.374  1.00  0.00           C  
ATOM    382  O   TRP    24      58.790 119.029  62.173  1.00  0.00           O  
ATOM    383  CB  TRP    24      61.233 118.750  60.300  1.00  0.00           C  
ATOM    384  CG  TRP    24      60.695 118.656  58.966  1.00  0.00           C  
ATOM    385  CD1 TRP    24      61.408 118.948  57.870  1.00  0.00           C  
ATOM    386  CD2 TRP    24      59.460 118.015  58.579  1.00  0.00           C  
ATOM    387  CE2 TRP    24      59.487 117.859  57.206  1.00  0.00           C  
ATOM    388  CE3 TRP    24      58.392 117.396  59.321  1.00  0.00           C  
ATOM    389  NE1 TRP    24      60.692 118.508  56.773  1.00  0.00           N  
ATOM    390  CZ2 TRP    24      58.490 117.115  56.479  1.00  0.00           C  
ATOM    391  CZ3 TRP    24      57.431 116.642  58.603  1.00  0.00           C  
ATOM    392  CH2 TRP    24      57.427 116.622  57.153  1.00  0.00           C  
ATOM    393  H   TRP    24      61.127 119.088  63.281  1.00  0.00           H  
ATOM    394  HA  TRP    24      60.859 120.850  60.810  1.00  0.00           H  
ATOM    395  HB2 TRP    24      62.314 118.798  60.431  1.00  0.00           H  
ATOM    396  HB3 TRP    24      61.060 117.814  60.832  1.00  0.00           H  
ATOM    397  HD1 TRP    24      62.412 119.346  57.879  1.00  0.00           H  
ATOM    398  HE1 TRP    24      61.081 118.359  55.853  1.00  0.00           H  
ATOM    399  HE3 TRP    24      58.495 117.408  60.396  1.00  0.00           H  
ATOM    400  HZ2 TRP    24      58.428 117.081  55.402  1.00  0.00           H  
ATOM    401  HZ3 TRP    24      56.640 116.185  59.178  1.00  0.00           H  
ATOM    402  HH2 TRP    24      56.615 116.041  56.741  1.00  0.00           H  
ATOM    403  N   THR    25      58.434 120.603  60.611  1.00  0.00           N  
ATOM    404  CA  THR    25      57.019 120.620  60.770  1.00  0.00           C  
ATOM    405  C   THR    25      56.295 120.702  59.446  1.00  0.00           C  
ATOM    406  O   THR    25      56.769 121.438  58.543  1.00  0.00           O  
ATOM    407  CB  THR    25      56.683 121.639  61.915  1.00  0.00           C  
ATOM    408  CG2 THR    25      56.642 123.054  61.524  1.00  0.00           C  
ATOM    409  OG1 THR    25      55.427 121.243  62.451  1.00  0.00           O  
ATOM    410  H   THR    25      58.827 121.119  59.837  1.00  0.00           H  
ATOM    411  HA  THR    25      56.721 119.632  61.120  1.00  0.00           H  
ATOM    412  HB  THR    25      57.469 121.517  62.661  1.00  0.00           H  
ATOM    413  HG1 THR    25      55.548 120.371  62.833  1.00  0.00           H  
ATOM    414 HG21 THR    25      56.357 123.763  62.301  1.00  0.00           H  
ATOM    415 HG22 THR    25      57.569 123.464  61.124  1.00  0.00           H  
ATOM    416 HG23 THR    25      55.820 123.268  60.841  1.00  0.00           H  
ATOM    417  N   ASP    26      55.100 120.111  59.264  1.00  0.00           N  
ATOM    418  CA  ASP    26      54.097 120.437  58.230  1.00  0.00           C  
ATOM    419  C   ASP    26      53.444 121.758  58.401  1.00  0.00           C  
ATOM    420  O   ASP    26      52.730 122.022  59.363  1.00  0.00           O  
ATOM    421  CB  ASP    26      53.156 119.229  58.093  1.00  0.00           C  
ATOM    422  CG  ASP    26      52.156 119.381  56.942  1.00  0.00           C  
ATOM    423  OD1 ASP    26      52.048 120.384  56.275  1.00  0.00           O  
ATOM    424  OD2 ASP    26      51.466 118.321  56.747  1.00  0.00           O1-
ATOM    425  H   ASP    26      54.794 119.471  59.984  1.00  0.00           H  
ATOM    426  HA  ASP    26      54.676 120.481  57.307  1.00  0.00           H  
ATOM    427  HB2 ASP    26      53.782 118.344  57.986  1.00  0.00           H  
ATOM    428  HB3 ASP    26      52.697 119.002  59.055  1.00  0.00           H  
ATOM    429  N   VAL    27      53.614 122.693  57.483  1.00  0.00           N  
ATOM    430  CA  VAL    27      53.058 124.086  57.659  1.00  0.00           C  
ATOM    431  C   VAL    27      51.752 124.107  56.975  1.00  0.00           C  
ATOM    432  O   VAL    27      50.860 124.915  57.316  1.00  0.00           O  
ATOM    433  CB  VAL    27      53.914 125.187  57.051  1.00  0.00           C  
ATOM    434  CG1 VAL    27      53.441 126.607  57.097  1.00  0.00           C  
ATOM    435  CG2 VAL    27      55.334 125.105  57.757  1.00  0.00           C  
ATOM    436  H   VAL    27      54.070 122.526  56.597  1.00  0.00           H  
ATOM    437  HA  VAL    27      52.858 124.356  58.696  1.00  0.00           H  
ATOM    438  HB  VAL    27      54.145 124.971  56.008  1.00  0.00           H  
ATOM    439 HG11 VAL    27      53.207 126.844  58.135  1.00  0.00           H  
ATOM    440 HG12 VAL    27      54.096 127.378  56.691  1.00  0.00           H  
ATOM    441 HG13 VAL    27      52.488 126.661  56.571  1.00  0.00           H  
ATOM    442 HG21 VAL    27      55.819 124.269  57.253  1.00  0.00           H  
ATOM    443 HG22 VAL    27      55.876 126.033  57.572  1.00  0.00           H  
ATOM    444 HG23 VAL    27      55.209 124.759  58.783  1.00  0.00           H  
ATOM    445  N   TYR    28      51.499 123.348  55.858  1.00  0.00           N  
ATOM    446  CA  TYR    28      50.234 123.325  55.185  1.00  0.00           C  
ATOM    447  C   TYR    28      49.091 122.811  56.020  1.00  0.00           C  
ATOM    448  O   TYR    28      48.065 123.473  56.176  1.00  0.00           O  
ATOM    449  CB  TYR    28      50.390 122.468  53.958  1.00  0.00           C  
ATOM    450  CG  TYR    28      49.191 122.274  53.018  1.00  0.00           C  
ATOM    451  CD1 TYR    28      48.872 123.270  52.135  1.00  0.00           C  
ATOM    452  CD2 TYR    28      48.393 121.072  53.137  1.00  0.00           C  
ATOM    453  CE1 TYR    28      47.781 123.072  51.246  1.00  0.00           C  
ATOM    454  CE2 TYR    28      47.392 120.896  52.231  1.00  0.00           C  
ATOM    455  CZ  TYR    28      47.065 121.888  51.228  1.00  0.00           C  
ATOM    456  OH  TYR    28      46.052 121.837  50.407  1.00  0.00           O  
ATOM    457  H   TYR    28      52.227 122.730  55.529  1.00  0.00           H  
ATOM    458  HA  TYR    28      49.913 124.346  54.977  1.00  0.00           H  
ATOM    459  HB2 TYR    28      51.134 122.974  53.342  1.00  0.00           H  
ATOM    460  HB3 TYR    28      50.673 121.449  54.219  1.00  0.00           H  
ATOM    461  HD1 TYR    28      49.430 124.195  52.171  1.00  0.00           H  
ATOM    462  HD2 TYR    28      48.543 120.363  53.938  1.00  0.00           H  
ATOM    463  HE1 TYR    28      47.478 123.901  50.624  1.00  0.00           H  
ATOM    464  HE2 TYR    28      46.814 119.988  52.319  1.00  0.00           H  
ATOM    465  HH  TYR    28      45.740 120.951  50.210  1.00  0.00           H  
ATOM    466  N   SER    29      49.098 121.603  56.649  1.00  0.00           N  
ATOM    467  CA  SER    29      48.015 121.053  57.522  1.00  0.00           C  
ATOM    468  C   SER    29      47.616 122.010  58.641  1.00  0.00           C  
ATOM    469  O   SER    29      46.370 122.175  58.827  1.00  0.00           O  
ATOM    470  CB  SER    29      48.473 119.739  58.086  1.00  0.00           C  
ATOM    471  OG  SER    29      48.754 118.755  57.128  1.00  0.00           O  
ATOM    472  H   SER    29      49.886 121.027  56.390  1.00  0.00           H  
ATOM    473  HA  SER    29      47.157 120.909  56.866  1.00  0.00           H  
ATOM    474  HB2 SER    29      49.360 119.973  58.675  1.00  0.00           H  
ATOM    475  HB3 SER    29      47.758 119.339  58.806  1.00  0.00           H  
ATOM    476  HG  SER    29      49.711 118.734  57.056  1.00  0.00           H  
ATOM    477  N   ALA    30      48.487 122.694  59.367  1.00  0.00           N  
ATOM    478  CA  ALA    30      48.284 123.526  60.574  1.00  0.00           C  
ATOM    479  C   ALA    30      47.370 124.728  60.162  1.00  0.00           C  
ATOM    480  O   ALA    30      46.747 125.274  61.058  1.00  0.00           O  
ATOM    481  CB  ALA    30      49.653 123.866  61.255  1.00  0.00           C  
ATOM    482  H   ALA    30      49.482 122.639  59.205  1.00  0.00           H  
ATOM    483  HA  ALA    30      47.724 122.952  61.311  1.00  0.00           H  
ATOM    484  HB1 ALA    30      50.268 124.523  60.641  1.00  0.00           H  
ATOM    485  HB2 ALA    30      49.344 124.540  62.055  1.00  0.00           H  
ATOM    486  HB3 ALA    30      50.148 123.047  61.777  1.00  0.00           H  
ATOM    487  N   ALA    31      47.456 125.273  58.965  1.00  0.00           N  
ATOM    488  CA  ALA    31      46.905 126.620  58.537  1.00  0.00           C  
ATOM    489  C   ALA    31      45.371 126.828  58.660  1.00  0.00           C  
ATOM    490  O   ALA    31      44.505 125.987  58.410  1.00  0.00           O  
ATOM    491  CB  ALA    31      47.224 126.802  57.015  1.00  0.00           C  
ATOM    492  H   ALA    31      48.010 124.828  58.247  1.00  0.00           H  
ATOM    493  HA  ALA    31      47.462 127.438  58.994  1.00  0.00           H  
ATOM    494  HB1 ALA    31      47.159 125.843  56.500  1.00  0.00           H  
ATOM    495  HB2 ALA    31      46.792 127.678  56.531  1.00  0.00           H  
ATOM    496  HB3 ALA    31      48.275 127.071  57.120  1.00  0.00           H  
ATOM    497  N   PRO    32      45.001 128.136  58.784  1.00  0.00           N  
ATOM    498  CA  PRO    32      43.624 128.463  59.025  1.00  0.00           C  
ATOM    499  C   PRO    32      42.710 128.598  57.714  1.00  0.00           C  
ATOM    500  O   PRO    32      43.203 128.487  56.571  1.00  0.00           O  
ATOM    501  CB  PRO    32      43.656 129.881  59.718  1.00  0.00           C  
ATOM    502  CG  PRO    32      44.863 130.473  59.080  1.00  0.00           C  
ATOM    503  CD  PRO    32      45.846 129.313  59.001  1.00  0.00           C  
ATOM    504  HA  PRO    32      43.136 127.764  59.704  1.00  0.00           H  
ATOM    505  HB2 PRO    32      42.708 130.392  59.550  1.00  0.00           H  
ATOM    506  HB3 PRO    32      43.794 129.768  60.793  1.00  0.00           H  
ATOM    507  HG2 PRO    32      44.572 130.845  58.097  1.00  0.00           H  
ATOM    508  HG3 PRO    32      45.202 131.284  59.723  1.00  0.00           H  
ATOM    509  HD2 PRO    32      46.646 129.441  58.272  1.00  0.00           H  
ATOM    510  HD3 PRO    32      46.322 129.238  59.979  1.00  0.00           H  
ATOM    511  N   ALA    33      41.395 128.693  57.877  1.00  0.00           N  
ATOM    512  CA  ALA    33      40.511 128.473  56.694  1.00  0.00           C  
ATOM    513  C   ALA    33      40.676 129.722  55.680  1.00  0.00           C  
ATOM    514  O   ALA    33      40.512 130.884  55.997  1.00  0.00           O  
ATOM    515  CB  ALA    33      39.066 128.486  57.180  1.00  0.00           C  
ATOM    516  H   ALA    33      40.952 128.671  58.784  1.00  0.00           H  
ATOM    517  HA  ALA    33      40.847 127.590  56.150  1.00  0.00           H  
ATOM    518  HB1 ALA    33      38.411 128.168  56.369  1.00  0.00           H  
ATOM    519  HB2 ALA    33      38.920 127.767  57.987  1.00  0.00           H  
ATOM    520  HB3 ALA    33      38.751 129.475  57.513  1.00  0.00           H  
ATOM    521  N   GLY    34      40.877 129.436  54.421  1.00  0.00           N  
ATOM    522  CA  GLY    34      41.119 130.488  53.370  1.00  0.00           C  
ATOM    523  C   GLY    34      42.665 130.981  53.232  1.00  0.00           C  
ATOM    524  O   GLY    34      42.965 131.598  52.234  1.00  0.00           O  
ATOM    525  H   GLY    34      40.802 128.449  54.217  1.00  0.00           H  
ATOM    526  HA2 GLY    34      40.727 130.152  52.411  1.00  0.00           H  
ATOM    527  HA3 GLY    34      40.577 131.422  53.521  1.00  0.00           H  
ATOM    528  N   ALA    35      43.578 130.612  54.083  1.00  0.00           N  
ATOM    529  CA  ALA    35      45.017 130.942  53.937  1.00  0.00           C  
ATOM    530  C   ALA    35      45.809 130.187  52.881  1.00  0.00           C  
ATOM    531  O   ALA    35      45.833 128.998  52.962  1.00  0.00           O  
ATOM    532  CB  ALA    35      45.599 130.754  55.357  1.00  0.00           C  
ATOM    533  H   ALA    35      43.350 129.899  54.761  1.00  0.00           H  
ATOM    534  HA  ALA    35      45.077 131.993  53.656  1.00  0.00           H  
ATOM    535  HB1 ALA    35      46.541 131.286  55.487  1.00  0.00           H  
ATOM    536  HB2 ALA    35      44.809 131.159  55.989  1.00  0.00           H  
ATOM    537  HB3 ALA    35      45.732 129.716  55.662  1.00  0.00           H  
ATOM    538  N   GLN    36      46.480 130.974  52.068  1.00  0.00           N  
ATOM    539  CA  GLN    36      47.156 130.566  50.837  1.00  0.00           C  
ATOM    540  C   GLN    36      48.507 131.136  50.668  1.00  0.00           C  
ATOM    541  O   GLN    36      49.304 130.559  49.949  1.00  0.00           O  
ATOM    542  CB  GLN    36      46.211 131.086  49.761  1.00  0.00           C  
ATOM    543  CG  GLN    36      46.779 130.984  48.298  1.00  0.00           C  
ATOM    544  CD  GLN    36      47.004 129.516  47.766  1.00  0.00           C  
ATOM    545  NE2 GLN    36      47.282 129.312  46.527  1.00  0.00           N  
ATOM    546  OE1 GLN    36      46.874 128.538  48.480  1.00  0.00           O  
ATOM    547  H   GLN    36      46.419 131.959  52.284  1.00  0.00           H  
ATOM    548  HA  GLN    36      47.286 129.484  50.793  1.00  0.00           H  
ATOM    549  HB2 GLN    36      45.233 130.615  49.870  1.00  0.00           H  
ATOM    550  HB3 GLN    36      46.048 132.160  49.842  1.00  0.00           H  
ATOM    551  HG2 GLN    36      46.171 131.532  47.579  1.00  0.00           H  
ATOM    552  HG3 GLN    36      47.764 131.440  48.193  1.00  0.00           H  
ATOM    553 HE21 GLN    36      47.439 128.329  46.356  1.00  0.00           H  
ATOM    554 HE22 GLN    36      47.588 130.057  45.917  1.00  0.00           H  
ATOM    555  N   THR    37      48.993 132.143  51.474  1.00  0.00           N  
ATOM    556  CA  THR    37      50.398 132.582  51.666  1.00  0.00           C  
ATOM    557  C   THR    37      50.833 132.605  53.190  1.00  0.00           C  
ATOM    558  O   THR    37      50.000 132.424  54.115  1.00  0.00           O  
ATOM    559  CB  THR    37      50.672 133.944  50.959  1.00  0.00           C  
ATOM    560  CG2 THR    37      50.508 133.980  49.421  1.00  0.00           C  
ATOM    561  OG1 THR    37      49.916 134.967  51.533  1.00  0.00           O  
ATOM    562  H   THR    37      48.295 132.499  52.112  1.00  0.00           H  
ATOM    563  HA  THR    37      50.986 131.813  51.164  1.00  0.00           H  
ATOM    564  HB  THR    37      51.711 134.138  51.225  1.00  0.00           H  
ATOM    565  HG1 THR    37      48.995 134.796  51.321  1.00  0.00           H  
ATOM    566 HG21 THR    37      50.465 134.987  49.008  1.00  0.00           H  
ATOM    567 HG22 THR    37      51.307 133.376  48.991  1.00  0.00           H  
ATOM    568 HG23 THR    37      49.584 133.439  49.215  1.00  0.00           H  
ATOM    569  N   PHE    38      52.144 132.709  53.502  1.00  0.00           N  
ATOM    570  CA  PHE    38      52.710 132.745  54.843  1.00  0.00           C  
ATOM    571  C   PHE    38      53.985 133.590  55.005  1.00  0.00           C  
ATOM    572  O   PHE    38      54.580 133.893  53.982  1.00  0.00           O  
ATOM    573  CB  PHE    38      53.069 131.289  55.287  1.00  0.00           C  
ATOM    574  CG  PHE    38      54.315 130.618  54.829  1.00  0.00           C  
ATOM    575  CD1 PHE    38      54.215 130.020  53.497  1.00  0.00           C  
ATOM    576  CD2 PHE    38      55.546 130.772  55.495  1.00  0.00           C  
ATOM    577  CE1 PHE    38      55.368 129.560  52.877  1.00  0.00           C  
ATOM    578  CE2 PHE    38      56.730 130.425  54.791  1.00  0.00           C  
ATOM    579  CZ  PHE    38      56.601 129.860  53.534  1.00  0.00           C  
ATOM    580  H   PHE    38      52.796 132.829  52.740  1.00  0.00           H  
ATOM    581  HA  PHE    38      52.027 133.077  55.626  1.00  0.00           H  
ATOM    582  HB2 PHE    38      53.126 131.302  56.375  1.00  0.00           H  
ATOM    583  HB3 PHE    38      52.240 130.618  55.064  1.00  0.00           H  
ATOM    584  HD1 PHE    38      53.283 130.011  52.951  1.00  0.00           H  
ATOM    585  HD2 PHE    38      55.642 131.409  56.362  1.00  0.00           H  
ATOM    586  HE1 PHE    38      55.366 129.291  51.831  1.00  0.00           H  
ATOM    587  HE2 PHE    38      57.675 130.688  55.242  1.00  0.00           H  
ATOM    588  HZ  PHE    38      57.551 129.742  53.035  1.00  0.00           H  
ATOM    589  N   SER    39      54.342 133.849  56.234  1.00  0.00           N  
ATOM    590  CA  SER    39      55.442 134.705  56.574  1.00  0.00           C  
ATOM    591  C   SER    39      56.179 134.087  57.816  1.00  0.00           C  
ATOM    592  O   SER    39      55.644 133.226  58.500  1.00  0.00           O  
ATOM    593  CB  SER    39      54.918 136.167  56.772  1.00  0.00           C  
ATOM    594  OG  SER    39      56.021 136.963  57.286  1.00  0.00           O  
ATOM    595  H   SER    39      53.885 133.362  56.992  1.00  0.00           H  
ATOM    596  HA  SER    39      56.114 134.668  55.717  1.00  0.00           H  
ATOM    597  HB2 SER    39      54.498 136.529  55.834  1.00  0.00           H  
ATOM    598  HB3 SER    39      54.149 136.059  57.537  1.00  0.00           H  
ATOM    599  HG  SER    39      56.775 136.807  56.712  1.00  0.00           H  
ATOM    600  N   LEU    40      57.438 134.519  58.135  1.00  0.00           N  
ATOM    601  CA  LEU    40      58.245 133.911  59.160  1.00  0.00           C  
ATOM    602  C   LEU    40      58.763 134.923  60.178  1.00  0.00           C  
ATOM    603  O   LEU    40      59.147 136.010  59.845  1.00  0.00           O  
ATOM    604  CB  LEU    40      59.317 133.118  58.633  1.00  0.00           C  
ATOM    605  CG  LEU    40      58.860 131.868  57.858  1.00  0.00           C  
ATOM    606  CD1 LEU    40      59.993 131.397  56.949  1.00  0.00           C  
ATOM    607  CD2 LEU    40      58.375 130.763  58.823  1.00  0.00           C  
ATOM    608  H   LEU    40      57.890 135.344  57.767  1.00  0.00           H  
ATOM    609  HA  LEU    40      57.634 133.267  59.793  1.00  0.00           H  
ATOM    610  HB2 LEU    40      59.786 133.852  57.978  1.00  0.00           H  
ATOM    611  HB3 LEU    40      59.998 132.949  59.467  1.00  0.00           H  
ATOM    612  HG  LEU    40      58.042 132.026  57.156  1.00  0.00           H  
ATOM    613 HD11 LEU    40      60.826 131.126  57.599  1.00  0.00           H  
ATOM    614 HD12 LEU    40      59.651 130.593  56.298  1.00  0.00           H  
ATOM    615 HD13 LEU    40      60.324 132.188  56.277  1.00  0.00           H  
ATOM    616 HD21 LEU    40      57.583 131.090  59.497  1.00  0.00           H  
ATOM    617 HD22 LEU    40      57.973 129.946  58.225  1.00  0.00           H  
ATOM    618 HD23 LEU    40      59.260 130.473  59.391  1.00  0.00           H  
ATOM    619  N   LYS    41      58.857 134.619  61.535  1.00  0.00           N  
ATOM    620  CA  LYS    41      59.587 135.394  62.575  1.00  0.00           C  
ATOM    621  C   LYS    41      60.195 134.457  63.640  1.00  0.00           C  
ATOM    622  O   LYS    41      59.496 133.621  64.168  1.00  0.00           O  
ATOM    623  CB  LYS    41      58.732 136.404  63.258  1.00  0.00           C  
ATOM    624  CG  LYS    41      59.577 137.552  63.863  1.00  0.00           C  
ATOM    625  CD  LYS    41      58.651 138.507  64.605  1.00  0.00           C  
ATOM    626  CE  LYS    41      59.516 139.746  65.052  1.00  0.00           C  
ATOM    627  NZ  LYS    41      58.673 140.736  65.708  1.00  0.00           N1+
ATOM    628  H   LYS    41      58.537 133.710  61.835  1.00  0.00           H  
ATOM    629  HA  LYS    41      60.360 135.940  62.035  1.00  0.00           H  
ATOM    630  HB2 LYS    41      58.089 136.944  62.563  1.00  0.00           H  
ATOM    631  HB3 LYS    41      57.956 135.973  63.891  1.00  0.00           H  
ATOM    632  HG2 LYS    41      60.410 137.149  64.439  1.00  0.00           H  
ATOM    633  HG3 LYS    41      59.867 138.145  62.996  1.00  0.00           H  
ATOM    634  HD2 LYS    41      57.797 138.759  63.976  1.00  0.00           H  
ATOM    635  HD3 LYS    41      58.281 138.052  65.524  1.00  0.00           H  
ATOM    636  HE2 LYS    41      60.321 139.340  65.665  1.00  0.00           H  
ATOM    637  HE3 LYS    41      60.093 140.124  64.209  1.00  0.00           H  
ATOM    638  HZ1 LYS    41      58.212 141.274  64.988  1.00  0.00           H  
ATOM    639  HZ2 LYS    41      58.025 140.259  66.318  1.00  0.00           H  
ATOM    640  HZ3 LYS    41      59.162 141.430  66.255  1.00  0.00           H  
ATOM    641  N   HIP    42      61.460 134.749  64.058  1.00  0.00           N  
ATOM    642  CA  HIP    42      62.291 133.965  65.012  1.00  0.00           C  
ATOM    643  C   HIP    42      63.318 134.874  65.855  1.00  0.00           C  
ATOM    644  O   HIP    42      63.628 136.067  65.412  1.00  0.00           O  
ATOM    645  CB  HIP    42      63.125 132.836  64.255  1.00  0.00           C  
ATOM    646  CG  HIP    42      64.263 133.355  63.376  1.00  0.00           C  
ATOM    647  CD2 HIP    42      64.212 133.506  61.981  1.00  0.00           C  
ATOM    648  ND1 HIP    42      65.495 133.956  63.758  1.00  0.00           N1+
ATOM    649  CE1 HIP    42      66.134 134.340  62.621  1.00  0.00           C  
ATOM    650  NE2 HIP    42      65.366 134.177  61.545  1.00  0.00           N  
ATOM    651  H   HIP    42      61.883 135.580  63.669  1.00  0.00           H  
ATOM    652  HA  HIP    42      61.637 133.523  65.765  1.00  0.00           H  
ATOM    653  HB2 HIP    42      63.657 132.182  64.945  1.00  0.00           H  
ATOM    654  HB3 HIP    42      62.426 132.234  63.673  1.00  0.00           H  
ATOM    655  HD1 HIP    42      65.938 133.905  64.664  1.00  0.00           H  
ATOM    656  HD2 HIP    42      63.403 133.204  61.333  1.00  0.00           H  
ATOM    657  HE1 HIP    42      67.045 134.920  62.656  1.00  0.00           H  
ATOM    658  HE2 HIP    42      65.708 134.519  60.659  1.00  0.00           H  
ATOM    659  N   SER    43      63.767 134.440  67.044  1.00  0.00           N  
ATOM    660  CA  SER    43      64.712 135.115  67.878  1.00  0.00           C  
ATOM    661  C   SER    43      66.153 134.904  67.312  1.00  0.00           C  
ATOM    662  O   SER    43      66.450 134.008  66.536  1.00  0.00           O  
ATOM    663  CB  SER    43      64.524 134.468  69.293  1.00  0.00           C  
ATOM    664  OG  SER    43      64.571 133.054  69.304  1.00  0.00           O  
ATOM    665  H   SER    43      63.448 133.525  67.326  1.00  0.00           H  
ATOM    666  HA  SER    43      64.588 136.196  67.943  1.00  0.00           H  
ATOM    667  HB2 SER    43      65.314 134.843  69.944  1.00  0.00           H  
ATOM    668  HB3 SER    43      63.604 134.835  69.747  1.00  0.00           H  
ATOM    669  HG  SER    43      65.304 132.913  69.908  1.00  0.00           H  
ATOM    670  N   GLU    44      67.080 135.783  67.660  1.00  0.00           N  
ATOM    671  CA  GLU    44      68.509 135.773  67.236  1.00  0.00           C  
ATOM    672  C   GLU    44      69.164 134.359  67.063  1.00  0.00           C  
ATOM    673  O   GLU    44      69.874 134.177  66.124  1.00  0.00           O  
ATOM    674  CB  GLU    44      69.359 136.559  68.285  1.00  0.00           C  
ATOM    675  CG  GLU    44      68.726 137.900  68.826  1.00  0.00           C  
ATOM    676  CD  GLU    44      68.434 138.908  67.738  1.00  0.00           C  
ATOM    677  OE1 GLU    44      68.904 138.760  66.523  1.00  0.00           O  
ATOM    678  OE2 GLU    44      67.813 139.921  68.082  1.00  0.00           O1-
ATOM    679  H   GLU    44      66.836 136.522  68.303  1.00  0.00           H  
ATOM    680  HA  GLU    44      68.772 136.267  66.301  1.00  0.00           H  
ATOM    681  HB2 GLU    44      69.665 135.963  69.145  1.00  0.00           H  
ATOM    682  HB3 GLU    44      70.325 136.882  67.898  1.00  0.00           H  
ATOM    683  HG2 GLU    44      67.750 137.696  69.267  1.00  0.00           H  
ATOM    684  HG3 GLU    44      69.392 138.332  69.573  1.00  0.00           H  
ATOM    685  N   HIP    45      68.979 133.505  68.053  1.00  0.00           N  
ATOM    686  CA  HIP    45      69.657 132.236  68.152  1.00  0.00           C  
ATOM    687  C   HIP    45      68.927 131.051  67.484  1.00  0.00           C  
ATOM    688  O   HIP    45      69.390 129.899  67.578  1.00  0.00           O  
ATOM    689  CB  HIP    45      70.012 132.088  69.658  1.00  0.00           C  
ATOM    690  CG  HIP    45      70.693 133.275  70.166  1.00  0.00           C  
ATOM    691  CD2 HIP    45      71.604 133.945  69.414  1.00  0.00           C  
ATOM    692  ND1 HIP    45      70.690 133.761  71.415  1.00  0.00           N1+
ATOM    693  CE1 HIP    45      71.494 134.813  71.476  1.00  0.00           C  
ATOM    694  NE2 HIP    45      72.132 134.899  70.230  1.00  0.00           N  
ATOM    695  H   HIP    45      68.434 133.937  68.785  1.00  0.00           H  
ATOM    696  HA  HIP    45      70.619 132.153  67.647  1.00  0.00           H  
ATOM    697  HB2 HIP    45      69.107 131.960  70.252  1.00  0.00           H  
ATOM    698  HB3 HIP    45      70.705 131.285  69.910  1.00  0.00           H  
ATOM    699  HD1 HIP    45      70.104 133.482  72.189  1.00  0.00           H  
ATOM    700  HD2 HIP    45      72.016 133.788  68.427  1.00  0.00           H  
ATOM    701  HE1 HIP    45      71.742 135.308  72.403  1.00  0.00           H  
ATOM    702  HE2 HIP    45      72.780 135.622  69.952  1.00  0.00           H  
ATOM    703  N   VAL    46      67.891 131.207  66.632  1.00  0.00           N  
ATOM    704  CA  VAL    46      67.246 130.169  65.848  1.00  0.00           C  
ATOM    705  C   VAL    46      67.384 130.395  64.328  1.00  0.00           C  
ATOM    706  O   VAL    46      67.624 131.524  63.889  1.00  0.00           O  
ATOM    707  CB  VAL    46      65.765 130.233  66.182  1.00  0.00           C  
ATOM    708  CG1 VAL    46      65.043 129.034  65.604  1.00  0.00           C  
ATOM    709  CG2 VAL    46      65.589 130.117  67.712  1.00  0.00           C  
ATOM    710  H   VAL    46      67.608 132.153  66.422  1.00  0.00           H  
ATOM    711  HA  VAL    46      67.692 129.181  65.954  1.00  0.00           H  
ATOM    712  HB  VAL    46      65.293 131.189  65.954  1.00  0.00           H  
ATOM    713 HG11 VAL    46      64.960 128.991  64.518  1.00  0.00           H  
ATOM    714 HG12 VAL    46      65.505 128.120  65.976  1.00  0.00           H  
ATOM    715 HG13 VAL    46      64.011 128.989  65.952  1.00  0.00           H  
ATOM    716 HG21 VAL    46      64.551 130.358  67.940  1.00  0.00           H  
ATOM    717 HG22 VAL    46      65.925 129.177  68.148  1.00  0.00           H  
ATOM    718 HG23 VAL    46      66.135 130.878  68.270  1.00  0.00           H  
ATOM    719  N   TRP    47      67.419 129.288  63.595  1.00  0.00           N  
ATOM    720  CA  TRP    47      67.455 129.316  62.097  1.00  0.00           C  
ATOM    721  C   TRP    47      66.383 128.404  61.448  1.00  0.00           C  
ATOM    722  O   TRP    47      65.908 127.583  62.129  1.00  0.00           O  
ATOM    723  CB  TRP    47      68.908 128.897  61.573  1.00  0.00           C  
ATOM    724  CG  TRP    47      69.986 129.832  62.035  1.00  0.00           C  
ATOM    725  CD1 TRP    47      70.430 130.881  61.295  1.00  0.00           C  
ATOM    726  CD2 TRP    47      70.712 129.980  63.349  1.00  0.00           C  
ATOM    727  CE2 TRP    47      71.593 131.118  63.225  1.00  0.00           C  
ATOM    728  CE3 TRP    47      70.670 129.338  64.539  1.00  0.00           C  
ATOM    729  NE1 TRP    47      71.352 131.646  61.997  1.00  0.00           N  
ATOM    730  CZ2 TRP    47      72.419 131.626  64.251  1.00  0.00           C  
ATOM    731  CZ3 TRP    47      71.516 129.832  65.566  1.00  0.00           C  
ATOM    732  CH2 TRP    47      72.479 130.881  65.397  1.00  0.00           C  
ATOM    733  H   TRP    47      67.594 128.395  64.033  1.00  0.00           H  
ATOM    734  HA  TRP    47      67.340 130.330  61.715  1.00  0.00           H  
ATOM    735  HB2 TRP    47      68.937 127.896  62.004  1.00  0.00           H  
ATOM    736  HB3 TRP    47      68.853 128.855  60.485  1.00  0.00           H  
ATOM    737  HD1 TRP    47      70.096 131.071  60.286  1.00  0.00           H  
ATOM    738  HE1 TRP    47      71.692 132.574  61.787  1.00  0.00           H  
ATOM    739  HE3 TRP    47      69.991 128.526  64.754  1.00  0.00           H  
ATOM    740  HZ2 TRP    47      73.049 132.480  64.047  1.00  0.00           H  
ATOM    741  HZ3 TRP    47      71.470 129.281  66.494  1.00  0.00           H  
ATOM    742  HH2 TRP    47      73.067 131.256  66.222  1.00  0.00           H  
ATOM    743  N   VAL    48      65.996 128.749  60.247  1.00  0.00           N  
ATOM    744  CA  VAL    48      64.712 128.398  59.584  1.00  0.00           C  
ATOM    745  C   VAL    48      64.850 128.238  58.106  1.00  0.00           C  
ATOM    746  O   VAL    48      65.509 129.063  57.473  1.00  0.00           O  
ATOM    747  CB  VAL    48      63.532 129.376  59.872  1.00  0.00           C  
ATOM    748  CG1 VAL    48      63.066 129.246  61.306  1.00  0.00           C  
ATOM    749  CG2 VAL    48      63.962 130.853  59.530  1.00  0.00           C  
ATOM    750  H   VAL    48      66.493 129.449  59.714  1.00  0.00           H  
ATOM    751  HA  VAL    48      64.382 127.439  59.983  1.00  0.00           H  
ATOM    752  HB  VAL    48      62.739 129.121  59.170  1.00  0.00           H  
ATOM    753 HG11 VAL    48      62.663 128.258  61.530  1.00  0.00           H  
ATOM    754 HG12 VAL    48      63.803 129.472  62.077  1.00  0.00           H  
ATOM    755 HG13 VAL    48      62.302 130.004  61.476  1.00  0.00           H  
ATOM    756 HG21 VAL    48      64.279 130.975  58.495  1.00  0.00           H  
ATOM    757 HG22 VAL    48      63.045 131.399  59.751  1.00  0.00           H  
ATOM    758 HG23 VAL    48      64.582 131.271  60.323  1.00  0.00           H  
ATOM    759  N   GLU    49      64.314 127.133  57.558  1.00  0.00           N  
ATOM    760  CA  GLU    49      64.241 126.566  56.175  1.00  0.00           C  
ATOM    761  C   GLU    49      62.781 126.091  55.756  1.00  0.00           C  
ATOM    762  O   GLU    49      62.139 125.474  56.599  1.00  0.00           O  
ATOM    763  CB  GLU    49      65.351 125.479  56.077  1.00  0.00           C  
ATOM    764  CG  GLU    49      65.143 124.443  55.031  1.00  0.00           C  
ATOM    765  CD  GLU    49      66.245 123.406  54.881  1.00  0.00           C  
ATOM    766  OE1 GLU    49      66.070 122.196  55.201  1.00  0.00           O  
ATOM    767  OE2 GLU    49      67.443 123.814  54.813  1.00  0.00           O1-
ATOM    768  H   GLU    49      63.867 126.535  58.238  1.00  0.00           H  
ATOM    769  HA  GLU    49      64.396 127.308  55.391  1.00  0.00           H  
ATOM    770  HB2 GLU    49      66.333 125.921  55.905  1.00  0.00           H  
ATOM    771  HB3 GLU    49      65.425 124.990  57.048  1.00  0.00           H  
ATOM    772  HG2 GLU    49      64.235 123.868  55.216  1.00  0.00           H  
ATOM    773  HG3 GLU    49      65.152 124.878  54.032  1.00  0.00           H  
ATOM    774  N   VAL    50      62.424 126.299  54.461  1.00  0.00           N  
ATOM    775  CA  VAL    50      61.129 125.890  53.964  1.00  0.00           C  
ATOM    776  C   VAL    50      61.334 125.061  52.707  1.00  0.00           C  
ATOM    777  O   VAL    50      62.111 125.489  51.832  1.00  0.00           O  
ATOM    778  CB  VAL    50      60.256 127.135  53.604  1.00  0.00           C  
ATOM    779  CG1 VAL    50      58.904 126.740  52.823  1.00  0.00           C  
ATOM    780  CG2 VAL    50      60.025 127.902  54.914  1.00  0.00           C  
ATOM    781  H   VAL    50      63.042 126.755  53.805  1.00  0.00           H  
ATOM    782  HA  VAL    50      60.708 125.183  54.679  1.00  0.00           H  
ATOM    783  HB  VAL    50      60.818 127.737  52.890  1.00  0.00           H  
ATOM    784 HG11 VAL    50      59.177 126.684  51.769  1.00  0.00           H  
ATOM    785 HG12 VAL    50      58.491 125.843  53.285  1.00  0.00           H  
ATOM    786 HG13 VAL    50      58.117 127.494  52.844  1.00  0.00           H  
ATOM    787 HG21 VAL    50      59.313 127.341  55.519  1.00  0.00           H  
ATOM    788 HG22 VAL    50      60.963 128.081  55.439  1.00  0.00           H  
ATOM    789 HG23 VAL    50      59.693 128.884  54.576  1.00  0.00           H  
ATOM    790  N   VAL    51      60.556 123.993  52.476  1.00  0.00           N  
ATOM    791  CA  VAL    51      60.734 123.035  51.381  1.00  0.00           C  
ATOM    792  C   VAL    51      59.378 122.512  50.947  1.00  0.00           C  
ATOM    793  O   VAL    51      58.599 122.232  51.908  1.00  0.00           O  
ATOM    794  CB  VAL    51      61.750 121.872  51.697  1.00  0.00           C  
ATOM    795  CG1 VAL    51      62.252 121.154  50.437  1.00  0.00           C  
ATOM    796  CG2 VAL    51      63.020 122.186  52.402  1.00  0.00           C  
ATOM    797  H   VAL    51      59.904 123.679  53.180  1.00  0.00           H  
ATOM    798  HA  VAL    51      61.159 123.609  50.558  1.00  0.00           H  
ATOM    799  HB  VAL    51      61.217 121.080  52.222  1.00  0.00           H  
ATOM    800 HG11 VAL    51      61.426 120.782  49.830  1.00  0.00           H  
ATOM    801 HG12 VAL    51      62.791 121.863  49.810  1.00  0.00           H  
ATOM    802 HG13 VAL    51      62.891 120.312  50.703  1.00  0.00           H  
ATOM    803 HG21 VAL    51      63.440 123.051  51.890  1.00  0.00           H  
ATOM    804 HG22 VAL    51      62.804 122.344  53.459  1.00  0.00           H  
ATOM    805 HG23 VAL    51      63.690 121.337  52.532  1.00  0.00           H  
ATOM    806  N   ARG    52      59.099 122.499  49.645  1.00  0.00           N  
ATOM    807  CA  ARG    52      57.769 122.162  49.038  1.00  0.00           C  
ATOM    808  C   ARG    52      58.011 121.686  47.580  1.00  0.00           C  
ATOM    809  O   ARG    52      58.942 122.217  46.910  1.00  0.00           O  
ATOM    810  CB  ARG    52      56.773 123.351  49.052  1.00  0.00           C  
ATOM    811  CG  ARG    52      57.061 124.587  48.185  1.00  0.00           C  
ATOM    812  CD  ARG    52      58.321 125.341  48.588  1.00  0.00           C  
ATOM    813  NE  ARG    52      58.731 126.368  47.593  1.00  0.00           N  
ATOM    814  CZ  ARG    52      59.195 126.225  46.357  1.00  0.00           C  
ATOM    815  NH1 ARG    52      59.413 125.068  45.878  1.00  0.00           N1+
ATOM    816  NH2 ARG    52      59.492 127.253  45.663  1.00  0.00           N  
ATOM    817  H   ARG    52      59.918 122.680  49.082  1.00  0.00           H  
ATOM    818  HA  ARG    52      57.258 121.359  49.569  1.00  0.00           H  
ATOM    819  HB2 ARG    52      55.798 122.937  48.794  1.00  0.00           H  
ATOM    820  HB3 ARG    52      56.666 123.766  50.054  1.00  0.00           H  
ATOM    821  HG2 ARG    52      57.103 124.289  47.137  1.00  0.00           H  
ATOM    822  HG3 ARG    52      56.235 125.272  48.373  1.00  0.00           H  
ATOM    823  HD2 ARG    52      58.268 125.891  49.527  1.00  0.00           H  
ATOM    824  HD3 ARG    52      59.085 124.575  48.722  1.00  0.00           H  
ATOM    825  HE  ARG    52      58.622 127.315  47.927  1.00  0.00           H  
ATOM    826 HH11 ARG    52      59.149 124.266  46.433  1.00  0.00           H  
ATOM    827 HH12 ARG    52      59.844 125.068  44.965  1.00  0.00           H  
ATOM    828 HH21 ARG    52      59.568 128.134  46.152  1.00  0.00           H  
ATOM    829 HH22 ARG    52      59.836 127.092  44.727  1.00  0.00           H  
ATOM    830  N   ASP    53      57.324 120.649  47.152  1.00  0.00           N  
ATOM    831  CA  ASP    53      57.645 119.778  45.966  1.00  0.00           C  
ATOM    832  C   ASP    53      59.137 119.336  45.973  1.00  0.00           C  
ATOM    833  O   ASP    53      59.884 119.129  44.971  1.00  0.00           O  
ATOM    834  CB  ASP    53      57.312 120.396  44.659  1.00  0.00           C  
ATOM    835  CG  ASP    53      55.788 120.460  44.283  1.00  0.00           C  
ATOM    836  OD1 ASP    53      54.854 120.298  45.115  1.00  0.00           O  
ATOM    837  OD2 ASP    53      55.465 120.794  43.142  1.00  0.00           O1-
ATOM    838  H   ASP    53      56.689 120.197  47.795  1.00  0.00           H  
ATOM    839  HA  ASP    53      56.977 118.922  46.068  1.00  0.00           H  
ATOM    840  HB2 ASP    53      57.852 121.325  44.475  1.00  0.00           H  
ATOM    841  HB3 ASP    53      57.788 119.743  43.928  1.00  0.00           H  
ATOM    842  N   GLY    54      59.629 119.008  47.145  1.00  0.00           N  
ATOM    843  CA  GLY    54      60.969 118.591  47.513  1.00  0.00           C  
ATOM    844  C   GLY    54      62.023 119.677  47.462  1.00  0.00           C  
ATOM    845  O   GLY    54      63.190 119.567  47.923  1.00  0.00           O  
ATOM    846  H   GLY    54      58.969 119.194  47.886  1.00  0.00           H  
ATOM    847  HA2 GLY    54      60.853 118.173  48.513  1.00  0.00           H  
ATOM    848  HA3 GLY    54      61.373 117.819  46.857  1.00  0.00           H  
ATOM    849  N   GLU    55      61.637 120.796  46.841  1.00  0.00           N  
ATOM    850  CA  GLU    55      62.523 121.917  46.484  1.00  0.00           C  
ATOM    851  C   GLU    55      62.427 123.052  47.586  1.00  0.00           C  
ATOM    852  O   GLU    55      61.369 123.439  48.014  1.00  0.00           O  
ATOM    853  CB  GLU    55      62.142 122.375  45.009  1.00  0.00           C  
ATOM    854  CG  GLU    55      62.561 123.750  44.541  1.00  0.00           C  
ATOM    855  CD  GLU    55      64.025 123.843  44.207  1.00  0.00           C  
ATOM    856  OE1 GLU    55      64.531 124.878  43.709  1.00  0.00           O  
ATOM    857  OE2 GLU    55      64.802 122.837  44.480  1.00  0.00           O1-
ATOM    858  H   GLU    55      60.653 120.994  46.734  1.00  0.00           H  
ATOM    859  HA  GLU    55      63.541 121.529  46.514  1.00  0.00           H  
ATOM    860  HB2 GLU    55      62.603 121.626  44.365  1.00  0.00           H  
ATOM    861  HB3 GLU    55      61.064 122.379  44.847  1.00  0.00           H  
ATOM    862  HG2 GLU    55      61.863 124.145  43.802  1.00  0.00           H  
ATOM    863  HG3 GLU    55      62.437 124.449  45.368  1.00  0.00           H  
ATOM    864  N   ALA    56      63.534 123.591  47.905  1.00  0.00           N  
ATOM    865  CA  ALA    56      63.626 124.561  49.017  1.00  0.00           C  
ATOM    866  C   ALA    56      63.263 125.978  48.448  1.00  0.00           C  
ATOM    867  O   ALA    56      63.489 126.294  47.296  1.00  0.00           O  
ATOM    868  CB  ALA    56      65.014 124.622  49.636  1.00  0.00           C  
ATOM    869  H   ALA    56      64.342 123.404  47.328  1.00  0.00           H  
ATOM    870  HA  ALA    56      62.854 124.268  49.728  1.00  0.00           H  
ATOM    871  HB1 ALA    56      65.496 123.644  49.638  1.00  0.00           H  
ATOM    872  HB2 ALA    56      65.751 125.217  49.098  1.00  0.00           H  
ATOM    873  HB3 ALA    56      65.019 124.767  50.717  1.00  0.00           H  
ATOM    874  N   GLU    57      62.651 126.787  49.349  1.00  0.00           N  
ATOM    875  CA  GLU    57      62.362 128.202  49.063  1.00  0.00           C  
ATOM    876  C   GLU    57      63.602 129.186  49.405  1.00  0.00           C  
ATOM    877  O   GLU    57      64.408 128.916  50.308  1.00  0.00           O  
ATOM    878  CB  GLU    57      61.142 128.602  49.880  1.00  0.00           C  
ATOM    879  CG  GLU    57      60.622 129.992  49.570  1.00  0.00           C  
ATOM    880  CD  GLU    57      60.417 130.033  48.076  1.00  0.00           C  
ATOM    881  OE1 GLU    57      61.085 130.814  47.390  1.00  0.00           O  
ATOM    882  OE2 GLU    57      59.602 129.243  47.522  1.00  0.00           O1-
ATOM    883  H   GLU    57      62.491 126.419  50.276  1.00  0.00           H  
ATOM    884  HA  GLU    57      62.251 128.279  47.982  1.00  0.00           H  
ATOM    885  HB2 GLU    57      60.400 127.868  49.567  1.00  0.00           H  
ATOM    886  HB3 GLU    57      61.530 128.594  50.899  1.00  0.00           H  
ATOM    887  HG2 GLU    57      59.765 130.248  50.193  1.00  0.00           H  
ATOM    888  HG3 GLU    57      61.449 130.678  49.755  1.00  0.00           H  
ATOM    889  N   GLU    58      63.778 130.236  48.613  1.00  0.00           N  
ATOM    890  CA  GLU    58      64.776 131.306  48.741  1.00  0.00           C  
ATOM    891  C   GLU    58      64.269 132.337  49.769  1.00  0.00           C  
ATOM    892  O   GLU    58      64.093 133.551  49.477  1.00  0.00           O  
ATOM    893  CB  GLU    58      65.191 131.926  47.374  1.00  0.00           C  
ATOM    894  CG  GLU    58      66.625 132.681  47.475  1.00  0.00           C  
ATOM    895  CD  GLU    58      67.721 131.736  47.606  1.00  0.00           C  
ATOM    896  OE1 GLU    58      68.826 132.159  47.884  1.00  0.00           O  
ATOM    897  OE2 GLU    58      67.592 130.485  47.413  1.00  0.00           O1-
ATOM    898  H   GLU    58      63.037 130.494  47.977  1.00  0.00           H  
ATOM    899  HA  GLU    58      65.638 130.745  49.099  1.00  0.00           H  
ATOM    900  HB2 GLU    58      65.308 131.200  46.570  1.00  0.00           H  
ATOM    901  HB3 GLU    58      64.475 132.667  47.020  1.00  0.00           H  
ATOM    902  HG2 GLU    58      66.767 133.316  46.601  1.00  0.00           H  
ATOM    903  HG3 GLU    58      66.585 133.185  48.441  1.00  0.00           H  
ATOM    904  N   VAL    59      64.226 131.934  51.000  1.00  0.00           N  
ATOM    905  CA  VAL    59      63.728 132.644  52.141  1.00  0.00           C  
ATOM    906  C   VAL    59      64.575 133.942  52.424  1.00  0.00           C  
ATOM    907  O   VAL    59      63.949 134.967  52.663  1.00  0.00           O  
ATOM    908  CB  VAL    59      63.577 131.633  53.291  1.00  0.00           C  
ATOM    909  CG1 VAL    59      63.203 132.304  54.695  1.00  0.00           C  
ATOM    910  CG2 VAL    59      62.426 130.623  53.084  1.00  0.00           C  
ATOM    911  H   VAL    59      64.566 131.007  51.213  1.00  0.00           H  
ATOM    912  HA  VAL    59      62.730 132.961  51.838  1.00  0.00           H  
ATOM    913  HB  VAL    59      64.541 131.149  53.451  1.00  0.00           H  
ATOM    914 HG11 VAL    59      63.990 133.016  54.944  1.00  0.00           H  
ATOM    915 HG12 VAL    59      62.305 132.919  54.632  1.00  0.00           H  
ATOM    916 HG13 VAL    59      63.240 131.599  55.525  1.00  0.00           H  
ATOM    917 HG21 VAL    59      62.509 129.815  53.810  1.00  0.00           H  
ATOM    918 HG22 VAL    59      61.436 131.078  53.106  1.00  0.00           H  
ATOM    919 HG23 VAL    59      62.548 130.166  52.102  1.00  0.00           H  
ATOM    920  N   ALA    60      65.879 133.897  52.243  1.00  0.00           N  
ATOM    921  CA  ALA    60      66.740 135.071  52.623  1.00  0.00           C  
ATOM    922  C   ALA    60      66.928 136.095  51.505  1.00  0.00           C  
ATOM    923  O   ALA    60      67.716 136.970  51.762  1.00  0.00           O  
ATOM    924  CB  ALA    60      68.114 134.491  53.145  1.00  0.00           C  
ATOM    925  H   ALA    60      66.329 133.008  52.072  1.00  0.00           H  
ATOM    926  HA  ALA    60      66.332 135.625  53.469  1.00  0.00           H  
ATOM    927  HB1 ALA    60      68.802 134.216  52.345  1.00  0.00           H  
ATOM    928  HB2 ALA    60      68.501 135.298  53.768  1.00  0.00           H  
ATOM    929  HB3 ALA    60      67.932 133.603  53.749  1.00  0.00           H  
ATOM    930  N   THR    61      66.265 135.891  50.349  1.00  0.00           N  
ATOM    931  CA  THR    61      66.170 137.127  49.445  1.00  0.00           C  
ATOM    932  C   THR    61      65.146 138.095  49.900  1.00  0.00           C  
ATOM    933  O   THR    61      64.059 137.753  50.356  1.00  0.00           O  
ATOM    934  CB  THR    61      65.815 136.681  47.989  1.00  0.00           C  
ATOM    935  CG2 THR    61      65.592 137.928  47.085  1.00  0.00           C  
ATOM    936  OG1 THR    61      66.882 135.945  47.418  1.00  0.00           O  
ATOM    937  H   THR    61      65.580 135.166  50.186  1.00  0.00           H  
ATOM    938  HA  THR    61      67.121 137.659  49.423  1.00  0.00           H  
ATOM    939  HB  THR    61      64.894 136.099  48.014  1.00  0.00           H  
ATOM    940  HG1 THR    61      66.854 136.029  46.463  1.00  0.00           H  
ATOM    941 HG21 THR    61      66.425 138.629  47.147  1.00  0.00           H  
ATOM    942 HG22 THR    61      65.454 137.654  46.039  1.00  0.00           H  
ATOM    943 HG23 THR    61      64.647 138.358  47.415  1.00  0.00           H  
ATOM    944  N   ASN    62      65.548 139.320  49.933  1.00  0.00           N  
ATOM    945  CA  ASN    62      64.782 140.492  50.354  1.00  0.00           C  
ATOM    946  C   ASN    62      63.601 140.725  49.421  1.00  0.00           C  
ATOM    947  O   ASN    62      63.419 140.110  48.332  1.00  0.00           O  
ATOM    948  CB  ASN    62      65.848 141.617  50.525  1.00  0.00           C  
ATOM    949  CG  ASN    62      66.881 141.393  51.593  1.00  0.00           C  
ATOM    950  ND2 ASN    62      68.138 141.330  51.118  1.00  0.00           N  
ATOM    951  OD1 ASN    62      66.564 141.218  52.705  1.00  0.00           O  
ATOM    952  H   ASN    62      66.453 139.475  49.513  1.00  0.00           H  
ATOM    953  HA  ASN    62      64.387 140.249  51.341  1.00  0.00           H  
ATOM    954  HB2 ASN    62      66.373 141.821  49.592  1.00  0.00           H  
ATOM    955  HB3 ASN    62      65.265 142.473  50.865  1.00  0.00           H  
ATOM    956 HD21 ASN    62      68.897 141.245  51.779  1.00  0.00           H  
ATOM    957 HD22 ASN    62      68.268 141.454  50.124  1.00  0.00           H  
ATOM    958  N   GLY    63      62.707 141.666  49.758  1.00  0.00           N  
ATOM    959  CA  GLY    63      61.567 142.125  48.979  1.00  0.00           C  
ATOM    960  C   GLY    63      60.230 141.985  49.670  1.00  0.00           C  
ATOM    961  O   GLY    63      59.965 142.562  50.790  1.00  0.00           O  
ATOM    962  H   GLY    63      62.929 142.109  50.638  1.00  0.00           H  
ATOM    963  HA2 GLY    63      61.701 143.192  48.800  1.00  0.00           H  
ATOM    964  HA3 GLY    63      61.457 141.594  48.033  1.00  0.00           H  
ATOM    965  N   LYS    64      59.315 141.297  49.091  1.00  0.00           N  
ATOM    966  CA  LYS    64      58.027 140.833  49.776  1.00  0.00           C  
ATOM    967  C   LYS    64      58.094 139.928  50.911  1.00  0.00           C  
ATOM    968  O   LYS    64      57.277 140.092  51.814  1.00  0.00           O  
ATOM    969  CB  LYS    64      57.053 140.295  48.778  1.00  0.00           C  
ATOM    970  CG  LYS    64      55.718 139.780  49.306  1.00  0.00           C  
ATOM    971  CD  LYS    64      54.931 139.164  48.139  1.00  0.00           C  
ATOM    972  CE  LYS    64      54.646 140.174  46.970  1.00  0.00           C  
ATOM    973  NZ  LYS    64      53.357 139.933  46.274  1.00  0.00           N1+
ATOM    974  H   LYS    64      59.476 140.911  48.172  1.00  0.00           H  
ATOM    975  HA  LYS    64      57.568 141.725  50.201  1.00  0.00           H  
ATOM    976  HB2 LYS    64      56.884 140.986  47.952  1.00  0.00           H  
ATOM    977  HB3 LYS    64      57.536 139.440  48.307  1.00  0.00           H  
ATOM    978  HG2 LYS    64      55.833 138.914  49.958  1.00  0.00           H  
ATOM    979  HG3 LYS    64      55.119 140.580  49.740  1.00  0.00           H  
ATOM    980  HD2 LYS    64      55.561 138.355  47.768  1.00  0.00           H  
ATOM    981  HD3 LYS    64      54.019 138.749  48.566  1.00  0.00           H  
ATOM    982  HE2 LYS    64      54.549 141.151  47.444  1.00  0.00           H  
ATOM    983  HE3 LYS    64      55.499 140.166  46.292  1.00  0.00           H  
ATOM    984  HZ1 LYS    64      53.462 139.028  45.838  1.00  0.00           H  
ATOM    985  HZ2 LYS    64      52.551 139.947  46.883  1.00  0.00           H  
ATOM    986  HZ3 LYS    64      53.213 140.553  45.490  1.00  0.00           H  
ATOM    987  N   GLN    65      59.026 138.966  50.944  1.00  0.00           N  
ATOM    988  CA  GLN    65      59.172 137.921  51.904  1.00  0.00           C  
ATOM    989  C   GLN    65      57.905 137.417  52.392  1.00  0.00           C  
ATOM    990  O   GLN    65      57.623 137.334  53.594  1.00  0.00           O  
ATOM    991  CB  GLN    65      60.149 138.513  52.960  1.00  0.00           C  
ATOM    992  CG  GLN    65      61.518 139.002  52.409  1.00  0.00           C  
ATOM    993  CD  GLN    65      62.640 139.065  53.383  1.00  0.00           C  
ATOM    994  NE2 GLN    65      63.520 138.099  53.346  1.00  0.00           N  
ATOM    995  OE1 GLN    65      62.787 140.036  54.070  1.00  0.00           O  
ATOM    996  H   GLN    65      59.653 138.953  50.152  1.00  0.00           H  
ATOM    997  HA  GLN    65      59.755 137.184  51.351  1.00  0.00           H  
ATOM    998  HB2 GLN    65      59.801 139.403  53.483  1.00  0.00           H  
ATOM    999  HB3 GLN    65      60.383 137.746  53.698  1.00  0.00           H  
ATOM   1000  HG2 GLN    65      61.751 138.286  51.621  1.00  0.00           H  
ATOM   1001  HG3 GLN    65      61.524 139.942  51.857  1.00  0.00           H  
ATOM   1002 HE21 GLN    65      64.430 138.309  53.732  1.00  0.00           H  
ATOM   1003 HE22 GLN    65      63.519 137.349  52.669  1.00  0.00           H  
ATOM   1004  N   ARG    66      57.023 136.969  51.515  1.00  0.00           N  
ATOM   1005  CA  ARG    66      55.762 136.227  51.865  1.00  0.00           C  
ATOM   1006  C   ARG    66      55.513 135.292  50.691  1.00  0.00           C  
ATOM   1007  O   ARG    66      55.560 135.630  49.479  1.00  0.00           O  
ATOM   1008  CB  ARG    66      54.596 137.149  52.245  1.00  0.00           C  
ATOM   1009  CG  ARG    66      53.225 136.481  52.220  1.00  0.00           C  
ATOM   1010  CD  ARG    66      52.107 137.505  52.608  1.00  0.00           C  
ATOM   1011  NE  ARG    66      52.029 138.583  51.569  1.00  0.00           N  
ATOM   1012  CZ  ARG    66      51.424 138.567  50.423  1.00  0.00           C  
ATOM   1013  NH1 ARG    66      50.645 137.634  49.914  1.00  0.00           N1+
ATOM   1014  NH2 ARG    66      51.693 139.647  49.739  1.00  0.00           N  
ATOM   1015  H   ARG    66      57.334 136.904  50.557  1.00  0.00           H  
ATOM   1016  HA  ARG    66      55.909 135.571  52.724  1.00  0.00           H  
ATOM   1017  HB2 ARG    66      54.814 137.664  53.181  1.00  0.00           H  
ATOM   1018  HB3 ARG    66      54.565 137.892  51.448  1.00  0.00           H  
ATOM   1019  HG2 ARG    66      52.985 136.027  51.259  1.00  0.00           H  
ATOM   1020  HG3 ARG    66      53.127 135.639  52.906  1.00  0.00           H  
ATOM   1021  HD2 ARG    66      51.217 136.876  52.588  1.00  0.00           H  
ATOM   1022  HD3 ARG    66      52.366 137.880  53.598  1.00  0.00           H  
ATOM   1023  HE  ARG    66      52.438 139.469  51.830  1.00  0.00           H  
ATOM   1024 HH11 ARG    66      50.401 136.786  50.406  1.00  0.00           H  
ATOM   1025 HH12 ARG    66      50.378 137.618  48.940  1.00  0.00           H  
ATOM   1026 HH21 ARG    66      52.354 140.326  50.090  1.00  0.00           H  
ATOM   1027 HH22 ARG    66      51.373 139.727  48.784  1.00  0.00           H  
ATOM   1028  N   TRP    67      55.092 134.092  50.913  1.00  0.00           N  
ATOM   1029  CA  TRP    67      55.327 132.957  49.968  1.00  0.00           C  
ATOM   1030  C   TRP    67      54.132 132.065  49.991  1.00  0.00           C  
ATOM   1031  O   TRP    67      53.484 131.902  51.016  1.00  0.00           O  
ATOM   1032  CB  TRP    67      56.658 132.233  50.167  1.00  0.00           C  
ATOM   1033  CG  TRP    67      57.830 133.149  50.421  1.00  0.00           C  
ATOM   1034  CD1 TRP    67      58.695 133.579  49.484  1.00  0.00           C  
ATOM   1035  CD2 TRP    67      58.441 133.501  51.709  1.00  0.00           C  
ATOM   1036  CE2 TRP    67      59.700 134.203  51.495  1.00  0.00           C  
ATOM   1037  CE3 TRP    67      58.166 133.175  53.083  1.00  0.00           C  
ATOM   1038  NE1 TRP    67      59.738 134.245  50.128  1.00  0.00           N  
ATOM   1039  CZ2 TRP    67      60.489 134.760  52.548  1.00  0.00           C  
ATOM   1040  CZ3 TRP    67      58.840 133.766  54.212  1.00  0.00           C  
ATOM   1041  CH2 TRP    67      60.001 134.517  53.933  1.00  0.00           C  
ATOM   1042  H   TRP    67      54.973 133.862  51.889  1.00  0.00           H  
ATOM   1043  HA  TRP    67      55.443 133.428  48.992  1.00  0.00           H  
ATOM   1044  HB2 TRP    67      56.525 131.536  50.994  1.00  0.00           H  
ATOM   1045  HB3 TRP    67      56.938 131.688  49.266  1.00  0.00           H  
ATOM   1046  HD1 TRP    67      58.581 133.319  48.442  1.00  0.00           H  
ATOM   1047  HE1 TRP    67      60.204 134.925  49.544  1.00  0.00           H  
ATOM   1048  HE3 TRP    67      57.289 132.573  53.268  1.00  0.00           H  
ATOM   1049  HZ2 TRP    67      61.405 135.309  52.388  1.00  0.00           H  
ATOM   1050  HZ3 TRP    67      58.526 133.582  55.228  1.00  0.00           H  
ATOM   1051  HH2 TRP    67      60.620 134.955  54.702  1.00  0.00           H  
ATOM   1052  N   LEU    68      53.855 131.535  48.834  1.00  0.00           N  
ATOM   1053  CA  LEU    68      52.648 130.595  48.580  1.00  0.00           C  
ATOM   1054  C   LEU    68      52.651 129.213  49.241  1.00  0.00           C  
ATOM   1055  O   LEU    68      53.632 128.474  49.050  1.00  0.00           O  
ATOM   1056  CB  LEU    68      52.546 130.517  47.085  1.00  0.00           C  
ATOM   1057  CG  LEU    68      51.542 129.490  46.514  1.00  0.00           C  
ATOM   1058  CD1 LEU    68      50.912 129.921  45.179  1.00  0.00           C  
ATOM   1059  CD2 LEU    68      52.312 128.235  46.036  1.00  0.00           C  
ATOM   1060  H   LEU    68      54.421 131.759  48.028  1.00  0.00           H  
ATOM   1061  HA  LEU    68      51.771 131.073  49.018  1.00  0.00           H  
ATOM   1062  HB2 LEU    68      52.177 131.492  46.765  1.00  0.00           H  
ATOM   1063  HB3 LEU    68      53.508 130.409  46.585  1.00  0.00           H  
ATOM   1064  HG  LEU    68      50.701 129.346  47.191  1.00  0.00           H  
ATOM   1065 HD11 LEU    68      50.567 130.951  45.263  1.00  0.00           H  
ATOM   1066 HD12 LEU    68      51.652 130.078  44.394  1.00  0.00           H  
ATOM   1067 HD13 LEU    68      50.080 129.333  44.792  1.00  0.00           H  
ATOM   1068 HD21 LEU    68      52.750 128.460  45.064  1.00  0.00           H  
ATOM   1069 HD22 LEU    68      53.084 128.008  46.771  1.00  0.00           H  
ATOM   1070 HD23 LEU    68      51.566 127.441  46.007  1.00  0.00           H  
ATOM   1071  N   LEU    69      51.640 128.864  49.956  1.00  0.00           N  
ATOM   1072  CA  LEU    69      51.396 127.498  50.445  1.00  0.00           C  
ATOM   1073  C   LEU    69      50.918 126.429  49.400  1.00  0.00           C  
ATOM   1074  O   LEU    69      50.107 126.710  48.506  1.00  0.00           O  
ATOM   1075  CB  LEU    69      50.293 127.613  51.522  1.00  0.00           C  
ATOM   1076  CG  LEU    69      50.708 128.426  52.819  1.00  0.00           C  
ATOM   1077  CD1 LEU    69      49.441 128.737  53.628  1.00  0.00           C  
ATOM   1078  CD2 LEU    69      51.629 127.715  53.761  1.00  0.00           C  
ATOM   1079  H   LEU    69      50.819 129.452  49.997  1.00  0.00           H  
ATOM   1080  HA  LEU    69      52.299 127.132  50.933  1.00  0.00           H  
ATOM   1081  HB2 LEU    69      49.400 128.014  51.042  1.00  0.00           H  
ATOM   1082  HB3 LEU    69      49.949 126.635  51.857  1.00  0.00           H  
ATOM   1083  HG  LEU    69      51.172 129.384  52.583  1.00  0.00           H  
ATOM   1084 HD11 LEU    69      48.606 129.210  53.112  1.00  0.00           H  
ATOM   1085 HD12 LEU    69      49.126 127.793  54.073  1.00  0.00           H  
ATOM   1086 HD13 LEU    69      49.735 129.408  54.435  1.00  0.00           H  
ATOM   1087 HD21 LEU    69      52.057 128.354  54.533  1.00  0.00           H  
ATOM   1088 HD22 LEU    69      51.241 126.792  54.191  1.00  0.00           H  
ATOM   1089 HD23 LEU    69      52.493 127.378  53.187  1.00  0.00           H  
ATOM   1090  N   SER    70      51.335 125.214  49.666  1.00  0.00           N  
ATOM   1091  CA  SER    70      50.989 124.019  48.784  1.00  0.00           C  
ATOM   1092  C   SER    70      50.934 122.705  49.619  1.00  0.00           C  
ATOM   1093  O   SER    70      51.493 122.715  50.681  1.00  0.00           O  
ATOM   1094  CB  SER    70      52.016 123.899  47.616  1.00  0.00           C  
ATOM   1095  OG  SER    70      53.183 123.223  48.057  1.00  0.00           O  
ATOM   1096  H   SER    70      52.081 125.109  50.337  1.00  0.00           H  
ATOM   1097  HA  SER    70      49.992 124.188  48.378  1.00  0.00           H  
ATOM   1098  HB2 SER    70      51.612 123.309  46.793  1.00  0.00           H  
ATOM   1099  HB3 SER    70      52.353 124.856  47.217  1.00  0.00           H  
ATOM   1100  HG  SER    70      53.641 122.971  47.252  1.00  0.00           H  
ATOM   1101  N   PRO    71      50.389 121.621  49.074  1.00  0.00           N  
ATOM   1102  CA  PRO    71      50.148 120.439  49.870  1.00  0.00           C  
ATOM   1103  C   PRO    71      51.413 119.805  50.524  1.00  0.00           C  
ATOM   1104  O   PRO    71      51.265 119.209  51.587  1.00  0.00           O  
ATOM   1105  CB  PRO    71      49.471 119.445  48.835  1.00  0.00           C  
ATOM   1106  CG  PRO    71      48.531 120.412  48.068  1.00  0.00           C  
ATOM   1107  CD  PRO    71      49.533 121.627  47.849  1.00  0.00           C  
ATOM   1108  HA  PRO    71      49.421 120.693  50.642  1.00  0.00           H  
ATOM   1109  HB2 PRO    71      50.115 119.031  48.059  1.00  0.00           H  
ATOM   1110  HB3 PRO    71      48.929 118.607  49.275  1.00  0.00           H  
ATOM   1111  HG2 PRO    71      48.117 119.949  47.172  1.00  0.00           H  
ATOM   1112  HG3 PRO    71      47.786 120.569  48.848  1.00  0.00           H  
ATOM   1113  HD2 PRO    71      50.186 121.354  47.020  1.00  0.00           H  
ATOM   1114  HD3 PRO    71      48.890 122.490  47.678  1.00  0.00           H  
ATOM   1115  N   SER    72      52.666 120.058  50.107  1.00  0.00           N  
ATOM   1116  CA  SER    72      53.896 119.445  50.748  1.00  0.00           C  
ATOM   1117  C   SER    72      54.634 120.626  51.506  1.00  0.00           C  
ATOM   1118  O   SER    72      55.778 120.355  51.890  1.00  0.00           O  
ATOM   1119  CB  SER    72      54.744 118.668  49.790  1.00  0.00           C  
ATOM   1120  OG  SER    72      55.284 119.300  48.684  1.00  0.00           O  
ATOM   1121  H   SER    72      52.693 120.492  49.195  1.00  0.00           H  
ATOM   1122  HA  SER    72      53.695 118.740  51.554  1.00  0.00           H  
ATOM   1123  HB2 SER    72      55.546 118.251  50.400  1.00  0.00           H  
ATOM   1124  HB3 SER    72      54.021 117.914  49.479  1.00  0.00           H  
ATOM   1125  HG  SER    72      54.600 119.382  48.015  1.00  0.00           H  
ATOM   1126  N   THR    73      54.115 121.863  51.674  1.00  0.00           N  
ATOM   1127  CA  THR    73      54.966 122.927  52.215  1.00  0.00           C  
ATOM   1128  C   THR    73      55.255 122.673  53.745  1.00  0.00           C  
ATOM   1129  O   THR    73      54.409 122.645  54.640  1.00  0.00           O  
ATOM   1130  CB  THR    73      54.293 124.298  52.095  1.00  0.00           C  
ATOM   1131  CG2 THR    73      55.156 125.459  52.526  1.00  0.00           C  
ATOM   1132  OG1 THR    73      53.971 124.554  50.786  1.00  0.00           O  
ATOM   1133  H   THR    73      53.132 121.977  51.469  1.00  0.00           H  
ATOM   1134  HA  THR    73      55.922 122.878  51.693  1.00  0.00           H  
ATOM   1135  HB  THR    73      53.395 124.304  52.712  1.00  0.00           H  
ATOM   1136  HG1 THR    73      53.571 123.740  50.470  1.00  0.00           H  
ATOM   1137 HG21 THR    73      54.614 126.404  52.510  1.00  0.00           H  
ATOM   1138 HG22 THR    73      55.355 125.478  53.598  1.00  0.00           H  
ATOM   1139 HG23 THR    73      56.057 125.514  51.914  1.00  0.00           H  
ATOM   1140  N   THR    74      56.561 122.457  53.996  1.00  0.00           N  
ATOM   1141  CA  THR    74      57.145 121.964  55.193  1.00  0.00           C  
ATOM   1142  C   THR    74      58.289 122.865  55.627  1.00  0.00           C  
ATOM   1143  O   THR    74      58.898 123.559  54.750  1.00  0.00           O  
ATOM   1144  CB  THR    74      57.463 120.424  55.087  1.00  0.00           C  
ATOM   1145  CG2 THR    74      56.279 119.422  55.055  1.00  0.00           C  
ATOM   1146  OG1 THR    74      58.379 120.198  53.993  1.00  0.00           O  
ATOM   1147  H   THR    74      57.257 122.548  53.271  1.00  0.00           H  
ATOM   1148  HA  THR    74      56.428 121.917  56.013  1.00  0.00           H  
ATOM   1149  HB  THR    74      58.067 120.305  55.986  1.00  0.00           H  
ATOM   1150  HG1 THR    74      57.966 120.657  53.258  1.00  0.00           H  
ATOM   1151 HG21 THR    74      55.360 119.916  54.740  1.00  0.00           H  
ATOM   1152 HG22 THR    74      56.476 118.567  54.408  1.00  0.00           H  
ATOM   1153 HG23 THR    74      56.059 119.062  56.059  1.00  0.00           H  
ATOM   1154  N   LEU    75      58.787 122.753  56.813  1.00  0.00           N  
ATOM   1155  CA  LEU    75      59.599 123.796  57.516  1.00  0.00           C  
ATOM   1156  C   LEU    75      60.633 123.097  58.415  1.00  0.00           C  
ATOM   1157  O   LEU    75      60.227 122.334  59.265  1.00  0.00           O  
ATOM   1158  CB  LEU    75      58.645 124.740  58.272  1.00  0.00           C  
ATOM   1159  CG  LEU    75      59.166 125.683  59.401  1.00  0.00           C  
ATOM   1160  CD1 LEU    75      60.352 126.469  58.915  1.00  0.00           C  
ATOM   1161  CD2 LEU    75      58.034 126.761  59.615  1.00  0.00           C  
ATOM   1162  H   LEU    75      58.482 121.982  57.389  1.00  0.00           H  
ATOM   1163  HA  LEU    75      60.062 124.430  56.759  1.00  0.00           H  
ATOM   1164  HB2 LEU    75      58.158 125.268  57.452  1.00  0.00           H  
ATOM   1165  HB3 LEU    75      57.832 124.107  58.627  1.00  0.00           H  
ATOM   1166  HG  LEU    75      59.380 125.115  60.306  1.00  0.00           H  
ATOM   1167 HD11 LEU    75      60.420 127.332  59.576  1.00  0.00           H  
ATOM   1168 HD12 LEU    75      61.258 125.862  58.925  1.00  0.00           H  
ATOM   1169 HD13 LEU    75      60.257 126.670  57.847  1.00  0.00           H  
ATOM   1170 HD21 LEU    75      58.212 127.411  60.472  1.00  0.00           H  
ATOM   1171 HD22 LEU    75      57.761 127.247  58.679  1.00  0.00           H  
ATOM   1172 HD23 LEU    75      57.173 126.232  60.023  1.00  0.00           H  
ATOM   1173  N   ARG    76      61.958 123.352  58.221  1.00  0.00           N  
ATOM   1174  CA  ARG    76      62.968 122.866  59.084  1.00  0.00           C  
ATOM   1175  C   ARG    76      63.675 123.994  59.935  1.00  0.00           C  
ATOM   1176  O   ARG    76      63.947 125.034  59.378  1.00  0.00           O  
ATOM   1177  CB  ARG    76      64.100 122.135  58.291  1.00  0.00           C  
ATOM   1178  CG  ARG    76      65.160 121.449  59.191  1.00  0.00           C  
ATOM   1179  CD  ARG    76      66.147 120.653  58.359  1.00  0.00           C  
ATOM   1180  NE  ARG    76      67.049 121.552  57.594  1.00  0.00           N  
ATOM   1181  CZ  ARG    76      68.230 122.090  57.816  1.00  0.00           C  
ATOM   1182  NH1 ARG    76      68.879 122.013  58.966  1.00  0.00           N1+
ATOM   1183  NH2 ARG    76      68.824 122.746  56.886  1.00  0.00           N  
ATOM   1184  H   ARG    76      62.205 124.049  57.533  1.00  0.00           H  
ATOM   1185  HA  ARG    76      62.559 122.168  59.814  1.00  0.00           H  
ATOM   1186  HB2 ARG    76      63.563 121.362  57.740  1.00  0.00           H  
ATOM   1187  HB3 ARG    76      64.500 122.879  57.604  1.00  0.00           H  
ATOM   1188  HG2 ARG    76      65.726 122.201  59.740  1.00  0.00           H  
ATOM   1189  HG3 ARG    76      64.644 120.889  59.971  1.00  0.00           H  
ATOM   1190  HD2 ARG    76      66.710 120.054  59.075  1.00  0.00           H  
ATOM   1191  HD3 ARG    76      65.576 120.102  57.612  1.00  0.00           H  
ATOM   1192  HE  ARG    76      66.711 121.759  56.665  1.00  0.00           H  
ATOM   1193 HH11 ARG    76      68.506 121.327  59.607  1.00  0.00           H  
ATOM   1194 HH12 ARG    76      69.492 122.749  59.285  1.00  0.00           H  
ATOM   1195 HH21 ARG    76      68.412 122.876  55.973  1.00  0.00           H  
ATOM   1196 HH22 ARG    76      69.517 123.413  57.196  1.00  0.00           H  
ATOM   1197  N   VAL    77      63.983 123.672  61.165  1.00  0.00           N  
ATOM   1198  CA  VAL    77      64.512 124.622  62.155  1.00  0.00           C  
ATOM   1199  C   VAL    77      65.863 124.008  62.635  1.00  0.00           C  
ATOM   1200  O   VAL    77      65.928 122.799  62.829  1.00  0.00           O  
ATOM   1201  CB  VAL    77      63.427 124.734  63.314  1.00  0.00           C  
ATOM   1202  CG1 VAL    77      63.814 125.719  64.459  1.00  0.00           C  
ATOM   1203  CG2 VAL    77      62.021 125.155  62.975  1.00  0.00           C  
ATOM   1204  H   VAL    77      63.728 122.740  61.459  1.00  0.00           H  
ATOM   1205  HA  VAL    77      64.552 125.600  61.675  1.00  0.00           H  
ATOM   1206  HB  VAL    77      63.388 123.771  63.822  1.00  0.00           H  
ATOM   1207 HG11 VAL    77      62.987 125.886  65.148  1.00  0.00           H  
ATOM   1208 HG12 VAL    77      64.577 125.237  65.071  1.00  0.00           H  
ATOM   1209 HG13 VAL    77      64.237 126.686  64.185  1.00  0.00           H  
ATOM   1210 HG21 VAL    77      61.314 125.181  63.805  1.00  0.00           H  
ATOM   1211 HG22 VAL    77      62.077 126.196  62.655  1.00  0.00           H  
ATOM   1212 HG23 VAL    77      61.696 124.610  62.089  1.00  0.00           H  
ATOM   1213  N   THR    78      66.858 124.881  62.849  1.00  0.00           N  
ATOM   1214  CA  THR    78      68.162 124.573  63.368  1.00  0.00           C  
ATOM   1215  C   THR    78      68.623 125.510  64.461  1.00  0.00           C  
ATOM   1216  O   THR    78      68.286 126.740  64.504  1.00  0.00           O  
ATOM   1217  CB  THR    78      69.217 124.706  62.258  1.00  0.00           C  
ATOM   1218  CG2 THR    78      70.577 124.129  62.605  1.00  0.00           C  
ATOM   1219  OG1 THR    78      68.881 124.192  61.034  1.00  0.00           O  
ATOM   1220  H   THR    78      66.628 125.833  62.601  1.00  0.00           H  
ATOM   1221  HA  THR    78      68.169 123.549  63.743  1.00  0.00           H  
ATOM   1222  HB  THR    78      69.321 125.773  62.063  1.00  0.00           H  
ATOM   1223  HG1 THR    78      68.167 124.706  60.650  1.00  0.00           H  
ATOM   1224 HG21 THR    78      70.571 123.047  62.475  1.00  0.00           H  
ATOM   1225 HG22 THR    78      71.238 124.506  61.825  1.00  0.00           H  
ATOM   1226 HG23 THR    78      71.077 124.393  63.537  1.00  0.00           H  
ATOM   1227  N   MET    79      69.461 124.997  65.377  1.00  0.00           N  
ATOM   1228  CA  MET    79      70.024 125.678  66.578  1.00  0.00           C  
ATOM   1229  C   MET    79      71.487 125.094  66.790  1.00  0.00           C  
ATOM   1230  O   MET    79      71.717 123.874  66.720  1.00  0.00           O  
ATOM   1231  CB  MET    79      69.088 125.575  67.797  1.00  0.00           C  
ATOM   1232  CG  MET    79      67.911 126.539  67.848  1.00  0.00           C  
ATOM   1233  SD  MET    79      66.971 126.599  69.292  1.00  0.00           S  
ATOM   1234  CE  MET    79      67.997 127.622  70.380  1.00  0.00           C  
ATOM   1235  H   MET    79      69.624 124.007  65.269  1.00  0.00           H  
ATOM   1236  HA  MET    79      70.099 126.732  66.311  1.00  0.00           H  
ATOM   1237  HB2 MET    79      68.679 124.591  68.026  1.00  0.00           H  
ATOM   1238  HB3 MET    79      69.729 125.800  68.649  1.00  0.00           H  
ATOM   1239  HG2 MET    79      68.258 127.568  67.751  1.00  0.00           H  
ATOM   1240  HG3 MET    79      67.227 126.189  67.076  1.00  0.00           H  
ATOM   1241  HE1 MET    79      67.629 127.721  71.401  1.00  0.00           H  
ATOM   1242  HE2 MET    79      69.004 127.245  70.557  1.00  0.00           H  
ATOM   1243  HE3 MET    79      68.257 128.558  69.886  1.00  0.00           H  
ATOM   1244  N   SER    80      72.432 126.014  67.148  1.00  0.00           N  
ATOM   1245  CA  SER    80      73.845 125.624  67.224  1.00  0.00           C  
ATOM   1246  C   SER    80      74.448 125.695  68.661  1.00  0.00           C  
ATOM   1247  O   SER    80      75.306 124.844  68.929  1.00  0.00           O  
ATOM   1248  CB  SER    80      74.692 126.555  66.364  1.00  0.00           C  
ATOM   1249  OG  SER    80      74.436 126.161  65.043  1.00  0.00           O  
ATOM   1250  H   SER    80      72.302 127.015  67.140  1.00  0.00           H  
ATOM   1251  HA  SER    80      74.074 124.609  66.898  1.00  0.00           H  
ATOM   1252  HB2 SER    80      74.366 127.594  66.405  1.00  0.00           H  
ATOM   1253  HB3 SER    80      75.742 126.461  66.642  1.00  0.00           H  
ATOM   1254  HG  SER    80      74.641 125.231  64.921  1.00  0.00           H  
ATOM   1255  N   GLN    81      74.128 126.659  69.471  1.00  0.00           N  
ATOM   1256  CA  GLN    81      74.703 126.938  70.814  1.00  0.00           C  
ATOM   1257  C   GLN    81      73.829 126.479  71.938  1.00  0.00           C  
ATOM   1258  O   GLN    81      72.636 126.453  71.789  1.00  0.00           O  
ATOM   1259  CB  GLN    81      74.886 128.477  70.969  1.00  0.00           C  
ATOM   1260  CG  GLN    81      75.854 129.221  69.960  1.00  0.00           C  
ATOM   1261  CD  GLN    81      77.294 128.755  69.893  1.00  0.00           C  
ATOM   1262  NE2 GLN    81      78.214 129.596  69.650  1.00  0.00           N  
ATOM   1263  OE1 GLN    81      77.697 127.602  70.074  1.00  0.00           O  
ATOM   1264  H   GLN    81      73.401 127.255  69.102  1.00  0.00           H  
ATOM   1265  HA  GLN    81      75.709 126.521  70.848  1.00  0.00           H  
ATOM   1266  HB2 GLN    81      73.916 128.973  70.964  1.00  0.00           H  
ATOM   1267  HB3 GLN    81      75.324 128.740  71.932  1.00  0.00           H  
ATOM   1268  HG2 GLN    81      75.434 128.980  68.983  1.00  0.00           H  
ATOM   1269  HG3 GLN    81      75.885 130.298  70.126  1.00  0.00           H  
ATOM   1270 HE21 GLN    81      79.136 129.213  69.497  1.00  0.00           H  
ATOM   1271 HE22 GLN    81      77.888 130.403  69.138  1.00  0.00           H  
ATOM   1272  N   ALA    82      74.470 126.145  73.029  1.00  0.00           N  
ATOM   1273  CA  ALA    82      73.858 125.976  74.310  1.00  0.00           C  
ATOM   1274  C   ALA    82      73.052 127.209  74.729  1.00  0.00           C  
ATOM   1275  O   ALA    82      73.421 128.294  74.423  1.00  0.00           O  
ATOM   1276  CB  ALA    82      74.927 125.735  75.358  1.00  0.00           C  
ATOM   1277  H   ALA    82      75.475 126.165  73.127  1.00  0.00           H  
ATOM   1278  HA  ALA    82      73.175 125.134  74.199  1.00  0.00           H  
ATOM   1279  HB1 ALA    82      75.179 124.684  75.213  1.00  0.00           H  
ATOM   1280  HB2 ALA    82      75.803 126.384  75.348  1.00  0.00           H  
ATOM   1281  HB3 ALA    82      74.503 125.754  76.362  1.00  0.00           H  
ATOM   1282  N   SER    83      71.888 127.033  75.351  1.00  0.00           N  
ATOM   1283  CA  SER    83      71.049 128.120  76.046  1.00  0.00           C  
ATOM   1284  C   SER    83      71.418 128.302  77.494  1.00  0.00           C  
ATOM   1285  O   SER    83      72.366 127.641  78.045  1.00  0.00           O  
ATOM   1286  CB  SER    83      69.669 127.576  75.917  1.00  0.00           C  
ATOM   1287  OG  SER    83      68.692 128.473  76.387  1.00  0.00           O  
ATOM   1288  H   SER    83      71.648 126.065  75.506  1.00  0.00           H  
ATOM   1289  HA  SER    83      71.172 129.021  75.445  1.00  0.00           H  
ATOM   1290  HB2 SER    83      69.480 127.433  74.853  1.00  0.00           H  
ATOM   1291  HB3 SER    83      69.530 126.647  76.469  1.00  0.00           H  
ATOM   1292  HG  SER    83      67.951 128.661  75.806  1.00  0.00           H  
ATOM   1293  N   THR    84      70.738 129.286  78.032  1.00  0.00           N  
ATOM   1294  CA  THR    84      70.800 129.804  79.424  1.00  0.00           C  
ATOM   1295  C   THR    84      69.484 129.733  80.230  1.00  0.00           C  
ATOM   1296  O   THR    84      69.605 129.727  81.452  1.00  0.00           O  
ATOM   1297  CB  THR    84      71.198 131.271  79.450  1.00  0.00           C  
ATOM   1298  CG2 THR    84      72.586 131.638  78.909  1.00  0.00           C  
ATOM   1299  OG1 THR    84      70.241 132.046  78.648  1.00  0.00           O  
ATOM   1300  H   THR    84      70.103 129.880  77.518  1.00  0.00           H  
ATOM   1301  HA  THR    84      71.521 129.273  80.045  1.00  0.00           H  
ATOM   1302  HB  THR    84      71.062 131.720  80.434  1.00  0.00           H  
ATOM   1303  HG1 THR    84      69.858 132.587  79.343  1.00  0.00           H  
ATOM   1304 HG21 THR    84      72.643 132.720  79.024  1.00  0.00           H  
ATOM   1305 HG22 THR    84      73.357 131.137  79.495  1.00  0.00           H  
ATOM   1306 HG23 THR    84      72.672 131.325  77.869  1.00  0.00           H  
ATOM   1307  N   GLU    85      68.291 129.662  79.604  1.00  0.00           N  
ATOM   1308  CA  GLU    85      66.991 129.672  80.275  1.00  0.00           C  
ATOM   1309  C   GLU    85      66.031 128.613  79.636  1.00  0.00           C  
ATOM   1310  O   GLU    85      65.982 128.353  78.433  1.00  0.00           O  
ATOM   1311  CB  GLU    85      66.279 131.007  80.125  1.00  0.00           C  
ATOM   1312  CG  GLU    85      66.949 132.084  81.053  1.00  0.00           C  
ATOM   1313  CD  GLU    85      67.819 133.028  80.256  1.00  0.00           C  
ATOM   1314  OE1 GLU    85      67.292 133.701  79.406  1.00  0.00           O  
ATOM   1315  OE2 GLU    85      69.033 133.228  80.611  1.00  0.00           O1-
ATOM   1316  H   GLU    85      68.150 129.726  78.606  1.00  0.00           H  
ATOM   1317  HA  GLU    85      67.170 129.452  81.328  1.00  0.00           H  
ATOM   1318  HB2 GLU    85      66.377 131.327  79.088  1.00  0.00           H  
ATOM   1319  HB3 GLU    85      65.221 130.894  80.363  1.00  0.00           H  
ATOM   1320  HG2 GLU    85      66.183 132.711  81.508  1.00  0.00           H  
ATOM   1321  HG3 GLU    85      67.399 131.615  81.929  1.00  0.00           H  
ATOM   1322  N   ALA    86      65.148 127.957  80.440  1.00  0.00           N  
ATOM   1323  CA  ALA    86      64.286 126.807  80.142  1.00  0.00           C  
ATOM   1324  C   ALA    86      63.366 126.972  78.930  1.00  0.00           C  
ATOM   1325  O   ALA    86      62.855 126.011  78.384  1.00  0.00           O  
ATOM   1326  CB  ALA    86      63.592 126.444  81.430  1.00  0.00           C  
ATOM   1327  H   ALA    86      65.126 128.121  81.437  1.00  0.00           H  
ATOM   1328  HA  ALA    86      64.964 125.999  79.868  1.00  0.00           H  
ATOM   1329  HB1 ALA    86      64.312 126.437  82.248  1.00  0.00           H  
ATOM   1330  HB2 ALA    86      62.804 127.161  81.659  1.00  0.00           H  
ATOM   1331  HB3 ALA    86      63.063 125.499  81.302  1.00  0.00           H  
ATOM   1332  N   SER    87      63.095 128.239  78.539  1.00  0.00           N  
ATOM   1333  CA  SER    87      62.299 128.669  77.426  1.00  0.00           C  
ATOM   1334  C   SER    87      62.972 129.862  76.663  1.00  0.00           C  
ATOM   1335  O   SER    87      62.325 130.897  76.327  1.00  0.00           O  
ATOM   1336  CB  SER    87      60.956 129.193  78.006  1.00  0.00           C  
ATOM   1337  OG  SER    87      60.277 128.327  78.941  1.00  0.00           O  
ATOM   1338  H   SER    87      63.397 129.037  79.079  1.00  0.00           H  
ATOM   1339  HA  SER    87      62.045 127.914  76.682  1.00  0.00           H  
ATOM   1340  HB2 SER    87      61.090 130.152  78.507  1.00  0.00           H  
ATOM   1341  HB3 SER    87      60.202 129.289  77.224  1.00  0.00           H  
ATOM   1342  HG  SER    87      60.286 127.411  78.656  1.00  0.00           H  
ATOM   1343  N   SER    88      64.329 129.817  76.436  1.00  0.00           N  
ATOM   1344  CA  SER    88      65.144 131.001  76.007  1.00  0.00           C  
ATOM   1345  C   SER    88      64.660 131.634  74.748  1.00  0.00           C  
ATOM   1346  O   SER    88      64.690 132.862  74.584  1.00  0.00           O  
ATOM   1347  CB  SER    88      66.569 130.551  75.867  1.00  0.00           C  
ATOM   1348  OG  SER    88      66.798 129.548  74.880  1.00  0.00           O  
ATOM   1349  H   SER    88      64.775 129.111  77.004  1.00  0.00           H  
ATOM   1350  HA  SER    88      65.012 131.763  76.775  1.00  0.00           H  
ATOM   1351  HB2 SER    88      67.130 131.405  75.487  1.00  0.00           H  
ATOM   1352  HB3 SER    88      66.954 130.245  76.839  1.00  0.00           H  
ATOM   1353  HG  SER    88      66.695 130.060  74.074  1.00  0.00           H  
ATOM   1354  N   ASP    89      64.257 130.815  73.744  1.00  0.00           N  
ATOM   1355  CA  ASP    89      64.106 131.211  72.279  1.00  0.00           C  
ATOM   1356  C   ASP    89      62.713 130.866  71.742  1.00  0.00           C  
ATOM   1357  O   ASP    89      61.899 130.204  72.409  1.00  0.00           O  
ATOM   1358  CB  ASP    89      65.306 130.596  71.510  1.00  0.00           C  
ATOM   1359  CG  ASP    89      66.543 131.420  71.784  1.00  0.00           C  
ATOM   1360  OD1 ASP    89      66.683 132.485  71.117  1.00  0.00           O  
ATOM   1361  OD2 ASP    89      67.351 131.087  72.712  1.00  0.00           O1-
ATOM   1362  H   ASP    89      64.242 129.827  73.950  1.00  0.00           H  
ATOM   1363  HA  ASP    89      64.197 132.297  72.289  1.00  0.00           H  
ATOM   1364  HB2 ASP    89      65.374 129.508  71.491  1.00  0.00           H  
ATOM   1365  HB3 ASP    89      65.082 130.790  70.461  1.00  0.00           H  
ATOM   1366  N   LYS    90      62.366 131.275  70.520  1.00  0.00           N  
ATOM   1367  CA  LYS    90      60.979 131.196  69.882  1.00  0.00           C  
ATOM   1368  C   LYS    90      61.043 131.237  68.332  1.00  0.00           C  
ATOM   1369  O   LYS    90      61.938 131.933  67.777  1.00  0.00           O  
ATOM   1370  CB  LYS    90      60.022 132.268  70.492  1.00  0.00           C  
ATOM   1371  CG  LYS    90      58.511 131.884  70.228  1.00  0.00           C  
ATOM   1372  CD  LYS    90      57.551 132.620  71.019  1.00  0.00           C  
ATOM   1373  CE  LYS    90      57.638 134.142  70.686  1.00  0.00           C  
ATOM   1374  NZ  LYS    90      56.591 134.979  71.405  1.00  0.00           N1+
ATOM   1375  H   LYS    90      63.079 131.831  70.069  1.00  0.00           H  
ATOM   1376  HA  LYS    90      60.586 130.227  70.192  1.00  0.00           H  
ATOM   1377  HB2 LYS    90      60.185 132.291  71.569  1.00  0.00           H  
ATOM   1378  HB3 LYS    90      60.266 133.240  70.063  1.00  0.00           H  
ATOM   1379  HG2 LYS    90      58.305 132.048  69.170  1.00  0.00           H  
ATOM   1380  HG3 LYS    90      58.330 130.822  70.392  1.00  0.00           H  
ATOM   1381  HD2 LYS    90      56.605 132.170  70.721  1.00  0.00           H  
ATOM   1382  HD3 LYS    90      57.745 132.447  72.077  1.00  0.00           H  
ATOM   1383  HE2 LYS    90      58.631 134.514  70.941  1.00  0.00           H  
ATOM   1384  HE3 LYS    90      57.469 134.208  69.611  1.00  0.00           H  
ATOM   1385  HZ1 LYS    90      56.531 135.948  71.125  1.00  0.00           H  
ATOM   1386  HZ2 LYS    90      55.652 134.628  71.274  1.00  0.00           H  
ATOM   1387  HZ3 LYS    90      56.755 135.028  72.400  1.00  0.00           H  
ATOM   1388  N   VAL    91      60.036 130.571  67.787  1.00  0.00           N  
ATOM   1389  CA  VAL    91      59.947 130.465  66.363  1.00  0.00           C  
ATOM   1390  C   VAL    91      58.503 130.391  65.884  1.00  0.00           C  
ATOM   1391  O   VAL    91      57.763 129.492  66.214  1.00  0.00           O  
ATOM   1392  CB  VAL    91      60.707 129.204  65.929  1.00  0.00           C  
ATOM   1393  CG1 VAL    91      60.285 127.849  66.565  1.00  0.00           C  
ATOM   1394  CG2 VAL    91      60.614 129.033  64.358  1.00  0.00           C  
ATOM   1395  H   VAL    91      59.454 130.004  68.387  1.00  0.00           H  
ATOM   1396  HA  VAL    91      60.394 131.336  65.885  1.00  0.00           H  
ATOM   1397  HB  VAL    91      61.769 129.425  66.038  1.00  0.00           H  
ATOM   1398 HG11 VAL    91      61.004 127.089  66.261  1.00  0.00           H  
ATOM   1399 HG12 VAL    91      60.235 127.975  67.646  1.00  0.00           H  
ATOM   1400 HG13 VAL    91      59.292 127.630  66.171  1.00  0.00           H  
ATOM   1401 HG21 VAL    91      60.759 130.013  63.903  1.00  0.00           H  
ATOM   1402 HG22 VAL    91      61.462 128.435  64.023  1.00  0.00           H  
ATOM   1403 HG23 VAL    91      59.637 128.641  64.075  1.00  0.00           H  
ATOM   1404  N   THR    92      58.047 131.396  65.089  1.00  0.00           N  
ATOM   1405  CA  THR    92      56.615 131.605  64.823  1.00  0.00           C  
ATOM   1406  C   THR    92      56.252 131.781  63.296  1.00  0.00           C  
ATOM   1407  O   THR    92      56.831 132.644  62.680  1.00  0.00           O  
ATOM   1408  CB  THR    92      56.030 132.778  65.601  1.00  0.00           C  
ATOM   1409  CG2 THR    92      54.566 133.146  65.278  1.00  0.00           C  
ATOM   1410  OG1 THR    92      56.197 132.560  67.011  1.00  0.00           O  
ATOM   1411  H   THR    92      58.649 132.186  64.908  1.00  0.00           H  
ATOM   1412  HA  THR    92      56.048 130.730  65.143  1.00  0.00           H  
ATOM   1413  HB  THR    92      56.545 133.706  65.353  1.00  0.00           H  
ATOM   1414  HG1 THR    92      57.136 132.422  67.157  1.00  0.00           H  
ATOM   1415 HG21 THR    92      54.248 133.835  66.060  1.00  0.00           H  
ATOM   1416 HG22 THR    92      54.419 133.678  64.339  1.00  0.00           H  
ATOM   1417 HG23 THR    92      53.934 132.258  65.255  1.00  0.00           H  
ATOM   1418  N   VAL    93      55.338 130.989  62.734  1.00  0.00           N  
ATOM   1419  CA  VAL    93      54.778 131.185  61.365  1.00  0.00           C  
ATOM   1420  C   VAL    93      53.403 131.945  61.385  1.00  0.00           C  
ATOM   1421  O   VAL    93      52.505 131.666  62.173  1.00  0.00           O  
ATOM   1422  CB  VAL    93      54.792 129.860  60.538  1.00  0.00           C  
ATOM   1423  CG1 VAL    93      53.892 128.810  61.165  1.00  0.00           C  
ATOM   1424  CG2 VAL    93      54.265 130.019  59.197  1.00  0.00           C  
ATOM   1425  H   VAL    93      55.002 130.210  63.282  1.00  0.00           H  
ATOM   1426  HA  VAL    93      55.411 131.885  60.820  1.00  0.00           H  
ATOM   1427  HB  VAL    93      55.836 129.555  60.459  1.00  0.00           H  
ATOM   1428 HG11 VAL    93      54.288 128.436  62.109  1.00  0.00           H  
ATOM   1429 HG12 VAL    93      52.932 129.256  61.424  1.00  0.00           H  
ATOM   1430 HG13 VAL    93      53.750 128.028  60.418  1.00  0.00           H  
ATOM   1431 HG21 VAL    93      54.537 129.152  58.596  1.00  0.00           H  
ATOM   1432 HG22 VAL    93      53.220 130.328  59.166  1.00  0.00           H  
ATOM   1433 HG23 VAL    93      54.818 130.795  58.668  1.00  0.00           H  
ATOM   1434  N   ASN    94      53.236 132.942  60.548  1.00  0.00           N  
ATOM   1435  CA  ASN    94      51.941 133.709  60.374  1.00  0.00           C  
ATOM   1436  C   ASN    94      51.397 133.334  59.031  1.00  0.00           C  
ATOM   1437  O   ASN    94      52.117 133.039  58.109  1.00  0.00           O  
ATOM   1438  CB  ASN    94      52.222 135.282  60.610  1.00  0.00           C  
ATOM   1439  CG  ASN    94      52.711 135.582  61.935  1.00  0.00           C  
ATOM   1440  ND2 ASN    94      53.923 135.250  62.278  1.00  0.00           N  
ATOM   1441  OD1 ASN    94      52.120 136.434  62.638  1.00  0.00           O  
ATOM   1442  H   ASN    94      53.977 133.154  59.895  1.00  0.00           H  
ATOM   1443  HA  ASN    94      51.115 133.381  61.005  1.00  0.00           H  
ATOM   1444  HB2 ASN    94      53.028 135.482  59.904  1.00  0.00           H  
ATOM   1445  HB3 ASN    94      51.331 135.871  60.394  1.00  0.00           H  
ATOM   1446 HD21 ASN    94      54.234 135.770  63.086  1.00  0.00           H  
ATOM   1447 HD22 ASN    94      54.526 134.768  61.627  1.00  0.00           H  
ATOM   1448  N   TYR    95      50.056 133.473  58.876  1.00  0.00           N  
ATOM   1449  CA  TYR    95      49.305 132.910  57.818  1.00  0.00           C  
ATOM   1450  C   TYR    95      48.419 134.067  57.162  1.00  0.00           C  
ATOM   1451  O   TYR    95      47.676 134.812  57.862  1.00  0.00           O  
ATOM   1452  CB  TYR    95      48.482 131.767  58.319  1.00  0.00           C  
ATOM   1453  CG  TYR    95      49.307 130.479  58.617  1.00  0.00           C  
ATOM   1454  CD1 TYR    95      49.541 129.538  57.625  1.00  0.00           C  
ATOM   1455  CD2 TYR    95      49.625 130.246  59.934  1.00  0.00           C  
ATOM   1456  CE1 TYR    95      50.181 128.305  57.876  1.00  0.00           C  
ATOM   1457  CE2 TYR    95      50.216 128.958  60.228  1.00  0.00           C  
ATOM   1458  CZ  TYR    95      50.418 127.978  59.221  1.00  0.00           C  
ATOM   1459  OH  TYR    95      51.058 126.815  59.555  1.00  0.00           O  
ATOM   1460  H   TYR    95      49.446 133.817  59.604  1.00  0.00           H  
ATOM   1461  HA  TYR    95      50.031 132.508  57.111  1.00  0.00           H  
ATOM   1462  HB2 TYR    95      48.023 132.095  59.252  1.00  0.00           H  
ATOM   1463  HB3 TYR    95      47.748 131.572  57.537  1.00  0.00           H  
ATOM   1464  HD1 TYR    95      49.314 129.795  56.601  1.00  0.00           H  
ATOM   1465  HD2 TYR    95      49.597 130.977  60.728  1.00  0.00           H  
ATOM   1466  HE1 TYR    95      50.342 127.531  57.139  1.00  0.00           H  
ATOM   1467  HE2 TYR    95      50.541 128.800  61.246  1.00  0.00           H  
ATOM   1468  HH  TYR    95      50.896 126.017  59.046  1.00  0.00           H  
ATOM   1469  N   TYR    96      48.321 134.046  55.855  1.00  0.00           N  
ATOM   1470  CA  TYR    96      47.647 135.062  55.103  1.00  0.00           C  
ATOM   1471  C   TYR    96      46.799 134.609  53.938  1.00  0.00           C  
ATOM   1472  O   TYR    96      47.026 133.494  53.412  1.00  0.00           O  
ATOM   1473  CB  TYR    96      48.799 135.933  54.454  1.00  0.00           C  
ATOM   1474  CG  TYR    96      49.603 136.715  55.455  1.00  0.00           C  
ATOM   1475  CD1 TYR    96      50.737 136.223  56.008  1.00  0.00           C  
ATOM   1476  CD2 TYR    96      49.208 138.045  55.654  1.00  0.00           C  
ATOM   1477  CE1 TYR    96      51.514 137.021  56.870  1.00  0.00           C  
ATOM   1478  CE2 TYR    96      49.965 138.806  56.557  1.00  0.00           C  
ATOM   1479  CZ  TYR    96      51.123 138.313  57.035  1.00  0.00           C  
ATOM   1480  OH  TYR    96      51.816 139.113  57.871  1.00  0.00           O  
ATOM   1481  H   TYR    96      48.784 133.334  55.308  1.00  0.00           H  
ATOM   1482  HA  TYR    96      47.042 135.749  55.696  1.00  0.00           H  
ATOM   1483  HB2 TYR    96      49.348 135.203  53.858  1.00  0.00           H  
ATOM   1484  HB3 TYR    96      48.395 136.641  53.730  1.00  0.00           H  
ATOM   1485  HD1 TYR    96      51.228 135.286  55.791  1.00  0.00           H  
ATOM   1486  HD2 TYR    96      48.236 138.356  55.301  1.00  0.00           H  
ATOM   1487  HE1 TYR    96      52.422 136.616  57.292  1.00  0.00           H  
ATOM   1488  HE2 TYR    96      49.656 139.798  56.852  1.00  0.00           H  
ATOM   1489  HH  TYR    96      52.733 138.830  57.838  1.00  0.00           H  
ATOM   1490  N   ASP    97      45.832 135.367  53.592  1.00  0.00           N  
ATOM   1491  CA  ASP    97      45.178 135.297  52.299  1.00  0.00           C  
ATOM   1492  C   ASP    97      46.154 135.435  51.123  1.00  0.00           C  
ATOM   1493  O   ASP    97      47.295 135.983  51.335  1.00  0.00           O  
ATOM   1494  CB  ASP    97      44.015 136.381  52.216  1.00  0.00           C  
ATOM   1495  CG  ASP    97      43.087 136.153  51.030  1.00  0.00           C  
ATOM   1496  OD1 ASP    97      42.838 135.007  50.730  1.00  0.00           O  
ATOM   1497  OD2 ASP    97      42.582 137.213  50.506  1.00  0.00           O1-
ATOM   1498  H   ASP    97      45.692 136.210  54.130  1.00  0.00           H  
ATOM   1499  HA  ASP    97      44.638 134.361  52.152  1.00  0.00           H  
ATOM   1500  HB2 ASP    97      43.376 136.187  53.078  1.00  0.00           H  
ATOM   1501  HB3 ASP    97      44.561 137.320  52.304  1.00  0.00           H  
ATOM   1502  N   GLU    98      45.743 135.217  49.892  1.00  0.00           N  
ATOM   1503  CA  GLU    98      46.535 135.269  48.660  1.00  0.00           C  
ATOM   1504  C   GLU    98      47.361 136.540  48.354  1.00  0.00           C  
ATOM   1505  O   GLU    98      48.418 136.435  47.770  1.00  0.00           O  
ATOM   1506  CB  GLU    98      45.628 134.778  47.543  1.00  0.00           C  
ATOM   1507  CG  GLU    98      44.710 135.927  46.997  1.00  0.00           C  
ATOM   1508  CD  GLU    98      43.562 135.385  46.155  1.00  0.00           C  
ATOM   1509  OE1 GLU    98      43.752 134.940  44.997  1.00  0.00           O  
ATOM   1510  OE2 GLU    98      42.407 135.425  46.570  1.00  0.00           O1-
ATOM   1511  H   GLU    98      44.834 134.794  49.767  1.00  0.00           H  
ATOM   1512  HA  GLU    98      47.332 134.527  48.714  1.00  0.00           H  
ATOM   1513  HB2 GLU    98      46.313 134.368  46.802  1.00  0.00           H  
ATOM   1514  HB3 GLU    98      45.032 133.996  48.014  1.00  0.00           H  
ATOM   1515  HG2 GLU    98      44.330 136.513  47.834  1.00  0.00           H  
ATOM   1516  HG3 GLU    98      45.318 136.545  46.336  1.00  0.00           H  
ATOM   1517  N   GLU    99      46.930 137.726  48.772  1.00  0.00           N  
ATOM   1518  CA  GLU    99      47.602 138.973  48.752  1.00  0.00           C  
ATOM   1519  C   GLU    99      47.240 140.004  49.817  1.00  0.00           C  
ATOM   1520  O   GLU    99      47.329 141.209  49.714  1.00  0.00           O  
ATOM   1521  CB  GLU    99      47.498 139.487  47.287  1.00  0.00           C  
ATOM   1522  CG  GLU    99      48.585 140.376  46.773  1.00  0.00           C  
ATOM   1523  CD  GLU    99      50.008 139.930  47.126  1.00  0.00           C  
ATOM   1524  OE1 GLU    99      50.816 140.880  47.317  1.00  0.00           O  
ATOM   1525  OE2 GLU    99      50.392 138.764  47.187  1.00  0.00           O1-
ATOM   1526  H   GLU    99      45.974 137.702  49.095  1.00  0.00           H  
ATOM   1527  HA  GLU    99      48.648 138.694  48.884  1.00  0.00           H  
ATOM   1528  HB2 GLU    99      47.505 138.654  46.585  1.00  0.00           H  
ATOM   1529  HB3 GLU    99      46.536 140.001  47.295  1.00  0.00           H  
ATOM   1530  HG2 GLU    99      48.526 140.297  45.687  1.00  0.00           H  
ATOM   1531  HG3 GLU    99      48.404 141.433  46.967  1.00  0.00           H  
ATOM   1532  N   GLY   100      46.786 139.471  50.983  1.00  0.00           N  
ATOM   1533  CA  GLY   100      46.192 140.275  52.022  1.00  0.00           C  
ATOM   1534  C   GLY   100      47.168 141.261  52.636  1.00  0.00           C  
ATOM   1535  O   GLY   100      48.391 141.077  52.484  1.00  0.00           O  
ATOM   1536  H   GLY   100      46.838 138.462  51.008  1.00  0.00           H  
ATOM   1537  HA2 GLY   100      45.437 140.931  51.588  1.00  0.00           H  
ATOM   1538  HA3 GLY   100      45.826 139.742  52.900  1.00  0.00           H  
ATOM   1539  N   SER   101      46.707 142.386  53.265  1.00  0.00           N  
ATOM   1540  CA  SER   101      47.614 143.356  53.931  1.00  0.00           C  
ATOM   1541  C   SER   101      47.718 143.104  55.500  1.00  0.00           C  
ATOM   1542  O   SER   101      48.689 143.629  55.998  1.00  0.00           O  
ATOM   1543  CB  SER   101      47.044 144.698  53.590  1.00  0.00           C  
ATOM   1544  OG  SER   101      45.733 144.795  54.131  1.00  0.00           O  
ATOM   1545  H   SER   101      45.708 142.529  53.227  1.00  0.00           H  
ATOM   1546  HA  SER   101      48.572 143.252  53.421  1.00  0.00           H  
ATOM   1547  HB2 SER   101      47.645 145.579  53.815  1.00  0.00           H  
ATOM   1548  HB3 SER   101      46.980 144.611  52.505  1.00  0.00           H  
ATOM   1549  HG  SER   101      45.393 145.687  54.033  1.00  0.00           H  
ATOM   1550  N   ILE   102      46.831 142.341  56.087  1.00  0.00           N  
ATOM   1551  CA  ILE   102      46.793 142.085  57.513  1.00  0.00           C  
ATOM   1552  C   ILE   102      46.728 140.608  57.754  1.00  0.00           C  
ATOM   1553  O   ILE   102      46.025 140.020  56.972  1.00  0.00           O  
ATOM   1554  CB  ILE   102      45.580 142.878  58.125  1.00  0.00           C  
ATOM   1555  CG1 ILE   102      45.606 144.419  58.107  1.00  0.00           C  
ATOM   1556  CG2 ILE   102      45.214 142.343  59.568  1.00  0.00           C  
ATOM   1557  CD1 ILE   102      44.384 145.151  58.664  1.00  0.00           C  
ATOM   1558  H   ILE   102      45.971 142.147  55.593  1.00  0.00           H  
ATOM   1559  HA  ILE   102      47.673 142.554  57.953  1.00  0.00           H  
ATOM   1560  HB  ILE   102      44.695 142.542  57.585  1.00  0.00           H  
ATOM   1561 HG12 ILE   102      46.554 144.629  58.603  1.00  0.00           H  
ATOM   1562 HG13 ILE   102      45.781 144.760  57.086  1.00  0.00           H  
ATOM   1563 HG21 ILE   102      44.260 142.786  59.855  1.00  0.00           H  
ATOM   1564 HG22 ILE   102      45.143 141.257  59.632  1.00  0.00           H  
ATOM   1565 HG23 ILE   102      45.925 142.696  60.315  1.00  0.00           H  
ATOM   1566 HD11 ILE   102      43.439 144.815  58.237  1.00  0.00           H  
ATOM   1567 HD12 ILE   102      44.330 145.001  59.743  1.00  0.00           H  
ATOM   1568 HD13 ILE   102      44.533 146.225  58.559  1.00  0.00           H  
ATOM   1569  N   PRO   103      47.458 140.040  58.695  1.00  0.00           N  
ATOM   1570  CA  PRO   103      47.450 138.542  58.925  1.00  0.00           C  
ATOM   1571  C   PRO   103      46.207 138.087  59.540  1.00  0.00           C  
ATOM   1572  O   PRO   103      45.565 138.772  60.372  1.00  0.00           O  
ATOM   1573  CB  PRO   103      48.671 138.378  59.814  1.00  0.00           C  
ATOM   1574  CG  PRO   103      48.834 139.640  60.654  1.00  0.00           C  
ATOM   1575  CD  PRO   103      48.280 140.743  59.634  1.00  0.00           C  
ATOM   1576  HA  PRO   103      47.692 138.020  57.999  1.00  0.00           H  
ATOM   1577  HB2 PRO   103      48.590 137.543  60.511  1.00  0.00           H  
ATOM   1578  HB3 PRO   103      49.622 138.352  59.282  1.00  0.00           H  
ATOM   1579  HG2 PRO   103      48.087 139.630  61.447  1.00  0.00           H  
ATOM   1580  HG3 PRO   103      49.846 139.870  60.990  1.00  0.00           H  
ATOM   1581  HD2 PRO   103      47.666 141.467  60.169  1.00  0.00           H  
ATOM   1582  HD3 PRO   103      49.108 141.174  59.070  1.00  0.00           H  
ATOM   1583  N   ILE   104      45.953 136.840  59.260  1.00  0.00           N  
ATOM   1584  CA  ILE   104      44.703 136.136  59.687  1.00  0.00           C  
ATOM   1585  C   ILE   104      44.872 135.438  61.068  1.00  0.00           C  
ATOM   1586  O   ILE   104      43.998 135.542  61.954  1.00  0.00           O  
ATOM   1587  CB  ILE   104      44.220 135.140  58.636  1.00  0.00           C  
ATOM   1588  CG1 ILE   104      43.906 135.801  57.237  1.00  0.00           C  
ATOM   1589  CG2 ILE   104      43.071 134.213  59.085  1.00  0.00           C  
ATOM   1590  CD1 ILE   104      43.473 134.847  56.154  1.00  0.00           C  
ATOM   1591  H   ILE   104      46.511 136.325  58.594  1.00  0.00           H  
ATOM   1592  HA  ILE   104      43.872 136.827  59.833  1.00  0.00           H  
ATOM   1593  HB  ILE   104      44.992 134.434  58.332  1.00  0.00           H  
ATOM   1594 HG12 ILE   104      43.190 136.606  57.407  1.00  0.00           H  
ATOM   1595 HG13 ILE   104      44.862 136.199  56.897  1.00  0.00           H  
ATOM   1596 HG21 ILE   104      42.106 134.696  58.930  1.00  0.00           H  
ATOM   1597 HG22 ILE   104      43.110 133.217  58.645  1.00  0.00           H  
ATOM   1598 HG23 ILE   104      43.288 133.959  60.123  1.00  0.00           H  
ATOM   1599 HD11 ILE   104      43.682 135.337  55.203  1.00  0.00           H  
ATOM   1600 HD12 ILE   104      43.940 133.865  56.239  1.00  0.00           H  
ATOM   1601 HD13 ILE   104      42.386 134.779  56.154  1.00  0.00           H  
ATOM   1602  N   ASP   105      45.965 134.664  61.202  1.00  0.00           N  
ATOM   1603  CA  ASP   105      46.444 133.945  62.462  1.00  0.00           C  
ATOM   1604  C   ASP   105      47.971 133.753  62.517  1.00  0.00           C  
ATOM   1605  O   ASP   105      48.732 134.085  61.543  1.00  0.00           O  
ATOM   1606  CB  ASP   105      45.664 132.672  62.565  1.00  0.00           C  
ATOM   1607  CG  ASP   105      45.451 132.179  63.991  1.00  0.00           C  
ATOM   1608  OD1 ASP   105      45.867 132.881  64.942  1.00  0.00           O  
ATOM   1609  OD2 ASP   105      44.723 131.140  64.002  1.00  0.00           O1-
ATOM   1610  H   ASP   105      46.525 134.566  60.367  1.00  0.00           H  
ATOM   1611  HA  ASP   105      46.089 134.602  63.256  1.00  0.00           H  
ATOM   1612  HB2 ASP   105      44.643 132.914  62.270  1.00  0.00           H  
ATOM   1613  HB3 ASP   105      46.075 131.864  61.960  1.00  0.00           H  
ATOM   1614  N   GLN   106      48.438 133.163  63.666  1.00  0.00           N  
ATOM   1615  CA  GLN   106      49.756 132.668  63.800  1.00  0.00           C  
ATOM   1616  C   GLN   106      49.779 131.406  64.717  1.00  0.00           C  
ATOM   1617  O   GLN   106      48.773 131.116  65.332  1.00  0.00           O  
ATOM   1618  CB  GLN   106      50.694 133.763  64.374  1.00  0.00           C  
ATOM   1619  CG  GLN   106      50.161 134.575  65.577  1.00  0.00           C  
ATOM   1620  CD  GLN   106      49.133 135.662  65.204  1.00  0.00           C  
ATOM   1621  NE2 GLN   106      49.353 136.509  64.214  1.00  0.00           N  
ATOM   1622  OE1 GLN   106      48.107 135.773  65.768  1.00  0.00           O  
ATOM   1623  H   GLN   106      47.956 133.094  64.551  1.00  0.00           H  
ATOM   1624  HA  GLN   106      50.082 132.458  62.781  1.00  0.00           H  
ATOM   1625  HB2 GLN   106      51.618 133.300  64.719  1.00  0.00           H  
ATOM   1626  HB3 GLN   106      50.975 134.448  63.574  1.00  0.00           H  
ATOM   1627  HG2 GLN   106      49.767 134.000  66.415  1.00  0.00           H  
ATOM   1628  HG3 GLN   106      50.939 135.189  66.032  1.00  0.00           H  
ATOM   1629 HE21 GLN   106      48.525 136.835  63.736  1.00  0.00           H  
ATOM   1630 HE22 GLN   106      50.249 136.324  63.787  1.00  0.00           H  
ATOM   1631  N   ALA   107      50.960 130.754  64.763  1.00  0.00           N  
ATOM   1632  CA  ALA   107      51.295 129.660  65.647  1.00  0.00           C  
ATOM   1633  C   ALA   107      52.775 129.411  65.472  1.00  0.00           C  
ATOM   1634  O   ALA   107      53.407 129.851  64.541  1.00  0.00           O  
ATOM   1635  CB  ALA   107      50.521 128.453  65.113  1.00  0.00           C  
ATOM   1636  H   ALA   107      51.715 131.005  64.141  1.00  0.00           H  
ATOM   1637  HA  ALA   107      51.083 129.865  66.696  1.00  0.00           H  
ATOM   1638  HB1 ALA   107      50.783 128.304  64.065  1.00  0.00           H  
ATOM   1639  HB2 ALA   107      50.689 127.540  65.684  1.00  0.00           H  
ATOM   1640  HB3 ALA   107      49.439 128.574  65.164  1.00  0.00           H  
ATOM   1641  N   GLY   108      53.377 128.744  66.424  1.00  0.00           N  
ATOM   1642  CA  GLY   108      54.871 128.522  66.508  1.00  0.00           C  
ATOM   1643  C   GLY   108      55.142 127.451  67.638  1.00  0.00           C  
ATOM   1644  O   GLY   108      54.299 126.830  68.232  1.00  0.00           O  
ATOM   1645  H   GLY   108      52.880 128.323  67.196  1.00  0.00           H  
ATOM   1646  HA2 GLY   108      55.256 128.101  65.580  1.00  0.00           H  
ATOM   1647  HA3 GLY   108      55.348 129.466  66.771  1.00  0.00           H  
ATOM   1648  N   LEU   109      56.412 127.367  67.962  1.00  0.00           N  
ATOM   1649  CA  LEU   109      56.914 126.810  69.253  1.00  0.00           C  
ATOM   1650  C   LEU   109      57.884 127.681  70.043  1.00  0.00           C  
ATOM   1651  O   LEU   109      58.680 128.455  69.459  1.00  0.00           O  
ATOM   1652  CB  LEU   109      57.658 125.521  68.919  1.00  0.00           C  
ATOM   1653  CG  LEU   109      56.872 124.519  68.050  1.00  0.00           C  
ATOM   1654  CD1 LEU   109      57.669 123.362  67.417  1.00  0.00           C  
ATOM   1655  CD2 LEU   109      55.912 123.727  68.836  1.00  0.00           C  
ATOM   1656  H   LEU   109      57.038 128.076  67.608  1.00  0.00           H  
ATOM   1657  HA  LEU   109      56.058 126.578  69.886  1.00  0.00           H  
ATOM   1658  HB2 LEU   109      58.436 125.911  68.261  1.00  0.00           H  
ATOM   1659  HB3 LEU   109      58.141 125.124  69.811  1.00  0.00           H  
ATOM   1660  HG  LEU   109      56.431 125.031  67.195  1.00  0.00           H  
ATOM   1661 HD11 LEU   109      56.923 122.980  66.720  1.00  0.00           H  
ATOM   1662 HD12 LEU   109      58.392 123.739  66.694  1.00  0.00           H  
ATOM   1663 HD13 LEU   109      57.987 122.634  68.164  1.00  0.00           H  
ATOM   1664 HD21 LEU   109      56.462 123.158  69.585  1.00  0.00           H  
ATOM   1665 HD22 LEU   109      55.213 124.368  69.373  1.00  0.00           H  
ATOM   1666 HD23 LEU   109      55.435 122.942  68.250  1.00  0.00           H  
ATOM   1667  N   PHE   110      57.887 127.534  71.367  1.00  0.00           N  
ATOM   1668  CA  PHE   110      58.898 128.046  72.284  1.00  0.00           C  
ATOM   1669  C   PHE   110      60.032 126.979  72.327  1.00  0.00           C  
ATOM   1670  O   PHE   110      59.759 125.785  72.396  1.00  0.00           O  
ATOM   1671  CB  PHE   110      58.301 128.256  73.713  1.00  0.00           C  
ATOM   1672  CG  PHE   110      57.161 129.189  73.744  1.00  0.00           C  
ATOM   1673  CD1 PHE   110      55.892 128.716  73.394  1.00  0.00           C  
ATOM   1674  CD2 PHE   110      57.339 130.504  74.236  1.00  0.00           C  
ATOM   1675  CE1 PHE   110      54.764 129.529  73.751  1.00  0.00           C  
ATOM   1676  CE2 PHE   110      56.174 131.346  74.440  1.00  0.00           C  
ATOM   1677  CZ  PHE   110      54.960 130.862  74.008  1.00  0.00           C  
ATOM   1678  H   PHE   110      57.142 126.913  71.646  1.00  0.00           H  
ATOM   1679  HA  PHE   110      59.345 128.973  71.924  1.00  0.00           H  
ATOM   1680  HB2 PHE   110      57.941 127.339  74.180  1.00  0.00           H  
ATOM   1681  HB3 PHE   110      59.146 128.558  74.331  1.00  0.00           H  
ATOM   1682  HD1 PHE   110      55.749 127.683  73.114  1.00  0.00           H  
ATOM   1683  HD2 PHE   110      58.325 130.911  74.406  1.00  0.00           H  
ATOM   1684  HE1 PHE   110      53.798 129.069  73.602  1.00  0.00           H  
ATOM   1685  HE2 PHE   110      56.252 132.406  74.631  1.00  0.00           H  
ATOM   1686  HZ  PHE   110      54.089 131.497  74.078  1.00  0.00           H  
ATOM   1687  N   LEU   111      61.302 127.478  72.246  1.00  0.00           N  
ATOM   1688  CA  LEU   111      62.441 126.536  72.226  1.00  0.00           C  
ATOM   1689  C   LEU   111      63.495 126.855  73.310  1.00  0.00           C  
ATOM   1690  O   LEU   111      63.701 127.978  73.780  1.00  0.00           O  
ATOM   1691  CB  LEU   111      63.088 126.661  70.861  1.00  0.00           C  
ATOM   1692  CG  LEU   111      62.384 126.563  69.541  1.00  0.00           C  
ATOM   1693  CD1 LEU   111      63.427 126.568  68.369  1.00  0.00           C  
ATOM   1694  CD2 LEU   111      61.484 125.319  69.370  1.00  0.00           C  
ATOM   1695  H   LEU   111      61.433 128.477  72.185  1.00  0.00           H  
ATOM   1696  HA  LEU   111      62.157 125.484  72.220  1.00  0.00           H  
ATOM   1697  HB2 LEU   111      63.471 127.681  70.841  1.00  0.00           H  
ATOM   1698  HB3 LEU   111      63.965 126.026  70.732  1.00  0.00           H  
ATOM   1699  HG  LEU   111      61.729 127.434  69.546  1.00  0.00           H  
ATOM   1700 HD11 LEU   111      62.969 126.214  67.446  1.00  0.00           H  
ATOM   1701 HD12 LEU   111      63.924 127.530  68.249  1.00  0.00           H  
ATOM   1702 HD13 LEU   111      64.293 125.947  68.598  1.00  0.00           H  
ATOM   1703 HD21 LEU   111      60.943 125.372  68.424  1.00  0.00           H  
ATOM   1704 HD22 LEU   111      62.139 124.457  69.245  1.00  0.00           H  
ATOM   1705 HD23 LEU   111      60.876 124.999  70.216  1.00  0.00           H  
ATOM   1706  N   THR   112      64.234 125.787  73.656  1.00  0.00           N  
ATOM   1707  CA  THR   112      65.531 125.991  74.458  1.00  0.00           C  
ATOM   1708  C   THR   112      66.479 124.918  73.922  1.00  0.00           C  
ATOM   1709  O   THR   112      66.062 123.837  73.543  1.00  0.00           O  
ATOM   1710  CB  THR   112      65.278 125.997  75.991  1.00  0.00           C  
ATOM   1711  CG2 THR   112      64.892 124.599  76.533  1.00  0.00           C  
ATOM   1712  OG1 THR   112      66.375 126.426  76.699  1.00  0.00           O  
ATOM   1713  H   THR   112      63.951 124.862  73.366  1.00  0.00           H  
ATOM   1714  HA  THR   112      66.033 126.900  74.124  1.00  0.00           H  
ATOM   1715  HB  THR   112      64.430 126.675  76.083  1.00  0.00           H  
ATOM   1716  HG1 THR   112      66.179 127.259  77.134  1.00  0.00           H  
ATOM   1717 HG21 THR   112      65.671 123.857  76.362  1.00  0.00           H  
ATOM   1718 HG22 THR   112      64.778 124.679  77.614  1.00  0.00           H  
ATOM   1719 HG23 THR   112      64.029 124.175  76.019  1.00  0.00           H  
ATOM   1720  N   ALA   113      67.799 125.058  74.054  1.00  0.00           N  
ATOM   1721  CA  ALA   113      68.862 124.220  73.450  1.00  0.00           C  
ATOM   1722  C   ALA   113      69.744 123.620  74.476  1.00  0.00           C  
ATOM   1723  O   ALA   113      70.336 124.305  75.344  1.00  0.00           O  
ATOM   1724  CB  ALA   113      69.683 124.990  72.438  1.00  0.00           C  
ATOM   1725  H   ALA   113      68.128 125.852  74.584  1.00  0.00           H  
ATOM   1726  HA  ALA   113      68.382 123.430  72.872  1.00  0.00           H  
ATOM   1727  HB1 ALA   113      70.469 124.406  71.960  1.00  0.00           H  
ATOM   1728  HB2 ALA   113      69.103 125.390  71.606  1.00  0.00           H  
ATOM   1729  HB3 ALA   113      70.248 125.760  72.962  1.00  0.00           H  
ATOM   1730  N   ILE   114      69.946 122.272  74.395  1.00  0.00           N  
ATOM   1731  CA  ILE   114      70.754 121.539  75.380  1.00  0.00           C  
ATOM   1732  C   ILE   114      71.520 120.403  74.668  1.00  0.00           C  
ATOM   1733  O   ILE   114      71.059 119.900  73.688  1.00  0.00           O  
ATOM   1734  CB  ILE   114      69.861 120.978  76.569  1.00  0.00           C  
ATOM   1735  CG1 ILE   114      70.683 120.063  77.430  1.00  0.00           C  
ATOM   1736  CG2 ILE   114      68.665 120.256  75.981  1.00  0.00           C  
ATOM   1737  CD1 ILE   114      70.093 119.835  78.852  1.00  0.00           C  
ATOM   1738  H   ILE   114      69.480 121.704  73.702  1.00  0.00           H  
ATOM   1739  HA  ILE   114      71.471 122.235  75.814  1.00  0.00           H  
ATOM   1740  HB  ILE   114      69.631 121.808  77.237  1.00  0.00           H  
ATOM   1741 HG12 ILE   114      70.795 119.048  77.050  1.00  0.00           H  
ATOM   1742 HG13 ILE   114      71.673 120.471  77.632  1.00  0.00           H  
ATOM   1743 HG21 ILE   114      68.929 119.693  75.086  1.00  0.00           H  
ATOM   1744 HG22 ILE   114      68.168 119.645  76.734  1.00  0.00           H  
ATOM   1745 HG23 ILE   114      67.862 120.964  75.775  1.00  0.00           H  
ATOM   1746 HD11 ILE   114      69.124 119.334  78.874  1.00  0.00           H  
ATOM   1747 HD12 ILE   114      70.835 119.258  79.403  1.00  0.00           H  
ATOM   1748 HD13 ILE   114      69.910 120.833  79.249  1.00  0.00           H  
ATOM   1749  N   GLU   115      72.717 120.080  75.104  1.00  0.00           N  
ATOM   1750  CA  GLU   115      73.465 118.875  74.755  1.00  0.00           C  
ATOM   1751  C   GLU   115      73.705 117.925  75.911  1.00  0.00           C  
ATOM   1752  O   GLU   115      73.932 118.310  77.079  1.00  0.00           O  
ATOM   1753  CB  GLU   115      74.836 119.292  74.129  1.00  0.00           C  
ATOM   1754  CG  GLU   115      75.847 120.081  74.955  1.00  0.00           C  
ATOM   1755  CD  GLU   115      77.125 120.327  74.146  1.00  0.00           C  
ATOM   1756  OE1 GLU   115      77.208 120.341  72.884  1.00  0.00           O  
ATOM   1757  OE2 GLU   115      78.254 120.526  74.750  1.00  0.00           O1-
ATOM   1758  H   GLU   115      73.143 120.593  75.863  1.00  0.00           H  
ATOM   1759  HA  GLU   115      73.011 118.440  73.864  1.00  0.00           H  
ATOM   1760  HB2 GLU   115      75.367 118.398  73.803  1.00  0.00           H  
ATOM   1761  HB3 GLU   115      74.685 119.895  73.233  1.00  0.00           H  
ATOM   1762  HG2 GLU   115      75.356 121.003  75.267  1.00  0.00           H  
ATOM   1763  HG3 GLU   115      76.111 119.554  75.872  1.00  0.00           H  
ATOM   1764  N   ILE   116      73.526 116.613  75.570  1.00  0.00           N  
ATOM   1765  CA  ILE   116      73.610 115.505  76.553  1.00  0.00           C  
ATOM   1766  C   ILE   116      74.460 114.406  75.816  1.00  0.00           C  
ATOM   1767  O   ILE   116      74.113 114.025  74.677  1.00  0.00           O  
ATOM   1768  CB  ILE   116      72.251 115.007  76.900  1.00  0.00           C  
ATOM   1769  CG1 ILE   116      71.400 116.059  77.739  1.00  0.00           C  
ATOM   1770  CG2 ILE   116      72.338 113.716  77.717  1.00  0.00           C  
ATOM   1771  CD1 ILE   116      69.984 115.654  78.062  1.00  0.00           C  
ATOM   1772  H   ILE   116      73.328 116.321  74.624  1.00  0.00           H  
ATOM   1773  HA  ILE   116      74.072 115.823  77.487  1.00  0.00           H  
ATOM   1774  HB  ILE   116      71.658 114.800  76.008  1.00  0.00           H  
ATOM   1775 HG12 ILE   116      71.950 116.255  78.659  1.00  0.00           H  
ATOM   1776 HG13 ILE   116      71.348 116.959  77.127  1.00  0.00           H  
ATOM   1777 HG21 ILE   116      71.316 113.376  77.890  1.00  0.00           H  
ATOM   1778 HG22 ILE   116      72.964 112.983  77.208  1.00  0.00           H  
ATOM   1779 HG23 ILE   116      72.797 114.020  78.658  1.00  0.00           H  
ATOM   1780 HD11 ILE   116      69.311 116.506  78.159  1.00  0.00           H  
ATOM   1781 HD12 ILE   116      69.715 115.028  77.211  1.00  0.00           H  
ATOM   1782 HD13 ILE   116      69.872 114.823  78.759  1.00  0.00           H  
ATOM   1783  N   SER   117      75.442 113.779  76.487  1.00  0.00           N  
ATOM   1784  CA  SER   117      76.279 112.706  75.848  1.00  0.00           C  
ATOM   1785  C   SER   117      76.837 111.894  77.013  1.00  0.00           C  
ATOM   1786  O   SER   117      77.473 112.408  77.921  1.00  0.00           O  
ATOM   1787  CB  SER   117      77.396 113.270  75.029  1.00  0.00           C  
ATOM   1788  OG  SER   117      78.060 112.156  74.343  1.00  0.00           O  
ATOM   1789  H   SER   117      75.932 114.310  77.193  1.00  0.00           H  
ATOM   1790  HA  SER   117      75.542 112.144  75.276  1.00  0.00           H  
ATOM   1791  HB2 SER   117      76.971 113.903  74.250  1.00  0.00           H  
ATOM   1792  HB3 SER   117      78.118 113.792  75.658  1.00  0.00           H  
ATOM   1793  HG  SER   117      78.675 111.817  74.998  1.00  0.00           H  
ATOM   1794  N   LEU   118      76.748 110.583  76.893  1.00  0.00           N  
ATOM   1795  CA  LEU   118      77.411 109.600  77.832  1.00  0.00           C  
ATOM   1796  C   LEU   118      78.633 108.945  77.302  1.00  0.00           C  
ATOM   1797  O   LEU   118      78.490 108.094  76.425  1.00  0.00           O  
ATOM   1798  CB  LEU   118      76.307 108.578  78.256  1.00  0.00           C  
ATOM   1799  CG  LEU   118      76.649 107.643  79.501  1.00  0.00           C  
ATOM   1800  CD1 LEU   118      76.798 108.399  80.903  1.00  0.00           C  
ATOM   1801  CD2 LEU   118      75.674 106.566  79.579  1.00  0.00           C  
ATOM   1802  H   LEU   118      76.378 110.277  76.004  1.00  0.00           H  
ATOM   1803  HA  LEU   118      77.619 110.164  78.741  1.00  0.00           H  
ATOM   1804  HB2 LEU   118      75.375 109.067  78.542  1.00  0.00           H  
ATOM   1805  HB3 LEU   118      76.009 107.934  77.428  1.00  0.00           H  
ATOM   1806  HG  LEU   118      77.630 107.202  79.325  1.00  0.00           H  
ATOM   1807 HD11 LEU   118      75.876 108.921  81.162  1.00  0.00           H  
ATOM   1808 HD12 LEU   118      77.084 107.561  81.539  1.00  0.00           H  
ATOM   1809 HD13 LEU   118      77.701 109.009  80.926  1.00  0.00           H  
ATOM   1810 HD21 LEU   118      74.753 106.962  80.007  1.00  0.00           H  
ATOM   1811 HD22 LEU   118      75.468 106.120  78.606  1.00  0.00           H  
ATOM   1812 HD23 LEU   118      76.098 105.858  80.291  1.00  0.00           H  
ATOM   1813  N   ASP   119      79.818 109.196  77.962  1.00  0.00           N  
ATOM   1814  CA  ASP   119      81.074 108.883  77.403  1.00  0.00           C  
ATOM   1815  C   ASP   119      81.978 107.924  78.193  1.00  0.00           C  
ATOM   1816  O   ASP   119      81.805 107.818  79.382  1.00  0.00           O  
ATOM   1817  CB  ASP   119      81.786 110.180  77.079  1.00  0.00           C  
ATOM   1818  CG  ASP   119      81.026 111.209  76.225  1.00  0.00           C  
ATOM   1819  OD1 ASP   119      81.624 112.314  76.158  1.00  0.00           O  
ATOM   1820  OD2 ASP   119      80.094 111.057  75.493  1.00  0.00           O1-
ATOM   1821  H   ASP   119      79.857 109.781  78.785  1.00  0.00           H  
ATOM   1822  HA  ASP   119      80.835 108.384  76.464  1.00  0.00           H  
ATOM   1823  HB2 ASP   119      82.030 110.680  78.016  1.00  0.00           H  
ATOM   1824  HB3 ASP   119      82.784 109.919  76.727  1.00  0.00           H  
ATOM   1825  N   VAL   120      82.978 107.365  77.528  1.00  0.00           N  
ATOM   1826  CA  VAL   120      83.801 106.180  77.904  1.00  0.00           C  
ATOM   1827  C   VAL   120      85.266 106.316  77.307  1.00  0.00           C  
ATOM   1828  O   VAL   120      85.578 107.080  76.416  1.00  0.00           O  
ATOM   1829  CB  VAL   120      83.150 104.787  77.616  1.00  0.00           C  
ATOM   1830  CG1 VAL   120      82.252 104.461  78.820  1.00  0.00           C  
ATOM   1831  CG2 VAL   120      82.360 104.712  76.302  1.00  0.00           C  
ATOM   1832  H   VAL   120      82.946 107.515  76.530  1.00  0.00           H  
ATOM   1833  HA  VAL   120      83.954 106.314  78.975  1.00  0.00           H  
ATOM   1834  HB  VAL   120      83.999 104.112  77.717  1.00  0.00           H  
ATOM   1835 HG11 VAL   120      81.507 105.254  78.859  1.00  0.00           H  
ATOM   1836 HG12 VAL   120      81.724 103.512  78.727  1.00  0.00           H  
ATOM   1837 HG13 VAL   120      82.704 104.440  79.812  1.00  0.00           H  
ATOM   1838 HG21 VAL   120      81.480 105.354  76.326  1.00  0.00           H  
ATOM   1839 HG22 VAL   120      82.943 104.937  75.409  1.00  0.00           H  
ATOM   1840 HG23 VAL   120      81.947 103.747  76.005  1.00  0.00           H  
ATOM   1841  N   ASP   121      86.213 105.520  77.892  1.00  0.00           N  
ATOM   1842  CA  ASP   121      87.480 105.342  77.295  1.00  0.00           C  
ATOM   1843  C   ASP   121      87.281 104.255  76.209  1.00  0.00           C  
ATOM   1844  O   ASP   121      87.788 103.138  76.281  1.00  0.00           O  
ATOM   1845  CB  ASP   121      88.508 104.883  78.334  1.00  0.00           C  
ATOM   1846  CG  ASP   121      89.906 104.621  77.712  1.00  0.00           C  
ATOM   1847  OD1 ASP   121      90.250 105.225  76.644  1.00  0.00           O  
ATOM   1848  OD2 ASP   121      90.561 103.787  78.310  1.00  0.00           O1-
ATOM   1849  H   ASP   121      85.898 104.766  78.487  1.00  0.00           H  
ATOM   1850  HA  ASP   121      87.867 106.262  76.856  1.00  0.00           H  
ATOM   1851  HB2 ASP   121      88.559 105.676  79.080  1.00  0.00           H  
ATOM   1852  HB3 ASP   121      88.092 104.014  78.846  1.00  0.00           H  
ATOM   1853  N   ALA   122      86.499 104.554  75.117  1.00  0.00           N  
ATOM   1854  CA  ALA   122      86.338 103.633  73.968  1.00  0.00           C  
ATOM   1855  C   ALA   122      87.540 103.550  73.059  1.00  0.00           C  
ATOM   1856  O   ALA   122      87.723 102.537  72.469  1.00  0.00           O  
ATOM   1857  CB  ALA   122      85.033 103.920  73.291  1.00  0.00           C  
ATOM   1858  H   ALA   122      86.135 105.486  74.976  1.00  0.00           H  
ATOM   1859  HA  ALA   122      86.260 102.675  74.483  1.00  0.00           H  
ATOM   1860  HB1 ALA   122      85.090 104.632  72.467  1.00  0.00           H  
ATOM   1861  HB2 ALA   122      84.678 102.986  72.856  1.00  0.00           H  
ATOM   1862  HB3 ALA   122      84.254 104.272  73.967  1.00  0.00           H  
ATOM   1863  N   ASP   123      88.415 104.570  72.933  1.00  0.00           N  
ATOM   1864  CA  ASP   123      89.598 104.247  72.207  1.00  0.00           C  
ATOM   1865  C   ASP   123      90.723 103.473  72.925  1.00  0.00           C  
ATOM   1866  O   ASP   123      91.728 103.201  72.340  1.00  0.00           O  
ATOM   1867  CB  ASP   123      90.182 105.517  71.469  1.00  0.00           C  
ATOM   1868  CG  ASP   123      90.719 106.551  72.454  1.00  0.00           C  
ATOM   1869  OD1 ASP   123      90.547 106.501  73.683  1.00  0.00           O  
ATOM   1870  OD2 ASP   123      91.329 107.499  71.929  1.00  0.00           O1-
ATOM   1871  H   ASP   123      88.285 105.457  73.397  1.00  0.00           H  
ATOM   1872  HA  ASP   123      89.376 103.664  71.313  1.00  0.00           H  
ATOM   1873  HB2 ASP   123      90.919 105.352  70.684  1.00  0.00           H  
ATOM   1874  HB3 ASP   123      89.308 105.877  70.927  1.00  0.00           H  
ATOM   1875  N   ARG   124      90.512 103.078  74.176  1.00  0.00           N  
ATOM   1876  CA  ARG   124      91.347 102.141  75.055  1.00  0.00           C  
ATOM   1877  C   ARG   124      92.696 102.769  75.387  1.00  0.00           C  
ATOM   1878  O   ARG   124      93.712 102.225  75.071  1.00  0.00           O  
ATOM   1879  CB  ARG   124      91.492 100.806  74.317  1.00  0.00           C  
ATOM   1880  CG  ARG   124      90.158 100.108  73.896  1.00  0.00           C  
ATOM   1881  CD  ARG   124      90.444  98.895  73.028  1.00  0.00           C  
ATOM   1882  NE  ARG   124      89.260  98.108  72.862  1.00  0.00           N  
ATOM   1883  CZ  ARG   124      88.986  97.315  71.845  1.00  0.00           C  
ATOM   1884  NH1 ARG   124      89.855  96.730  71.161  1.00  0.00           N1+
ATOM   1885  NH2 ARG   124      87.746  96.988  71.652  1.00  0.00           N  
ATOM   1886  H   ARG   124      89.670 103.469  74.575  1.00  0.00           H  
ATOM   1887  HA  ARG   124      90.878 102.050  76.035  1.00  0.00           H  
ATOM   1888  HB2 ARG   124      92.118 101.001  73.447  1.00  0.00           H  
ATOM   1889  HB3 ARG   124      92.096 100.137  74.932  1.00  0.00           H  
ATOM   1890  HG2 ARG   124      89.668  99.682  74.771  1.00  0.00           H  
ATOM   1891  HG3 ARG   124      89.519 100.750  73.289  1.00  0.00           H  
ATOM   1892  HD2 ARG   124      90.772  99.334  72.086  1.00  0.00           H  
ATOM   1893  HD3 ARG   124      91.290  98.334  73.426  1.00  0.00           H  
ATOM   1894  HE  ARG   124      88.433  98.374  73.377  1.00  0.00           H  
ATOM   1895 HH11 ARG   124      90.829  96.995  71.169  1.00  0.00           H  
ATOM   1896 HH12 ARG   124      89.610  96.040  70.464  1.00  0.00           H  
ATOM   1897 HH21 ARG   124      86.984  97.391  72.179  1.00  0.00           H  
ATOM   1898 HH22 ARG   124      87.498  96.387  70.879  1.00  0.00           H  
ATOM   1899  N   ASP   125      92.709 103.934  76.070  1.00  0.00           N  
ATOM   1900  CA  ASP   125      94.039 104.586  76.443  1.00  0.00           C  
ATOM   1901  C   ASP   125      94.041 105.183  77.895  1.00  0.00           C  
ATOM   1902  O   ASP   125      95.068 105.657  78.394  1.00  0.00           O  
ATOM   1903  CB  ASP   125      94.376 105.676  75.476  1.00  0.00           C  
ATOM   1904  CG  ASP   125      93.583 106.934  75.483  1.00  0.00           C  
ATOM   1905  OD1 ASP   125      93.935 107.790  74.738  1.00  0.00           O  
ATOM   1906  OD2 ASP   125      92.619 107.045  76.269  1.00  0.00           O1-
ATOM   1907  H   ASP   125      91.841 104.423  76.239  1.00  0.00           H  
ATOM   1908  HA  ASP   125      94.844 103.860  76.326  1.00  0.00           H  
ATOM   1909  HB2 ASP   125      95.359 106.024  75.794  1.00  0.00           H  
ATOM   1910  HB3 ASP   125      94.517 105.232  74.491  1.00  0.00           H  
ATOM   1911  N   GLY   126      92.975 104.944  78.689  1.00  0.00           N  
ATOM   1912  CA  GLY   126      92.894 105.130  80.154  1.00  0.00           C  
ATOM   1913  C   GLY   126      92.154 106.354  80.679  1.00  0.00           C  
ATOM   1914  O   GLY   126      91.900 106.476  81.861  1.00  0.00           O  
ATOM   1915  H   GLY   126      92.117 104.556  78.324  1.00  0.00           H  
ATOM   1916  HA2 GLY   126      92.245 104.305  80.446  1.00  0.00           H  
ATOM   1917  HA3 GLY   126      93.724 105.043  80.855  1.00  0.00           H  
ATOM   1918  N   VAL   127      91.737 107.255  79.780  1.00  0.00           N  
ATOM   1919  CA  VAL   127      90.890 108.503  80.031  1.00  0.00           C  
ATOM   1920  C   VAL   127      89.633 108.456  79.107  1.00  0.00           C  
ATOM   1921  O   VAL   127      89.548 107.740  78.084  1.00  0.00           O  
ATOM   1922  CB  VAL   127      91.665 109.736  79.779  1.00  0.00           C  
ATOM   1923  CG1 VAL   127      90.856 111.070  79.642  1.00  0.00           C  
ATOM   1924  CG2 VAL   127      92.572 110.063  80.894  1.00  0.00           C  
ATOM   1925  H   VAL   127      91.972 107.011  78.828  1.00  0.00           H  
ATOM   1926  HA  VAL   127      90.609 108.420  81.081  1.00  0.00           H  
ATOM   1927  HB  VAL   127      92.413 109.695  78.987  1.00  0.00           H  
ATOM   1928 HG11 VAL   127      91.504 111.901  79.360  1.00  0.00           H  
ATOM   1929 HG12 VAL   127      90.016 111.039  78.948  1.00  0.00           H  
ATOM   1930 HG13 VAL   127      90.455 111.317  80.625  1.00  0.00           H  
ATOM   1931 HG21 VAL   127      93.133 110.974  80.687  1.00  0.00           H  
ATOM   1932 HG22 VAL   127      92.118 110.201  81.875  1.00  0.00           H  
ATOM   1933 HG23 VAL   127      93.321 109.310  81.139  1.00  0.00           H  
ATOM   1934  N   VAL   128      88.582 109.143  79.573  1.00  0.00           N  
ATOM   1935  CA  VAL   128      87.203 109.138  78.926  1.00  0.00           C  
ATOM   1936  C   VAL   128      87.207 110.300  77.934  1.00  0.00           C  
ATOM   1937  O   VAL   128      87.074 111.521  78.314  1.00  0.00           O  
ATOM   1938  CB  VAL   128      86.189 109.209  80.117  1.00  0.00           C  
ATOM   1939  CG1 VAL   128      84.790 109.362  79.556  1.00  0.00           C  
ATOM   1940  CG2 VAL   128      86.231 107.872  80.962  1.00  0.00           C  
ATOM   1941  H   VAL   128      88.704 109.774  80.352  1.00  0.00           H  
ATOM   1942  HA  VAL   128      87.104 108.128  78.530  1.00  0.00           H  
ATOM   1943  HB  VAL   128      86.364 110.088  80.738  1.00  0.00           H  
ATOM   1944 HG11 VAL   128      84.592 110.406  79.313  1.00  0.00           H  
ATOM   1945 HG12 VAL   128      84.713 108.712  78.684  1.00  0.00           H  
ATOM   1946 HG13 VAL   128      84.107 109.032  80.339  1.00  0.00           H  
ATOM   1947 HG21 VAL   128      85.906 106.940  80.499  1.00  0.00           H  
ATOM   1948 HG22 VAL   128      87.258 107.847  81.327  1.00  0.00           H  
ATOM   1949 HG23 VAL   128      85.579 108.133  81.796  1.00  0.00           H  
ATOM   1950  N   GLU   129      87.452 110.033  76.667  1.00  0.00           N  
ATOM   1951  CA  GLU   129      87.401 110.996  75.577  1.00  0.00           C  
ATOM   1952  C   GLU   129      86.059 111.667  75.367  1.00  0.00           C  
ATOM   1953  O   GLU   129      85.015 111.221  75.817  1.00  0.00           O  
ATOM   1954  CB  GLU   129      87.965 110.502  74.259  1.00  0.00           C  
ATOM   1955  CG  GLU   129      87.191 109.440  73.515  1.00  0.00           C  
ATOM   1956  CD  GLU   129      87.508 108.039  73.951  1.00  0.00           C  
ATOM   1957  OE1 GLU   129      87.086 107.130  73.316  1.00  0.00           O  
ATOM   1958  OE2 GLU   129      88.341 107.881  74.836  1.00  0.00           O1-
ATOM   1959  H   GLU   129      87.561 109.052  76.455  1.00  0.00           H  
ATOM   1960  HA  GLU   129      88.075 111.809  75.844  1.00  0.00           H  
ATOM   1961  HB2 GLU   129      88.033 111.364  73.595  1.00  0.00           H  
ATOM   1962  HB3 GLU   129      88.956 110.091  74.452  1.00  0.00           H  
ATOM   1963  HG2 GLU   129      86.159 109.773  73.631  1.00  0.00           H  
ATOM   1964  HG3 GLU   129      87.521 109.569  72.484  1.00  0.00           H  
ATOM   1965  N   LYS   130      86.014 112.871  74.754  1.00  0.00           N  
ATOM   1966  CA  LYS   130      84.814 113.768  74.532  1.00  0.00           C  
ATOM   1967  C   LYS   130      83.971 113.235  73.357  1.00  0.00           C  
ATOM   1968  O   LYS   130      84.230 113.538  72.252  1.00  0.00           O  
ATOM   1969  CB  LYS   130      85.362 115.204  74.249  1.00  0.00           C  
ATOM   1970  CG  LYS   130      84.265 116.280  74.205  1.00  0.00           C  
ATOM   1971  CD  LYS   130      84.913 117.697  74.025  1.00  0.00           C  
ATOM   1972  CE  LYS   130      83.838 118.740  73.563  1.00  0.00           C  
ATOM   1973  NZ  LYS   130      84.480 120.083  73.499  1.00  0.00           N1+
ATOM   1974  H   LYS   130      86.960 113.179  74.581  1.00  0.00           H  
ATOM   1975  HA  LYS   130      84.224 113.783  75.449  1.00  0.00           H  
ATOM   1976  HB2 LYS   130      86.070 115.349  75.065  1.00  0.00           H  
ATOM   1977  HB3 LYS   130      85.925 115.158  73.317  1.00  0.00           H  
ATOM   1978  HG2 LYS   130      83.572 116.096  73.383  1.00  0.00           H  
ATOM   1979  HG3 LYS   130      83.712 116.218  75.143  1.00  0.00           H  
ATOM   1980  HD2 LYS   130      85.332 118.092  74.950  1.00  0.00           H  
ATOM   1981  HD3 LYS   130      85.691 117.678  73.262  1.00  0.00           H  
ATOM   1982  HE2 LYS   130      83.350 118.437  72.636  1.00  0.00           H  
ATOM   1983  HE3 LYS   130      83.002 118.856  74.254  1.00  0.00           H  
ATOM   1984  HZ1 LYS   130      83.849 120.711  73.022  1.00  0.00           H  
ATOM   1985  HZ2 LYS   130      84.631 120.400  74.446  1.00  0.00           H  
ATOM   1986  HZ3 LYS   130      85.379 120.047  73.042  1.00  0.00           H  
ATOM   1987  N   ASN   131      82.973 112.445  73.717  1.00  0.00           N  
ATOM   1988  CA  ASN   131      81.996 111.814  72.839  1.00  0.00           C  
ATOM   1989  C   ASN   131      82.617 111.134  71.604  1.00  0.00           C  
ATOM   1990  O   ASN   131      82.743 111.686  70.521  1.00  0.00           O  
ATOM   1991  CB  ASN   131      80.868 112.738  72.483  1.00  0.00           C  
ATOM   1992  CG  ASN   131      79.776 112.182  71.597  1.00  0.00           C  
ATOM   1993  ND2 ASN   131      79.489 112.881  70.415  1.00  0.00           N  
ATOM   1994  OD1 ASN   131      79.379 111.030  71.688  1.00  0.00           O  
ATOM   1995  H   ASN   131      82.875 112.312  74.714  1.00  0.00           H  
ATOM   1996  HA  ASN   131      81.579 110.957  73.369  1.00  0.00           H  
ATOM   1997  HB2 ASN   131      80.343 113.178  73.331  1.00  0.00           H  
ATOM   1998  HB3 ASN   131      81.234 113.688  72.093  1.00  0.00           H  
ATOM   1999 HD21 ASN   131      78.799 112.467  69.805  1.00  0.00           H  
ATOM   2000 HD22 ASN   131      80.071 113.665  70.156  1.00  0.00           H  
ATOM   2001  N   ASN   132      83.263 109.965  71.869  1.00  0.00           N  
ATOM   2002  CA  ASN   132      83.710 109.131  70.752  1.00  0.00           C  
ATOM   2003  C   ASN   132      82.481 108.642  69.957  1.00  0.00           C  
ATOM   2004  O   ASN   132      81.749 107.858  70.624  1.00  0.00           O  
ATOM   2005  CB  ASN   132      84.592 107.971  71.345  1.00  0.00           C  
ATOM   2006  CG  ASN   132      85.293 107.087  70.284  1.00  0.00           C  
ATOM   2007  ND2 ASN   132      86.363 106.494  70.708  1.00  0.00           N  
ATOM   2008  OD1 ASN   132      84.898 106.886  69.184  1.00  0.00           O  
ATOM   2009  H   ASN   132      83.166 109.542  72.781  1.00  0.00           H  
ATOM   2010  HA  ASN   132      84.377 109.753  70.155  1.00  0.00           H  
ATOM   2011  HB2 ASN   132      85.368 108.327  72.022  1.00  0.00           H  
ATOM   2012  HB3 ASN   132      83.957 107.296  71.919  1.00  0.00           H  
ATOM   2013 HD21 ASN   132      86.859 105.919  70.042  1.00  0.00           H  
ATOM   2014 HD22 ASN   132      86.694 106.707  71.639  1.00  0.00           H  
ATOM   2015  N   PRO   133      82.281 108.969  68.719  1.00  0.00           N  
ATOM   2016  CA  PRO   133      81.162 108.436  67.900  1.00  0.00           C  
ATOM   2017  C   PRO   133      81.115 106.955  67.629  1.00  0.00           C  
ATOM   2018  O   PRO   133      80.117 106.448  67.037  1.00  0.00           O  
ATOM   2019  CB  PRO   133      81.202 109.262  66.635  1.00  0.00           C  
ATOM   2020  CG  PRO   133      82.694 109.541  66.509  1.00  0.00           C  
ATOM   2021  CD  PRO   133      83.156 109.843  67.980  1.00  0.00           C  
ATOM   2022  HA  PRO   133      80.232 108.755  68.371  1.00  0.00           H  
ATOM   2023  HB2 PRO   133      80.845 108.738  65.748  1.00  0.00           H  
ATOM   2024  HB3 PRO   133      80.775 110.262  66.710  1.00  0.00           H  
ATOM   2025  HG2 PRO   133      83.197 108.652  66.129  1.00  0.00           H  
ATOM   2026  HG3 PRO   133      82.852 110.323  65.766  1.00  0.00           H  
ATOM   2027  HD2 PRO   133      84.230 109.806  68.162  1.00  0.00           H  
ATOM   2028  HD3 PRO   133      82.909 110.875  68.228  1.00  0.00           H  
ATOM   2029  N   LYS   134      82.173 106.158  68.035  1.00  0.00           N  
ATOM   2030  CA  LYS   134      82.170 104.668  67.893  1.00  0.00           C  
ATOM   2031  C   LYS   134      81.669 104.095  69.197  1.00  0.00           C  
ATOM   2032  O   LYS   134      81.499 102.875  69.250  1.00  0.00           O  
ATOM   2033  CB  LYS   134      83.460 104.161  67.369  1.00  0.00           C  
ATOM   2034  CG  LYS   134      83.728 104.740  65.987  1.00  0.00           C  
ATOM   2035  CD  LYS   134      85.136 104.178  65.606  1.00  0.00           C  
ATOM   2036  CE  LYS   134      85.642 104.747  64.341  1.00  0.00           C  
ATOM   2037  NZ  LYS   134      84.738 104.508  63.147  1.00  0.00           N1+
ATOM   2038  H   LYS   134      82.954 106.671  68.416  1.00  0.00           H  
ATOM   2039  HA  LYS   134      81.431 104.496  67.111  1.00  0.00           H  
ATOM   2040  HB2 LYS   134      84.261 104.458  68.046  1.00  0.00           H  
ATOM   2041  HB3 LYS   134      83.343 103.078  67.324  1.00  0.00           H  
ATOM   2042  HG2 LYS   134      83.003 104.483  65.215  1.00  0.00           H  
ATOM   2043  HG3 LYS   134      83.866 105.820  66.046  1.00  0.00           H  
ATOM   2044  HD2 LYS   134      85.855 104.473  66.370  1.00  0.00           H  
ATOM   2045  HD3 LYS   134      85.189 103.101  65.446  1.00  0.00           H  
ATOM   2046  HE2 LYS   134      85.709 105.825  64.489  1.00  0.00           H  
ATOM   2047  HE3 LYS   134      86.675 104.484  64.116  1.00  0.00           H  
ATOM   2048  HZ1 LYS   134      84.364 103.595  62.933  1.00  0.00           H  
ATOM   2049  HZ2 LYS   134      83.838 104.967  63.181  1.00  0.00           H  
ATOM   2050  HZ3 LYS   134      85.146 104.836  62.284  1.00  0.00           H  
ATOM   2051  N   LYS   135      81.397 104.876  70.243  1.00  0.00           N  
ATOM   2052  CA  LYS   135      81.291 104.299  71.633  1.00  0.00           C  
ATOM   2053  C   LYS   135      80.098 103.291  71.875  1.00  0.00           C  
ATOM   2054  O   LYS   135      80.248 102.535  72.823  1.00  0.00           O  
ATOM   2055  CB  LYS   135      81.179 105.444  72.679  1.00  0.00           C  
ATOM   2056  CG  LYS   135      79.789 106.072  72.597  1.00  0.00           C  
ATOM   2057  CD  LYS   135      79.790 107.356  73.396  1.00  0.00           C  
ATOM   2058  CE  LYS   135      78.361 107.973  73.300  1.00  0.00           C  
ATOM   2059  NZ  LYS   135      78.288 109.364  73.902  1.00  0.00           N1+
ATOM   2060  H   LYS   135      81.571 105.871  70.214  1.00  0.00           H  
ATOM   2061  HA  LYS   135      82.202 103.823  71.994  1.00  0.00           H  
ATOM   2062  HB2 LYS   135      81.263 104.994  73.669  1.00  0.00           H  
ATOM   2063  HB3 LYS   135      81.995 106.156  72.562  1.00  0.00           H  
ATOM   2064  HG2 LYS   135      79.627 106.301  71.543  1.00  0.00           H  
ATOM   2065  HG3 LYS   135      79.044 105.369  72.967  1.00  0.00           H  
ATOM   2066  HD2 LYS   135      79.973 107.326  74.470  1.00  0.00           H  
ATOM   2067  HD3 LYS   135      80.476 108.157  73.118  1.00  0.00           H  
ATOM   2068  HE2 LYS   135      78.134 108.074  72.238  1.00  0.00           H  
ATOM   2069  HE3 LYS   135      77.600 107.336  73.750  1.00  0.00           H  
ATOM   2070  HZ1 LYS   135      78.789 109.223  74.767  1.00  0.00           H  
ATOM   2071  HZ2 LYS   135      78.614 110.162  73.375  1.00  0.00           H  
ATOM   2072  HZ3 LYS   135      77.392 109.621  74.288  1.00  0.00           H  
ATOM   2073  N   ALA   136      79.097 103.152  71.030  1.00  0.00           N  
ATOM   2074  CA  ALA   136      78.206 101.977  71.025  1.00  0.00           C  
ATOM   2075  C   ALA   136      78.756 100.654  70.310  1.00  0.00           C  
ATOM   2076  O   ALA   136      78.097 100.107  69.460  1.00  0.00           O  
ATOM   2077  CB  ALA   136      76.880 102.551  70.427  1.00  0.00           C  
ATOM   2078  H   ALA   136      78.973 103.802  70.267  1.00  0.00           H  
ATOM   2079  HA  ALA   136      77.906 101.684  72.031  1.00  0.00           H  
ATOM   2080  HB1 ALA   136      76.504 103.316  71.106  1.00  0.00           H  
ATOM   2081  HB2 ALA   136      77.104 102.806  69.391  1.00  0.00           H  
ATOM   2082  HB3 ALA   136      76.089 101.801  70.399  1.00  0.00           H  
ATOM   2083  N   SER   137      80.025 100.339  70.407  1.00  0.00           N  
ATOM   2084  CA  SER   137      80.717  99.336  69.542  1.00  0.00           C  
ATOM   2085  C   SER   137      81.912  98.765  70.315  1.00  0.00           C  
ATOM   2086  O   SER   137      82.476  99.417  71.161  1.00  0.00           O  
ATOM   2087  CB  SER   137      81.061  99.958  68.197  1.00  0.00           C  
ATOM   2088  OG  SER   137      81.345  98.934  67.379  1.00  0.00           O  
ATOM   2089  H   SER   137      80.599 100.956  70.965  1.00  0.00           H  
ATOM   2090  HA  SER   137      80.032  98.504  69.383  1.00  0.00           H  
ATOM   2091  HB2 SER   137      80.229 100.590  67.884  1.00  0.00           H  
ATOM   2092  HB3 SER   137      81.924 100.604  68.356  1.00  0.00           H  
ATOM   2093  HG  SER   137      81.964  99.391  66.804  1.00  0.00           H  
ATOM   2094  N   TRP   138      82.107  97.470  70.063  1.00  0.00           N  
ATOM   2095  CA  TRP   138      83.195  96.729  70.568  1.00  0.00           C  
ATOM   2096  C   TRP   138      83.881  95.898  69.410  1.00  0.00           C  
ATOM   2097  O   TRP   138      83.244  95.039  68.804  1.00  0.00           O  
ATOM   2098  CB  TRP   138      82.806  95.838  71.715  1.00  0.00           C  
ATOM   2099  CG  TRP   138      84.071  95.734  72.667  1.00  0.00           C  
ATOM   2100  CD1 TRP   138      84.229  96.536  73.782  1.00  0.00           C  
ATOM   2101  CD2 TRP   138      85.136  94.799  72.592  1.00  0.00           C  
ATOM   2102  CE2 TRP   138      86.035  95.137  73.666  1.00  0.00           C  
ATOM   2103  CE3 TRP   138      85.568  93.767  71.626  1.00  0.00           C  
ATOM   2104  NE1 TRP   138      85.422  96.180  74.434  1.00  0.00           N  
ATOM   2105  CZ2 TRP   138      87.218  94.433  73.799  1.00  0.00           C  
ATOM   2106  CZ3 TRP   138      86.833  93.224  71.735  1.00  0.00           C  
ATOM   2107  CH2 TRP   138      87.719  93.556  72.847  1.00  0.00           C  
ATOM   2108  H   TRP   138      81.428  96.890  69.590  1.00  0.00           H  
ATOM   2109  HA  TRP   138      83.900  97.471  70.942  1.00  0.00           H  
ATOM   2110  HB2 TRP   138      81.937  96.227  72.245  1.00  0.00           H  
ATOM   2111  HB3 TRP   138      82.592  94.839  71.334  1.00  0.00           H  
ATOM   2112  HD1 TRP   138      83.521  97.285  74.105  1.00  0.00           H  
ATOM   2113  HE1 TRP   138      85.616  96.399  75.401  1.00  0.00           H  
ATOM   2114  HE3 TRP   138      84.928  93.429  70.824  1.00  0.00           H  
ATOM   2115  HZ2 TRP   138      87.847  94.627  74.655  1.00  0.00           H  
ATOM   2116  HZ3 TRP   138      87.077  92.432  71.043  1.00  0.00           H  
ATOM   2117  HH2 TRP   138      88.624  93.007  73.063  1.00  0.00           H  
ATOM   2118  N   THR   139      85.151  96.098  69.216  1.00  0.00           N  
ATOM   2119  CA  THR   139      85.780  95.590  67.969  1.00  0.00           C  
ATOM   2120  C   THR   139      87.237  95.168  68.334  1.00  0.00           C  
ATOM   2121  O   THR   139      87.891  95.641  69.306  1.00  0.00           O  
ATOM   2122  CB  THR   139      85.805  96.595  66.767  1.00  0.00           C  
ATOM   2123  CG2 THR   139      84.408  96.908  66.311  1.00  0.00           C  
ATOM   2124  OG1 THR   139      86.371  97.842  67.144  1.00  0.00           O  
ATOM   2125  H   THR   139      85.669  96.802  69.723  1.00  0.00           H  
ATOM   2126  HA  THR   139      85.447  94.613  67.618  1.00  0.00           H  
ATOM   2127  HB  THR   139      86.305  96.140  65.912  1.00  0.00           H  
ATOM   2128  HG1 THR   139      85.714  98.540  67.182  1.00  0.00           H  
ATOM   2129 HG21 THR   139      84.005  95.928  66.053  1.00  0.00           H  
ATOM   2130 HG22 THR   139      83.825  97.345  67.122  1.00  0.00           H  
ATOM   2131 HG23 THR   139      84.333  97.603  65.475  1.00  0.00           H  
ATOM   2132  N   TRP   140      87.767  94.159  67.605  1.00  0.00           N  
ATOM   2133  CA  TRP   140      89.041  93.576  67.785  1.00  0.00           C  
ATOM   2134  C   TRP   140      90.124  94.133  66.950  1.00  0.00           C  
ATOM   2135  O   TRP   140      89.831  94.840  65.990  1.00  0.00           O  
ATOM   2136  CB  TRP   140      88.853  92.015  67.520  1.00  0.00           C  
ATOM   2137  CG  TRP   140      87.845  91.236  68.401  1.00  0.00           C  
ATOM   2138  CD1 TRP   140      86.530  90.933  68.119  1.00  0.00           C  
ATOM   2139  CD2 TRP   140      88.048  90.593  69.715  1.00  0.00           C  
ATOM   2140  CE2 TRP   140      86.864  89.853  70.103  1.00  0.00           C  
ATOM   2141  CE3 TRP   140      89.085  90.523  70.629  1.00  0.00           C  
ATOM   2142  NE1 TRP   140      86.050  90.016  69.017  1.00  0.00           N  
ATOM   2143  CZ2 TRP   140      86.721  89.224  71.302  1.00  0.00           C  
ATOM   2144  CZ3 TRP   140      88.984  89.839  71.793  1.00  0.00           C  
ATOM   2145  CH2 TRP   140      87.725  89.157  72.152  1.00  0.00           C  
ATOM   2146  H   TRP   140      87.390  93.966  66.688  1.00  0.00           H  
ATOM   2147  HA  TRP   140      89.451  93.522  68.793  1.00  0.00           H  
ATOM   2148  HB2 TRP   140      88.604  91.885  66.467  1.00  0.00           H  
ATOM   2149  HB3 TRP   140      89.828  91.554  67.678  1.00  0.00           H  
ATOM   2150  HD1 TRP   140      86.093  91.278  67.194  1.00  0.00           H  
ATOM   2151  HE1 TRP   140      85.130  89.603  68.966  1.00  0.00           H  
ATOM   2152  HE3 TRP   140      90.059  90.918  70.381  1.00  0.00           H  
ATOM   2153  HZ2 TRP   140      85.839  88.652  71.550  1.00  0.00           H  
ATOM   2154  HZ3 TRP   140      89.846  89.719  72.434  1.00  0.00           H  
ATOM   2155  HH2 TRP   140      87.671  88.569  73.056  1.00  0.00           H  
ATOM   2156  N   GLY   141      91.364  93.822  67.088  1.00  0.00           N  
ATOM   2157  CA  GLY   141      92.470  94.221  66.138  1.00  0.00           C  
ATOM   2158  C   GLY   141      93.194  95.594  66.408  1.00  0.00           C  
ATOM   2159  O   GLY   141      92.620  96.289  67.277  1.00  0.00           O  
ATOM   2160  H   GLY   141      91.577  93.380  67.971  1.00  0.00           H  
ATOM   2161  HA2 GLY   141      93.185  93.398  66.119  1.00  0.00           H  
ATOM   2162  HA3 GLY   141      92.160  94.316  65.098  1.00  0.00           H  
ATOM   2163  N   PRO   142      94.288  95.919  65.784  1.00  0.00           N  
ATOM   2164  CA  PRO   142      95.012  97.061  66.210  1.00  0.00           C  
ATOM   2165  C   PRO   142      94.159  98.357  66.031  1.00  0.00           C  
ATOM   2166  O   PRO   142      94.206  99.165  66.929  1.00  0.00           O  
ATOM   2167  CB  PRO   142      96.370  97.131  65.487  1.00  0.00           C  
ATOM   2168  CG  PRO   142      96.510  95.693  64.928  1.00  0.00           C  
ATOM   2169  CD  PRO   142      95.092  94.992  64.998  1.00  0.00           C  
ATOM   2170  HA  PRO   142      95.209  96.955  67.277  1.00  0.00           H  
ATOM   2171  HB2 PRO   142      96.488  97.908  64.732  1.00  0.00           H  
ATOM   2172  HB3 PRO   142      97.217  97.268  66.159  1.00  0.00           H  
ATOM   2173  HG2 PRO   142      96.848  95.773  63.895  1.00  0.00           H  
ATOM   2174  HG3 PRO   142      97.281  95.158  65.483  1.00  0.00           H  
ATOM   2175  HD2 PRO   142      94.812  94.809  63.961  1.00  0.00           H  
ATOM   2176  HD3 PRO   142      95.295  94.041  65.490  1.00  0.00           H  
ATOM   2177  N   GLU   143      93.380  98.530  64.954  1.00  0.00           N  
ATOM   2178  CA  GLU   143      92.401  99.593  64.601  1.00  0.00           C  
ATOM   2179  C   GLU   143      91.157  99.539  65.506  1.00  0.00           C  
ATOM   2180  O   GLU   143      90.237 100.328  65.319  1.00  0.00           O  
ATOM   2181  CB  GLU   143      92.182  99.562  63.075  1.00  0.00           C  
ATOM   2182  CG  GLU   143      93.390  99.915  62.142  1.00  0.00           C  
ATOM   2183  CD  GLU   143      94.352  98.741  61.875  1.00  0.00           C  
ATOM   2184  OE1 GLU   143      94.176  97.591  62.182  1.00  0.00           O  
ATOM   2185  OE2 GLU   143      95.352  99.123  61.175  1.00  0.00           O1-
ATOM   2186  H   GLU   143      93.427  97.811  64.246  1.00  0.00           H  
ATOM   2187  HA  GLU   143      92.977 100.506  64.753  1.00  0.00           H  
ATOM   2188  HB2 GLU   143      91.816  98.632  62.640  1.00  0.00           H  
ATOM   2189  HB3 GLU   143      91.441 100.338  62.883  1.00  0.00           H  
ATOM   2190  HG2 GLU   143      93.014 100.191  61.157  1.00  0.00           H  
ATOM   2191  HG3 GLU   143      94.032 100.710  62.523  1.00  0.00           H  
ATOM   2192  N   GLY   144      90.962  98.571  66.467  1.00  0.00           N  
ATOM   2193  CA  GLY   144      89.764  98.398  67.263  1.00  0.00           C  
ATOM   2194  C   GLY   144      89.483  99.349  68.399  1.00  0.00           C  
ATOM   2195  O   GLY   144      90.459  99.730  69.115  1.00  0.00           O  
ATOM   2196  H   GLY   144      91.765  97.977  66.616  1.00  0.00           H  
ATOM   2197  HA2 GLY   144      88.886  98.505  66.627  1.00  0.00           H  
ATOM   2198  HA3 GLY   144      89.681  97.390  67.669  1.00  0.00           H  
ATOM   2199  N   GLN   145      88.208  99.676  68.634  1.00  0.00           N  
ATOM   2200  CA  GLN   145      87.731 100.519  69.744  1.00  0.00           C  
ATOM   2201  C   GLN   145      86.525  99.835  70.457  1.00  0.00           C  
ATOM   2202  O   GLN   145      86.028  98.797  69.977  1.00  0.00           O  
ATOM   2203  CB  GLN   145      87.407 101.878  69.271  1.00  0.00           C  
ATOM   2204  CG  GLN   145      88.666 102.632  68.602  1.00  0.00           C  
ATOM   2205  CD  GLN   145      88.366 104.081  68.352  1.00  0.00           C  
ATOM   2206  NE2 GLN   145      88.724 104.482  67.188  1.00  0.00           N  
ATOM   2207  OE1 GLN   145      87.922 104.783  69.191  1.00  0.00           O  
ATOM   2208  H   GLN   145      87.485  99.219  68.097  1.00  0.00           H  
ATOM   2209  HA  GLN   145      88.493 100.712  70.499  1.00  0.00           H  
ATOM   2210  HB2 GLN   145      86.641 101.887  68.496  1.00  0.00           H  
ATOM   2211  HB3 GLN   145      87.059 102.460  70.125  1.00  0.00           H  
ATOM   2212  HG2 GLN   145      89.524 102.570  69.272  1.00  0.00           H  
ATOM   2213  HG3 GLN   145      88.761 102.145  67.632  1.00  0.00           H  
ATOM   2214 HE21 GLN   145      88.518 105.451  66.993  1.00  0.00           H  
ATOM   2215 HE22 GLN   145      88.876 103.781  66.477  1.00  0.00           H  
ATOM   2216  N   GLY   146      86.133 100.320  71.572  1.00  0.00           N  
ATOM   2217  CA  GLY   146      85.130  99.866  72.619  1.00  0.00           C  
ATOM   2218  C   GLY   146      85.732  99.722  73.943  1.00  0.00           C  
ATOM   2219  O   GLY   146      86.870  99.234  74.188  1.00  0.00           O  
ATOM   2220  H   GLY   146      86.775 100.977  71.991  1.00  0.00           H  
ATOM   2221  HA2 GLY   146      84.261 100.523  72.583  1.00  0.00           H  
ATOM   2222  HA3 GLY   146      84.827  98.865  72.313  1.00  0.00           H  
ATOM   2223  N   ALA   147      85.061 100.218  75.000  1.00  0.00           N  
ATOM   2224  CA  ALA   147      85.617 100.288  76.334  1.00  0.00           C  
ATOM   2225  C   ALA   147      85.876  98.949  77.023  1.00  0.00           C  
ATOM   2226  O   ALA   147      85.222  97.888  76.764  1.00  0.00           O  
ATOM   2227  CB  ALA   147      84.679 101.217  77.148  1.00  0.00           C  
ATOM   2228  H   ALA   147      84.179 100.673  74.812  1.00  0.00           H  
ATOM   2229  HA  ALA   147      86.544 100.860  76.364  1.00  0.00           H  
ATOM   2230  HB1 ALA   147      83.742 100.712  77.383  1.00  0.00           H  
ATOM   2231  HB2 ALA   147      85.227 101.438  78.064  1.00  0.00           H  
ATOM   2232  HB3 ALA   147      84.444 102.109  76.569  1.00  0.00           H  
ATOM   2233  N   ILE   148      86.829  98.936  77.988  1.00  0.00           N  
ATOM   2234  CA  ILE   148      87.180  97.804  78.887  1.00  0.00           C  
ATOM   2235  C   ILE   148      86.709  97.890  80.368  1.00  0.00           C  
ATOM   2236  O   ILE   148      86.904  98.964  80.918  1.00  0.00           O  
ATOM   2237  CB  ILE   148      88.730  97.534  78.739  1.00  0.00           C  
ATOM   2238  CG1 ILE   148      89.310  97.582  77.304  1.00  0.00           C  
ATOM   2239  CG2 ILE   148      89.176  96.225  79.481  1.00  0.00           C  
ATOM   2240  CD1 ILE   148      89.079  96.290  76.533  1.00  0.00           C  
ATOM   2241  H   ILE   148      87.187  99.866  78.154  1.00  0.00           H  
ATOM   2242  HA  ILE   148      86.708  96.933  78.433  1.00  0.00           H  
ATOM   2243  HB  ILE   148      89.156  98.390  79.263  1.00  0.00           H  
ATOM   2244 HG12 ILE   148      88.948  98.369  76.642  1.00  0.00           H  
ATOM   2245 HG13 ILE   148      90.399  97.542  77.335  1.00  0.00           H  
ATOM   2246 HG21 ILE   148      90.179  95.895  79.212  1.00  0.00           H  
ATOM   2247 HG22 ILE   148      89.167  96.537  80.526  1.00  0.00           H  
ATOM   2248 HG23 ILE   148      88.465  95.427  79.268  1.00  0.00           H  
ATOM   2249 HD11 ILE   148      89.105  96.506  75.465  1.00  0.00           H  
ATOM   2250 HD12 ILE   148      89.834  95.570  76.848  1.00  0.00           H  
ATOM   2251 HD13 ILE   148      88.143  95.808  76.816  1.00  0.00           H  
ATOM   2252  N   LEU   149      86.088  96.800  80.925  1.00  0.00           N  
ATOM   2253  CA  LEU   149      85.519  96.589  82.295  1.00  0.00           C  
ATOM   2254  C   LEU   149      86.276  95.439  82.946  1.00  0.00           C  
ATOM   2255  O   LEU   149      86.310  94.367  82.305  1.00  0.00           O  
ATOM   2256  CB  LEU   149      83.985  96.396  82.226  1.00  0.00           C  
ATOM   2257  CG  LEU   149      83.179  96.231  83.553  1.00  0.00           C  
ATOM   2258  CD1 LEU   149      83.547  97.340  84.522  1.00  0.00           C  
ATOM   2259  CD2 LEU   149      81.643  96.148  83.355  1.00  0.00           C  
ATOM   2260  H   LEU   149      86.052  96.034  80.268  1.00  0.00           H  
ATOM   2261  HA  LEU   149      85.758  97.542  82.766  1.00  0.00           H  
ATOM   2262  HB2 LEU   149      83.630  97.280  81.697  1.00  0.00           H  
ATOM   2263  HB3 LEU   149      83.624  95.581  81.597  1.00  0.00           H  
ATOM   2264  HG  LEU   149      83.466  95.270  83.981  1.00  0.00           H  
ATOM   2265 HD11 LEU   149      83.336  98.292  84.033  1.00  0.00           H  
ATOM   2266 HD12 LEU   149      83.034  97.215  85.476  1.00  0.00           H  
ATOM   2267 HD13 LEU   149      84.609  97.305  84.762  1.00  0.00           H  
ATOM   2268 HD21 LEU   149      81.252  97.075  82.935  1.00  0.00           H  
ATOM   2269 HD22 LEU   149      81.513  95.453  82.526  1.00  0.00           H  
ATOM   2270 HD23 LEU   149      81.179  95.860  84.298  1.00  0.00           H  
ATOM   2271  N   LEU   150      86.744  95.661  84.156  1.00  0.00           N  
ATOM   2272  CA  LEU   150      87.173  94.504  85.042  1.00  0.00           C  
ATOM   2273  C   LEU   150      86.184  94.039  86.182  1.00  0.00           C  
ATOM   2274  O   LEU   150      85.426  94.838  86.734  1.00  0.00           O  
ATOM   2275  CB  LEU   150      88.452  94.909  85.834  1.00  0.00           C  
ATOM   2276  CG  LEU   150      89.596  95.343  84.958  1.00  0.00           C  
ATOM   2277  CD1 LEU   150      90.900  95.469  85.786  1.00  0.00           C  
ATOM   2278  CD2 LEU   150      89.917  94.333  83.918  1.00  0.00           C  
ATOM   2279  H   LEU   150      86.588  96.601  84.492  1.00  0.00           H  
ATOM   2280  HA  LEU   150      87.454  93.665  84.405  1.00  0.00           H  
ATOM   2281  HB2 LEU   150      88.081  95.729  86.448  1.00  0.00           H  
ATOM   2282  HB3 LEU   150      88.793  94.180  86.570  1.00  0.00           H  
ATOM   2283  HG  LEU   150      89.442  96.272  84.411  1.00  0.00           H  
ATOM   2284 HD11 LEU   150      91.073  94.569  86.376  1.00  0.00           H  
ATOM   2285 HD12 LEU   150      91.676  95.818  85.104  1.00  0.00           H  
ATOM   2286 HD13 LEU   150      90.791  96.192  86.594  1.00  0.00           H  
ATOM   2287 HD21 LEU   150      90.824  94.537  83.350  1.00  0.00           H  
ATOM   2288 HD22 LEU   150      89.907  93.321  84.323  1.00  0.00           H  
ATOM   2289 HD23 LEU   150      89.036  94.436  83.285  1.00  0.00           H  
ATOM   2290  N   VAL   151      86.147  92.757  86.472  1.00  0.00           N  
ATOM   2291  CA  VAL   151      85.495  92.237  87.711  1.00  0.00           C  
ATOM   2292  C   VAL   151      86.379  92.625  88.840  1.00  0.00           C  
ATOM   2293  O   VAL   151      87.627  92.515  88.818  1.00  0.00           O  
ATOM   2294  CB  VAL   151      85.307  90.688  87.652  1.00  0.00           C  
ATOM   2295  CG1 VAL   151      84.593  90.004  88.875  1.00  0.00           C  
ATOM   2296  CG2 VAL   151      84.458  90.401  86.458  1.00  0.00           C  
ATOM   2297  H   VAL   151      86.733  92.096  85.984  1.00  0.00           H  
ATOM   2298  HA  VAL   151      84.507  92.698  87.688  1.00  0.00           H  
ATOM   2299  HB  VAL   151      86.259  90.192  87.464  1.00  0.00           H  
ATOM   2300 HG11 VAL   151      84.160  89.027  88.663  1.00  0.00           H  
ATOM   2301 HG12 VAL   151      85.124  89.994  89.827  1.00  0.00           H  
ATOM   2302 HG13 VAL   151      83.709  90.621  89.033  1.00  0.00           H  
ATOM   2303 HG21 VAL   151      84.668  90.957  85.545  1.00  0.00           H  
ATOM   2304 HG22 VAL   151      84.485  89.331  86.253  1.00  0.00           H  
ATOM   2305 HG23 VAL   151      83.435  90.691  86.698  1.00  0.00           H  
ATOM   2306  N   ASN   152      85.728  93.144  89.883  1.00  0.00           N  
ATOM   2307  CA  ASN   152      86.363  93.630  91.118  1.00  0.00           C  
ATOM   2308  C   ASN   152      86.680  92.520  92.150  1.00  0.00           C  
ATOM   2309  O   ASN   152      86.315  92.443  93.326  1.00  0.00           O  
ATOM   2310  CB  ASN   152      85.456  94.727  91.820  1.00  0.00           C  
ATOM   2311  CG  ASN   152      86.192  95.730  92.600  1.00  0.00           C  
ATOM   2312  ND2 ASN   152      85.555  96.507  93.463  1.00  0.00           N  
ATOM   2313  OD1 ASN   152      87.418  95.734  92.581  1.00  0.00           O  
ATOM   2314  H   ASN   152      84.721  93.072  89.847  1.00  0.00           H  
ATOM   2315  HA  ASN   152      87.309  94.092  90.835  1.00  0.00           H  
ATOM   2316  HB2 ASN   152      84.875  95.235  91.051  1.00  0.00           H  
ATOM   2317  HB3 ASN   152      84.800  94.251  92.549  1.00  0.00           H  
ATOM   2318 HD21 ASN   152      86.141  96.989  94.131  1.00  0.00           H  
ATOM   2319 HD22 ASN   152      84.546  96.527  93.432  1.00  0.00           H  
ATOM   2320  N   CYS   153      87.451  91.499  91.649  1.00  0.00           N  
ATOM   2321  CA  CYS   153      87.615  90.184  92.286  1.00  0.00           C  
ATOM   2322  C   CYS   153      88.827  90.149  93.244  1.00  0.00           C  
ATOM   2323  O   CYS   153      88.934  89.112  93.878  1.00  0.00           O  
ATOM   2324  CB  CYS   153      87.860  89.270  91.094  1.00  0.00           C  
ATOM   2325  SG  CYS   153      89.356  89.832  90.193  1.00  0.00           S  
ATOM   2326  H   CYS   153      87.673  91.566  90.666  1.00  0.00           H  
ATOM   2327  HA  CYS   153      86.754  89.856  92.870  1.00  0.00           H  
ATOM   2328  HB2 CYS   153      87.987  88.217  91.345  1.00  0.00           H  
ATOM   2329  HB3 CYS   153      86.962  89.124  90.494  1.00  0.00           H  
ATOM   2330  HG  CYS   153      88.733  90.860  89.611  1.00  0.00           H  
ATOM   2331  N   ASP   154      89.664  91.205  93.359  1.00  0.00           N  
ATOM   2332  CA  ASP   154      90.462  91.406  94.616  1.00  0.00           C  
ATOM   2333  C   ASP   154      89.607  91.818  95.854  1.00  0.00           C  
ATOM   2334  O   ASP   154      88.409  91.987  95.717  1.00  0.00           O  
ATOM   2335  CB  ASP   154      91.634  92.417  94.368  1.00  0.00           C  
ATOM   2336  CG  ASP   154      91.304  93.641  93.548  1.00  0.00           C  
ATOM   2337  OD1 ASP   154      90.131  93.937  93.394  1.00  0.00           O  
ATOM   2338  OD2 ASP   154      92.241  94.326  93.133  1.00  0.00           O1-
ATOM   2339  H   ASP   154      89.444  92.006  92.785  1.00  0.00           H  
ATOM   2340  HA  ASP   154      90.978  90.480  94.868  1.00  0.00           H  
ATOM   2341  HB2 ASP   154      92.238  92.734  95.217  1.00  0.00           H  
ATOM   2342  HB3 ASP   154      92.372  91.837  93.814  1.00  0.00           H  
ATOM   2343  N   ARG   155      90.300  91.968  96.979  1.00  0.00           N  
ATOM   2344  CA  ARG   155      89.830  92.347  98.346  1.00  0.00           C  
ATOM   2345  C   ARG   155      90.791  93.501  98.844  1.00  0.00           C  
ATOM   2346  O   ARG   155      91.592  93.297  99.761  1.00  0.00           O  
ATOM   2347  CB  ARG   155      89.646  91.045  99.152  1.00  0.00           C  
ATOM   2348  CG  ARG   155      89.069  91.318 100.559  1.00  0.00           C  
ATOM   2349  CD  ARG   155      89.007  90.096 101.469  1.00  0.00           C  
ATOM   2350  NE  ARG   155      90.195  89.818 102.334  1.00  0.00           N  
ATOM   2351  CZ  ARG   155      90.129  89.852 103.616  1.00  0.00           C  
ATOM   2352  NH1 ARG   155      88.980  90.120 104.220  1.00  0.00           N1+
ATOM   2353  NH2 ARG   155      91.175  89.633 104.392  1.00  0.00           N  
ATOM   2354  H   ARG   155      91.307  91.888  96.966  1.00  0.00           H  
ATOM   2355  HA  ARG   155      88.818  92.675  98.112  1.00  0.00           H  
ATOM   2356  HB2 ARG   155      89.003  90.307  98.672  1.00  0.00           H  
ATOM   2357  HB3 ARG   155      90.627  90.619  99.360  1.00  0.00           H  
ATOM   2358  HG2 ARG   155      89.747  92.034 101.023  1.00  0.00           H  
ATOM   2359  HG3 ARG   155      88.101  91.818 100.556  1.00  0.00           H  
ATOM   2360  HD2 ARG   155      88.087  90.248 102.034  1.00  0.00           H  
ATOM   2361  HD3 ARG   155      88.937  89.226 100.816  1.00  0.00           H  
ATOM   2362  HE  ARG   155      91.122  89.799 101.933  1.00  0.00           H  
ATOM   2363 HH11 ARG   155      88.112  90.114 103.704  1.00  0.00           H  
ATOM   2364 HH12 ARG   155      89.087  90.420 105.178  1.00  0.00           H  
ATOM   2365 HH21 ARG   155      91.023  89.504 105.382  1.00  0.00           H  
ATOM   2366 HH22 ARG   155      92.066  89.602 103.917  1.00  0.00           H  
ATOM   2367  N   GLU   156      90.513  94.804  98.427  1.00  0.00           N  
ATOM   2368  CA  GLU   156      91.012  96.051  99.086  1.00  0.00           C  
ATOM   2369  C   GLU   156      90.258  96.235 100.406  1.00  0.00           C  
ATOM   2370  O   GLU   156      90.751  96.785 101.354  1.00  0.00           O  
ATOM   2371  CB  GLU   156      90.777  97.328  98.240  1.00  0.00           C  
ATOM   2372  CG  GLU   156      91.942  97.656  97.341  1.00  0.00           C  
ATOM   2373  CD  GLU   156      92.080  96.712  96.132  1.00  0.00           C  
ATOM   2374  OE1 GLU   156      93.148  96.073  96.072  1.00  0.00           O  
ATOM   2375  OE2 GLU   156      91.358  96.705  95.085  1.00  0.00           O1-
ATOM   2376  H   GLU   156      89.878  94.901  97.647  1.00  0.00           H  
ATOM   2377  HA  GLU   156      92.027  95.815  99.404  1.00  0.00           H  
ATOM   2378  HB2 GLU   156      89.809  97.260  97.743  1.00  0.00           H  
ATOM   2379  HB3 GLU   156      90.675  98.130  98.970  1.00  0.00           H  
ATOM   2380  HG2 GLU   156      91.722  98.670  97.006  1.00  0.00           H  
ATOM   2381  HG3 GLU   156      92.943  97.773  97.756  1.00  0.00           H  
ATOM   2382  N   THR   157      89.020  95.714 100.499  1.00  0.00           N  
ATOM   2383  CA  THR   157      88.222  95.855 101.717  1.00  0.00           C  
ATOM   2384  C   THR   157      88.657  94.836 102.795  1.00  0.00           C  
ATOM   2385  O   THR   157      88.789  93.713 102.431  1.00  0.00           O  
ATOM   2386  CB  THR   157      86.806  95.611 101.326  1.00  0.00           C  
ATOM   2387  CG2 THR   157      85.740  95.935 102.386  1.00  0.00           C  
ATOM   2388  OG1 THR   157      86.551  96.453 100.202  1.00  0.00           O  
ATOM   2389  H   THR   157      88.554  95.250  99.732  1.00  0.00           H  
ATOM   2390  HA  THR   157      88.355  96.884 102.051  1.00  0.00           H  
ATOM   2391  HB  THR   157      86.646  94.595 100.965  1.00  0.00           H  
ATOM   2392  HG1 THR   157      87.071  96.149  99.454  1.00  0.00           H  
ATOM   2393 HG21 THR   157      85.812  95.207 103.193  1.00  0.00           H  
ATOM   2394 HG22 THR   157      85.924  96.849 102.952  1.00  0.00           H  
ATOM   2395 HG23 THR   157      84.774  95.715 101.930  1.00  0.00           H  
ATOM   2396  N   PRO   158      88.817  95.198 104.064  1.00  0.00           N  
ATOM   2397  CA  PRO   158      89.535  94.363 105.128  1.00  0.00           C  
ATOM   2398  C   PRO   158      88.676  93.225 105.754  1.00  0.00           C  
ATOM   2399  O   PRO   158      89.186  92.257 106.273  1.00  0.00           O  
ATOM   2400  CB  PRO   158      89.929  95.351 106.198  1.00  0.00           C  
ATOM   2401  CG  PRO   158      89.480  96.735 105.742  1.00  0.00           C  
ATOM   2402  CD  PRO   158      88.427  96.478 104.639  1.00  0.00           C  
ATOM   2403  HA  PRO   158      90.477  93.979 104.736  1.00  0.00           H  
ATOM   2404  HB2 PRO   158      89.285  95.211 107.066  1.00  0.00           H  
ATOM   2405  HB3 PRO   158      90.982  95.205 106.440  1.00  0.00           H  
ATOM   2406  HG2 PRO   158      89.066  97.297 106.579  1.00  0.00           H  
ATOM   2407  HG3 PRO   158      90.387  97.188 105.341  1.00  0.00           H  
ATOM   2408  HD2 PRO   158      87.436  96.548 105.088  1.00  0.00           H  
ATOM   2409  HD3 PRO   158      88.439  97.241 103.861  1.00  0.00           H  
ATOM   2410  N   TRP   159      87.340  93.403 105.821  1.00  0.00           N  
ATOM   2411  CA  TRP   159      86.384  92.499 106.280  1.00  0.00           C  
ATOM   2412  C   TRP   159      86.072  91.337 105.332  1.00  0.00           C  
ATOM   2413  O   TRP   159      86.113  91.507 104.113  1.00  0.00           O  
ATOM   2414  CB  TRP   159      85.064  93.211 106.775  1.00  0.00           C  
ATOM   2415  CG  TRP   159      85.122  94.289 107.717  1.00  0.00           C  
ATOM   2416  CD1 TRP   159      84.994  94.160 109.083  1.00  0.00           C  
ATOM   2417  CD2 TRP   159      85.250  95.704 107.441  1.00  0.00           C  
ATOM   2418  CE2 TRP   159      85.452  96.343 108.727  1.00  0.00           C  
ATOM   2419  CE3 TRP   159      85.265  96.517 106.296  1.00  0.00           C  
ATOM   2420  NE1 TRP   159      85.274  95.323 109.651  1.00  0.00           N  
ATOM   2421  CZ2 TRP   159      85.629  97.743 108.743  1.00  0.00           C  
ATOM   2422  CZ3 TRP   159      85.561  97.924 106.345  1.00  0.00           C  
ATOM   2423  CH2 TRP   159      85.679  98.523 107.579  1.00  0.00           C  
ATOM   2424  H   TRP   159      86.966  94.135 105.234  1.00  0.00           H  
ATOM   2425  HA  TRP   159      86.839  92.132 107.200  1.00  0.00           H  
ATOM   2426  HB2 TRP   159      84.488  93.613 105.941  1.00  0.00           H  
ATOM   2427  HB3 TRP   159      84.411  92.427 107.158  1.00  0.00           H  
ATOM   2428  HD1 TRP   159      84.853  93.250 109.648  1.00  0.00           H  
ATOM   2429  HE1 TRP   159      85.201  95.520 110.639  1.00  0.00           H  
ATOM   2430  HE3 TRP   159      85.162  96.095 105.308  1.00  0.00           H  
ATOM   2431  HZ2 TRP   159      85.758  98.208 109.709  1.00  0.00           H  
ATOM   2432  HZ3 TRP   159      85.688  98.531 105.461  1.00  0.00           H  
ATOM   2433  HH2 TRP   159      85.911  99.574 107.665  1.00  0.00           H  
ATOM   2434  N   LEU   160      85.982  90.112 105.937  1.00  0.00           N  
ATOM   2435  CA  LEU   160      85.418  88.888 105.345  1.00  0.00           C  
ATOM   2436  C   LEU   160      86.205  88.279 104.156  1.00  0.00           C  
ATOM   2437  O   LEU   160      86.750  88.970 103.328  1.00  0.00           O  
ATOM   2438  CB  LEU   160      83.916  89.250 105.120  1.00  0.00           C  
ATOM   2439  CG  LEU   160      83.083  89.762 106.291  1.00  0.00           C  
ATOM   2440  CD1 LEU   160      81.716  90.284 105.714  1.00  0.00           C  
ATOM   2441  CD2 LEU   160      82.817  88.617 107.235  1.00  0.00           C  
ATOM   2442  H   LEU   160      85.896  90.102 106.943  1.00  0.00           H  
ATOM   2443  HA  LEU   160      85.426  88.088 106.085  1.00  0.00           H  
ATOM   2444  HB2 LEU   160      83.895  90.000 104.329  1.00  0.00           H  
ATOM   2445  HB3 LEU   160      83.373  88.364 104.791  1.00  0.00           H  
ATOM   2446  HG  LEU   160      83.616  90.537 106.841  1.00  0.00           H  
ATOM   2447 HD11 LEU   160      81.876  91.249 105.235  1.00  0.00           H  
ATOM   2448 HD12 LEU   160      81.344  89.609 104.944  1.00  0.00           H  
ATOM   2449 HD13 LEU   160      80.969  90.445 106.492  1.00  0.00           H  
ATOM   2450 HD21 LEU   160      82.484  87.765 106.642  1.00  0.00           H  
ATOM   2451 HD22 LEU   160      83.736  88.272 107.710  1.00  0.00           H  
ATOM   2452 HD23 LEU   160      82.056  88.893 107.964  1.00  0.00           H  
ATOM   2453  N   PRO   161      86.224  86.904 103.990  1.00  0.00           N  
ATOM   2454  CA  PRO   161      86.795  86.196 102.872  1.00  0.00           C  
ATOM   2455  C   PRO   161      85.987  86.320 101.554  1.00  0.00           C  
ATOM   2456  O   PRO   161      85.448  85.333 100.935  1.00  0.00           O  
ATOM   2457  CB  PRO   161      86.889  84.737 103.398  1.00  0.00           C  
ATOM   2458  CG  PRO   161      85.650  84.642 104.283  1.00  0.00           C  
ATOM   2459  CD  PRO   161      85.742  85.969 104.999  1.00  0.00           C  
ATOM   2460  HA  PRO   161      87.764  86.628 102.622  1.00  0.00           H  
ATOM   2461  HB2 PRO   161      86.787  83.972 102.628  1.00  0.00           H  
ATOM   2462  HB3 PRO   161      87.769  84.489 103.991  1.00  0.00           H  
ATOM   2463  HG2 PRO   161      84.721  84.537 103.723  1.00  0.00           H  
ATOM   2464  HG3 PRO   161      85.671  83.767 104.933  1.00  0.00           H  
ATOM   2465  HD2 PRO   161      84.799  86.308 105.426  1.00  0.00           H  
ATOM   2466  HD3 PRO   161      86.550  86.067 105.724  1.00  0.00           H  
ATOM   2467  N   LYS   162      85.925  87.567 101.135  1.00  0.00           N  
ATOM   2468  CA  LYS   162      85.048  88.042 100.043  1.00  0.00           C  
ATOM   2469  C   LYS   162      85.666  89.084  99.046  1.00  0.00           C  
ATOM   2470  O   LYS   162      86.475  89.936  99.379  1.00  0.00           O  
ATOM   2471  CB  LYS   162      83.741  88.575 100.695  1.00  0.00           C  
ATOM   2472  CG  LYS   162      82.948  87.556 101.546  1.00  0.00           C  
ATOM   2473  CD  LYS   162      82.300  86.384 100.756  1.00  0.00           C  
ATOM   2474  CE  LYS   162      81.471  85.670 101.778  1.00  0.00           C  
ATOM   2475  NZ  LYS   162      81.034  84.307 101.272  1.00  0.00           N1+
ATOM   2476  H   LYS   162      86.296  88.261 101.768  1.00  0.00           H  
ATOM   2477  HA  LYS   162      84.625  87.253  99.422  1.00  0.00           H  
ATOM   2478  HB2 LYS   162      84.054  89.413 101.319  1.00  0.00           H  
ATOM   2479  HB3 LYS   162      83.030  89.042 100.013  1.00  0.00           H  
ATOM   2480  HG2 LYS   162      83.552  87.025 102.282  1.00  0.00           H  
ATOM   2481  HG3 LYS   162      82.249  88.205 102.074  1.00  0.00           H  
ATOM   2482  HD2 LYS   162      81.800  86.735  99.854  1.00  0.00           H  
ATOM   2483  HD3 LYS   162      83.102  85.698 100.482  1.00  0.00           H  
ATOM   2484  HE2 LYS   162      82.118  85.480 102.634  1.00  0.00           H  
ATOM   2485  HE3 LYS   162      80.544  86.171 102.059  1.00  0.00           H  
ATOM   2486  HZ1 LYS   162      80.570  83.742 101.969  1.00  0.00           H  
ATOM   2487  HZ2 LYS   162      80.505  84.300 100.412  1.00  0.00           H  
ATOM   2488  HZ3 LYS   162      81.893  83.814 101.075  1.00  0.00           H  
ATOM   2489  N   GLU   163      85.355  88.991  97.751  1.00  0.00           N  
ATOM   2490  CA  GLU   163      85.728  89.929  96.702  1.00  0.00           C  
ATOM   2491  C   GLU   163      85.037  91.339  96.896  1.00  0.00           C  
ATOM   2492  O   GLU   163      83.958  91.464  97.515  1.00  0.00           O  
ATOM   2493  CB  GLU   163      85.295  89.249  95.402  1.00  0.00           C  
ATOM   2494  CG  GLU   163      85.747  87.814  95.123  1.00  0.00           C  
ATOM   2495  CD  GLU   163      84.662  86.805  95.474  1.00  0.00           C  
ATOM   2496  OE1 GLU   163      84.197  86.733  96.664  1.00  0.00           O  
ATOM   2497  OE2 GLU   163      84.079  86.134  94.588  1.00  0.00           O1-
ATOM   2498  H   GLU   163      84.679  88.278  97.516  1.00  0.00           H  
ATOM   2499  HA  GLU   163      86.794  90.145  96.630  1.00  0.00           H  
ATOM   2500  HB2 GLU   163      84.207  89.285  95.345  1.00  0.00           H  
ATOM   2501  HB3 GLU   163      85.675  89.917  94.629  1.00  0.00           H  
ATOM   2502  HG2 GLU   163      85.880  87.834  94.041  1.00  0.00           H  
ATOM   2503  HG3 GLU   163      86.710  87.497  95.522  1.00  0.00           H  
ATOM   2504  N   ASP   164      85.737  92.366  96.505  1.00  0.00           N  
ATOM   2505  CA  ASP   164      85.297  93.748  96.682  1.00  0.00           C  
ATOM   2506  C   ASP   164      83.902  94.065  96.072  1.00  0.00           C  
ATOM   2507  O   ASP   164      83.158  94.950  96.600  1.00  0.00           O  
ATOM   2508  CB  ASP   164      86.381  94.751  96.145  1.00  0.00           C  
ATOM   2509  CG  ASP   164      87.612  94.980  97.064  1.00  0.00           C  
ATOM   2510  OD1 ASP   164      88.679  95.175  96.348  1.00  0.00           O  
ATOM   2511  OD2 ASP   164      87.595  94.990  98.309  1.00  0.00           O1-
ATOM   2512  H   ASP   164      86.526  92.152  95.912  1.00  0.00           H  
ATOM   2513  HA  ASP   164      85.187  93.846  97.762  1.00  0.00           H  
ATOM   2514  HB2 ASP   164      86.748  94.409  95.177  1.00  0.00           H  
ATOM   2515  HB3 ASP   164      85.857  95.707  96.126  1.00  0.00           H  
ATOM   2516  N   CYS   165      83.575  93.365  95.030  1.00  0.00           N  
ATOM   2517  CA  CYS   165      82.231  93.394  94.407  1.00  0.00           C  
ATOM   2518  C   CYS   165      81.092  92.906  95.300  1.00  0.00           C  
ATOM   2519  O   CYS   165      79.975  93.084  94.889  1.00  0.00           O  
ATOM   2520  CB  CYS   165      82.215  92.522  93.134  1.00  0.00           C  
ATOM   2521  SG  CYS   165      82.540  90.836  93.594  1.00  0.00           S  
ATOM   2522  H   CYS   165      84.308  92.786  94.646  1.00  0.00           H  
ATOM   2523  HA  CYS   165      81.938  94.420  94.186  1.00  0.00           H  
ATOM   2524  HB2 CYS   165      81.279  92.606  92.581  1.00  0.00           H  
ATOM   2525  HB3 CYS   165      82.930  92.812  92.365  1.00  0.00           H  
ATOM   2526  HG  CYS   165      81.772  90.226  92.687  1.00  0.00           H  
ATOM   2527  N   ARG   166      81.358  92.278  96.472  1.00  0.00           N  
ATOM   2528  CA  ARG   166      80.335  91.365  97.120  1.00  0.00           C  
ATOM   2529  C   ARG   166      79.256  92.167  97.896  1.00  0.00           C  
ATOM   2530  O   ARG   166      78.388  91.497  98.482  1.00  0.00           O  
ATOM   2531  CB  ARG   166      80.968  90.298  98.050  1.00  0.00           C  
ATOM   2532  CG  ARG   166      81.717  89.228  97.207  1.00  0.00           C  
ATOM   2533  CD  ARG   166      80.771  88.406  96.369  1.00  0.00           C  
ATOM   2534  NE  ARG   166      81.444  87.036  96.066  1.00  0.00           N  
ATOM   2535  CZ  ARG   166      80.831  85.861  96.099  1.00  0.00           C  
ATOM   2536  NH1 ARG   166      79.539  85.774  95.971  1.00  0.00           N1+
ATOM   2537  NH2 ARG   166      81.431  84.736  96.238  1.00  0.00           N  
ATOM   2538  H   ARG   166      82.283  92.104  96.838  1.00  0.00           H  
ATOM   2539  HA  ARG   166      79.750  90.936  96.306  1.00  0.00           H  
ATOM   2540  HB2 ARG   166      81.681  90.839  98.672  1.00  0.00           H  
ATOM   2541  HB3 ARG   166      80.280  89.778  98.718  1.00  0.00           H  
ATOM   2542  HG2 ARG   166      82.352  89.772  96.506  1.00  0.00           H  
ATOM   2543  HG3 ARG   166      82.252  88.557  97.878  1.00  0.00           H  
ATOM   2544  HD2 ARG   166      79.883  88.073  96.906  1.00  0.00           H  
ATOM   2545  HD3 ARG   166      80.598  89.060  95.515  1.00  0.00           H  
ATOM   2546  HE  ARG   166      82.437  86.988  95.887  1.00  0.00           H  
ATOM   2547 HH11 ARG   166      79.118  86.597  95.563  1.00  0.00           H  
ATOM   2548 HH12 ARG   166      79.101  84.865  95.942  1.00  0.00           H  
ATOM   2549 HH21 ARG   166      82.419  84.780  96.446  1.00  0.00           H  
ATOM   2550 HH22 ARG   166      81.029  83.871  95.905  1.00  0.00           H  
ATOM   2551  N   ASP   167      79.195  93.479  97.864  1.00  0.00           N  
ATOM   2552  CA  ASP   167      78.151  94.318  98.517  1.00  0.00           C  
ATOM   2553  C   ASP   167      77.856  95.592  97.716  1.00  0.00           C  
ATOM   2554  O   ASP   167      78.502  95.832  96.646  1.00  0.00           O  
ATOM   2555  CB  ASP   167      78.610  94.730  99.963  1.00  0.00           C  
ATOM   2556  CG  ASP   167      79.805  95.728  99.933  1.00  0.00           C  
ATOM   2557  OD1 ASP   167      80.364  96.048  98.884  1.00  0.00           O  
ATOM   2558  OD2 ASP   167      80.418  95.989 101.018  1.00  0.00           O1-
ATOM   2559  H   ASP   167      79.871  93.951  97.281  1.00  0.00           H  
ATOM   2560  HA  ASP   167      77.160  93.925  98.742  1.00  0.00           H  
ATOM   2561  HB2 ASP   167      77.763  95.252 100.408  1.00  0.00           H  
ATOM   2562  HB3 ASP   167      78.862  93.875 100.590  1.00  0.00           H  
ATOM   2563  N   GLU   168      76.866  96.376  98.068  1.00  0.00           N  
ATOM   2564  CA  GLU   168      76.448  97.559  97.256  1.00  0.00           C  
ATOM   2565  C   GLU   168      77.140  98.898  97.623  1.00  0.00           C  
ATOM   2566  O   GLU   168      76.544  99.962  97.520  1.00  0.00           O  
ATOM   2567  CB  GLU   168      74.916  97.639  97.339  1.00  0.00           C  
ATOM   2568  CG  GLU   168      74.309  98.175  98.674  1.00  0.00           C  
ATOM   2569  CD  GLU   168      74.888  97.693  99.959  1.00  0.00           C  
ATOM   2570  OE1 GLU   168      75.378  98.399 100.843  1.00  0.00           O  
ATOM   2571  OE2 GLU   168      74.756  96.495 100.170  1.00  0.00           O1-
ATOM   2572  H   GLU   168      76.374  96.331  98.949  1.00  0.00           H  
ATOM   2573  HA  GLU   168      76.835  97.354  96.258  1.00  0.00           H  
ATOM   2574  HB2 GLU   168      74.502  98.240  96.530  1.00  0.00           H  
ATOM   2575  HB3 GLU   168      74.468  96.656  97.191  1.00  0.00           H  
ATOM   2576  HG2 GLU   168      74.426  99.256  98.757  1.00  0.00           H  
ATOM   2577  HG3 GLU   168      73.235  97.989  98.701  1.00  0.00           H  
ATOM   2578  N   LYS   169      78.349  98.879  98.160  1.00  0.00           N  
ATOM   2579  CA  LYS   169      79.018 100.078  98.689  1.00  0.00           C  
ATOM   2580  C   LYS   169      80.468  99.919  98.356  1.00  0.00           C  
ATOM   2581  O   LYS   169      81.011  98.803  98.248  1.00  0.00           O  
ATOM   2582  CB  LYS   169      78.736 100.221 100.156  1.00  0.00           C  
ATOM   2583  CG  LYS   169      78.750  98.921 100.968  1.00  0.00           C  
ATOM   2584  CD  LYS   169      78.660  99.196 102.503  1.00  0.00           C  
ATOM   2585  CE  LYS   169      78.806  98.044 103.565  1.00  0.00           C  
ATOM   2586  NZ  LYS   169      80.174  97.488 103.454  1.00  0.00           N1+
ATOM   2587  H   LYS   169      78.818  97.986  98.104  1.00  0.00           H  
ATOM   2588  HA  LYS   169      78.620 100.951  98.172  1.00  0.00           H  
ATOM   2589  HB2 LYS   169      79.442 100.911 100.617  1.00  0.00           H  
ATOM   2590  HB3 LYS   169      77.742 100.633 100.333  1.00  0.00           H  
ATOM   2591  HG2 LYS   169      77.878  98.323 100.700  1.00  0.00           H  
ATOM   2592  HG3 LYS   169      79.703  98.432 100.765  1.00  0.00           H  
ATOM   2593  HD2 LYS   169      79.461  99.890 102.759  1.00  0.00           H  
ATOM   2594  HD3 LYS   169      77.728  99.703 102.748  1.00  0.00           H  
ATOM   2595  HE2 LYS   169      78.627  98.474 104.550  1.00  0.00           H  
ATOM   2596  HE3 LYS   169      78.079  97.236 103.481  1.00  0.00           H  
ATOM   2597  HZ1 LYS   169      80.318  97.212 102.493  1.00  0.00           H  
ATOM   2598  HZ2 LYS   169      80.900  98.159 103.661  1.00  0.00           H  
ATOM   2599  HZ3 LYS   169      80.326  96.807 104.184  1.00  0.00           H  
ATOM   2600  N   VAL   170      81.165 101.043  98.259  1.00  0.00           N  
ATOM   2601  CA  VAL   170      82.587 101.069  98.003  1.00  0.00           C  
ATOM   2602  C   VAL   170      83.329 101.353  99.304  1.00  0.00           C  
ATOM   2603  O   VAL   170      83.077 102.359  99.987  1.00  0.00           O  
ATOM   2604  CB  VAL   170      82.985 102.005  96.869  1.00  0.00           C  
ATOM   2605  CG1 VAL   170      84.532 101.989  96.743  1.00  0.00           C  
ATOM   2606  CG2 VAL   170      82.447 101.593  95.547  1.00  0.00           C  
ATOM   2607  H   VAL   170      80.701 101.928  98.411  1.00  0.00           H  
ATOM   2608  HA  VAL   170      82.958 100.078  97.738  1.00  0.00           H  
ATOM   2609  HB  VAL   170      82.758 103.030  97.162  1.00  0.00           H  
ATOM   2610 HG11 VAL   170      84.840 102.820  96.108  1.00  0.00           H  
ATOM   2611 HG12 VAL   170      85.051 102.388  97.614  1.00  0.00           H  
ATOM   2612 HG13 VAL   170      84.930 101.103  96.249  1.00  0.00           H  
ATOM   2613 HG21 VAL   170      82.932 102.268  94.842  1.00  0.00           H  
ATOM   2614 HG22 VAL   170      82.655 100.540  95.359  1.00  0.00           H  
ATOM   2615 HG23 VAL   170      81.365 101.709  95.476  1.00  0.00           H  
ATOM   2616  N   TYR   171      84.381 100.610  99.680  1.00  0.00           N  
ATOM   2617  CA  TYR   171      85.190 100.828 100.904  1.00  0.00           C  
ATOM   2618  C   TYR   171      86.211 102.027 100.748  1.00  0.00           C  
ATOM   2619  O   TYR   171      86.259 102.933 101.569  1.00  0.00           O  
ATOM   2620  CB  TYR   171      85.892  99.540 101.245  1.00  0.00           C  
ATOM   2621  CG  TYR   171      87.048  99.691 102.284  1.00  0.00           C  
ATOM   2622  CD1 TYR   171      88.327  99.360 101.892  1.00  0.00           C  
ATOM   2623  CD2 TYR   171      86.838 100.185 103.523  1.00  0.00           C  
ATOM   2624  CE1 TYR   171      89.317  99.448 102.887  1.00  0.00           C  
ATOM   2625  CE2 TYR   171      87.874 100.285 104.539  1.00  0.00           C  
ATOM   2626  CZ  TYR   171      89.083  99.786 104.262  1.00  0.00           C  
ATOM   2627  OH  TYR   171      90.075  99.892 105.140  1.00  0.00           O  
ATOM   2628  H   TYR   171      84.707  99.770  99.224  1.00  0.00           H  
ATOM   2629  HA  TYR   171      84.562 101.146 101.736  1.00  0.00           H  
ATOM   2630  HB2 TYR   171      85.188  98.734 101.451  1.00  0.00           H  
ATOM   2631  HB3 TYR   171      86.373  99.160 100.344  1.00  0.00           H  
ATOM   2632  HD1 TYR   171      88.396  99.042 100.862  1.00  0.00           H  
ATOM   2633  HD2 TYR   171      85.872 100.602 103.770  1.00  0.00           H  
ATOM   2634  HE1 TYR   171      90.341  99.182 102.669  1.00  0.00           H  
ATOM   2635  HE2 TYR   171      87.685 100.687 105.523  1.00  0.00           H  
ATOM   2636  HH  TYR   171      89.777 100.248 105.980  1.00  0.00           H  
ATOM   2637  N   SER   172      87.047 102.100  99.635  1.00  0.00           N  
ATOM   2638  CA  SER   172      88.196 103.037  99.639  1.00  0.00           C  
ATOM   2639  C   SER   172      88.493 103.640  98.253  1.00  0.00           C  
ATOM   2640  O   SER   172      88.019 103.190  97.249  1.00  0.00           O  
ATOM   2641  CB  SER   172      89.496 102.421 100.234  1.00  0.00           C  
ATOM   2642  OG  SER   172      89.954 101.408  99.384  1.00  0.00           O  
ATOM   2643  H   SER   172      87.007 101.408  98.900  1.00  0.00           H  
ATOM   2644  HA  SER   172      87.940 103.904 100.248  1.00  0.00           H  
ATOM   2645  HB2 SER   172      90.317 103.128 100.352  1.00  0.00           H  
ATOM   2646  HB3 SER   172      89.266 102.018 101.220  1.00  0.00           H  
ATOM   2647  HG  SER   172      90.698 100.960  99.794  1.00  0.00           H  
ATOM   2648  N   LYS   173      89.317 104.688  98.315  1.00  0.00           N  
ATOM   2649  CA  LYS   173      89.795 105.453  97.072  1.00  0.00           C  
ATOM   2650  C   LYS   173      90.655 104.501  96.294  1.00  0.00           C  
ATOM   2651  O   LYS   173      90.690 104.528  95.049  1.00  0.00           O  
ATOM   2652  CB  LYS   173      90.581 106.706  97.532  1.00  0.00           C  
ATOM   2653  CG  LYS   173      89.660 107.677  98.326  1.00  0.00           C  
ATOM   2654  CD  LYS   173      90.199 109.023  98.572  1.00  0.00           C  
ATOM   2655  CE  LYS   173      89.318 109.880  99.438  1.00  0.00           C  
ATOM   2656  NZ  LYS   173      90.060 111.118  99.724  1.00  0.00           N1+
ATOM   2657  H   LYS   173      89.442 105.068  99.242  1.00  0.00           H  
ATOM   2658  HA  LYS   173      88.948 105.834  96.503  1.00  0.00           H  
ATOM   2659  HB2 LYS   173      91.470 106.447  98.108  1.00  0.00           H  
ATOM   2660  HB3 LYS   173      90.967 107.268  96.682  1.00  0.00           H  
ATOM   2661  HG2 LYS   173      88.738 107.778  97.753  1.00  0.00           H  
ATOM   2662  HG3 LYS   173      89.543 107.269  99.330  1.00  0.00           H  
ATOM   2663  HD2 LYS   173      91.180 108.967  99.045  1.00  0.00           H  
ATOM   2664  HD3 LYS   173      90.331 109.521  97.612  1.00  0.00           H  
ATOM   2665  HE2 LYS   173      88.382 110.152  98.951  1.00  0.00           H  
ATOM   2666  HE3 LYS   173      89.047 109.439 100.397  1.00  0.00           H  
ATOM   2667  HZ1 LYS   173      90.281 111.682  98.916  1.00  0.00           H  
ATOM   2668  HZ2 LYS   173      89.498 111.727 100.302  1.00  0.00           H  
ATOM   2669  HZ3 LYS   173      90.930 110.952 100.209  1.00  0.00           H  
ATOM   2670  N   GLU   174      91.381 103.541  96.927  1.00  0.00           N  
ATOM   2671  CA  GLU   174      92.319 102.583  96.242  1.00  0.00           C  
ATOM   2672  C   GLU   174      91.569 101.528  95.316  1.00  0.00           C  
ATOM   2673  O   GLU   174      92.019 101.274  94.171  1.00  0.00           O  
ATOM   2674  CB  GLU   174      93.195 101.941  97.293  1.00  0.00           C  
ATOM   2675  CG  GLU   174      94.136 100.832  96.874  1.00  0.00           C  
ATOM   2676  CD  GLU   174      95.161 101.154  95.786  1.00  0.00           C  
ATOM   2677  OE1 GLU   174      95.527 100.253  94.967  1.00  0.00           O  
ATOM   2678  OE2 GLU   174      95.759 102.270  95.788  1.00  0.00           O1-
ATOM   2679  H   GLU   174      91.316 103.466  97.932  1.00  0.00           H  
ATOM   2680  HA  GLU   174      92.931 103.178  95.565  1.00  0.00           H  
ATOM   2681  HB2 GLU   174      93.711 102.709  97.870  1.00  0.00           H  
ATOM   2682  HB3 GLU   174      92.568 101.521  98.080  1.00  0.00           H  
ATOM   2683  HG2 GLU   174      94.652 100.545  97.790  1.00  0.00           H  
ATOM   2684  HG3 GLU   174      93.490 100.026  96.525  1.00  0.00           H  
ATOM   2685  N   ASP   175      90.432 101.027  95.744  1.00  0.00           N  
ATOM   2686  CA  ASP   175      89.483 100.170  95.037  1.00  0.00           C  
ATOM   2687  C   ASP   175      88.864 100.850  93.785  1.00  0.00           C  
ATOM   2688  O   ASP   175      88.541 100.167  92.784  1.00  0.00           O  
ATOM   2689  CB  ASP   175      88.381  99.690  96.034  1.00  0.00           C  
ATOM   2690  CG  ASP   175      87.458  98.517  95.511  1.00  0.00           C  
ATOM   2691  OD1 ASP   175      87.968  97.648  94.750  1.00  0.00           O  
ATOM   2692  OD2 ASP   175      86.237  98.490  95.944  1.00  0.00           O1-
ATOM   2693  H   ASP   175      90.162 101.154  96.709  1.00  0.00           H  
ATOM   2694  HA  ASP   175      90.017  99.266  94.743  1.00  0.00           H  
ATOM   2695  HB2 ASP   175      88.899  99.529  96.979  1.00  0.00           H  
ATOM   2696  HB3 ASP   175      87.658 100.442  96.350  1.00  0.00           H  
ATOM   2697  N   LEU   176      88.862 102.184  93.698  1.00  0.00           N  
ATOM   2698  CA  LEU   176      88.332 102.994  92.563  1.00  0.00           C  
ATOM   2699  C   LEU   176      89.157 102.700  91.284  1.00  0.00           C  
ATOM   2700  O   LEU   176      88.714 102.518  90.151  1.00  0.00           O  
ATOM   2701  CB  LEU   176      88.254 104.516  92.820  1.00  0.00           C  
ATOM   2702  CG  LEU   176      87.380 104.899  94.033  1.00  0.00           C  
ATOM   2703  CD1 LEU   176      87.469 106.435  94.125  1.00  0.00           C  
ATOM   2704  CD2 LEU   176      85.886 104.485  93.871  1.00  0.00           C  
ATOM   2705  H   LEU   176      89.296 102.739  94.422  1.00  0.00           H  
ATOM   2706  HA  LEU   176      87.306 102.675  92.380  1.00  0.00           H  
ATOM   2707  HB2 LEU   176      89.316 104.716  92.962  1.00  0.00           H  
ATOM   2708  HB3 LEU   176      87.943 105.064  91.930  1.00  0.00           H  
ATOM   2709  HG  LEU   176      87.725 104.357  94.914  1.00  0.00           H  
ATOM   2710 HD11 LEU   176      86.979 106.869  94.997  1.00  0.00           H  
ATOM   2711 HD12 LEU   176      88.512 106.751  94.125  1.00  0.00           H  
ATOM   2712 HD13 LEU   176      86.981 106.878  93.257  1.00  0.00           H  
ATOM   2713 HD21 LEU   176      85.834 103.408  94.028  1.00  0.00           H  
ATOM   2714 HD22 LEU   176      85.342 105.078  94.607  1.00  0.00           H  
ATOM   2715 HD23 LEU   176      85.546 104.614  92.844  1.00  0.00           H  
ATOM   2716  N   LYS   177      90.508 102.629  91.490  1.00  0.00           N  
ATOM   2717  CA  LYS   177      91.490 102.207  90.452  1.00  0.00           C  
ATOM   2718  C   LYS   177      91.291 100.853  89.685  1.00  0.00           C  
ATOM   2719  O   LYS   177      91.875 100.644  88.687  1.00  0.00           O  
ATOM   2720  CB  LYS   177      92.891 102.283  90.936  1.00  0.00           C  
ATOM   2721  CG  LYS   177      93.310 103.572  91.773  1.00  0.00           C  
ATOM   2722  CD  LYS   177      94.765 103.766  92.036  1.00  0.00           C  
ATOM   2723  CE  LYS   177      94.896 104.701  93.287  1.00  0.00           C  
ATOM   2724  NZ  LYS   177      96.153 105.371  93.370  1.00  0.00           N1+
ATOM   2725  H   LYS   177      90.804 102.600  92.455  1.00  0.00           H  
ATOM   2726  HA  LYS   177      91.345 102.921  89.641  1.00  0.00           H  
ATOM   2727  HB2 LYS   177      93.169 101.341  91.408  1.00  0.00           H  
ATOM   2728  HB3 LYS   177      93.566 102.322  90.082  1.00  0.00           H  
ATOM   2729  HG2 LYS   177      92.934 104.421  91.202  1.00  0.00           H  
ATOM   2730  HG3 LYS   177      92.695 103.504  92.670  1.00  0.00           H  
ATOM   2731  HD2 LYS   177      95.383 102.885  92.211  1.00  0.00           H  
ATOM   2732  HD3 LYS   177      95.155 104.199  91.115  1.00  0.00           H  
ATOM   2733  HE2 LYS   177      94.086 105.429  93.328  1.00  0.00           H  
ATOM   2734  HE3 LYS   177      94.926 104.002  94.123  1.00  0.00           H  
ATOM   2735  HZ1 LYS   177      96.221 105.944  94.199  1.00  0.00           H  
ATOM   2736  HZ2 LYS   177      96.816 104.615  93.278  1.00  0.00           H  
ATOM   2737  HZ3 LYS   177      96.333 106.070  92.663  1.00  0.00           H  
ATOM   2738  N   ASP   178      90.439 100.002  90.201  1.00  0.00           N  
ATOM   2739  CA  ASP   178      90.081  98.731  89.496  1.00  0.00           C  
ATOM   2740  C   ASP   178      88.754  98.836  88.750  1.00  0.00           C  
ATOM   2741  O   ASP   178      88.492  98.159  87.776  1.00  0.00           O  
ATOM   2742  CB  ASP   178      89.858  97.515  90.527  1.00  0.00           C  
ATOM   2743  CG  ASP   178      91.054  97.418  91.521  1.00  0.00           C  
ATOM   2744  OD1 ASP   178      90.703  96.952  92.640  1.00  0.00           O  
ATOM   2745  OD2 ASP   178      92.241  97.740  91.245  1.00  0.00           O1-
ATOM   2746  H   ASP   178      89.973 100.247  91.063  1.00  0.00           H  
ATOM   2747  HA  ASP   178      90.908  98.419  88.858  1.00  0.00           H  
ATOM   2748  HB2 ASP   178      88.971  97.641  91.148  1.00  0.00           H  
ATOM   2749  HB3 ASP   178      89.860  96.563  89.997  1.00  0.00           H  
ATOM   2750  N   MET   179      87.917  99.811  89.033  1.00  0.00           N  
ATOM   2751  CA  MET   179      86.651 100.163  88.305  1.00  0.00           C  
ATOM   2752  C   MET   179      86.858 100.992  87.049  1.00  0.00           C  
ATOM   2753  O   MET   179      87.820 101.773  86.997  1.00  0.00           O  
ATOM   2754  CB  MET   179      85.696 100.892  89.304  1.00  0.00           C  
ATOM   2755  CG  MET   179      85.487 100.117  90.570  1.00  0.00           C  
ATOM   2756  SD  MET   179      84.405 100.794  91.847  1.00  0.00           S  
ATOM   2757  CE  MET   179      85.186  99.898  93.303  1.00  0.00           C  
ATOM   2758  H   MET   179      88.247 100.416  89.772  1.00  0.00           H  
ATOM   2759  HA  MET   179      86.122  99.229  88.115  1.00  0.00           H  
ATOM   2760  HB2 MET   179      86.174 101.831  89.580  1.00  0.00           H  
ATOM   2761  HB3 MET   179      84.728 101.220  88.926  1.00  0.00           H  
ATOM   2762  HG2 MET   179      85.187  99.104  90.305  1.00  0.00           H  
ATOM   2763  HG3 MET   179      86.480 100.103  91.019  1.00  0.00           H  
ATOM   2764  HE1 MET   179      84.774  98.889  93.332  1.00  0.00           H  
ATOM   2765  HE2 MET   179      86.275  99.885  93.337  1.00  0.00           H  
ATOM   2766  HE3 MET   179      84.851 100.439  94.187  1.00  0.00           H  
ATOM   2767  N   SER   180      85.940 100.789  86.050  1.00  0.00           N  
ATOM   2768  CA  SER   180      85.802 101.654  84.874  1.00  0.00           C  
ATOM   2769  C   SER   180      85.043 102.887  85.235  1.00  0.00           C  
ATOM   2770  O   SER   180      83.821 102.817  85.392  1.00  0.00           O  
ATOM   2771  CB  SER   180      85.067 100.767  83.852  1.00  0.00           C  
ATOM   2772  OG  SER   180      85.800  99.699  83.493  1.00  0.00           O  
ATOM   2773  H   SER   180      85.089 100.267  86.203  1.00  0.00           H  
ATOM   2774  HA  SER   180      86.755 101.904  84.408  1.00  0.00           H  
ATOM   2775  HB2 SER   180      84.151 100.390  84.307  1.00  0.00           H  
ATOM   2776  HB3 SER   180      84.856 101.361  82.963  1.00  0.00           H  
ATOM   2777  HG  SER   180      86.416  99.954  82.802  1.00  0.00           H  
ATOM   2778  N   GLN   181      85.775 103.993  85.151  1.00  0.00           N  
ATOM   2779  CA  GLN   181      85.121 105.301  85.062  1.00  0.00           C  
ATOM   2780  C   GLN   181      84.034 105.487  84.038  1.00  0.00           C  
ATOM   2781  O   GLN   181      84.054 104.741  83.024  1.00  0.00           O  
ATOM   2782  CB  GLN   181      86.248 106.388  84.948  1.00  0.00           C  
ATOM   2783  CG  GLN   181      87.223 106.223  86.139  1.00  0.00           C  
ATOM   2784  CD  GLN   181      88.266 107.341  86.113  1.00  0.00           C  
ATOM   2785  NE2 GLN   181      89.173 107.311  87.098  1.00  0.00           N  
ATOM   2786  OE1 GLN   181      88.299 108.307  85.284  1.00  0.00           O  
ATOM   2787  H   GLN   181      86.780 103.899  85.130  1.00  0.00           H  
ATOM   2788  HA  GLN   181      84.654 105.400  86.042  1.00  0.00           H  
ATOM   2789  HB2 GLN   181      86.705 106.218  83.973  1.00  0.00           H  
ATOM   2790  HB3 GLN   181      85.688 107.319  85.042  1.00  0.00           H  
ATOM   2791  HG2 GLN   181      86.700 106.286  87.093  1.00  0.00           H  
ATOM   2792  HG3 GLN   181      87.796 105.299  86.065  1.00  0.00           H  
ATOM   2793 HE21 GLN   181      89.922 107.981  87.004  1.00  0.00           H  
ATOM   2794 HE22 GLN   181      89.065 106.612  87.820  1.00  0.00           H  
ATOM   2795  N   MET   182      83.183 106.467  84.171  1.00  0.00           N  
ATOM   2796  CA  MET   182      82.093 106.746  83.265  1.00  0.00           C  
ATOM   2797  C   MET   182      81.627 108.206  83.468  1.00  0.00           C  
ATOM   2798  O   MET   182      81.539 108.647  84.582  1.00  0.00           O  
ATOM   2799  CB  MET   182      80.879 105.739  83.407  1.00  0.00           C  
ATOM   2800  CG  MET   182      79.785 105.965  82.414  1.00  0.00           C  
ATOM   2801  SD  MET   182      78.301 104.889  82.376  1.00  0.00           S  
ATOM   2802  CE  MET   182      77.416 105.424  83.876  1.00  0.00           C  
ATOM   2803  H   MET   182      83.181 106.999  85.030  1.00  0.00           H  
ATOM   2804  HA  MET   182      82.444 106.607  82.243  1.00  0.00           H  
ATOM   2805  HB2 MET   182      81.208 104.722  83.197  1.00  0.00           H  
ATOM   2806  HB3 MET   182      80.532 105.778  84.440  1.00  0.00           H  
ATOM   2807  HG2 MET   182      79.455 106.994  82.553  1.00  0.00           H  
ATOM   2808  HG3 MET   182      80.246 105.802  81.440  1.00  0.00           H  
ATOM   2809  HE1 MET   182      76.977 106.403  83.685  1.00  0.00           H  
ATOM   2810  HE2 MET   182      76.603 104.773  84.197  1.00  0.00           H  
ATOM   2811  HE3 MET   182      78.037 105.384  84.771  1.00  0.00           H  
ATOM   2812  N   ILE   183      81.384 108.974  82.343  1.00  0.00           N  
ATOM   2813  CA  ILE   183      81.151 110.388  82.503  1.00  0.00           C  
ATOM   2814  C   ILE   183      80.033 110.842  81.537  1.00  0.00           C  
ATOM   2815  O   ILE   183      80.142 110.841  80.280  1.00  0.00           O  
ATOM   2816  CB  ILE   183      82.433 111.273  82.326  1.00  0.00           C  
ATOM   2817  CG1 ILE   183      83.502 110.885  83.425  1.00  0.00           C  
ATOM   2818  CG2 ILE   183      82.073 112.773  82.397  1.00  0.00           C  
ATOM   2819  CD1 ILE   183      84.825 111.652  83.213  1.00  0.00           C  
ATOM   2820  H   ILE   183      81.569 108.640  81.408  1.00  0.00           H  
ATOM   2821  HA  ILE   183      80.777 110.573  83.509  1.00  0.00           H  
ATOM   2822  HB  ILE   183      82.963 111.093  81.391  1.00  0.00           H  
ATOM   2823 HG12 ILE   183      83.163 111.029  84.451  1.00  0.00           H  
ATOM   2824 HG13 ILE   183      83.660 109.808  83.380  1.00  0.00           H  
ATOM   2825 HG21 ILE   183      81.795 112.880  83.446  1.00  0.00           H  
ATOM   2826 HG22 ILE   183      82.955 113.395  82.244  1.00  0.00           H  
ATOM   2827 HG23 ILE   183      81.247 113.096  81.764  1.00  0.00           H  
ATOM   2828 HD11 ILE   183      85.029 111.582  82.145  1.00  0.00           H  
ATOM   2829 HD12 ILE   183      84.879 112.716  83.447  1.00  0.00           H  
ATOM   2830 HD13 ILE   183      85.630 111.198  83.791  1.00  0.00           H  
ATOM   2831  N   LEU   184      78.974 111.439  82.163  1.00  0.00           N  
ATOM   2832  CA  LEU   184      77.878 112.040  81.445  1.00  0.00           C  
ATOM   2833  C   LEU   184      78.124 113.518  81.336  1.00  0.00           C  
ATOM   2834  O   LEU   184      78.480 114.170  82.349  1.00  0.00           O  
ATOM   2835  CB  LEU   184      76.421 111.894  82.039  1.00  0.00           C  
ATOM   2836  CG  LEU   184      75.297 112.540  81.310  1.00  0.00           C  
ATOM   2837  CD1 LEU   184      74.943 111.699  80.076  1.00  0.00           C  
ATOM   2838  CD2 LEU   184      74.016 112.658  82.182  1.00  0.00           C  
ATOM   2839  H   LEU   184      79.041 111.710  83.134  1.00  0.00           H  
ATOM   2840  HA  LEU   184      77.845 111.587  80.453  1.00  0.00           H  
ATOM   2841  HB2 LEU   184      76.150 110.850  82.200  1.00  0.00           H  
ATOM   2842  HB3 LEU   184      76.464 112.353  83.027  1.00  0.00           H  
ATOM   2843  HG  LEU   184      75.536 113.577  81.072  1.00  0.00           H  
ATOM   2844 HD11 LEU   184      74.660 110.669  80.293  1.00  0.00           H  
ATOM   2845 HD12 LEU   184      74.144 112.210  79.539  1.00  0.00           H  
ATOM   2846 HD13 LEU   184      75.768 111.728  79.365  1.00  0.00           H  
ATOM   2847 HD21 LEU   184      73.422 111.744  82.150  1.00  0.00           H  
ATOM   2848 HD22 LEU   184      74.320 113.067  83.146  1.00  0.00           H  
ATOM   2849 HD23 LEU   184      73.300 113.426  81.890  1.00  0.00           H  
ATOM   2850  N   ARG   185      78.200 114.042  80.118  1.00  0.00           N  
ATOM   2851  CA  ARG   185      78.595 115.380  79.813  1.00  0.00           C  
ATOM   2852  C   ARG   185      77.323 116.115  79.342  1.00  0.00           C  
ATOM   2853  O   ARG   185      76.929 115.877  78.209  1.00  0.00           O  
ATOM   2854  CB  ARG   185      79.732 115.634  78.876  1.00  0.00           C  
ATOM   2855  CG  ARG   185      81.002 114.856  79.304  1.00  0.00           C  
ATOM   2856  CD  ARG   185      82.194 115.241  78.413  1.00  0.00           C  
ATOM   2857  NE  ARG   185      83.507 114.764  79.025  1.00  0.00           N  
ATOM   2858  CZ  ARG   185      84.247 113.705  78.699  1.00  0.00           C  
ATOM   2859  NH1 ARG   185      83.945 112.925  77.691  1.00  0.00           N1+
ATOM   2860  NH2 ARG   185      85.350 113.488  79.248  1.00  0.00           N  
ATOM   2861  H   ARG   185      77.939 113.478  79.322  1.00  0.00           H  
ATOM   2862  HA  ARG   185      78.835 115.813  80.784  1.00  0.00           H  
ATOM   2863  HB2 ARG   185      79.351 115.309  77.908  1.00  0.00           H  
ATOM   2864  HB3 ARG   185      79.956 116.695  78.984  1.00  0.00           H  
ATOM   2865  HG2 ARG   185      81.274 115.316  80.254  1.00  0.00           H  
ATOM   2866  HG3 ARG   185      80.744 113.799  79.356  1.00  0.00           H  
ATOM   2867  HD2 ARG   185      82.057 114.890  77.390  1.00  0.00           H  
ATOM   2868  HD3 ARG   185      82.203 116.330  78.351  1.00  0.00           H  
ATOM   2869  HE  ARG   185      83.786 115.287  79.843  1.00  0.00           H  
ATOM   2870 HH11 ARG   185      83.056 112.988  77.217  1.00  0.00           H  
ATOM   2871 HH12 ARG   185      84.668 112.288  77.389  1.00  0.00           H  
ATOM   2872 HH21 ARG   185      85.606 113.908  80.130  1.00  0.00           H  
ATOM   2873 HH22 ARG   185      85.904 112.701  78.940  1.00  0.00           H  
ATOM   2874  N   THR   186      76.840 117.071  80.155  1.00  0.00           N  
ATOM   2875  CA  THR   186      75.771 118.046  79.854  1.00  0.00           C  
ATOM   2876  C   THR   186      76.248 119.473  79.762  1.00  0.00           C  
ATOM   2877  O   THR   186      77.197 119.873  80.513  1.00  0.00           O  
ATOM   2878  CB  THR   186      74.514 117.852  80.843  1.00  0.00           C  
ATOM   2879  CG2 THR   186      74.030 116.411  80.972  1.00  0.00           C  
ATOM   2880  OG1 THR   186      74.980 118.226  82.055  1.00  0.00           O  
ATOM   2881  H   THR   186      77.324 117.219  81.029  1.00  0.00           H  
ATOM   2882  HA  THR   186      75.438 117.782  78.850  1.00  0.00           H  
ATOM   2883  HB  THR   186      73.690 118.497  80.539  1.00  0.00           H  
ATOM   2884  HG1 THR   186      75.027 119.181  81.968  1.00  0.00           H  
ATOM   2885 HG21 THR   186      74.631 115.919  81.736  1.00  0.00           H  
ATOM   2886 HG22 THR   186      72.947 116.318  81.061  1.00  0.00           H  
ATOM   2887 HG23 THR   186      74.165 115.996  79.973  1.00  0.00           H  
ATOM   2888  N   LYS   187      75.619 120.220  78.866  1.00  0.00           N  
ATOM   2889  CA  LYS   187      75.769 121.611  78.688  1.00  0.00           C  
ATOM   2890  C   LYS   187      74.426 122.192  78.215  1.00  0.00           C  
ATOM   2891  O   LYS   187      73.789 121.697  77.295  1.00  0.00           O  
ATOM   2892  CB  LYS   187      76.897 121.874  77.687  1.00  0.00           C  
ATOM   2893  CG  LYS   187      77.260 123.360  77.821  1.00  0.00           C  
ATOM   2894  CD  LYS   187      78.384 123.574  76.808  1.00  0.00           C  
ATOM   2895  CE  LYS   187      78.979 124.986  76.898  1.00  0.00           C  
ATOM   2896  NZ  LYS   187      79.883 125.198  75.832  1.00  0.00           N1+
ATOM   2897  H   LYS   187      75.076 119.714  78.181  1.00  0.00           H  
ATOM   2898  HA  LYS   187      75.930 122.108  79.646  1.00  0.00           H  
ATOM   2899  HB2 LYS   187      77.767 121.220  77.733  1.00  0.00           H  
ATOM   2900  HB3 LYS   187      76.467 121.729  76.696  1.00  0.00           H  
ATOM   2901  HG2 LYS   187      76.352 123.921  77.601  1.00  0.00           H  
ATOM   2902  HG3 LYS   187      77.471 123.622  78.858  1.00  0.00           H  
ATOM   2903  HD2 LYS   187      79.218 122.888  76.958  1.00  0.00           H  
ATOM   2904  HD3 LYS   187      77.833 123.391  75.885  1.00  0.00           H  
ATOM   2905  HE2 LYS   187      78.238 125.772  76.751  1.00  0.00           H  
ATOM   2906  HE3 LYS   187      79.494 125.130  77.848  1.00  0.00           H  
ATOM   2907  HZ1 LYS   187      80.211 126.148  75.734  1.00  0.00           H  
ATOM   2908  HZ2 LYS   187      80.664 124.559  75.791  1.00  0.00           H  
ATOM   2909  HZ3 LYS   187      79.428 124.952  74.964  1.00  0.00           H  
ATOM   2910  N   GLY   188      73.987 123.259  78.805  1.00  0.00           N  
ATOM   2911  CA  GLY   188      72.641 123.693  78.617  1.00  0.00           C  
ATOM   2912  C   GLY   188      72.200 124.854  79.624  1.00  0.00           C  
ATOM   2913  O   GLY   188      72.951 125.301  80.474  1.00  0.00           O  
ATOM   2914  H   GLY   188      74.410 123.505  79.688  1.00  0.00           H  
ATOM   2915  HA2 GLY   188      72.422 123.936  77.577  1.00  0.00           H  
ATOM   2916  HA3 GLY   188      71.961 122.879  78.867  1.00  0.00           H  
ATOM   2917  N   PRO   189      70.881 125.145  79.666  1.00  0.00           N  
ATOM   2918  CA  PRO   189      70.199 126.234  80.433  1.00  0.00           C  
ATOM   2919  C   PRO   189      70.080 125.771  81.925  1.00  0.00           C  
ATOM   2920  O   PRO   189      70.374 124.594  82.242  1.00  0.00           O  
ATOM   2921  CB  PRO   189      68.731 126.254  79.843  1.00  0.00           C  
ATOM   2922  CG  PRO   189      68.548 124.795  79.405  1.00  0.00           C  
ATOM   2923  CD  PRO   189      69.901 124.314  78.922  1.00  0.00           C  
ATOM   2924  HA  PRO   189      70.723 127.189  80.406  1.00  0.00           H  
ATOM   2925  HB2 PRO   189      67.903 126.469  80.519  1.00  0.00           H  
ATOM   2926  HB3 PRO   189      68.720 126.785  78.892  1.00  0.00           H  
ATOM   2927  HG2 PRO   189      68.334 124.144  80.253  1.00  0.00           H  
ATOM   2928  HG3 PRO   189      67.813 124.697  78.606  1.00  0.00           H  
ATOM   2929  HD2 PRO   189      70.063 123.270  79.189  1.00  0.00           H  
ATOM   2930  HD3 PRO   189      70.035 124.612  77.882  1.00  0.00           H  
ATOM   2931  N   ASP   190      69.508 126.698  82.656  1.00  0.00           N  
ATOM   2932  CA  ASP   190      69.168 126.553  84.079  1.00  0.00           C  
ATOM   2933  C   ASP   190      68.105 125.499  84.431  1.00  0.00           C  
ATOM   2934  O   ASP   190      68.310 124.906  85.474  1.00  0.00           O  
ATOM   2935  CB  ASP   190      68.838 127.881  84.765  1.00  0.00           C  
ATOM   2936  CG  ASP   190      67.813 128.670  84.024  1.00  0.00           C  
ATOM   2937  OD1 ASP   190      67.508 129.843  84.470  1.00  0.00           O  
ATOM   2938  OD2 ASP   190      67.059 128.114  83.196  1.00  0.00           O1-
ATOM   2939  H   ASP   190      69.273 127.590  82.243  1.00  0.00           H  
ATOM   2940  HA  ASP   190      70.104 126.220  84.527  1.00  0.00           H  
ATOM   2941  HB2 ASP   190      68.574 127.773  85.817  1.00  0.00           H  
ATOM   2942  HB3 ASP   190      69.772 128.437  84.849  1.00  0.00           H  
ATOM   2943  N   ARG   191      67.138 125.192  83.640  1.00  0.00           N  
ATOM   2944  CA  ARG   191      66.172 124.076  83.685  1.00  0.00           C  
ATOM   2945  C   ARG   191      65.847 123.672  82.252  1.00  0.00           C  
ATOM   2946  O   ARG   191      66.047 124.445  81.349  1.00  0.00           O  
ATOM   2947  CB  ARG   191      64.824 124.454  84.401  1.00  0.00           C  
ATOM   2948  CG  ARG   191      64.963 124.513  85.856  1.00  0.00           C  
ATOM   2949  CD  ARG   191      63.643 124.844  86.567  1.00  0.00           C  
ATOM   2950  NE  ARG   191      63.202 126.265  86.328  1.00  0.00           N  
ATOM   2951  CZ  ARG   191      62.084 126.892  86.628  1.00  0.00           C  
ATOM   2952  NH1 ARG   191      61.211 126.285  87.446  1.00  0.00           N1+
ATOM   2953  NH2 ARG   191      61.957 128.084  86.221  1.00  0.00           N  
ATOM   2954  H   ARG   191      67.180 125.677  82.756  1.00  0.00           H  
ATOM   2955  HA  ARG   191      66.519 123.141  84.124  1.00  0.00           H  
ATOM   2956  HB2 ARG   191      64.356 125.397  84.118  1.00  0.00           H  
ATOM   2957  HB3 ARG   191      64.243 123.536  84.322  1.00  0.00           H  
ATOM   2958  HG2 ARG   191      65.393 123.578  86.216  1.00  0.00           H  
ATOM   2959  HG3 ARG   191      65.704 125.292  86.034  1.00  0.00           H  
ATOM   2960  HD2 ARG   191      62.820 124.129  86.564  1.00  0.00           H  
ATOM   2961  HD3 ARG   191      63.928 124.828  87.618  1.00  0.00           H  
ATOM   2962  HE  ARG   191      63.823 126.883  85.825  1.00  0.00           H  
ATOM   2963 HH11 ARG   191      61.379 125.387  87.876  1.00  0.00           H  
ATOM   2964 HH12 ARG   191      60.292 126.701  87.507  1.00  0.00           H  
ATOM   2965 HH21 ARG   191      62.690 128.498  85.664  1.00  0.00           H  
ATOM   2966 HH22 ARG   191      61.219 128.625  86.649  1.00  0.00           H  
ATOM   2967  N   LEU   192      65.367 122.472  82.133  1.00  0.00           N  
ATOM   2968  CA  LEU   192      64.556 122.056  81.027  1.00  0.00           C  
ATOM   2969  C   LEU   192      62.983 122.497  81.118  1.00  0.00           C  
ATOM   2970  O   LEU   192      62.605 123.034  82.127  1.00  0.00           O  
ATOM   2971  CB  LEU   192      64.606 120.541  81.039  1.00  0.00           C  
ATOM   2972  CG  LEU   192      65.887 119.850  80.542  1.00  0.00           C  
ATOM   2973  CD1 LEU   192      66.008 118.378  81.049  1.00  0.00           C  
ATOM   2974  CD2 LEU   192      65.978 119.819  78.983  1.00  0.00           C  
ATOM   2975  H   LEU   192      65.429 121.926  82.980  1.00  0.00           H  
ATOM   2976  HA  LEU   192      64.914 122.357  80.042  1.00  0.00           H  
ATOM   2977  HB2 LEU   192      64.554 120.293  82.099  1.00  0.00           H  
ATOM   2978  HB3 LEU   192      63.762 119.966  80.659  1.00  0.00           H  
ATOM   2979  HG  LEU   192      66.696 120.488  80.897  1.00  0.00           H  
ATOM   2980 HD11 LEU   192      66.132 118.286  82.128  1.00  0.00           H  
ATOM   2981 HD12 LEU   192      65.196 117.742  80.697  1.00  0.00           H  
ATOM   2982 HD13 LEU   192      66.886 117.879  80.639  1.00  0.00           H  
ATOM   2983 HD21 LEU   192      66.281 120.765  78.535  1.00  0.00           H  
ATOM   2984 HD22 LEU   192      66.658 119.043  78.634  1.00  0.00           H  
ATOM   2985 HD23 LEU   192      65.006 119.644  78.522  1.00  0.00           H  
ATOM   2986  N   PRO   193      62.197 122.234  80.122  1.00  0.00           N  
ATOM   2987  CA  PRO   193      60.723 122.499  80.141  1.00  0.00           C  
ATOM   2988  C   PRO   193      60.089 121.572  81.297  1.00  0.00           C  
ATOM   2989  O   PRO   193      60.585 120.509  81.585  1.00  0.00           O  
ATOM   2990  CB  PRO   193      60.184 122.170  78.736  1.00  0.00           C  
ATOM   2991  CG  PRO   193      61.399 122.537  77.876  1.00  0.00           C  
ATOM   2992  CD  PRO   193      62.559 121.924  78.757  1.00  0.00           C  
ATOM   2993  HA  PRO   193      60.580 123.518  80.500  1.00  0.00           H  
ATOM   2994  HB2 PRO   193      60.082 121.090  78.628  1.00  0.00           H  
ATOM   2995  HB3 PRO   193      59.324 122.781  78.461  1.00  0.00           H  
ATOM   2996  HG2 PRO   193      61.249 122.092  76.892  1.00  0.00           H  
ATOM   2997  HG3 PRO   193      61.436 123.620  77.765  1.00  0.00           H  
ATOM   2998  HD2 PRO   193      62.582 120.835  78.728  1.00  0.00           H  
ATOM   2999  HD3 PRO   193      63.542 122.259  78.425  1.00  0.00           H  
ATOM   3000  N   ALA   194      59.042 122.097  81.877  1.00  0.00           N  
ATOM   3001  CA  ALA   194      58.319 121.379  82.933  1.00  0.00           C  
ATOM   3002  C   ALA   194      57.934 119.944  82.497  1.00  0.00           C  
ATOM   3003  O   ALA   194      57.410 119.741  81.428  1.00  0.00           O  
ATOM   3004  CB  ALA   194      57.303 122.291  83.530  1.00  0.00           C  
ATOM   3005  H   ALA   194      58.700 123.033  81.715  1.00  0.00           H  
ATOM   3006  HA  ALA   194      59.031 121.173  83.733  1.00  0.00           H  
ATOM   3007  HB1 ALA   194      56.543 122.551  82.793  1.00  0.00           H  
ATOM   3008  HB2 ALA   194      56.757 121.751  84.304  1.00  0.00           H  
ATOM   3009  HB3 ALA   194      57.734 123.230  83.879  1.00  0.00           H  
ATOM   3010  N   GLY   195      58.076 118.921  83.366  1.00  0.00           N  
ATOM   3011  CA  GLY   195      57.634 117.615  83.156  1.00  0.00           C  
ATOM   3012  C   GLY   195      58.517 116.683  82.381  1.00  0.00           C  
ATOM   3013  O   GLY   195      58.462 115.494  82.609  1.00  0.00           O  
ATOM   3014  H   GLY   195      58.623 119.053  84.204  1.00  0.00           H  
ATOM   3015  HA2 GLY   195      57.383 117.225  84.142  1.00  0.00           H  
ATOM   3016  HA3 GLY   195      56.759 117.738  82.517  1.00  0.00           H  
ATOM   3017  N   TYR   196      59.428 117.215  81.587  1.00  0.00           N  
ATOM   3018  CA  TYR   196      60.544 116.500  81.027  1.00  0.00           C  
ATOM   3019  C   TYR   196      61.497 115.940  82.103  1.00  0.00           C  
ATOM   3020  O   TYR   196      61.491 116.481  83.251  1.00  0.00           O  
ATOM   3021  CB  TYR   196      61.299 117.406  79.986  1.00  0.00           C  
ATOM   3022  CG  TYR   196      60.549 117.498  78.697  1.00  0.00           C  
ATOM   3023  CD1 TYR   196      60.952 116.811  77.560  1.00  0.00           C  
ATOM   3024  CD2 TYR   196      59.569 118.514  78.614  1.00  0.00           C  
ATOM   3025  CE1 TYR   196      60.310 117.132  76.350  1.00  0.00           C  
ATOM   3026  CE2 TYR   196      58.948 118.790  77.370  1.00  0.00           C  
ATOM   3027  CZ  TYR   196      59.383 118.202  76.211  1.00  0.00           C  
ATOM   3028  OH  TYR   196      58.780 118.593  75.014  1.00  0.00           O  
ATOM   3029  H   TYR   196      59.215 118.156  81.289  1.00  0.00           H  
ATOM   3030  HA  TYR   196      60.132 115.694  80.420  1.00  0.00           H  
ATOM   3031  HB2 TYR   196      61.307 118.418  80.389  1.00  0.00           H  
ATOM   3032  HB3 TYR   196      62.270 116.952  79.787  1.00  0.00           H  
ATOM   3033  HD1 TYR   196      61.634 115.982  77.680  1.00  0.00           H  
ATOM   3034  HD2 TYR   196      59.368 119.115  79.488  1.00  0.00           H  
ATOM   3035  HE1 TYR   196      60.663 116.749  75.404  1.00  0.00           H  
ATOM   3036  HE2 TYR   196      58.085 119.435  77.299  1.00  0.00           H  
ATOM   3037  HH  TYR   196      58.525 117.859  74.451  1.00  0.00           H  
ATOM   3038  N   GLU   197      62.198 114.846  81.782  1.00  0.00           N  
ATOM   3039  CA  GLU   197      63.148 114.191  82.741  1.00  0.00           C  
ATOM   3040  C   GLU   197      64.295 113.477  82.045  1.00  0.00           C  
ATOM   3041  O   GLU   197      64.032 113.051  80.879  1.00  0.00           O  
ATOM   3042  CB  GLU   197      62.278 113.329  83.706  1.00  0.00           C  
ATOM   3043  CG  GLU   197      63.050 112.517  84.832  1.00  0.00           C  
ATOM   3044  CD  GLU   197      63.414 113.466  85.880  1.00  0.00           C  
ATOM   3045  OE1 GLU   197      64.578 113.938  85.793  1.00  0.00           O  
ATOM   3046  OE2 GLU   197      62.589 113.973  86.673  1.00  0.00           O1-
ATOM   3047  H   GLU   197      62.088 114.435  80.866  1.00  0.00           H  
ATOM   3048  HA  GLU   197      63.578 114.969  83.372  1.00  0.00           H  
ATOM   3049  HB2 GLU   197      61.458 113.906  84.134  1.00  0.00           H  
ATOM   3050  HB3 GLU   197      61.886 112.535  83.070  1.00  0.00           H  
ATOM   3051  HG2 GLU   197      62.417 111.774  85.318  1.00  0.00           H  
ATOM   3052  HG3 GLU   197      63.929 111.984  84.470  1.00  0.00           H  
ATOM   3053  N   ILE   198      65.544 113.422  82.641  1.00  0.00           N  
ATOM   3054  CA  ILE   198      66.759 112.724  82.153  1.00  0.00           C  
ATOM   3055  C   ILE   198      67.052 111.512  83.074  1.00  0.00           C  
ATOM   3056  O   ILE   198      67.057 111.626  84.266  1.00  0.00           O  
ATOM   3057  CB  ILE   198      68.041 113.616  82.082  1.00  0.00           C  
ATOM   3058  CG1 ILE   198      67.815 114.931  81.216  1.00  0.00           C  
ATOM   3059  CG2 ILE   198      69.264 112.837  81.512  1.00  0.00           C  
ATOM   3060  CD1 ILE   198      68.959 115.952  81.538  1.00  0.00           C  
ATOM   3061  H   ILE   198      65.521 113.613  83.633  1.00  0.00           H  
ATOM   3062  HA  ILE   198      66.572 112.382  81.135  1.00  0.00           H  
ATOM   3063  HB  ILE   198      68.290 113.920  83.099  1.00  0.00           H  
ATOM   3064 HG12 ILE   198      67.920 114.714  80.154  1.00  0.00           H  
ATOM   3065 HG13 ILE   198      66.852 115.397  81.430  1.00  0.00           H  
ATOM   3066 HG21 ILE   198      70.140 113.455  81.712  1.00  0.00           H  
ATOM   3067 HG22 ILE   198      69.375 111.924  82.097  1.00  0.00           H  
ATOM   3068 HG23 ILE   198      69.231 112.565  80.457  1.00  0.00           H  
ATOM   3069 HD11 ILE   198      68.802 116.879  80.986  1.00  0.00           H  
ATOM   3070 HD12 ILE   198      69.088 116.155  82.601  1.00  0.00           H  
ATOM   3071 HD13 ILE   198      69.912 115.577  81.164  1.00  0.00           H  
ATOM   3072  N   VAL   199      67.074 110.298  82.473  1.00  0.00           N  
ATOM   3073  CA  VAL   199      67.335 108.951  83.033  1.00  0.00           C  
ATOM   3074  C   VAL   199      68.473 108.242  82.429  1.00  0.00           C  
ATOM   3075  O   VAL   199      68.724 108.312  81.177  1.00  0.00           O  
ATOM   3076  CB  VAL   199      66.096 108.006  83.201  1.00  0.00           C  
ATOM   3077  CG1 VAL   199      64.949 108.562  84.012  1.00  0.00           C  
ATOM   3078  CG2 VAL   199      65.592 107.549  81.745  1.00  0.00           C  
ATOM   3079  H   VAL   199      67.074 110.386  81.467  1.00  0.00           H  
ATOM   3080  HA  VAL   199      67.654 109.138  84.058  1.00  0.00           H  
ATOM   3081  HB  VAL   199      66.398 107.097  83.722  1.00  0.00           H  
ATOM   3082 HG11 VAL   199      64.157 107.817  84.092  1.00  0.00           H  
ATOM   3083 HG12 VAL   199      65.328 108.683  85.027  1.00  0.00           H  
ATOM   3084 HG13 VAL   199      64.620 109.526  83.623  1.00  0.00           H  
ATOM   3085 HG21 VAL   199      66.280 106.951  81.146  1.00  0.00           H  
ATOM   3086 HG22 VAL   199      64.693 106.933  81.733  1.00  0.00           H  
ATOM   3087 HG23 VAL   199      65.299 108.484  81.268  1.00  0.00           H  
ATOM   3088  N   LEU   200      69.283 107.666  83.355  1.00  0.00           N  
ATOM   3089  CA  LEU   200      70.063 106.522  82.992  1.00  0.00           C  
ATOM   3090  C   LEU   200      69.248 105.178  83.100  1.00  0.00           C  
ATOM   3091  O   LEU   200      68.432 105.084  84.034  1.00  0.00           O  
ATOM   3092  CB  LEU   200      71.415 106.385  83.725  1.00  0.00           C  
ATOM   3093  CG  LEU   200      72.475 107.497  83.713  1.00  0.00           C  
ATOM   3094  CD1 LEU   200      73.505 107.229  84.779  1.00  0.00           C  
ATOM   3095  CD2 LEU   200      73.160 107.634  82.380  1.00  0.00           C  
ATOM   3096  H   LEU   200      69.004 107.734  84.324  1.00  0.00           H  
ATOM   3097  HA  LEU   200      70.149 106.534  81.906  1.00  0.00           H  
ATOM   3098  HB2 LEU   200      71.234 106.166  84.778  1.00  0.00           H  
ATOM   3099  HB3 LEU   200      72.018 105.520  83.451  1.00  0.00           H  
ATOM   3100  HG  LEU   200      72.021 108.453  83.977  1.00  0.00           H  
ATOM   3101 HD11 LEU   200      72.944 107.343  85.706  1.00  0.00           H  
ATOM   3102 HD12 LEU   200      73.956 106.240  84.704  1.00  0.00           H  
ATOM   3103 HD13 LEU   200      74.222 108.044  84.680  1.00  0.00           H  
ATOM   3104 HD21 LEU   200      73.759 108.542  82.452  1.00  0.00           H  
ATOM   3105 HD22 LEU   200      73.640 106.713  82.051  1.00  0.00           H  
ATOM   3106 HD23 LEU   200      72.447 107.748  81.564  1.00  0.00           H  
ATOM   3107  N   TYR   201      69.581 104.185  82.279  1.00  0.00           N  
ATOM   3108  CA  TYR   201      68.925 102.829  82.357  1.00  0.00           C  
ATOM   3109  C   TYR   201      69.747 101.730  81.723  1.00  0.00           C  
ATOM   3110  O   TYR   201      70.719 102.008  81.044  1.00  0.00           O  
ATOM   3111  CB  TYR   201      67.502 102.831  81.789  1.00  0.00           C  
ATOM   3112  CG  TYR   201      67.352 102.918  80.267  1.00  0.00           C  
ATOM   3113  CD1 TYR   201      67.215 104.218  79.661  1.00  0.00           C  
ATOM   3114  CD2 TYR   201      67.573 101.849  79.471  1.00  0.00           C  
ATOM   3115  CE1 TYR   201      67.147 104.343  78.277  1.00  0.00           C  
ATOM   3116  CE2 TYR   201      67.372 101.891  78.093  1.00  0.00           C  
ATOM   3117  CZ  TYR   201      67.133 103.150  77.511  1.00  0.00           C  
ATOM   3118  OH  TYR   201      67.146 103.296  76.123  1.00  0.00           O  
ATOM   3119  H   TYR   201      70.120 104.415  81.456  1.00  0.00           H  
ATOM   3120  HA  TYR   201      68.833 102.616  83.422  1.00  0.00           H  
ATOM   3121  HB2 TYR   201      66.931 101.969  82.134  1.00  0.00           H  
ATOM   3122  HB3 TYR   201      66.884 103.588  82.273  1.00  0.00           H  
ATOM   3123  HD1 TYR   201      67.195 105.047  80.353  1.00  0.00           H  
ATOM   3124  HD2 TYR   201      67.789 100.905  79.950  1.00  0.00           H  
ATOM   3125  HE1 TYR   201      67.063 105.334  77.856  1.00  0.00           H  
ATOM   3126  HE2 TYR   201      67.476 101.072  77.398  1.00  0.00           H  
ATOM   3127  HH  TYR   201      67.182 102.479  75.621  1.00  0.00           H  
ATOM   3128  N   ILE   202      69.376 100.440  81.988  1.00  0.00           N  
ATOM   3129  CA  ILE   202      70.115  99.165  81.941  1.00  0.00           C  
ATOM   3130  C   ILE   202      69.024  98.044  81.874  1.00  0.00           C  
ATOM   3131  O   ILE   202      67.996  98.155  82.459  1.00  0.00           O  
ATOM   3132  CB  ILE   202      71.064  99.102  83.097  1.00  0.00           C  
ATOM   3133  CG1 ILE   202      71.920  97.895  82.887  1.00  0.00           C  
ATOM   3134  CG2 ILE   202      70.378  98.940  84.425  1.00  0.00           C  
ATOM   3135  CD1 ILE   202      73.293  98.203  83.581  1.00  0.00           C  
ATOM   3136  H   ILE   202      68.580 100.450  82.610  1.00  0.00           H  
ATOM   3137  HA  ILE   202      70.839  99.095  81.129  1.00  0.00           H  
ATOM   3138  HB  ILE   202      71.646 100.024  83.088  1.00  0.00           H  
ATOM   3139 HG12 ILE   202      71.507  96.996  83.344  1.00  0.00           H  
ATOM   3140 HG13 ILE   202      72.095  97.661  81.837  1.00  0.00           H  
ATOM   3141 HG21 ILE   202      71.066  99.046  85.264  1.00  0.00           H  
ATOM   3142 HG22 ILE   202      69.663  99.759  84.491  1.00  0.00           H  
ATOM   3143 HG23 ILE   202      69.743  98.056  84.482  1.00  0.00           H  
ATOM   3144 HD11 ILE   202      74.046  97.554  83.135  1.00  0.00           H  
ATOM   3145 HD12 ILE   202      73.650  99.200  83.324  1.00  0.00           H  
ATOM   3146 HD13 ILE   202      73.221  98.031  84.655  1.00  0.00           H  
ATOM   3147  N   SER   203      69.304  96.990  81.041  1.00  0.00           N  
ATOM   3148  CA  SER   203      68.468  95.772  80.966  1.00  0.00           C  
ATOM   3149  C   SER   203      68.738  94.836  82.099  1.00  0.00           C  
ATOM   3150  O   SER   203      69.690  94.976  82.814  1.00  0.00           O  
ATOM   3151  CB  SER   203      68.566  95.110  79.547  1.00  0.00           C  
ATOM   3152  OG  SER   203      67.931  95.956  78.633  1.00  0.00           O  
ATOM   3153  H   SER   203      70.187  96.994  80.552  1.00  0.00           H  
ATOM   3154  HA  SER   203      67.455  96.171  81.012  1.00  0.00           H  
ATOM   3155  HB2 SER   203      69.586  94.902  79.223  1.00  0.00           H  
ATOM   3156  HB3 SER   203      68.112  94.121  79.607  1.00  0.00           H  
ATOM   3157  HG  SER   203      68.292  95.682  77.786  1.00  0.00           H  
ATOM   3158  N   MET   204      67.915  93.767  82.264  1.00  0.00           N  
ATOM   3159  CA  MET   204      67.832  93.035  83.524  1.00  0.00           C  
ATOM   3160  C   MET   204      68.972  91.983  83.547  1.00  0.00           C  
ATOM   3161  O   MET   204      69.685  92.193  84.556  1.00  0.00           O  
ATOM   3162  CB  MET   204      66.457  92.358  83.618  1.00  0.00           C  
ATOM   3163  CG  MET   204      66.235  91.352  84.756  1.00  0.00           C  
ATOM   3164  SD  MET   204      66.904  91.863  86.396  1.00  0.00           S  
ATOM   3165  CE  MET   204      65.528  93.019  86.764  1.00  0.00           C  
ATOM   3166  H   MET   204      67.133  93.699  81.628  1.00  0.00           H  
ATOM   3167  HA  MET   204      67.946  93.742  84.346  1.00  0.00           H  
ATOM   3168  HB2 MET   204      65.673  93.116  83.592  1.00  0.00           H  
ATOM   3169  HB3 MET   204      66.232  91.854  82.679  1.00  0.00           H  
ATOM   3170  HG2 MET   204      65.181  91.095  84.856  1.00  0.00           H  
ATOM   3171  HG3 MET   204      66.859  90.501  84.481  1.00  0.00           H  
ATOM   3172  HE1 MET   204      64.953  93.389  85.915  1.00  0.00           H  
ATOM   3173  HE2 MET   204      64.923  92.457  87.476  1.00  0.00           H  
ATOM   3174  HE3 MET   204      66.014  93.854  87.269  1.00  0.00           H  
ATOM   3175  N   SER   205      69.194  91.264  82.538  1.00  0.00           N  
ATOM   3176  CA  SER   205      70.241  90.251  82.462  1.00  0.00           C  
ATOM   3177  C   SER   205      71.662  90.909  82.442  1.00  0.00           C  
ATOM   3178  O   SER   205      72.644  90.230  82.696  1.00  0.00           O  
ATOM   3179  CB  SER   205      70.004  89.442  81.199  1.00  0.00           C  
ATOM   3180  OG  SER   205      69.922  90.296  80.029  1.00  0.00           O  
ATOM   3181  H   SER   205      68.428  91.066  81.910  1.00  0.00           H  
ATOM   3182  HA  SER   205      70.108  89.743  83.418  1.00  0.00           H  
ATOM   3183  HB2 SER   205      70.725  88.630  81.097  1.00  0.00           H  
ATOM   3184  HB3 SER   205      69.037  88.948  81.295  1.00  0.00           H  
ATOM   3185  HG  SER   205      68.992  90.454  79.850  1.00  0.00           H  
ATOM   3186  N   ASP   206      71.720  92.162  82.080  1.00  0.00           N  
ATOM   3187  CA  ASP   206      72.880  93.060  82.141  1.00  0.00           C  
ATOM   3188  C   ASP   206      73.165  93.545  83.624  1.00  0.00           C  
ATOM   3189  O   ASP   206      74.209  93.349  84.158  1.00  0.00           O  
ATOM   3190  CB  ASP   206      72.797  94.253  81.184  1.00  0.00           C  
ATOM   3191  CG  ASP   206      73.128  93.868  79.703  1.00  0.00           C  
ATOM   3192  OD1 ASP   206      73.277  92.656  79.316  1.00  0.00           O  
ATOM   3193  OD2 ASP   206      73.262  94.858  78.929  1.00  0.00           O1-
ATOM   3194  H   ASP   206      70.830  92.542  81.792  1.00  0.00           H  
ATOM   3195  HA  ASP   206      73.744  92.504  81.776  1.00  0.00           H  
ATOM   3196  HB2 ASP   206      71.782  94.649  81.207  1.00  0.00           H  
ATOM   3197  HB3 ASP   206      73.500  95.032  81.479  1.00  0.00           H  
ATOM   3198  N   SER   207      72.115  94.166  84.190  1.00  0.00           N  
ATOM   3199  CA  SER   207      72.040  94.680  85.528  1.00  0.00           C  
ATOM   3200  C   SER   207      72.356  93.683  86.610  1.00  0.00           C  
ATOM   3201  O   SER   207      73.063  93.971  87.501  1.00  0.00           O  
ATOM   3202  CB  SER   207      70.594  95.265  85.703  1.00  0.00           C  
ATOM   3203  OG  SER   207      70.408  95.976  86.938  1.00  0.00           O  
ATOM   3204  H   SER   207      71.293  94.236  83.608  1.00  0.00           H  
ATOM   3205  HA  SER   207      72.815  95.442  85.604  1.00  0.00           H  
ATOM   3206  HB2 SER   207      70.308  95.952  84.907  1.00  0.00           H  
ATOM   3207  HB3 SER   207      69.890  94.441  85.584  1.00  0.00           H  
ATOM   3208  HG  SER   207      69.774  96.685  86.807  1.00  0.00           H  
ATOM   3209  N   ASP   208      71.991  92.395  86.374  1.00  0.00           N  
ATOM   3210  CA  ASP   208      72.545  91.279  87.144  1.00  0.00           C  
ATOM   3211  C   ASP   208      74.087  91.181  87.207  1.00  0.00           C  
ATOM   3212  O   ASP   208      74.517  90.551  88.133  1.00  0.00           O  
ATOM   3213  CB  ASP   208      71.925  89.981  86.535  1.00  0.00           C  
ATOM   3214  CG  ASP   208      72.100  88.698  87.452  1.00  0.00           C  
ATOM   3215  OD1 ASP   208      71.601  88.641  88.613  1.00  0.00           O  
ATOM   3216  OD2 ASP   208      72.625  87.656  86.991  1.00  0.00           O1-
ATOM   3217  H   ASP   208      71.448  92.178  85.551  1.00  0.00           H  
ATOM   3218  HA  ASP   208      72.286  91.501  88.179  1.00  0.00           H  
ATOM   3219  HB2 ASP   208      70.861  90.094  86.326  1.00  0.00           H  
ATOM   3220  HB3 ASP   208      72.397  89.738  85.583  1.00  0.00           H  
ATOM   3221  N   LYS   209      74.901  91.891  86.328  1.00  0.00           N  
ATOM   3222  CA  LYS   209      76.390  91.650  86.083  1.00  0.00           C  
ATOM   3223  C   LYS   209      77.257  92.859  86.316  1.00  0.00           C  
ATOM   3224  O   LYS   209      78.517  92.842  86.114  1.00  0.00           O  
ATOM   3225  CB  LYS   209      76.634  91.073  84.681  1.00  0.00           C  
ATOM   3226  CG  LYS   209      75.542  90.086  84.101  1.00  0.00           C  
ATOM   3227  CD  LYS   209      75.548  88.786  84.806  1.00  0.00           C  
ATOM   3228  CE  LYS   209      74.894  87.699  83.982  1.00  0.00           C  
ATOM   3229  NZ  LYS   209      73.473  87.581  84.273  1.00  0.00           N1+
ATOM   3230  H   LYS   209      74.362  92.543  85.776  1.00  0.00           H  
ATOM   3231  HA  LYS   209      76.751  91.037  86.909  1.00  0.00           H  
ATOM   3232  HB2 LYS   209      76.694  91.977  84.076  1.00  0.00           H  
ATOM   3233  HB3 LYS   209      77.606  90.583  84.738  1.00  0.00           H  
ATOM   3234  HG2 LYS   209      74.568  90.533  84.300  1.00  0.00           H  
ATOM   3235  HG3 LYS   209      75.641  90.011  83.018  1.00  0.00           H  
ATOM   3236  HD2 LYS   209      76.585  88.541  85.037  1.00  0.00           H  
ATOM   3237  HD3 LYS   209      75.050  88.877  85.771  1.00  0.00           H  
ATOM   3238  HE2 LYS   209      75.135  87.791  82.922  1.00  0.00           H  
ATOM   3239  HE3 LYS   209      75.433  86.765  84.138  1.00  0.00           H  
ATOM   3240  HZ1 LYS   209      72.945  88.332  83.852  1.00  0.00           H  
ATOM   3241  HZ2 LYS   209      73.028  86.729  83.963  1.00  0.00           H  
ATOM   3242  HZ3 LYS   209      73.359  87.638  85.275  1.00  0.00           H  
ATOM   3243  N   VAL   210      76.595  93.979  86.596  1.00  0.00           N  
ATOM   3244  CA  VAL   210      77.265  95.277  86.763  1.00  0.00           C  
ATOM   3245  C   VAL   210      76.595  95.983  87.870  1.00  0.00           C  
ATOM   3246  O   VAL   210      75.348  95.914  87.962  1.00  0.00           O  
ATOM   3247  CB  VAL   210      77.325  96.028  85.435  1.00  0.00           C  
ATOM   3248  CG1 VAL   210      76.046  96.650  84.877  1.00  0.00           C  
ATOM   3249  CG2 VAL   210      78.419  97.091  85.457  1.00  0.00           C  
ATOM   3250  H   VAL   210      75.634  93.900  86.897  1.00  0.00           H  
ATOM   3251  HA  VAL   210      78.280  95.015  87.059  1.00  0.00           H  
ATOM   3252  HB  VAL   210      77.578  95.237  84.729  1.00  0.00           H  
ATOM   3253 HG11 VAL   210      75.750  97.550  85.416  1.00  0.00           H  
ATOM   3254 HG12 VAL   210      76.187  96.959  83.841  1.00  0.00           H  
ATOM   3255 HG13 VAL   210      75.199  95.987  85.052  1.00  0.00           H  
ATOM   3256 HG21 VAL   210      78.190  98.026  85.968  1.00  0.00           H  
ATOM   3257 HG22 VAL   210      79.403  96.701  85.718  1.00  0.00           H  
ATOM   3258 HG23 VAL   210      78.423  97.411  84.415  1.00  0.00           H  
ATOM   3259  N   GLY   211      77.263  96.956  88.346  1.00  0.00           N  
ATOM   3260  CA  GLY   211      76.717  98.063  89.202  1.00  0.00           C  
ATOM   3261  C   GLY   211      77.476  99.297  89.080  1.00  0.00           C  
ATOM   3262  O   GLY   211      78.571  99.303  88.545  1.00  0.00           O  
ATOM   3263  H   GLY   211      78.250  96.900  88.139  1.00  0.00           H  
ATOM   3264  HA2 GLY   211      75.740  98.312  88.790  1.00  0.00           H  
ATOM   3265  HA3 GLY   211      76.619  97.642  90.203  1.00  0.00           H  
ATOM   3266  N   VAL   212      76.828 100.393  89.388  1.00  0.00           N  
ATOM   3267  CA  VAL   212      77.135 101.804  88.949  1.00  0.00           C  
ATOM   3268  C   VAL   212      76.954 102.794  90.116  1.00  0.00           C  
ATOM   3269  O   VAL   212      75.891 103.026  90.633  1.00  0.00           O  
ATOM   3270  CB  VAL   212      76.567 102.317  87.661  1.00  0.00           C  
ATOM   3271  CG1 VAL   212      77.261 103.618  87.348  1.00  0.00           C  
ATOM   3272  CG2 VAL   212      76.791 101.344  86.452  1.00  0.00           C  
ATOM   3273  H   VAL   212      75.992 100.249  89.935  1.00  0.00           H  
ATOM   3274  HA  VAL   212      78.196 101.791  88.697  1.00  0.00           H  
ATOM   3275  HB  VAL   212      75.482 102.385  87.750  1.00  0.00           H  
ATOM   3276 HG11 VAL   212      78.249 103.319  86.997  1.00  0.00           H  
ATOM   3277 HG12 VAL   212      76.667 104.217  86.658  1.00  0.00           H  
ATOM   3278 HG13 VAL   212      77.303 104.323  88.178  1.00  0.00           H  
ATOM   3279 HG21 VAL   212      76.189 100.436  86.483  1.00  0.00           H  
ATOM   3280 HG22 VAL   212      76.527 101.952  85.587  1.00  0.00           H  
ATOM   3281 HG23 VAL   212      77.838 101.040  86.414  1.00  0.00           H  
ATOM   3282  N   PHE   213      78.039 103.283  90.633  1.00  0.00           N  
ATOM   3283  CA  PHE   213      78.247 104.299  91.681  1.00  0.00           C  
ATOM   3284  C   PHE   213      78.480 105.637  91.022  1.00  0.00           C  
ATOM   3285  O   PHE   213      78.992 105.873  89.910  1.00  0.00           O  
ATOM   3286  CB  PHE   213      79.369 103.817  92.604  1.00  0.00           C  
ATOM   3287  CG  PHE   213      79.297 102.381  93.191  1.00  0.00           C  
ATOM   3288  CD1 PHE   213      78.609 102.111  94.388  1.00  0.00           C  
ATOM   3289  CD2 PHE   213      79.993 101.331  92.589  1.00  0.00           C  
ATOM   3290  CE1 PHE   213      78.545 100.901  94.975  1.00  0.00           C  
ATOM   3291  CE2 PHE   213      80.095 100.063  93.232  1.00  0.00           C  
ATOM   3292  CZ  PHE   213      79.421  99.876  94.537  1.00  0.00           C  
ATOM   3293  H   PHE   213      78.790 103.018  90.011  1.00  0.00           H  
ATOM   3294  HA  PHE   213      77.246 104.255  92.110  1.00  0.00           H  
ATOM   3295  HB2 PHE   213      80.353 103.801  92.136  1.00  0.00           H  
ATOM   3296  HB3 PHE   213      79.365 104.499  93.454  1.00  0.00           H  
ATOM   3297  HD1 PHE   213      78.032 102.928  94.795  1.00  0.00           H  
ATOM   3298  HD2 PHE   213      80.465 101.460  91.627  1.00  0.00           H  
ATOM   3299  HE1 PHE   213      77.858 100.761  95.796  1.00  0.00           H  
ATOM   3300  HE2 PHE   213      80.602  99.246  92.741  1.00  0.00           H  
ATOM   3301  HZ  PHE   213      79.506  98.894  94.978  1.00  0.00           H  
ATOM   3302  N   TYR   214      78.081 106.662  91.778  1.00  0.00           N  
ATOM   3303  CA  TYR   214      78.029 108.091  91.448  1.00  0.00           C  
ATOM   3304  C   TYR   214      78.718 108.822  92.559  1.00  0.00           C  
ATOM   3305  O   TYR   214      78.581 108.500  93.782  1.00  0.00           O  
ATOM   3306  CB  TYR   214      76.470 108.490  91.308  1.00  0.00           C  
ATOM   3307  CG  TYR   214      76.101 109.977  91.223  1.00  0.00           C  
ATOM   3308  CD1 TYR   214      76.825 110.811  90.368  1.00  0.00           C  
ATOM   3309  CD2 TYR   214      75.023 110.455  91.945  1.00  0.00           C  
ATOM   3310  CE1 TYR   214      76.583 112.217  90.369  1.00  0.00           C  
ATOM   3311  CE2 TYR   214      74.598 111.831  91.808  1.00  0.00           C  
ATOM   3312  CZ  TYR   214      75.381 112.719  91.017  1.00  0.00           C  
ATOM   3313  OH  TYR   214      75.068 114.060  90.827  1.00  0.00           O  
ATOM   3314  H   TYR   214      77.678 106.363  92.655  1.00  0.00           H  
ATOM   3315  HA  TYR   214      78.529 108.320  90.507  1.00  0.00           H  
ATOM   3316  HB2 TYR   214      76.174 108.064  90.349  1.00  0.00           H  
ATOM   3317  HB3 TYR   214      75.834 108.158  92.128  1.00  0.00           H  
ATOM   3318  HD1 TYR   214      77.611 110.501  89.694  1.00  0.00           H  
ATOM   3319  HD2 TYR   214      74.382 109.768  92.478  1.00  0.00           H  
ATOM   3320  HE1 TYR   214      77.027 112.891  89.651  1.00  0.00           H  
ATOM   3321  HE2 TYR   214      73.753 112.202  92.369  1.00  0.00           H  
ATOM   3322  HH  TYR   214      75.798 114.667  90.976  1.00  0.00           H  
ATOM   3323  N   VAL   215      79.484 109.823  92.191  1.00  0.00           N  
ATOM   3324  CA  VAL   215      80.271 110.718  93.147  1.00  0.00           C  
ATOM   3325  C   VAL   215      79.304 111.511  94.045  1.00  0.00           C  
ATOM   3326  O   VAL   215      79.830 111.838  95.116  1.00  0.00           O  
ATOM   3327  CB  VAL   215      81.105 111.747  92.347  1.00  0.00           C  
ATOM   3328  CG1 VAL   215      80.470 112.951  91.606  1.00  0.00           C  
ATOM   3329  CG2 VAL   215      82.230 112.352  93.157  1.00  0.00           C  
ATOM   3330  H   VAL   215      79.567 110.025  91.205  1.00  0.00           H  
ATOM   3331  HA  VAL   215      80.932 110.080  93.733  1.00  0.00           H  
ATOM   3332  HB  VAL   215      81.687 111.212  91.597  1.00  0.00           H  
ATOM   3333 HG11 VAL   215      79.831 112.573  90.808  1.00  0.00           H  
ATOM   3334 HG12 VAL   215      79.916 113.560  92.320  1.00  0.00           H  
ATOM   3335 HG13 VAL   215      81.229 113.580  91.140  1.00  0.00           H  
ATOM   3336 HG21 VAL   215      82.687 113.205  92.656  1.00  0.00           H  
ATOM   3337 HG22 VAL   215      81.829 112.784  94.074  1.00  0.00           H  
ATOM   3338 HG23 VAL   215      82.953 111.562  93.363  1.00  0.00           H  
ATOM   3339  N   GLU   216      78.055 111.761  93.670  1.00  0.00           N  
ATOM   3340  CA  GLU   216      77.091 112.497  94.355  1.00  0.00           C  
ATOM   3341  C   GLU   216      77.554 113.979  94.375  1.00  0.00           C  
ATOM   3342  O   GLU   216      77.072 114.853  93.659  1.00  0.00           O  
ATOM   3343  CB  GLU   216      76.580 111.874  95.663  1.00  0.00           C  
ATOM   3344  CG  GLU   216      75.858 112.796  96.668  1.00  0.00           C  
ATOM   3345  CD  GLU   216      74.610 113.569  96.182  1.00  0.00           C  
ATOM   3346  OE1 GLU   216      74.377 114.637  96.795  1.00  0.00           O  
ATOM   3347  OE2 GLU   216      73.939 113.115  95.182  1.00  0.00           O1-
ATOM   3348  H   GLU   216      77.816 111.403  92.756  1.00  0.00           H  
ATOM   3349  HA  GLU   216      76.234 112.542  93.683  1.00  0.00           H  
ATOM   3350  HB2 GLU   216      75.966 111.007  95.419  1.00  0.00           H  
ATOM   3351  HB3 GLU   216      77.451 111.409  96.124  1.00  0.00           H  
ATOM   3352  HG2 GLU   216      75.549 112.085  97.434  1.00  0.00           H  
ATOM   3353  HG3 GLU   216      76.563 113.518  97.080  1.00  0.00           H  
ATOM   3354  N   ASN   217      78.389 114.280  95.384  1.00  0.00           N  
ATOM   3355  CA  ASN   217      78.922 115.596  95.803  1.00  0.00           C  
ATOM   3356  C   ASN   217      80.225 115.992  95.006  1.00  0.00           C  
ATOM   3357  O   ASN   217      81.225 115.266  95.177  1.00  0.00           O  
ATOM   3358  CB  ASN   217      79.153 115.673  97.342  1.00  0.00           C  
ATOM   3359  CG  ASN   217      79.265 117.147  97.654  1.00  0.00           C  
ATOM   3360  ND2 ASN   217      80.412 117.730  97.907  1.00  0.00           N  
ATOM   3361  OD1 ASN   217      78.202 117.798  97.662  1.00  0.00           O  
ATOM   3362  H   ASN   217      78.686 113.489  95.938  1.00  0.00           H  
ATOM   3363  HA  ASN   217      78.081 116.263  95.607  1.00  0.00           H  
ATOM   3364  HB2 ASN   217      78.250 115.234  97.766  1.00  0.00           H  
ATOM   3365  HB3 ASN   217      80.043 115.122  97.645  1.00  0.00           H  
ATOM   3366 HD21 ASN   217      80.358 118.696  98.195  1.00  0.00           H  
ATOM   3367 HD22 ASN   217      81.213 117.300  97.468  1.00  0.00           H  
ATOM   3368  N   PRO   218      80.216 116.940  94.119  1.00  0.00           N  
ATOM   3369  CA  PRO   218      81.394 117.187  93.280  1.00  0.00           C  
ATOM   3370  C   PRO   218      82.763 117.506  93.978  1.00  0.00           C  
ATOM   3371  O   PRO   218      82.871 118.168  94.973  1.00  0.00           O  
ATOM   3372  CB  PRO   218      80.982 118.371  92.387  1.00  0.00           C  
ATOM   3373  CG  PRO   218      79.828 119.044  93.121  1.00  0.00           C  
ATOM   3374  CD  PRO   218      79.107 117.783  93.655  1.00  0.00           C  
ATOM   3375  HA  PRO   218      81.509 116.369  92.569  1.00  0.00           H  
ATOM   3376  HB2 PRO   218      81.814 119.056  92.226  1.00  0.00           H  
ATOM   3377  HB3 PRO   218      80.624 118.100  91.394  1.00  0.00           H  
ATOM   3378  HG2 PRO   218      80.170 119.536  94.032  1.00  0.00           H  
ATOM   3379  HG3 PRO   218      79.190 119.581  92.419  1.00  0.00           H  
ATOM   3380  HD2 PRO   218      78.463 118.121  94.467  1.00  0.00           H  
ATOM   3381  HD3 PRO   218      78.533 117.250  92.897  1.00  0.00           H  
ATOM   3382  N   ALA   219      83.788 116.877  93.417  1.00  0.00           N  
ATOM   3383  CA  ALA   219      85.239 116.862  93.768  1.00  0.00           C  
ATOM   3384  C   ALA   219      85.659 116.720  95.272  1.00  0.00           C  
ATOM   3385  O   ALA   219      86.831 116.294  95.405  1.00  0.00           O  
ATOM   3386  CB  ALA   219      85.847 118.080  92.990  1.00  0.00           C  
ATOM   3387  H   ALA   219      83.519 116.252  92.671  1.00  0.00           H  
ATOM   3388  HA  ALA   219      85.600 115.959  93.276  1.00  0.00           H  
ATOM   3389  HB1 ALA   219      85.524 118.228  91.959  1.00  0.00           H  
ATOM   3390  HB2 ALA   219      85.529 119.022  93.435  1.00  0.00           H  
ATOM   3391  HB3 ALA   219      86.925 117.938  93.074  1.00  0.00           H  
ATOM   3392  N   ALA   220      84.846 117.088  96.279  1.00  0.00           N  
ATOM   3393  CA  ALA   220      85.116 116.952  97.761  1.00  0.00           C  
ATOM   3394  C   ALA   220      83.888 116.179  98.380  1.00  0.00           C  
ATOM   3395  O   ALA   220      82.807 116.114  97.887  1.00  0.00           O  
ATOM   3396  CB  ALA   220      85.157 118.437  98.231  1.00  0.00           C  
ATOM   3397  H   ALA   220      83.986 117.548  96.014  1.00  0.00           H  
ATOM   3398  HA  ALA   220      86.068 116.454  97.945  1.00  0.00           H  
ATOM   3399  HB1 ALA   220      84.931 118.524  99.294  1.00  0.00           H  
ATOM   3400  HB2 ALA   220      86.069 118.952  97.929  1.00  0.00           H  
ATOM   3401  HB3 ALA   220      84.320 118.937  97.743  1.00  0.00           H  
ATOM   3402  N   GLY   221      84.153 115.672  99.565  1.00  0.00           N  
ATOM   3403  CA  GLY   221      83.126 115.083 100.374  1.00  0.00           C  
ATOM   3404  C   GLY   221      82.259 113.987  99.652  1.00  0.00           C  
ATOM   3405  O   GLY   221      81.086 113.752  99.881  1.00  0.00           O  
ATOM   3406  H   GLY   221      85.136 115.496  99.714  1.00  0.00           H  
ATOM   3407  HA2 GLY   221      83.577 114.560 101.218  1.00  0.00           H  
ATOM   3408  HA3 GLY   221      82.514 115.902 100.751  1.00  0.00           H  
ATOM   3409  N   GLN   222      82.884 113.273  98.711  1.00  0.00           N  
ATOM   3410  CA  GLN   222      82.239 112.458  97.678  1.00  0.00           C  
ATOM   3411  C   GLN   222      81.659 111.147  98.273  1.00  0.00           C  
ATOM   3412  O   GLN   222      82.380 110.498  99.062  1.00  0.00           O  
ATOM   3413  CB  GLN   222      83.305 112.146  96.636  1.00  0.00           C  
ATOM   3414  CG  GLN   222      83.888 113.444  95.937  1.00  0.00           C  
ATOM   3415  CD  GLN   222      85.129 113.188  95.042  1.00  0.00           C  
ATOM   3416  NE2 GLN   222      86.163 112.656  95.673  1.00  0.00           N  
ATOM   3417  OE1 GLN   222      85.179 113.594  93.877  1.00  0.00           O  
ATOM   3418  H   GLN   222      83.866 113.482  98.601  1.00  0.00           H  
ATOM   3419  HA  GLN   222      81.387 112.958  97.219  1.00  0.00           H  
ATOM   3420  HB2 GLN   222      84.107 111.537  97.053  1.00  0.00           H  
ATOM   3421  HB3 GLN   222      82.934 111.447  95.887  1.00  0.00           H  
ATOM   3422  HG2 GLN   222      83.140 113.934  95.313  1.00  0.00           H  
ATOM   3423  HG3 GLN   222      84.265 114.160  96.667  1.00  0.00           H  
ATOM   3424 HE21 GLN   222      86.982 112.316  95.189  1.00  0.00           H  
ATOM   3425 HE22 GLN   222      86.131 112.486  96.668  1.00  0.00           H  
ATOM   3426  N   ARG   223      80.398 110.787  97.876  1.00  0.00           N  
ATOM   3427  CA  ARG   223      79.593 109.716  98.632  1.00  0.00           C  
ATOM   3428  C   ARG   223      79.763 108.309  98.064  1.00  0.00           C  
ATOM   3429  O   ARG   223      79.637 107.393  98.776  1.00  0.00           O  
ATOM   3430  CB  ARG   223      78.107 110.090  98.855  1.00  0.00           C  
ATOM   3431  CG  ARG   223      77.908 111.490  99.599  1.00  0.00           C  
ATOM   3432  CD  ARG   223      78.699 111.558 100.944  1.00  0.00           C  
ATOM   3433  NE  ARG   223      78.098 112.522 101.841  1.00  0.00           N  
ATOM   3434  CZ  ARG   223      78.109 112.493 103.224  1.00  0.00           C  
ATOM   3435  NH1 ARG   223      78.852 111.571 103.821  1.00  0.00           N1+
ATOM   3436  NH2 ARG   223      77.395 113.271 104.004  1.00  0.00           N  
ATOM   3437  H   ARG   223      80.019 111.338  97.118  1.00  0.00           H  
ATOM   3438  HA  ARG   223      80.023 109.750  99.633  1.00  0.00           H  
ATOM   3439  HB2 ARG   223      77.506 110.040  97.947  1.00  0.00           H  
ATOM   3440  HB3 ARG   223      77.638 109.277  99.408  1.00  0.00           H  
ATOM   3441  HG2 ARG   223      78.251 112.264  98.912  1.00  0.00           H  
ATOM   3442  HG3 ARG   223      76.848 111.526  99.851  1.00  0.00           H  
ATOM   3443  HD2 ARG   223      78.576 110.609 101.466  1.00  0.00           H  
ATOM   3444  HD3 ARG   223      79.751 111.752 100.739  1.00  0.00           H  
ATOM   3445  HE  ARG   223      77.602 113.269 101.378  1.00  0.00           H  
ATOM   3446 HH11 ARG   223      79.289 110.836 103.285  1.00  0.00           H  
ATOM   3447 HH12 ARG   223      78.855 111.509 104.829  1.00  0.00           H  
ATOM   3448 HH21 ARG   223      76.693 113.889 103.622  1.00  0.00           H  
ATOM   3449 HH22 ARG   223      77.271 113.037 104.979  1.00  0.00           H  
ATOM   3450  N   TYR   224      80.058 108.150  96.768  1.00  0.00           N  
ATOM   3451  CA  TYR   224      80.128 106.831  96.040  1.00  0.00           C  
ATOM   3452  C   TYR   224      78.886 105.969  96.123  1.00  0.00           C  
ATOM   3453  O   TYR   224      78.892 104.788  96.359  1.00  0.00           O  
ATOM   3454  CB  TYR   224      81.464 106.074  96.332  1.00  0.00           C  
ATOM   3455  CG  TYR   224      82.773 106.969  96.244  1.00  0.00           C  
ATOM   3456  CD1 TYR   224      83.114 107.477  94.949  1.00  0.00           C  
ATOM   3457  CD2 TYR   224      83.541 107.306  97.389  1.00  0.00           C  
ATOM   3458  CE1 TYR   224      84.289 108.255  94.896  1.00  0.00           C  
ATOM   3459  CE2 TYR   224      84.616 108.218  97.249  1.00  0.00           C  
ATOM   3460  CZ  TYR   224      84.962 108.728  96.036  1.00  0.00           C  
ATOM   3461  OH  TYR   224      86.081 109.496  96.047  1.00  0.00           O  
ATOM   3462  H   TYR   224      80.383 108.972  96.279  1.00  0.00           H  
ATOM   3463  HA  TYR   224      80.355 107.037  94.994  1.00  0.00           H  
ATOM   3464  HB2 TYR   224      81.472 105.627  97.326  1.00  0.00           H  
ATOM   3465  HB3 TYR   224      81.434 105.219  95.657  1.00  0.00           H  
ATOM   3466  HD1 TYR   224      82.534 107.132  94.106  1.00  0.00           H  
ATOM   3467  HD2 TYR   224      83.470 106.814  98.348  1.00  0.00           H  
ATOM   3468  HE1 TYR   224      84.708 108.399  93.912  1.00  0.00           H  
ATOM   3469  HE2 TYR   224      85.183 108.571  98.097  1.00  0.00           H  
ATOM   3470  HH  TYR   224      86.239 109.748  95.133  1.00  0.00           H  
ATOM   3471  N   ILE   225      77.730 106.576  95.815  1.00  0.00           N  
ATOM   3472  CA  ILE   225      76.374 106.012  95.987  1.00  0.00           C  
ATOM   3473  C   ILE   225      75.942 105.119  94.830  1.00  0.00           C  
ATOM   3474  O   ILE   225      76.186 105.419  93.659  1.00  0.00           O  
ATOM   3475  CB  ILE   225      75.335 107.096  96.394  1.00  0.00           C  
ATOM   3476  CG1 ILE   225      73.956 106.640  96.591  1.00  0.00           C  
ATOM   3477  CG2 ILE   225      75.391 108.298  95.365  1.00  0.00           C  
ATOM   3478  CD1 ILE   225      72.935 107.525  97.313  1.00  0.00           C  
ATOM   3479  H   ILE   225      77.853 107.550  95.578  1.00  0.00           H  
ATOM   3480  HA  ILE   225      76.504 105.227  96.732  1.00  0.00           H  
ATOM   3481  HB  ILE   225      75.564 107.611  97.327  1.00  0.00           H  
ATOM   3482 HG12 ILE   225      73.613 106.332  95.603  1.00  0.00           H  
ATOM   3483 HG13 ILE   225      74.044 105.660  97.059  1.00  0.00           H  
ATOM   3484 HG21 ILE   225      76.415 108.592  95.138  1.00  0.00           H  
ATOM   3485 HG22 ILE   225      74.946 108.069  94.397  1.00  0.00           H  
ATOM   3486 HG23 ILE   225      74.842 109.126  95.814  1.00  0.00           H  
ATOM   3487 HD11 ILE   225      71.995 106.980  97.392  1.00  0.00           H  
ATOM   3488 HD12 ILE   225      73.207 107.742  98.346  1.00  0.00           H  
ATOM   3489 HD13 ILE   225      72.571 108.404  96.781  1.00  0.00           H  
ATOM   3490  N   HIE   226      75.412 103.945  95.197  1.00  0.00           N  
ATOM   3491  CA  HIE   226      74.760 103.092  94.217  1.00  0.00           C  
ATOM   3492  C   HIE   226      73.472 103.760  93.629  1.00  0.00           C  
ATOM   3493  O   HIE   226      72.765 104.292  94.369  1.00  0.00           O  
ATOM   3494  CB  HIE   226      74.199 101.844  94.928  1.00  0.00           C  
ATOM   3495  CG  HIE   226      73.380 100.765  94.184  1.00  0.00           C  
ATOM   3496  CD2 HIE   226      72.434 100.029  94.745  1.00  0.00           C  
ATOM   3497  ND1 HIE   226      73.354 100.570  92.778  1.00  0.00           N  
ATOM   3498  CE1 HIE   226      72.304  99.744  92.561  1.00  0.00           C  
ATOM   3499  NE2 HIE   226      71.820  99.330  93.693  1.00  0.00           N  
ATOM   3500  H   HIE   226      75.283 103.688  96.165  1.00  0.00           H  
ATOM   3501  HA  HIE   226      75.494 102.757  93.484  1.00  0.00           H  
ATOM   3502  HB2 HIE   226      75.060 101.252  95.238  1.00  0.00           H  
ATOM   3503  HB3 HIE   226      73.484 102.132  95.699  1.00  0.00           H  
ATOM   3504  HD2 HIE   226      72.290  99.880  95.805  1.00  0.00           H  
ATOM   3505  HE1 HIE   226      71.918  99.393  91.615  1.00  0.00           H  
ATOM   3506  HE2 HIE   226      71.025  98.714  93.786  1.00  0.00           H  
ATOM   3507  N   ILE   227      73.434 103.805  92.370  1.00  0.00           N  
ATOM   3508  CA  ILE   227      72.200 104.304  91.633  1.00  0.00           C  
ATOM   3509  C   ILE   227      71.627 103.479  90.488  1.00  0.00           C  
ATOM   3510  O   ILE   227      70.424 103.663  90.157  1.00  0.00           O  
ATOM   3511  CB  ILE   227      72.301 105.871  91.192  1.00  0.00           C  
ATOM   3512  CG1 ILE   227      73.631 106.046  90.390  1.00  0.00           C  
ATOM   3513  CG2 ILE   227      72.207 106.701  92.503  1.00  0.00           C  
ATOM   3514  CD1 ILE   227      73.912 105.455  89.007  1.00  0.00           C  
ATOM   3515  H   ILE   227      74.171 103.351  91.849  1.00  0.00           H  
ATOM   3516  HA  ILE   227      71.393 104.234  92.363  1.00  0.00           H  
ATOM   3517  HB  ILE   227      71.497 106.232  90.552  1.00  0.00           H  
ATOM   3518 HG12 ILE   227      73.793 107.124  90.413  1.00  0.00           H  
ATOM   3519 HG13 ILE   227      74.410 105.843  91.124  1.00  0.00           H  
ATOM   3520 HG21 ILE   227      71.288 106.363  92.984  1.00  0.00           H  
ATOM   3521 HG22 ILE   227      73.154 106.596  93.032  1.00  0.00           H  
ATOM   3522 HG23 ILE   227      72.066 107.771  92.353  1.00  0.00           H  
ATOM   3523 HD11 ILE   227      73.051 105.538  88.343  1.00  0.00           H  
ATOM   3524 HD12 ILE   227      74.784 105.902  88.530  1.00  0.00           H  
ATOM   3525 HD13 ILE   227      74.150 104.400  89.145  1.00  0.00           H  
ATOM   3526  N   LEU   228      72.455 102.593  89.962  1.00  0.00           N  
ATOM   3527  CA  LEU   228      72.066 101.731  88.793  1.00  0.00           C  
ATOM   3528  C   LEU   228      72.865 100.382  88.789  1.00  0.00           C  
ATOM   3529  O   LEU   228      73.987 100.311  89.169  1.00  0.00           O  
ATOM   3530  CB  LEU   228      72.231 102.544  87.547  1.00  0.00           C  
ATOM   3531  CG  LEU   228      71.485 101.973  86.303  1.00  0.00           C  
ATOM   3532  CD1 LEU   228      69.958 101.922  86.489  1.00  0.00           C  
ATOM   3533  CD2 LEU   228      71.640 102.886  85.077  1.00  0.00           C  
ATOM   3534  H   LEU   228      73.327 102.323  90.395  1.00  0.00           H  
ATOM   3535  HA  LEU   228      71.001 101.505  88.852  1.00  0.00           H  
ATOM   3536  HB2 LEU   228      71.756 103.513  87.702  1.00  0.00           H  
ATOM   3537  HB3 LEU   228      73.299 102.604  87.338  1.00  0.00           H  
ATOM   3538  HG  LEU   228      71.963 101.023  86.067  1.00  0.00           H  
ATOM   3539 HD11 LEU   228      69.680 101.123  87.176  1.00  0.00           H  
ATOM   3540 HD12 LEU   228      69.519 102.830  86.900  1.00  0.00           H  
ATOM   3541 HD13 LEU   228      69.366 101.647  85.616  1.00  0.00           H  
ATOM   3542 HD21 LEU   228      72.682 103.126  84.865  1.00  0.00           H  
ATOM   3543 HD22 LEU   228      71.327 102.359  84.175  1.00  0.00           H  
ATOM   3544 HD23 LEU   228      71.107 103.834  85.148  1.00  0.00           H  
ATOM   3545  N   GLY   229      72.261  99.403  88.142  1.00  0.00           N  
ATOM   3546  CA  GLY   229      72.650  98.004  88.202  1.00  0.00           C  
ATOM   3547  C   GLY   229      71.960  97.266  89.310  1.00  0.00           C  
ATOM   3548  O   GLY   229      70.905  97.657  89.730  1.00  0.00           O  
ATOM   3549  H   GLY   229      71.332  99.632  87.819  1.00  0.00           H  
ATOM   3550  HA2 GLY   229      72.341  97.510  87.282  1.00  0.00           H  
ATOM   3551  HA3 GLY   229      73.727  97.842  88.257  1.00  0.00           H  
ATOM   3552  N   ARG   230      72.482  96.066  89.591  1.00  0.00           N  
ATOM   3553  CA  ARG   230      72.097  95.155  90.684  1.00  0.00           C  
ATOM   3554  C   ARG   230      70.562  94.929  90.708  1.00  0.00           C  
ATOM   3555  O   ARG   230      69.907  95.156  91.720  1.00  0.00           O  
ATOM   3556  CB  ARG   230      72.736  95.634  91.994  1.00  0.00           C  
ATOM   3557  CG  ARG   230      74.322  95.333  91.863  1.00  0.00           C  
ATOM   3558  CD  ARG   230      75.020  96.069  92.915  1.00  0.00           C  
ATOM   3559  NE  ARG   230      76.332  95.629  93.327  1.00  0.00           N  
ATOM   3560  CZ  ARG   230      77.548  96.169  93.226  1.00  0.00           C  
ATOM   3561  NH1 ARG   230      77.912  97.343  92.798  1.00  0.00           N1+
ATOM   3562  NH2 ARG   230      78.472  95.360  93.591  1.00  0.00           N  
ATOM   3563  H   ARG   230      73.116  95.630  88.937  1.00  0.00           H  
ATOM   3564  HA  ARG   230      72.565  94.185  90.511  1.00  0.00           H  
ATOM   3565  HB2 ARG   230      72.556  96.691  92.194  1.00  0.00           H  
ATOM   3566  HB3 ARG   230      72.326  95.013  92.791  1.00  0.00           H  
ATOM   3567  HG2 ARG   230      74.540  94.278  92.032  1.00  0.00           H  
ATOM   3568  HG3 ARG   230      74.661  95.485  90.838  1.00  0.00           H  
ATOM   3569  HD2 ARG   230      75.080  97.124  92.646  1.00  0.00           H  
ATOM   3570  HD3 ARG   230      74.416  96.092  93.823  1.00  0.00           H  
ATOM   3571  HE  ARG   230      76.400  94.664  93.616  1.00  0.00           H  
ATOM   3572 HH11 ARG   230      77.223  98.027  92.518  1.00  0.00           H  
ATOM   3573 HH12 ARG   230      78.808  97.686  93.115  1.00  0.00           H  
ATOM   3574 HH21 ARG   230      78.194  94.687  94.292  1.00  0.00           H  
ATOM   3575 HH22 ARG   230      79.394  95.723  93.787  1.00  0.00           H  
ATOM   3576  N   ARG   231      69.968  94.589  89.551  1.00  0.00           N  
ATOM   3577  CA  ARG   231      68.605  94.395  89.173  1.00  0.00           C  
ATOM   3578  C   ARG   231      67.611  95.609  89.236  1.00  0.00           C  
ATOM   3579  O   ARG   231      66.413  95.479  88.884  1.00  0.00           O  
ATOM   3580  CB  ARG   231      68.025  93.028  89.678  1.00  0.00           C  
ATOM   3581  CG  ARG   231      68.928  91.821  89.508  1.00  0.00           C  
ATOM   3582  CD  ARG   231      68.195  90.518  90.028  1.00  0.00           C  
ATOM   3583  NE  ARG   231      68.896  89.300  89.753  1.00  0.00           N  
ATOM   3584  CZ  ARG   231      68.666  88.122  90.190  1.00  0.00           C  
ATOM   3585  NH1 ARG   231      67.657  87.797  90.915  1.00  0.00           N1+
ATOM   3586  NH2 ARG   231      69.537  87.178  89.919  1.00  0.00           N  
ATOM   3587  H   ARG   231      70.700  94.595  88.855  1.00  0.00           H  
ATOM   3588  HA  ARG   231      68.601  94.287  88.089  1.00  0.00           H  
ATOM   3589  HB2 ARG   231      67.891  93.184  90.749  1.00  0.00           H  
ATOM   3590  HB3 ARG   231      67.032  92.839  89.270  1.00  0.00           H  
ATOM   3591  HG2 ARG   231      69.101  91.738  88.435  1.00  0.00           H  
ATOM   3592  HG3 ARG   231      69.893  91.905  90.009  1.00  0.00           H  
ATOM   3593  HD2 ARG   231      68.130  90.472  91.115  1.00  0.00           H  
ATOM   3594  HD3 ARG   231      67.171  90.483  89.656  1.00  0.00           H  
ATOM   3595  HE  ARG   231      69.642  89.336  89.072  1.00  0.00           H  
ATOM   3596 HH11 ARG   231      67.074  88.513  91.324  1.00  0.00           H  
ATOM   3597 HH12 ARG   231      67.660  86.916  91.409  1.00  0.00           H  
ATOM   3598 HH21 ARG   231      70.364  87.480  89.422  1.00  0.00           H  
ATOM   3599 HH22 ARG   231      69.439  86.221  90.226  1.00  0.00           H  
ATOM   3600  N   LYS   232      68.070  96.750  89.751  1.00  0.00           N  
ATOM   3601  CA  LYS   232      67.432  98.044  89.521  1.00  0.00           C  
ATOM   3602  C   LYS   232      67.684  98.428  88.052  1.00  0.00           C  
ATOM   3603  O   LYS   232      68.794  98.126  87.504  1.00  0.00           O  
ATOM   3604  CB  LYS   232      67.837  99.179  90.559  1.00  0.00           C  
ATOM   3605  CG  LYS   232      67.088 100.552  90.400  1.00  0.00           C  
ATOM   3606  CD  LYS   232      67.687 101.590  91.283  1.00  0.00           C  
ATOM   3607  CE  LYS   232      67.088 103.039  91.381  1.00  0.00           C  
ATOM   3608  NZ  LYS   232      68.104 103.934  91.980  1.00  0.00           N1+
ATOM   3609  H   LYS   232      69.054  96.806  89.975  1.00  0.00           H  
ATOM   3610  HA  LYS   232      66.349  97.956  89.610  1.00  0.00           H  
ATOM   3611  HB2 LYS   232      67.516  98.735  91.501  1.00  0.00           H  
ATOM   3612  HB3 LYS   232      68.915  99.335  90.539  1.00  0.00           H  
ATOM   3613  HG2 LYS   232      67.038 100.926  89.377  1.00  0.00           H  
ATOM   3614  HG3 LYS   232      66.061 100.416  90.738  1.00  0.00           H  
ATOM   3615  HD2 LYS   232      67.688 101.399  92.356  1.00  0.00           H  
ATOM   3616  HD3 LYS   232      68.761 101.610  91.097  1.00  0.00           H  
ATOM   3617  HE2 LYS   232      66.800 103.455  90.415  1.00  0.00           H  
ATOM   3618  HE3 LYS   232      66.133 102.890  91.885  1.00  0.00           H  
ATOM   3619  HZ1 LYS   232      68.921 103.952  91.386  1.00  0.00           H  
ATOM   3620  HZ2 LYS   232      67.773 104.887  92.031  1.00  0.00           H  
ATOM   3621  HZ3 LYS   232      68.388 103.705  92.921  1.00  0.00           H  
ATOM   3622  N   LEU   233      66.761  99.124  87.387  1.00  0.00           N  
ATOM   3623  CA  LEU   233      66.800  99.377  85.889  1.00  0.00           C  
ATOM   3624  C   LEU   233      66.832 100.820  85.312  1.00  0.00           C  
ATOM   3625  O   LEU   233      67.272 100.986  84.169  1.00  0.00           O  
ATOM   3626  CB  LEU   233      65.571  98.780  85.225  1.00  0.00           C  
ATOM   3627  CG  LEU   233      65.450  97.228  85.382  1.00  0.00           C  
ATOM   3628  CD1 LEU   233      64.575  96.703  84.286  1.00  0.00           C  
ATOM   3629  CD2 LEU   233      66.686  96.354  85.221  1.00  0.00           C  
ATOM   3630  H   LEU   233      65.871  99.375  87.794  1.00  0.00           H  
ATOM   3631  HA  LEU   233      67.588  98.752  85.468  1.00  0.00           H  
ATOM   3632  HB2 LEU   233      64.723  99.257  85.714  1.00  0.00           H  
ATOM   3633  HB3 LEU   233      65.595  98.967  84.151  1.00  0.00           H  
ATOM   3634  HG  LEU   233      64.984  96.921  86.318  1.00  0.00           H  
ATOM   3635 HD11 LEU   233      63.689  97.323  84.419  1.00  0.00           H  
ATOM   3636 HD12 LEU   233      65.055  96.799  83.312  1.00  0.00           H  
ATOM   3637 HD13 LEU   233      64.546  95.616  84.372  1.00  0.00           H  
ATOM   3638 HD21 LEU   233      66.502  95.287  85.347  1.00  0.00           H  
ATOM   3639 HD22 LEU   233      67.217  96.509  84.281  1.00  0.00           H  
ATOM   3640 HD23 LEU   233      67.384  96.719  85.974  1.00  0.00           H  
ATOM   3641  N   TYR   234      66.404 101.862  86.120  1.00  0.00           N  
ATOM   3642  CA  TYR   234      66.665 103.292  85.807  1.00  0.00           C  
ATOM   3643  C   TYR   234      66.595 104.152  87.079  1.00  0.00           C  
ATOM   3644  O   TYR   234      65.930 103.817  88.066  1.00  0.00           O  
ATOM   3645  CB  TYR   234      65.575 103.939  84.896  1.00  0.00           C  
ATOM   3646  CG  TYR   234      64.172 104.148  85.445  1.00  0.00           C  
ATOM   3647  CD1 TYR   234      63.206 103.185  85.352  1.00  0.00           C  
ATOM   3648  CD2 TYR   234      63.867 105.479  86.023  1.00  0.00           C  
ATOM   3649  CE1 TYR   234      61.887 103.475  85.613  1.00  0.00           C  
ATOM   3650  CE2 TYR   234      62.534 105.769  86.333  1.00  0.00           C  
ATOM   3651  CZ  TYR   234      61.564 104.769  86.114  1.00  0.00           C  
ATOM   3652  OH  TYR   234      60.234 105.013  86.247  1.00  0.00           O  
ATOM   3653  H   TYR   234      66.124 101.611  87.057  1.00  0.00           H  
ATOM   3654  HA  TYR   234      67.660 103.371  85.369  1.00  0.00           H  
ATOM   3655  HB2 TYR   234      65.913 104.938  84.621  1.00  0.00           H  
ATOM   3656  HB3 TYR   234      65.581 103.278  84.029  1.00  0.00           H  
ATOM   3657  HD1 TYR   234      63.518 102.244  84.923  1.00  0.00           H  
ATOM   3658  HD2 TYR   234      64.610 106.261  86.074  1.00  0.00           H  
ATOM   3659  HE1 TYR   234      61.081 102.758  85.572  1.00  0.00           H  
ATOM   3660  HE2 TYR   234      62.072 106.649  86.758  1.00  0.00           H  
ATOM   3661  HH  TYR   234      60.088 105.962  86.257  1.00  0.00           H  
ATOM   3662  N   HIE   235      67.277 105.277  86.907  1.00  0.00           N  
ATOM   3663  CA  HIE   235      67.309 106.377  87.894  1.00  0.00           C  
ATOM   3664  C   HIE   235      67.302 107.811  87.346  1.00  0.00           C  
ATOM   3665  O   HIE   235      67.722 107.966  86.145  1.00  0.00           O  
ATOM   3666  CB  HIE   235      68.658 106.239  88.697  1.00  0.00           C  
ATOM   3667  CG  HIE   235      68.637 106.985  90.033  1.00  0.00           C  
ATOM   3668  CD2 HIE   235      69.360 108.100  90.401  1.00  0.00           C  
ATOM   3669  ND1 HIE   235      67.814 106.676  91.101  1.00  0.00           N  
ATOM   3670  CE1 HIE   235      68.089 107.540  92.067  1.00  0.00           C  
ATOM   3671  NE2 HIE   235      68.939 108.443  91.638  1.00  0.00           N  
ATOM   3672  H   HIE   235      67.717 105.393  86.006  1.00  0.00           H  
ATOM   3673  HA  HIE   235      66.458 106.099  88.514  1.00  0.00           H  
ATOM   3674  HB2 HIE   235      68.713 105.180  88.951  1.00  0.00           H  
ATOM   3675  HB3 HIE   235      69.429 106.555  87.995  1.00  0.00           H  
ATOM   3676  HD2 HIE   235      70.129 108.591  89.824  1.00  0.00           H  
ATOM   3677  HE1 HIE   235      67.531 107.631  92.987  1.00  0.00           H  
ATOM   3678  HE2 HIE   235      69.256 109.273  92.118  1.00  0.00           H  
ATOM   3679  N   VAL   236      66.695 108.752  87.990  1.00  0.00           N  
ATOM   3680  CA  VAL   236      66.504 110.210  87.577  1.00  0.00           C  
ATOM   3681  C   VAL   236      67.767 111.009  87.905  1.00  0.00           C  
ATOM   3682  O   VAL   236      68.204 111.082  89.057  1.00  0.00           O  
ATOM   3683  CB  VAL   236      65.299 110.802  88.290  1.00  0.00           C  
ATOM   3684  CG1 VAL   236      64.010 110.230  87.781  1.00  0.00           C  
ATOM   3685  CG2 VAL   236      65.237 110.542  89.798  1.00  0.00           C  
ATOM   3686  H   VAL   236      66.370 108.553  88.926  1.00  0.00           H  
ATOM   3687  HA  VAL   236      66.373 110.178  86.496  1.00  0.00           H  
ATOM   3688  HB  VAL   236      65.340 111.888  88.208  1.00  0.00           H  
ATOM   3689 HG11 VAL   236      63.107 110.624  88.247  1.00  0.00           H  
ATOM   3690 HG12 VAL   236      63.855 110.426  86.720  1.00  0.00           H  
ATOM   3691 HG13 VAL   236      63.968 109.154  87.945  1.00  0.00           H  
ATOM   3692 HG21 VAL   236      64.861 109.544  90.025  1.00  0.00           H  
ATOM   3693 HG22 VAL   236      66.180 110.719  90.316  1.00  0.00           H  
ATOM   3694 HG23 VAL   236      64.450 111.177  90.206  1.00  0.00           H  
ATOM   3695  N   VAL   237      68.310 111.576  86.849  1.00  0.00           N  
ATOM   3696  CA  VAL   237      69.551 112.278  86.885  1.00  0.00           C  
ATOM   3697  C   VAL   237      69.462 113.656  87.491  1.00  0.00           C  
ATOM   3698  O   VAL   237      68.551 114.418  87.113  1.00  0.00           O  
ATOM   3699  CB  VAL   237      70.106 112.257  85.413  1.00  0.00           C  
ATOM   3700  CG1 VAL   237      71.233 113.232  85.200  1.00  0.00           C  
ATOM   3701  CG2 VAL   237      70.658 110.831  85.102  1.00  0.00           C  
ATOM   3702  H   VAL   237      67.940 111.334  85.941  1.00  0.00           H  
ATOM   3703  HA  VAL   237      70.261 111.731  87.505  1.00  0.00           H  
ATOM   3704  HB  VAL   237      69.317 112.476  84.694  1.00  0.00           H  
ATOM   3705 HG11 VAL   237      71.998 113.053  85.955  1.00  0.00           H  
ATOM   3706 HG12 VAL   237      71.621 113.162  84.184  1.00  0.00           H  
ATOM   3707 HG13 VAL   237      70.956 114.284  85.258  1.00  0.00           H  
ATOM   3708 HG21 VAL   237      71.501 110.600  85.754  1.00  0.00           H  
ATOM   3709 HG22 VAL   237      69.943 110.010  85.138  1.00  0.00           H  
ATOM   3710 HG23 VAL   237      71.221 110.855  84.169  1.00  0.00           H  
ATOM   3711  N   LYS   238      70.389 114.129  88.337  1.00  0.00           N  
ATOM   3712  CA  LYS   238      70.368 115.429  88.920  1.00  0.00           C  
ATOM   3713  C   LYS   238      70.762 116.392  87.860  1.00  0.00           C  
ATOM   3714  O   LYS   238      71.996 116.645  87.803  1.00  0.00           O  
ATOM   3715  CB  LYS   238      71.360 115.307  90.100  1.00  0.00           C  
ATOM   3716  CG  LYS   238      70.883 114.657  91.413  1.00  0.00           C  
ATOM   3717  CD  LYS   238      71.702 115.106  92.626  1.00  0.00           C  
ATOM   3718  CE  LYS   238      70.980 114.814  93.997  1.00  0.00           C  
ATOM   3719  NZ  LYS   238      71.909 114.884  95.073  1.00  0.00           N1+
ATOM   3720  H   LYS   238      70.999 113.391  88.659  1.00  0.00           H  
ATOM   3721  HA  LYS   238      69.347 115.665  89.220  1.00  0.00           H  
ATOM   3722  HB2 LYS   238      72.228 114.739  89.764  1.00  0.00           H  
ATOM   3723  HB3 LYS   238      71.736 116.307  90.314  1.00  0.00           H  
ATOM   3724  HG2 LYS   238      69.830 114.911  91.531  1.00  0.00           H  
ATOM   3725  HG3 LYS   238      70.834 113.572  91.323  1.00  0.00           H  
ATOM   3726  HD2 LYS   238      72.640 114.562  92.738  1.00  0.00           H  
ATOM   3727  HD3 LYS   238      71.756 116.194  92.620  1.00  0.00           H  
ATOM   3728  HE2 LYS   238      70.062 115.397  94.079  1.00  0.00           H  
ATOM   3729  HE3 LYS   238      70.606 113.794  93.913  1.00  0.00           H  
ATOM   3730  HZ1 LYS   238      72.671 114.271  94.821  1.00  0.00           H  
ATOM   3731  HZ2 LYS   238      72.160 115.861  95.127  1.00  0.00           H  
ATOM   3732  HZ3 LYS   238      71.589 114.627  95.996  1.00  0.00           H  
ATOM   3733  N   TYR   239      69.906 117.133  87.131  1.00  0.00           N  
ATOM   3734  CA  TYR   239      70.251 118.175  86.192  1.00  0.00           C  
ATOM   3735  C   TYR   239      70.632 119.514  86.829  1.00  0.00           C  
ATOM   3736  O   TYR   239      69.817 120.093  87.535  1.00  0.00           O  
ATOM   3737  CB  TYR   239      69.088 118.392  85.158  1.00  0.00           C  
ATOM   3738  CG  TYR   239      69.422 119.422  84.065  1.00  0.00           C  
ATOM   3739  CD1 TYR   239      70.417 119.039  83.134  1.00  0.00           C  
ATOM   3740  CD2 TYR   239      68.928 120.748  84.039  1.00  0.00           C  
ATOM   3741  CE1 TYR   239      70.986 119.962  82.313  1.00  0.00           C  
ATOM   3742  CE2 TYR   239      69.476 121.670  83.110  1.00  0.00           C  
ATOM   3743  CZ  TYR   239      70.482 121.275  82.197  1.00  0.00           C  
ATOM   3744  OH  TYR   239      70.983 122.134  81.260  1.00  0.00           O  
ATOM   3745  H   TYR   239      68.938 116.960  87.360  1.00  0.00           H  
ATOM   3746  HA  TYR   239      71.132 117.855  85.637  1.00  0.00           H  
ATOM   3747  HB2 TYR   239      68.805 117.439  84.711  1.00  0.00           H  
ATOM   3748  HB3 TYR   239      68.161 118.745  85.609  1.00  0.00           H  
ATOM   3749  HD1 TYR   239      70.728 118.011  83.250  1.00  0.00           H  
ATOM   3750  HD2 TYR   239      68.348 121.147  84.858  1.00  0.00           H  
ATOM   3751  HE1 TYR   239      71.794 119.617  81.684  1.00  0.00           H  
ATOM   3752  HE2 TYR   239      69.159 122.700  83.036  1.00  0.00           H  
ATOM   3753  HH  TYR   239      70.738 123.036  81.478  1.00  0.00           H  
ATOM   3754  N   THR   240      71.735 120.079  86.422  1.00  0.00           N  
ATOM   3755  CA  THR   240      72.198 121.412  86.780  1.00  0.00           C  
ATOM   3756  C   THR   240      72.665 122.219  85.623  1.00  0.00           C  
ATOM   3757  O   THR   240      73.180 121.506  84.690  1.00  0.00           O  
ATOM   3758  CB  THR   240      73.248 121.372  87.955  1.00  0.00           C  
ATOM   3759  CG2 THR   240      72.957 120.527  89.222  1.00  0.00           C  
ATOM   3760  OG1 THR   240      74.488 120.910  87.374  1.00  0.00           O  
ATOM   3761  H   THR   240      72.273 119.514  85.781  1.00  0.00           H  
ATOM   3762  HA  THR   240      71.293 121.927  87.104  1.00  0.00           H  
ATOM   3763  HB  THR   240      73.384 122.438  88.143  1.00  0.00           H  
ATOM   3764  HG1 THR   240      74.576 119.958  87.460  1.00  0.00           H  
ATOM   3765 HG21 THR   240      71.981 120.896  89.537  1.00  0.00           H  
ATOM   3766 HG22 THR   240      73.018 119.445  89.111  1.00  0.00           H  
ATOM   3767 HG23 THR   240      73.645 120.737  90.042  1.00  0.00           H  
ATOM   3768  N   GLY   241      72.567 123.557  85.537  1.00  0.00           N  
ATOM   3769  CA  GLY   241      72.796 124.354  84.302  1.00  0.00           C  
ATOM   3770  C   GLY   241      74.191 124.660  84.073  1.00  0.00           C  
ATOM   3771  O   GLY   241      75.114 124.257  84.852  1.00  0.00           O  
ATOM   3772  H   GLY   241      72.127 124.020  86.320  1.00  0.00           H  
ATOM   3773  HA2 GLY   241      72.407 123.886  83.398  1.00  0.00           H  
ATOM   3774  HA3 GLY   241      72.239 125.289  84.370  1.00  0.00           H  
ATOM   3775  N   GLY   242      74.516 125.483  83.127  1.00  0.00           N  
ATOM   3776  CA  GLY   242      75.874 125.707  82.541  1.00  0.00           C  
ATOM   3777  C   GLY   242      76.483 124.454  81.898  1.00  0.00           C  
ATOM   3778  O   GLY   242      75.763 123.649  81.361  1.00  0.00           O  
ATOM   3779  H   GLY   242      73.787 125.911  82.574  1.00  0.00           H  
ATOM   3780  HA2 GLY   242      75.714 126.452  81.761  1.00  0.00           H  
ATOM   3781  HA3 GLY   242      76.618 126.146  83.206  1.00  0.00           H  
ATOM   3782  N   SER   243      77.782 124.251  81.935  1.00  0.00           N  
ATOM   3783  CA  SER   243      78.464 122.940  81.578  1.00  0.00           C  
ATOM   3784  C   SER   243      78.579 122.085  82.783  1.00  0.00           C  
ATOM   3785  O   SER   243      78.932 122.549  83.879  1.00  0.00           O  
ATOM   3786  CB  SER   243      79.902 123.239  81.105  1.00  0.00           C  
ATOM   3787  OG  SER   243      79.966 124.237  80.039  1.00  0.00           O  
ATOM   3788  H   SER   243      78.444 124.885  82.359  1.00  0.00           H  
ATOM   3789  HA  SER   243      77.821 122.417  80.870  1.00  0.00           H  
ATOM   3790  HB2 SER   243      80.450 123.575  81.985  1.00  0.00           H  
ATOM   3791  HB3 SER   243      80.251 122.287  80.706  1.00  0.00           H  
ATOM   3792  HG  SER   243      79.798 125.121  80.373  1.00  0.00           H  
ATOM   3793  N   ALA   244      78.748 120.746  82.627  1.00  0.00           N  
ATOM   3794  CA  ALA   244      78.954 119.760  83.692  1.00  0.00           C  
ATOM   3795  C   ALA   244      79.375 118.293  83.277  1.00  0.00           C  
ATOM   3796  O   ALA   244      79.102 117.938  82.171  1.00  0.00           O  
ATOM   3797  CB  ALA   244      77.591 119.673  84.431  1.00  0.00           C  
ATOM   3798  H   ALA   244      78.465 120.397  81.722  1.00  0.00           H  
ATOM   3799  HA  ALA   244      79.700 120.220  84.340  1.00  0.00           H  
ATOM   3800  HB1 ALA   244      77.834 119.296  85.424  1.00  0.00           H  
ATOM   3801  HB2 ALA   244      77.224 120.696  84.512  1.00  0.00           H  
ATOM   3802  HB3 ALA   244      76.809 119.099  83.934  1.00  0.00           H  
ATOM   3803  N   GLU   245      80.078 117.622  84.193  1.00  0.00           N  
ATOM   3804  CA  GLU   245      80.735 116.375  84.054  1.00  0.00           C  
ATOM   3805  C   GLU   245      80.410 115.447  85.220  1.00  0.00           C  
ATOM   3806  O   GLU   245      81.182 115.416  86.266  1.00  0.00           O  
ATOM   3807  CB  GLU   245      82.220 116.448  83.657  1.00  0.00           C  
ATOM   3808  CG  GLU   245      83.035 117.473  84.472  1.00  0.00           C  
ATOM   3809  CD  GLU   245      84.510 116.973  84.532  1.00  0.00           C  
ATOM   3810  OE1 GLU   245      85.073 116.698  85.624  1.00  0.00           O  
ATOM   3811  OE2 GLU   245      85.105 116.643  83.411  1.00  0.00           O1-
ATOM   3812  H   GLU   245      80.197 118.116  85.066  1.00  0.00           H  
ATOM   3813  HA  GLU   245      80.276 116.040  83.124  1.00  0.00           H  
ATOM   3814  HB2 GLU   245      82.554 115.453  83.950  1.00  0.00           H  
ATOM   3815  HB3 GLU   245      82.327 116.666  82.594  1.00  0.00           H  
ATOM   3816  HG2 GLU   245      83.055 118.390  83.884  1.00  0.00           H  
ATOM   3817  HG3 GLU   245      82.544 117.611  85.436  1.00  0.00           H  
ATOM   3818  N   LEU   246      79.245 114.829  85.156  1.00  0.00           N  
ATOM   3819  CA  LEU   246      78.721 113.918  86.188  1.00  0.00           C  
ATOM   3820  C   LEU   246      79.611 112.609  86.121  1.00  0.00           C  
ATOM   3821  O   LEU   246      79.703 111.954  85.068  1.00  0.00           O  
ATOM   3822  CB  LEU   246      77.256 113.513  86.050  1.00  0.00           C  
ATOM   3823  CG  LEU   246      76.278 114.680  86.297  1.00  0.00           C  
ATOM   3824  CD1 LEU   246      76.141 115.525  85.037  1.00  0.00           C  
ATOM   3825  CD2 LEU   246      74.925 114.072  86.717  1.00  0.00           C  
ATOM   3826  H   LEU   246      78.669 114.833  84.327  1.00  0.00           H  
ATOM   3827  HA  LEU   246      78.744 114.337  87.194  1.00  0.00           H  
ATOM   3828  HB2 LEU   246      77.027 112.988  85.123  1.00  0.00           H  
ATOM   3829  HB3 LEU   246      77.135 112.802  86.868  1.00  0.00           H  
ATOM   3830  HG  LEU   246      76.684 115.360  87.046  1.00  0.00           H  
ATOM   3831 HD11 LEU   246      76.014 114.952  84.118  1.00  0.00           H  
ATOM   3832 HD12 LEU   246      75.244 116.140  85.112  1.00  0.00           H  
ATOM   3833 HD13 LEU   246      76.969 116.223  84.912  1.00  0.00           H  
ATOM   3834 HD21 LEU   246      74.339 114.880  87.155  1.00  0.00           H  
ATOM   3835 HD22 LEU   246      74.365 113.674  85.871  1.00  0.00           H  
ATOM   3836 HD23 LEU   246      75.115 113.287  87.450  1.00  0.00           H  
ATOM   3837  N   LEU   247      80.306 112.354  87.250  1.00  0.00           N  
ATOM   3838  CA  LEU   247      81.382 111.327  87.491  1.00  0.00           C  
ATOM   3839  C   LEU   247      80.892 110.036  88.167  1.00  0.00           C  
ATOM   3840  O   LEU   247      80.394 110.058  89.296  1.00  0.00           O  
ATOM   3841  CB  LEU   247      82.578 111.921  88.246  1.00  0.00           C  
ATOM   3842  CG  LEU   247      83.771 111.003  88.387  1.00  0.00           C  
ATOM   3843  CD1 LEU   247      84.499 110.717  87.074  1.00  0.00           C  
ATOM   3844  CD2 LEU   247      84.805 111.646  89.321  1.00  0.00           C  
ATOM   3845  H   LEU   247      80.130 112.930  88.061  1.00  0.00           H  
ATOM   3846  HA  LEU   247      81.781 111.083  86.507  1.00  0.00           H  
ATOM   3847  HB2 LEU   247      82.918 112.698  87.561  1.00  0.00           H  
ATOM   3848  HB3 LEU   247      82.210 112.276  89.209  1.00  0.00           H  
ATOM   3849  HG  LEU   247      83.286 110.165  88.888  1.00  0.00           H  
ATOM   3850 HD11 LEU   247      85.359 110.083  87.292  1.00  0.00           H  
ATOM   3851 HD12 LEU   247      83.822 110.132  86.451  1.00  0.00           H  
ATOM   3852 HD13 LEU   247      84.803 111.614  86.535  1.00  0.00           H  
ATOM   3853 HD21 LEU   247      84.280 111.758  90.270  1.00  0.00           H  
ATOM   3854 HD22 LEU   247      85.683 111.049  89.563  1.00  0.00           H  
ATOM   3855 HD23 LEU   247      85.085 112.629  88.941  1.00  0.00           H  
ATOM   3856  N   PHE   248      81.125 108.914  87.500  1.00  0.00           N  
ATOM   3857  CA  PHE   248      80.500 107.592  87.855  1.00  0.00           C  
ATOM   3858  C   PHE   248      81.553 106.491  87.756  1.00  0.00           C  
ATOM   3859  O   PHE   248      82.531 106.615  87.025  1.00  0.00           O  
ATOM   3860  CB  PHE   248      79.255 107.281  86.881  1.00  0.00           C  
ATOM   3861  CG  PHE   248      78.183 108.331  86.631  1.00  0.00           C  
ATOM   3862  CD1 PHE   248      78.303 109.286  85.544  1.00  0.00           C  
ATOM   3863  CD2 PHE   248      77.031 108.432  87.456  1.00  0.00           C  
ATOM   3864  CE1 PHE   248      77.168 110.037  85.176  1.00  0.00           C  
ATOM   3865  CE2 PHE   248      76.009 109.257  87.174  1.00  0.00           C  
ATOM   3866  CZ  PHE   248      76.084 110.106  86.005  1.00  0.00           C  
ATOM   3867  H   PHE   248      81.449 108.845  86.546  1.00  0.00           H  
ATOM   3868  HA  PHE   248      79.971 107.647  88.807  1.00  0.00           H  
ATOM   3869  HB2 PHE   248      79.514 106.941  85.878  1.00  0.00           H  
ATOM   3870  HB3 PHE   248      78.784 106.464  87.428  1.00  0.00           H  
ATOM   3871  HD1 PHE   248      79.083 109.196  84.802  1.00  0.00           H  
ATOM   3872  HD2 PHE   248      76.926 107.740  88.278  1.00  0.00           H  
ATOM   3873  HE1 PHE   248      77.261 110.582  84.248  1.00  0.00           H  
ATOM   3874  HE2 PHE   248      75.135 109.273  87.808  1.00  0.00           H  
ATOM   3875  HZ  PHE   248      75.220 110.701  85.747  1.00  0.00           H  
ATOM   3876  N   PHE   249      81.320 105.396  88.493  1.00  0.00           N  
ATOM   3877  CA  PHE   249      82.227 104.274  88.755  1.00  0.00           C  
ATOM   3878  C   PHE   249      81.422 102.990  88.546  1.00  0.00           C  
ATOM   3879  O   PHE   249      80.382 102.743  89.125  1.00  0.00           O  
ATOM   3880  CB  PHE   249      82.924 104.312  90.038  1.00  0.00           C  
ATOM   3881  CG  PHE   249      83.814 105.490  90.296  1.00  0.00           C  
ATOM   3882  CD1 PHE   249      83.487 106.463  91.254  1.00  0.00           C  
ATOM   3883  CD2 PHE   249      85.021 105.698  89.558  1.00  0.00           C  
ATOM   3884  CE1 PHE   249      84.137 107.695  91.339  1.00  0.00           C  
ATOM   3885  CE2 PHE   249      85.806 106.838  89.712  1.00  0.00           C  
ATOM   3886  CZ  PHE   249      85.325 107.862  90.573  1.00  0.00           C  
ATOM   3887  H   PHE   249      80.452 105.330  89.005  1.00  0.00           H  
ATOM   3888  HA  PHE   249      82.939 104.255  87.930  1.00  0.00           H  
ATOM   3889  HB2 PHE   249      82.196 104.240  90.846  1.00  0.00           H  
ATOM   3890  HB3 PHE   249      83.558 103.437  90.181  1.00  0.00           H  
ATOM   3891  HD1 PHE   249      82.697 106.261  91.962  1.00  0.00           H  
ATOM   3892  HD2 PHE   249      85.413 104.947  88.888  1.00  0.00           H  
ATOM   3893  HE1 PHE   249      83.809 108.566  91.888  1.00  0.00           H  
ATOM   3894  HE2 PHE   249      86.758 107.012  89.231  1.00  0.00           H  
ATOM   3895  HZ  PHE   249      85.883 108.779  90.689  1.00  0.00           H  
ATOM   3896  N   VAL   250      81.850 102.201  87.617  1.00  0.00           N  
ATOM   3897  CA  VAL   250      81.252 100.968  87.086  1.00  0.00           C  
ATOM   3898  C   VAL   250      82.032  99.763  87.574  1.00  0.00           C  
ATOM   3899  O   VAL   250      83.300  99.718  87.583  1.00  0.00           O  
ATOM   3900  CB  VAL   250      81.265 101.084  85.509  1.00  0.00           C  
ATOM   3901  CG1 VAL   250      80.561  99.876  84.895  1.00  0.00           C  
ATOM   3902  CG2 VAL   250      80.419 102.267  85.099  1.00  0.00           C  
ATOM   3903  H   VAL   250      82.728 102.467  87.195  1.00  0.00           H  
ATOM   3904  HA  VAL   250      80.222 100.924  87.442  1.00  0.00           H  
ATOM   3905  HB  VAL   250      82.278 100.988  85.119  1.00  0.00           H  
ATOM   3906 HG11 VAL   250      80.607 100.117  83.833  1.00  0.00           H  
ATOM   3907 HG12 VAL   250      81.194  99.005  85.063  1.00  0.00           H  
ATOM   3908 HG13 VAL   250      79.528  99.763  85.222  1.00  0.00           H  
ATOM   3909 HG21 VAL   250      80.232 102.284  84.025  1.00  0.00           H  
ATOM   3910 HG22 VAL   250      79.520 102.274  85.716  1.00  0.00           H  
ATOM   3911 HG23 VAL   250      80.928 103.230  85.139  1.00  0.00           H  
ATOM   3912  N   GLU   251      81.367  98.847  88.121  1.00  0.00           N  
ATOM   3913  CA  GLU   251      81.921  97.683  88.877  1.00  0.00           C  
ATOM   3914  C   GLU   251      81.472  96.313  88.252  1.00  0.00           C  
ATOM   3915  O   GLU   251      80.265  96.087  88.162  1.00  0.00           O  
ATOM   3916  CB  GLU   251      81.623  97.844  90.310  1.00  0.00           C  
ATOM   3917  CG  GLU   251      81.920  96.649  91.271  1.00  0.00           C  
ATOM   3918  CD  GLU   251      81.728  96.941  92.786  1.00  0.00           C  
ATOM   3919  OE1 GLU   251      80.608  97.004  93.370  1.00  0.00           O  
ATOM   3920  OE2 GLU   251      82.706  96.953  93.543  1.00  0.00           O1-
ATOM   3921  H   GLU   251      80.361  98.925  88.141  1.00  0.00           H  
ATOM   3922  HA  GLU   251      83.007  97.719  88.785  1.00  0.00           H  
ATOM   3923  HB2 GLU   251      82.215  98.594  90.835  1.00  0.00           H  
ATOM   3924  HB3 GLU   251      80.556  98.037  90.426  1.00  0.00           H  
ATOM   3925  HG2 GLU   251      81.314  95.789  90.986  1.00  0.00           H  
ATOM   3926  HG3 GLU   251      82.961  96.374  91.098  1.00  0.00           H  
ATOM   3927  N   GLY   252      82.368  95.448  87.694  1.00  0.00           N  
ATOM   3928  CA  GLY   252      82.154  94.140  87.158  1.00  0.00           C  
ATOM   3929  C   GLY   252      81.885  93.085  88.275  1.00  0.00           C  
ATOM   3930  O   GLY   252      82.658  93.038  89.235  1.00  0.00           O  
ATOM   3931  H   GLY   252      83.340  95.700  87.582  1.00  0.00           H  
ATOM   3932  HA2 GLY   252      81.344  94.175  86.429  1.00  0.00           H  
ATOM   3933  HA3 GLY   252      82.994  93.839  86.532  1.00  0.00           H  
ATOM   3934  N   LEU   253      80.917  92.223  88.102  1.00  0.00           N  
ATOM   3935  CA  LEU   253      80.414  91.289  89.151  1.00  0.00           C  
ATOM   3936  C   LEU   253      80.511  89.776  88.725  1.00  0.00           C  
ATOM   3937  O   LEU   253      80.219  88.887  89.495  1.00  0.00           O  
ATOM   3938  CB  LEU   253      78.899  91.595  89.460  1.00  0.00           C  
ATOM   3939  CG  LEU   253      78.521  93.053  89.818  1.00  0.00           C  
ATOM   3940  CD1 LEU   253      77.046  93.019  90.343  1.00  0.00           C  
ATOM   3941  CD2 LEU   253      79.408  93.813  90.839  1.00  0.00           C  
ATOM   3942  H   LEU   253      80.355  92.240  87.263  1.00  0.00           H  
ATOM   3943  HA  LEU   253      81.131  91.402  89.965  1.00  0.00           H  
ATOM   3944  HB2 LEU   253      78.360  91.217  88.591  1.00  0.00           H  
ATOM   3945  HB3 LEU   253      78.718  90.954  90.323  1.00  0.00           H  
ATOM   3946  HG  LEU   253      78.581  93.561  88.855  1.00  0.00           H  
ATOM   3947 HD11 LEU   253      77.103  92.567  91.333  1.00  0.00           H  
ATOM   3948 HD12 LEU   253      76.663  94.039  90.299  1.00  0.00           H  
ATOM   3949 HD13 LEU   253      76.435  92.359  89.728  1.00  0.00           H  
ATOM   3950 HD21 LEU   253      79.230  93.368  91.817  1.00  0.00           H  
ATOM   3951 HD22 LEU   253      80.452  93.736  90.533  1.00  0.00           H  
ATOM   3952 HD23 LEU   253      79.046  94.837  90.931  1.00  0.00           H  
ATOM   3953  N   CYS   254      80.870  89.561  87.448  1.00  0.00           N  
ATOM   3954  CA  CYS   254      80.721  88.313  86.782  1.00  0.00           C  
ATOM   3955  C   CYS   254      81.805  88.242  85.680  1.00  0.00           C  
ATOM   3956  O   CYS   254      81.905  89.213  84.938  1.00  0.00           O  
ATOM   3957  CB  CYS   254      79.333  88.124  86.191  1.00  0.00           C  
ATOM   3958  SG  CYS   254      78.931  86.462  85.577  1.00  0.00           S  
ATOM   3959  H   CYS   254      81.314  90.296  86.917  1.00  0.00           H  
ATOM   3960  HA  CYS   254      80.856  87.445  87.427  1.00  0.00           H  
ATOM   3961  HB2 CYS   254      78.687  88.366  87.035  1.00  0.00           H  
ATOM   3962  HB3 CYS   254      79.241  88.906  85.437  1.00  0.00           H  
ATOM   3963  HG  CYS   254      79.580  86.599  84.418  1.00  0.00           H  
ATOM   3964  N   PHE   255      82.413  87.081  85.487  1.00  0.00           N  
ATOM   3965  CA  PHE   255      83.224  86.739  84.268  1.00  0.00           C  
ATOM   3966  C   PHE   255      82.425  86.023  83.202  1.00  0.00           C  
ATOM   3967  O   PHE   255      81.254  85.647  83.433  1.00  0.00           O  
ATOM   3968  CB  PHE   255      84.398  85.824  84.694  1.00  0.00           C  
ATOM   3969  CG  PHE   255      85.525  86.410  85.510  1.00  0.00           C  
ATOM   3970  CD1 PHE   255      86.526  87.049  84.711  1.00  0.00           C  
ATOM   3971  CD2 PHE   255      85.596  86.414  86.906  1.00  0.00           C  
ATOM   3972  CE1 PHE   255      87.712  87.620  85.407  1.00  0.00           C  
ATOM   3973  CE2 PHE   255      86.652  87.046  87.584  1.00  0.00           C  
ATOM   3974  CZ  PHE   255      87.726  87.591  86.820  1.00  0.00           C  
ATOM   3975  H   PHE   255      82.327  86.301  86.124  1.00  0.00           H  
ATOM   3976  HA  PHE   255      83.669  87.677  83.933  1.00  0.00           H  
ATOM   3977  HB2 PHE   255      83.966  85.045  85.323  1.00  0.00           H  
ATOM   3978  HB3 PHE   255      84.770  85.254  83.843  1.00  0.00           H  
ATOM   3979  HD1 PHE   255      86.426  87.042  83.635  1.00  0.00           H  
ATOM   3980  HD2 PHE   255      84.792  85.984  87.486  1.00  0.00           H  
ATOM   3981  HE1 PHE   255      88.529  88.056  84.852  1.00  0.00           H  
ATOM   3982  HE2 PHE   255      86.563  86.949  88.656  1.00  0.00           H  
ATOM   3983  HZ  PHE   255      88.665  87.907  87.250  1.00  0.00           H  
ATOM   3984  N   PRO   256      83.017  85.830  82.039  1.00  0.00           N  
ATOM   3985  CA  PRO   256      82.529  85.018  80.881  1.00  0.00           C  
ATOM   3986  C   PRO   256      82.147  83.606  81.314  1.00  0.00           C  
ATOM   3987  O   PRO   256      82.744  83.005  82.254  1.00  0.00           O  
ATOM   3988  CB  PRO   256      83.615  85.073  79.814  1.00  0.00           C  
ATOM   3989  CG  PRO   256      84.252  86.428  80.079  1.00  0.00           C  
ATOM   3990  CD  PRO   256      84.120  86.628  81.551  1.00  0.00           C  
ATOM   3991  HA  PRO   256      81.604  85.487  80.543  1.00  0.00           H  
ATOM   3992  HB2 PRO   256      84.299  84.226  79.874  1.00  0.00           H  
ATOM   3993  HB3 PRO   256      83.157  85.063  78.825  1.00  0.00           H  
ATOM   3994  HG2 PRO   256      85.285  86.516  79.742  1.00  0.00           H  
ATOM   3995  HG3 PRO   256      83.706  87.192  79.526  1.00  0.00           H  
ATOM   3996  HD2 PRO   256      85.034  86.259  82.016  1.00  0.00           H  
ATOM   3997  HD3 PRO   256      84.067  87.672  81.858  1.00  0.00           H  
ATOM   3998  N   ASP   257      81.047  83.173  80.819  1.00  0.00           N  
ATOM   3999  CA  ASP   257      80.438  81.854  81.017  1.00  0.00           C  
ATOM   4000  C   ASP   257      79.852  81.398  79.699  1.00  0.00           C  
ATOM   4001  O   ASP   257      79.668  82.185  78.800  1.00  0.00           O  
ATOM   4002  CB  ASP   257      79.428  82.046  82.137  1.00  0.00           C  
ATOM   4003  CG  ASP   257      79.043  80.692  82.812  1.00  0.00           C  
ATOM   4004  OD1 ASP   257      79.581  79.603  82.453  1.00  0.00           O  
ATOM   4005  OD2 ASP   257      78.069  80.659  83.638  1.00  0.00           O1-
ATOM   4006  H   ASP   257      80.583  83.771  80.150  1.00  0.00           H  
ATOM   4007  HA  ASP   257      81.162  81.091  81.304  1.00  0.00           H  
ATOM   4008  HB2 ASP   257      79.859  82.723  82.874  1.00  0.00           H  
ATOM   4009  HB3 ASP   257      78.580  82.552  81.676  1.00  0.00           H  
ATOM   4010  N   GLU   258      79.391  80.152  79.727  1.00  0.00           N  
ATOM   4011  CA  GLU   258      78.782  79.462  78.575  1.00  0.00           C  
ATOM   4012  C   GLU   258      77.597  80.218  77.908  1.00  0.00           C  
ATOM   4013  O   GLU   258      77.567  80.513  76.722  1.00  0.00           O  
ATOM   4014  CB  GLU   258      78.216  78.088  79.093  1.00  0.00           C  
ATOM   4015  CG  GLU   258      77.463  77.265  78.006  1.00  0.00           C  
ATOM   4016  CD  GLU   258      78.328  76.560  76.859  1.00  0.00           C  
ATOM   4017  OE1 GLU   258      79.306  77.121  76.410  1.00  0.00           O  
ATOM   4018  OE2 GLU   258      78.093  75.367  76.562  1.00  0.00           O1-
ATOM   4019  H   GLU   258      79.383  79.622  80.587  1.00  0.00           H  
ATOM   4020  HA  GLU   258      79.548  79.332  77.810  1.00  0.00           H  
ATOM   4021  HB2 GLU   258      79.014  77.542  79.596  1.00  0.00           H  
ATOM   4022  HB3 GLU   258      77.461  78.248  79.862  1.00  0.00           H  
ATOM   4023  HG2 GLU   258      76.946  76.466  78.537  1.00  0.00           H  
ATOM   4024  HG3 GLU   258      76.657  77.794  77.497  1.00  0.00           H  
ATOM   4025  N   GLY   259      76.680  80.727  78.778  1.00  0.00           N  
ATOM   4026  CA  GLY   259      75.539  81.516  78.445  1.00  0.00           C  
ATOM   4027  C   GLY   259      75.686  83.017  78.665  1.00  0.00           C  
ATOM   4028  O   GLY   259      74.763  83.726  78.438  1.00  0.00           O  
ATOM   4029  H   GLY   259      76.690  80.436  79.745  1.00  0.00           H  
ATOM   4030  HA2 GLY   259      75.211  81.303  77.428  1.00  0.00           H  
ATOM   4031  HA3 GLY   259      74.776  81.291  79.190  1.00  0.00           H  
ATOM   4032  N   PHE   260      76.866  83.564  79.033  1.00  0.00           N  
ATOM   4033  CA  PHE   260      77.100  85.017  79.148  1.00  0.00           C  
ATOM   4034  C   PHE   260      78.550  85.454  78.712  1.00  0.00           C  
ATOM   4035  O   PHE   260      79.557  85.171  79.307  1.00  0.00           O  
ATOM   4036  CB  PHE   260      76.780  85.420  80.565  1.00  0.00           C  
ATOM   4037  CG  PHE   260      77.492  86.734  80.988  1.00  0.00           C  
ATOM   4038  CD1 PHE   260      77.149  87.996  80.465  1.00  0.00           C  
ATOM   4039  CD2 PHE   260      78.612  86.727  81.789  1.00  0.00           C  
ATOM   4040  CE1 PHE   260      77.735  89.250  80.881  1.00  0.00           C  
ATOM   4041  CE2 PHE   260      79.228  87.904  82.295  1.00  0.00           C  
ATOM   4042  CZ  PHE   260      78.750  89.160  81.930  1.00  0.00           C  
ATOM   4043  H   PHE   260      77.599  82.870  79.078  1.00  0.00           H  
ATOM   4044  HA  PHE   260      76.413  85.594  78.529  1.00  0.00           H  
ATOM   4045  HB2 PHE   260      75.703  85.534  80.686  1.00  0.00           H  
ATOM   4046  HB3 PHE   260      77.054  84.641  81.276  1.00  0.00           H  
ATOM   4047  HD1 PHE   260      76.418  87.985  79.670  1.00  0.00           H  
ATOM   4048  HD2 PHE   260      78.890  85.789  82.247  1.00  0.00           H  
ATOM   4049  HE1 PHE   260      77.410  90.239  80.591  1.00  0.00           H  
ATOM   4050  HE2 PHE   260      80.050  87.918  82.996  1.00  0.00           H  
ATOM   4051  HZ  PHE   260      79.165  90.031  82.415  1.00  0.00           H  
ATOM   4052  N   SER   261      78.520  86.329  77.768  1.00  0.00           N  
ATOM   4053  CA  SER   261      79.792  86.622  77.034  1.00  0.00           C  
ATOM   4054  C   SER   261      80.537  87.837  77.522  1.00  0.00           C  
ATOM   4055  O   SER   261      81.673  88.088  77.158  1.00  0.00           O  
ATOM   4056  CB  SER   261      79.556  86.742  75.577  1.00  0.00           C  
ATOM   4057  OG  SER   261      78.704  87.839  75.231  1.00  0.00           O  
ATOM   4058  H   SER   261      77.635  86.497  77.311  1.00  0.00           H  
ATOM   4059  HA  SER   261      80.481  85.781  77.117  1.00  0.00           H  
ATOM   4060  HB2 SER   261      80.467  86.985  75.031  1.00  0.00           H  
ATOM   4061  HB3 SER   261      79.040  85.868  75.180  1.00  0.00           H  
ATOM   4062  HG  SER   261      77.807  87.499  75.266  1.00  0.00           H  
ATOM   4063  N   GLY   262      79.901  88.597  78.452  1.00  0.00           N  
ATOM   4064  CA  GLY   262      80.378  89.952  79.009  1.00  0.00           C  
ATOM   4065  C   GLY   262      80.000  91.142  78.225  1.00  0.00           C  
ATOM   4066  O   GLY   262      80.627  92.155  78.475  1.00  0.00           O  
ATOM   4067  H   GLY   262      78.983  88.342  78.785  1.00  0.00           H  
ATOM   4068  HA2 GLY   262      80.155  90.032  80.073  1.00  0.00           H  
ATOM   4069  HA3 GLY   262      81.463  89.898  78.928  1.00  0.00           H  
ATOM   4070  N   LEU   263      79.031  91.214  77.225  1.00  0.00           N  
ATOM   4071  CA  LEU   263      78.633  92.430  76.550  1.00  0.00           C  
ATOM   4072  C   LEU   263      77.448  93.154  77.299  1.00  0.00           C  
ATOM   4073  O   LEU   263      76.383  92.551  77.510  1.00  0.00           O  
ATOM   4074  CB  LEU   263      78.336  92.099  75.088  1.00  0.00           C  
ATOM   4075  CG  LEU   263      79.651  91.980  74.291  1.00  0.00           C  
ATOM   4076  CD1 LEU   263      79.282  91.117  73.061  1.00  0.00           C  
ATOM   4077  CD2 LEU   263      80.288  93.387  73.895  1.00  0.00           C  
ATOM   4078  H   LEU   263      78.474  90.421  76.942  1.00  0.00           H  
ATOM   4079  HA  LEU   263      79.494  93.093  76.641  1.00  0.00           H  
ATOM   4080  HB2 LEU   263      77.790  91.156  75.108  1.00  0.00           H  
ATOM   4081  HB3 LEU   263      77.644  92.853  74.713  1.00  0.00           H  
ATOM   4082  HG  LEU   263      80.378  91.450  74.906  1.00  0.00           H  
ATOM   4083 HD11 LEU   263      79.218  90.047  73.260  1.00  0.00           H  
ATOM   4084 HD12 LEU   263      78.365  91.497  72.612  1.00  0.00           H  
ATOM   4085 HD13 LEU   263      80.003  91.156  72.244  1.00  0.00           H  
ATOM   4086 HD21 LEU   263      81.168  93.390  73.252  1.00  0.00           H  
ATOM   4087 HD22 LEU   263      79.514  93.917  73.341  1.00  0.00           H  
ATOM   4088 HD23 LEU   263      80.600  93.829  74.841  1.00  0.00           H  
ATOM   4089  N   VAL   264      77.651  94.344  77.821  1.00  0.00           N  
ATOM   4090  CA  VAL   264      76.671  94.960  78.732  1.00  0.00           C  
ATOM   4091  C   VAL   264      76.416  96.444  78.521  1.00  0.00           C  
ATOM   4092  O   VAL   264      77.391  97.246  78.476  1.00  0.00           O  
ATOM   4093  CB  VAL   264      77.107  94.654  80.202  1.00  0.00           C  
ATOM   4094  CG1 VAL   264      76.977  93.171  80.587  1.00  0.00           C  
ATOM   4095  CG2 VAL   264      78.496  95.090  80.562  1.00  0.00           C  
ATOM   4096  H   VAL   264      78.568  94.764  77.765  1.00  0.00           H  
ATOM   4097  HA  VAL   264      75.741  94.399  78.633  1.00  0.00           H  
ATOM   4098  HB  VAL   264      76.438  95.104  80.936  1.00  0.00           H  
ATOM   4099 HG11 VAL   264      75.912  92.950  80.669  1.00  0.00           H  
ATOM   4100 HG12 VAL   264      77.455  92.548  79.831  1.00  0.00           H  
ATOM   4101 HG13 VAL   264      77.401  93.052  81.584  1.00  0.00           H  
ATOM   4102 HG21 VAL   264      79.253  94.651  79.913  1.00  0.00           H  
ATOM   4103 HG22 VAL   264      78.583  96.177  80.568  1.00  0.00           H  
ATOM   4104 HG23 VAL   264      78.792  94.773  81.562  1.00  0.00           H  
ATOM   4105  N   SER   265      75.215  96.921  78.334  1.00  0.00           N  
ATOM   4106  CA  SER   265      74.871  98.191  77.741  1.00  0.00           C  
ATOM   4107  C   SER   265      74.155  99.129  78.826  1.00  0.00           C  
ATOM   4108  O   SER   265      73.306  98.754  79.647  1.00  0.00           O  
ATOM   4109  CB  SER   265      74.184  98.141  76.375  1.00  0.00           C  
ATOM   4110  OG  SER   265      74.005  99.413  75.705  1.00  0.00           O  
ATOM   4111  H   SER   265      74.531  96.186  78.445  1.00  0.00           H  
ATOM   4112  HA  SER   265      75.816  98.671  77.485  1.00  0.00           H  
ATOM   4113  HB2 SER   265      74.723  97.433  75.746  1.00  0.00           H  
ATOM   4114  HB3 SER   265      73.226  97.686  76.626  1.00  0.00           H  
ATOM   4115  HG  SER   265      74.825  99.909  75.746  1.00  0.00           H  
ATOM   4116  N   ILE   266      74.456 100.362  78.644  1.00  0.00           N  
ATOM   4117  CA  ILE   266      73.879 101.462  79.543  1.00  0.00           C  
ATOM   4118  C   ILE   266      73.512 102.516  78.557  1.00  0.00           C  
ATOM   4119  O   ILE   266      74.193 102.746  77.533  1.00  0.00           O  
ATOM   4120  CB  ILE   266      74.885 101.950  80.609  1.00  0.00           C  
ATOM   4121  CG1 ILE   266      74.966 100.881  81.721  1.00  0.00           C  
ATOM   4122  CG2 ILE   266      74.448 103.293  81.258  1.00  0.00           C  
ATOM   4123  CD1 ILE   266      76.259 100.916  82.500  1.00  0.00           C  
ATOM   4124  H   ILE   266      74.909 100.587  77.769  1.00  0.00           H  
ATOM   4125  HA  ILE   266      72.906 101.226  79.974  1.00  0.00           H  
ATOM   4126  HB  ILE   266      75.814 102.018  80.043  1.00  0.00           H  
ATOM   4127 HG12 ILE   266      74.113 101.081  82.370  1.00  0.00           H  
ATOM   4128 HG13 ILE   266      74.838  99.849  81.393  1.00  0.00           H  
ATOM   4129 HG21 ILE   266      73.380 103.193  81.451  1.00  0.00           H  
ATOM   4130 HG22 ILE   266      74.944 103.575  82.187  1.00  0.00           H  
ATOM   4131 HG23 ILE   266      74.551 104.080  80.511  1.00  0.00           H  
ATOM   4132 HD11 ILE   266      76.396 100.104  83.213  1.00  0.00           H  
ATOM   4133 HD12 ILE   266      77.128 100.932  81.842  1.00  0.00           H  
ATOM   4134 HD13 ILE   266      76.269 101.809  83.126  1.00  0.00           H  
ATOM   4135  N   HIE   267      72.454 103.175  78.888  1.00  0.00           N  
ATOM   4136  CA  HIE   267      71.896 104.281  78.052  1.00  0.00           C  
ATOM   4137  C   HIE   267      71.659 105.455  78.992  1.00  0.00           C  
ATOM   4138  O   HIE   267      71.282 105.257  80.160  1.00  0.00           O  
ATOM   4139  CB  HIE   267      70.674 103.819  77.393  1.00  0.00           C  
ATOM   4140  CG  HIE   267      70.795 102.594  76.541  1.00  0.00           C  
ATOM   4141  CD2 HIE   267      70.520 101.342  77.030  1.00  0.00           C  
ATOM   4142  ND1 HIE   267      71.043 102.465  75.197  1.00  0.00           N  
ATOM   4143  CE1 HIE   267      70.877 101.187  74.925  1.00  0.00           C  
ATOM   4144  NE2 HIE   267      70.560 100.481  76.007  1.00  0.00           N  
ATOM   4145  H   HIE   267      71.962 102.903  79.726  1.00  0.00           H  
ATOM   4146  HA  HIE   267      72.616 104.627  77.311  1.00  0.00           H  
ATOM   4147  HB2 HIE   267      69.893 103.690  78.142  1.00  0.00           H  
ATOM   4148  HB3 HIE   267      70.258 104.552  76.701  1.00  0.00           H  
ATOM   4149  HD2 HIE   267      70.300 101.115  78.062  1.00  0.00           H  
ATOM   4150  HE1 HIE   267      71.059 100.844  73.917  1.00  0.00           H  
ATOM   4151  HE2 HIE   267      70.425  99.486  76.120  1.00  0.00           H  
ATOM   4152  N   VAL   268      71.596 106.679  78.404  1.00  0.00           N  
ATOM   4153  CA  VAL   268      70.854 107.891  78.837  1.00  0.00           C  
ATOM   4154  C   VAL   268      69.755 108.216  77.870  1.00  0.00           C  
ATOM   4155  O   VAL   268      69.834 108.027  76.671  1.00  0.00           O  
ATOM   4156  CB  VAL   268      71.853 109.052  79.045  1.00  0.00           C  
ATOM   4157  CG1 VAL   268      72.304 109.824  77.770  1.00  0.00           C  
ATOM   4158  CG2 VAL   268      71.322 110.137  79.949  1.00  0.00           C  
ATOM   4159  H   VAL   268      71.946 106.692  77.456  1.00  0.00           H  
ATOM   4160  HA  VAL   268      70.430 107.648  79.811  1.00  0.00           H  
ATOM   4161  HB  VAL   268      72.720 108.742  79.629  1.00  0.00           H  
ATOM   4162 HG11 VAL   268      71.433 110.310  77.330  1.00  0.00           H  
ATOM   4163 HG12 VAL   268      73.047 110.580  78.020  1.00  0.00           H  
ATOM   4164 HG13 VAL   268      72.827 109.213  77.034  1.00  0.00           H  
ATOM   4165 HG21 VAL   268      72.019 110.956  80.122  1.00  0.00           H  
ATOM   4166 HG22 VAL   268      70.437 110.643  79.561  1.00  0.00           H  
ATOM   4167 HG23 VAL   268      71.035 109.776  80.937  1.00  0.00           H  
ATOM   4168  N   SER   269      68.680 108.808  78.415  1.00  0.00           N  
ATOM   4169  CA  SER   269      67.545 109.323  77.622  1.00  0.00           C  
ATOM   4170  C   SER   269      66.888 110.521  78.253  1.00  0.00           C  
ATOM   4171  O   SER   269      66.964 110.729  79.457  1.00  0.00           O  
ATOM   4172  CB  SER   269      66.555 108.093  77.408  1.00  0.00           C  
ATOM   4173  OG  SER   269      65.560 108.198  76.468  1.00  0.00           O  
ATOM   4174  H   SER   269      68.687 108.967  79.412  1.00  0.00           H  
ATOM   4175  HA  SER   269      67.931 109.674  76.665  1.00  0.00           H  
ATOM   4176  HB2 SER   269      67.209 107.237  77.237  1.00  0.00           H  
ATOM   4177  HB3 SER   269      66.013 107.895  78.332  1.00  0.00           H  
ATOM   4178  HG  SER   269      65.956 108.510  75.651  1.00  0.00           H  
ATOM   4179  N   LEU   270      66.175 111.365  77.376  1.00  0.00           N  
ATOM   4180  CA  LEU   270      65.332 112.442  77.717  1.00  0.00           C  
ATOM   4181  C   LEU   270      63.895 112.157  77.322  1.00  0.00           C  
ATOM   4182  O   LEU   270      63.553 111.910  76.162  1.00  0.00           O  
ATOM   4183  CB  LEU   270      65.990 113.690  77.038  1.00  0.00           C  
ATOM   4184  CG  LEU   270      65.126 114.927  77.034  1.00  0.00           C  
ATOM   4185  CD1 LEU   270      64.741 115.559  78.379  1.00  0.00           C  
ATOM   4186  CD2 LEU   270      65.982 116.101  76.255  1.00  0.00           C  
ATOM   4187  H   LEU   270      66.142 110.904  76.478  1.00  0.00           H  
ATOM   4188  HA  LEU   270      65.492 112.707  78.762  1.00  0.00           H  
ATOM   4189  HB2 LEU   270      66.927 113.887  77.559  1.00  0.00           H  
ATOM   4190  HB3 LEU   270      66.138 113.414  75.994  1.00  0.00           H  
ATOM   4191  HG  LEU   270      64.270 114.794  76.373  1.00  0.00           H  
ATOM   4192 HD11 LEU   270      65.620 116.033  78.814  1.00  0.00           H  
ATOM   4193 HD12 LEU   270      64.057 116.370  78.129  1.00  0.00           H  
ATOM   4194 HD13 LEU   270      64.344 114.829  79.085  1.00  0.00           H  
ATOM   4195 HD21 LEU   270      65.240 116.844  75.965  1.00  0.00           H  
ATOM   4196 HD22 LEU   270      66.745 116.518  76.911  1.00  0.00           H  
ATOM   4197 HD23 LEU   270      66.307 115.575  75.357  1.00  0.00           H  
ATOM   4198  N   LEU   271      62.998 112.059  78.304  1.00  0.00           N  
ATOM   4199  CA  LEU   271      61.639 111.621  78.239  1.00  0.00           C  
ATOM   4200  C   LEU   271      60.639 112.768  78.280  1.00  0.00           C  
ATOM   4201  O   LEU   271      60.570 113.541  79.265  1.00  0.00           O  
ATOM   4202  CB  LEU   271      61.280 110.559  79.287  1.00  0.00           C  
ATOM   4203  CG  LEU   271      62.344 109.616  79.765  1.00  0.00           C  
ATOM   4204  CD1 LEU   271      61.910 109.068  81.137  1.00  0.00           C  
ATOM   4205  CD2 LEU   271      62.562 108.450  78.700  1.00  0.00           C  
ATOM   4206  H   LEU   271      63.362 112.197  79.236  1.00  0.00           H  
ATOM   4207  HA  LEU   271      61.609 111.073  77.297  1.00  0.00           H  
ATOM   4208  HB2 LEU   271      61.073 111.124  80.195  1.00  0.00           H  
ATOM   4209  HB3 LEU   271      60.406 110.100  78.824  1.00  0.00           H  
ATOM   4210  HG  LEU   271      63.313 110.102  79.873  1.00  0.00           H  
ATOM   4211 HD11 LEU   271      61.751 109.876  81.851  1.00  0.00           H  
ATOM   4212 HD12 LEU   271      60.986 108.517  80.963  1.00  0.00           H  
ATOM   4213 HD13 LEU   271      62.669 108.415  81.568  1.00  0.00           H  
ATOM   4214 HD21 LEU   271      63.507 107.947  78.904  1.00  0.00           H  
ATOM   4215 HD22 LEU   271      61.764 107.737  78.494  1.00  0.00           H  
ATOM   4216 HD23 LEU   271      62.869 108.924  77.768  1.00  0.00           H  
ATOM   4217  N   GLU   272      59.867 112.997  77.235  1.00  0.00           N  
ATOM   4218  CA  GLU   272      58.823 114.011  77.116  1.00  0.00           C  
ATOM   4219  C   GLU   272      57.591 113.635  77.907  1.00  0.00           C  
ATOM   4220  O   GLU   272      57.022 112.561  77.668  1.00  0.00           O  
ATOM   4221  CB  GLU   272      58.322 114.163  75.623  1.00  0.00           C  
ATOM   4222  CG  GLU   272      57.316 115.283  75.424  1.00  0.00           C  
ATOM   4223  CD  GLU   272      57.392 115.613  73.902  1.00  0.00           C  
ATOM   4224  OE1 GLU   272      56.546 115.206  73.114  1.00  0.00           O  
ATOM   4225  OE2 GLU   272      58.341 116.375  73.536  1.00  0.00           O1-
ATOM   4226  H   GLU   272      59.929 112.264  76.543  1.00  0.00           H  
ATOM   4227  HA  GLU   272      59.212 114.979  77.434  1.00  0.00           H  
ATOM   4228  HB2 GLU   272      59.151 114.215  74.918  1.00  0.00           H  
ATOM   4229  HB3 GLU   272      57.829 113.221  75.382  1.00  0.00           H  
ATOM   4230  HG2 GLU   272      56.296 114.959  75.630  1.00  0.00           H  
ATOM   4231  HG3 GLU   272      57.624 116.183  75.956  1.00  0.00           H  
ATOM   4232  N   TYR   273      57.129 114.548  78.730  1.00  0.00           N  
ATOM   4233  CA  TYR   273      55.798 114.485  79.354  1.00  0.00           C  
ATOM   4234  C   TYR   273      54.868 115.337  78.464  1.00  0.00           C  
ATOM   4235  O   TYR   273      55.113 116.445  78.045  1.00  0.00           O  
ATOM   4236  CB  TYR   273      56.015 115.106  80.729  1.00  0.00           C  
ATOM   4237  CG  TYR   273      54.753 115.477  81.497  1.00  0.00           C  
ATOM   4238  CD1 TYR   273      54.126 116.721  81.240  1.00  0.00           C  
ATOM   4239  CD2 TYR   273      54.106 114.654  82.378  1.00  0.00           C  
ATOM   4240  CE1 TYR   273      52.852 117.039  81.775  1.00  0.00           C  
ATOM   4241  CE2 TYR   273      52.916 114.965  83.040  1.00  0.00           C  
ATOM   4242  CZ  TYR   273      52.265 116.203  82.742  1.00  0.00           C  
ATOM   4243  OH  TYR   273      51.098 116.650  83.320  1.00  0.00           O  
ATOM   4244  H   TYR   273      57.625 115.427  78.771  1.00  0.00           H  
ATOM   4245  HA  TYR   273      55.381 113.487  79.485  1.00  0.00           H  
ATOM   4246  HB2 TYR   273      56.524 114.416  81.401  1.00  0.00           H  
ATOM   4247  HB3 TYR   273      56.531 116.066  80.681  1.00  0.00           H  
ATOM   4248  HD1 TYR   273      54.570 117.491  80.626  1.00  0.00           H  
ATOM   4249  HD2 TYR   273      54.534 113.692  82.619  1.00  0.00           H  
ATOM   4250  HE1 TYR   273      52.319 117.894  81.386  1.00  0.00           H  
ATOM   4251  HE2 TYR   273      52.424 114.285  83.720  1.00  0.00           H  
ATOM   4252  HH  TYR   273      51.175 116.845  84.257  1.00  0.00           H  
ATOM   4253  N   MET   274      53.742 114.664  78.151  1.00  0.00           N  
ATOM   4254  CA  MET   274      52.631 115.389  77.416  1.00  0.00           C  
ATOM   4255  C   MET   274      51.426 115.742  78.293  1.00  0.00           C  
ATOM   4256  O   MET   274      50.925 116.812  78.233  1.00  0.00           O  
ATOM   4257  CB  MET   274      52.174 114.424  76.311  1.00  0.00           C  
ATOM   4258  CG  MET   274      53.243 114.316  75.174  1.00  0.00           C  
ATOM   4259  SD  MET   274      52.678 113.463  73.657  1.00  0.00           S  
ATOM   4260  CE  MET   274      53.666 111.957  73.751  1.00  0.00           C  
ATOM   4261  H   MET   274      53.532 113.752  78.530  1.00  0.00           H  
ATOM   4262  HA  MET   274      52.963 116.324  76.963  1.00  0.00           H  
ATOM   4263  HB2 MET   274      51.993 113.441  76.745  1.00  0.00           H  
ATOM   4264  HB3 MET   274      51.258 114.858  75.910  1.00  0.00           H  
ATOM   4265  HG2 MET   274      53.502 115.320  74.838  1.00  0.00           H  
ATOM   4266  HG3 MET   274      54.109 113.827  75.620  1.00  0.00           H  
ATOM   4267  HE1 MET   274      53.652 111.359  74.662  1.00  0.00           H  
ATOM   4268  HE2 MET   274      53.392 111.401  72.855  1.00  0.00           H  
ATOM   4269  HE3 MET   274      54.667 112.302  73.491  1.00  0.00           H  
ATOM   4270  N   ALA   275      50.887 114.709  79.022  1.00  0.00           N  
ATOM   4271  CA  ALA   275      49.803 114.949  80.039  1.00  0.00           C  
ATOM   4272  C   ALA   275      50.011 114.047  81.288  1.00  0.00           C  
ATOM   4273  O   ALA   275      50.709 113.027  81.102  1.00  0.00           O  
ATOM   4274  CB  ALA   275      48.410 114.671  79.456  1.00  0.00           C  
ATOM   4275  H   ALA   275      51.350 113.814  79.096  1.00  0.00           H  
ATOM   4276  HA  ALA   275      49.767 116.002  80.320  1.00  0.00           H  
ATOM   4277  HB1 ALA   275      48.109 113.623  79.455  1.00  0.00           H  
ATOM   4278  HB2 ALA   275      47.679 115.215  80.054  1.00  0.00           H  
ATOM   4279  HB3 ALA   275      48.385 115.193  78.500  1.00  0.00           H  
ATOM   4280  N   GLN   276      49.264 114.275  82.384  1.00  0.00           N  
ATOM   4281  CA  GLN   276      49.323 113.343  83.535  1.00  0.00           C  
ATOM   4282  C   GLN   276      48.668 111.990  83.188  1.00  0.00           C  
ATOM   4283  O   GLN   276      47.729 111.874  82.356  1.00  0.00           O  
ATOM   4284  CB  GLN   276      48.639 113.929  84.761  1.00  0.00           C  
ATOM   4285  CG  GLN   276      49.226 113.383  86.040  1.00  0.00           C  
ATOM   4286  CD  GLN   276      48.849 114.301  87.205  1.00  0.00           C  
ATOM   4287  NE2 GLN   276      49.130 113.906  88.423  1.00  0.00           N  
ATOM   4288  OE1 GLN   276      48.287 115.426  87.122  1.00  0.00           O  
ATOM   4289  H   GLN   276      48.400 114.797  82.346  1.00  0.00           H  
ATOM   4290  HA  GLN   276      50.387 113.127  83.634  1.00  0.00           H  
ATOM   4291  HB2 GLN   276      48.740 115.012  84.691  1.00  0.00           H  
ATOM   4292  HB3 GLN   276      47.601 113.595  84.749  1.00  0.00           H  
ATOM   4293  HG2 GLN   276      48.959 112.371  86.346  1.00  0.00           H  
ATOM   4294  HG3 GLN   276      50.300 113.430  85.864  1.00  0.00           H  
ATOM   4295 HE21 GLN   276      48.877 114.523  89.182  1.00  0.00           H  
ATOM   4296 HE22 GLN   276      49.722 113.092  88.514  1.00  0.00           H  
ATOM   4297  N   ASP   277      49.143 110.937  83.778  1.00  0.00           N  
ATOM   4298  CA  ASP   277      48.877 109.496  83.453  1.00  0.00           C  
ATOM   4299  C   ASP   277      49.212 108.947  82.069  1.00  0.00           C  
ATOM   4300  O   ASP   277      49.217 107.700  81.882  1.00  0.00           O  
ATOM   4301  CB  ASP   277      47.435 109.188  83.898  1.00  0.00           C  
ATOM   4302  CG  ASP   277      46.857 109.794  85.263  1.00  0.00           C  
ATOM   4303  OD1 ASP   277      47.667 110.035  86.141  1.00  0.00           O  
ATOM   4304  OD2 ASP   277      45.613 109.872  85.424  1.00  0.00           O1-
ATOM   4305  H   ASP   277      49.704 111.089  84.604  1.00  0.00           H  
ATOM   4306  HA  ASP   277      49.633 108.964  84.031  1.00  0.00           H  
ATOM   4307  HB2 ASP   277      46.934 109.445  82.964  1.00  0.00           H  
ATOM   4308  HB3 ASP   277      47.446 108.135  84.177  1.00  0.00           H  
ATOM   4309  N   ILE   278      49.411 109.836  81.125  1.00  0.00           N  
ATOM   4310  CA  ILE   278      50.171 109.449  79.826  1.00  0.00           C  
ATOM   4311  C   ILE   278      51.671 109.166  80.170  1.00  0.00           C  
ATOM   4312  O   ILE   278      52.308 109.899  80.973  1.00  0.00           O  
ATOM   4313  CB  ILE   278      49.988 110.534  78.732  1.00  0.00           C  
ATOM   4314  CG1 ILE   278      48.451 110.880  78.762  1.00  0.00           C  
ATOM   4315  CG2 ILE   278      50.593 110.026  77.408  1.00  0.00           C  
ATOM   4316  CD1 ILE   278      48.205 111.775  77.503  1.00  0.00           C  
ATOM   4317  H   ILE   278      49.319 110.816  81.353  1.00  0.00           H  
ATOM   4318  HA  ILE   278      49.684 108.525  79.516  1.00  0.00           H  
ATOM   4319  HB  ILE   278      50.550 111.440  78.958  1.00  0.00           H  
ATOM   4320 HG12 ILE   278      47.808 110.008  78.643  1.00  0.00           H  
ATOM   4321 HG13 ILE   278      48.077 111.444  79.617  1.00  0.00           H  
ATOM   4322 HG21 ILE   278      50.395 110.742  76.610  1.00  0.00           H  
ATOM   4323 HG22 ILE   278      51.670 109.858  77.434  1.00  0.00           H  
ATOM   4324 HG23 ILE   278      50.084 109.214  76.889  1.00  0.00           H  
ATOM   4325 HD11 ILE   278      49.019 112.473  77.308  1.00  0.00           H  
ATOM   4326 HD12 ILE   278      48.047 111.280  76.544  1.00  0.00           H  
ATOM   4327 HD13 ILE   278      47.287 112.349  77.629  1.00  0.00           H  
ATOM   4328  N   PRO   279      52.274 108.078  79.705  1.00  0.00           N  
ATOM   4329  CA  PRO   279      53.664 107.794  80.004  1.00  0.00           C  
ATOM   4330  C   PRO   279      54.540 108.888  79.460  1.00  0.00           C  
ATOM   4331  O   PRO   279      54.207 109.786  78.690  1.00  0.00           O  
ATOM   4332  CB  PRO   279      54.000 106.450  79.444  1.00  0.00           C  
ATOM   4333  CG  PRO   279      52.916 106.373  78.380  1.00  0.00           C  
ATOM   4334  CD  PRO   279      51.676 107.038  78.905  1.00  0.00           C  
ATOM   4335  HA  PRO   279      53.951 107.693  81.051  1.00  0.00           H  
ATOM   4336  HB2 PRO   279      54.988 106.393  78.987  1.00  0.00           H  
ATOM   4337  HB3 PRO   279      53.823 105.698  80.213  1.00  0.00           H  
ATOM   4338  HG2 PRO   279      53.319 106.943  77.543  1.00  0.00           H  
ATOM   4339  HG3 PRO   279      52.803 105.333  78.074  1.00  0.00           H  
ATOM   4340  HD2 PRO   279      50.985 107.404  78.146  1.00  0.00           H  
ATOM   4341  HD3 PRO   279      51.174 106.319  79.553  1.00  0.00           H  
ATOM   4342  N   LEU   280      55.780 108.874  80.054  1.00  0.00           N  
ATOM   4343  CA  LEU   280      56.884 109.651  79.535  1.00  0.00           C  
ATOM   4344  C   LEU   280      57.442 109.015  78.222  1.00  0.00           C  
ATOM   4345  O   LEU   280      57.491 107.771  78.201  1.00  0.00           O  
ATOM   4346  CB  LEU   280      58.026 109.643  80.611  1.00  0.00           C  
ATOM   4347  CG  LEU   280      57.623 110.210  81.999  1.00  0.00           C  
ATOM   4348  CD1 LEU   280      58.825 110.247  82.847  1.00  0.00           C  
ATOM   4349  CD2 LEU   280      57.093 111.677  81.878  1.00  0.00           C  
ATOM   4350  H   LEU   280      56.089 108.119  80.650  1.00  0.00           H  
ATOM   4351  HA  LEU   280      56.569 110.677  79.345  1.00  0.00           H  
ATOM   4352  HB2 LEU   280      58.296 108.591  80.706  1.00  0.00           H  
ATOM   4353  HB3 LEU   280      58.869 110.187  80.187  1.00  0.00           H  
ATOM   4354  HG  LEU   280      56.852 109.580  82.442  1.00  0.00           H  
ATOM   4355 HD11 LEU   280      58.965 109.172  82.960  1.00  0.00           H  
ATOM   4356 HD12 LEU   280      59.667 110.688  82.314  1.00  0.00           H  
ATOM   4357 HD13 LEU   280      58.569 110.775  83.766  1.00  0.00           H  
ATOM   4358 HD21 LEU   280      56.104 111.717  81.422  1.00  0.00           H  
ATOM   4359 HD22 LEU   280      56.964 112.163  82.845  1.00  0.00           H  
ATOM   4360 HD23 LEU   280      57.819 112.241  81.292  1.00  0.00           H  
ATOM   4361  N   THR   281      57.911 109.791  77.294  1.00  0.00           N  
ATOM   4362  CA  THR   281      58.228 109.360  75.971  1.00  0.00           C  
ATOM   4363  C   THR   281      59.721 109.586  75.594  1.00  0.00           C  
ATOM   4364  O   THR   281      60.082 110.716  75.337  1.00  0.00           O  
ATOM   4365  CB  THR   281      57.264 109.913  74.893  1.00  0.00           C  
ATOM   4366  CG2 THR   281      57.771 109.447  73.503  1.00  0.00           C  
ATOM   4367  OG1 THR   281      55.975 109.351  75.069  1.00  0.00           O  
ATOM   4368  H   THR   281      57.951 110.789  77.447  1.00  0.00           H  
ATOM   4369  HA  THR   281      58.072 108.282  75.934  1.00  0.00           H  
ATOM   4370  HB  THR   281      57.098 110.990  74.876  1.00  0.00           H  
ATOM   4371  HG1 THR   281      55.576 110.002  75.650  1.00  0.00           H  
ATOM   4372 HG21 THR   281      58.326 108.509  73.525  1.00  0.00           H  
ATOM   4373 HG22 THR   281      56.908 109.393  72.840  1.00  0.00           H  
ATOM   4374 HG23 THR   281      58.410 110.197  73.035  1.00  0.00           H  
ATOM   4375  N   PRO   282      60.551 108.534  75.397  1.00  0.00           N  
ATOM   4376  CA  PRO   282      61.985 108.736  74.923  1.00  0.00           C  
ATOM   4377  C   PRO   282      62.272 109.278  73.528  1.00  0.00           C  
ATOM   4378  O   PRO   282      62.048 108.636  72.511  1.00  0.00           O  
ATOM   4379  CB  PRO   282      62.639 107.386  75.153  1.00  0.00           C  
ATOM   4380  CG  PRO   282      61.552 106.429  75.027  1.00  0.00           C  
ATOM   4381  CD  PRO   282      60.260 107.128  75.562  1.00  0.00           C  
ATOM   4382  HA  PRO   282      62.523 109.380  75.619  1.00  0.00           H  
ATOM   4383  HB2 PRO   282      63.389 107.150  74.398  1.00  0.00           H  
ATOM   4384  HB3 PRO   282      63.121 107.376  76.130  1.00  0.00           H  
ATOM   4385  HG2 PRO   282      61.386 106.306  73.957  1.00  0.00           H  
ATOM   4386  HG3 PRO   282      61.799 105.430  75.388  1.00  0.00           H  
ATOM   4387  HD2 PRO   282      59.434 106.701  74.993  1.00  0.00           H  
ATOM   4388  HD3 PRO   282      60.179 106.868  76.617  1.00  0.00           H  
ATOM   4389  N   ILE   283      62.599 110.550  73.535  1.00  0.00           N  
ATOM   4390  CA  ILE   283      62.605 111.321  72.238  1.00  0.00           C  
ATOM   4391  C   ILE   283      64.047 111.378  71.696  1.00  0.00           C  
ATOM   4392  O   ILE   283      64.334 111.629  70.564  1.00  0.00           O  
ATOM   4393  CB  ILE   283      61.832 112.655  72.372  1.00  0.00           C  
ATOM   4394  CG1 ILE   283      62.273 113.552  73.559  1.00  0.00           C  
ATOM   4395  CG2 ILE   283      60.312 112.479  72.319  1.00  0.00           C  
ATOM   4396  CD1 ILE   283      61.699 114.932  73.335  1.00  0.00           C  
ATOM   4397  H   ILE   283      62.598 111.013  74.433  1.00  0.00           H  
ATOM   4398  HA  ILE   283      62.073 110.703  71.515  1.00  0.00           H  
ATOM   4399  HB  ILE   283      62.130 113.202  71.478  1.00  0.00           H  
ATOM   4400 HG12 ILE   283      61.853 113.184  74.495  1.00  0.00           H  
ATOM   4401 HG13 ILE   283      63.355 113.568  73.685  1.00  0.00           H  
ATOM   4402 HG21 ILE   283      59.979 112.128  73.295  1.00  0.00           H  
ATOM   4403 HG22 ILE   283      59.918 113.457  72.039  1.00  0.00           H  
ATOM   4404 HG23 ILE   283      60.008 111.727  71.590  1.00  0.00           H  
ATOM   4405 HD11 ILE   283      61.875 115.249  72.307  1.00  0.00           H  
ATOM   4406 HD12 ILE   283      60.630 115.125  73.426  1.00  0.00           H  
ATOM   4407 HD13 ILE   283      61.996 115.708  74.040  1.00  0.00           H  
ATOM   4408  N   PHE   284      65.029 111.198  72.603  1.00  0.00           N  
ATOM   4409  CA  PHE   284      66.477 111.127  72.431  1.00  0.00           C  
ATOM   4410  C   PHE   284      66.937 109.925  73.238  1.00  0.00           C  
ATOM   4411  O   PHE   284      66.454 109.738  74.387  1.00  0.00           O  
ATOM   4412  CB  PHE   284      67.080 112.450  72.955  1.00  0.00           C  
ATOM   4413  CG  PHE   284      68.542 112.500  72.952  1.00  0.00           C  
ATOM   4414  CD1 PHE   284      69.237 112.975  71.872  1.00  0.00           C  
ATOM   4415  CD2 PHE   284      69.295 112.112  74.122  1.00  0.00           C  
ATOM   4416  CE1 PHE   284      70.674 112.828  71.796  1.00  0.00           C  
ATOM   4417  CE2 PHE   284      70.694 112.203  74.082  1.00  0.00           C  
ATOM   4418  CZ  PHE   284      71.389 112.475  72.914  1.00  0.00           C  
ATOM   4419  H   PHE   284      64.697 111.166  73.557  1.00  0.00           H  
ATOM   4420  HA  PHE   284      66.626 111.043  71.355  1.00  0.00           H  
ATOM   4421  HB2 PHE   284      66.679 113.255  72.339  1.00  0.00           H  
ATOM   4422  HB3 PHE   284      66.654 112.608  73.946  1.00  0.00           H  
ATOM   4423  HD1 PHE   284      68.649 113.240  71.006  1.00  0.00           H  
ATOM   4424  HD2 PHE   284      68.708 111.918  75.007  1.00  0.00           H  
ATOM   4425  HE1 PHE   284      71.139 113.025  70.841  1.00  0.00           H  
ATOM   4426  HE2 PHE   284      71.242 111.977  74.985  1.00  0.00           H  
ATOM   4427  HZ  PHE   284      72.468 112.523  72.901  1.00  0.00           H  
ATOM   4428  N   THR   285      67.900 109.191  72.628  1.00  0.00           N  
ATOM   4429  CA  THR   285      68.719 108.139  73.297  1.00  0.00           C  
ATOM   4430  C   THR   285      70.158 108.203  72.872  1.00  0.00           C  
ATOM   4431  O   THR   285      70.496 108.449  71.688  1.00  0.00           O  
ATOM   4432  CB  THR   285      68.181 106.764  73.105  1.00  0.00           C  
ATOM   4433  CG2 THR   285      68.893 105.880  74.145  1.00  0.00           C  
ATOM   4434  OG1 THR   285      66.858 106.630  73.348  1.00  0.00           O  
ATOM   4435  H   THR   285      68.059 109.376  71.648  1.00  0.00           H  
ATOM   4436  HA  THR   285      68.848 108.431  74.339  1.00  0.00           H  
ATOM   4437  HB  THR   285      68.301 106.393  72.087  1.00  0.00           H  
ATOM   4438  HG1 THR   285      66.311 106.896  72.605  1.00  0.00           H  
ATOM   4439 HG21 THR   285      68.460 104.880  74.159  1.00  0.00           H  
ATOM   4440 HG22 THR   285      69.952 105.740  73.928  1.00  0.00           H  
ATOM   4441 HG23 THR   285      68.663 106.279  75.133  1.00  0.00           H  
ATOM   4442  N   ASP   286      71.076 108.086  73.879  1.00  0.00           N  
ATOM   4443  CA  ASP   286      72.545 107.973  73.770  1.00  0.00           C  
ATOM   4444  C   ASP   286      73.123 106.831  74.654  1.00  0.00           C  
ATOM   4445  O   ASP   286      72.587 106.520  75.708  1.00  0.00           O  
ATOM   4446  CB  ASP   286      73.308 109.351  74.015  1.00  0.00           C  
ATOM   4447  CG  ASP   286      74.792 109.243  73.551  1.00  0.00           C  
ATOM   4448  OD1 ASP   286      75.155 108.377  72.698  1.00  0.00           O  
ATOM   4449  OD2 ASP   286      75.655 110.032  74.013  1.00  0.00           O1-
ATOM   4450  H   ASP   286      70.728 107.785  74.778  1.00  0.00           H  
ATOM   4451  HA  ASP   286      72.743 107.648  72.748  1.00  0.00           H  
ATOM   4452  HB2 ASP   286      72.861 110.215  73.524  1.00  0.00           H  
ATOM   4453  HB3 ASP   286      73.250 109.578  75.080  1.00  0.00           H  
ATOM   4454  N   THR   287      74.170 106.129  74.213  1.00  0.00           N  
ATOM   4455  CA  THR   287      74.282 104.697  74.472  1.00  0.00           C  
ATOM   4456  C   THR   287      75.798 104.373  74.580  1.00  0.00           C  
ATOM   4457  O   THR   287      76.636 104.893  73.818  1.00  0.00           O  
ATOM   4458  CB  THR   287      73.648 104.020  73.307  1.00  0.00           C  
ATOM   4459  CG2 THR   287      73.900 102.505  73.337  1.00  0.00           C  
ATOM   4460  OG1 THR   287      72.265 104.180  73.353  1.00  0.00           O  
ATOM   4461  H   THR   287      74.580 106.344  73.315  1.00  0.00           H  
ATOM   4462  HA  THR   287      73.925 104.561  75.493  1.00  0.00           H  
ATOM   4463  HB  THR   287      74.028 104.453  72.382  1.00  0.00           H  
ATOM   4464  HG1 THR   287      71.840 103.589  73.979  1.00  0.00           H  
ATOM   4465 HG21 THR   287      73.653 102.038  74.291  1.00  0.00           H  
ATOM   4466 HG22 THR   287      73.208 102.046  72.632  1.00  0.00           H  
ATOM   4467 HG23 THR   287      74.902 102.222  73.015  1.00  0.00           H  
ATOM   4468  N   VAL   288      76.180 103.436  75.443  1.00  0.00           N  
ATOM   4469  CA  VAL   288      77.519 102.845  75.709  1.00  0.00           C  
ATOM   4470  C   VAL   288      77.442 101.352  75.812  1.00  0.00           C  
ATOM   4471  O   VAL   288      76.325 100.768  75.935  1.00  0.00           O  
ATOM   4472  CB  VAL   288      78.261 103.260  76.997  1.00  0.00           C  
ATOM   4473  CG1 VAL   288      78.301 104.807  77.103  1.00  0.00           C  
ATOM   4474  CG2 VAL   288      77.509 102.697  78.285  1.00  0.00           C  
ATOM   4475  H   VAL   288      75.405 103.234  76.058  1.00  0.00           H  
ATOM   4476  HA  VAL   288      78.076 103.126  74.816  1.00  0.00           H  
ATOM   4477  HB  VAL   288      79.292 102.908  76.961  1.00  0.00           H  
ATOM   4478 HG11 VAL   288      77.364 105.220  77.476  1.00  0.00           H  
ATOM   4479 HG12 VAL   288      78.967 105.239  77.850  1.00  0.00           H  
ATOM   4480 HG13 VAL   288      78.483 105.258  76.127  1.00  0.00           H  
ATOM   4481 HG21 VAL   288      77.594 103.390  79.122  1.00  0.00           H  
ATOM   4482 HG22 VAL   288      76.439 102.687  78.080  1.00  0.00           H  
ATOM   4483 HG23 VAL   288      77.909 101.717  78.548  1.00  0.00           H  
ATOM   4484  N   ILE   289      78.543 100.598  75.602  1.00  0.00           N  
ATOM   4485  CA  ILE   289      78.606  99.129  75.598  1.00  0.00           C  
ATOM   4486  C   ILE   289      79.944  98.821  76.162  1.00  0.00           C  
ATOM   4487  O   ILE   289      80.885  99.244  75.489  1.00  0.00           O  
ATOM   4488  CB  ILE   289      78.396  98.460  74.261  1.00  0.00           C  
ATOM   4489  CG1 ILE   289      77.147  98.956  73.538  1.00  0.00           C  
ATOM   4490  CG2 ILE   289      78.251  96.918  74.515  1.00  0.00           C  
ATOM   4491  CD1 ILE   289      76.927  98.366  72.171  1.00  0.00           C  
ATOM   4492  H   ILE   289      79.304 101.097  75.162  1.00  0.00           H  
ATOM   4493  HA  ILE   289      77.793  98.844  76.266  1.00  0.00           H  
ATOM   4494  HB  ILE   289      79.259  98.604  73.611  1.00  0.00           H  
ATOM   4495 HG12 ILE   289      76.319  98.818  74.233  1.00  0.00           H  
ATOM   4496 HG13 ILE   289      77.271 100.023  73.354  1.00  0.00           H  
ATOM   4497 HG21 ILE   289      78.938  96.578  75.289  1.00  0.00           H  
ATOM   4498 HG22 ILE   289      77.203  96.735  74.752  1.00  0.00           H  
ATOM   4499 HG23 ILE   289      78.611  96.391  73.631  1.00  0.00           H  
ATOM   4500 HD11 ILE   289      77.739  98.522  71.461  1.00  0.00           H  
ATOM   4501 HD12 ILE   289      76.962  97.277  72.204  1.00  0.00           H  
ATOM   4502 HD13 ILE   289      76.026  98.775  71.714  1.00  0.00           H  
ATOM   4503  N   PHE   290      80.016  98.258  77.390  1.00  0.00           N  
ATOM   4504  CA  PHE   290      81.265  97.626  77.912  1.00  0.00           C  
ATOM   4505  C   PHE   290      81.389  96.099  77.588  1.00  0.00           C  
ATOM   4506  O   PHE   290      80.496  95.297  77.730  1.00  0.00           O  
ATOM   4507  CB  PHE   290      81.367  97.863  79.399  1.00  0.00           C  
ATOM   4508  CG  PHE   290      81.349  99.321  79.905  1.00  0.00           C  
ATOM   4509  CD1 PHE   290      82.520  99.972  80.070  1.00  0.00           C  
ATOM   4510  CD2 PHE   290      80.138  99.982  80.225  1.00  0.00           C  
ATOM   4511  CE1 PHE   290      82.534 101.323  80.550  1.00  0.00           C  
ATOM   4512  CE2 PHE   290      80.112 101.345  80.617  1.00  0.00           C  
ATOM   4513  CZ  PHE   290      81.348 102.014  80.787  1.00  0.00           C  
ATOM   4514  H   PHE   290      79.101  98.037  77.755  1.00  0.00           H  
ATOM   4515  HA  PHE   290      82.054  98.194  77.419  1.00  0.00           H  
ATOM   4516  HB2 PHE   290      80.547  97.312  79.859  1.00  0.00           H  
ATOM   4517  HB3 PHE   290      82.275  97.315  79.651  1.00  0.00           H  
ATOM   4518  HD1 PHE   290      83.454  99.504  79.794  1.00  0.00           H  
ATOM   4519  HD2 PHE   290      79.194  99.471  80.106  1.00  0.00           H  
ATOM   4520  HE1 PHE   290      83.490 101.816  80.649  1.00  0.00           H  
ATOM   4521  HE2 PHE   290      79.186 101.887  80.740  1.00  0.00           H  
ATOM   4522  HZ  PHE   290      81.459 103.031  81.131  1.00  0.00           H  
ATOM   4523  N   ARG   291      82.596  95.600  77.337  1.00  0.00           N  
ATOM   4524  CA  ARG   291      82.988  94.160  77.276  1.00  0.00           C  
ATOM   4525  C   ARG   291      83.785  93.857  78.566  1.00  0.00           C  
ATOM   4526  O   ARG   291      84.836  94.475  78.765  1.00  0.00           O  
ATOM   4527  CB  ARG   291      83.701  93.711  75.983  1.00  0.00           C  
ATOM   4528  CG  ARG   291      83.823  92.232  75.888  1.00  0.00           C  
ATOM   4529  CD  ARG   291      84.762  91.691  74.814  1.00  0.00           C  
ATOM   4530  NE  ARG   291      84.048  91.140  73.652  1.00  0.00           N  
ATOM   4531  CZ  ARG   291      83.347  89.987  73.576  1.00  0.00           C  
ATOM   4532  NH1 ARG   291      83.151  89.275  74.598  1.00  0.00           N1+
ATOM   4533  NH2 ARG   291      82.810  89.593  72.481  1.00  0.00           N  
ATOM   4534  H   ARG   291      83.315  96.299  77.221  1.00  0.00           H  
ATOM   4535  HA  ARG   291      82.092  93.539  77.276  1.00  0.00           H  
ATOM   4536  HB2 ARG   291      83.125  94.163  75.176  1.00  0.00           H  
ATOM   4537  HB3 ARG   291      84.604  94.315  76.077  1.00  0.00           H  
ATOM   4538  HG2 ARG   291      84.186  91.847  76.841  1.00  0.00           H  
ATOM   4539  HG3 ARG   291      82.840  91.794  75.714  1.00  0.00           H  
ATOM   4540  HD2 ARG   291      85.344  92.529  74.432  1.00  0.00           H  
ATOM   4541  HD3 ARG   291      85.300  90.853  75.258  1.00  0.00           H  
ATOM   4542  HE  ARG   291      84.100  91.471  72.699  1.00  0.00           H  
ATOM   4543 HH11 ARG   291      83.610  89.391  75.491  1.00  0.00           H  
ATOM   4544 HH12 ARG   291      82.736  88.355  74.589  1.00  0.00           H  
ATOM   4545 HH21 ARG   291      82.999  90.116  71.638  1.00  0.00           H  
ATOM   4546 HH22 ARG   291      82.147  88.833  72.532  1.00  0.00           H  
ATOM   4547  N   ILE   292      83.347  92.841  79.343  1.00  0.00           N  
ATOM   4548  CA  ILE   292      84.094  92.410  80.542  1.00  0.00           C  
ATOM   4549  C   ILE   292      85.356  91.637  80.129  1.00  0.00           C  
ATOM   4550  O   ILE   292      85.359  90.764  79.237  1.00  0.00           O  
ATOM   4551  CB  ILE   292      83.088  91.612  81.385  1.00  0.00           C  
ATOM   4552  CG1 ILE   292      82.196  92.592  82.144  1.00  0.00           C  
ATOM   4553  CG2 ILE   292      83.894  90.816  82.452  1.00  0.00           C  
ATOM   4554  CD1 ILE   292      80.895  92.037  82.728  1.00  0.00           C  
ATOM   4555  H   ILE   292      82.482  92.396  79.071  1.00  0.00           H  
ATOM   4556  HA  ILE   292      84.421  93.269  81.128  1.00  0.00           H  
ATOM   4557  HB  ILE   292      82.614  90.842  80.776  1.00  0.00           H  
ATOM   4558 HG12 ILE   292      82.757  93.186  82.867  1.00  0.00           H  
ATOM   4559 HG13 ILE   292      81.832  93.288  81.388  1.00  0.00           H  
ATOM   4560 HG21 ILE   292      84.528  90.025  82.050  1.00  0.00           H  
ATOM   4561 HG22 ILE   292      84.563  91.434  83.051  1.00  0.00           H  
ATOM   4562 HG23 ILE   292      83.232  90.302  83.149  1.00  0.00           H  
ATOM   4563 HD11 ILE   292      80.291  91.969  81.823  1.00  0.00           H  
ATOM   4564 HD12 ILE   292      81.109  91.040  83.115  1.00  0.00           H  
ATOM   4565 HD13 ILE   292      80.415  92.706  83.442  1.00  0.00           H  
ATOM   4566  N   ALA   293      86.453  91.918  80.828  1.00  0.00           N  
ATOM   4567  CA  ALA   293      87.772  91.319  80.577  1.00  0.00           C  
ATOM   4568  C   ALA   293      87.766  89.755  81.001  1.00  0.00           C  
ATOM   4569  O   ALA   293      87.384  89.392  82.110  1.00  0.00           O  
ATOM   4570  CB  ALA   293      88.863  92.036  81.377  1.00  0.00           C  
ATOM   4571  H   ALA   293      86.378  92.553  81.610  1.00  0.00           H  
ATOM   4572  HA  ALA   293      87.945  91.463  79.510  1.00  0.00           H  
ATOM   4573  HB1 ALA   293      88.659  91.999  82.447  1.00  0.00           H  
ATOM   4574  HB2 ALA   293      89.761  91.454  81.167  1.00  0.00           H  
ATOM   4575  HB3 ALA   293      89.060  93.102  81.264  1.00  0.00           H  
ATOM   4576  N   PRO   294      88.334  88.857  80.120  1.00  0.00           N  
ATOM   4577  CA  PRO   294      88.549  87.463  80.358  1.00  0.00           C  
ATOM   4578  C   PRO   294      89.678  87.233  81.360  1.00  0.00           C  
ATOM   4579  O   PRO   294      90.719  87.909  81.478  1.00  0.00           O  
ATOM   4580  CB  PRO   294      88.943  86.820  78.999  1.00  0.00           C  
ATOM   4581  CG  PRO   294      89.510  87.956  78.166  1.00  0.00           C  
ATOM   4582  CD  PRO   294      88.959  89.258  78.881  1.00  0.00           C  
ATOM   4583  HA  PRO   294      87.703  86.880  80.722  1.00  0.00           H  
ATOM   4584  HB2 PRO   294      89.732  86.078  79.123  1.00  0.00           H  
ATOM   4585  HB3 PRO   294      88.062  86.334  78.579  1.00  0.00           H  
ATOM   4586  HG2 PRO   294      90.597  87.897  78.119  1.00  0.00           H  
ATOM   4587  HG3 PRO   294      89.190  87.930  77.124  1.00  0.00           H  
ATOM   4588  HD2 PRO   294      89.724  90.033  78.924  1.00  0.00           H  
ATOM   4589  HD3 PRO   294      88.224  89.689  78.201  1.00  0.00           H  
ATOM   4590  N   TRP   295      89.540  86.107  82.051  1.00  0.00           N  
ATOM   4591  CA  TRP   295      90.616  85.584  82.968  1.00  0.00           C  
ATOM   4592  C   TRP   295      91.763  84.840  82.094  1.00  0.00           C  
ATOM   4593  O   TRP   295      91.485  84.128  81.118  1.00  0.00           O  
ATOM   4594  CB  TRP   295      89.915  84.671  83.928  1.00  0.00           C  
ATOM   4595  CG  TRP   295      90.750  84.075  85.014  1.00  0.00           C  
ATOM   4596  CD1 TRP   295      90.953  84.624  86.274  1.00  0.00           C  
ATOM   4597  CD2 TRP   295      91.639  82.855  84.975  1.00  0.00           C  
ATOM   4598  CE2 TRP   295      92.066  82.631  86.291  1.00  0.00           C  
ATOM   4599  CE3 TRP   295      91.955  81.906  83.958  1.00  0.00           C  
ATOM   4600  NE1 TRP   295      91.749  83.796  86.927  1.00  0.00           N  
ATOM   4601  CZ2 TRP   295      92.701  81.473  86.641  1.00  0.00           C  
ATOM   4602  CZ3 TRP   295      92.577  80.688  84.336  1.00  0.00           C  
ATOM   4603  CH2 TRP   295      92.968  80.455  85.682  1.00  0.00           C  
ATOM   4604  H   TRP   295      88.778  85.581  81.647  1.00  0.00           H  
ATOM   4605  HA  TRP   295      91.091  86.346  83.586  1.00  0.00           H  
ATOM   4606  HB2 TRP   295      89.098  85.240  84.372  1.00  0.00           H  
ATOM   4607  HB3 TRP   295      89.544  83.808  83.376  1.00  0.00           H  
ATOM   4608  HD1 TRP   295      90.534  85.573  86.574  1.00  0.00           H  
ATOM   4609  HE1 TRP   295      92.113  83.985  87.850  1.00  0.00           H  
ATOM   4610  HE3 TRP   295      91.556  82.076  82.969  1.00  0.00           H  
ATOM   4611  HZ2 TRP   295      93.081  81.277  87.632  1.00  0.00           H  
ATOM   4612  HZ3 TRP   295      92.838  79.951  83.591  1.00  0.00           H  
ATOM   4613  HH2 TRP   295      93.310  79.476  85.982  1.00  0.00           H  
ATOM   4614  N   ILE   296      93.000  85.029  82.514  1.00  0.00           N  
ATOM   4615  CA  ILE   296      94.156  84.514  81.747  1.00  0.00           C  
ATOM   4616  C   ILE   296      94.984  83.585  82.552  1.00  0.00           C  
ATOM   4617  O   ILE   296      95.551  83.947  83.506  1.00  0.00           O  
ATOM   4618  CB  ILE   296      95.139  85.665  81.225  1.00  0.00           C  
ATOM   4619  CG1 ILE   296      94.317  86.711  80.411  1.00  0.00           C  
ATOM   4620  CG2 ILE   296      96.313  85.114  80.473  1.00  0.00           C  
ATOM   4621  CD1 ILE   296      95.180  88.006  80.011  1.00  0.00           C  
ATOM   4622  H   ILE   296      93.216  85.737  83.201  1.00  0.00           H  
ATOM   4623  HA  ILE   296      93.723  83.963  80.913  1.00  0.00           H  
ATOM   4624  HB  ILE   296      95.559  86.265  82.033  1.00  0.00           H  
ATOM   4625 HG12 ILE   296      93.924  86.255  79.503  1.00  0.00           H  
ATOM   4626 HG13 ILE   296      93.503  87.100  81.023  1.00  0.00           H  
ATOM   4627 HG21 ILE   296      96.908  85.884  79.982  1.00  0.00           H  
ATOM   4628 HG22 ILE   296      97.040  84.611  81.111  1.00  0.00           H  
ATOM   4629 HG23 ILE   296      95.864  84.492  79.699  1.00  0.00           H  
ATOM   4630 HD11 ILE   296      95.561  88.508  80.901  1.00  0.00           H  
ATOM   4631 HD12 ILE   296      96.134  87.660  79.612  1.00  0.00           H  
ATOM   4632 HD13 ILE   296      94.778  88.735  79.308  1.00  0.00           H  
ATOM   4633  N   MET   297      95.029  82.361  82.105  1.00  0.00           N  
ATOM   4634  CA  MET   297      95.913  81.344  82.746  1.00  0.00           C  
ATOM   4635  C   MET   297      97.354  81.761  82.563  1.00  0.00           C  
ATOM   4636  O   MET   297      97.762  81.903  81.396  1.00  0.00           O  
ATOM   4637  CB  MET   297      95.577  79.974  82.162  1.00  0.00           C  
ATOM   4638  CG  MET   297      96.425  78.927  82.987  1.00  0.00           C  
ATOM   4639  SD  MET   297      95.925  77.197  82.689  1.00  0.00           S  
ATOM   4640  CE  MET   297      94.143  77.220  83.046  1.00  0.00           C  
ATOM   4641  H   MET   297      94.529  82.155  81.252  1.00  0.00           H  
ATOM   4642  HA  MET   297      95.664  81.388  83.806  1.00  0.00           H  
ATOM   4643  HB2 MET   297      94.494  79.848  82.165  1.00  0.00           H  
ATOM   4644  HB3 MET   297      95.936  79.987  81.133  1.00  0.00           H  
ATOM   4645  HG2 MET   297      97.412  78.983  82.527  1.00  0.00           H  
ATOM   4646  HG3 MET   297      96.579  79.047  84.059  1.00  0.00           H  
ATOM   4647  HE1 MET   297      93.467  77.606  82.283  1.00  0.00           H  
ATOM   4648  HE2 MET   297      93.849  76.186  83.227  1.00  0.00           H  
ATOM   4649  HE3 MET   297      94.013  77.818  83.948  1.00  0.00           H  
ATOM   4650  N   THR   298      98.158  81.962  83.658  1.00  0.00           N  
ATOM   4651  CA  THR   298      99.473  82.612  83.579  1.00  0.00           C  
ATOM   4652  C   THR   298     100.525  81.834  82.644  1.00  0.00           C  
ATOM   4653  O   THR   298     101.017  80.774  83.005  1.00  0.00           O  
ATOM   4654  CB  THR   298      99.950  82.937  85.043  1.00  0.00           C  
ATOM   4655  CG2 THR   298     100.896  84.105  85.128  1.00  0.00           C  
ATOM   4656  OG1 THR   298      98.928  83.376  85.809  1.00  0.00           O  
ATOM   4657  H   THR   298      97.794  81.803  84.587  1.00  0.00           H  
ATOM   4658  HA  THR   298      99.272  83.566  83.090  1.00  0.00           H  
ATOM   4659  HB  THR   298     100.456  82.052  85.432  1.00  0.00           H  
ATOM   4660  HG1 THR   298      98.422  82.564  85.895  1.00  0.00           H  
ATOM   4661 HG21 THR   298     101.825  83.789  84.653  1.00  0.00           H  
ATOM   4662 HG22 THR   298     100.375  84.916  84.619  1.00  0.00           H  
ATOM   4663 HG23 THR   298     101.225  84.295  86.150  1.00  0.00           H  
ATOM   4664  N   PRO   299     100.851  82.394  81.504  1.00  0.00           N  
ATOM   4665  CA  PRO   299     101.550  81.723  80.336  1.00  0.00           C  
ATOM   4666  C   PRO   299     102.799  80.931  80.738  1.00  0.00           C  
ATOM   4667  O   PRO   299     103.530  81.153  81.727  1.00  0.00           O  
ATOM   4668  CB  PRO   299     101.941  82.828  79.371  1.00  0.00           C  
ATOM   4669  CG  PRO   299     100.763  83.827  79.509  1.00  0.00           C  
ATOM   4670  CD  PRO   299     100.395  83.642  80.962  1.00  0.00           C  
ATOM   4671  HA  PRO   299     100.774  81.189  79.787  1.00  0.00           H  
ATOM   4672  HB2 PRO   299     102.850  83.310  79.732  1.00  0.00           H  
ATOM   4673  HB3 PRO   299     102.063  82.390  78.380  1.00  0.00           H  
ATOM   4674  HG2 PRO   299     101.121  84.838  79.314  1.00  0.00           H  
ATOM   4675  HG3 PRO   299      99.967  83.729  78.771  1.00  0.00           H  
ATOM   4676  HD2 PRO   299     100.800  84.496  81.505  1.00  0.00           H  
ATOM   4677  HD3 PRO   299      99.312  83.756  80.927  1.00  0.00           H  
ATOM   4678  N   ASN   300     102.851  79.766  80.025  1.00  0.00           N  
ATOM   4679  CA  ASN   300     103.804  78.624  80.190  1.00  0.00           C  
ATOM   4680  C   ASN   300     105.279  79.119  80.225  1.00  0.00           C  
ATOM   4681  O   ASN   300     106.052  78.654  81.135  1.00  0.00           O  
ATOM   4682  CB  ASN   300     103.561  77.621  79.094  1.00  0.00           C  
ATOM   4683  CG  ASN   300     104.340  76.388  79.440  1.00  0.00           C  
ATOM   4684  ND2 ASN   300     103.651  75.391  79.779  1.00  0.00           N  
ATOM   4685  OD1 ASN   300     105.569  76.346  79.327  1.00  0.00           O  
ATOM   4686  H   ASN   300     102.142  79.591  79.327  1.00  0.00           H  
ATOM   4687  HA  ASN   300     103.531  78.093  81.102  1.00  0.00           H  
ATOM   4688  HB2 ASN   300     102.527  77.291  78.999  1.00  0.00           H  
ATOM   4689  HB3 ASN   300     103.953  78.083  78.188  1.00  0.00           H  
ATOM   4690 HD21 ASN   300     104.106  74.587  80.188  1.00  0.00           H  
ATOM   4691 HD22 ASN   300     102.650  75.331  79.901  1.00  0.00           H  
ATOM   4692  N   ILE   301     105.718  79.910  79.270  1.00  0.00           N  
ATOM   4693  CA  ILE   301     107.158  80.149  79.017  1.00  0.00           C  
ATOM   4694  C   ILE   301     107.790  81.275  79.882  1.00  0.00           C  
ATOM   4695  O   ILE   301     108.967  81.549  79.833  1.00  0.00           O  
ATOM   4696  CB  ILE   301     107.470  80.333  77.583  1.00  0.00           C  
ATOM   4697  CG1 ILE   301     106.997  81.667  76.892  1.00  0.00           C  
ATOM   4698  CG2 ILE   301     107.001  79.128  76.681  1.00  0.00           C  
ATOM   4699  CD1 ILE   301     107.568  81.956  75.566  1.00  0.00           C  
ATOM   4700  H   ILE   301     105.112  80.159  78.501  1.00  0.00           H  
ATOM   4701  HA  ILE   301     107.605  79.212  79.350  1.00  0.00           H  
ATOM   4702  HB  ILE   301     108.559  80.303  77.544  1.00  0.00           H  
ATOM   4703 HG12 ILE   301     105.915  81.785  76.847  1.00  0.00           H  
ATOM   4704 HG13 ILE   301     107.343  82.500  77.505  1.00  0.00           H  
ATOM   4705 HG21 ILE   301     107.424  78.169  76.981  1.00  0.00           H  
ATOM   4706 HG22 ILE   301     105.922  79.099  76.828  1.00  0.00           H  
ATOM   4707 HG23 ILE   301     107.303  79.355  75.658  1.00  0.00           H  
ATOM   4708 HD11 ILE   301     107.249  82.926  75.184  1.00  0.00           H  
ATOM   4709 HD12 ILE   301     108.651  81.926  75.681  1.00  0.00           H  
ATOM   4710 HD13 ILE   301     107.317  81.140  74.889  1.00  0.00           H  
ATOM   4711  N   LEU   302     107.001  81.972  80.635  1.00  0.00           N  
ATOM   4712  CA  LEU   302     107.420  83.111  81.433  1.00  0.00           C  
ATOM   4713  C   LEU   302     108.061  82.597  82.760  1.00  0.00           C  
ATOM   4714  O   LEU   302     107.436  81.687  83.304  1.00  0.00           O  
ATOM   4715  CB  LEU   302     106.233  84.107  81.581  1.00  0.00           C  
ATOM   4716  CG  LEU   302     106.038  85.246  80.499  1.00  0.00           C  
ATOM   4717  CD1 LEU   302     106.917  86.503  80.510  1.00  0.00           C  
ATOM   4718  CD2 LEU   302     106.113  84.696  79.116  1.00  0.00           C  
ATOM   4719  H   LEU   302     106.048  81.641  80.685  1.00  0.00           H  
ATOM   4720  HA  LEU   302     108.186  83.563  80.803  1.00  0.00           H  
ATOM   4721  HB2 LEU   302     105.358  83.457  81.601  1.00  0.00           H  
ATOM   4722  HB3 LEU   302     106.285  84.622  82.540  1.00  0.00           H  
ATOM   4723  HG  LEU   302     105.063  85.706  80.658  1.00  0.00           H  
ATOM   4724 HD11 LEU   302     107.871  86.409  79.992  1.00  0.00           H  
ATOM   4725 HD12 LEU   302     106.483  87.407  80.082  1.00  0.00           H  
ATOM   4726 HD13 LEU   302     107.172  86.800  81.528  1.00  0.00           H  
ATOM   4727 HD21 LEU   302     107.173  84.553  78.904  1.00  0.00           H  
ATOM   4728 HD22 LEU   302     105.609  83.731  79.076  1.00  0.00           H  
ATOM   4729 HD23 LEU   302     105.640  85.370  78.401  1.00  0.00           H  
ATOM   4730  N   PRO   303     109.237  83.078  83.226  1.00  0.00           N  
ATOM   4731  CA  PRO   303     109.968  82.739  84.435  1.00  0.00           C  
ATOM   4732  C   PRO   303     109.036  82.900  85.659  1.00  0.00           C  
ATOM   4733  O   PRO   303     108.063  83.625  85.646  1.00  0.00           O  
ATOM   4734  CB  PRO   303     111.159  83.717  84.507  1.00  0.00           C  
ATOM   4735  CG  PRO   303     111.407  83.992  83.065  1.00  0.00           C  
ATOM   4736  CD  PRO   303     109.994  83.989  82.440  1.00  0.00           C  
ATOM   4737  HA  PRO   303     110.345  81.730  84.267  1.00  0.00           H  
ATOM   4738  HB2 PRO   303     110.987  84.588  85.138  1.00  0.00           H  
ATOM   4739  HB3 PRO   303     111.982  83.202  85.003  1.00  0.00           H  
ATOM   4740  HG2 PRO   303     111.930  84.925  82.856  1.00  0.00           H  
ATOM   4741  HG3 PRO   303     111.932  83.106  82.706  1.00  0.00           H  
ATOM   4742  HD2 PRO   303     109.516  84.944  82.655  1.00  0.00           H  
ATOM   4743  HD3 PRO   303     110.207  83.765  81.394  1.00  0.00           H  
ATOM   4744  N   PRO   304     109.345  82.136  86.779  1.00  0.00           N  
ATOM   4745  CA  PRO   304     108.616  82.216  88.058  1.00  0.00           C  
ATOM   4746  C   PRO   304     108.681  83.589  88.772  1.00  0.00           C  
ATOM   4747  O   PRO   304     109.744  84.203  88.951  1.00  0.00           O  
ATOM   4748  CB  PRO   304     109.152  81.091  88.926  1.00  0.00           C  
ATOM   4749  CG  PRO   304     109.982  80.223  87.989  1.00  0.00           C  
ATOM   4750  CD  PRO   304     110.404  81.203  86.837  1.00  0.00           C  
ATOM   4751  HA  PRO   304     107.545  82.014  88.071  1.00  0.00           H  
ATOM   4752  HB2 PRO   304     109.749  81.418  89.777  1.00  0.00           H  
ATOM   4753  HB3 PRO   304     108.279  80.563  89.310  1.00  0.00           H  
ATOM   4754  HG2 PRO   304     110.844  79.768  88.477  1.00  0.00           H  
ATOM   4755  HG3 PRO   304     109.310  79.489  87.544  1.00  0.00           H  
ATOM   4756  HD2 PRO   304     111.301  81.787  87.042  1.00  0.00           H  
ATOM   4757  HD3 PRO   304     110.526  80.613  85.929  1.00  0.00           H  
ATOM   4758  N   VAL   305     107.516  83.928  89.312  1.00  0.00           N  
ATOM   4759  CA  VAL   305     107.348  85.024  90.376  1.00  0.00           C  
ATOM   4760  C   VAL   305     107.467  84.463  91.730  1.00  0.00           C  
ATOM   4761  O   VAL   305     108.195  85.001  92.505  1.00  0.00           O  
ATOM   4762  CB  VAL   305     106.069  85.952  90.344  1.00  0.00           C  
ATOM   4763  CG1 VAL   305     106.095  86.981  91.461  1.00  0.00           C  
ATOM   4764  CG2 VAL   305     106.000  86.772  89.036  1.00  0.00           C  
ATOM   4765  H   VAL   305     106.694  83.349  89.209  1.00  0.00           H  
ATOM   4766  HA  VAL   305     108.213  85.686  90.338  1.00  0.00           H  
ATOM   4767  HB  VAL   305     105.137  85.391  90.293  1.00  0.00           H  
ATOM   4768 HG11 VAL   305     105.208  87.602  91.326  1.00  0.00           H  
ATOM   4769 HG12 VAL   305     105.962  86.406  92.377  1.00  0.00           H  
ATOM   4770 HG13 VAL   305     107.090  87.404  91.595  1.00  0.00           H  
ATOM   4771 HG21 VAL   305     105.847  86.112  88.182  1.00  0.00           H  
ATOM   4772 HG22 VAL   305     105.068  87.335  88.981  1.00  0.00           H  
ATOM   4773 HG23 VAL   305     106.761  87.553  89.046  1.00  0.00           H  
ATOM   4774  N   SER   306     106.827  83.294  92.019  1.00  0.00           N  
ATOM   4775  CA  SER   306     107.067  82.528  93.235  1.00  0.00           C  
ATOM   4776  C   SER   306     106.585  81.055  93.026  1.00  0.00           C  
ATOM   4777  O   SER   306     106.044  80.661  92.026  1.00  0.00           O  
ATOM   4778  CB  SER   306     106.342  83.169  94.428  1.00  0.00           C  
ATOM   4779  OG  SER   306     104.931  83.060  94.471  1.00  0.00           O  
ATOM   4780  H   SER   306     106.199  82.943  91.310  1.00  0.00           H  
ATOM   4781  HA  SER   306     108.147  82.650  93.311  1.00  0.00           H  
ATOM   4782  HB2 SER   306     106.750  82.705  95.327  1.00  0.00           H  
ATOM   4783  HB3 SER   306     106.573  84.226  94.553  1.00  0.00           H  
ATOM   4784  HG  SER   306     104.585  82.963  95.361  1.00  0.00           H  
ATOM   4785  N   VAL   307     106.977  80.151  93.968  1.00  0.00           N  
ATOM   4786  CA  VAL   307     106.594  78.728  94.068  1.00  0.00           C  
ATOM   4787  C   VAL   307     105.936  78.547  95.498  1.00  0.00           C  
ATOM   4788  O   VAL   307     106.458  79.011  96.532  1.00  0.00           O  
ATOM   4789  CB  VAL   307     107.868  77.874  94.065  1.00  0.00           C  
ATOM   4790  CG1 VAL   307     107.567  76.450  94.241  1.00  0.00           C  
ATOM   4791  CG2 VAL   307     108.470  78.045  92.661  1.00  0.00           C  
ATOM   4792  H   VAL   307     107.558  80.549  94.692  1.00  0.00           H  
ATOM   4793  HA  VAL   307     105.923  78.504  93.239  1.00  0.00           H  
ATOM   4794  HB  VAL   307     108.627  78.141  94.800  1.00  0.00           H  
ATOM   4795 HG11 VAL   307     107.236  76.226  95.255  1.00  0.00           H  
ATOM   4796 HG12 VAL   307     106.793  75.955  93.655  1.00  0.00           H  
ATOM   4797 HG13 VAL   307     108.519  75.933  94.121  1.00  0.00           H  
ATOM   4798 HG21 VAL   307     108.984  79.002  92.565  1.00  0.00           H  
ATOM   4799 HG22 VAL   307     109.242  77.283  92.554  1.00  0.00           H  
ATOM   4800 HG23 VAL   307     107.797  78.061  91.804  1.00  0.00           H  
ATOM   4801  N   PHE   308     104.791  77.909  95.516  1.00  0.00           N  
ATOM   4802  CA  PHE   308     103.981  77.673  96.694  1.00  0.00           C  
ATOM   4803  C   PHE   308     104.160  76.238  97.223  1.00  0.00           C  
ATOM   4804  O   PHE   308     104.185  75.293  96.440  1.00  0.00           O  
ATOM   4805  CB  PHE   308     102.584  78.094  96.479  1.00  0.00           C  
ATOM   4806  CG  PHE   308     102.330  79.611  96.327  1.00  0.00           C  
ATOM   4807  CD1 PHE   308     102.154  80.403  97.489  1.00  0.00           C  
ATOM   4808  CD2 PHE   308     102.469  80.287  95.138  1.00  0.00           C  
ATOM   4809  CE1 PHE   308     101.884  81.813  97.451  1.00  0.00           C  
ATOM   4810  CE2 PHE   308     102.106  81.636  95.064  1.00  0.00           C  
ATOM   4811  CZ  PHE   308     101.929  82.475  96.184  1.00  0.00           C  
ATOM   4812  H   PHE   308     104.509  77.443  94.666  1.00  0.00           H  
ATOM   4813  HA  PHE   308     104.437  78.203  97.530  1.00  0.00           H  
ATOM   4814  HB2 PHE   308     102.294  77.512  95.605  1.00  0.00           H  
ATOM   4815  HB3 PHE   308     101.949  77.856  97.333  1.00  0.00           H  
ATOM   4816  HD1 PHE   308     102.231  79.919  98.451  1.00  0.00           H  
ATOM   4817  HD2 PHE   308     102.625  79.689  94.253  1.00  0.00           H  
ATOM   4818  HE1 PHE   308     101.760  82.441  98.320  1.00  0.00           H  
ATOM   4819  HE2 PHE   308     102.091  82.137  94.108  1.00  0.00           H  
ATOM   4820  HZ  PHE   308     101.812  83.540  96.052  1.00  0.00           H  
ATOM   4821  N   VAL   309     104.173  76.009  98.521  1.00  0.00           N  
ATOM   4822  CA  VAL   309     104.326  74.618  99.143  1.00  0.00           C  
ATOM   4823  C   VAL   309     103.566  74.519 100.509  1.00  0.00           C  
ATOM   4824  O   VAL   309     103.461  75.550 101.216  1.00  0.00           O  
ATOM   4825  CB  VAL   309     105.812  74.332  99.355  1.00  0.00           C  
ATOM   4826  CG1 VAL   309     106.519  75.220 100.301  1.00  0.00           C  
ATOM   4827  CG2 VAL   309     106.073  72.801  99.695  1.00  0.00           C  
ATOM   4828  H   VAL   309     103.994  76.824  99.092  1.00  0.00           H  
ATOM   4829  HA  VAL   309     103.916  73.784  98.573  1.00  0.00           H  
ATOM   4830  HB  VAL   309     106.296  74.517  98.396  1.00  0.00           H  
ATOM   4831 HG11 VAL   309     106.249  74.931 101.317  1.00  0.00           H  
ATOM   4832 HG12 VAL   309     107.564  75.109 100.013  1.00  0.00           H  
ATOM   4833 HG13 VAL   309     106.277  76.255 100.059  1.00  0.00           H  
ATOM   4834 HG21 VAL   309     105.599  72.646 100.664  1.00  0.00           H  
ATOM   4835 HG22 VAL   309     105.690  72.049  99.005  1.00  0.00           H  
ATOM   4836 HG23 VAL   309     107.134  72.725  99.933  1.00  0.00           H  
ATOM   4837  N   CYS   310     102.933  73.385 100.784  1.00  0.00           N  
ATOM   4838  CA  CYS   310     102.484  72.939 102.146  1.00  0.00           C  
ATOM   4839  C   CYS   310     103.611  72.382 103.007  1.00  0.00           C  
ATOM   4840  O   CYS   310     104.209  71.337 102.697  1.00  0.00           O  
ATOM   4841  CB  CYS   310     101.235  72.009 101.998  1.00  0.00           C  
ATOM   4842  SG  CYS   310      99.991  72.840 101.003  1.00  0.00           S  
ATOM   4843  H   CYS   310     102.853  72.625 100.123  1.00  0.00           H  
ATOM   4844  HA  CYS   310     102.080  73.780 102.710  1.00  0.00           H  
ATOM   4845  HB2 CYS   310     101.644  71.126 101.505  1.00  0.00           H  
ATOM   4846  HB3 CYS   310     100.831  71.694 102.960  1.00  0.00           H  
ATOM   4847  HG  CYS   310     100.573  72.600  99.825  1.00  0.00           H  
ATOM   4848  N   CYS   311     103.606  72.797 104.314  1.00  0.00           N  
ATOM   4849  CA  CYS   311     104.492  72.401 105.338  1.00  0.00           C  
ATOM   4850  C   CYS   311     103.728  71.595 106.505  1.00  0.00           C  
ATOM   4851  O   CYS   311     102.499  71.728 106.495  1.00  0.00           O  
ATOM   4852  CB  CYS   311     105.433  73.564 105.714  1.00  0.00           C  
ATOM   4853  SG  CYS   311     106.507  73.864 104.203  1.00  0.00           S  
ATOM   4854  H   CYS   311     103.047  73.604 104.551  1.00  0.00           H  
ATOM   4855  HA  CYS   311     105.068  71.613 104.853  1.00  0.00           H  
ATOM   4856  HB2 CYS   311     104.868  74.478 105.897  1.00  0.00           H  
ATOM   4857  HB3 CYS   311     106.075  73.234 106.530  1.00  0.00           H  
ATOM   4858  HG  CYS   311     107.288  72.789 104.335  1.00  0.00           H  
ATOM   4859  N   MET   312     104.381  70.986 107.519  1.00  0.00           N  
ATOM   4860  CA  MET   312     105.818  70.713 107.640  1.00  0.00           C  
ATOM   4861  C   MET   312     106.044  69.274 107.105  1.00  0.00           C  
ATOM   4862  O   MET   312     105.319  68.404 107.434  1.00  0.00           O  
ATOM   4863  CB  MET   312     106.463  70.942 109.036  1.00  0.00           C  
ATOM   4864  CG  MET   312     106.051  69.927 110.179  1.00  0.00           C  
ATOM   4865  SD  MET   312     104.506  70.369 110.868  1.00  0.00           S  
ATOM   4866  CE  MET   312     103.824  68.737 111.175  1.00  0.00           C  
ATOM   4867  H   MET   312     103.732  70.425 108.051  1.00  0.00           H  
ATOM   4868  HA  MET   312     106.302  71.405 106.951  1.00  0.00           H  
ATOM   4869  HB2 MET   312     107.543  70.843 108.927  1.00  0.00           H  
ATOM   4870  HB3 MET   312     106.297  71.995 109.259  1.00  0.00           H  
ATOM   4871  HG2 MET   312     106.000  68.933 109.735  1.00  0.00           H  
ATOM   4872  HG3 MET   312     106.804  70.056 110.957  1.00  0.00           H  
ATOM   4873  HE1 MET   312     104.337  68.186 111.963  1.00  0.00           H  
ATOM   4874  HE2 MET   312     102.735  68.722 111.215  1.00  0.00           H  
ATOM   4875  HE3 MET   312     104.193  68.186 110.309  1.00  0.00           H  
ATOM   4876  N   LYS   313     107.065  68.999 106.301  1.00  0.00           N  
ATOM   4877  CA  LYS   313     107.429  67.658 105.798  1.00  0.00           C  
ATOM   4878  C   LYS   313     107.468  66.582 106.850  1.00  0.00           C  
ATOM   4879  O   LYS   313     106.948  65.484 106.573  1.00  0.00           O  
ATOM   4880  CB  LYS   313     108.637  67.742 104.859  1.00  0.00           C  
ATOM   4881  CG  LYS   313     109.133  66.395 104.341  1.00  0.00           C  
ATOM   4882  CD  LYS   313     110.463  66.564 103.507  1.00  0.00           C  
ATOM   4883  CE  LYS   313     111.586  67.350 104.079  1.00  0.00           C  
ATOM   4884  NZ  LYS   313     112.241  66.587 105.157  1.00  0.00           N1+
ATOM   4885  H   LYS   313     107.640  69.780 106.017  1.00  0.00           H  
ATOM   4886  HA  LYS   313     106.554  67.301 105.255  1.00  0.00           H  
ATOM   4887  HB2 LYS   313     108.459  68.461 104.059  1.00  0.00           H  
ATOM   4888  HB3 LYS   313     109.487  68.137 105.415  1.00  0.00           H  
ATOM   4889  HG2 LYS   313     109.253  65.664 105.140  1.00  0.00           H  
ATOM   4890  HG3 LYS   313     108.326  65.977 103.739  1.00  0.00           H  
ATOM   4891  HD2 LYS   313     110.881  65.617 103.165  1.00  0.00           H  
ATOM   4892  HD3 LYS   313     110.112  66.993 102.569  1.00  0.00           H  
ATOM   4893  HE2 LYS   313     112.199  67.491 103.188  1.00  0.00           H  
ATOM   4894  HE3 LYS   313     111.242  68.360 104.304  1.00  0.00           H  
ATOM   4895  HZ1 LYS   313     112.628  65.758 104.729  1.00  0.00           H  
ATOM   4896  HZ2 LYS   313     112.937  67.170 105.600  1.00  0.00           H  
ATOM   4897  HZ3 LYS   313     111.537  66.316 105.828  1.00  0.00           H  
ATOM   4898  N   ASP   314     108.222  66.748 107.986  1.00  0.00           N  
ATOM   4899  CA  ASP   314     109.185  67.749 108.430  1.00  0.00           C  
ATOM   4900  C   ASP   314     110.554  67.446 107.835  1.00  0.00           C  
ATOM   4901  O   ASP   314     111.349  68.394 107.657  1.00  0.00           O  
ATOM   4902  CB  ASP   314     109.136  67.831 109.923  1.00  0.00           C  
ATOM   4903  CG  ASP   314     109.223  66.623 110.692  1.00  0.00           C  
ATOM   4904  OD1 ASP   314     109.149  66.763 111.965  1.00  0.00           O  
ATOM   4905  OD2 ASP   314     109.092  65.453 110.284  1.00  0.00           O1-
ATOM   4906  OXT ASP   314     110.863  66.350 107.481  1.00  0.00           O1-
ATOM   4907  H   ASP   314     108.132  66.025 108.685  1.00  0.00           H  
ATOM   4908  HA  ASP   314     109.025  68.753 108.037  1.00  0.00           H  
ATOM   4909  HB2 ASP   314     109.937  68.465 110.303  1.00  0.00           H  
ATOM   4910  HB3 ASP   314     108.205  68.345 110.159  1.00  0.00           H  
ATOM   4911  N   THR   315     116.774  80.092  88.495  1.00  0.00           N  
ATOM   4912  CA  THR   315     116.343  79.695  89.822  1.00  0.00           C  
ATOM   4913  C   THR   315     115.008  80.300  90.237  1.00  0.00           C  
ATOM   4914  O   THR   315     114.548  81.292  89.591  1.00  0.00           O  
ATOM   4915  CB  THR   315     117.472  80.158  90.801  1.00  0.00           C  
ATOM   4916  CG2 THR   315     117.828  81.605  90.862  1.00  0.00           C  
ATOM   4917  OG1 THR   315     117.386  79.609  92.083  1.00  0.00           O  
ATOM   4918  HA  THR   315     116.292  78.607  89.844  1.00  0.00           H  
ATOM   4919  HB  THR   315     118.373  79.710  90.382  1.00  0.00           H  
ATOM   4920  HG1 THR   315     117.762  78.732  91.980  1.00  0.00           H  
ATOM   4921 HG21 THR   315     116.940  82.136  91.207  1.00  0.00           H  
ATOM   4922 HG22 THR   315     118.636  81.803  91.566  1.00  0.00           H  
ATOM   4923 HG23 THR   315     118.165  82.004  89.905  1.00  0.00           H  
ATOM   4924  H1  THR   315     116.035  79.858  87.848  1.00  0.00           H  
ATOM   4925  H2  THR   315     117.629  79.696  88.130  1.00  0.00           H  
ATOM   4926  H3  THR   315     116.864  81.095  88.419  1.00  0.00           H  
ATOM   4927  N   ASN   316     114.390  79.905  91.364  1.00  0.00           N  
ATOM   4928  CA  ASN   316     113.258  80.609  91.854  1.00  0.00           C  
ATOM   4929  C   ASN   316     113.603  82.067  92.315  1.00  0.00           C  
ATOM   4930  O   ASN   316     114.793  82.343  92.586  1.00  0.00           O  
ATOM   4931  CB  ASN   316     112.593  79.696  92.976  1.00  0.00           C  
ATOM   4932  CG  ASN   316     111.170  80.264  93.436  1.00  0.00           C  
ATOM   4933  ND2 ASN   316     110.653  79.880  94.579  1.00  0.00           N  
ATOM   4934  OD1 ASN   316     110.539  81.105  92.768  1.00  0.00           O  
ATOM   4935  H   ASN   316     114.816  79.114  91.825  1.00  0.00           H  
ATOM   4936  HA  ASN   316     112.676  80.817  90.957  1.00  0.00           H  
ATOM   4937  HB2 ASN   316     112.287  78.682  92.718  1.00  0.00           H  
ATOM   4938  HB3 ASN   316     113.241  79.701  93.853  1.00  0.00           H
[truncated: 1,315,149 more chars]
