# Supplementary material for: Molecular Mechanism of Protein Arginine Deiminase 2: A Study Involving Multiple Microsecond Long Molecular Dynamics Simulations
Source: Biochemistry. 2022 Jun 23;61(13):1286–97. doi: 10.1021/acs.biochem.2c00158 (PMC9260958; doi:10.1021/acs.biochem.2c00158)
Supplement: Supplementary file 2 — bi2c00158_si_002.zip [file bi2c00158_si_002.zip › closest/ps3-01-100w-last-frame.pdb]

ATOM      1  N   ARG     1      52.775  71.779 104.512  1.00  0.00           N  
ATOM      2  CA  ARG     1      52.673  70.592 103.610  1.00  0.00           C  
ATOM      3  C   ARG     1      51.357  69.798 103.759  1.00  0.00           C  
ATOM      4  O   ARG     1      50.890  69.670 104.829  1.00  0.00           O  
ATOM      5  CB  ARG     1      53.930  69.706 103.757  1.00  0.00           C  
ATOM      6  CG  ARG     1      54.069  68.711 102.565  1.00  0.00           C  
ATOM      7  CD  ARG     1      54.833  67.424 103.151  1.00  0.00           C  
ATOM      8  NE  ARG     1      56.089  67.772 103.807  1.00  0.00           N  
ATOM      9  CZ  ARG     1      56.446  67.433 105.107  1.00  0.00           C  
ATOM     10  NH1 ARG     1      55.640  66.892 105.973  1.00  0.00           N1+
ATOM     11  NH2 ARG     1      57.581  67.610 105.589  1.00  0.00           N  
ATOM     12  HA  ARG     1      52.644  70.989 102.595  1.00  0.00           H  
ATOM     13  HB2 ARG     1      54.772  70.398 103.750  1.00  0.00           H  
ATOM     14  HB3 ARG     1      53.880  69.108 104.667  1.00  0.00           H  
ATOM     15  HG2 ARG     1      53.228  68.145 102.164  1.00  0.00           H  
ATOM     16  HG3 ARG     1      54.771  69.153 101.857  1.00  0.00           H  
ATOM     17  HD2 ARG     1      54.176  66.830 103.786  1.00  0.00           H  
ATOM     18  HD3 ARG     1      55.045  66.700 102.364  1.00  0.00           H  
ATOM     19  HE  ARG     1      56.810  68.154 103.212  1.00  0.00           H  
ATOM     20 HH11 ARG     1      54.696  66.561 105.836  1.00  0.00           H  
ATOM     21 HH12 ARG     1      55.902  66.723 106.934  1.00  0.00           H  
ATOM     22 HH21 ARG     1      57.793  67.259 106.512  1.00  0.00           H  
ATOM     23 HH22 ARG     1      58.226  68.217 105.102  1.00  0.00           H  
ATOM     24  H1  ARG     1      52.220  72.538 104.143  1.00  0.00           H  
ATOM     25  H2  ARG     1      53.737  72.080 104.578  1.00  0.00           H  
ATOM     26  H3  ARG     1      52.499  71.622 105.471  1.00  0.00           H  
ATOM     27  N   GLU     2      50.753  69.228 102.718  1.00  0.00           N  
ATOM     28  CA  GLU     2      49.356  68.641 102.748  1.00  0.00           C  
ATOM     29  C   GLU     2      49.057  67.669 101.662  1.00  0.00           C  
ATOM     30  O   GLU     2      49.820  67.582 100.709  1.00  0.00           O  
ATOM     31  CB  GLU     2      48.289  69.820 102.804  1.00  0.00           C  
ATOM     32  CG  GLU     2      48.550  70.824 101.728  1.00  0.00           C  
ATOM     33  CD  GLU     2      49.446  72.012 102.095  1.00  0.00           C  
ATOM     34  OE1 GLU     2      49.358  72.566 103.231  1.00  0.00           O  
ATOM     35  OE2 GLU     2      50.336  72.396 101.304  1.00  0.00           O1-
ATOM     36  H   GLU     2      51.325  69.221 101.885  1.00  0.00           H  
ATOM     37  HA  GLU     2      49.175  68.109 103.682  1.00  0.00           H  
ATOM     38  HB2 GLU     2      47.285  69.410 102.693  1.00  0.00           H  
ATOM     39  HB3 GLU     2      48.240  70.324 103.769  1.00  0.00           H  
ATOM     40  HG2 GLU     2      48.913  70.391 100.795  1.00  0.00           H  
ATOM     41  HG3 GLU     2      47.600  71.299 101.484  1.00  0.00           H  
ATOM     42  N   ARG     3      48.002  66.910 101.879  1.00  0.00           N  
ATOM     43  CA  ARG     3      47.557  65.836 101.054  1.00  0.00           C  
ATOM     44  C   ARG     3      46.022  65.743 101.130  1.00  0.00           C  
ATOM     45  O   ARG     3      45.415  65.805 102.117  1.00  0.00           O  
ATOM     46  CB  ARG     3      48.253  64.590 101.462  1.00  0.00           C  
ATOM     47  CG  ARG     3      48.152  63.550 100.366  1.00  0.00           C  
ATOM     48  CD  ARG     3      48.739  62.117 100.611  1.00  0.00           C  
ATOM     49  NE  ARG     3      48.490  61.239  99.485  1.00  0.00           N  
ATOM     50  CZ  ARG     3      48.263  59.934  99.507  1.00  0.00           C  
ATOM     51  NH1 ARG     3      48.506  59.157 100.567  1.00  0.00           N1+
ATOM     52  NH2 ARG     3      47.822  59.289  98.460  1.00  0.00           N  
ATOM     53  H   ARG     3      47.469  67.200 102.687  1.00  0.00           H  
ATOM     54  HA  ARG     3      47.822  66.176 100.052  1.00  0.00           H  
ATOM     55  HB2 ARG     3      49.299  64.886 101.543  1.00  0.00           H  
ATOM     56  HB3 ARG     3      47.676  64.342 102.352  1.00  0.00           H  
ATOM     57  HG2 ARG     3      47.158  63.561  99.919  1.00  0.00           H  
ATOM     58  HG3 ARG     3      48.756  63.940  99.546  1.00  0.00           H  
ATOM     59  HD2 ARG     3      49.815  62.268 100.695  1.00  0.00           H  
ATOM     60  HD3 ARG     3      48.226  61.768 101.507  1.00  0.00           H  
ATOM     61  HE  ARG     3      48.548  61.735  98.607  1.00  0.00           H  
ATOM     62 HH11 ARG     3      48.853  59.547 101.431  1.00  0.00           H  
ATOM     63 HH12 ARG     3      48.042  58.264 100.646  1.00  0.00           H  
ATOM     64 HH21 ARG     3      47.773  59.865  97.632  1.00  0.00           H  
ATOM     65 HH22 ARG     3      48.181  58.345  98.463  1.00  0.00           H  
ATOM     66  N   THR     4      45.367  65.486 100.004  1.00  0.00           N  
ATOM     67  CA  THR     4      43.940  65.011  99.938  1.00  0.00           C  
ATOM     68  C   THR     4      43.833  63.519 100.005  1.00  0.00           C  
ATOM     69  O   THR     4      44.480  62.868  99.206  1.00  0.00           O  
ATOM     70  CB  THR     4      43.360  65.576  98.576  1.00  0.00           C  
ATOM     71  CG2 THR     4      41.824  65.324  98.336  1.00  0.00           C  
ATOM     72  OG1 THR     4      43.477  66.983  98.511  1.00  0.00           O  
ATOM     73  H   THR     4      45.890  65.495  99.140  1.00  0.00           H  
ATOM     74  HA  THR     4      43.401  65.559 100.711  1.00  0.00           H  
ATOM     75  HB  THR     4      43.983  65.202  97.763  1.00  0.00           H  
ATOM     76  HG1 THR     4      44.417  67.143  98.401  1.00  0.00           H  
ATOM     77 HG21 THR     4      41.661  65.729  97.337  1.00  0.00           H  
ATOM     78 HG22 THR     4      41.533  64.274  98.360  1.00  0.00           H  
ATOM     79 HG23 THR     4      41.208  65.903  99.024  1.00  0.00           H  
ATOM     80  N   VAL     5      43.020  62.953 100.887  1.00  0.00           N  
ATOM     81  CA  VAL     5      42.731  61.545 100.920  1.00  0.00           C  
ATOM     82  C   VAL     5      41.190  61.402 101.172  1.00  0.00           C  
ATOM     83  O   VAL     5      40.580  62.377 101.587  1.00  0.00           O  
ATOM     84  CB  VAL     5      43.471  60.739 102.083  1.00  0.00           C  
ATOM     85  CG1 VAL     5      44.976  61.035 101.967  1.00  0.00           C  
ATOM     86  CG2 VAL     5      42.980  61.192 103.442  1.00  0.00           C  
ATOM     87  H   VAL     5      42.442  63.598 101.407  1.00  0.00           H  
ATOM     88  HA  VAL     5      43.098  61.126  99.983  1.00  0.00           H  
ATOM     89  HB  VAL     5      43.286  59.665 102.084  1.00  0.00           H  
ATOM     90 HG11 VAL     5      45.312  61.160 100.938  1.00  0.00           H  
ATOM     91 HG12 VAL     5      45.223  62.008 102.390  1.00  0.00           H  
ATOM     92 HG13 VAL     5      45.470  60.193 102.451  1.00  0.00           H  
ATOM     93 HG21 VAL     5      41.963  60.838 103.611  1.00  0.00           H  
ATOM     94 HG22 VAL     5      43.590  60.808 104.260  1.00  0.00           H  
ATOM     95 HG23 VAL     5      43.077  62.275 103.521  1.00  0.00           H  
ATOM     96  N   ARG     6      40.549  60.240 100.850  1.00  0.00           N  
ATOM     97  CA  ARG     6      39.136  60.017 101.171  1.00  0.00           C  
ATOM     98  C   ARG     6      38.824  58.716 101.901  1.00  0.00           C  
ATOM     99  O   ARG     6      39.370  57.762 101.412  1.00  0.00           O  
ATOM    100  CB  ARG     6      38.299  59.905  99.845  1.00  0.00           C  
ATOM    101  CG  ARG     6      38.687  60.969  98.718  1.00  0.00           C  
ATOM    102  CD  ARG     6      37.672  60.970  97.563  1.00  0.00           C  
ATOM    103  NE  ARG     6      38.097  62.012  96.598  1.00  0.00           N  
ATOM    104  CZ  ARG     6      37.569  63.206  96.430  1.00  0.00           C  
ATOM    105  NH1 ARG     6      36.550  63.659  97.059  1.00  0.00           N1+
ATOM    106  NH2 ARG     6      38.003  64.101  95.590  1.00  0.00           N  
ATOM    107  H   ARG     6      40.971  59.469 100.352  1.00  0.00           H  
ATOM    108  HA  ARG     6      38.685  60.820 101.754  1.00  0.00           H  
ATOM    109  HB2 ARG     6      38.585  58.996  99.316  1.00  0.00           H  
ATOM    110  HB3 ARG     6      37.234  59.932 100.078  1.00  0.00           H  
ATOM    111  HG2 ARG     6      38.634  61.968  99.149  1.00  0.00           H  
ATOM    112  HG3 ARG     6      39.717  60.764  98.424  1.00  0.00           H  
ATOM    113  HD2 ARG     6      37.814  60.020  97.048  1.00  0.00           H  
ATOM    114  HD3 ARG     6      36.714  61.028  98.080  1.00  0.00           H  
ATOM    115  HE  ARG     6      39.051  61.989  96.267  1.00  0.00           H  
ATOM    116 HH11 ARG     6      36.150  63.217  97.874  1.00  0.00           H  
ATOM    117 HH12 ARG     6      36.337  64.615  96.813  1.00  0.00           H  
ATOM    118 HH21 ARG     6      38.965  63.973  95.313  1.00  0.00           H  
ATOM    119 HH22 ARG     6      37.642  65.044  95.615  1.00  0.00           H  
ATOM    120  N   LEU     7      37.870  58.713 102.801  1.00  0.00           N  
ATOM    121  CA  LEU     7      37.256  57.469 103.205  1.00  0.00           C  
ATOM    122  C   LEU     7      36.566  56.782 102.028  1.00  0.00           C  
ATOM    123  O   LEU     7      36.055  57.476 101.164  1.00  0.00           O  
ATOM    124  CB  LEU     7      36.341  57.697 104.449  1.00  0.00           C  
ATOM    125  CG  LEU     7      36.976  57.829 105.834  1.00  0.00           C  
ATOM    126  CD1 LEU     7      38.159  58.765 106.017  1.00  0.00           C  
ATOM    127  CD2 LEU     7      35.865  58.030 106.874  1.00  0.00           C  
ATOM    128  H   LEU     7      37.346  59.541 103.046  1.00  0.00           H  
ATOM    129  HA  LEU     7      38.022  56.740 103.473  1.00  0.00           H  
ATOM    130  HB2 LEU     7      35.749  58.610 104.387  1.00  0.00           H  
ATOM    131  HB3 LEU     7      35.611  56.895 104.558  1.00  0.00           H  
ATOM    132  HG  LEU     7      37.374  56.834 106.032  1.00  0.00           H  
ATOM    133 HD11 LEU     7      38.933  58.272 105.429  1.00  0.00           H  
ATOM    134 HD12 LEU     7      38.009  59.752 105.580  1.00  0.00           H  
ATOM    135 HD13 LEU     7      38.420  58.601 107.062  1.00  0.00           H  
ATOM    136 HD21 LEU     7      35.546  59.058 106.700  1.00  0.00           H  
ATOM    137 HD22 LEU     7      34.997  57.394 106.701  1.00  0.00           H  
ATOM    138 HD23 LEU     7      36.218  57.969 107.904  1.00  0.00           H  
ATOM    139  N   GLN     8      36.457  55.446 102.072  1.00  0.00           N  
ATOM    140  CA  GLN     8      35.620  54.569 101.271  1.00  0.00           C  
ATOM    141  C   GLN     8      34.361  54.062 101.980  1.00  0.00           C  
ATOM    142  O   GLN     8      34.416  54.075 103.248  1.00  0.00           O  
ATOM    143  CB  GLN     8      36.407  53.381 100.834  1.00  0.00           C  
ATOM    144  CG  GLN     8      35.599  52.310 100.095  1.00  0.00           C  
ATOM    145  CD  GLN     8      35.013  52.647  98.776  1.00  0.00           C  
ATOM    146  NE2 GLN     8      34.995  51.878  97.729  1.00  0.00           N  
ATOM    147  OE1 GLN     8      34.419  53.761  98.740  1.00  0.00           O  
ATOM    148  H   GLN     8      36.855  54.991 102.882  1.00  0.00           H  
ATOM    149  HA  GLN     8      35.295  55.121 100.389  1.00  0.00           H  
ATOM    150  HB2 GLN     8      37.193  53.752 100.176  1.00  0.00           H  
ATOM    151  HB3 GLN     8      36.785  52.991 101.779  1.00  0.00           H  
ATOM    152  HG2 GLN     8      36.275  51.526  99.754  1.00  0.00           H  
ATOM    153  HG3 GLN     8      34.907  51.741 100.716  1.00  0.00           H  
ATOM    154 HE21 GLN     8      34.668  52.249  96.849  1.00  0.00           H  
ATOM    155 HE22 GLN     8      35.477  50.991  97.767  1.00  0.00           H  
ATOM    156  N   TYR     9      33.302  53.767 101.279  1.00  0.00           N  
ATOM    157  CA  TYR     9      32.023  53.313 101.797  1.00  0.00           C  
ATOM    158  C   TYR     9      32.171  51.886 102.459  1.00  0.00           C  
ATOM    159  O   TYR     9      32.539  50.902 101.715  1.00  0.00           O  
ATOM    160  CB  TYR     9      30.895  53.379 100.796  1.00  0.00           C  
ATOM    161  CG  TYR     9      29.626  52.568 101.116  1.00  0.00           C  
ATOM    162  CD1 TYR     9      29.009  52.756 102.406  1.00  0.00           C  
ATOM    163  CD2 TYR     9      29.211  51.613 100.196  1.00  0.00           C  
ATOM    164  CE1 TYR     9      28.046  51.806 102.753  1.00  0.00           C  
ATOM    165  CE2 TYR     9      28.078  50.813 100.519  1.00  0.00           C  
ATOM    166  CZ  TYR     9      27.547  50.911 101.783  1.00  0.00           C  
ATOM    167  OH  TYR     9      26.397  50.195 101.998  1.00  0.00           O  
ATOM    168  H   TYR     9      33.440  53.712 100.281  1.00  0.00           H  
ATOM    169  HA  TYR     9      31.819  53.953 102.655  1.00  0.00           H  
ATOM    170  HB2 TYR     9      30.671  54.439 100.671  1.00  0.00           H  
ATOM    171  HB3 TYR     9      31.233  53.059  99.810  1.00  0.00           H  
ATOM    172  HD1 TYR     9      29.363  53.545 103.053  1.00  0.00           H  
ATOM    173  HD2 TYR     9      29.684  51.695  99.229  1.00  0.00           H  
ATOM    174  HE1 TYR     9      27.487  51.913 103.671  1.00  0.00           H  
ATOM    175  HE2 TYR     9      27.592  50.215  99.762  1.00  0.00           H  
ATOM    176  HH  TYR     9      26.327  49.695 101.182  1.00  0.00           H  
ATOM    177  N   GLY    10      31.729  51.788 103.806  1.00  0.00           N  
ATOM    178  CA  GLY    10      31.588  50.519 104.454  1.00  0.00           C  
ATOM    179  C   GLY    10      32.917  49.746 104.626  1.00  0.00           C  
ATOM    180  O   GLY    10      32.944  48.447 104.715  1.00  0.00           O  
ATOM    181  H   GLY    10      31.452  52.634 104.283  1.00  0.00           H  
ATOM    182  HA2 GLY    10      31.188  50.671 105.457  1.00  0.00           H  
ATOM    183  HA3 GLY    10      30.901  49.908 103.868  1.00  0.00           H  
ATOM    184  N   SER    11      34.040  50.448 104.687  1.00  0.00           N  
ATOM    185  CA  SER    11      35.381  49.857 104.534  1.00  0.00           C  
ATOM    186  C   SER    11      36.497  50.840 104.995  1.00  0.00           C  
ATOM    187  O   SER    11      36.530  52.058 104.708  1.00  0.00           O  
ATOM    188  CB  SER    11      35.760  49.583 103.135  1.00  0.00           C  
ATOM    189  OG  SER    11      36.862  48.737 102.908  1.00  0.00           O  
ATOM    190  H   SER    11      33.961  51.452 104.759  1.00  0.00           H  
ATOM    191  HA  SER    11      35.462  49.025 105.233  1.00  0.00           H  
ATOM    192  HB2 SER    11      34.928  49.123 102.602  1.00  0.00           H  
ATOM    193  HB3 SER    11      35.960  50.505 102.589  1.00  0.00           H  
ATOM    194  HG  SER    11      37.391  49.187 102.246  1.00  0.00           H  
ATOM    195  N   ALA    12      37.601  50.224 105.492  1.00  0.00           N  
ATOM    196  CA  ALA    12      38.809  50.899 105.928  1.00  0.00           C  
ATOM    197  C   ALA    12      39.654  51.324 104.638  1.00  0.00           C  
ATOM    198  O   ALA    12      39.555  50.615 103.616  1.00  0.00           O  
ATOM    199  CB  ALA    12      39.701  50.046 106.834  1.00  0.00           C  
ATOM    200  H   ALA    12      37.642  49.221 105.376  1.00  0.00           H  
ATOM    201  HA  ALA    12      38.475  51.792 106.455  1.00  0.00           H  
ATOM    202  HB1 ALA    12      39.126  49.506 107.586  1.00  0.00           H  
ATOM    203  HB2 ALA    12      40.026  49.156 106.296  1.00  0.00           H  
ATOM    204  HB3 ALA    12      40.524  50.671 107.181  1.00  0.00           H  
ATOM    205  N   VAL    13      40.493  52.382 104.719  1.00  0.00           N  
ATOM    206  CA  VAL    13      41.724  52.610 103.984  1.00  0.00           C  
ATOM    207  C   VAL    13      42.887  53.097 104.883  1.00  0.00           C  
ATOM    208  O   VAL    13      42.706  53.089 106.095  1.00  0.00           O  
ATOM    209  CB  VAL    13      41.440  53.706 102.885  1.00  0.00           C  
ATOM    210  CG1 VAL    13      40.433  53.241 101.848  1.00  0.00           C  
ATOM    211  CG2 VAL    13      41.089  55.178 103.403  1.00  0.00           C  
ATOM    212  H   VAL    13      40.425  52.898 105.585  1.00  0.00           H  
ATOM    213  HA  VAL    13      42.082  51.656 103.596  1.00  0.00           H  
ATOM    214  HB  VAL    13      42.356  53.746 102.295  1.00  0.00           H  
ATOM    215 HG11 VAL    13      40.508  53.763 100.893  1.00  0.00           H  
ATOM    216 HG12 VAL    13      40.513  52.158 101.751  1.00  0.00           H  
ATOM    217 HG13 VAL    13      39.463  53.439 102.304  1.00  0.00           H  
ATOM    218 HG21 VAL    13      41.823  55.524 104.131  1.00  0.00           H  
ATOM    219 HG22 VAL    13      41.111  55.907 102.593  1.00  0.00           H  
ATOM    220 HG23 VAL    13      40.101  55.200 103.863  1.00  0.00           H  
ATOM    221  N   GLU    14      44.112  53.339 104.456  1.00  0.00           N  
ATOM    222  CA  GLU    14      45.155  53.633 105.377  1.00  0.00           C  
ATOM    223  C   GLU    14      46.156  54.722 104.778  1.00  0.00           C  
ATOM    224  O   GLU    14      46.022  55.081 103.585  1.00  0.00           O  
ATOM    225  CB  GLU    14      45.905  52.387 105.877  1.00  0.00           C  
ATOM    226  CG  GLU    14      46.662  51.626 104.759  1.00  0.00           C  
ATOM    227  CD  GLU    14      45.671  50.847 103.874  1.00  0.00           C  
ATOM    228  OE1 GLU    14      45.654  51.143 102.681  1.00  0.00           O  
ATOM    229  OE2 GLU    14      44.899  50.003 104.404  1.00  0.00           O1-
ATOM    230  H   GLU    14      44.349  53.272 103.477  1.00  0.00           H  
ATOM    231  HA  GLU    14      44.726  54.085 106.271  1.00  0.00           H  
ATOM    232  HB2 GLU    14      46.628  52.605 106.662  1.00  0.00           H  
ATOM    233  HB3 GLU    14      45.083  51.775 106.247  1.00  0.00           H  
ATOM    234  HG2 GLU    14      47.265  52.249 104.097  1.00  0.00           H  
ATOM    235  HG3 GLU    14      47.409  50.956 105.184  1.00  0.00           H  
ATOM    236  N   ALA    15      47.038  55.221 105.627  1.00  0.00           N  
ATOM    237  CA  ALA    15      47.986  56.288 105.395  1.00  0.00           C  
ATOM    238  C   ALA    15      49.328  56.261 106.147  1.00  0.00           C  
ATOM    239  O   ALA    15      49.416  56.767 107.259  1.00  0.00           O  
ATOM    240  CB  ALA    15      47.300  57.640 105.546  1.00  0.00           C  
ATOM    241  H   ALA    15      47.025  54.985 106.609  1.00  0.00           H  
ATOM    242  HA  ALA    15      48.189  56.313 104.325  1.00  0.00           H  
ATOM    243  HB1 ALA    15      46.892  57.736 106.552  1.00  0.00           H  
ATOM    244  HB2 ALA    15      48.017  58.400 105.235  1.00  0.00           H  
ATOM    245  HB3 ALA    15      46.443  57.760 104.883  1.00  0.00           H  
ATOM    246  N   VAL    16      50.340  55.703 105.426  1.00  0.00           N  
ATOM    247  CA  VAL    16      51.707  55.993 105.741  1.00  0.00           C  
ATOM    248  C   VAL    16      51.996  57.465 105.277  1.00  0.00           C  
ATOM    249  O   VAL    16      51.796  57.804 104.108  1.00  0.00           O  
ATOM    250  CB  VAL    16      52.726  54.963 105.168  1.00  0.00           C  
ATOM    251  CG1 VAL    16      54.094  55.414 105.718  1.00  0.00           C  
ATOM    252  CG2 VAL    16      52.408  53.545 105.466  1.00  0.00           C  
ATOM    253  H   VAL    16      50.094  55.095 104.659  1.00  0.00           H  
ATOM    254  HA  VAL    16      51.960  55.969 106.801  1.00  0.00           H  
ATOM    255  HB  VAL    16      52.696  55.077 104.085  1.00  0.00           H  
ATOM    256 HG11 VAL    16      54.101  55.507 106.804  1.00  0.00           H  
ATOM    257 HG12 VAL    16      54.801  54.639 105.422  1.00  0.00           H  
ATOM    258 HG13 VAL    16      54.428  56.298 105.174  1.00  0.00           H  
ATOM    259 HG21 VAL    16      53.162  52.952 104.947  1.00  0.00           H  
ATOM    260 HG22 VAL    16      52.439  53.347 106.538  1.00  0.00           H  
ATOM    261 HG23 VAL    16      51.448  53.252 105.043  1.00  0.00           H  
ATOM    262  N   TYR    17      52.368  58.360 106.237  1.00  0.00           N  
ATOM    263  CA  TYR    17      52.494  59.771 105.915  1.00  0.00           C  
ATOM    264  C   TYR    17      53.481  60.580 106.811  1.00  0.00           C  
ATOM    265  O   TYR    17      53.606  60.219 108.034  1.00  0.00           O  
ATOM    266  CB  TYR    17      51.155  60.451 105.801  1.00  0.00           C  
ATOM    267  CG  TYR    17      50.522  60.889 107.117  1.00  0.00           C  
ATOM    268  CD1 TYR    17      49.988  62.158 107.290  1.00  0.00           C  
ATOM    269  CD2 TYR    17      50.334  59.901 108.080  1.00  0.00           C  
ATOM    270  CE1 TYR    17      49.355  62.351 108.579  1.00  0.00           C  
ATOM    271  CE2 TYR    17      49.643  60.114 109.325  1.00  0.00           C  
ATOM    272  CZ  TYR    17      49.222  61.357 109.513  1.00  0.00           C  
ATOM    273  OH  TYR    17      48.673  61.704 110.723  1.00  0.00           O  
ATOM    274  H   TYR    17      52.408  58.019 107.187  1.00  0.00           H  
ATOM    275  HA  TYR    17      52.970  59.875 104.940  1.00  0.00           H  
ATOM    276  HB2 TYR    17      51.318  61.331 105.179  1.00  0.00           H  
ATOM    277  HB3 TYR    17      50.387  59.884 105.274  1.00  0.00           H  
ATOM    278  HD1 TYR    17      49.964  62.967 106.575  1.00  0.00           H  
ATOM    279  HD2 TYR    17      50.668  58.893 107.881  1.00  0.00           H  
ATOM    280  HE1 TYR    17      48.745  63.197 108.860  1.00  0.00           H  
ATOM    281  HE2 TYR    17      49.675  59.360 110.097  1.00  0.00           H  
ATOM    282  HH  TYR    17      48.777  61.044 111.412  1.00  0.00           H  
ATOM    283  N   VAL    18      54.167  61.571 106.223  1.00  0.00           N  
ATOM    284  CA  VAL    18      55.219  62.218 106.899  1.00  0.00           C  
ATOM    285  C   VAL    18      54.757  63.207 107.960  1.00  0.00           C  
ATOM    286  O   VAL    18      53.693  63.840 107.747  1.00  0.00           O  
ATOM    287  CB  VAL    18      56.275  62.816 105.875  1.00  0.00           C  
ATOM    288  CG1 VAL    18      57.516  63.449 106.590  1.00  0.00           C  
ATOM    289  CG2 VAL    18      56.641  61.734 104.811  1.00  0.00           C  
ATOM    290  H   VAL    18      54.184  61.686 105.220  1.00  0.00           H  
ATOM    291  HA  VAL    18      55.912  61.578 107.445  1.00  0.00           H  
ATOM    292  HB  VAL    18      55.838  63.651 105.327  1.00  0.00           H  
ATOM    293 HG11 VAL    18      57.216  64.255 107.260  1.00  0.00           H  
ATOM    294 HG12 VAL    18      58.060  62.739 107.212  1.00  0.00           H  
ATOM    295 HG13 VAL    18      58.146  63.921 105.836  1.00  0.00           H  
ATOM    296 HG21 VAL    18      57.404  62.269 104.245  1.00  0.00           H  
ATOM    297 HG22 VAL    18      57.046  60.806 105.215  1.00  0.00           H  
ATOM    298 HG23 VAL    18      55.764  61.571 104.184  1.00  0.00           H  
ATOM    299  N   LEU    19      55.377  63.407 109.071  1.00  0.00           N  
ATOM    300  CA  LEU    19      54.995  64.409 110.121  1.00  0.00           C  
ATOM    301  C   LEU    19      54.849  65.921 109.731  1.00  0.00           C  
ATOM    302  O   LEU    19      55.367  66.444 108.762  1.00  0.00           O  
ATOM    303  CB  LEU    19      56.032  64.147 111.243  1.00  0.00           C  
ATOM    304  CG  LEU    19      55.451  64.025 112.638  1.00  0.00           C  
ATOM    305  CD1 LEU    19      54.486  62.843 112.846  1.00  0.00           C  
ATOM    306  CD2 LEU    19      56.665  63.907 113.664  1.00  0.00           C  
ATOM    307  H   LEU    19      56.223  62.880 109.235  1.00  0.00           H  
ATOM    308  HA  LEU    19      53.987  64.082 110.374  1.00  0.00           H  
ATOM    309  HB2 LEU    19      56.512  63.207 110.974  1.00  0.00           H  
ATOM    310  HB3 LEU    19      56.757  64.961 111.214  1.00  0.00           H  
ATOM    311  HG  LEU    19      54.986  65.010 112.682  1.00  0.00           H  
ATOM    312 HD11 LEU    19      55.037  61.924 113.047  1.00  0.00           H  
ATOM    313 HD12 LEU    19      53.988  62.979 113.806  1.00  0.00           H  
ATOM    314 HD13 LEU    19      53.730  62.831 112.061  1.00  0.00           H  
ATOM    315 HD21 LEU    19      57.232  63.003 113.442  1.00  0.00           H  
ATOM    316 HD22 LEU    19      57.295  64.779 113.486  1.00  0.00           H  
ATOM    317 HD23 LEU    19      56.266  63.961 114.677  1.00  0.00           H  
ATOM    318  N   GLY    20      53.905  66.517 110.501  1.00  0.00           N  
ATOM    319  CA  GLY    20      53.320  67.874 110.239  1.00  0.00           C  
ATOM    320  C   GLY    20      52.491  67.969 108.951  1.00  0.00           C  
ATOM    321  O   GLY    20      51.757  68.972 108.722  1.00  0.00           O  
ATOM    322  H   GLY    20      53.604  66.058 111.348  1.00  0.00           H  
ATOM    323  HA2 GLY    20      52.743  68.203 111.104  1.00  0.00           H  
ATOM    324  HA3 GLY    20      54.117  68.611 110.142  1.00  0.00           H  
ATOM    325  N   THR    21      52.391  66.867 108.148  1.00  0.00           N  
ATOM    326  CA  THR    21      51.639  66.989 106.905  1.00  0.00           C  
ATOM    327  C   THR    21      50.168  67.050 107.351  1.00  0.00           C  
ATOM    328  O   THR    21      49.744  66.301 108.285  1.00  0.00           O  
ATOM    329  CB  THR    21      51.796  65.773 105.971  1.00  0.00           C  
ATOM    330  CG2 THR    21      51.091  65.840 104.621  1.00  0.00           C  
ATOM    331  OG1 THR    21      53.111  65.320 105.753  1.00  0.00           O  
ATOM    332  H   THR    21      53.027  66.108 108.347  1.00  0.00           H  
ATOM    333  HA  THR    21      51.952  67.921 106.433  1.00  0.00           H  
ATOM    334  HB  THR    21      51.380  64.903 106.479  1.00  0.00           H  
ATOM    335  HG1 THR    21      53.140  64.765 106.536  1.00  0.00           H  
ATOM    336 HG21 THR    21      51.556  66.610 104.005  1.00  0.00           H  
ATOM    337 HG22 THR    21      51.383  64.935 104.089  1.00  0.00           H  
ATOM    338 HG23 THR    21      50.009  65.972 104.640  1.00  0.00           H  
ATOM    339  N   TYR    22      49.328  67.856 106.612  1.00  0.00           N  
ATOM    340  CA  TYR    22      47.843  67.888 106.818  1.00  0.00           C  
ATOM    341  C   TYR    22      47.068  67.030 105.784  1.00  0.00           C  
ATOM    342  O   TYR    22      47.268  67.211 104.590  1.00  0.00           O  
ATOM    343  CB  TYR    22      47.233  69.275 106.837  1.00  0.00           C  
ATOM    344  CG  TYR    22      47.697  70.121 108.031  1.00  0.00           C  
ATOM    345  CD1 TYR    22      48.602  71.225 107.870  1.00  0.00           C  
ATOM    346  CD2 TYR    22      47.089  69.882 109.307  1.00  0.00           C  
ATOM    347  CE1 TYR    22      48.960  72.025 108.976  1.00  0.00           C  
ATOM    348  CE2 TYR    22      47.365  70.772 110.386  1.00  0.00           C  
ATOM    349  CZ  TYR    22      48.344  71.845 110.242  1.00  0.00           C  
ATOM    350  OH  TYR    22      48.642  72.664 111.216  1.00  0.00           O  
ATOM    351  H   TYR    22      49.776  68.557 106.039  1.00  0.00           H  
ATOM    352  HA  TYR    22      47.651  67.423 107.784  1.00  0.00           H  
ATOM    353  HB2 TYR    22      47.665  69.713 105.937  1.00  0.00           H  
ATOM    354  HB3 TYR    22      46.148  69.167 106.838  1.00  0.00           H  
ATOM    355  HD1 TYR    22      48.944  71.473 106.876  1.00  0.00           H  
ATOM    356  HD2 TYR    22      46.465  69.021 109.493  1.00  0.00           H  
ATOM    357  HE1 TYR    22      49.682  72.809 108.803  1.00  0.00           H  
ATOM    358  HE2 TYR    22      46.792  70.637 111.291  1.00  0.00           H  
ATOM    359  HH  TYR    22      47.904  72.716 111.828  1.00  0.00           H  
ATOM    360  N   LEU    23      46.265  66.136 106.256  1.00  0.00           N  
ATOM    361  CA  LEU    23      45.318  65.275 105.521  1.00  0.00           C  
ATOM    362  C   LEU    23      43.954  65.972 105.466  1.00  0.00           C  
ATOM    363  O   LEU    23      43.271  66.083 106.520  1.00  0.00           O  
ATOM    364  CB  LEU    23      45.324  63.876 106.228  1.00  0.00           C  
ATOM    365  CG  LEU    23      46.654  63.096 106.306  1.00  0.00           C  
ATOM    366  CD1 LEU    23      46.395  61.710 107.005  1.00  0.00           C  
ATOM    367  CD2 LEU    23      47.369  62.836 104.949  1.00  0.00           C  
ATOM    368  H   LEU    23      46.180  66.098 107.261  1.00  0.00           H  
ATOM    369  HA  LEU    23      45.658  65.206 104.487  1.00  0.00           H  
ATOM    370  HB2 LEU    23      44.916  63.966 107.235  1.00  0.00           H  
ATOM    371  HB3 LEU    23      44.532  63.300 105.749  1.00  0.00           H  
ATOM    372  HG  LEU    23      47.333  63.735 106.870  1.00  0.00           H  
ATOM    373 HD11 LEU    23      45.944  61.836 107.989  1.00  0.00           H  
ATOM    374 HD12 LEU    23      45.712  61.159 106.358  1.00  0.00           H  
ATOM    375 HD13 LEU    23      47.351  61.222 107.196  1.00  0.00           H  
ATOM    376 HD21 LEU    23      46.704  62.392 104.208  1.00  0.00           H  
ATOM    377 HD22 LEU    23      47.734  63.794 104.580  1.00  0.00           H  
ATOM    378 HD23 LEU    23      48.199  62.137 105.053  1.00  0.00           H  
ATOM    379  N   TRP    24      43.662  66.531 104.326  1.00  0.00           N  
ATOM    380  CA  TRP    24      42.382  67.096 104.073  1.00  0.00           C  
ATOM    381  C   TRP    24      41.304  66.064 103.783  1.00  0.00           C  
ATOM    382  O   TRP    24      40.994  65.747 102.636  1.00  0.00           O  
ATOM    383  CB  TRP    24      42.624  68.177 103.003  1.00  0.00           C  
ATOM    384  CG  TRP    24      43.204  69.507 103.557  1.00  0.00           C  
ATOM    385  CD1 TRP    24      44.451  69.862 103.360  1.00  0.00           C  
ATOM    386  CD2 TRP    24      42.544  70.528 104.282  1.00  0.00           C  
ATOM    387  CE2 TRP    24      43.512  71.510 104.704  1.00  0.00           C  
ATOM    388  CE3 TRP    24      41.221  70.751 104.835  1.00  0.00           C  
ATOM    389  NE1 TRP    24      44.571  71.110 103.892  1.00  0.00           N  
ATOM    390  CZ2 TRP    24      43.295  72.601 105.558  1.00  0.00           C  
ATOM    391  CZ3 TRP    24      40.978  71.892 105.631  1.00  0.00           C  
ATOM    392  CH2 TRP    24      41.982  72.764 105.969  1.00  0.00           C  
ATOM    393  H   TRP    24      44.343  66.451 103.585  1.00  0.00           H  
ATOM    394  HA  TRP    24      42.069  67.608 104.983  1.00  0.00           H  
ATOM    395  HB2 TRP    24      43.158  67.747 102.156  1.00  0.00           H  
ATOM    396  HB3 TRP    24      41.622  68.413 102.644  1.00  0.00           H  
ATOM    397  HD1 TRP    24      45.224  69.273 102.889  1.00  0.00           H  
ATOM    398  HE1 TRP    24      45.422  71.640 103.773  1.00  0.00           H  
ATOM    399  HE3 TRP    24      40.396  70.141 104.496  1.00  0.00           H  
ATOM    400  HZ2 TRP    24      44.044  73.164 106.095  1.00  0.00           H  
ATOM    401  HZ3 TRP    24      39.991  71.997 106.058  1.00  0.00           H  
ATOM    402  HH2 TRP    24      41.714  73.547 106.662  1.00  0.00           H  
ATOM    403  N   THR    25      40.943  65.337 104.820  1.00  0.00           N  
ATOM    404  CA  THR    25      40.073  64.142 104.709  1.00  0.00           C  
ATOM    405  C   THR    25      38.685  64.384 104.098  1.00  0.00           C  
ATOM    406  O   THR    25      37.867  65.059 104.712  1.00  0.00           O  
ATOM    407  CB  THR    25      39.930  63.392 106.053  1.00  0.00           C  
ATOM    408  CG2 THR    25      39.551  61.934 105.753  1.00  0.00           C  
ATOM    409  OG1 THR    25      41.133  63.249 106.707  1.00  0.00           O  
ATOM    410  H   THR    25      41.241  65.609 105.746  1.00  0.00           H  
ATOM    411  HA  THR    25      40.628  63.462 104.063  1.00  0.00           H  
ATOM    412  HB  THR    25      39.271  63.918 106.744  1.00  0.00           H  
ATOM    413  HG1 THR    25      41.185  64.017 107.281  1.00  0.00           H  
ATOM    414 HG21 THR    25      40.098  61.442 104.949  1.00  0.00           H  
ATOM    415 HG22 THR    25      39.700  61.390 106.686  1.00  0.00           H  
ATOM    416 HG23 THR    25      38.475  61.931 105.577  1.00  0.00           H  
ATOM    417  N   ASP    26      38.423  63.829 102.921  1.00  0.00           N  
ATOM    418  CA  ASP    26      37.055  63.836 102.496  1.00  0.00           C  
ATOM    419  C   ASP    26      36.242  62.820 103.262  1.00  0.00           C  
ATOM    420  O   ASP    26      36.593  61.686 103.119  1.00  0.00           O  
ATOM    421  CB  ASP    26      37.097  63.671 101.013  1.00  0.00           C  
ATOM    422  CG  ASP    26      35.776  63.575 100.315  1.00  0.00           C  
ATOM    423  OD1 ASP    26      35.586  62.769  99.403  1.00  0.00           O  
ATOM    424  OD2 ASP    26      34.799  64.285 100.686  1.00  0.00           O1-
ATOM    425  H   ASP    26      39.117  63.340 102.374  1.00  0.00           H  
ATOM    426  HA  ASP    26      36.592  64.803 102.692  1.00  0.00           H  
ATOM    427  HB2 ASP    26      37.640  64.521 100.600  1.00  0.00           H  
ATOM    428  HB3 ASP    26      37.663  62.753 100.852  1.00  0.00           H  
ATOM    429  N   VAL    27      35.233  63.127 104.085  1.00  0.00           N  
ATOM    430  CA  VAL    27      34.288  62.271 104.848  1.00  0.00           C  
ATOM    431  C   VAL    27      32.911  62.075 104.148  1.00  0.00           C  
ATOM    432  O   VAL    27      32.119  61.202 104.553  1.00  0.00           O  
ATOM    433  CB  VAL    27      34.210  62.607 106.349  1.00  0.00           C  
ATOM    434  CG1 VAL    27      35.506  62.333 107.139  1.00  0.00           C  
ATOM    435  CG2 VAL    27      33.766  64.077 106.556  1.00  0.00           C  
ATOM    436  H   VAL    27      35.106  64.110 104.277  1.00  0.00           H  
ATOM    437  HA  VAL    27      34.742  61.283 104.764  1.00  0.00           H  
ATOM    438  HB  VAL    27      33.408  62.014 106.789  1.00  0.00           H  
ATOM    439 HG11 VAL    27      35.782  61.287 107.009  1.00  0.00           H  
ATOM    440 HG12 VAL    27      36.345  62.980 106.883  1.00  0.00           H  
ATOM    441 HG13 VAL    27      35.286  62.660 108.156  1.00  0.00           H  
ATOM    442 HG21 VAL    27      33.003  64.266 105.800  1.00  0.00           H  
ATOM    443 HG22 VAL    27      33.257  64.175 107.515  1.00  0.00           H  
ATOM    444 HG23 VAL    27      34.552  64.825 106.455  1.00  0.00           H  
ATOM    445  N   TYR    28      32.619  62.892 103.137  1.00  0.00           N  
ATOM    446  CA  TYR    28      31.350  62.891 102.367  1.00  0.00           C  
ATOM    447  C   TYR    28      31.191  61.705 101.345  1.00  0.00           C  
ATOM    448  O   TYR    28      30.161  61.056 101.292  1.00  0.00           O  
ATOM    449  CB  TYR    28      31.114  64.276 101.825  1.00  0.00           C  
ATOM    450  CG  TYR    28      29.758  64.431 101.172  1.00  0.00           C  
ATOM    451  CD1 TYR    28      28.662  64.798 101.991  1.00  0.00           C  
ATOM    452  CD2 TYR    28      29.586  64.467  99.799  1.00  0.00           C  
ATOM    453  CE1 TYR    28      27.416  65.183 101.343  1.00  0.00           C  
ATOM    454  CE2 TYR    28      28.371  64.749  99.112  1.00  0.00           C  
ATOM    455  CZ  TYR    28      27.271  65.125  99.919  1.00  0.00           C  
ATOM    456  OH  TYR    28      26.092  65.431  99.296  1.00  0.00           O  
ATOM    457  H   TYR    28      33.292  63.624 102.964  1.00  0.00           H  
ATOM    458  HA  TYR    28      30.564  62.784 103.114  1.00  0.00           H  
ATOM    459  HB2 TYR    28      31.019  65.052 102.584  1.00  0.00           H  
ATOM    460  HB3 TYR    28      31.850  64.727 101.159  1.00  0.00           H  
ATOM    461  HD1 TYR    28      28.902  64.902 103.039  1.00  0.00           H  
ATOM    462  HD2 TYR    28      30.478  64.138  99.286  1.00  0.00           H  
ATOM    463  HE1 TYR    28      26.705  65.661 102.000  1.00  0.00           H  
ATOM    464  HE2 TYR    28      28.345  64.976  98.056  1.00  0.00           H  
ATOM    465  HH  TYR    28      25.577  65.979  99.894  1.00  0.00           H  
ATOM    466  N   SER    29      32.164  61.390 100.505  1.00  0.00           N  
ATOM    467  CA  SER    29      31.976  60.443  99.432  1.00  0.00           C  
ATOM    468  C   SER    29      31.852  58.966  99.876  1.00  0.00           C  
ATOM    469  O   SER    29      31.450  58.049  99.172  1.00  0.00           O  
ATOM    470  CB  SER    29      33.067  60.679  98.327  1.00  0.00           C  
ATOM    471  OG  SER    29      34.342  60.389  98.841  1.00  0.00           O  
ATOM    472  H   SER    29      32.956  62.010 100.588  1.00  0.00           H  
ATOM    473  HA  SER    29      31.015  60.625  98.951  1.00  0.00           H  
ATOM    474  HB2 SER    29      32.868  60.020  97.482  1.00  0.00           H  
ATOM    475  HB3 SER    29      33.033  61.701  97.950  1.00  0.00           H  
ATOM    476  HG  SER    29      34.710  61.233  99.114  1.00  0.00           H  
ATOM    477  N   ALA    30      32.258  58.709 101.219  1.00  0.00           N  
ATOM    478  CA  ALA    30      32.076  57.427 101.981  1.00  0.00           C  
ATOM    479  C   ALA    30      30.724  57.172 102.563  1.00  0.00           C  
ATOM    480  O   ALA    30      30.321  56.086 102.904  1.00  0.00           O  
ATOM    481  CB  ALA    30      32.961  57.507 103.218  1.00  0.00           C  
ATOM    482  H   ALA    30      32.723  59.528 101.583  1.00  0.00           H  
ATOM    483  HA  ALA    30      32.414  56.548 101.432  1.00  0.00           H  
ATOM    484  HB1 ALA    30      32.957  58.543 103.555  1.00  0.00           H  
ATOM    485  HB2 ALA    30      32.714  56.773 103.985  1.00  0.00           H  
ATOM    486  HB3 ALA    30      34.015  57.486 102.942  1.00  0.00           H  
ATOM    487  N   ALA    31      29.949  58.252 102.699  1.00  0.00           N  
ATOM    488  CA  ALA    31      28.665  58.145 103.350  1.00  0.00           C  
ATOM    489  C   ALA    31      27.638  57.183 102.561  1.00  0.00           C  
ATOM    490  O   ALA    31      27.532  57.392 101.335  1.00  0.00           O  
ATOM    491  CB  ALA    31      28.010  59.467 103.483  1.00  0.00           C  
ATOM    492  H   ALA    31      30.271  59.166 102.415  1.00  0.00           H  
ATOM    493  HA  ALA    31      28.813  57.750 104.355  1.00  0.00           H  
ATOM    494  HB1 ALA    31      27.252  59.395 104.263  1.00  0.00           H  
ATOM    495  HB2 ALA    31      28.754  60.103 103.962  1.00  0.00           H  
ATOM    496  HB3 ALA    31      27.625  59.811 102.523  1.00  0.00           H  
ATOM    497  N   PRO    32      26.865  56.261 103.191  1.00  0.00           N  
ATOM    498  CA  PRO    32      25.929  55.341 102.584  1.00  0.00           C  
ATOM    499  C   PRO    32      24.764  56.132 101.996  1.00  0.00           C  
ATOM    500  O   PRO    32      24.613  57.344 102.170  1.00  0.00           O  
ATOM    501  CB  PRO    32      25.492  54.477 103.757  1.00  0.00           C  
ATOM    502  CG  PRO    32      25.720  55.253 105.078  1.00  0.00           C  
ATOM    503  CD  PRO    32      26.797  56.182 104.621  1.00  0.00           C  
ATOM    504  HA  PRO    32      26.370  54.823 101.733  1.00  0.00           H  
ATOM    505  HB2 PRO    32      24.441  54.188 103.716  1.00  0.00           H  
ATOM    506  HB3 PRO    32      25.956  53.491 103.742  1.00  0.00           H  
ATOM    507  HG2 PRO    32      24.833  55.842 105.310  1.00  0.00           H  
ATOM    508  HG3 PRO    32      26.139  54.696 105.916  1.00  0.00           H  
ATOM    509  HD2 PRO    32      26.800  57.161 105.100  1.00  0.00           H  
ATOM    510  HD3 PRO    32      27.748  55.696 104.838  1.00  0.00           H  
ATOM    511  N   ALA    33      23.887  55.367 101.389  1.00  0.00           N  
ATOM    512  CA  ALA    33      22.540  55.731 101.031  1.00  0.00           C  
ATOM    513  C   ALA    33      21.793  56.266 102.249  1.00  0.00           C  
ATOM    514  O   ALA    33      21.930  55.667 103.333  1.00  0.00           O  
ATOM    515  CB  ALA    33      21.910  54.641 100.179  1.00  0.00           C  
ATOM    516  H   ALA    33      24.068  54.376 101.465  1.00  0.00           H  
ATOM    517  HA  ALA    33      22.659  56.561 100.333  1.00  0.00           H  
ATOM    518  HB1 ALA    33      22.661  54.267  99.484  1.00  0.00           H  
ATOM    519  HB2 ALA    33      21.653  53.852 100.886  1.00  0.00           H  
ATOM    520  HB3 ALA    33      21.106  55.094  99.599  1.00  0.00           H  
ATOM    521  N   GLY    34      20.914  57.175 102.029  1.00  0.00           N  
ATOM    522  CA  GLY    34      20.112  57.896 103.039  1.00  0.00           C  
ATOM    523  C   GLY    34      20.871  58.753 104.036  1.00  0.00           C  
ATOM    524  O   GLY    34      20.283  59.152 104.993  1.00  0.00           O  
ATOM    525  H   GLY    34      20.936  57.580 101.104  1.00  0.00           H  
ATOM    526  HA2 GLY    34      19.449  58.645 102.604  1.00  0.00           H  
ATOM    527  HA3 GLY    34      19.446  57.270 103.633  1.00  0.00           H  
ATOM    528  N   ALA    35      22.208  58.997 103.893  1.00  0.00           N  
ATOM    529  CA  ALA    35      23.004  59.683 104.913  1.00  0.00           C  
ATOM    530  C   ALA    35      22.640  61.188 104.897  1.00  0.00           C  
ATOM    531  O   ALA    35      22.724  61.935 103.862  1.00  0.00           O  
ATOM    532  CB  ALA    35      24.428  59.253 104.697  1.00  0.00           C  
ATOM    533  H   ALA    35      22.612  58.710 103.013  1.00  0.00           H  
ATOM    534  HA  ALA    35      22.609  59.261 105.836  1.00  0.00           H  
ATOM    535  HB1 ALA    35      24.816  59.723 103.793  1.00  0.00           H  
ATOM    536  HB2 ALA    35      24.854  59.638 105.623  1.00  0.00           H  
ATOM    537  HB3 ALA    35      24.547  58.170 104.646  1.00  0.00           H  
ATOM    538  N   GLN    36      22.451  61.786 106.093  1.00  0.00           N  
ATOM    539  CA  GLN    36      22.307  63.232 106.403  1.00  0.00           C  
ATOM    540  C   GLN    36      23.444  63.796 107.356  1.00  0.00           C  
ATOM    541  O   GLN    36      23.901  64.925 107.308  1.00  0.00           O  
ATOM    542  CB  GLN    36      20.926  63.509 107.024  1.00  0.00           C  
ATOM    543  CG  GLN    36      19.771  62.836 106.105  1.00  0.00           C  
ATOM    544  CD  GLN    36      19.547  63.526 104.820  1.00  0.00           C  
ATOM    545  NE2 GLN    36      18.298  63.368 104.389  1.00  0.00           N  
ATOM    546  OE1 GLN    36      20.403  64.095 104.168  1.00  0.00           O  
ATOM    547  H   GLN    36      22.275  61.147 106.856  1.00  0.00           H  
ATOM    548  HA  GLN    36      22.431  63.849 105.513  1.00  0.00           H  
ATOM    549  HB2 GLN    36      20.841  63.150 108.050  1.00  0.00           H  
ATOM    550  HB3 GLN    36      20.825  64.588 106.910  1.00  0.00           H  
ATOM    551  HG2 GLN    36      19.944  61.765 105.998  1.00  0.00           H  
ATOM    552  HG3 GLN    36      18.852  62.911 106.687  1.00  0.00           H  
ATOM    553 HE21 GLN    36      18.056  63.661 103.453  1.00  0.00           H  
ATOM    554 HE22 GLN    36      17.636  62.783 104.880  1.00  0.00           H  
ATOM    555  N   THR    37      23.894  62.961 108.286  1.00  0.00           N  
ATOM    556  CA  THR    37      24.783  63.323 109.438  1.00  0.00           C  
ATOM    557  C   THR    37      25.855  62.328 109.675  1.00  0.00           C  
ATOM    558  O   THR    37      25.768  61.187 109.244  1.00  0.00           O  
ATOM    559  CB  THR    37      23.964  63.586 110.692  1.00  0.00           C  
ATOM    560  CG2 THR    37      22.709  64.494 110.537  1.00  0.00           C  
ATOM    561  OG1 THR    37      23.497  62.392 111.201  1.00  0.00           O  
ATOM    562  H   THR    37      23.569  62.010 108.196  1.00  0.00           H  
ATOM    563  HA  THR    37      25.385  64.176 109.126  1.00  0.00           H  
ATOM    564  HB  THR    37      24.627  64.052 111.422  1.00  0.00           H  
ATOM    565  HG1 THR    37      22.955  62.039 110.491  1.00  0.00           H  
ATOM    566 HG21 THR    37      23.039  65.432 110.088  1.00  0.00           H  
ATOM    567 HG22 THR    37      22.029  63.929 109.901  1.00  0.00           H  
ATOM    568 HG23 THR    37      22.266  64.681 111.515  1.00  0.00           H  
ATOM    569  N   PHE    38      26.955  62.561 110.322  1.00  0.00           N  
ATOM    570  CA  PHE    38      28.057  61.595 110.631  1.00  0.00           C  
ATOM    571  C   PHE    38      28.510  61.937 112.109  1.00  0.00           C  
ATOM    572  O   PHE    38      28.150  62.997 112.649  1.00  0.00           O  
ATOM    573  CB  PHE    38      29.252  61.655 109.620  1.00  0.00           C  
ATOM    574  CG  PHE    38      30.102  62.869 109.649  1.00  0.00           C  
ATOM    575  CD1 PHE    38      31.271  62.907 110.379  1.00  0.00           C  
ATOM    576  CD2 PHE    38      29.721  63.946 108.798  1.00  0.00           C  
ATOM    577  CE1 PHE    38      32.088  64.071 110.291  1.00  0.00           C  
ATOM    578  CE2 PHE    38      30.499  65.116 108.765  1.00  0.00           C  
ATOM    579  CZ  PHE    38      31.704  65.146 109.470  1.00  0.00           C  
ATOM    580  H   PHE    38      27.154  63.505 110.620  1.00  0.00           H  
ATOM    581  HA  PHE    38      27.699  60.567 110.664  1.00  0.00           H  
ATOM    582  HB2 PHE    38      29.881  60.774 109.746  1.00  0.00           H  
ATOM    583  HB3 PHE    38      28.922  61.560 108.586  1.00  0.00           H  
ATOM    584  HD1 PHE    38      31.624  62.083 110.981  1.00  0.00           H  
ATOM    585  HD2 PHE    38      28.790  63.825 108.264  1.00  0.00           H  
ATOM    586  HE1 PHE    38      33.065  64.097 110.750  1.00  0.00           H  
ATOM    587  HE2 PHE    38      30.339  65.940 108.086  1.00  0.00           H  
ATOM    588  HZ  PHE    38      32.336  66.022 109.475  1.00  0.00           H  
ATOM    589  N   SER    39      29.222  60.996 112.772  1.00  0.00           N  
ATOM    590  CA  SER    39      29.913  61.026 114.071  1.00  0.00           C  
ATOM    591  C   SER    39      31.322  60.571 113.931  1.00  0.00           C  
ATOM    592  O   SER    39      31.590  59.919 112.868  1.00  0.00           O  
ATOM    593  CB  SER    39      28.957  60.228 115.043  1.00  0.00           C  
ATOM    594  OG  SER    39      29.560  60.222 116.301  1.00  0.00           O  
ATOM    595  H   SER    39      29.383  60.162 112.226  1.00  0.00           H  
ATOM    596  HA  SER    39      29.849  62.062 114.403  1.00  0.00           H  
ATOM    597  HB2 SER    39      28.018  60.782 115.022  1.00  0.00           H  
ATOM    598  HB3 SER    39      28.719  59.181 114.852  1.00  0.00           H  
ATOM    599  HG  SER    39      29.427  61.087 116.693  1.00  0.00           H  
ATOM    600  N   LEU    40      32.292  60.897 114.814  1.00  0.00           N  
ATOM    601  CA  LEU    40      33.651  60.573 114.656  1.00  0.00           C  
ATOM    602  C   LEU    40      34.461  60.219 115.944  1.00  0.00           C  
ATOM    603  O   LEU    40      34.164  60.756 116.998  1.00  0.00           O  
ATOM    604  CB  LEU    40      34.291  61.548 113.574  1.00  0.00           C  
ATOM    605  CG  LEU    40      34.661  62.940 114.205  1.00  0.00           C  
ATOM    606  CD1 LEU    40      36.189  62.988 114.442  1.00  0.00           C  
ATOM    607  CD2 LEU    40      34.308  64.081 113.233  1.00  0.00           C  
ATOM    608  H   LEU    40      32.048  61.444 115.627  1.00  0.00           H  
ATOM    609  HA  LEU    40      33.677  59.596 114.173  1.00  0.00           H  
ATOM    610  HB2 LEU    40      35.193  61.182 113.083  1.00  0.00           H  
ATOM    611  HB3 LEU    40      33.637  61.668 112.711  1.00  0.00           H  
ATOM    612  HG  LEU    40      34.116  63.103 115.134  1.00  0.00           H  
ATOM    613 HD11 LEU    40      36.479  63.952 114.860  1.00  0.00           H  
ATOM    614 HD12 LEU    40      36.527  62.202 115.117  1.00  0.00           H  
ATOM    615 HD13 LEU    40      36.635  62.953 113.448  1.00  0.00           H  
ATOM    616 HD21 LEU    40      33.232  63.955 113.111  1.00  0.00           H  
ATOM    617 HD22 LEU    40      34.409  65.071 113.676  1.00  0.00           H  
ATOM    618 HD23 LEU    40      34.814  64.076 112.267  1.00  0.00           H  
ATOM    619  N   LYS    41      35.528  59.456 115.828  1.00  0.00           N  
ATOM    620  CA  LYS    41      36.348  58.984 117.005  1.00  0.00           C  
ATOM    621  C   LYS    41      37.838  58.792 116.521  1.00  0.00           C  
ATOM    622  O   LYS    41      38.095  58.329 115.407  1.00  0.00           O  
ATOM    623  CB  LYS    41      35.758  57.689 117.560  1.00  0.00           C  
ATOM    624  CG  LYS    41      35.892  57.529 119.140  1.00  0.00           C  
ATOM    625  CD  LYS    41      35.003  56.379 119.691  1.00  0.00           C  
ATOM    626  CE  LYS    41      35.387  56.076 121.137  1.00  0.00           C  
ATOM    627  NZ  LYS    41      34.252  55.474 121.862  1.00  0.00           N1+
ATOM    628  H   LYS    41      35.826  59.045 114.955  1.00  0.00           H  
ATOM    629  HA  LYS    41      36.374  59.730 117.799  1.00  0.00           H  
ATOM    630  HB2 LYS    41      34.688  57.577 117.386  1.00  0.00           H  
ATOM    631  HB3 LYS    41      36.102  56.777 117.073  1.00  0.00           H  
ATOM    632  HG2 LYS    41      36.952  57.380 119.346  1.00  0.00           H  
ATOM    633  HG3 LYS    41      35.601  58.463 119.622  1.00  0.00           H  
ATOM    634  HD2 LYS    41      33.994  56.754 119.522  1.00  0.00           H  
ATOM    635  HD3 LYS    41      34.977  55.530 119.009  1.00  0.00           H  
ATOM    636  HE2 LYS    41      36.178  55.326 121.153  1.00  0.00           H  
ATOM    637  HE3 LYS    41      35.662  57.023 121.602  1.00  0.00           H  
ATOM    638  HZ1 LYS    41      33.380  55.872 121.546  1.00  0.00           H  
ATOM    639  HZ2 LYS    41      34.195  54.481 121.682  1.00  0.00           H  
ATOM    640  HZ3 LYS    41      34.366  55.560 122.862  1.00  0.00           H  
ATOM    641  N   HIP    42      38.796  59.354 117.361  1.00  0.00           N  
ATOM    642  CA  HIP    42      40.241  59.264 117.044  1.00  0.00           C  
ATOM    643  C   HIP    42      41.123  58.737 118.172  1.00  0.00           C  
ATOM    644  O   HIP    42      40.814  58.887 119.327  1.00  0.00           O  
ATOM    645  CB  HIP    42      40.628  60.552 116.449  1.00  0.00           C  
ATOM    646  CG  HIP    42      40.978  61.753 117.280  1.00  0.00           C  
ATOM    647  CD2 HIP    42      40.501  63.080 117.218  1.00  0.00           C  
ATOM    648  ND1 HIP    42      41.860  61.741 118.324  1.00  0.00           N1+
ATOM    649  CE1 HIP    42      41.863  62.905 118.900  1.00  0.00           C  
ATOM    650  NE2 HIP    42      41.076  63.739 118.240  1.00  0.00           N  
ATOM    651  H   HIP    42      38.455  59.535 118.294  1.00  0.00           H  
ATOM    652  HA  HIP    42      40.328  58.555 116.220  1.00  0.00           H  
ATOM    653  HB2 HIP    42      41.507  60.296 115.859  1.00  0.00           H  
ATOM    654  HB3 HIP    42      39.912  60.794 115.663  1.00  0.00           H  
ATOM    655  HD1 HIP    42      42.451  60.969 118.600  1.00  0.00           H  
ATOM    656  HD2 HIP    42      39.770  63.382 116.484  1.00  0.00           H  
ATOM    657  HE1 HIP    42      42.529  63.239 119.681  1.00  0.00           H  
ATOM    658  HE2 HIP    42      40.969  64.740 118.320  1.00  0.00           H  
ATOM    659  N   SER    43      42.272  58.143 117.824  1.00  0.00           N  
ATOM    660  CA  SER    43      43.370  57.715 118.843  1.00  0.00           C  
ATOM    661  C   SER    43      44.138  58.997 119.269  1.00  0.00           C  
ATOM    662  O   SER    43      44.023  60.111 118.751  1.00  0.00           O  
ATOM    663  CB  SER    43      44.231  56.601 118.201  1.00  0.00           C  
ATOM    664  OG  SER    43      44.866  57.122 117.174  1.00  0.00           O  
ATOM    665  H   SER    43      42.549  57.991 116.865  1.00  0.00           H  
ATOM    666  HA  SER    43      43.027  57.153 119.712  1.00  0.00           H  
ATOM    667  HB2 SER    43      44.933  56.213 118.939  1.00  0.00           H  
ATOM    668  HB3 SER    43      43.565  55.793 117.896  1.00  0.00           H  
ATOM    669  HG  SER    43      45.764  57.354 117.421  1.00  0.00           H  
ATOM    670  N   GLU    44      45.027  58.826 120.286  1.00  0.00           N  
ATOM    671  CA  GLU    44      45.473  59.826 121.175  1.00  0.00           C  
ATOM    672  C   GLU    44      46.632  60.703 120.573  1.00  0.00           C  
ATOM    673  O   GLU    44      46.651  61.865 121.039  1.00  0.00           O  
ATOM    674  CB  GLU    44      45.938  59.367 122.594  1.00  0.00           C  
ATOM    675  CG  GLU    44      44.993  58.421 123.374  1.00  0.00           C  
ATOM    676  CD  GLU    44      43.510  58.711 123.110  1.00  0.00           C  
ATOM    677  OE1 GLU    44      42.721  57.748 123.170  1.00  0.00           O  
ATOM    678  OE2 GLU    44      43.155  59.921 123.071  1.00  0.00           O1-
ATOM    679  H   GLU    44      45.419  57.933 120.550  1.00  0.00           H  
ATOM    680  HA  GLU    44      44.622  60.457 121.431  1.00  0.00           H  
ATOM    681  HB2 GLU    44      46.935  58.953 122.444  1.00  0.00           H  
ATOM    682  HB3 GLU    44      46.115  60.281 123.162  1.00  0.00           H  
ATOM    683  HG2 GLU    44      45.208  57.394 123.078  1.00  0.00           H  
ATOM    684  HG3 GLU    44      45.193  58.475 124.444  1.00  0.00           H  
ATOM    685  N   HIP    45      47.464  60.182 119.633  1.00  0.00           N  
ATOM    686  CA  HIP    45      48.526  60.952 118.996  1.00  0.00           C  
ATOM    687  C   HIP    45      48.058  61.779 117.793  1.00  0.00           C  
ATOM    688  O   HIP    45      48.875  62.536 117.256  1.00  0.00           O  
ATOM    689  CB  HIP    45      49.693  60.002 118.571  1.00  0.00           C  
ATOM    690  CG  HIP    45      50.128  58.988 119.630  1.00  0.00           C  
ATOM    691  CD2 HIP    45      50.825  59.251 120.721  1.00  0.00           C  
ATOM    692  ND1 HIP    45      50.059  57.613 119.493  1.00  0.00           N1+
ATOM    693  CE1 HIP    45      50.689  57.095 120.551  1.00  0.00           C  
ATOM    694  NE2 HIP    45      51.314  58.066 121.210  1.00  0.00           N  
ATOM    695  H   HIP    45      47.373  59.230 119.308  1.00  0.00           H  
ATOM    696  HA  HIP    45      48.939  61.738 119.627  1.00  0.00           H  
ATOM    697  HB2 HIP    45      49.261  59.402 117.770  1.00  0.00           H  
ATOM    698  HB3 HIP    45      50.588  60.471 118.163  1.00  0.00           H  
ATOM    699  HD1 HIP    45      49.900  57.199 118.585  1.00  0.00           H  
ATOM    700  HD2 HIP    45      51.245  60.181 121.074  1.00  0.00           H  
ATOM    701  HE1 HIP    45      51.014  56.068 120.634  1.00  0.00           H  
ATOM    702  HE2 HIP    45      51.903  57.911 122.016  1.00  0.00           H  
ATOM    703  N   VAL    46      46.831  61.606 117.346  1.00  0.00           N  
ATOM    704  CA  VAL    46      46.029  62.231 116.261  1.00  0.00           C  
ATOM    705  C   VAL    46      45.258  63.511 116.671  1.00  0.00           C  
ATOM    706  O   VAL    46      44.522  63.596 117.649  1.00  0.00           O  
ATOM    707  CB  VAL    46      44.947  61.210 115.693  1.00  0.00           C  
ATOM    708  CG1 VAL    46      44.205  61.550 114.354  1.00  0.00           C  
ATOM    709  CG2 VAL    46      45.555  59.829 115.623  1.00  0.00           C  
ATOM    710  H   VAL    46      46.361  61.042 118.040  1.00  0.00           H  
ATOM    711  HA  VAL    46      46.651  62.453 115.393  1.00  0.00           H  
ATOM    712  HB  VAL    46      44.228  61.195 116.512  1.00  0.00           H  
ATOM    713 HG11 VAL    46      43.854  62.577 114.458  1.00  0.00           H  
ATOM    714 HG12 VAL    46      44.994  61.577 113.603  1.00  0.00           H  
ATOM    715 HG13 VAL    46      43.406  60.889 114.019  1.00  0.00           H  
ATOM    716 HG21 VAL    46      44.749  59.111 115.469  1.00  0.00           H  
ATOM    717 HG22 VAL    46      46.211  59.836 114.753  1.00  0.00           H  
ATOM    718 HG23 VAL    46      46.239  59.607 116.443  1.00  0.00           H  
ATOM    719  N   TRP    47      45.384  64.583 115.847  1.00  0.00           N  
ATOM    720  CA  TRP    47      44.579  65.822 115.961  1.00  0.00           C  
ATOM    721  C   TRP    47      43.709  65.962 114.708  1.00  0.00           C  
ATOM    722  O   TRP    47      44.183  65.760 113.618  1.00  0.00           O  
ATOM    723  CB  TRP    47      45.595  66.974 116.168  1.00  0.00           C  
ATOM    724  CG  TRP    47      45.063  68.418 116.322  1.00  0.00           C  
ATOM    725  CD1 TRP    47      44.973  69.084 117.504  1.00  0.00           C  
ATOM    726  CD2 TRP    47      44.572  69.370 115.364  1.00  0.00           C  
ATOM    727  CE2 TRP    47      44.290  70.643 115.942  1.00  0.00           C  
ATOM    728  CE3 TRP    47      44.506  69.279 113.960  1.00  0.00           C  
ATOM    729  NE1 TRP    47      44.555  70.383 117.294  1.00  0.00           N  
ATOM    730  CZ2 TRP    47      43.783  71.724 115.260  1.00  0.00           C  
ATOM    731  CZ3 TRP    47      44.059  70.425 113.254  1.00  0.00           C  
ATOM    732  CH2 TRP    47      43.729  71.638 113.901  1.00  0.00           C  
ATOM    733  H   TRP    47      45.870  64.376 114.986  1.00  0.00           H  
ATOM    734  HA  TRP    47      43.966  65.635 116.843  1.00  0.00           H  
ATOM    735  HB2 TRP    47      46.231  66.787 117.033  1.00  0.00           H  
ATOM    736  HB3 TRP    47      46.237  67.124 115.300  1.00  0.00           H  
ATOM    737  HD1 TRP    47      45.129  68.684 118.495  1.00  0.00           H  
ATOM    738  HE1 TRP    47      44.601  71.103 118.001  1.00  0.00           H  
ATOM    739  HE3 TRP    47      44.798  68.353 113.488  1.00  0.00           H  
ATOM    740  HZ2 TRP    47      43.434  72.555 115.855  1.00  0.00           H  
ATOM    741  HZ3 TRP    47      43.901  70.395 112.186  1.00  0.00           H  
ATOM    742  HH2 TRP    47      43.313  72.424 113.288  1.00  0.00           H  
ATOM    743  N   VAL    48      42.484  66.420 114.805  1.00  0.00           N  
ATOM    744  CA  VAL    48      41.454  66.518 113.688  1.00  0.00           C  
ATOM    745  C   VAL    48      40.711  67.872 113.767  1.00  0.00           C  
ATOM    746  O   VAL    48      40.428  68.312 114.899  1.00  0.00           O  
ATOM    747  CB  VAL    48      40.656  65.218 113.570  1.00  0.00           C  
ATOM    748  CG1 VAL    48      41.295  63.906 114.077  1.00  0.00           C  
ATOM    749  CG2 VAL    48      39.302  65.190 114.229  1.00  0.00           C  
ATOM    750  H   VAL    48      42.112  66.664 115.712  1.00  0.00           H  
ATOM    751  HA  VAL    48      42.122  66.557 112.827  1.00  0.00           H  
ATOM    752  HB  VAL    48      40.406  65.009 112.529  1.00  0.00           H  
ATOM    753 HG11 VAL    48      42.260  63.822 113.577  1.00  0.00           H  
ATOM    754 HG12 VAL    48      41.532  63.963 115.140  1.00  0.00           H  
ATOM    755 HG13 VAL    48      40.615  63.055 114.028  1.00  0.00           H  
ATOM    756 HG21 VAL    48      39.423  65.424 115.287  1.00  0.00           H  
ATOM    757 HG22 VAL    48      38.799  66.038 113.765  1.00  0.00           H  
ATOM    758 HG23 VAL    48      38.769  64.243 114.143  1.00  0.00           H  
ATOM    759  N   GLU    49      40.296  68.519 112.688  1.00  0.00           N  
ATOM    760  CA  GLU    49      39.373  69.710 112.663  1.00  0.00           C  
ATOM    761  C   GLU    49      38.356  69.549 111.460  1.00  0.00           C  
ATOM    762  O   GLU    49      38.820  69.517 110.343  1.00  0.00           O  
ATOM    763  CB  GLU    49      40.219  71.012 112.821  1.00  0.00           C  
ATOM    764  CG  GLU    49      39.818  72.250 112.058  1.00  0.00           C  
ATOM    765  CD  GLU    49      40.736  73.529 112.088  1.00  0.00           C  
ATOM    766  OE1 GLU    49      40.738  74.251 113.196  1.00  0.00           O  
ATOM    767  OE2 GLU    49      41.451  73.712 111.050  1.00  0.00           O1-
ATOM    768  H   GLU    49      40.806  68.378 111.827  1.00  0.00           H  
ATOM    769  HA  GLU    49      38.762  69.661 113.564  1.00  0.00           H  
ATOM    770  HB2 GLU    49      40.210  71.330 113.863  1.00  0.00           H  
ATOM    771  HB3 GLU    49      41.251  70.780 112.560  1.00  0.00           H  
ATOM    772  HG2 GLU    49      39.623  72.054 111.003  1.00  0.00           H  
ATOM    773  HG3 GLU    49      38.910  72.549 112.581  1.00  0.00           H  
ATOM    774  N   VAL    50      37.077  69.601 111.687  1.00  0.00           N  
ATOM    775  CA  VAL    50      36.096  69.686 110.582  1.00  0.00           C  
ATOM    776  C   VAL    50      35.959  71.178 109.985  1.00  0.00           C  
ATOM    777  O   VAL    50      35.664  72.198 110.636  1.00  0.00           O  
ATOM    778  CB  VAL    50      34.589  69.372 110.812  1.00  0.00           C  
ATOM    779  CG1 VAL    50      33.817  69.220 109.494  1.00  0.00           C  
ATOM    780  CG2 VAL    50      34.450  68.080 111.645  1.00  0.00           C  
ATOM    781  H   VAL    50      36.794  69.901 112.609  1.00  0.00           H  
ATOM    782  HA  VAL    50      36.503  68.975 109.862  1.00  0.00           H  
ATOM    783  HB  VAL    50      34.082  70.168 111.358  1.00  0.00           H  
ATOM    784 HG11 VAL    50      34.322  68.586 108.766  1.00  0.00           H  
ATOM    785 HG12 VAL    50      32.804  68.850 109.650  1.00  0.00           H  
ATOM    786 HG13 VAL    50      33.654  70.223 109.099  1.00  0.00           H  
ATOM    787 HG21 VAL    50      35.181  67.912 112.435  1.00  0.00           H  
ATOM    788 HG22 VAL    50      33.425  67.911 111.975  1.00  0.00           H  
ATOM    789 HG23 VAL    50      34.592  67.226 110.982  1.00  0.00           H  
ATOM    790  N   VAL    51      36.058  71.210 108.658  1.00  0.00           N  
ATOM    791  CA  VAL    51      35.778  72.352 107.817  1.00  0.00           C  
ATOM    792  C   VAL    51      34.601  72.139 106.865  1.00  0.00           C  
ATOM    793  O   VAL    51      34.397  71.028 106.342  1.00  0.00           O  
ATOM    794  CB  VAL    51      37.106  72.832 107.126  1.00  0.00           C  
ATOM    795  CG1 VAL    51      36.877  73.842 105.971  1.00  0.00           C  
ATOM    796  CG2 VAL    51      38.142  73.387 108.101  1.00  0.00           C  
ATOM    797  H   VAL    51      36.164  70.372 108.105  1.00  0.00           H  
ATOM    798  HA  VAL    51      35.596  73.228 108.439  1.00  0.00           H  
ATOM    799  HB  VAL    51      37.496  71.934 106.647  1.00  0.00           H  
ATOM    800 HG11 VAL    51      37.809  74.239 105.568  1.00  0.00           H  
ATOM    801 HG12 VAL    51      36.355  73.278 105.198  1.00  0.00           H  
ATOM    802 HG13 VAL    51      36.308  74.724 106.265  1.00  0.00           H  
ATOM    803 HG21 VAL    51      37.797  74.363 108.443  1.00  0.00           H  
ATOM    804 HG22 VAL    51      38.442  72.721 108.910  1.00  0.00           H  
ATOM    805 HG23 VAL    51      39.118  73.534 107.639  1.00  0.00           H  
ATOM    806  N   ARG    52      33.743  73.162 106.727  1.00  0.00           N  
ATOM    807  CA  ARG    52      32.615  73.215 105.820  1.00  0.00           C  
ATOM    808  C   ARG    52      32.485  74.623 105.194  1.00  0.00           C  
ATOM    809  O   ARG    52      32.626  75.604 105.831  1.00  0.00           O  
ATOM    810  CB  ARG    52      31.410  72.718 106.496  1.00  0.00           C  
ATOM    811  CG  ARG    52      30.230  72.435 105.536  1.00  0.00           C  
ATOM    812  CD  ARG    52      29.004  71.793 106.144  1.00  0.00           C  
ATOM    813  NE  ARG    52      28.301  72.713 107.172  1.00  0.00           N  
ATOM    814  CZ  ARG    52      27.176  73.357 107.079  1.00  0.00           C  
ATOM    815  NH1 ARG    52      26.730  73.583 105.886  1.00  0.00           N1+
ATOM    816  NH2 ARG    52      26.530  73.744 108.129  1.00  0.00           N  
ATOM    817  H   ARG    52      33.899  73.988 107.288  1.00  0.00           H  
ATOM    818  HA  ARG    52      32.819  72.527 105.000  1.00  0.00           H  
ATOM    819  HB2 ARG    52      31.632  71.801 107.042  1.00  0.00           H  
ATOM    820  HB3 ARG    52      31.084  73.406 107.277  1.00  0.00           H  
ATOM    821  HG2 ARG    52      29.834  73.392 105.196  1.00  0.00           H  
ATOM    822  HG3 ARG    52      30.530  71.868 104.655  1.00  0.00           H  
ATOM    823  HD2 ARG    52      28.309  71.551 105.340  1.00  0.00           H  
ATOM    824  HD3 ARG    52      29.294  70.850 106.607  1.00  0.00           H  
ATOM    825  HE  ARG    52      28.622  72.474 108.099  1.00  0.00           H  
ATOM    826 HH11 ARG    52      27.334  73.411 105.095  1.00  0.00           H  
ATOM    827 HH12 ARG    52      25.826  74.030 105.835  1.00  0.00           H  
ATOM    828 HH21 ARG    52      26.979  73.696 109.032  1.00  0.00           H  
ATOM    829 HH22 ARG    52      25.704  74.298 107.954  1.00  0.00           H  
ATOM    830  N   ASP    53      32.009  74.690 103.914  1.00  0.00           N  
ATOM    831  CA  ASP    53      31.940  75.918 103.151  1.00  0.00           C  
ATOM    832  C   ASP    53      33.172  76.809 103.218  1.00  0.00           C  
ATOM    833  O   ASP    53      33.028  78.105 103.236  1.00  0.00           O  
ATOM    834  CB  ASP    53      30.571  76.679 103.393  1.00  0.00           C  
ATOM    835  CG  ASP    53      29.305  75.877 103.195  1.00  0.00           C  
ATOM    836  OD1 ASP    53      29.201  75.047 102.294  1.00  0.00           O  
ATOM    837  OD2 ASP    53      28.338  76.169 103.913  1.00  0.00           O1-
ATOM    838  H   ASP    53      31.750  73.797 103.520  1.00  0.00           H  
ATOM    839  HA  ASP    53      31.882  75.674 102.091  1.00  0.00           H  
ATOM    840  HB2 ASP    53      30.558  77.144 104.379  1.00  0.00           H  
ATOM    841  HB3 ASP    53      30.463  77.539 102.732  1.00  0.00           H  
ATOM    842  N   GLY    54      34.410  76.323 103.223  1.00  0.00           N  
ATOM    843  CA  GLY    54      35.619  77.128 103.338  1.00  0.00           C  
ATOM    844  C   GLY    54      35.966  77.711 104.702  1.00  0.00           C  
ATOM    845  O   GLY    54      36.837  78.570 104.883  1.00  0.00           O  
ATOM    846  H   GLY    54      34.418  75.324 103.076  1.00  0.00           H  
ATOM    847  HA2 GLY    54      36.554  76.638 103.067  1.00  0.00           H  
ATOM    848  HA3 GLY    54      35.624  78.027 102.721  1.00  0.00           H  
ATOM    849  N   GLU    55      35.256  77.270 105.749  1.00  0.00           N  
ATOM    850  CA  GLU    55      35.417  77.799 107.124  1.00  0.00           C  
ATOM    851  C   GLU    55      35.260  76.635 108.154  1.00  0.00           C  
ATOM    852  O   GLU    55      34.417  75.771 108.068  1.00  0.00           O  
ATOM    853  CB  GLU    55      34.427  78.913 107.333  1.00  0.00           C  
ATOM    854  CG  GLU    55      34.571  79.704 108.716  1.00  0.00           C  
ATOM    855  CD  GLU    55      36.023  80.150 108.911  1.00  0.00           C  
ATOM    856  OE1 GLU    55      36.347  81.359 108.808  1.00  0.00           O  
ATOM    857  OE2 GLU    55      36.821  79.248 109.269  1.00  0.00           O1-
ATOM    858  H   GLU    55      34.569  76.548 105.583  1.00  0.00           H  
ATOM    859  HA  GLU    55      36.465  78.072 107.246  1.00  0.00           H  
ATOM    860  HB2 GLU    55      34.604  79.684 106.583  1.00  0.00           H  
ATOM    861  HB3 GLU    55      33.415  78.511 107.389  1.00  0.00           H  
ATOM    862  HG2 GLU    55      33.834  80.507 108.699  1.00  0.00           H  
ATOM    863  HG3 GLU    55      34.256  79.034 109.516  1.00  0.00           H  
ATOM    864  N   ALA    56      36.048  76.595 109.260  1.00  0.00           N  
ATOM    865  CA  ALA    56      36.026  75.438 110.220  1.00  0.00           C  
ATOM    866  C   ALA    56      34.745  75.548 111.028  1.00  0.00           C  
ATOM    867  O   ALA    56      34.177  76.612 111.320  1.00  0.00           O  
ATOM    868  CB  ALA    56      37.361  75.531 111.079  1.00  0.00           C  
ATOM    869  H   ALA    56      36.626  77.414 109.379  1.00  0.00           H  
ATOM    870  HA  ALA    56      36.024  74.486 109.690  1.00  0.00           H  
ATOM    871  HB1 ALA    56      38.167  75.696 110.364  1.00  0.00           H  
ATOM    872  HB2 ALA    56      37.128  76.424 111.658  1.00  0.00           H  
ATOM    873  HB3 ALA    56      37.621  74.619 111.616  1.00  0.00           H  
ATOM    874  N   GLU    57      34.073  74.343 111.256  1.00  0.00           N  
ATOM    875  CA  GLU    57      32.857  74.186 112.043  1.00  0.00           C  
ATOM    876  C   GLU    57      33.140  74.051 113.470  1.00  0.00           C  
ATOM    877  O   GLU    57      34.056  73.489 114.018  1.00  0.00           O  
ATOM    878  CB  GLU    57      32.090  72.881 111.673  1.00  0.00           C  
ATOM    879  CG  GLU    57      31.601  72.955 110.213  1.00  0.00           C  
ATOM    880  CD  GLU    57      30.230  73.610 110.066  1.00  0.00           C  
ATOM    881  OE1 GLU    57      29.261  72.837 109.678  1.00  0.00           O  
ATOM    882  OE2 GLU    57      30.085  74.812 110.438  1.00  0.00           O1-
ATOM    883  H   GLU    57      34.623  73.533 111.010  1.00  0.00           H  
ATOM    884  HA  GLU    57      32.192  75.035 111.886  1.00  0.00           H  
ATOM    885  HB2 GLU    57      32.747  72.022 111.814  1.00  0.00           H  
ATOM    886  HB3 GLU    57      31.291  72.799 112.409  1.00  0.00           H  
ATOM    887  HG2 GLU    57      32.331  73.450 109.572  1.00  0.00           H  
ATOM    888  HG3 GLU    57      31.532  71.943 109.814  1.00  0.00           H  
ATOM    889  N   GLU    58      32.123  74.397 114.275  1.00  0.00           N  
ATOM    890  CA  GLU    58      31.931  74.048 115.687  1.00  0.00           C  
ATOM    891  C   GLU    58      31.526  72.617 116.025  1.00  0.00           C  
ATOM    892  O   GLU    58      30.663  72.075 115.374  1.00  0.00           O  
ATOM    893  CB  GLU    58      30.919  75.164 116.221  1.00  0.00           C  
ATOM    894  CG  GLU    58      30.442  74.872 117.598  1.00  0.00           C  
ATOM    895  CD  GLU    58      31.333  74.768 118.816  1.00  0.00           C  
ATOM    896  OE1 GLU    58      32.541  74.577 118.643  1.00  0.00           O  
ATOM    897  OE2 GLU    58      30.796  74.728 119.955  1.00  0.00           O1-
ATOM    898  H   GLU    58      31.320  74.896 113.919  1.00  0.00           H  
ATOM    899  HA  GLU    58      32.842  74.225 116.260  1.00  0.00           H  
ATOM    900  HB2 GLU    58      31.399  76.143 116.238  1.00  0.00           H  
ATOM    901  HB3 GLU    58      30.056  75.302 115.570  1.00  0.00           H  
ATOM    902  HG2 GLU    58      29.743  75.667 117.859  1.00  0.00           H  
ATOM    903  HG3 GLU    58      29.847  73.960 117.561  1.00  0.00           H  
ATOM    904  N   VAL    59      32.066  71.988 117.087  1.00  0.00           N  
ATOM    905  CA  VAL    59      31.979  70.545 117.441  1.00  0.00           C  
ATOM    906  C   VAL    59      30.515  70.034 117.598  1.00  0.00           C  
ATOM    907  O   VAL    59      29.832  70.214 118.618  1.00  0.00           O  
ATOM    908  CB  VAL    59      32.869  70.337 118.615  1.00  0.00           C  
ATOM    909  CG1 VAL    59      32.767  68.878 119.142  1.00  0.00           C  
ATOM    910  CG2 VAL    59      34.357  70.700 118.546  1.00  0.00           C  
ATOM    911  H   VAL    59      32.759  72.601 117.492  1.00  0.00           H  
ATOM    912  HA  VAL    59      32.428  70.035 116.588  1.00  0.00           H  
ATOM    913  HB  VAL    59      32.457  70.912 119.445  1.00  0.00           H  
ATOM    914 HG11 VAL    59      33.394  68.301 118.462  1.00  0.00           H  
ATOM    915 HG12 VAL    59      33.233  68.800 120.124  1.00  0.00           H  
ATOM    916 HG13 VAL    59      31.759  68.500 119.308  1.00  0.00           H  
ATOM    917 HG21 VAL    59      34.892  70.504 119.475  1.00  0.00           H  
ATOM    918 HG22 VAL    59      34.819  70.249 117.668  1.00  0.00           H  
ATOM    919 HG23 VAL    59      34.467  71.751 118.280  1.00  0.00           H  
ATOM    920  N   ALA    60      30.074  69.188 116.656  1.00  0.00           N  
ATOM    921  CA  ALA    60      28.737  68.457 116.547  1.00  0.00           C  
ATOM    922  C   ALA    60      27.433  69.264 116.802  1.00  0.00           C  
ATOM    923  O   ALA    60      26.434  68.741 117.372  1.00  0.00           O  
ATOM    924  CB  ALA    60      28.939  67.235 117.407  1.00  0.00           C  
ATOM    925  H   ALA    60      30.685  69.275 115.856  1.00  0.00           H  
ATOM    926  HA  ALA    60      28.680  68.094 115.521  1.00  0.00           H  
ATOM    927  HB1 ALA    60      27.981  66.748 117.593  1.00  0.00           H  
ATOM    928  HB2 ALA    60      29.675  66.533 117.015  1.00  0.00           H  
ATOM    929  HB3 ALA    60      29.237  67.594 118.392  1.00  0.00           H  
ATOM    930  N   THR    61      27.393  70.526 116.401  1.00  0.00           N  
ATOM    931  CA  THR    61      26.205  71.414 116.652  1.00  0.00           C  
ATOM    932  C   THR    61      25.286  71.709 115.447  1.00  0.00           C  
ATOM    933  O   THR    61      24.272  72.362 115.603  1.00  0.00           O  
ATOM    934  CB  THR    61      26.789  72.702 117.254  1.00  0.00           C  
ATOM    935  CG2 THR    61      27.519  72.520 118.561  1.00  0.00           C  
ATOM    936  OG1 THR    61      27.444  73.427 116.333  1.00  0.00           O  
ATOM    937  H   THR    61      28.272  70.674 115.928  1.00  0.00           H  
ATOM    938  HA  THR    61      25.561  71.036 117.446  1.00  0.00           H  
ATOM    939  HB  THR    61      25.901  73.319 117.392  1.00  0.00           H  
ATOM    940  HG1 THR    61      27.224  74.345 116.506  1.00  0.00           H  
ATOM    941 HG21 THR    61      28.523  72.213 118.270  1.00  0.00           H  
ATOM    942 HG22 THR    61      27.573  73.403 119.198  1.00  0.00           H  
ATOM    943 HG23 THR    61      27.115  71.655 119.087  1.00  0.00           H  
ATOM    944  N   ASN    62      25.623  71.272 114.241  1.00  0.00           N  
ATOM    945  CA  ASN    62      24.709  71.339 113.046  1.00  0.00           C  
ATOM    946  C   ASN    62      24.021  70.013 112.828  1.00  0.00           C  
ATOM    947  O   ASN    62      23.667  69.706 111.704  1.00  0.00           O  
ATOM    948  CB  ASN    62      25.472  71.829 111.794  1.00  0.00           C  
ATOM    949  CG  ASN    62      25.913  73.260 111.918  1.00  0.00           C  
ATOM    950  ND2 ASN    62      27.000  73.706 111.323  1.00  0.00           N  
ATOM    951  OD1 ASN    62      25.163  74.042 112.466  1.00  0.00           O  
ATOM    952  H   ASN    62      26.537  70.874 114.079  1.00  0.00           H  
ATOM    953  HA  ASN    62      23.876  72.004 113.276  1.00  0.00           H  
ATOM    954  HB2 ASN    62      26.331  71.221 111.513  1.00  0.00           H  
ATOM    955  HB3 ASN    62      24.760  71.783 110.970  1.00  0.00           H  
ATOM    956 HD21 ASN    62      27.219  74.672 111.521  1.00  0.00           H  
ATOM    957 HD22 ASN    62      27.674  73.145 110.823  1.00  0.00           H  
ATOM    958  N   GLY    63      23.778  69.193 113.814  1.00  0.00           N  
ATOM    959  CA  GLY    63      22.953  67.968 113.865  1.00  0.00           C  
ATOM    960  C   GLY    63      22.667  67.504 115.305  1.00  0.00           C  
ATOM    961  O   GLY    63      23.122  68.068 116.337  1.00  0.00           O  
ATOM    962  H   GLY    63      23.857  69.576 114.746  1.00  0.00           H  
ATOM    963  HA2 GLY    63      22.024  68.248 113.369  1.00  0.00           H  
ATOM    964  HA3 GLY    63      23.413  67.220 113.219  1.00  0.00           H  
ATOM    965  N   LYS    64      21.822  66.467 115.415  1.00  0.00           N  
ATOM    966  CA  LYS    64      21.496  65.928 116.725  1.00  0.00           C  
ATOM    967  C   LYS    64      22.706  65.212 117.425  1.00  0.00           C  
ATOM    968  O   LYS    64      22.678  63.939 117.402  1.00  0.00           O  
ATOM    969  CB  LYS    64      20.337  64.956 116.642  1.00  0.00           C  
ATOM    970  CG  LYS    64      19.052  65.671 116.030  1.00  0.00           C  
ATOM    971  CD  LYS    64      18.519  66.611 117.129  1.00  0.00           C  
ATOM    972  CE  LYS    64      17.189  67.187 116.555  1.00  0.00           C  
ATOM    973  NZ  LYS    64      16.711  68.172 117.503  1.00  0.00           N1+
ATOM    974  H   LYS    64      21.474  66.032 114.572  1.00  0.00           H  
ATOM    975  HA  LYS    64      21.318  66.726 117.446  1.00  0.00           H  
ATOM    976  HB2 LYS    64      20.649  64.217 115.904  1.00  0.00           H  
ATOM    977  HB3 LYS    64      19.969  64.513 117.567  1.00  0.00           H  
ATOM    978  HG2 LYS    64      19.215  66.281 115.142  1.00  0.00           H  
ATOM    979  HG3 LYS    64      18.243  64.965 115.838  1.00  0.00           H  
ATOM    980  HD2 LYS    64      18.305  66.042 118.033  1.00  0.00           H  
ATOM    981  HD3 LYS    64      19.228  67.437 117.187  1.00  0.00           H  
ATOM    982  HE2 LYS    64      17.400  67.644 115.588  1.00  0.00           H  
ATOM    983  HE3 LYS    64      16.514  66.332 116.525  1.00  0.00           H  
ATOM    984  HZ1 LYS    64      17.185  69.051 117.352  1.00  0.00           H  
ATOM    985  HZ2 LYS    64      15.713  68.256 117.372  1.00  0.00           H  
ATOM    986  HZ3 LYS    64      16.778  67.875 118.466  1.00  0.00           H  
ATOM    987  N   GLN    65      23.690  65.950 117.944  1.00  0.00           N  
ATOM    988  CA  GLN    65      24.979  65.394 118.516  1.00  0.00           C  
ATOM    989  C   GLN    65      25.877  64.751 117.414  1.00  0.00           C  
ATOM    990  O   GLN    65      26.568  63.730 117.731  1.00  0.00           O  
ATOM    991  CB  GLN    65      24.757  64.361 119.645  1.00  0.00           C  
ATOM    992  CG  GLN    65      23.791  64.642 120.769  1.00  0.00           C  
ATOM    993  CD  GLN    65      23.940  66.006 121.423  1.00  0.00           C  
ATOM    994  NE2 GLN    65      24.651  66.251 122.460  1.00  0.00           N  
ATOM    995  OE1 GLN    65      23.489  66.971 120.847  1.00  0.00           O  
ATOM    996  H   GLN    65      23.608  66.947 117.804  1.00  0.00           H  
ATOM    997  HA  GLN    65      25.480  66.274 118.919  1.00  0.00           H  
ATOM    998  HB2 GLN    65      24.273  63.501 119.183  1.00  0.00           H  
ATOM    999  HB3 GLN    65      25.694  64.058 120.112  1.00  0.00           H  
ATOM   1000  HG2 GLN    65      22.799  64.453 120.359  1.00  0.00           H  
ATOM   1001  HG3 GLN    65      23.938  63.862 121.516  1.00  0.00           H  
ATOM   1002 HE21 GLN    65      24.633  67.183 122.848  1.00  0.00           H  
ATOM   1003 HE22 GLN    65      25.032  65.553 123.083  1.00  0.00           H  
ATOM   1004  N   ARG    66      25.730  65.220 116.220  1.00  0.00           N  
ATOM   1005  CA  ARG    66      26.301  64.701 114.960  1.00  0.00           C  
ATOM   1006  C   ARG    66      26.616  65.855 114.054  1.00  0.00           C  
ATOM   1007  O   ARG    66      25.831  66.806 114.043  1.00  0.00           O  
ATOM   1008  CB  ARG    66      25.351  63.574 114.313  1.00  0.00           C  
ATOM   1009  CG  ARG    66      25.288  62.296 115.012  1.00  0.00           C  
ATOM   1010  CD  ARG    66      24.569  61.128 114.327  1.00  0.00           C  
ATOM   1011  NE  ARG    66      23.162  61.576 113.917  1.00  0.00           N  
ATOM   1012  CZ  ARG    66      21.998  61.275 114.479  1.00  0.00           C  
ATOM   1013  NH1 ARG    66      21.899  60.685 115.643  1.00  0.00           N1+
ATOM   1014  NH2 ARG    66      20.857  61.568 113.872  1.00  0.00           N  
ATOM   1015  H   ARG    66      25.209  66.082 116.137  1.00  0.00           H  
ATOM   1016  HA  ARG    66      27.311  64.314 115.102  1.00  0.00           H  
ATOM   1017  HB2 ARG    66      24.350  64.003 114.271  1.00  0.00           H  
ATOM   1018  HB3 ARG    66      25.609  63.350 113.278  1.00  0.00           H  
ATOM   1019  HG2 ARG    66      26.335  62.049 115.188  1.00  0.00           H  
ATOM   1020  HG3 ARG    66      24.860  62.431 116.006  1.00  0.00           H  
ATOM   1021  HD2 ARG    66      25.140  60.847 113.442  1.00  0.00           H  
ATOM   1022  HD3 ARG    66      24.610  60.208 114.910  1.00  0.00           H  
ATOM   1023  HE  ARG    66      23.164  62.041 113.021  1.00  0.00           H  
ATOM   1024 HH11 ARG    66      22.751  60.674 116.186  1.00  0.00           H  
ATOM   1025 HH12 ARG    66      21.006  60.442 116.047  1.00  0.00           H  
ATOM   1026 HH21 ARG    66      21.022  61.612 112.876  1.00  0.00           H  
ATOM   1027 HH22 ARG    66      19.992  61.196 114.237  1.00  0.00           H  
ATOM   1028  N   TRP    67      27.717  65.876 113.319  1.00  0.00           N  
ATOM   1029  CA  TRP    67      27.996  66.894 112.333  1.00  0.00           C  
ATOM   1030  C   TRP    67      27.174  66.713 111.061  1.00  0.00           C  
ATOM   1031  O   TRP    67      26.651  65.628 110.687  1.00  0.00           O  
ATOM   1032  CB  TRP    67      29.433  66.709 111.908  1.00  0.00           C  
ATOM   1033  CG  TRP    67      30.297  67.227 112.916  1.00  0.00           C  
ATOM   1034  CD1 TRP    67      30.690  68.558 112.957  1.00  0.00           C  
ATOM   1035  CD2 TRP    67      30.911  66.591 114.027  1.00  0.00           C  
ATOM   1036  CE2 TRP    67      31.807  67.510 114.583  1.00  0.00           C  
ATOM   1037  CE3 TRP    67      30.960  65.241 114.514  1.00  0.00           C  
ATOM   1038  NE1 TRP    67      31.556  68.654 113.912  1.00  0.00           N  
ATOM   1039  CZ2 TRP    67      32.927  67.108 115.384  1.00  0.00           C  
ATOM   1040  CZ3 TRP    67      31.899  64.870 115.492  1.00  0.00           C  
ATOM   1041  CH2 TRP    67      32.900  65.793 115.899  1.00  0.00           C  
ATOM   1042  H   TRP    67      28.175  64.983 113.206  1.00  0.00           H  
ATOM   1043  HA  TRP    67      27.834  67.922 112.656  1.00  0.00           H  
ATOM   1044  HB2 TRP    67      29.667  65.646 111.853  1.00  0.00           H  
ATOM   1045  HB3 TRP    67      29.574  67.207 110.949  1.00  0.00           H  
ATOM   1046  HD1 TRP    67      30.517  69.291 112.183  1.00  0.00           H  
ATOM   1047  HE1 TRP    67      32.100  69.498 114.016  1.00  0.00           H  
ATOM   1048  HE3 TRP    67      30.354  64.438 114.120  1.00  0.00           H  
ATOM   1049  HZ2 TRP    67      33.733  67.751 115.705  1.00  0.00           H  
ATOM   1050  HZ3 TRP    67      31.847  63.869 115.892  1.00  0.00           H  
ATOM   1051  HH2 TRP    67      33.745  65.554 116.527  1.00  0.00           H  
ATOM   1052  N   LEU    68      26.960  67.793 110.345  1.00  0.00           N  
ATOM   1053  CA  LEU    68      26.156  67.751 109.124  1.00  0.00           C  
ATOM   1054  C   LEU    68      27.023  67.272 107.932  1.00  0.00           C  
ATOM   1055  O   LEU    68      28.113  67.829 107.674  1.00  0.00           O  
ATOM   1056  CB  LEU    68      25.559  69.108 108.780  1.00  0.00           C  
ATOM   1057  CG  LEU    68      24.531  69.181 107.599  1.00  0.00           C  
ATOM   1058  CD1 LEU    68      23.300  68.341 107.721  1.00  0.00           C  
ATOM   1059  CD2 LEU    68      24.170  70.705 107.399  1.00  0.00           C  
ATOM   1060  H   LEU    68      27.445  68.635 110.621  1.00  0.00           H  
ATOM   1061  HA  LEU    68      25.311  67.066 109.205  1.00  0.00           H  
ATOM   1062  HB2 LEU    68      25.163  69.415 109.749  1.00  0.00           H  
ATOM   1063  HB3 LEU    68      26.389  69.761 108.511  1.00  0.00           H  
ATOM   1064  HG  LEU    68      25.153  68.799 106.790  1.00  0.00           H  
ATOM   1065 HD11 LEU    68      22.887  68.525 108.713  1.00  0.00           H  
ATOM   1066 HD12 LEU    68      22.576  68.531 106.929  1.00  0.00           H  
ATOM   1067 HD13 LEU    68      23.470  67.278 107.547  1.00  0.00           H  
ATOM   1068 HD21 LEU    68      24.058  70.842 106.324  1.00  0.00           H  
ATOM   1069 HD22 LEU    68      23.195  70.953 107.819  1.00  0.00           H  
ATOM   1070 HD23 LEU    68      24.932  71.360 107.820  1.00  0.00           H  
ATOM   1071  N   LEU    69      26.501  66.425 107.048  1.00  0.00           N  
ATOM   1072  CA  LEU    69      26.991  66.148 105.718  1.00  0.00           C  
ATOM   1073  C   LEU    69      26.679  67.278 104.761  1.00  0.00           C  
ATOM   1074  O   LEU    69      25.559  67.626 104.543  1.00  0.00           O  
ATOM   1075  CB  LEU    69      26.359  64.830 105.231  1.00  0.00           C  
ATOM   1076  CG  LEU    69      26.757  63.586 105.985  1.00  0.00           C  
ATOM   1077  CD1 LEU    69      25.925  62.388 105.589  1.00  0.00           C  
ATOM   1078  CD2 LEU    69      28.197  63.216 105.556  1.00  0.00           C  
ATOM   1079  H   LEU    69      25.696  65.961 107.443  1.00  0.00           H  
ATOM   1080  HA  LEU    69      28.079  66.082 105.736  1.00  0.00           H  
ATOM   1081  HB2 LEU    69      25.307  65.002 105.459  1.00  0.00           H  
ATOM   1082  HB3 LEU    69      26.554  64.627 104.178  1.00  0.00           H  
ATOM   1083  HG  LEU    69      26.663  63.644 107.069  1.00  0.00           H  
ATOM   1084 HD11 LEU    69      24.890  62.650 105.368  1.00  0.00           H  
ATOM   1085 HD12 LEU    69      26.186  62.024 104.595  1.00  0.00           H  
ATOM   1086 HD13 LEU    69      26.000  61.510 106.230  1.00  0.00           H  
ATOM   1087 HD21 LEU    69      28.362  62.859 104.539  1.00  0.00           H  
ATOM   1088 HD22 LEU    69      28.803  64.114 105.670  1.00  0.00           H  
ATOM   1089 HD23 LEU    69      28.574  62.311 106.032  1.00  0.00           H  
ATOM   1090  N   SER    70      27.741  67.757 104.042  1.00  0.00           N  
ATOM   1091  CA  SER    70      27.523  68.560 102.794  1.00  0.00           C  
ATOM   1092  C   SER    70      28.620  68.280 101.736  1.00  0.00           C  
ATOM   1093  O   SER    70      29.781  67.956 102.112  1.00  0.00           O  
ATOM   1094  CB  SER    70      27.518  70.018 103.116  1.00  0.00           C  
ATOM   1095  OG  SER    70      28.839  70.491 103.209  1.00  0.00           O  
ATOM   1096  H   SER    70      28.708  67.624 104.303  1.00  0.00           H  
ATOM   1097  HA  SER    70      26.534  68.272 102.439  1.00  0.00           H  
ATOM   1098  HB2 SER    70      26.970  70.466 102.288  1.00  0.00           H  
ATOM   1099  HB3 SER    70      26.954  70.258 104.018  1.00  0.00           H  
ATOM   1100  HG  SER    70      28.743  71.445 103.243  1.00  0.00           H  
ATOM   1101  N   PRO    71      28.425  68.564 100.392  1.00  0.00           N  
ATOM   1102  CA  PRO    71      29.452  68.514  99.325  1.00  0.00           C  
ATOM   1103  C   PRO    71      30.583  69.609  99.435  1.00  0.00           C  
ATOM   1104  O   PRO    71      31.525  69.549  98.567  1.00  0.00           O  
ATOM   1105  CB  PRO    71      28.743  68.535  98.054  1.00  0.00           C  
ATOM   1106  CG  PRO    71      27.504  69.414  98.344  1.00  0.00           C  
ATOM   1107  CD  PRO    71      27.132  68.949  99.761  1.00  0.00           C  
ATOM   1108  HA  PRO    71      29.999  67.572  99.361  1.00  0.00           H  
ATOM   1109  HB2 PRO    71      29.301  69.015  97.250  1.00  0.00           H  
ATOM   1110  HB3 PRO    71      28.427  67.505  97.893  1.00  0.00           H  
ATOM   1111  HG2 PRO    71      27.889  70.434  98.326  1.00  0.00           H  
ATOM   1112  HG3 PRO    71      26.660  69.174  97.698  1.00  0.00           H  
ATOM   1113  HD2 PRO    71      26.550  69.724 100.260  1.00  0.00           H  
ATOM   1114  HD3 PRO    71      26.525  68.070  99.541  1.00  0.00           H  
ATOM   1115  N   SER    72      30.651  70.438 100.447  1.00  0.00           N  
ATOM   1116  CA  SER    72      31.825  71.271 100.809  1.00  0.00           C  
ATOM   1117  C   SER    72      32.580  70.800 102.079  1.00  0.00           C  
ATOM   1118  O   SER    72      33.535  71.437 102.473  1.00  0.00           O  
ATOM   1119  CB  SER    72      31.336  72.721 100.971  1.00  0.00           C  
ATOM   1120  OG  SER    72      30.427  72.818 102.006  1.00  0.00           O  
ATOM   1121  H   SER    72      29.839  70.572 101.033  1.00  0.00           H  
ATOM   1122  HA  SER    72      32.467  71.155  99.936  1.00  0.00           H  
ATOM   1123  HB2 SER    72      32.221  73.325 101.171  1.00  0.00           H  
ATOM   1124  HB3 SER    72      30.945  73.034 100.003  1.00  0.00           H  
ATOM   1125  HG  SER    72      30.011  73.679 101.918  1.00  0.00           H  
ATOM   1126  N   THR    73      32.157  69.684 102.686  1.00  0.00           N  
ATOM   1127  CA  THR    73      32.739  69.209 103.960  1.00  0.00           C  
ATOM   1128  C   THR    73      34.119  68.618 103.777  1.00  0.00           C  
ATOM   1129  O   THR    73      34.464  68.184 102.658  1.00  0.00           O  
ATOM   1130  CB  THR    73      31.751  68.239 104.679  1.00  0.00           C  
ATOM   1131  CG2 THR    73      32.321  67.569 105.874  1.00  0.00           C  
ATOM   1132  OG1 THR    73      30.586  68.846 105.114  1.00  0.00           O  
ATOM   1133  H   THR    73      31.320  69.236 102.341  1.00  0.00           H  
ATOM   1134  HA  THR    73      32.990  70.077 104.570  1.00  0.00           H  
ATOM   1135  HB  THR    73      31.460  67.455 103.980  1.00  0.00           H  
ATOM   1136  HG1 THR    73      30.183  69.237 104.336  1.00  0.00           H  
ATOM   1137 HG21 THR    73      33.082  66.874 105.520  1.00  0.00           H  
ATOM   1138 HG22 THR    73      32.536  68.283 106.670  1.00  0.00           H  
ATOM   1139 HG23 THR    73      31.582  66.901 106.316  1.00  0.00           H  
ATOM   1140  N   THR    74      34.934  68.690 104.833  1.00  0.00           N  
ATOM   1141  CA  THR    74      36.249  68.044 105.011  1.00  0.00           C  
ATOM   1142  C   THR    74      36.750  68.010 106.390  1.00  0.00           C  
ATOM   1143  O   THR    74      36.191  68.695 107.283  1.00  0.00           O  
ATOM   1144  CB  THR    74      37.228  68.705 104.066  1.00  0.00           C  
ATOM   1145  CG2 THR    74      37.426  70.179 104.385  1.00  0.00           C  
ATOM   1146  OG1 THR    74      38.460  68.000 104.049  1.00  0.00           O  
ATOM   1147  H   THR    74      34.532  69.207 105.602  1.00  0.00           H  
ATOM   1148  HA  THR    74      36.222  67.018 104.643  1.00  0.00           H  
ATOM   1149  HB  THR    74      36.877  68.649 103.036  1.00  0.00           H  
ATOM   1150  HG1 THR    74      38.547  67.662 103.155  1.00  0.00           H  
ATOM   1151 HG21 THR    74      36.454  70.607 104.628  1.00  0.00           H  
ATOM   1152 HG22 THR    74      38.045  70.339 105.268  1.00  0.00           H  
ATOM   1153 HG23 THR    74      37.816  70.738 103.534  1.00  0.00           H  
ATOM   1154  N   LEU    75      37.849  67.249 106.738  1.00  0.00           N  
ATOM   1155  CA  LEU    75      38.298  66.903 108.105  1.00  0.00           C  
ATOM   1156  C   LEU    75      39.830  66.933 108.143  1.00  0.00           C  
ATOM   1157  O   LEU    75      40.512  66.113 107.593  1.00  0.00           O  
ATOM   1158  CB  LEU    75      37.621  65.598 108.597  1.00  0.00           C  
ATOM   1159  CG  LEU    75      38.104  65.066 109.927  1.00  0.00           C  
ATOM   1160  CD1 LEU    75      37.616  65.931 111.068  1.00  0.00           C  
ATOM   1161  CD2 LEU    75      37.579  63.672 110.046  1.00  0.00           C  
ATOM   1162  H   LEU    75      38.215  66.702 105.972  1.00  0.00           H  
ATOM   1163  HA  LEU    75      37.984  67.605 108.878  1.00  0.00           H  
ATOM   1164  HB2 LEU    75      36.537  65.713 108.608  1.00  0.00           H  
ATOM   1165  HB3 LEU    75      37.874  64.852 107.843  1.00  0.00           H  
ATOM   1166  HG  LEU    75      39.194  65.091 109.899  1.00  0.00           H  
ATOM   1167 HD11 LEU    75      38.124  66.896 111.077  1.00  0.00           H  
ATOM   1168 HD12 LEU    75      36.549  66.152 111.048  1.00  0.00           H  
ATOM   1169 HD13 LEU    75      37.865  65.449 112.013  1.00  0.00           H  
ATOM   1170 HD21 LEU    75      37.586  63.193 109.067  1.00  0.00           H  
ATOM   1171 HD22 LEU    75      38.260  63.038 110.613  1.00  0.00           H  
ATOM   1172 HD23 LEU    75      36.636  63.658 110.594  1.00  0.00           H  
ATOM   1173  N   ARG    76      40.425  68.123 108.562  1.00  0.00           N  
ATOM   1174  CA  ARG    76      41.821  68.398 108.570  1.00  0.00           C  
ATOM   1175  C   ARG    76      42.599  67.635 109.661  1.00  0.00           C  
ATOM   1176  O   ARG    76      42.599  68.047 110.825  1.00  0.00           O  
ATOM   1177  CB  ARG    76      41.930  69.932 108.878  1.00  0.00           C  
ATOM   1178  CG  ARG    76      43.252  70.524 108.621  1.00  0.00           C  
ATOM   1179  CD  ARG    76      43.205  71.938 109.215  1.00  0.00           C  
ATOM   1180  NE  ARG    76      44.469  72.589 109.129  1.00  0.00           N  
ATOM   1181  CZ  ARG    76      44.917  73.512 109.936  1.00  0.00           C  
ATOM   1182  NH1 ARG    76      44.306  74.003 110.978  1.00  0.00           N1+
ATOM   1183  NH2 ARG    76      46.012  74.104 109.644  1.00  0.00           N  
ATOM   1184  H   ARG    76      39.805  68.836 108.919  1.00  0.00           H  
ATOM   1185  HA  ARG    76      42.324  68.132 107.640  1.00  0.00           H  
ATOM   1186  HB2 ARG    76      41.200  70.378 108.203  1.00  0.00           H  
ATOM   1187  HB3 ARG    76      41.651  70.219 109.892  1.00  0.00           H  
ATOM   1188  HG2 ARG    76      43.950  69.872 109.146  1.00  0.00           H  
ATOM   1189  HG3 ARG    76      43.481  70.650 107.562  1.00  0.00           H  
ATOM   1190  HD2 ARG    76      42.451  72.554 108.725  1.00  0.00           H  
ATOM   1191  HD3 ARG    76      42.992  71.807 110.276  1.00  0.00           H  
ATOM   1192  HE  ARG    76      45.138  72.227 108.464  1.00  0.00           H  
ATOM   1193 HH11 ARG    76      43.335  73.746 111.085  1.00  0.00           H  
ATOM   1194 HH12 ARG    76      44.720  74.722 111.554  1.00  0.00           H  
ATOM   1195 HH21 ARG    76      46.592  73.763 108.891  1.00  0.00           H  
ATOM   1196 HH22 ARG    76      46.286  74.912 110.184  1.00  0.00           H  
ATOM   1197  N   VAL    77      43.141  66.525 109.255  1.00  0.00           N  
ATOM   1198  CA  VAL    77      43.808  65.470 110.181  1.00  0.00           C  
ATOM   1199  C   VAL    77      45.287  65.658 110.108  1.00  0.00           C  
ATOM   1200  O   VAL    77      45.929  65.958 109.056  1.00  0.00           O  
ATOM   1201  CB  VAL    77      43.349  64.049 109.758  1.00  0.00           C  
ATOM   1202  CG1 VAL    77      44.120  62.916 110.444  1.00  0.00           C  
ATOM   1203  CG2 VAL    77      41.866  63.877 109.979  1.00  0.00           C  
ATOM   1204  H   VAL    77      43.115  66.284 108.274  1.00  0.00           H  
ATOM   1205  HA  VAL    77      43.590  65.681 111.228  1.00  0.00           H  
ATOM   1206  HB  VAL    77      43.436  63.965 108.675  1.00  0.00           H  
ATOM   1207 HG11 VAL    77      45.182  63.031 110.228  1.00  0.00           H  
ATOM   1208 HG12 VAL    77      43.932  62.958 111.517  1.00  0.00           H  
ATOM   1209 HG13 VAL    77      43.773  61.960 110.053  1.00  0.00           H  
ATOM   1210 HG21 VAL    77      41.472  62.996 109.473  1.00  0.00           H  
ATOM   1211 HG22 VAL    77      41.628  63.908 111.042  1.00  0.00           H  
ATOM   1212 HG23 VAL    77      41.405  64.754 109.524  1.00  0.00           H  
ATOM   1213  N   THR    78      45.955  65.591 111.308  1.00  0.00           N  
ATOM   1214  CA  THR    78      47.470  65.452 111.453  1.00  0.00           C  
ATOM   1215  C   THR    78      47.829  64.658 112.693  1.00  0.00           C  
ATOM   1216  O   THR    78      46.909  64.386 113.502  1.00  0.00           O  
ATOM   1217  CB  THR    78      48.348  66.695 111.220  1.00  0.00           C  
ATOM   1218  CG2 THR    78      48.339  67.848 112.259  1.00  0.00           C  
ATOM   1219  OG1 THR    78      49.609  66.209 110.997  1.00  0.00           O  
ATOM   1220  H   THR    78      45.445  65.499 112.175  1.00  0.00           H  
ATOM   1221  HA  THR    78      47.706  64.762 110.643  1.00  0.00           H  
ATOM   1222  HB  THR    78      48.001  67.111 110.275  1.00  0.00           H  
ATOM   1223  HG1 THR    78      49.717  66.117 110.048  1.00  0.00           H  
ATOM   1224 HG21 THR    78      48.599  67.505 113.260  1.00  0.00           H  
ATOM   1225 HG22 THR    78      49.081  68.602 111.997  1.00  0.00           H  
ATOM   1226 HG23 THR    78      47.384  68.375 112.261  1.00  0.00           H  
ATOM   1227  N   MET    79      49.110  64.423 112.979  1.00  0.00           N  
ATOM   1228  CA  MET    79      49.636  63.718 114.261  1.00  0.00           C  
ATOM   1229  C   MET    79      50.886  64.452 114.843  1.00  0.00           C  
ATOM   1230  O   MET    79      51.635  65.086 114.044  1.00  0.00           O  
ATOM   1231  CB  MET    79      49.910  62.247 114.068  1.00  0.00           C  
ATOM   1232  CG  MET    79      48.670  61.334 114.160  1.00  0.00           C  
ATOM   1233  SD  MET    79      49.059  59.788 113.260  1.00  0.00           S  
ATOM   1234  CE  MET    79      50.298  59.100 114.331  1.00  0.00           C  
ATOM   1235  H   MET    79      49.726  64.921 112.352  1.00  0.00           H  
ATOM   1236  HA  MET    79      48.884  63.893 115.030  1.00  0.00           H  
ATOM   1237  HB2 MET    79      50.273  62.176 113.043  1.00  0.00           H  
ATOM   1238  HB3 MET    79      50.666  61.876 114.760  1.00  0.00           H  
ATOM   1239  HG2 MET    79      48.482  61.110 115.210  1.00  0.00           H  
ATOM   1240  HG3 MET    79      47.784  61.779 113.706  1.00  0.00           H  
ATOM   1241  HE1 MET    79      51.236  59.648 114.250  1.00  0.00           H  
ATOM   1242  HE2 MET    79      49.935  59.102 115.359  1.00  0.00           H  
ATOM   1243  HE3 MET    79      50.570  58.057 114.170  1.00  0.00           H  
ATOM   1244  N   SER    80      51.000  64.448 116.102  1.00  0.00           N  
ATOM   1245  CA  SER    80      52.072  65.164 116.878  1.00  0.00           C  
ATOM   1246  C   SER    80      53.378  64.360 116.993  1.00  0.00           C  
ATOM   1247  O   SER    80      54.446  65.020 117.208  1.00  0.00           O  
ATOM   1248  CB  SER    80      51.533  65.455 118.235  1.00  0.00           C  
ATOM   1249  OG  SER    80      51.156  64.275 118.927  1.00  0.00           O  
ATOM   1250  H   SER    80      50.395  63.814 116.603  1.00  0.00           H  
ATOM   1251  HA  SER    80      52.278  66.148 116.456  1.00  0.00           H  
ATOM   1252  HB2 SER    80      52.253  65.939 118.894  1.00  0.00           H  
ATOM   1253  HB3 SER    80      50.669  66.117 118.288  1.00  0.00           H  
ATOM   1254  HG  SER    80      50.912  64.480 119.832  1.00  0.00           H  
ATOM   1255  N   GLN    81      53.406  63.030 116.732  1.00  0.00           N  
ATOM   1256  CA  GLN    81      54.604  62.157 116.844  1.00  0.00           C  
ATOM   1257  C   GLN    81      54.532  60.902 115.965  1.00  0.00           C  
ATOM   1258  O   GLN    81      53.537  60.087 115.841  1.00  0.00           O  
ATOM   1259  CB  GLN    81      54.990  61.766 118.231  1.00  0.00           C  
ATOM   1260  CG  GLN    81      54.055  60.841 119.038  1.00  0.00           C  
ATOM   1261  CD  GLN    81      54.520  60.424 120.403  1.00  0.00           C  
ATOM   1262  NE2 GLN    81      54.418  59.167 120.810  1.00  0.00           N  
ATOM   1263  OE1 GLN    81      55.054  61.289 121.175  1.00  0.00           O  
ATOM   1264  H   GLN    81      52.541  62.612 116.420  1.00  0.00           H  
ATOM   1265  HA  GLN    81      55.540  62.638 116.555  1.00  0.00           H  
ATOM   1266  HB2 GLN    81      56.006  61.384 118.337  1.00  0.00           H  
ATOM   1267  HB3 GLN    81      55.062  62.681 118.819  1.00  0.00           H  
ATOM   1268  HG2 GLN    81      53.167  61.469 119.108  1.00  0.00           H  
ATOM   1269  HG3 GLN    81      53.834  59.955 118.443  1.00  0.00           H  
ATOM   1270 HE21 GLN    81      54.870  59.038 121.704  1.00  0.00           H  
ATOM   1271 HE22 GLN    81      54.266  58.444 120.122  1.00  0.00           H  
ATOM   1272  N   ALA    82      55.725  60.630 115.394  1.00  0.00           N  
ATOM   1273  CA  ALA    82      56.073  59.434 114.704  1.00  0.00           C  
ATOM   1274  C   ALA    82      55.551  58.214 115.500  1.00  0.00           C  
ATOM   1275  O   ALA    82      55.732  58.092 116.709  1.00  0.00           O  
ATOM   1276  CB  ALA    82      57.569  59.477 114.273  1.00  0.00           C  
ATOM   1277  H   ALA    82      56.461  61.213 115.767  1.00  0.00           H  
ATOM   1278  HA  ALA    82      55.493  59.368 113.783  1.00  0.00           H  
ATOM   1279  HB1 ALA    82      58.281  59.166 115.038  1.00  0.00           H  
ATOM   1280  HB2 ALA    82      57.690  58.886 113.365  1.00  0.00           H  
ATOM   1281  HB3 ALA    82      57.760  60.520 114.020  1.00  0.00           H  
ATOM   1282  N   SER    83      55.029  57.218 114.776  1.00  0.00           N  
ATOM   1283  CA  SER    83      54.482  55.961 115.389  1.00  0.00           C  
ATOM   1284  C   SER    83      55.708  55.110 115.896  1.00  0.00           C  
ATOM   1285  O   SER    83      56.813  55.208 115.337  1.00  0.00           O  
ATOM   1286  CB  SER    83      53.744  55.075 114.413  1.00  0.00           C  
ATOM   1287  OG  SER    83      52.818  55.746 113.691  1.00  0.00           O  
ATOM   1288  H   SER    83      54.708  57.475 113.854  1.00  0.00           H  
ATOM   1289  HA  SER    83      53.816  56.173 116.225  1.00  0.00           H  
ATOM   1290  HB2 SER    83      54.497  54.706 113.718  1.00  0.00           H  
ATOM   1291  HB3 SER    83      53.251  54.368 115.080  1.00  0.00           H  
ATOM   1292  HG  SER    83      51.973  55.363 113.936  1.00  0.00           H  
ATOM   1293  N   THR    84      55.515  54.163 116.808  1.00  0.00           N  
ATOM   1294  CA  THR    84      56.608  53.269 117.343  1.00  0.00           C  
ATOM   1295  C   THR    84      56.286  51.833 117.598  1.00  0.00           C  
ATOM   1296  O   THR    84      57.188  50.967 117.476  1.00  0.00           O  
ATOM   1297  CB  THR    84      57.146  53.787 118.677  1.00  0.00           C  
ATOM   1298  CG2 THR    84      57.636  55.261 118.528  1.00  0.00           C  
ATOM   1299  OG1 THR    84      56.176  53.815 119.791  1.00  0.00           O  
ATOM   1300  H   THR    84      54.569  53.990 117.114  1.00  0.00           H  
ATOM   1301  HA  THR    84      57.335  53.147 116.540  1.00  0.00           H  
ATOM   1302  HB  THR    84      57.964  53.176 119.057  1.00  0.00           H  
ATOM   1303  HG1 THR    84      56.647  54.104 120.576  1.00  0.00           H  
ATOM   1304 HG21 THR    84      58.407  55.271 117.757  1.00  0.00           H  
ATOM   1305 HG22 THR    84      56.859  56.015 118.400  1.00  0.00           H  
ATOM   1306 HG23 THR    84      58.101  55.463 119.493  1.00  0.00           H  
ATOM   1307  N   GLU    85      55.083  51.550 118.029  1.00  0.00           N  
ATOM   1308  CA  GLU    85      54.537  50.267 118.387  1.00  0.00           C  
ATOM   1309  C   GLU    85      53.346  49.833 117.540  1.00  0.00           C  
ATOM   1310  O   GLU    85      52.682  50.669 116.910  1.00  0.00           O  
ATOM   1311  CB  GLU    85      54.222  50.465 119.920  1.00  0.00           C  
ATOM   1312  CG  GLU    85      53.682  49.208 120.659  1.00  0.00           C  
ATOM   1313  CD  GLU    85      54.477  47.964 120.579  1.00  0.00           C  
ATOM   1314  OE1 GLU    85      54.007  46.848 120.800  1.00  0.00           O  
ATOM   1315  OE2 GLU    85      55.699  48.106 120.335  1.00  0.00           O1-
ATOM   1316  H   GLU    85      54.474  52.344 117.897  1.00  0.00           H  
ATOM   1317  HA  GLU    85      55.271  49.471 118.261  1.00  0.00           H  
ATOM   1318  HB2 GLU    85      55.218  50.619 120.336  1.00  0.00           H  
ATOM   1319  HB3 GLU    85      53.715  51.384 120.212  1.00  0.00           H  
ATOM   1320  HG2 GLU    85      53.598  49.462 121.715  1.00  0.00           H  
ATOM   1321  HG3 GLU    85      52.685  49.083 120.236  1.00  0.00           H  
ATOM   1322  N   ALA    86      53.117  48.533 117.433  1.00  0.00           N  
ATOM   1323  CA  ALA    86      52.137  48.091 116.342  1.00  0.00           C  
ATOM   1324  C   ALA    86      50.678  48.402 116.678  1.00  0.00           C  
ATOM   1325  O   ALA    86      49.828  48.382 115.751  1.00  0.00           O  
ATOM   1326  CB  ALA    86      52.419  46.645 116.123  1.00  0.00           C  
ATOM   1327  H   ALA    86      53.676  47.841 117.912  1.00  0.00           H  
ATOM   1328  HA  ALA    86      52.341  48.761 115.506  1.00  0.00           H  
ATOM   1329  HB1 ALA    86      53.482  46.550 115.902  1.00  0.00           H  
ATOM   1330  HB2 ALA    86      52.014  45.978 116.884  1.00  0.00           H  
ATOM   1331  HB3 ALA    86      51.917  46.289 115.223  1.00  0.00           H  
ATOM   1332  N   SER    87      50.309  48.597 117.980  1.00  0.00           N  
ATOM   1333  CA  SER    87      48.928  49.180 118.299  1.00  0.00           C  
ATOM   1334  C   SER    87      48.755  50.626 117.852  1.00  0.00           C  
ATOM   1335  O   SER    87      49.209  51.524 118.489  1.00  0.00           O  
ATOM   1336  CB  SER    87      48.622  49.070 119.817  1.00  0.00           C  
ATOM   1337  OG  SER    87      48.737  47.685 120.069  1.00  0.00           O  
ATOM   1338  H   SER    87      51.050  48.627 118.665  1.00  0.00           H  
ATOM   1339  HA  SER    87      48.132  48.606 117.824  1.00  0.00           H  
ATOM   1340  HB2 SER    87      49.327  49.660 120.402  1.00  0.00           H  
ATOM   1341  HB3 SER    87      47.600  49.416 119.967  1.00  0.00           H  
ATOM   1342  HG  SER    87      49.667  47.447 120.078  1.00  0.00           H  
ATOM   1343  N   SER    88      48.380  50.736 116.593  1.00  0.00           N  
ATOM   1344  CA  SER    88      48.520  51.926 115.729  1.00  0.00           C  
ATOM   1345  C   SER    88      47.558  53.094 116.020  1.00  0.00           C  
ATOM   1346  O   SER    88      46.543  52.895 116.558  1.00  0.00           O  
ATOM   1347  CB  SER    88      48.217  51.521 114.239  1.00  0.00           C  
ATOM   1348  OG  SER    88      48.445  52.596 113.329  1.00  0.00           O  
ATOM   1349  H   SER    88      48.199  49.876 116.095  1.00  0.00           H  
ATOM   1350  HA  SER    88      49.556  52.241 115.850  1.00  0.00           H  
ATOM   1351  HB2 SER    88      48.890  50.672 114.129  1.00  0.00           H  
ATOM   1352  HB3 SER    88      47.178  51.201 114.154  1.00  0.00           H  
ATOM   1353  HG  SER    88      47.676  53.169 113.305  1.00  0.00           H  
ATOM   1354  N   ASP    89      47.851  54.231 115.406  1.00  0.00           N  
ATOM   1355  CA  ASP    89      46.869  55.337 115.409  1.00  0.00           C  
ATOM   1356  C   ASP    89      45.820  55.255 114.235  1.00  0.00           C  
ATOM   1357  O   ASP    89      46.144  54.521 113.275  1.00  0.00           O  
ATOM   1358  CB  ASP    89      47.603  56.681 115.324  1.00  0.00           C  
ATOM   1359  CG  ASP    89      48.299  57.020 116.673  1.00  0.00           C  
ATOM   1360  OD1 ASP    89      47.596  57.253 117.657  1.00  0.00           O  
ATOM   1361  OD2 ASP    89      49.605  57.006 116.666  1.00  0.00           O1-
ATOM   1362  H   ASP    89      48.700  54.467 114.914  1.00  0.00           H  
ATOM   1363  HA  ASP    89      46.238  55.160 116.280  1.00  0.00           H  
ATOM   1364  HB2 ASP    89      48.392  56.760 114.577  1.00  0.00           H  
ATOM   1365  HB3 ASP    89      46.887  57.469 115.091  1.00  0.00           H  
ATOM   1366  N   LYS    90      44.674  55.808 114.351  1.00  0.00           N  
ATOM   1367  CA  LYS    90      43.410  55.670 113.603  1.00  0.00           C  
ATOM   1368  C   LYS    90      42.373  56.791 113.886  1.00  0.00           C  
ATOM   1369  O   LYS    90      42.427  57.396 114.969  1.00  0.00           O  
ATOM   1370  CB  LYS    90      42.816  54.220 113.831  1.00  0.00           C  
ATOM   1371  CG  LYS    90      42.292  53.964 115.206  1.00  0.00           C  
ATOM   1372  CD  LYS    90      41.475  52.683 115.276  1.00  0.00           C  
ATOM   1373  CE  LYS    90      41.155  52.278 116.666  1.00  0.00           C  
ATOM   1374  NZ  LYS    90      40.635  50.871 116.804  1.00  0.00           N1+
ATOM   1375  H   LYS    90      44.605  56.498 115.086  1.00  0.00           H  
ATOM   1376  HA  LYS    90      43.653  55.633 112.541  1.00  0.00           H  
ATOM   1377  HB2 LYS    90      42.017  54.183 113.090  1.00  0.00           H  
ATOM   1378  HB3 LYS    90      43.610  53.525 113.558  1.00  0.00           H  
ATOM   1379  HG2 LYS    90      43.175  53.980 115.845  1.00  0.00           H  
ATOM   1380  HG3 LYS    90      41.749  54.864 115.498  1.00  0.00           H  
ATOM   1381  HD2 LYS    90      40.483  52.834 114.851  1.00  0.00           H  
ATOM   1382  HD3 LYS    90      42.022  51.838 114.857  1.00  0.00           H  
ATOM   1383  HE2 LYS    90      42.057  52.474 117.245  1.00  0.00           H  
ATOM   1384  HE3 LYS    90      40.325  52.872 117.048  1.00  0.00           H  
ATOM   1385  HZ1 LYS    90      40.747  50.479 117.728  1.00  0.00           H  
ATOM   1386  HZ2 LYS    90      39.665  50.751 116.547  1.00  0.00           H  
ATOM   1387  HZ3 LYS    90      41.163  50.229 116.231  1.00  0.00           H  
ATOM   1388  N   VAL    91      41.427  56.947 112.907  1.00  0.00           N  
ATOM   1389  CA  VAL    91      40.251  57.770 112.925  1.00  0.00           C  
ATOM   1390  C   VAL    91      39.126  57.137 112.145  1.00  0.00           C  
ATOM   1391  O   VAL    91      39.365  56.756 110.961  1.00  0.00           O  
ATOM   1392  CB  VAL    91      40.533  59.203 112.576  1.00  0.00           C  
ATOM   1393  CG1 VAL    91      41.172  59.448 111.197  1.00  0.00           C  
ATOM   1394  CG2 VAL    91      39.292  60.086 112.676  1.00  0.00           C  
ATOM   1395  H   VAL    91      41.478  56.314 112.121  1.00  0.00           H  
ATOM   1396  HA  VAL    91      39.889  57.802 113.953  1.00  0.00           H  
ATOM   1397  HB  VAL    91      41.201  59.696 113.282  1.00  0.00           H  
ATOM   1398 HG11 VAL    91      40.497  58.934 110.513  1.00  0.00           H  
ATOM   1399 HG12 VAL    91      41.328  60.502 110.968  1.00  0.00           H  
ATOM   1400 HG13 VAL    91      42.163  58.998 111.141  1.00  0.00           H  
ATOM   1401 HG21 VAL    91      39.566  61.136 112.580  1.00  0.00           H  
ATOM   1402 HG22 VAL    91      38.568  59.922 111.878  1.00  0.00           H  
ATOM   1403 HG23 VAL    91      38.771  60.091 113.634  1.00  0.00           H  
ATOM   1404  N   THR    92      37.898  57.217 112.617  1.00  0.00           N  
ATOM   1405  CA  THR    92      36.703  56.529 112.032  1.00  0.00           C  
ATOM   1406  C   THR    92      35.493  57.503 111.956  1.00  0.00           C  
ATOM   1407  O   THR    92      35.423  58.481 112.737  1.00  0.00           O  
ATOM   1408  CB  THR    92      36.339  55.255 112.856  1.00  0.00           C  
ATOM   1409  CG2 THR    92      37.454  54.152 113.020  1.00  0.00           C  
ATOM   1410  OG1 THR    92      36.219  55.638 114.136  1.00  0.00           O  
ATOM   1411  H   THR    92      37.780  57.506 113.577  1.00  0.00           H  
ATOM   1412  HA  THR    92      36.952  56.322 110.991  1.00  0.00           H  
ATOM   1413  HB  THR    92      35.424  54.815 112.460  1.00  0.00           H  
ATOM   1414  HG1 THR    92      37.095  55.531 114.514  1.00  0.00           H  
ATOM   1415 HG21 THR    92      37.696  53.724 112.047  1.00  0.00           H  
ATOM   1416 HG22 THR    92      38.390  54.686 113.186  1.00  0.00           H  
ATOM   1417 HG23 THR    92      37.171  53.296 113.633  1.00  0.00           H  
ATOM   1418  N   VAL    93      34.508  57.130 111.124  1.00  0.00           N  
ATOM   1419  CA  VAL    93      33.281  57.966 110.926  1.00  0.00           C  
ATOM   1420  C   VAL    93      32.089  57.029 110.750  1.00  0.00           C  
ATOM   1421  O   VAL    93      32.251  56.059 109.994  1.00  0.00           O  
ATOM   1422  CB  VAL    93      33.466  58.860 109.717  1.00  0.00           C  
ATOM   1423  CG1 VAL    93      32.274  59.784 109.469  1.00  0.00           C  
ATOM   1424  CG2 VAL    93      34.605  59.862 110.020  1.00  0.00           C  
ATOM   1425  H   VAL    93      34.652  56.350 110.499  1.00  0.00           H  
ATOM   1426  HA  VAL    93      33.082  58.518 111.844  1.00  0.00           H  
ATOM   1427  HB  VAL    93      33.576  58.163 108.887  1.00  0.00           H  
ATOM   1428 HG11 VAL    93      31.386  59.283 109.083  1.00  0.00           H  
ATOM   1429 HG12 VAL    93      31.983  60.185 110.440  1.00  0.00           H  
ATOM   1430 HG13 VAL    93      32.670  60.580 108.840  1.00  0.00           H  
ATOM   1431 HG21 VAL    93      35.556  59.329 110.055  1.00  0.00           H  
ATOM   1432 HG22 VAL    93      34.585  60.593 109.212  1.00  0.00           H  
ATOM   1433 HG23 VAL    93      34.347  60.459 110.895  1.00  0.00           H  
ATOM   1434  N   ASN    94      31.102  57.239 111.617  1.00  0.00           N  
ATOM   1435  CA  ASN    94      29.851  56.493 111.557  1.00  0.00           C  
ATOM   1436  C   ASN    94      28.738  57.380 110.994  1.00  0.00           C  
ATOM   1437  O   ASN    94      28.700  58.549 111.364  1.00  0.00           O  
ATOM   1438  CB  ASN    94      29.351  56.255 113.022  1.00  0.00           C  
ATOM   1439  CG  ASN    94      30.137  55.227 113.725  1.00  0.00           C  
ATOM   1440  ND2 ASN    94      30.952  55.499 114.736  1.00  0.00           N  
ATOM   1441  OD1 ASN    94      29.975  54.070 113.426  1.00  0.00           O  
ATOM   1442  H   ASN    94      31.159  58.096 112.148  1.00  0.00           H  
ATOM   1443  HA  ASN    94      29.963  55.556 111.013  1.00  0.00           H  
ATOM   1444  HB2 ASN    94      29.481  57.152 113.627  1.00  0.00           H  
ATOM   1445  HB3 ASN    94      28.335  55.876 112.911  1.00  0.00           H  
ATOM   1446 HD21 ASN    94      31.341  54.777 115.324  1.00  0.00           H  
ATOM   1447 HD22 ASN    94      30.958  56.476 114.991  1.00  0.00           H  
ATOM   1448  N   TYR    95      27.878  56.820 110.142  1.00  0.00           N  
ATOM   1449  CA  TYR    95      26.998  57.640 109.332  1.00  0.00           C  
ATOM   1450  C   TYR    95      25.537  57.466 109.703  1.00  0.00           C  
ATOM   1451  O   TYR    95      25.115  56.355 109.933  1.00  0.00           O  
ATOM   1452  CB  TYR    95      27.293  57.227 107.888  1.00  0.00           C  
ATOM   1453  CG  TYR    95      28.657  57.739 107.461  1.00  0.00           C  
ATOM   1454  CD1 TYR    95      28.868  59.031 106.905  1.00  0.00           C  
ATOM   1455  CD2 TYR    95      29.762  56.812 107.493  1.00  0.00           C  
ATOM   1456  CE1 TYR    95      30.123  59.401 106.456  1.00  0.00           C  
ATOM   1457  CE2 TYR    95      31.028  57.266 107.040  1.00  0.00           C  
ATOM   1458  CZ  TYR    95      31.241  58.560 106.583  1.00  0.00           C  
ATOM   1459  OH  TYR    95      32.523  58.996 106.227  1.00  0.00           O  
ATOM   1460  H   TYR    95      27.971  55.856 109.856  1.00  0.00           H  
ATOM   1461  HA  TYR    95      27.213  58.703 109.443  1.00  0.00           H  
ATOM   1462  HB2 TYR    95      27.320  56.148 107.737  1.00  0.00           H  
ATOM   1463  HB3 TYR    95      26.581  57.586 107.145  1.00  0.00           H  
ATOM   1464  HD1 TYR    95      28.063  59.744 107.009  1.00  0.00           H  
ATOM   1465  HD2 TYR    95      29.649  55.824 107.915  1.00  0.00           H  
ATOM   1466  HE1 TYR    95      30.316  60.411 106.126  1.00  0.00           H  
ATOM   1467  HE2 TYR    95      31.877  56.601 107.103  1.00  0.00           H  
ATOM   1468  HH  TYR    95      32.447  59.835 105.767  1.00  0.00           H  
ATOM   1469  N   TYR    96      24.742  58.572 109.638  1.00  0.00           N  
ATOM   1470  CA  TYR    96      23.362  58.565 110.203  1.00  0.00           C  
ATOM   1471  C   TYR    96      22.289  59.407 109.325  1.00  0.00           C  
ATOM   1472  O   TYR    96      22.642  60.108 108.330  1.00  0.00           O  
ATOM   1473  CB  TYR    96      23.423  59.112 111.613  1.00  0.00           C  
ATOM   1474  CG  TYR    96      24.071  58.380 112.773  1.00  0.00           C  
ATOM   1475  CD1 TYR    96      23.323  57.698 113.726  1.00  0.00           C  
ATOM   1476  CD2 TYR    96      25.491  58.365 112.939  1.00  0.00           C  
ATOM   1477  CE1 TYR    96      23.987  57.159 114.888  1.00  0.00           C  
ATOM   1478  CE2 TYR    96      26.168  57.865 114.118  1.00  0.00           C  
ATOM   1479  CZ  TYR    96      25.346  57.299 115.070  1.00  0.00           C  
ATOM   1480  OH  TYR    96      25.915  56.711 116.162  1.00  0.00           O  
ATOM   1481  H   TYR    96      25.048  59.422 109.185  1.00  0.00           H  
ATOM   1482  HA  TYR    96      22.953  57.555 110.172  1.00  0.00           H  
ATOM   1483  HB2 TYR    96      24.047  59.995 111.470  1.00  0.00           H  
ATOM   1484  HB3 TYR    96      22.439  59.505 111.870  1.00  0.00           H  
ATOM   1485  HD1 TYR    96      22.251  57.572 113.732  1.00  0.00           H  
ATOM   1486  HD2 TYR    96      26.010  58.797 112.095  1.00  0.00           H  
ATOM   1487  HE1 TYR    96      23.323  56.683 115.594  1.00  0.00           H  
ATOM   1488  HE2 TYR    96      27.239  57.827 114.253  1.00  0.00           H  
ATOM   1489  HH  TYR    96      25.270  56.455 116.825  1.00  0.00           H  
ATOM   1490  N   ASP    97      21.006  59.343 109.729  1.00  0.00           N  
ATOM   1491  CA  ASP    97      19.941  60.280 109.285  1.00  0.00           C  
ATOM   1492  C   ASP    97      19.799  61.539 110.144  1.00  0.00           C  
ATOM   1493  O   ASP    97      20.513  61.674 111.167  1.00  0.00           O  
ATOM   1494  CB  ASP    97      18.513  59.613 109.157  1.00  0.00           C  
ATOM   1495  CG  ASP    97      17.931  59.327 110.538  1.00  0.00           C  
ATOM   1496  OD1 ASP    97      17.105  60.215 110.891  1.00  0.00           O  
ATOM   1497  OD2 ASP    97      18.164  58.292 111.159  1.00  0.00           O1-
ATOM   1498  H   ASP    97      20.736  58.799 110.536  1.00  0.00           H  
ATOM   1499  HA  ASP    97      20.226  60.681 108.313  1.00  0.00           H  
ATOM   1500  HB2 ASP    97      17.874  60.329 108.640  1.00  0.00           H  
ATOM   1501  HB3 ASP    97      18.485  58.741 108.504  1.00  0.00           H  
ATOM   1502  N   GLU    98      18.786  62.421 109.819  1.00  0.00           N  
ATOM   1503  CA  GLU    98      18.702  63.841 110.387  1.00  0.00           C  
ATOM   1504  C   GLU    98      17.885  63.959 111.684  1.00  0.00           C  
ATOM   1505  O   GLU    98      17.650  65.082 112.167  1.00  0.00           O  
ATOM   1506  CB  GLU    98      18.070  64.847 109.382  1.00  0.00           C  
ATOM   1507  CG  GLU    98      16.597  64.968 109.124  1.00  0.00           C  
ATOM   1508  CD  GLU    98      15.765  63.735 108.570  1.00  0.00           C  
ATOM   1509  OE1 GLU    98      16.343  62.795 108.008  1.00  0.00           O  
ATOM   1510  OE2 GLU    98      14.540  63.746 108.650  1.00  0.00           O1-
ATOM   1511  H   GLU    98      18.177  62.155 109.059  1.00  0.00           H  
ATOM   1512  HA  GLU    98      19.694  64.168 110.699  1.00  0.00           H  
ATOM   1513  HB2 GLU    98      18.520  65.800 109.662  1.00  0.00           H  
ATOM   1514  HB3 GLU    98      18.475  64.580 108.406  1.00  0.00           H  
ATOM   1515  HG2 GLU    98      16.055  65.333 109.996  1.00  0.00           H  
ATOM   1516  HG3 GLU    98      16.456  65.699 108.328  1.00  0.00           H  
ATOM   1517  N   GLU    99      17.453  62.850 112.250  1.00  0.00           N  
ATOM   1518  CA  GLU    99      16.671  62.713 113.487  1.00  0.00           C  
ATOM   1519  C   GLU    99      16.914  61.511 114.333  1.00  0.00           C  
ATOM   1520  O   GLU    99      17.050  61.605 115.534  1.00  0.00           O  
ATOM   1521  CB  GLU    99      15.157  62.707 113.222  1.00  0.00           C  
ATOM   1522  CG  GLU    99      14.482  63.980 112.610  1.00  0.00           C  
ATOM   1523  CD  GLU    99      14.366  65.155 113.630  1.00  0.00           C  
ATOM   1524  OE1 GLU    99      14.257  66.312 113.186  1.00  0.00           O  
ATOM   1525  OE2 GLU    99      14.212  64.936 114.923  1.00  0.00           O1-
ATOM   1526  H   GLU    99      17.668  61.976 111.791  1.00  0.00           H  
ATOM   1527  HA  GLU    99      16.805  63.621 114.074  1.00  0.00           H  
ATOM   1528  HB2 GLU    99      14.866  61.863 112.596  1.00  0.00           H  
ATOM   1529  HB3 GLU    99      14.661  62.408 114.145  1.00  0.00           H  
ATOM   1530  HG2 GLU    99      15.021  64.262 111.706  1.00  0.00           H  
ATOM   1531  HG3 GLU    99      13.445  63.717 112.398  1.00  0.00           H  
ATOM   1532  N   GLY   100      17.107  60.325 113.712  1.00  0.00           N  
ATOM   1533  CA  GLY   100      17.382  59.119 114.366  1.00  0.00           C  
ATOM   1534  C   GLY   100      18.598  58.903 115.230  1.00  0.00           C  
ATOM   1535  O   GLY   100      19.236  59.903 115.615  1.00  0.00           O  
ATOM   1536  H   GLY   100      17.124  60.312 112.702  1.00  0.00           H  
ATOM   1537  HA2 GLY   100      16.491  58.815 114.916  1.00  0.00           H  
ATOM   1538  HA3 GLY   100      17.642  58.331 113.659  1.00  0.00           H  
ATOM   1539  N   SER   101      18.799  57.671 115.632  1.00  0.00           N  
ATOM   1540  CA  SER   101      19.728  57.373 116.663  1.00  0.00           C  
ATOM   1541  C   SER   101      20.446  56.011 116.605  1.00  0.00           C  
ATOM   1542  O   SER   101      21.093  55.625 117.567  1.00  0.00           O  
ATOM   1543  CB  SER   101      18.926  57.375 118.032  1.00  0.00           C  
ATOM   1544  OG  SER   101      17.697  56.578 117.872  1.00  0.00           O  
ATOM   1545  H   SER   101      18.283  56.959 115.135  1.00  0.00           H  
ATOM   1546  HA  SER   101      20.518  58.123 116.662  1.00  0.00           H  
ATOM   1547  HB2 SER   101      19.599  57.042 118.822  1.00  0.00           H  
ATOM   1548  HB3 SER   101      18.694  58.414 118.263  1.00  0.00           H  
ATOM   1549  HG  SER   101      17.014  57.023 118.379  1.00  0.00           H  
ATOM   1550  N   ILE   102      20.355  55.328 115.431  1.00  0.00           N  
ATOM   1551  CA  ILE   102      21.116  54.023 115.119  1.00  0.00           C  
ATOM   1552  C   ILE   102      21.827  54.296 113.858  1.00  0.00           C  
ATOM   1553  O   ILE   102      21.177  54.900 112.966  1.00  0.00           O  
ATOM   1554  CB  ILE   102      20.149  52.808 114.900  1.00  0.00           C  
ATOM   1555  CG1 ILE   102      19.063  52.648 116.043  1.00  0.00           C  
ATOM   1556  CG2 ILE   102      21.028  51.567 114.933  1.00  0.00           C  
ATOM   1557  CD1 ILE   102      17.815  51.759 115.742  1.00  0.00           C  
ATOM   1558  H   ILE   102      19.580  55.574 114.833  1.00  0.00           H  
ATOM   1559  HA  ILE   102      21.732  53.837 115.998  1.00  0.00           H  
ATOM   1560  HB  ILE   102      19.581  52.942 113.980  1.00  0.00           H  
ATOM   1561 HG12 ILE   102      19.575  52.350 116.958  1.00  0.00           H  
ATOM   1562 HG13 ILE   102      18.732  53.670 116.228  1.00  0.00           H  
ATOM   1563 HG21 ILE   102      21.953  51.620 114.359  1.00  0.00           H  
ATOM   1564 HG22 ILE   102      21.302  51.346 115.964  1.00  0.00           H  
ATOM   1565 HG23 ILE   102      20.449  50.724 114.554  1.00  0.00           H  
ATOM   1566 HD11 ILE   102      17.193  52.280 115.014  1.00  0.00           H  
ATOM   1567 HD12 ILE   102      18.198  50.777 115.461  1.00  0.00           H  
ATOM   1568 HD13 ILE   102      17.125  51.546 116.558  1.00  0.00           H  
ATOM   1569  N   PRO   103      23.201  54.032 113.778  1.00  0.00           N  
ATOM   1570  CA  PRO   103      24.070  54.388 112.646  1.00  0.00           C  
ATOM   1571  C   PRO   103      23.918  53.358 111.508  1.00  0.00           C  
ATOM   1572  O   PRO   103      24.027  52.151 111.748  1.00  0.00           O  
ATOM   1573  CB  PRO   103      25.450  54.427 113.076  1.00  0.00           C  
ATOM   1574  CG  PRO   103      25.406  53.600 114.367  1.00  0.00           C  
ATOM   1575  CD  PRO   103      24.067  53.790 114.890  1.00  0.00           C  
ATOM   1576  HA  PRO   103      23.859  55.398 112.293  1.00  0.00           H  
ATOM   1577  HB2 PRO   103      26.214  53.957 112.457  1.00  0.00           H  
ATOM   1578  HB3 PRO   103      25.792  55.378 113.484  1.00  0.00           H  
ATOM   1579  HG2 PRO   103      25.640  52.549 114.200  1.00  0.00           H  
ATOM   1580  HG3 PRO   103      26.207  53.816 115.073  1.00  0.00           H  
ATOM   1581  HD2 PRO   103      23.725  52.914 115.441  1.00  0.00           H  
ATOM   1582  HD3 PRO   103      24.030  54.581 115.639  1.00  0.00           H  
ATOM   1583  N   ILE   104      23.802  53.976 110.343  1.00  0.00           N  
ATOM   1584  CA  ILE   104      23.600  53.269 109.077  1.00  0.00           C  
ATOM   1585  C   ILE   104      24.730  52.354 108.749  1.00  0.00           C  
ATOM   1586  O   ILE   104      24.521  51.141 108.544  1.00  0.00           O  
ATOM   1587  CB  ILE   104      23.251  54.287 107.940  1.00  0.00           C  
ATOM   1588  CG1 ILE   104      21.964  55.091 108.263  1.00  0.00           C  
ATOM   1589  CG2 ILE   104      23.079  53.634 106.524  1.00  0.00           C  
ATOM   1590  CD1 ILE   104      21.808  56.453 107.533  1.00  0.00           C  
ATOM   1591  H   ILE   104      23.883  54.980 110.271  1.00  0.00           H  
ATOM   1592  HA  ILE   104      22.721  52.637 109.203  1.00  0.00           H  
ATOM   1593  HB  ILE   104      24.068  54.979 107.735  1.00  0.00           H  
ATOM   1594 HG12 ILE   104      20.993  54.596 108.277  1.00  0.00           H  
ATOM   1595 HG13 ILE   104      22.088  55.406 109.299  1.00  0.00           H  
ATOM   1596 HG21 ILE   104      22.699  54.378 105.823  1.00  0.00           H  
ATOM   1597 HG22 ILE   104      24.000  53.240 106.094  1.00  0.00           H  
ATOM   1598 HG23 ILE   104      22.263  52.911 106.523  1.00  0.00           H  
ATOM   1599 HD11 ILE   104      22.744  57.007 107.594  1.00  0.00           H  
ATOM   1600 HD12 ILE   104      21.555  56.358 106.477  1.00  0.00           H  
ATOM   1601 HD13 ILE   104      20.978  56.963 108.023  1.00  0.00           H  
ATOM   1602  N   ASP   105      25.982  52.825 108.767  1.00  0.00           N  
ATOM   1603  CA  ASP   105      27.162  52.116 108.639  1.00  0.00           C  
ATOM   1604  C   ASP   105      28.467  52.937 108.985  1.00  0.00           C  
ATOM   1605  O   ASP   105      28.379  54.130 109.205  1.00  0.00           O  
ATOM   1606  CB  ASP   105      27.288  51.673 107.142  1.00  0.00           C  
ATOM   1607  CG  ASP   105      26.990  50.163 107.063  1.00  0.00           C  
ATOM   1608  OD1 ASP   105      27.451  49.340 107.908  1.00  0.00           O  
ATOM   1609  OD2 ASP   105      26.547  49.764 106.002  1.00  0.00           O1-
ATOM   1610  H   ASP   105      26.117  53.825 108.813  1.00  0.00           H  
ATOM   1611  HA  ASP   105      27.160  51.229 109.273  1.00  0.00           H  
ATOM   1612  HB2 ASP   105      26.577  52.184 106.493  1.00  0.00           H  
ATOM   1613  HB3 ASP   105      28.296  51.793 106.745  1.00  0.00           H  
ATOM   1614  N   GLN   106      29.594  52.161 109.105  1.00  0.00           N  
ATOM   1615  CA  GLN   106      30.847  52.839 109.552  1.00  0.00           C  
ATOM   1616  C   GLN   106      31.939  52.895 108.451  1.00  0.00           C  
ATOM   1617  O   GLN   106      31.711  52.150 107.457  1.00  0.00           O  
ATOM   1618  CB  GLN   106      31.431  52.129 110.842  1.00  0.00           C  
ATOM   1619  CG  GLN   106      32.567  52.823 111.637  1.00  0.00           C  
ATOM   1620  CD  GLN   106      32.807  52.046 112.985  1.00  0.00           C  
ATOM   1621  NE2 GLN   106      31.948  52.046 113.979  1.00  0.00           N  
ATOM   1622  OE1 GLN   106      33.702  51.269 113.007  1.00  0.00           O  
ATOM   1623  H   GLN   106      29.571  51.179 108.871  1.00  0.00           H  
ATOM   1624  HA  GLN   106      30.686  53.862 109.892  1.00  0.00           H  
ATOM   1625  HB2 GLN   106      30.602  52.024 111.542  1.00  0.00           H  
ATOM   1626  HB3 GLN   106      31.763  51.134 110.547  1.00  0.00           H  
ATOM   1627  HG2 GLN   106      33.433  52.965 110.991  1.00  0.00           H  
ATOM   1628  HG3 GLN   106      32.184  53.831 111.796  1.00  0.00           H  
ATOM   1629 HE21 GLN   106      32.153  51.688 114.901  1.00  0.00           H  
ATOM   1630 HE22 GLN   106      31.218  52.724 113.813  1.00  0.00           H  
ATOM   1631  N   ALA   107      33.037  53.627 108.562  1.00  0.00           N  
ATOM   1632  CA  ALA   107      34.273  53.612 107.720  1.00  0.00           C  
ATOM   1633  C   ALA   107      35.529  54.041 108.547  1.00  0.00           C  
ATOM   1634  O   ALA   107      35.379  54.469 109.688  1.00  0.00           O  
ATOM   1635  CB  ALA   107      34.054  54.464 106.500  1.00  0.00           C  
ATOM   1636  H   ALA   107      33.077  54.220 109.379  1.00  0.00           H  
ATOM   1637  HA  ALA   107      34.511  52.579 107.467  1.00  0.00           H  
ATOM   1638  HB1 ALA   107      34.875  54.489 105.783  1.00  0.00           H  
ATOM   1639  HB2 ALA   107      33.169  54.148 105.947  1.00  0.00           H  
ATOM   1640  HB3 ALA   107      33.826  55.481 106.821  1.00  0.00           H  
ATOM   1641  N   GLY   108      36.768  53.842 108.061  1.00  0.00           N  
ATOM   1642  CA  GLY   108      38.075  54.112 108.836  1.00  0.00           C  
ATOM   1643  C   GLY   108      39.183  54.518 107.957  1.00  0.00           C  
ATOM   1644  O   GLY   108      39.222  54.128 106.811  1.00  0.00           O  
ATOM   1645  H   GLY   108      36.877  53.395 107.162  1.00  0.00           H  
ATOM   1646  HA2 GLY   108      37.890  54.872 109.594  1.00  0.00           H  
ATOM   1647  HA3 GLY   108      38.311  53.188 109.364  1.00  0.00           H  
ATOM   1648  N   LEU   109      40.130  55.160 108.646  1.00  0.00           N  
ATOM   1649  CA  LEU   109      41.435  55.612 108.028  1.00  0.00           C  
ATOM   1650  C   LEU   109      42.594  55.297 109.055  1.00  0.00           C  
ATOM   1651  O   LEU   109      42.676  56.021 110.099  1.00  0.00           O  
ATOM   1652  CB  LEU   109      41.288  57.067 107.718  1.00  0.00           C  
ATOM   1653  CG  LEU   109      42.643  57.760 107.300  1.00  0.00           C  
ATOM   1654  CD1 LEU   109      43.121  57.344 105.950  1.00  0.00           C  
ATOM   1655  CD2 LEU   109      42.387  59.267 107.210  1.00  0.00           C  
ATOM   1656  H   LEU   109      39.853  55.512 109.551  1.00  0.00           H  
ATOM   1657  HA  LEU   109      41.604  55.070 107.098  1.00  0.00           H  
ATOM   1658  HB2 LEU   109      40.605  57.245 106.887  1.00  0.00           H  
ATOM   1659  HB3 LEU   109      40.870  57.550 108.601  1.00  0.00           H  
ATOM   1660  HG  LEU   109      43.348  57.688 108.129  1.00  0.00           H  
ATOM   1661 HD11 LEU   109      43.851  58.058 105.567  1.00  0.00           H  
ATOM   1662 HD12 LEU   109      43.484  56.321 106.042  1.00  0.00           H  
ATOM   1663 HD13 LEU   109      42.268  57.394 105.274  1.00  0.00           H  
ATOM   1664 HD21 LEU   109      43.203  59.898 106.858  1.00  0.00           H  
ATOM   1665 HD22 LEU   109      41.537  59.357 106.533  1.00  0.00           H  
ATOM   1666 HD23 LEU   109      42.025  59.596 108.184  1.00  0.00           H  
ATOM   1667  N   PHE   110      43.326  54.160 108.853  1.00  0.00           N  
ATOM   1668  CA  PHE   110      44.451  53.936 109.771  1.00  0.00           C  
ATOM   1669  C   PHE   110      45.584  54.846 109.350  1.00  0.00           C  
ATOM   1670  O   PHE   110      45.789  55.213 108.189  1.00  0.00           O  
ATOM   1671  CB  PHE   110      44.953  52.457 109.831  1.00  0.00           C  
ATOM   1672  CG  PHE   110      43.862  51.401 109.824  1.00  0.00           C  
ATOM   1673  CD1 PHE   110      43.324  50.880 111.009  1.00  0.00           C  
ATOM   1674  CD2 PHE   110      43.365  50.840 108.620  1.00  0.00           C  
ATOM   1675  CE1 PHE   110      42.410  49.807 111.030  1.00  0.00           C  
ATOM   1676  CE2 PHE   110      42.580  49.655 108.613  1.00  0.00           C  
ATOM   1677  CZ  PHE   110      42.029  49.176 109.809  1.00  0.00           C  
ATOM   1678  H   PHE   110      43.380  53.691 107.960  1.00  0.00           H  
ATOM   1679  HA  PHE   110      44.100  54.246 110.755  1.00  0.00           H  
ATOM   1680  HB2 PHE   110      45.588  52.325 108.956  1.00  0.00           H  
ATOM   1681  HB3 PHE   110      45.645  52.490 110.672  1.00  0.00           H  
ATOM   1682  HD1 PHE   110      43.732  51.186 111.961  1.00  0.00           H  
ATOM   1683  HD2 PHE   110      43.602  51.253 107.651  1.00  0.00           H  
ATOM   1684  HE1 PHE   110      42.062  49.489 112.001  1.00  0.00           H  
ATOM   1685  HE2 PHE   110      42.273  49.161 107.703  1.00  0.00           H  
ATOM   1686  HZ  PHE   110      41.403  48.298 109.869  1.00  0.00           H  
ATOM   1687  N   LEU   111      46.354  55.377 110.364  1.00  0.00           N  
ATOM   1688  CA  LEU   111      47.457  56.311 110.227  1.00  0.00           C  
ATOM   1689  C   LEU   111      48.727  55.607 110.650  1.00  0.00           C  
ATOM   1690  O   LEU   111      48.847  54.960 111.716  1.00  0.00           O  
ATOM   1691  CB  LEU   111      47.144  57.535 111.145  1.00  0.00           C  
ATOM   1692  CG  LEU   111      45.787  58.187 110.901  1.00  0.00           C  
ATOM   1693  CD1 LEU   111      45.408  59.211 111.903  1.00  0.00           C  
ATOM   1694  CD2 LEU   111      45.687  58.875 109.507  1.00  0.00           C  
ATOM   1695  H   LEU   111      46.264  55.060 111.318  1.00  0.00           H  
ATOM   1696  HA  LEU   111      47.589  56.656 109.201  1.00  0.00           H  
ATOM   1697  HB2 LEU   111      47.078  57.174 112.172  1.00  0.00           H  
ATOM   1698  HB3 LEU   111      47.872  58.337 111.019  1.00  0.00           H  
ATOM   1699  HG  LEU   111      45.003  57.441 111.035  1.00  0.00           H  
ATOM   1700 HD11 LEU   111      45.545  58.859 112.925  1.00  0.00           H  
ATOM   1701 HD12 LEU   111      46.068  60.069 111.774  1.00  0.00           H  
ATOM   1702 HD13 LEU   111      44.381  59.478 111.652  1.00  0.00           H  
ATOM   1703 HD21 LEU   111      46.545  59.547 109.473  1.00  0.00           H  
ATOM   1704 HD22 LEU   111      45.780  58.147 108.701  1.00  0.00           H  
ATOM   1705 HD23 LEU   111      44.766  59.457 109.489  1.00  0.00           H  
ATOM   1706  N   THR   112      49.788  56.170 110.048  1.00  0.00           N  
ATOM   1707  CA  THR   112      51.140  55.723 110.322  1.00  0.00           C  
ATOM   1708  C   THR   112      52.087  56.909 109.986  1.00  0.00           C  
ATOM   1709  O   THR   112      52.253  57.295 108.842  1.00  0.00           O  
ATOM   1710  CB  THR   112      51.492  54.595 109.464  1.00  0.00           C  
ATOM   1711  CG2 THR   112      52.984  54.218 109.315  1.00  0.00           C  
ATOM   1712  OG1 THR   112      50.898  53.482 110.080  1.00  0.00           O  
ATOM   1713  H   THR   112      49.552  56.670 109.202  1.00  0.00           H  
ATOM   1714  HA  THR   112      51.181  55.456 111.378  1.00  0.00           H  
ATOM   1715  HB  THR   112      51.061  54.704 108.469  1.00  0.00           H  
ATOM   1716  HG1 THR   112      50.084  53.801 110.476  1.00  0.00           H  
ATOM   1717 HG21 THR   112      53.550  54.570 110.178  1.00  0.00           H  
ATOM   1718 HG22 THR   112      53.172  53.147 109.244  1.00  0.00           H  
ATOM   1719 HG23 THR   112      53.493  54.782 108.533  1.00  0.00           H  
ATOM   1720  N   ALA   113      52.658  57.401 111.008  1.00  0.00           N  
ATOM   1721  CA  ALA   113      53.444  58.567 110.998  1.00  0.00           C  
ATOM   1722  C   ALA   113      54.965  58.185 110.831  1.00  0.00           C  
ATOM   1723  O   ALA   113      55.499  57.594 111.747  1.00  0.00           O  
ATOM   1724  CB  ALA   113      53.182  59.285 112.341  1.00  0.00           C  
ATOM   1725  H   ALA   113      52.502  56.941 111.893  1.00  0.00           H  
ATOM   1726  HA  ALA   113      53.074  59.172 110.170  1.00  0.00           H  
ATOM   1727  HB1 ALA   113      53.896  60.103 112.444  1.00  0.00           H  
ATOM   1728  HB2 ALA   113      52.226  59.773 112.536  1.00  0.00           H  
ATOM   1729  HB3 ALA   113      53.351  58.532 113.111  1.00  0.00           H  
ATOM   1730  N   ILE   114      55.583  58.695 109.762  1.00  0.00           N  
ATOM   1731  CA  ILE   114      56.949  58.439 109.347  1.00  0.00           C  
ATOM   1732  C   ILE   114      57.777  59.760 109.374  1.00  0.00           C  
ATOM   1733  O   ILE   114      57.347  60.702 108.821  1.00  0.00           O  
ATOM   1734  CB  ILE   114      57.003  57.636 108.027  1.00  0.00           C  
ATOM   1735  CG1 ILE   114      58.420  57.275 107.628  1.00  0.00           C  
ATOM   1736  CG2 ILE   114      56.265  58.340 106.885  1.00  0.00           C  
ATOM   1737  CD1 ILE   114      58.465  56.302 106.435  1.00  0.00           C  
ATOM   1738  H   ILE   114      54.957  59.137 109.104  1.00  0.00           H  
ATOM   1739  HA  ILE   114      57.430  57.812 110.097  1.00  0.00           H  
ATOM   1740  HB  ILE   114      56.373  56.794 108.313  1.00  0.00           H  
ATOM   1741 HG12 ILE   114      59.149  58.049 107.384  1.00  0.00           H  
ATOM   1742 HG13 ILE   114      58.881  56.700 108.431  1.00  0.00           H  
ATOM   1743 HG21 ILE   114      55.331  58.759 107.259  1.00  0.00           H  
ATOM   1744 HG22 ILE   114      56.843  59.185 106.510  1.00  0.00           H  
ATOM   1745 HG23 ILE   114      56.034  57.633 106.088  1.00  0.00           H  
ATOM   1746 HD11 ILE   114      57.700  55.544 106.602  1.00  0.00           H  
ATOM   1747 HD12 ILE   114      58.101  56.785 105.527  1.00  0.00           H  
ATOM   1748 HD13 ILE   114      59.487  55.991 106.221  1.00  0.00           H  
ATOM   1749  N   GLU   115      59.011  59.720 109.883  1.00  0.00           N  
ATOM   1750  CA  GLU   115      60.033  60.778 109.923  1.00  0.00           C  
ATOM   1751  C   GLU   115      61.118  60.496 108.842  1.00  0.00           C  
ATOM   1752  O   GLU   115      61.490  59.326 108.578  1.00  0.00           O  
ATOM   1753  CB  GLU   115      60.780  60.780 111.323  1.00  0.00           C  
ATOM   1754  CG  GLU   115      62.094  61.631 111.515  1.00  0.00           C  
ATOM   1755  CD  GLU   115      61.935  63.118 111.212  1.00  0.00           C  
ATOM   1756  OE1 GLU   115      62.001  63.972 112.086  1.00  0.00           O  
ATOM   1757  OE2 GLU   115      61.826  63.451 110.001  1.00  0.00           O1-
ATOM   1758  H   GLU   115      59.213  58.820 110.296  1.00  0.00           H  
ATOM   1759  HA  GLU   115      59.570  61.763 109.872  1.00  0.00           H  
ATOM   1760  HB2 GLU   115      60.163  61.064 112.175  1.00  0.00           H  
ATOM   1761  HB3 GLU   115      61.010  59.727 111.484  1.00  0.00           H  
ATOM   1762  HG2 GLU   115      62.444  61.506 112.540  1.00  0.00           H  
ATOM   1763  HG3 GLU   115      62.939  61.342 110.890  1.00  0.00           H  
ATOM   1764  N   ILE   116      61.610  61.497 108.117  1.00  0.00           N  
ATOM   1765  CA  ILE   116      62.401  61.381 106.888  1.00  0.00           C  
ATOM   1766  C   ILE   116      63.114  62.715 106.537  1.00  0.00           C  
ATOM   1767  O   ILE   116      62.466  63.714 106.435  1.00  0.00           O  
ATOM   1768  CB  ILE   116      61.590  60.822 105.705  1.00  0.00           C  
ATOM   1769  CG1 ILE   116      62.431  60.639 104.371  1.00  0.00           C  
ATOM   1770  CG2 ILE   116      60.190  61.433 105.420  1.00  0.00           C  
ATOM   1771  CD1 ILE   116      61.797  59.436 103.543  1.00  0.00           C  
ATOM   1772  H   ILE   116      61.543  62.451 108.442  1.00  0.00           H  
ATOM   1773  HA  ILE   116      63.184  60.702 107.225  1.00  0.00           H  
ATOM   1774  HB  ILE   116      61.325  59.845 106.110  1.00  0.00           H  
ATOM   1775 HG12 ILE   116      62.398  61.589 103.839  1.00  0.00           H  
ATOM   1776 HG13 ILE   116      63.441  60.269 104.547  1.00  0.00           H  
ATOM   1777 HG21 ILE   116      59.580  61.043 106.235  1.00  0.00           H  
ATOM   1778 HG22 ILE   116      60.110  62.515 105.318  1.00  0.00           H  
ATOM   1779 HG23 ILE   116      59.730  61.119 104.483  1.00  0.00           H  
ATOM   1780 HD11 ILE   116      61.754  58.522 104.134  1.00  0.00           H  
ATOM   1781 HD12 ILE   116      60.772  59.620 103.220  1.00  0.00           H  
ATOM   1782 HD13 ILE   116      62.443  59.053 102.752  1.00  0.00           H  
ATOM   1783  N   SER   117      64.414  62.738 106.293  1.00  0.00           N  
ATOM   1784  CA  SER   117      65.175  63.975 105.968  1.00  0.00           C  
ATOM   1785  C   SER   117      66.494  63.616 105.256  1.00  0.00           C  
ATOM   1786  O   SER   117      67.338  62.859 105.686  1.00  0.00           O  
ATOM   1787  CB  SER   117      65.426  64.887 107.138  1.00  0.00           C  
ATOM   1788  OG  SER   117      65.928  66.112 106.645  1.00  0.00           O  
ATOM   1789  H   SER   117      64.906  61.860 106.384  1.00  0.00           H  
ATOM   1790  HA  SER   117      64.661  64.589 105.229  1.00  0.00           H  
ATOM   1791  HB2 SER   117      64.457  65.063 107.604  1.00  0.00           H  
ATOM   1792  HB3 SER   117      66.029  64.455 107.936  1.00  0.00           H  
ATOM   1793  HG  SER   117      66.865  66.166 106.843  1.00  0.00           H  
ATOM   1794  N   LEU   118      66.669  64.236 104.089  1.00  0.00           N  
ATOM   1795  CA  LEU   118      67.982  64.513 103.452  1.00  0.00           C  
ATOM   1796  C   LEU   118      68.537  65.648 104.197  1.00  0.00           C  
ATOM   1797  O   LEU   118      67.907  66.746 104.262  1.00  0.00           O  
ATOM   1798  CB  LEU   118      67.908  64.823 101.914  1.00  0.00           C  
ATOM   1799  CG  LEU   118      67.607  63.660 100.991  1.00  0.00           C  
ATOM   1800  CD1 LEU   118      67.057  64.193  99.663  1.00  0.00           C  
ATOM   1801  CD2 LEU   118      68.797  62.620 100.893  1.00  0.00           C  
ATOM   1802  H   LEU   118      65.885  64.680 103.633  1.00  0.00           H  
ATOM   1803  HA  LEU   118      68.590  63.627 103.635  1.00  0.00           H  
ATOM   1804  HB2 LEU   118      67.116  65.551 101.741  1.00  0.00           H  
ATOM   1805  HB3 LEU   118      68.867  65.292 101.698  1.00  0.00           H  
ATOM   1806  HG  LEU   118      66.760  63.171 101.472  1.00  0.00           H  
ATOM   1807 HD11 LEU   118      67.803  64.840  99.203  1.00  0.00           H  
ATOM   1808 HD12 LEU   118      66.832  63.386  98.965  1.00  0.00           H  
ATOM   1809 HD13 LEU   118      66.127  64.728  99.857  1.00  0.00           H  
ATOM   1810 HD21 LEU   118      69.007  62.041 101.793  1.00  0.00           H  
ATOM   1811 HD22 LEU   118      68.431  61.952 100.113  1.00  0.00           H  
ATOM   1812 HD23 LEU   118      69.635  63.241 100.578  1.00  0.00           H  
ATOM   1813  N   ASP   119      69.691  65.495 104.704  1.00  0.00           N  
ATOM   1814  CA  ASP   119      70.474  66.526 105.427  1.00  0.00           C  
ATOM   1815  C   ASP   119      71.852  66.845 104.753  1.00  0.00           C  
ATOM   1816  O   ASP   119      72.473  65.985 104.108  1.00  0.00           O  
ATOM   1817  CB  ASP   119      70.806  66.006 106.842  1.00  0.00           C  
ATOM   1818  CG  ASP   119      69.564  66.012 107.783  1.00  0.00           C  
ATOM   1819  OD1 ASP   119      69.688  65.505 108.912  1.00  0.00           O  
ATOM   1820  OD2 ASP   119      68.469  66.457 107.432  1.00  0.00           O1-
ATOM   1821  H   ASP   119      70.227  64.683 104.432  1.00  0.00           H  
ATOM   1822  HA  ASP   119      69.822  67.399 105.465  1.00  0.00           H  
ATOM   1823  HB2 ASP   119      71.121  64.963 106.834  1.00  0.00           H  
ATOM   1824  HB3 ASP   119      71.596  66.620 107.276  1.00  0.00           H  
ATOM   1825  N   VAL   120      72.298  68.114 104.792  1.00  0.00           N  
ATOM   1826  CA  VAL   120      73.494  68.886 104.086  1.00  0.00           C  
ATOM   1827  C   VAL   120      73.853  70.182 104.837  1.00  0.00           C  
ATOM   1828  O   VAL   120      73.018  70.608 105.677  1.00  0.00           O  
ATOM   1829  CB  VAL   120      73.114  69.248 102.616  1.00  0.00           C  
ATOM   1830  CG1 VAL   120      72.969  68.099 101.614  1.00  0.00           C  
ATOM   1831  CG2 VAL   120      71.834  70.242 102.473  1.00  0.00           C  
ATOM   1832  H   VAL   120      71.747  68.675 105.426  1.00  0.00           H  
ATOM   1833  HA  VAL   120      74.347  68.216 103.982  1.00  0.00           H  
ATOM   1834  HB  VAL   120      74.004  69.720 102.201  1.00  0.00           H  
ATOM   1835 HG11 VAL   120      72.136  67.407 101.738  1.00  0.00           H  
ATOM   1836 HG12 VAL   120      72.971  68.592 100.642  1.00  0.00           H  
ATOM   1837 HG13 VAL   120      73.901  67.541 101.708  1.00  0.00           H  
ATOM   1838 HG21 VAL   120      71.898  70.674 101.474  1.00  0.00           H  
ATOM   1839 HG22 VAL   120      70.923  69.644 102.504  1.00  0.00           H  
ATOM   1840 HG23 VAL   120      71.600  70.930 103.285  1.00  0.00           H  
ATOM   1841  N   ASP   121      74.976  70.815 104.491  1.00  0.00           N  
ATOM   1842  CA  ASP   121      75.505  72.089 105.136  1.00  0.00           C  
ATOM   1843  C   ASP   121      74.763  73.327 104.642  1.00  0.00           C  
ATOM   1844  O   ASP   121      74.686  73.504 103.447  1.00  0.00           O  
ATOM   1845  CB  ASP   121      77.030  72.223 105.123  1.00  0.00           C  
ATOM   1846  CG  ASP   121      77.504  73.547 105.531  1.00  0.00           C  
ATOM   1847  OD1 ASP   121      77.028  74.139 106.528  1.00  0.00           O  
ATOM   1848  OD2 ASP   121      78.414  74.036 104.856  1.00  0.00           O1-
ATOM   1849  H   ASP   121      75.626  70.358 103.866  1.00  0.00           H  
ATOM   1850  HA  ASP   121      75.259  71.927 106.185  1.00  0.00           H  
ATOM   1851  HB2 ASP   121      77.433  71.360 105.654  1.00  0.00           H  
ATOM   1852  HB3 ASP   121      77.274  72.064 104.073  1.00  0.00           H  
ATOM   1853  N   ALA   122      74.333  74.250 105.472  1.00  0.00           N  
ATOM   1854  CA  ALA   122      73.628  75.526 105.204  1.00  0.00           C  
ATOM   1855  C   ALA   122      74.429  76.836 105.536  1.00  0.00           C  
ATOM   1856  O   ALA   122      73.918  77.882 105.245  1.00  0.00           O  
ATOM   1857  CB  ALA   122      72.318  75.448 106.043  1.00  0.00           C  
ATOM   1858  H   ALA   122      74.509  74.042 106.445  1.00  0.00           H  
ATOM   1859  HA  ALA   122      73.368  75.452 104.148  1.00  0.00           H  
ATOM   1860  HB1 ALA   122      71.615  76.190 105.662  1.00  0.00           H  
ATOM   1861  HB2 ALA   122      71.829  74.475 106.004  1.00  0.00           H  
ATOM   1862  HB3 ALA   122      72.580  75.522 107.098  1.00  0.00           H  
ATOM   1863  N   ASP   123      75.629  76.711 106.137  1.00  0.00           N  
ATOM   1864  CA  ASP   123      76.330  77.980 106.553  1.00  0.00           C  
ATOM   1865  C   ASP   123      77.870  77.901 106.237  1.00  0.00           C  
ATOM   1866  O   ASP   123      78.685  78.685 106.760  1.00  0.00           O  
ATOM   1867  CB  ASP   123      76.139  78.409 107.998  1.00  0.00           C  
ATOM   1868  CG  ASP   123      76.732  77.528 109.066  1.00  0.00           C  
ATOM   1869  OD1 ASP   123      76.808  76.297 108.908  1.00  0.00           O  
ATOM   1870  OD2 ASP   123      77.215  77.948 110.096  1.00  0.00           O1-
ATOM   1871  H   ASP   123      76.006  75.781 106.254  1.00  0.00           H  
ATOM   1872  HA  ASP   123      75.894  78.793 105.973  1.00  0.00           H  
ATOM   1873  HB2 ASP   123      76.503  79.427 108.140  1.00  0.00           H  
ATOM   1874  HB3 ASP   123      75.094  78.501 108.294  1.00  0.00           H  
ATOM   1875  N   ARG   124      78.167  77.059 105.300  1.00  0.00           N  
ATOM   1876  CA  ARG   124      79.534  76.993 104.559  1.00  0.00           C  
ATOM   1877  C   ARG   124      80.681  76.821 105.574  1.00  0.00           C  
ATOM   1878  O   ARG   124      81.578  77.615 105.733  1.00  0.00           O  
ATOM   1879  CB  ARG   124      79.696  78.157 103.658  1.00  0.00           C  
ATOM   1880  CG  ARG   124      78.687  78.139 102.421  1.00  0.00           C  
ATOM   1881  CD  ARG   124      77.347  78.946 102.537  1.00  0.00           C  
ATOM   1882  NE  ARG   124      76.570  78.815 101.288  1.00  0.00           N  
ATOM   1883  CZ  ARG   124      76.514  79.660 100.273  1.00  0.00           C  
ATOM   1884  NH1 ARG   124      76.974  80.857 100.390  1.00  0.00           N1+
ATOM   1885  NH2 ARG   124      75.932  79.260  99.117  1.00  0.00           N  
ATOM   1886  H   ARG   124      77.414  76.555 104.853  1.00  0.00           H  
ATOM   1887  HA  ARG   124      79.498  76.123 103.902  1.00  0.00           H  
ATOM   1888  HB2 ARG   124      79.450  79.041 104.245  1.00  0.00           H  
ATOM   1889  HB3 ARG   124      80.697  78.320 103.257  1.00  0.00           H  
ATOM   1890  HG2 ARG   124      79.132  78.571 101.525  1.00  0.00           H  
ATOM   1891  HG3 ARG   124      78.339  77.141 102.154  1.00  0.00           H  
ATOM   1892  HD2 ARG   124      76.826  78.486 103.377  1.00  0.00           H  
ATOM   1893  HD3 ARG   124      77.597  79.948 102.888  1.00  0.00           H  
ATOM   1894  HE  ARG   124      76.263  77.865 101.136  1.00  0.00           H  
ATOM   1895 HH11 ARG   124      77.551  81.134 101.171  1.00  0.00           H  
ATOM   1896 HH12 ARG   124      76.828  81.416  99.562  1.00  0.00           H  
ATOM   1897 HH21 ARG   124      75.458  78.371  99.040  1.00  0.00           H  
ATOM   1898 HH22 ARG   124      75.822  80.028  98.470  1.00  0.00           H  
ATOM   1899  N   ASP   125      80.553  75.685 106.276  1.00  0.00           N  
ATOM   1900  CA  ASP   125      81.697  75.101 107.103  1.00  0.00           C  
ATOM   1901  C   ASP   125      81.895  73.603 106.786  1.00  0.00           C  
ATOM   1902  O   ASP   125      82.875  72.960 107.114  1.00  0.00           O  
ATOM   1903  CB  ASP   125      81.277  75.205 108.631  1.00  0.00           C  
ATOM   1904  CG  ASP   125      79.889  74.727 108.921  1.00  0.00           C  
ATOM   1905  OD1 ASP   125      79.401  75.241 109.966  1.00  0.00           O  
ATOM   1906  OD2 ASP   125      79.394  73.818 108.296  1.00  0.00           O1-
ATOM   1907  H   ASP   125      79.713  75.138 106.146  1.00  0.00           H  
ATOM   1908  HA  ASP   125      82.645  75.601 106.904  1.00  0.00           H  
ATOM   1909  HB2 ASP   125      82.012  74.582 109.140  1.00  0.00           H  
ATOM   1910  HB3 ASP   125      81.312  76.265 108.885  1.00  0.00           H  
ATOM   1911  N   GLY   126      80.910  72.938 106.049  1.00  0.00           N  
ATOM   1912  CA  GLY   126      81.132  71.595 105.535  1.00  0.00           C  
ATOM   1913  C   GLY   126      80.771  70.486 106.568  1.00  0.00           C  
ATOM   1914  O   GLY   126      81.252  69.295 106.537  1.00  0.00           O  
ATOM   1915  H   GLY   126      79.965  73.279 106.144  1.00  0.00           H  
ATOM   1916  HA2 GLY   126      80.711  71.566 104.530  1.00  0.00           H  
ATOM   1917  HA3 GLY   126      82.202  71.419 105.428  1.00  0.00           H  
ATOM   1918  N   VAL   127      79.866  70.847 107.502  1.00  0.00           N  
ATOM   1919  CA  VAL   127      79.262  70.016 108.527  1.00  0.00           C  
ATOM   1920  C   VAL   127      77.781  70.250 108.425  1.00  0.00           C  
ATOM   1921  O   VAL   127      77.297  71.411 108.451  1.00  0.00           O  
ATOM   1922  CB  VAL   127      79.719  70.210 109.977  1.00  0.00           C  
ATOM   1923  CG1 VAL   127      78.887  69.488 111.043  1.00  0.00           C  
ATOM   1924  CG2 VAL   127      81.205  69.756 110.159  1.00  0.00           C  
ATOM   1925  H   VAL   127      79.705  71.830 107.671  1.00  0.00           H  
ATOM   1926  HA  VAL   127      79.448  68.958 108.341  1.00  0.00           H  
ATOM   1927  HB  VAL   127      79.675  71.289 110.127  1.00  0.00           H  
ATOM   1928 HG11 VAL   127      77.862  69.839 111.160  1.00  0.00           H  
ATOM   1929 HG12 VAL   127      78.874  68.406 110.910  1.00  0.00           H  
ATOM   1930 HG13 VAL   127      79.431  69.687 111.967  1.00  0.00           H  
ATOM   1931 HG21 VAL   127      81.900  70.139 109.413  1.00  0.00           H  
ATOM   1932 HG22 VAL   127      81.562  70.113 111.125  1.00  0.00           H  
ATOM   1933 HG23 VAL   127      81.185  68.666 110.167  1.00  0.00           H  
ATOM   1934  N   VAL   128      77.044  69.158 108.180  1.00  0.00           N  
ATOM   1935  CA  VAL   128      75.600  69.252 107.854  1.00  0.00           C  
ATOM   1936  C   VAL   128      74.666  69.821 108.952  1.00  0.00           C  
ATOM   1937  O   VAL   128      74.928  69.527 110.135  1.00  0.00           O  
ATOM   1938  CB  VAL   128      74.971  67.897 107.394  1.00  0.00           C  
ATOM   1939  CG1 VAL   128      75.673  67.298 106.221  1.00  0.00           C  
ATOM   1940  CG2 VAL   128      74.998  66.884 108.555  1.00  0.00           C  
ATOM   1941  H   VAL   128      77.496  68.256 108.215  1.00  0.00           H  
ATOM   1942  HA  VAL   128      75.543  69.892 106.974  1.00  0.00           H  
ATOM   1943  HB  VAL   128      73.916  68.086 107.199  1.00  0.00           H  
ATOM   1944 HG11 VAL   128      76.656  66.892 106.459  1.00  0.00           H  
ATOM   1945 HG12 VAL   128      75.027  66.582 105.713  1.00  0.00           H  
ATOM   1946 HG13 VAL   128      75.840  68.058 105.458  1.00  0.00           H  
ATOM   1947 HG21 VAL   128      75.994  66.677 108.949  1.00  0.00           H  
ATOM   1948 HG22 VAL   128      74.501  67.302 109.430  1.00  0.00           H  
ATOM   1949 HG23 VAL   128      74.499  65.957 108.274  1.00  0.00           H  
ATOM   1950  N   GLU   129      73.591  70.522 108.664  1.00  0.00           N  
ATOM   1951  CA  GLU   129      72.483  70.959 109.584  1.00  0.00           C  
ATOM   1952  C   GLU   129      71.343  69.882 109.448  1.00  0.00           C  
ATOM   1953  O   GLU   129      71.153  69.206 108.371  1.00  0.00           O  
ATOM   1954  CB  GLU   129      72.015  72.290 109.065  1.00  0.00           C  
ATOM   1955  CG  GLU   129      72.703  73.498 109.661  1.00  0.00           C  
ATOM   1956  CD  GLU   129      74.199  73.577 109.372  1.00  0.00           C  
ATOM   1957  OE1 GLU   129      74.780  73.104 108.372  1.00  0.00           O  
ATOM   1958  OE2 GLU   129      74.948  74.126 110.213  1.00  0.00           O1-
ATOM   1959  H   GLU   129      73.479  70.790 107.697  1.00  0.00           H  
ATOM   1960  HA  GLU   129      72.837  71.083 110.608  1.00  0.00           H  
ATOM   1961  HB2 GLU   129      72.085  72.467 107.992  1.00  0.00           H  
ATOM   1962  HB3 GLU   129      70.938  72.359 109.224  1.00  0.00           H  
ATOM   1963  HG2 GLU   129      72.069  74.292 109.266  1.00  0.00           H  
ATOM   1964  HG3 GLU   129      72.505  73.505 110.733  1.00  0.00           H  
ATOM   1965  N   LYS   130      70.634  69.537 110.509  1.00  0.00           N  
ATOM   1966  CA  LYS   130      69.381  68.754 110.468  1.00  0.00           C  
ATOM   1967  C   LYS   130      68.212  69.533 109.869  1.00  0.00           C  
ATOM   1968  O   LYS   130      67.691  70.466 110.394  1.00  0.00           O  
ATOM   1969  CB  LYS   130      69.026  68.192 111.864  1.00  0.00           C  
ATOM   1970  CG  LYS   130      70.003  67.064 112.259  1.00  0.00           C  
ATOM   1971  CD  LYS   130      69.769  66.683 113.746  1.00  0.00           C  
ATOM   1972  CE  LYS   130      70.465  65.363 114.211  1.00  0.00           C  
ATOM   1973  NZ  LYS   130      70.062  64.850 115.566  1.00  0.00           N1+
ATOM   1974  H   LYS   130      70.837  70.018 111.374  1.00  0.00           H  
ATOM   1975  HA  LYS   130      69.570  67.880 109.843  1.00  0.00           H  
ATOM   1976  HB2 LYS   130      69.085  69.094 112.473  1.00  0.00           H  
ATOM   1977  HB3 LYS   130      68.052  67.711 111.771  1.00  0.00           H  
ATOM   1978  HG2 LYS   130      69.916  66.182 111.624  1.00  0.00           H  
ATOM   1979  HG3 LYS   130      71.028  67.431 112.198  1.00  0.00           H  
ATOM   1980  HD2 LYS   130      70.013  67.596 114.290  1.00  0.00           H  
ATOM   1981  HD3 LYS   130      68.695  66.590 113.907  1.00  0.00           H  
ATOM   1982  HE2 LYS   130      70.133  64.580 113.530  1.00  0.00           H  
ATOM   1983  HE3 LYS   130      71.533  65.580 114.251  1.00  0.00           H  
ATOM   1984  HZ1 LYS   130      70.700  64.090 115.755  1.00  0.00           H  
ATOM   1985  HZ2 LYS   130      70.149  65.524 116.313  1.00  0.00           H  
ATOM   1986  HZ3 LYS   130      69.130  64.472 115.666  1.00  0.00           H  
ATOM   1987  N   ASN   131      67.862  69.062 108.698  1.00  0.00           N  
ATOM   1988  CA  ASN   131      66.585  69.459 108.163  1.00  0.00           C  
ATOM   1989  C   ASN   131      66.310  70.937 107.997  1.00  0.00           C  
ATOM   1990  O   ASN   131      65.289  71.432 108.448  1.00  0.00           O  
ATOM   1991  CB  ASN   131      65.422  68.642 108.887  1.00  0.00           C  
ATOM   1992  CG  ASN   131      64.140  68.638 108.101  1.00  0.00           C  
ATOM   1993  ND2 ASN   131      63.034  68.202 108.684  1.00  0.00           N  
ATOM   1994  OD1 ASN   131      64.153  69.070 106.960  1.00  0.00           O  
ATOM   1995  H   ASN   131      68.381  68.328 108.238  1.00  0.00           H  
ATOM   1996  HA  ASN   131      66.645  69.000 107.176  1.00  0.00           H  
ATOM   1997  HB2 ASN   131      65.891  67.658 108.910  1.00  0.00           H  
ATOM   1998  HB3 ASN   131      65.325  68.990 109.916  1.00  0.00           H  
ATOM   1999 HD21 ASN   131      62.155  68.318 108.200  1.00  0.00           H  
ATOM   2000 HD22 ASN   131      63.049  67.691 109.555  1.00  0.00           H  
ATOM   2001  N   ASN   132      67.309  71.743 107.558  1.00  0.00           N  
ATOM   2002  CA  ASN   132      67.266  73.221 107.519  1.00  0.00           C  
ATOM   2003  C   ASN   132      66.073  73.661 106.581  1.00  0.00           C  
ATOM   2004  O   ASN   132      65.962  73.100 105.502  1.00  0.00           O  
ATOM   2005  CB  ASN   132      68.626  73.716 107.238  1.00  0.00           C  
ATOM   2006  CG  ASN   132      68.616  75.151 106.726  1.00  0.00           C  
ATOM   2007  ND2 ASN   132      69.217  76.103 107.359  1.00  0.00           N  
ATOM   2008  OD1 ASN   132      68.230  75.436 105.625  1.00  0.00           O  
ATOM   2009  H   ASN   132      68.126  71.325 107.136  1.00  0.00           H  
ATOM   2010  HA  ASN   132      67.133  73.490 108.567  1.00  0.00           H  
ATOM   2011  HB2 ASN   132      69.191  73.569 108.159  1.00  0.00           H  
ATOM   2012  HB3 ASN   132      69.006  73.132 106.400  1.00  0.00           H  
ATOM   2013 HD21 ASN   132      69.192  77.050 107.009  1.00  0.00           H  
ATOM   2014 HD22 ASN   132      69.669  75.954 108.249  1.00  0.00           H  
ATOM   2015  N   PRO   133      65.192  74.638 106.923  1.00  0.00           N  
ATOM   2016  CA  PRO   133      64.038  75.146 106.128  1.00  0.00           C  
ATOM   2017  C   PRO   133      64.386  75.815 104.745  1.00  0.00           C  
ATOM   2018  O   PRO   133      63.495  76.113 103.948  1.00  0.00           O  
ATOM   2019  CB  PRO   133      63.451  76.222 107.055  1.00  0.00           C  
ATOM   2020  CG  PRO   133      64.605  76.838 107.721  1.00  0.00           C  
ATOM   2021  CD  PRO   133      65.473  75.626 107.985  1.00  0.00           C  
ATOM   2022  HA  PRO   133      63.367  74.334 105.847  1.00  0.00           H  
ATOM   2023  HB2 PRO   133      62.847  76.894 106.444  1.00  0.00           H  
ATOM   2024  HB3 PRO   133      62.953  75.741 107.896  1.00  0.00           H  
ATOM   2025  HG2 PRO   133      65.045  77.532 107.005  1.00  0.00           H  
ATOM   2026  HG3 PRO   133      64.350  77.366 108.640  1.00  0.00           H  
ATOM   2027  HD2 PRO   133      66.511  75.953 108.034  1.00  0.00           H  
ATOM   2028  HD3 PRO   133      65.232  75.272 108.987  1.00  0.00           H  
ATOM   2029  N   LYS   134      65.670  76.085 104.382  1.00  0.00           N  
ATOM   2030  CA  LYS   134      66.108  76.408 103.069  1.00  0.00           C  
ATOM   2031  C   LYS   134      66.960  75.436 102.318  1.00  0.00           C  
ATOM   2032  O   LYS   134      67.538  75.749 101.305  1.00  0.00           O  
ATOM   2033  CB  LYS   134      66.738  77.766 103.158  1.00  0.00           C  
ATOM   2034  CG  LYS   134      65.760  78.946 103.489  1.00  0.00           C  
ATOM   2035  CD  LYS   134      64.755  79.183 102.356  1.00  0.00           C  
ATOM   2036  CE  LYS   134      64.048  80.514 102.646  1.00  0.00           C  
ATOM   2037  NZ  LYS   134      62.791  80.650 101.860  1.00  0.00           N1+
ATOM   2038  H   LYS   134      66.371  75.838 105.066  1.00  0.00           H  
ATOM   2039  HA  LYS   134      65.199  76.548 102.483  1.00  0.00           H  
ATOM   2040  HB2 LYS   134      67.598  77.624 103.813  1.00  0.00           H  
ATOM   2041  HB3 LYS   134      67.213  78.021 102.211  1.00  0.00           H  
ATOM   2042  HG2 LYS   134      65.143  78.787 104.374  1.00  0.00           H  
ATOM   2043  HG3 LYS   134      66.347  79.857 103.597  1.00  0.00           H  
ATOM   2044  HD2 LYS   134      65.190  79.202 101.357  1.00  0.00           H  
ATOM   2045  HD3 LYS   134      64.046  78.355 102.348  1.00  0.00           H  
ATOM   2046  HE2 LYS   134      63.683  80.637 103.666  1.00  0.00           H  
ATOM   2047  HE3 LYS   134      64.748  81.341 102.519  1.00  0.00           H  
ATOM   2048  HZ1 LYS   134      63.011  81.163 101.018  1.00  0.00           H  
ATOM   2049  HZ2 LYS   134      62.467  79.723 101.624  1.00  0.00           H  
ATOM   2050  HZ3 LYS   134      62.088  81.146 102.390  1.00  0.00           H  
ATOM   2051  N   LYS   135      67.133  74.184 102.740  1.00  0.00           N  
ATOM   2052  CA  LYS   135      68.116  73.238 102.124  1.00  0.00           C  
ATOM   2053  C   LYS   135      67.901  73.034 100.631  1.00  0.00           C  
ATOM   2054  O   LYS   135      68.858  72.743  99.959  1.00  0.00           O  
ATOM   2055  CB  LYS   135      68.067  71.884 102.843  1.00  0.00           C  
ATOM   2056  CG  LYS   135      66.715  71.190 102.988  1.00  0.00           C  
ATOM   2057  CD  LYS   135      66.621  70.034 103.982  1.00  0.00           C  
ATOM   2058  CE  LYS   135      65.281  69.298 103.776  1.00  0.00           C  
ATOM   2059  NZ  LYS   135      65.352  68.031 104.404  1.00  0.00           N1+
ATOM   2060  H   LYS   135      66.729  73.914 103.626  1.00  0.00           H  
ATOM   2061  HA  LYS   135      69.136  73.611 102.216  1.00  0.00           H  
ATOM   2062  HB2 LYS   135      68.826  71.199 102.465  1.00  0.00           H  
ATOM   2063  HB3 LYS   135      68.343  71.977 103.894  1.00  0.00           H  
ATOM   2064  HG2 LYS   135      66.040  71.989 103.296  1.00  0.00           H  
ATOM   2065  HG3 LYS   135      66.374  70.922 101.988  1.00  0.00           H  
ATOM   2066  HD2 LYS   135      67.443  69.330 103.850  1.00  0.00           H  
ATOM   2067  HD3 LYS   135      66.668  70.410 105.004  1.00  0.00           H  
ATOM   2068  HE2 LYS   135      64.499  69.941 104.179  1.00  0.00           H  
ATOM   2069  HE3 LYS   135      65.108  69.191 102.705  1.00  0.00           H  
ATOM   2070  HZ1 LYS   135      64.542  67.504 104.109  1.00  0.00           H  
ATOM   2071  HZ2 LYS   135      66.133  67.440 104.157  1.00  0.00           H  
ATOM   2072  HZ3 LYS   135      65.232  68.068 105.406  1.00  0.00           H  
ATOM   2073  N   ALA   136      66.725  73.110 100.046  1.00  0.00           N  
ATOM   2074  CA  ALA   136      66.486  72.967  98.597  1.00  0.00           C  
ATOM   2075  C   ALA   136      66.924  74.206  97.844  1.00  0.00           C  
ATOM   2076  O   ALA   136      66.798  74.184  96.582  1.00  0.00           O  
ATOM   2077  CB  ALA   136      64.977  72.657  98.293  1.00  0.00           C  
ATOM   2078  H   ALA   136      65.956  73.476 100.589  1.00  0.00           H  
ATOM   2079  HA  ALA   136      67.059  72.109  98.245  1.00  0.00           H  
ATOM   2080  HB1 ALA   136      64.616  71.955  99.045  1.00  0.00           H  
ATOM   2081  HB2 ALA   136      64.282  73.495  98.324  1.00  0.00           H  
ATOM   2082  HB3 ALA   136      64.865  72.155  97.332  1.00  0.00           H  
ATOM   2083  N   SER   137      67.305  75.264  98.567  1.00  0.00           N  
ATOM   2084  CA  SER   137      67.748  76.491  97.889  1.00  0.00           C  
ATOM   2085  C   SER   137      69.287  76.771  97.951  1.00  0.00           C  
ATOM   2086  O   SER   137      70.018  76.116  98.704  1.00  0.00           O  
ATOM   2087  CB  SER   137      66.987  77.604  98.578  1.00  0.00           C  
ATOM   2088  OG  SER   137      65.583  77.452  98.429  1.00  0.00           O  
ATOM   2089  H   SER   137      67.297  75.222  99.576  1.00  0.00           H  
ATOM   2090  HA  SER   137      67.495  76.377  96.835  1.00  0.00           H  
ATOM   2091  HB2 SER   137      67.351  77.655  99.604  1.00  0.00           H  
ATOM   2092  HB3 SER   137      67.221  78.464  97.951  1.00  0.00           H  
ATOM   2093  HG  SER   137      65.366  76.668  98.940  1.00  0.00           H  
ATOM   2094  N   TRP   138      69.743  77.801  97.250  1.00  0.00           N  
ATOM   2095  CA  TRP   138      71.081  78.360  97.227  1.00  0.00           C  
ATOM   2096  C   TRP   138      71.009  79.888  97.104  1.00  0.00           C  
ATOM   2097  O   TRP   138      70.212  80.436  96.364  1.00  0.00           O  
ATOM   2098  CB  TRP   138      71.850  77.576  96.158  1.00  0.00           C  
ATOM   2099  CG  TRP   138      73.331  77.611  96.277  1.00  0.00           C  
ATOM   2100  CD1 TRP   138      74.045  76.511  96.684  1.00  0.00           C  
ATOM   2101  CD2 TRP   138      74.324  78.652  95.857  1.00  0.00           C  
ATOM   2102  CE2 TRP   138      75.613  78.138  96.172  1.00  0.00           C  
ATOM   2103  CE3 TRP   138      74.204  79.991  95.397  1.00  0.00           C  
ATOM   2104  NE1 TRP   138      75.403  76.845  96.620  1.00  0.00           N  
ATOM   2105  CZ2 TRP   138      76.748  79.005  96.057  1.00  0.00           C  
ATOM   2106  CZ3 TRP   138      75.341  80.820  95.233  1.00  0.00           C  
ATOM   2107  CH2 TRP   138      76.605  80.334  95.585  1.00  0.00           C  
ATOM   2108  H   TRP   138      69.040  78.145  96.612  1.00  0.00           H  
ATOM   2109  HA  TRP   138      71.370  78.041  98.229  1.00  0.00           H  
ATOM   2110  HB2 TRP   138      71.427  76.572  96.141  1.00  0.00           H  
ATOM   2111  HB3 TRP   138      71.684  77.873  95.123  1.00  0.00           H  
ATOM   2112  HD1 TRP   138      73.672  75.520  96.894  1.00  0.00           H  
ATOM   2113  HE1 TRP   138      76.099  76.150  96.849  1.00  0.00           H  
ATOM   2114  HE3 TRP   138      73.177  80.287  95.243  1.00  0.00           H  
ATOM   2115  HZ2 TRP   138      77.758  78.722  96.312  1.00  0.00           H  
ATOM   2116  HZ3 TRP   138      75.192  81.822  94.859  1.00  0.00           H  
ATOM   2117  HH2 TRP   138      77.427  81.027  95.484  1.00  0.00           H  
ATOM   2118  N   THR   139      71.890  80.539  97.897  1.00  0.00           N  
ATOM   2119  CA  THR   139      72.157  82.097  97.789  1.00  0.00           C  
ATOM   2120  C   THR   139      73.608  82.356  97.736  1.00  0.00           C  
ATOM   2121  O   THR   139      74.465  81.597  98.267  1.00  0.00           O  
ATOM   2122  CB  THR   139      71.461  82.951  98.856  1.00  0.00           C  
ATOM   2123  CG2 THR   139      69.967  83.141  98.561  1.00  0.00           C  
ATOM   2124  OG1 THR   139      71.489  82.342 100.100  1.00  0.00           O  
ATOM   2125  H   THR   139      72.450  80.011  98.550  1.00  0.00           H  
ATOM   2126  HA  THR   139      71.814  82.357  96.788  1.00  0.00           H  
ATOM   2127  HB  THR   139      71.887  83.946  98.987  1.00  0.00           H  
ATOM   2128  HG1 THR   139      70.999  81.526  99.976  1.00  0.00           H  
ATOM   2129 HG21 THR   139      69.911  83.903  97.784  1.00  0.00           H  
ATOM   2130 HG22 THR   139      69.597  82.176  98.216  1.00  0.00           H  
ATOM   2131 HG23 THR   139      69.395  83.256  99.482  1.00  0.00           H  
ATOM   2132  N   TRP   140      74.068  83.506  97.182  1.00  0.00           N  
ATOM   2133  CA  TRP   140      75.471  83.976  97.298  1.00  0.00           C  
ATOM   2134  C   TRP   140      75.820  84.573  98.682  1.00  0.00           C  
ATOM   2135  O   TRP   140      74.896  84.731  99.546  1.00  0.00           O  
ATOM   2136  CB  TRP   140      75.693  85.072  96.155  1.00  0.00           C  
ATOM   2137  CG  TRP   140      75.585  84.570  94.794  1.00  0.00           C  
ATOM   2138  CD1 TRP   140      74.461  84.461  94.038  1.00  0.00           C  
ATOM   2139  CD2 TRP   140      76.658  83.961  94.078  1.00  0.00           C  
ATOM   2140  CE2 TRP   140      76.123  83.471  92.802  1.00  0.00           C  
ATOM   2141  CE3 TRP   140      77.980  83.663  94.367  1.00  0.00           C  
ATOM   2142  NE1 TRP   140      74.770  83.816  92.863  1.00  0.00           N  
ATOM   2143  CZ2 TRP   140      76.903  82.733  91.923  1.00  0.00           C  
ATOM   2144  CZ3 TRP   140      78.842  82.999  93.461  1.00  0.00           C  
ATOM   2145  CH2 TRP   140      78.272  82.498  92.214  1.00  0.00           C  
ATOM   2146  H   TRP   140      73.366  84.217  97.038  1.00  0.00           H  
ATOM   2147  HA  TRP   140      76.180  83.156  97.184  1.00  0.00           H  
ATOM   2148  HB2 TRP   140      74.977  85.887  96.258  1.00  0.00           H  
ATOM   2149  HB3 TRP   140      76.679  85.502  96.329  1.00  0.00           H  
ATOM   2150  HD1 TRP   140      73.476  84.766  94.360  1.00  0.00           H  
ATOM   2151  HE1 TRP   140      74.121  83.637  92.110  1.00  0.00           H  
ATOM   2152  HE3 TRP   140      78.366  83.948  95.334  1.00  0.00           H  
ATOM   2153  HZ2 TRP   140      76.452  82.338  91.024  1.00  0.00           H  
ATOM   2154  HZ3 TRP   140      79.873  82.765  93.683  1.00  0.00           H  
ATOM   2155  HH2 TRP   140      78.899  82.010  91.482  1.00  0.00           H  
ATOM   2156  N   GLY   141      77.043  85.037  98.889  1.00  0.00           N  
ATOM   2157  CA  GLY   141      77.486  85.809 100.051  1.00  0.00           C  
ATOM   2158  C   GLY   141      77.936  84.970 101.234  1.00  0.00           C  
ATOM   2159  O   GLY   141      77.670  83.764 101.285  1.00  0.00           O  
ATOM   2160  H   GLY   141      77.695  84.978  98.120  1.00  0.00           H  
ATOM   2161  HA2 GLY   141      78.311  86.479  99.809  1.00  0.00           H  
ATOM   2162  HA3 GLY   141      76.647  86.453 100.313  1.00  0.00           H  
ATOM   2163  N   PRO   142      78.778  85.539 102.115  1.00  0.00           N  
ATOM   2164  CA  PRO   142      79.321  84.762 103.272  1.00  0.00           C  
ATOM   2165  C   PRO   142      78.266  84.344 104.366  1.00  0.00           C  
ATOM   2166  O   PRO   142      78.489  83.374 105.091  1.00  0.00           O  
ATOM   2167  CB  PRO   142      80.385  85.662 103.883  1.00  0.00           C  
ATOM   2168  CG  PRO   142      80.016  87.072 103.418  1.00  0.00           C  
ATOM   2169  CD  PRO   142      79.211  86.894 102.135  1.00  0.00           C  
ATOM   2170  HA  PRO   142      79.829  83.867 102.912  1.00  0.00           H  
ATOM   2171  HB2 PRO   142      80.537  85.508 104.952  1.00  0.00           H  
ATOM   2172  HB3 PRO   142      81.282  85.536 103.277  1.00  0.00           H  
ATOM   2173  HG2 PRO   142      79.405  87.602 104.149  1.00  0.00           H  
ATOM   2174  HG3 PRO   142      80.917  87.676 103.312  1.00  0.00           H  
ATOM   2175  HD2 PRO   142      78.364  87.564 102.281  1.00  0.00           H  
ATOM   2176  HD3 PRO   142      79.779  87.201 101.257  1.00  0.00           H  
ATOM   2177  N   GLU   143      77.076  85.033 104.343  1.00  0.00           N  
ATOM   2178  CA  GLU   143      75.793  84.686 105.060  1.00  0.00           C  
ATOM   2179  C   GLU   143      74.766  84.043 104.116  1.00  0.00           C  
ATOM   2180  O   GLU   143      73.638  83.696 104.489  1.00  0.00           O  
ATOM   2181  CB  GLU   143      75.279  85.999 105.767  1.00  0.00           C  
ATOM   2182  CG  GLU   143      74.570  87.093 104.929  1.00  0.00           C  
ATOM   2183  CD  GLU   143      75.335  87.838 103.846  1.00  0.00           C  
ATOM   2184  OE1 GLU   143      75.437  89.074 103.942  1.00  0.00           O  
ATOM   2185  OE2 GLU   143      75.838  87.151 102.892  1.00  0.00           O1-
ATOM   2186  H   GLU   143      76.981  85.832 103.732  1.00  0.00           H  
ATOM   2187  HA  GLU   143      76.148  83.974 105.805  1.00  0.00           H  
ATOM   2188  HB2 GLU   143      74.659  85.726 106.621  1.00  0.00           H  
ATOM   2189  HB3 GLU   143      76.145  86.492 106.209  1.00  0.00           H  
ATOM   2190  HG2 GLU   143      73.671  86.647 104.505  1.00  0.00           H  
ATOM   2191  HG3 GLU   143      74.149  87.760 105.681  1.00  0.00           H  
ATOM   2192  N   GLY   144      75.162  83.775 102.876  1.00  0.00           N  
ATOM   2193  CA  GLY   144      74.306  82.959 102.021  1.00  0.00           C  
ATOM   2194  C   GLY   144      74.294  81.526 102.483  1.00  0.00           C  
ATOM   2195  O   GLY   144      75.093  81.059 103.304  1.00  0.00           O  
ATOM   2196  H   GLY   144      76.149  83.864 102.678  1.00  0.00           H  
ATOM   2197  HA2 GLY   144      73.300  83.376 101.962  1.00  0.00           H  
ATOM   2198  HA3 GLY   144      74.754  82.923 101.028  1.00  0.00           H  
ATOM   2199  N   GLN   145      73.416  80.726 101.878  1.00  0.00           N  
ATOM   2200  CA  GLN   145      73.173  79.381 102.205  1.00  0.00           C  
ATOM   2201  C   GLN   145      73.041  78.410 100.985  1.00  0.00           C  
ATOM   2202  O   GLN   145      73.118  78.850  99.771  1.00  0.00           O  
ATOM   2203  CB  GLN   145      71.897  79.203 103.120  1.00  0.00           C  
ATOM   2204  CG  GLN   145      70.715  79.871 102.616  1.00  0.00           C  
ATOM   2205  CD  GLN   145      70.124  79.195 101.291  1.00  0.00           C  
ATOM   2206  NE2 GLN   145      69.843  77.909 101.324  1.00  0.00           N  
ATOM   2207  OE1 GLN   145      70.075  79.747 100.211  1.00  0.00           O  
ATOM   2208  H   GLN   145      72.830  81.163 101.181  1.00  0.00           H  
ATOM   2209  HA  GLN   145      73.975  78.922 102.783  1.00  0.00           H  
ATOM   2210  HB2 GLN   145      71.606  78.159 103.238  1.00  0.00           H  
ATOM   2211  HB3 GLN   145      72.194  79.623 104.081  1.00  0.00           H  
ATOM   2212  HG2 GLN   145      69.852  79.847 103.282  1.00  0.00           H  
ATOM   2213  HG3 GLN   145      71.024  80.910 102.497  1.00  0.00           H  
ATOM   2214 HE21 GLN   145      69.713  77.326 100.509  1.00  0.00           H  
ATOM   2215 HE22 GLN   145      69.836  77.430 102.213  1.00  0.00           H  
ATOM   2216  N   GLY   146      72.994  77.088 101.223  1.00  0.00           N  
ATOM   2217  CA  GLY   146      73.208  76.084 100.161  1.00  0.00           C  
ATOM   2218  C   GLY   146      74.696  75.605 100.015  1.00  0.00           C  
ATOM   2219  O   GLY   146      75.695  76.307 100.273  1.00  0.00           O  
ATOM   2220  H   GLY   146      72.662  76.866 102.151  1.00  0.00           H  
ATOM   2221  HA2 GLY   146      72.497  75.276 100.335  1.00  0.00           H  
ATOM   2222  HA3 GLY   146      72.854  76.501  99.217  1.00  0.00           H  
ATOM   2223  N   ALA   147      74.811  74.268  99.874  1.00  0.00           N  
ATOM   2224  CA  ALA   147      76.057  73.582 100.108  1.00  0.00           C  
ATOM   2225  C   ALA   147      77.111  73.762  98.912  1.00  0.00           C  
ATOM   2226  O   ALA   147      76.655  73.970  97.781  1.00  0.00           O  
ATOM   2227  CB  ALA   147      75.696  72.158 100.402  1.00  0.00           C  
ATOM   2228  H   ALA   147      73.994  73.728  99.625  1.00  0.00           H  
ATOM   2229  HA  ALA   147      76.550  74.065 100.952  1.00  0.00           H  
ATOM   2230  HB1 ALA   147      75.465  71.584  99.505  1.00  0.00           H  
ATOM   2231  HB2 ALA   147      76.521  71.751 100.987  1.00  0.00           H  
ATOM   2232  HB3 ALA   147      74.786  71.968 100.972  1.00  0.00           H  
ATOM   2233  N   ILE   148      78.395  73.749  99.216  1.00  0.00           N  
ATOM   2234  CA  ILE   148      79.429  73.831  98.162  1.00  0.00           C  
ATOM   2235  C   ILE   148      79.946  72.432  97.722  1.00  0.00           C  
ATOM   2236  O   ILE   148      79.752  71.440  98.462  1.00  0.00           O  
ATOM   2237  CB  ILE   148      80.492  74.871  98.598  1.00  0.00           C  
ATOM   2238  CG1 ILE   148      80.011  76.340  98.281  1.00  0.00           C  
ATOM   2239  CG2 ILE   148      81.875  74.762  98.036  1.00  0.00           C  
ATOM   2240  CD1 ILE   148      78.752  76.748  99.075  1.00  0.00           C  
ATOM   2241  H   ILE   148      78.734  73.651 100.162  1.00  0.00           H  
ATOM   2242  HA  ILE   148      78.949  74.209  97.259  1.00  0.00           H  
ATOM   2243  HB  ILE   148      80.544  74.841  99.687  1.00  0.00           H  
ATOM   2244 HG12 ILE   148      80.736  77.041  98.695  1.00  0.00           H  
ATOM   2245 HG13 ILE   148      79.919  76.375  97.196  1.00  0.00           H  
ATOM   2246 HG21 ILE   148      82.188  73.747  98.281  1.00  0.00           H  
ATOM   2247 HG22 ILE   148      81.994  74.951  96.969  1.00  0.00           H  
ATOM   2248 HG23 ILE   148      82.530  75.540  98.427  1.00  0.00           H  
ATOM   2249 HD11 ILE   148      78.857  76.449 100.117  1.00  0.00           H  
ATOM   2250 HD12 ILE   148      78.621  77.830  99.087  1.00  0.00           H  
ATOM   2251 HD13 ILE   148      77.779  76.424  98.707  1.00  0.00           H  
ATOM   2252  N   LEU   149      80.572  72.336  96.588  1.00  0.00           N  
ATOM   2253  CA  LEU   149      81.134  71.049  95.987  1.00  0.00           C  
ATOM   2254  C   LEU   149      82.270  71.209  94.948  1.00  0.00           C  
ATOM   2255  O   LEU   149      82.323  72.198  94.219  1.00  0.00           O  
ATOM   2256  CB  LEU   149      79.904  70.445  95.310  1.00  0.00           C  
ATOM   2257  CG  LEU   149      80.126  69.101  94.419  1.00  0.00           C  
ATOM   2258  CD1 LEU   149      80.764  67.917  95.136  1.00  0.00           C  
ATOM   2259  CD2 LEU   149      78.721  68.806  93.931  1.00  0.00           C  
ATOM   2260  H   LEU   149      80.447  73.112  95.954  1.00  0.00           H  
ATOM   2261  HA  LEU   149      81.507  70.535  96.874  1.00  0.00           H  
ATOM   2262  HB2 LEU   149      79.287  70.273  96.192  1.00  0.00           H  
ATOM   2263  HB3 LEU   149      79.463  71.258  94.734  1.00  0.00           H  
ATOM   2264  HG  LEU   149      80.762  69.393  93.584  1.00  0.00           H  
ATOM   2265 HD11 LEU   149      80.727  67.026  94.509  1.00  0.00           H  
ATOM   2266 HD12 LEU   149      81.800  68.091  95.427  1.00  0.00           H  
ATOM   2267 HD13 LEU   149      80.108  67.764  95.993  1.00  0.00           H  
ATOM   2268 HD21 LEU   149      78.406  69.552  93.202  1.00  0.00           H  
ATOM   2269 HD22 LEU   149      78.746  67.791  93.535  1.00  0.00           H  
ATOM   2270 HD23 LEU   149      78.109  68.952  94.821  1.00  0.00           H  
ATOM   2271  N   LEU   150      83.210  70.229  94.952  1.00  0.00           N  
ATOM   2272  CA  LEU   150      84.438  70.240  94.116  1.00  0.00           C  
ATOM   2273  C   LEU   150      84.249  69.228  92.979  1.00  0.00           C  
ATOM   2274  O   LEU   150      83.821  68.118  93.172  1.00  0.00           O  
ATOM   2275  CB  LEU   150      85.744  70.016  95.010  1.00  0.00           C  
ATOM   2276  CG  LEU   150      86.087  71.181  95.934  1.00  0.00           C  
ATOM   2277  CD1 LEU   150      87.264  70.759  96.827  1.00  0.00           C  
ATOM   2278  CD2 LEU   150      86.390  72.523  95.383  1.00  0.00           C  
ATOM   2279  H   LEU   150      83.106  69.421  95.549  1.00  0.00           H  
ATOM   2280  HA  LEU   150      84.532  71.204  93.616  1.00  0.00           H  
ATOM   2281  HB2 LEU   150      85.520  69.118  95.587  1.00  0.00           H  
ATOM   2282  HB3 LEU   150      86.566  69.797  94.328  1.00  0.00           H  
ATOM   2283  HG  LEU   150      85.286  71.222  96.673  1.00  0.00           H  
ATOM   2284 HD11 LEU   150      87.154  69.768  97.265  1.00  0.00           H  
ATOM   2285 HD12 LEU   150      88.161  70.680  96.212  1.00  0.00           H  
ATOM   2286 HD13 LEU   150      87.311  71.462  97.659  1.00  0.00           H  
ATOM   2287 HD21 LEU   150      86.562  73.205  96.215  1.00  0.00           H  
ATOM   2288 HD22 LEU   150      87.311  72.286  94.849  1.00  0.00           H  
ATOM   2289 HD23 LEU   150      85.569  72.770  94.709  1.00  0.00           H  
ATOM   2290  N   VAL   151      84.891  69.525  91.784  1.00  0.00           N  
ATOM   2291  CA  VAL   151      85.253  68.439  90.833  1.00  0.00           C  
ATOM   2292  C   VAL   151      86.373  67.558  91.361  1.00  0.00           C  
ATOM   2293  O   VAL   151      87.349  68.094  91.734  1.00  0.00           O  
ATOM   2294  CB  VAL   151      85.583  68.981  89.380  1.00  0.00           C  
ATOM   2295  CG1 VAL   151      86.003  67.858  88.450  1.00  0.00           C  
ATOM   2296  CG2 VAL   151      84.285  69.471  88.818  1.00  0.00           C  
ATOM   2297  H   VAL   151      85.344  70.425  91.720  1.00  0.00           H  
ATOM   2298  HA  VAL   151      84.340  67.844  90.838  1.00  0.00           H  
ATOM   2299  HB  VAL   151      86.311  69.772  89.560  1.00  0.00           H  
ATOM   2300 HG11 VAL   151      86.923  67.403  88.817  1.00  0.00           H  
ATOM   2301 HG12 VAL   151      85.204  67.118  88.409  1.00  0.00           H  
ATOM   2302 HG13 VAL   151      86.173  68.176  87.421  1.00  0.00           H  
ATOM   2303 HG21 VAL   151      83.614  68.654  88.553  1.00  0.00           H  
ATOM   2304 HG22 VAL   151      83.845  70.154  89.544  1.00  0.00           H  
ATOM   2305 HG23 VAL   151      84.474  70.128  87.968  1.00  0.00           H  
ATOM   2306  N   ASN   152      86.219  66.250  91.176  1.00  0.00           N  
ATOM   2307  CA  ASN   152      87.275  65.311  91.635  1.00  0.00           C  
ATOM   2308  C   ASN   152      88.333  65.161  90.553  1.00  0.00           C  
ATOM   2309  O   ASN   152      88.543  64.125  89.992  1.00  0.00           O  
ATOM   2310  CB  ASN   152      86.581  64.001  92.032  1.00  0.00           C  
ATOM   2311  CG  ASN   152      87.506  63.153  92.939  1.00  0.00           C  
ATOM   2312  ND2 ASN   152      86.953  62.073  93.454  1.00  0.00           N  
ATOM   2313  OD1 ASN   152      88.698  63.434  93.140  1.00  0.00           O  
ATOM   2314  H   ASN   152      85.425  65.799  90.745  1.00  0.00           H  
ATOM   2315  HA  ASN   152      87.696  65.788  92.520  1.00  0.00           H  
ATOM   2316  HB2 ASN   152      85.617  64.240  92.482  1.00  0.00           H  
ATOM   2317  HB3 ASN   152      86.411  63.446  91.109  1.00  0.00           H  
ATOM   2318 HD21 ASN   152      87.577  61.471  93.971  1.00  0.00           H  
ATOM   2319 HD22 ASN   152      86.168  61.681  92.953  1.00  0.00           H  
ATOM   2320  N   CYS   153      88.950  66.321  90.131  1.00  0.00           N  
ATOM   2321  CA  CYS   153      89.944  66.343  89.065  1.00  0.00           C  
ATOM   2322  C   CYS   153      91.366  65.978  89.417  1.00  0.00           C  
ATOM   2323  O   CYS   153      92.211  65.947  88.515  1.00  0.00           O  
ATOM   2324  CB  CYS   153      89.860  67.671  88.347  1.00  0.00           C  
ATOM   2325  SG  CYS   153      90.150  69.090  89.435  1.00  0.00           S  
ATOM   2326  H   CYS   153      88.728  67.140  90.679  1.00  0.00           H  
ATOM   2327  HA  CYS   153      89.670  65.546  88.374  1.00  0.00           H  
ATOM   2328  HB2 CYS   153      90.718  67.623  87.676  1.00  0.00           H  
ATOM   2329  HB3 CYS   153      88.962  67.693  87.730  1.00  0.00           H  
ATOM   2330  HG  CYS   153      88.862  69.430  89.542  1.00  0.00           H  
ATOM   2331  N   ASP   154      91.739  65.620  90.611  1.00  0.00           N  
ATOM   2332  CA  ASP   154      92.996  64.967  91.070  1.00  0.00           C  
ATOM   2333  C   ASP   154      92.979  63.440  90.870  1.00  0.00           C  
ATOM   2334  O   ASP   154      91.989  62.861  90.374  1.00  0.00           O  
ATOM   2335  CB  ASP   154      93.275  65.538  92.466  1.00  0.00           C  
ATOM   2336  CG  ASP   154      92.534  64.907  93.570  1.00  0.00           C  
ATOM   2337  OD1 ASP   154      91.444  64.265  93.327  1.00  0.00           O  
ATOM   2338  OD2 ASP   154      92.872  65.009  94.841  1.00  0.00           O1-
ATOM   2339  H   ASP   154      91.072  65.682  91.367  1.00  0.00           H  
ATOM   2340  HA  ASP   154      93.773  65.341  90.403  1.00  0.00           H  
ATOM   2341  HB2 ASP   154      94.321  65.257  92.585  1.00  0.00           H  
ATOM   2342  HB3 ASP   154      93.286  66.621  92.595  1.00  0.00           H  
ATOM   2343  N   ARG   155      94.118  62.829  91.295  1.00  0.00           N  
ATOM   2344  CA  ARG   155      94.355  61.451  90.926  1.00  0.00           C  
ATOM   2345  C   ARG   155      94.994  60.652  92.082  1.00  0.00           C  
ATOM   2346  O   ARG   155      96.211  60.537  92.262  1.00  0.00           O  
ATOM   2347  CB  ARG   155      95.116  61.471  89.571  1.00  0.00           C  
ATOM   2348  CG  ARG   155      95.113  60.104  88.883  1.00  0.00           C  
ATOM   2349  CD  ARG   155      95.973  60.025  87.710  1.00  0.00           C  
ATOM   2350  NE  ARG   155      97.395  60.185  88.056  1.00  0.00           N  
ATOM   2351  CZ  ARG   155      98.374  60.716  87.279  1.00  0.00           C  
ATOM   2352  NH1 ARG   155      98.244  60.917  86.039  1.00  0.00           N1+
ATOM   2353  NH2 ARG   155      99.586  60.743  87.648  1.00  0.00           N  
ATOM   2354  H   ARG   155      94.864  63.457  91.559  1.00  0.00           H  
ATOM   2355  HA  ARG   155      93.338  61.107  90.740  1.00  0.00           H  
ATOM   2356  HB2 ARG   155      94.660  62.225  88.929  1.00  0.00           H  
ATOM   2357  HB3 ARG   155      96.137  61.728  89.851  1.00  0.00           H  
ATOM   2358  HG2 ARG   155      95.280  59.365  89.668  1.00  0.00           H  
ATOM   2359  HG3 ARG   155      94.106  59.971  88.488  1.00  0.00           H  
ATOM   2360  HD2 ARG   155      95.788  59.064  87.229  1.00  0.00           H  
ATOM   2361  HD3 ARG   155      95.696  60.882  87.097  1.00  0.00           H  
ATOM   2362  HE  ARG   155      97.614  59.899  89.000  1.00  0.00           H  
ATOM   2363 HH11 ARG   155      97.382  60.672  85.572  1.00  0.00           H  
ATOM   2364 HH12 ARG   155      99.050  61.351  85.612  1.00  0.00           H  
ATOM   2365 HH21 ARG   155     100.266  61.039  86.963  1.00  0.00           H  
ATOM   2366 HH22 ARG   155      99.793  60.736  88.636  1.00  0.00           H  
ATOM   2367  N   GLU   156      94.105  60.008  92.825  1.00  0.00           N  
ATOM   2368  CA  GLU   156      94.395  58.897  93.769  1.00  0.00           C  
ATOM   2369  C   GLU   156      94.292  57.501  93.078  1.00  0.00           C  
ATOM   2370  O   GLU   156      94.549  56.471  93.709  1.00  0.00           O  
ATOM   2371  CB  GLU   156      93.415  58.821  94.969  1.00  0.00           C  
ATOM   2372  CG  GLU   156      93.709  59.797  96.112  1.00  0.00           C  
ATOM   2373  CD  GLU   156      93.438  61.293  95.875  1.00  0.00           C  
ATOM   2374  OE1 GLU   156      94.077  62.118  96.560  1.00  0.00           O  
ATOM   2375  OE2 GLU   156      92.514  61.693  95.142  1.00  0.00           O1-
ATOM   2376  H   GLU   156      93.174  60.346  92.631  1.00  0.00           H  
ATOM   2377  HA  GLU   156      95.371  58.974  94.248  1.00  0.00           H  
ATOM   2378  HB2 GLU   156      92.384  58.809  94.616  1.00  0.00           H  
ATOM   2379  HB3 GLU   156      93.615  57.890  95.500  1.00  0.00           H  
ATOM   2380  HG2 GLU   156      93.105  59.505  96.972  1.00  0.00           H  
ATOM   2381  HG3 GLU   156      94.747  59.688  96.424  1.00  0.00           H  
ATOM   2382  N   THR   157      93.997  57.440  91.772  1.00  0.00           N  
ATOM   2383  CA  THR   157      93.668  56.151  91.018  1.00  0.00           C  
ATOM   2384  C   THR   157      94.999  55.698  90.280  1.00  0.00           C  
ATOM   2385  O   THR   157      95.584  56.541  89.596  1.00  0.00           O  
ATOM   2386  CB  THR   157      92.546  56.266  90.016  1.00  0.00           C  
ATOM   2387  CG2 THR   157      92.250  55.048  89.238  1.00  0.00           C  
ATOM   2388  OG1 THR   157      91.379  56.594  90.728  1.00  0.00           O  
ATOM   2389  H   THR   157      93.725  58.325  91.369  1.00  0.00           H  
ATOM   2390  HA  THR   157      93.308  55.424  91.746  1.00  0.00           H  
ATOM   2391  HB  THR   157      92.746  57.137  89.392  1.00  0.00           H  
ATOM   2392  HG1 THR   157      91.344  57.541  90.881  1.00  0.00           H  
ATOM   2393 HG21 THR   157      92.085  54.333  90.044  1.00  0.00           H  
ATOM   2394 HG22 THR   157      91.411  55.095  88.545  1.00  0.00           H  
ATOM   2395 HG23 THR   157      93.026  54.763  88.527  1.00  0.00           H  
ATOM   2396  N   PRO   158      95.595  54.568  90.489  1.00  0.00           N  
ATOM   2397  CA  PRO   158      96.889  54.105  89.976  1.00  0.00           C  
ATOM   2398  C   PRO   158      96.805  53.497  88.583  1.00  0.00           C  
ATOM   2399  O   PRO   158      97.906  53.484  87.978  1.00  0.00           O  
ATOM   2400  CB  PRO   158      97.426  53.128  91.017  1.00  0.00           C  
ATOM   2401  CG  PRO   158      96.154  52.450  91.516  1.00  0.00           C  
ATOM   2402  CD  PRO   158      95.087  53.515  91.407  1.00  0.00           C  
ATOM   2403  HA  PRO   158      97.495  55.009  89.910  1.00  0.00           H  
ATOM   2404  HB2 PRO   158      97.989  52.327  90.537  1.00  0.00           H  
ATOM   2405  HB3 PRO   158      97.996  53.573  91.833  1.00  0.00           H  
ATOM   2406  HG2 PRO   158      95.797  51.643  90.876  1.00  0.00           H  
ATOM   2407  HG3 PRO   158      96.130  52.059  92.533  1.00  0.00           H  
ATOM   2408  HD2 PRO   158      94.212  53.070  90.935  1.00  0.00           H  
ATOM   2409  HD3 PRO   158      94.943  54.104  92.312  1.00  0.00           H  
ATOM   2410  N   TRP   159      95.640  53.031  88.161  1.00  0.00           N  
ATOM   2411  CA  TRP   159      95.503  52.171  86.992  1.00  0.00           C  
ATOM   2412  C   TRP   159      95.885  52.865  85.628  1.00  0.00           C  
ATOM   2413  O   TRP   159      96.599  52.200  84.948  1.00  0.00           O  
ATOM   2414  CB  TRP   159      94.088  51.646  87.036  1.00  0.00           C  
ATOM   2415  CG  TRP   159      93.462  51.197  88.337  1.00  0.00           C  
ATOM   2416  CD1 TRP   159      92.266  51.543  88.842  1.00  0.00           C  
ATOM   2417  CD2 TRP   159      93.980  50.199  89.261  1.00  0.00           C  
ATOM   2418  CE2 TRP   159      93.180  50.220  90.395  1.00  0.00           C  
ATOM   2419  CE3 TRP   159      95.152  49.342  89.270  1.00  0.00           C  
ATOM   2420  NE1 TRP   159      92.087  50.974  90.116  1.00  0.00           N  
ATOM   2421  CZ2 TRP   159      93.503  49.516  91.578  1.00  0.00           C  
ATOM   2422  CZ3 TRP   159      95.411  48.559  90.404  1.00  0.00           C  
ATOM   2423  CH2 TRP   159      94.644  48.661  91.599  1.00  0.00           C  
ATOM   2424  H   TRP   159      94.853  53.094  88.792  1.00  0.00           H  
ATOM   2425  HA  TRP   159      96.199  51.337  87.079  1.00  0.00           H  
ATOM   2426  HB2 TRP   159      93.485  52.398  86.528  1.00  0.00           H  
ATOM   2427  HB3 TRP   159      94.082  50.860  86.280  1.00  0.00           H  
ATOM   2428  HD1 TRP   159      91.568  52.193  88.335  1.00  0.00           H  
ATOM   2429  HE1 TRP   159      91.247  51.064  90.669  1.00  0.00           H  
ATOM   2430  HE3 TRP   159      95.842  49.290  88.441  1.00  0.00           H  
ATOM   2431  HZ2 TRP   159      92.894  49.566  92.468  1.00  0.00           H  
ATOM   2432  HZ3 TRP   159      96.265  47.897  90.392  1.00  0.00           H  
ATOM   2433  HH2 TRP   159      94.957  48.155  92.500  1.00  0.00           H  
ATOM   2434  N   LEU   160      95.384  54.084  85.358  1.00  0.00           N  
ATOM   2435  CA  LEU   160      95.541  54.700  83.995  1.00  0.00           C  
ATOM   2436  C   LEU   160      95.858  56.232  84.258  1.00  0.00           C  
ATOM   2437  O   LEU   160      95.336  56.791  85.223  1.00  0.00           O  
ATOM   2438  CB  LEU   160      94.285  54.552  83.179  1.00  0.00           C  
ATOM   2439  CG  LEU   160      93.915  53.139  82.893  1.00  0.00           C  
ATOM   2440  CD1 LEU   160      92.599  53.017  82.156  1.00  0.00           C  
ATOM   2441  CD2 LEU   160      94.873  52.439  81.913  1.00  0.00           C  
ATOM   2442  H   LEU   160      94.869  54.587  86.068  1.00  0.00           H  
ATOM   2443  HA  LEU   160      96.334  54.183  83.455  1.00  0.00           H  
ATOM   2444  HB2 LEU   160      93.529  55.102  83.739  1.00  0.00           H  
ATOM   2445  HB3 LEU   160      94.414  55.089  82.239  1.00  0.00           H  
ATOM   2446  HG  LEU   160      93.900  52.692  83.888  1.00  0.00           H  
ATOM   2447 HD11 LEU   160      92.367  52.001  81.837  1.00  0.00           H  
ATOM   2448 HD12 LEU   160      91.847  53.397  82.848  1.00  0.00           H  
ATOM   2449 HD13 LEU   160      92.586  53.589  81.228  1.00  0.00           H  
ATOM   2450 HD21 LEU   160      95.875  52.427  82.343  1.00  0.00           H  
ATOM   2451 HD22 LEU   160      94.550  51.419  81.705  1.00  0.00           H  
ATOM   2452 HD23 LEU   160      94.919  53.120  81.063  1.00  0.00           H  
ATOM   2453  N   PRO   161      96.734  56.865  83.426  1.00  0.00           N  
ATOM   2454  CA  PRO   161      97.062  58.367  83.595  1.00  0.00           C  
ATOM   2455  C   PRO   161      95.914  59.329  83.786  1.00  0.00           C  
ATOM   2456  O   PRO   161      96.148  60.400  84.405  1.00  0.00           O  
ATOM   2457  CB  PRO   161      97.946  58.643  82.337  1.00  0.00           C  
ATOM   2458  CG  PRO   161      97.664  57.446  81.389  1.00  0.00           C  
ATOM   2459  CD  PRO   161      97.283  56.306  82.249  1.00  0.00           C  
ATOM   2460  HA  PRO   161      97.707  58.448  84.470  1.00  0.00           H  
ATOM   2461  HB2 PRO   161      97.558  59.548  81.871  1.00  0.00           H  
ATOM   2462  HB3 PRO   161      99.001  58.613  82.611  1.00  0.00           H  
ATOM   2463  HG2 PRO   161      96.867  57.907  80.804  1.00  0.00           H  
ATOM   2464  HG3 PRO   161      98.459  57.211  80.681  1.00  0.00           H  
ATOM   2465  HD2 PRO   161      96.570  55.676  81.717  1.00  0.00           H  
ATOM   2466  HD3 PRO   161      98.232  55.825  82.485  1.00  0.00           H  
ATOM   2467  N   LYS   162      94.662  59.162  83.355  1.00  0.00           N  
ATOM   2468  CA  LYS   162      93.477  60.111  83.468  1.00  0.00           C  
ATOM   2469  C   LYS   162      93.125  60.514  84.984  1.00  0.00           C  
ATOM   2470  O   LYS   162      93.477  59.788  85.924  1.00  0.00           O  
ATOM   2471  CB  LYS   162      92.361  59.414  82.834  1.00  0.00           C  
ATOM   2472  CG  LYS   162      91.964  58.124  83.527  1.00  0.00           C  
ATOM   2473  CD  LYS   162      90.852  57.326  82.858  1.00  0.00           C  
ATOM   2474  CE  LYS   162      90.406  56.219  83.739  1.00  0.00           C  
ATOM   2475  NZ  LYS   162      89.343  55.453  83.144  1.00  0.00           N1+
ATOM   2476  H   LYS   162      94.551  58.258  82.920  1.00  0.00           H  
ATOM   2477  HA  LYS   162      93.718  61.028  82.931  1.00  0.00           H  
ATOM   2478  HB2 LYS   162      91.485  60.057  82.759  1.00  0.00           H  
ATOM   2479  HB3 LYS   162      92.696  59.107  81.843  1.00  0.00           H  
ATOM   2480  HG2 LYS   162      92.838  57.477  83.602  1.00  0.00           H  
ATOM   2481  HG3 LYS   162      91.742  58.241  84.588  1.00  0.00           H  
ATOM   2482  HD2 LYS   162      90.027  58.034  82.772  1.00  0.00           H  
ATOM   2483  HD3 LYS   162      91.153  57.055  81.846  1.00  0.00           H  
ATOM   2484  HE2 LYS   162      91.270  55.565  83.858  1.00  0.00           H  
ATOM   2485  HE3 LYS   162      90.070  56.516  84.732  1.00  0.00           H  
ATOM   2486  HZ1 LYS   162      89.422  55.279  82.152  1.00  0.00           H  
ATOM   2487  HZ2 LYS   162      89.052  54.603  83.604  1.00  0.00           H  
ATOM   2488  HZ3 LYS   162      88.459  55.941  83.179  1.00  0.00           H  
ATOM   2489  N   GLU   163      92.252  61.529  85.151  1.00  0.00           N  
ATOM   2490  CA  GLU   163      91.863  61.979  86.493  1.00  0.00           C  
ATOM   2491  C   GLU   163      90.856  61.108  87.240  1.00  0.00           C  
ATOM   2492  O   GLU   163      90.249  60.222  86.581  1.00  0.00           O  
ATOM   2493  CB  GLU   163      91.351  63.457  86.416  1.00  0.00           C  
ATOM   2494  CG  GLU   163      89.895  63.736  85.892  1.00  0.00           C  
ATOM   2495  CD  GLU   163      89.872  63.964  84.385  1.00  0.00           C  
ATOM   2496  OE1 GLU   163      89.251  65.005  83.938  1.00  0.00           O  
ATOM   2497  OE2 GLU   163      90.520  63.236  83.652  1.00  0.00           O1-
ATOM   2498  H   GLU   163      91.980  62.102  84.365  1.00  0.00           H  
ATOM   2499  HA  GLU   163      92.728  61.978  87.155  1.00  0.00           H  
ATOM   2500  HB2 GLU   163      91.424  63.830  87.437  1.00  0.00           H  
ATOM   2501  HB3 GLU   163      92.062  64.115  85.916  1.00  0.00           H  
ATOM   2502  HG2 GLU   163      89.179  62.981  86.217  1.00  0.00           H  
ATOM   2503  HG3 GLU   163      89.660  64.712  86.316  1.00  0.00           H  
ATOM   2504  N   ASP   164      90.724  61.213  88.581  1.00  0.00           N  
ATOM   2505  CA  ASP   164      89.745  60.447  89.375  1.00  0.00           C  
ATOM   2506  C   ASP   164      88.285  60.508  88.972  1.00  0.00           C  
ATOM   2507  O   ASP   164      87.549  59.470  89.044  1.00  0.00           O  
ATOM   2508  CB  ASP   164      89.814  60.752  90.970  1.00  0.00           C  
ATOM   2509  CG  ASP   164      91.019  60.060  91.713  1.00  0.00           C  
ATOM   2510  OD1 ASP   164      91.405  60.574  92.752  1.00  0.00           O  
ATOM   2511  OD2 ASP   164      91.466  58.990  91.316  1.00  0.00           O1-
ATOM   2512  H   ASP   164      91.342  61.832  89.087  1.00  0.00           H  
ATOM   2513  HA  ASP   164      89.910  59.377  89.245  1.00  0.00           H  
ATOM   2514  HB2 ASP   164      89.772  61.823  91.170  1.00  0.00           H  
ATOM   2515  HB3 ASP   164      88.896  60.389  91.431  1.00  0.00           H  
ATOM   2516  N   CYS   165      87.694  61.740  88.618  1.00  0.00           N  
ATOM   2517  CA  CYS   165      86.258  61.919  88.232  1.00  0.00           C  
ATOM   2518  C   CYS   165      85.734  61.317  86.849  1.00  0.00           C  
ATOM   2519  O   CYS   165      84.589  61.710  86.465  1.00  0.00           O  
ATOM   2520  CB  CYS   165      85.850  63.388  88.185  1.00  0.00           C  
ATOM   2521  SG  CYS   165      86.705  64.206  86.893  1.00  0.00           S  
ATOM   2522  H   CYS   165      88.310  62.536  88.700  1.00  0.00           H  
ATOM   2523  HA  CYS   165      85.766  61.464  89.092  1.00  0.00           H  
ATOM   2524  HB2 CYS   165      84.785  63.418  87.956  1.00  0.00           H  
ATOM   2525  HB3 CYS   165      86.052  63.896  89.128  1.00  0.00           H  
ATOM   2526  HG  CYS   165      87.686  64.636  87.691  1.00  0.00           H  
ATOM   2527  N   ARG   166      86.402  60.421  86.187  1.00  0.00           N  
ATOM   2528  CA  ARG   166      86.182  59.974  84.727  1.00  0.00           C  
ATOM   2529  C   ARG   166      85.220  58.799  84.663  1.00  0.00           C  
ATOM   2530  O   ARG   166      84.630  58.596  83.576  1.00  0.00           O  
ATOM   2531  CB  ARG   166      87.690  59.662  84.184  1.00  0.00           C  
ATOM   2532  CG  ARG   166      88.392  60.992  83.961  1.00  0.00           C  
ATOM   2533  CD  ARG   166      87.806  61.671  82.653  1.00  0.00           C  
ATOM   2534  NE  ARG   166      88.274  61.056  81.382  1.00  0.00           N  
ATOM   2535  CZ  ARG   166      89.319  61.302  80.673  1.00  0.00           C  
ATOM   2536  NH1 ARG   166      90.384  62.071  81.174  1.00  0.00           N1+
ATOM   2537  NH2 ARG   166      89.504  60.684  79.595  1.00  0.00           N  
ATOM   2538  H   ARG   166      87.283  60.244  86.649  1.00  0.00           H  
ATOM   2539  HA  ARG   166      85.675  60.767  84.177  1.00  0.00           H  
ATOM   2540  HB2 ARG   166      88.247  59.091  84.927  1.00  0.00           H  
ATOM   2541  HB3 ARG   166      87.670  59.076  83.266  1.00  0.00           H  
ATOM   2542  HG2 ARG   166      88.111  61.719  84.723  1.00  0.00           H  
ATOM   2543  HG3 ARG   166      89.468  60.876  83.830  1.00  0.00           H  
ATOM   2544  HD2 ARG   166      86.722  61.756  82.729  1.00  0.00           H  
ATOM   2545  HD3 ARG   166      88.211  62.684  82.661  1.00  0.00           H  
ATOM   2546  HE  ARG   166      87.600  60.515  80.858  1.00  0.00           H  
ATOM   2547 HH11 ARG   166      90.310  62.339  82.145  1.00  0.00           H  
ATOM   2548 HH12 ARG   166      91.261  61.919  80.697  1.00  0.00           H  
ATOM   2549 HH21 ARG   166      88.817  60.002  79.306  1.00  0.00           H  
ATOM   2550 HH22 ARG   166      90.243  60.869  78.932  1.00  0.00           H  
ATOM   2551  N   ASP   167      84.941  58.079  85.746  1.00  0.00           N  
ATOM   2552  CA  ASP   167      84.131  56.848  85.750  1.00  0.00           C  
ATOM   2553  C   ASP   167      83.145  56.832  86.984  1.00  0.00           C  
ATOM   2554  O   ASP   167      82.950  57.838  87.641  1.00  0.00           O  
ATOM   2555  CB  ASP   167      85.091  55.673  85.714  1.00  0.00           C  
ATOM   2556  CG  ASP   167      85.929  55.649  87.007  1.00  0.00           C  
ATOM   2557  OD1 ASP   167      87.019  55.021  86.850  1.00  0.00           O  
ATOM   2558  OD2 ASP   167      85.612  56.249  88.039  1.00  0.00           O1-
ATOM   2559  H   ASP   167      85.334  58.466  86.592  1.00  0.00           H  
ATOM   2560  HA  ASP   167      83.462  56.954  84.896  1.00  0.00           H  
ATOM   2561  HB2 ASP   167      84.474  54.790  85.540  1.00  0.00           H  
ATOM   2562  HB3 ASP   167      85.855  55.884  84.966  1.00  0.00           H  
ATOM   2563  N   GLU   168      82.627  55.631  87.256  1.00  0.00           N  
ATOM   2564  CA  GLU   168      81.819  55.334  88.335  1.00  0.00           C  
ATOM   2565  C   GLU   168      82.413  54.401  89.383  1.00  0.00           C  
ATOM   2566  O   GLU   168      81.629  53.643  89.952  1.00  0.00           O  
ATOM   2567  CB  GLU   168      80.308  55.004  87.968  1.00  0.00           C  
ATOM   2568  CG  GLU   168      79.926  55.724  86.591  1.00  0.00           C  
ATOM   2569  CD  GLU   168      80.646  55.070  85.365  1.00  0.00           C  
ATOM   2570  OE1 GLU   168      81.147  53.880  85.412  1.00  0.00           O  
ATOM   2571  OE2 GLU   168      80.786  55.626  84.271  1.00  0.00           O1-
ATOM   2572  H   GLU   168      83.119  54.854  86.839  1.00  0.00           H  
ATOM   2573  HA  GLU   168      81.803  56.276  88.884  1.00  0.00           H  
ATOM   2574  HB2 GLU   168      80.234  53.918  87.919  1.00  0.00           H  
ATOM   2575  HB3 GLU   168      79.654  55.279  88.795  1.00  0.00           H  
ATOM   2576  HG2 GLU   168      78.848  55.692  86.429  1.00  0.00           H  
ATOM   2577  HG3 GLU   168      80.111  56.797  86.562  1.00  0.00           H  
ATOM   2578  N   LYS   169      83.682  54.368  89.535  1.00  0.00           N  
ATOM   2579  CA  LYS   169      84.384  53.511  90.553  1.00  0.00           C  
ATOM   2580  C   LYS   169      85.278  54.305  91.400  1.00  0.00           C  
ATOM   2581  O   LYS   169      86.007  55.188  90.774  1.00  0.00           O  
ATOM   2582  CB  LYS   169      85.071  52.297  89.892  1.00  0.00           C  
ATOM   2583  CG  LYS   169      84.013  51.183  89.560  1.00  0.00           C  
ATOM   2584  CD  LYS   169      84.460  50.173  88.457  1.00  0.00           C  
ATOM   2585  CE  LYS   169      83.426  49.009  88.100  1.00  0.00           C  
ATOM   2586  NZ  LYS   169      82.256  49.513  87.301  1.00  0.00           N1+
ATOM   2587  H   LYS   169      84.289  54.952  88.977  1.00  0.00           H  
ATOM   2588  HA  LYS   169      83.739  53.020  91.282  1.00  0.00           H  
ATOM   2589  HB2 LYS   169      85.588  52.571  88.972  1.00  0.00           H  
ATOM   2590  HB3 LYS   169      85.897  51.852  90.447  1.00  0.00           H  
ATOM   2591  HG2 LYS   169      83.939  50.607  90.483  1.00  0.00           H  
ATOM   2592  HG3 LYS   169      83.031  51.487  89.198  1.00  0.00           H  
ATOM   2593  HD2 LYS   169      84.807  50.605  87.519  1.00  0.00           H  
ATOM   2594  HD3 LYS   169      85.325  49.713  88.934  1.00  0.00           H  
ATOM   2595  HE2 LYS   169      83.965  48.338  87.430  1.00  0.00           H  
ATOM   2596  HE3 LYS   169      83.157  48.416  88.974  1.00  0.00           H  
ATOM   2597  HZ1 LYS   169      81.658  50.095  87.870  1.00  0.00           H  
ATOM   2598  HZ2 LYS   169      82.635  50.073  86.550  1.00  0.00           H  
ATOM   2599  HZ3 LYS   169      81.662  48.780  86.940  1.00  0.00           H  
ATOM   2600  N   VAL   170      85.243  54.162  92.682  1.00  0.00           N  
ATOM   2601  CA  VAL   170      86.201  54.583  93.673  1.00  0.00           C  
ATOM   2602  C   VAL   170      87.156  53.360  93.938  1.00  0.00           C  
ATOM   2603  O   VAL   170      86.719  52.196  93.988  1.00  0.00           O  
ATOM   2604  CB  VAL   170      85.535  55.053  94.941  1.00  0.00           C  
ATOM   2605  CG1 VAL   170      86.499  55.474  96.043  1.00  0.00           C  
ATOM   2606  CG2 VAL   170      84.674  56.339  94.694  1.00  0.00           C  
ATOM   2607  H   VAL   170      84.432  53.610  92.922  1.00  0.00           H  
ATOM   2608  HA  VAL   170      86.791  55.437  93.340  1.00  0.00           H  
ATOM   2609  HB  VAL   170      84.971  54.275  95.455  1.00  0.00           H  
ATOM   2610 HG11 VAL   170      85.935  55.791  96.920  1.00  0.00           H  
ATOM   2611 HG12 VAL   170      87.100  54.598  96.288  1.00  0.00           H  
ATOM   2612 HG13 VAL   170      87.164  56.299  95.787  1.00  0.00           H  
ATOM   2613 HG21 VAL   170      85.299  57.090  94.212  1.00  0.00           H  
ATOM   2614 HG22 VAL   170      83.820  56.145  94.045  1.00  0.00           H  
ATOM   2615 HG23 VAL   170      84.371  56.881  95.590  1.00  0.00           H  
ATOM   2616  N   TYR   171      88.470  53.482  94.158  1.00  0.00           N  
ATOM   2617  CA  TYR   171      89.464  52.413  94.413  1.00  0.00           C  
ATOM   2618  C   TYR   171      90.195  52.640  95.736  1.00  0.00           C  
ATOM   2619  O   TYR   171      91.015  51.823  96.166  1.00  0.00           O  
ATOM   2620  CB  TYR   171      90.395  52.238  93.294  1.00  0.00           C  
ATOM   2621  CG  TYR   171      89.715  51.983  91.989  1.00  0.00           C  
ATOM   2622  CD1 TYR   171      89.354  50.625  91.745  1.00  0.00           C  
ATOM   2623  CD2 TYR   171      89.492  53.066  91.107  1.00  0.00           C  
ATOM   2624  CE1 TYR   171      88.740  50.346  90.542  1.00  0.00           C  
ATOM   2625  CE2 TYR   171      88.855  52.657  89.861  1.00  0.00           C  
ATOM   2626  CZ  TYR   171      88.487  51.330  89.627  1.00  0.00           C  
ATOM   2627  OH  TYR   171      87.892  50.845  88.491  1.00  0.00           O  
ATOM   2628  H   TYR   171      88.796  54.401  93.896  1.00  0.00           H  
ATOM   2629  HA  TYR   171      89.011  51.452  94.658  1.00  0.00           H  
ATOM   2630  HB2 TYR   171      91.022  53.122  93.179  1.00  0.00           H  
ATOM   2631  HB3 TYR   171      91.022  51.360  93.446  1.00  0.00           H  
ATOM   2632  HD1 TYR   171      89.394  49.900  92.545  1.00  0.00           H  
ATOM   2633  HD2 TYR   171      89.902  54.052  91.270  1.00  0.00           H  
ATOM   2634  HE1 TYR   171      88.380  49.350  90.328  1.00  0.00           H  
ATOM   2635  HE2 TYR   171      88.615  53.369  89.086  1.00  0.00           H  
ATOM   2636  HH  TYR   171      87.375  51.539  88.076  1.00  0.00           H  
ATOM   2637  N   SER   172      89.866  53.708  96.535  1.00  0.00           N  
ATOM   2638  CA  SER   172      90.553  54.012  97.802  1.00  0.00           C  
ATOM   2639  C   SER   172      89.704  54.972  98.738  1.00  0.00           C  
ATOM   2640  O   SER   172      89.008  55.911  98.266  1.00  0.00           O  
ATOM   2641  CB  SER   172      91.875  54.722  97.431  1.00  0.00           C  
ATOM   2642  OG  SER   172      92.604  55.291  98.459  1.00  0.00           O  
ATOM   2643  H   SER   172      89.094  54.240  96.159  1.00  0.00           H  
ATOM   2644  HA  SER   172      90.775  53.078  98.317  1.00  0.00           H  
ATOM   2645  HB2 SER   172      92.540  54.085  96.848  1.00  0.00           H  
ATOM   2646  HB3 SER   172      91.522  55.538  96.800  1.00  0.00           H  
ATOM   2647  HG  SER   172      93.383  55.797  98.219  1.00  0.00           H  
ATOM   2648  N   LYS   173      89.871  54.858 100.044  1.00  0.00           N  
ATOM   2649  CA  LYS   173      89.180  55.688 101.031  1.00  0.00           C  
ATOM   2650  C   LYS   173      89.502  57.213 100.787  1.00  0.00           C  
ATOM   2651  O   LYS   173      88.762  58.124 101.221  1.00  0.00           O  
ATOM   2652  CB  LYS   173      89.472  55.198 102.375  1.00  0.00           C  
ATOM   2653  CG  LYS   173      90.735  55.694 103.058  1.00  0.00           C  
ATOM   2654  CD  LYS   173      90.886  55.294 104.553  1.00  0.00           C  
ATOM   2655  CE  LYS   173      92.404  55.321 104.994  1.00  0.00           C  
ATOM   2656  NZ  LYS   173      92.908  56.749 104.949  1.00  0.00           N1+
ATOM   2657  H   LYS   173      90.447  54.086 100.350  1.00  0.00           H  
ATOM   2658  HA  LYS   173      88.129  55.468 100.841  1.00  0.00           H  
ATOM   2659  HB2 LYS   173      88.613  55.520 102.965  1.00  0.00           H  
ATOM   2660  HB3 LYS   173      89.507  54.110 102.330  1.00  0.00           H  
ATOM   2661  HG2 LYS   173      91.592  55.388 102.458  1.00  0.00           H  
ATOM   2662  HG3 LYS   173      90.683  56.772 102.910  1.00  0.00           H  
ATOM   2663  HD2 LYS   173      90.219  55.890 105.176  1.00  0.00           H  
ATOM   2664  HD3 LYS   173      90.681  54.226 104.622  1.00  0.00           H  
ATOM   2665  HE2 LYS   173      92.420  54.810 105.956  1.00  0.00           H  
ATOM   2666  HE3 LYS   173      93.010  54.790 104.259  1.00  0.00           H  
ATOM   2667  HZ1 LYS   173      92.928  57.172 104.032  1.00  0.00           H  
ATOM   2668  HZ2 LYS   173      92.399  57.424 105.501  1.00  0.00           H  
ATOM   2669  HZ3 LYS   173      93.893  56.682 105.163  1.00  0.00           H  
ATOM   2670  N   GLU   174      90.673  57.527 100.285  1.00  0.00           N  
ATOM   2671  CA  GLU   174      91.165  58.902 100.280  1.00  0.00           C  
ATOM   2672  C   GLU   174      90.313  59.788  99.349  1.00  0.00           C  
ATOM   2673  O   GLU   174      90.080  60.951  99.670  1.00  0.00           O  
ATOM   2674  CB  GLU   174      92.593  58.842  99.718  1.00  0.00           C  
ATOM   2675  CG  GLU   174      93.612  58.130 100.654  1.00  0.00           C  
ATOM   2676  CD  GLU   174      93.800  58.810 102.071  1.00  0.00           C  
ATOM   2677  OE1 GLU   174      94.074  58.105 103.113  1.00  0.00           O  
ATOM   2678  OE2 GLU   174      93.614  60.021 102.036  1.00  0.00           O1-
ATOM   2679  H   GLU   174      91.244  56.815  99.853  1.00  0.00           H  
ATOM   2680  HA  GLU   174      91.114  59.376 101.261  1.00  0.00           H  
ATOM   2681  HB2 GLU   174      92.522  58.218  98.827  1.00  0.00           H  
ATOM   2682  HB3 GLU   174      92.958  59.833  99.446  1.00  0.00           H  
ATOM   2683  HG2 GLU   174      93.326  57.081 100.719  1.00  0.00           H  
ATOM   2684  HG3 GLU   174      94.610  58.142 100.215  1.00  0.00           H  
ATOM   2685  N   ASP   175      89.670  59.186  98.321  1.00  0.00           N  
ATOM   2686  CA  ASP   175      88.867  59.920  97.357  1.00  0.00           C  
ATOM   2687  C   ASP   175      87.661  60.544  98.017  1.00  0.00           C  
ATOM   2688  O   ASP   175      87.321  61.634  97.656  1.00  0.00           O  
ATOM   2689  CB  ASP   175      88.475  58.967  96.267  1.00  0.00           C  
ATOM   2690  CG  ASP   175      88.611  59.526  94.834  1.00  0.00           C  
ATOM   2691  OD1 ASP   175      89.073  60.659  94.735  1.00  0.00           O  
ATOM   2692  OD2 ASP   175      88.259  58.816  93.830  1.00  0.00           O1-
ATOM   2693  H   ASP   175      89.866  58.222  98.092  1.00  0.00           H  
ATOM   2694  HA  ASP   175      89.533  60.709  97.009  1.00  0.00           H  
ATOM   2695  HB2 ASP   175      89.038  58.036  96.331  1.00  0.00           H  
ATOM   2696  HB3 ASP   175      87.474  58.645  96.552  1.00  0.00           H  
ATOM   2697  N   LEU   176      87.197  59.971  99.080  1.00  0.00           N  
ATOM   2698  CA  LEU   176      86.029  60.449  99.950  1.00  0.00           C  
ATOM   2699  C   LEU   176      86.355  61.664 100.766  1.00  0.00           C  
ATOM   2700  O   LEU   176      85.432  62.358 101.229  1.00  0.00           O  
ATOM   2701  CB  LEU   176      85.697  59.220 100.867  1.00  0.00           C  
ATOM   2702  CG  LEU   176      85.351  57.882 100.167  1.00  0.00           C  
ATOM   2703  CD1 LEU   176      84.923  56.890 101.277  1.00  0.00           C  
ATOM   2704  CD2 LEU   176      84.197  58.034  99.143  1.00  0.00           C  
ATOM   2705  H   LEU   176      87.670  59.136  99.394  1.00  0.00           H  
ATOM   2706  HA  LEU   176      85.152  60.716  99.361  1.00  0.00           H  
ATOM   2707  HB2 LEU   176      86.566  59.119 101.517  1.00  0.00           H  
ATOM   2708  HB3 LEU   176      84.893  59.555 101.523  1.00  0.00           H  
ATOM   2709  HG  LEU   176      86.115  57.457  99.516  1.00  0.00           H  
ATOM   2710 HD11 LEU   176      84.714  55.942 100.782  1.00  0.00           H  
ATOM   2711 HD12 LEU   176      85.756  56.868 101.980  1.00  0.00           H  
ATOM   2712 HD13 LEU   176      83.998  57.190 101.771  1.00  0.00           H  
ATOM   2713 HD21 LEU   176      84.048  57.070  98.656  1.00  0.00           H  
ATOM   2714 HD22 LEU   176      83.347  58.359  99.742  1.00  0.00           H  
ATOM   2715 HD23 LEU   176      84.354  58.875  98.469  1.00  0.00           H  
ATOM   2716  N   LYS   177      87.601  62.150 100.867  1.00  0.00           N  
ATOM   2717  CA  LYS   177      88.053  63.372 101.384  1.00  0.00           C  
ATOM   2718  C   LYS   177      88.104  64.468 100.267  1.00  0.00           C  
ATOM   2719  O   LYS   177      88.163  65.607 100.717  1.00  0.00           O  
ATOM   2720  CB  LYS   177      89.522  63.143 101.882  1.00  0.00           C  
ATOM   2721  CG  LYS   177      89.966  63.996 103.139  1.00  0.00           C  
ATOM   2722  CD  LYS   177      91.499  63.755 103.371  1.00  0.00           C  
ATOM   2723  CE  LYS   177      92.286  64.841 104.134  1.00  0.00           C  
ATOM   2724  NZ  LYS   177      93.732  64.469 104.192  1.00  0.00           N1+
ATOM   2725  H   LYS   177      88.253  61.561 100.370  1.00  0.00           H  
ATOM   2726  HA  LYS   177      87.510  63.703 102.269  1.00  0.00           H  
ATOM   2727  HB2 LYS   177      89.639  62.118 102.234  1.00  0.00           H  
ATOM   2728  HB3 LYS   177      90.224  63.375 101.080  1.00  0.00           H  
ATOM   2729  HG2 LYS   177      89.792  65.051 102.929  1.00  0.00           H  
ATOM   2730  HG3 LYS   177      89.417  63.690 104.030  1.00  0.00           H  
ATOM   2731  HD2 LYS   177      91.647  62.860 103.976  1.00  0.00           H  
ATOM   2732  HD3 LYS   177      91.956  63.746 102.381  1.00  0.00           H  
ATOM   2733  HE2 LYS   177      92.295  65.821 103.657  1.00  0.00           H  
ATOM   2734  HE3 LYS   177      91.871  65.019 105.126  1.00  0.00           H  
ATOM   2735  HZ1 LYS   177      93.928  63.547 104.553  1.00  0.00           H  
ATOM   2736  HZ2 LYS   177      94.190  64.570 103.298  1.00  0.00           H  
ATOM   2737  HZ3 LYS   177      94.233  65.100 104.802  1.00  0.00           H  
ATOM   2738  N   ASP   178      87.982  64.182  99.027  1.00  0.00           N  
ATOM   2739  CA  ASP   178      87.635  65.105  97.915  1.00  0.00           C  
ATOM   2740  C   ASP   178      86.130  65.286  97.644  1.00  0.00           C  
ATOM   2741  O   ASP   178      85.720  66.273  97.112  1.00  0.00           O  
ATOM   2742  CB  ASP   178      88.278  64.550  96.684  1.00  0.00           C  
ATOM   2743  CG  ASP   178      89.821  64.259  96.832  1.00  0.00           C  
ATOM   2744  OD1 ASP   178      90.418  63.312  96.277  1.00  0.00           O  
ATOM   2745  OD2 ASP   178      90.588  65.113  97.355  1.00  0.00           O1-
ATOM   2746  H   ASP   178      87.891  63.211  98.764  1.00  0.00           H  
ATOM   2747  HA  ASP   178      88.142  66.033  98.177  1.00  0.00           H  
ATOM   2748  HB2 ASP   178      87.838  63.682  96.194  1.00  0.00           H  
ATOM   2749  HB3 ASP   178      88.285  65.447  96.064  1.00  0.00           H  
ATOM   2750  N   MET   179      85.341  64.311  98.100  1.00  0.00           N  
ATOM   2751  CA  MET   179      83.917  64.310  98.107  1.00  0.00           C  
ATOM   2752  C   MET   179      83.259  65.239  99.165  1.00  0.00           C  
ATOM   2753  O   MET   179      83.869  65.555 100.172  1.00  0.00           O  
ATOM   2754  CB  MET   179      83.392  62.869  98.201  1.00  0.00           C  
ATOM   2755  CG  MET   179      83.842  62.115  97.000  1.00  0.00           C  
ATOM   2756  SD  MET   179      82.836  60.751  96.521  1.00  0.00           S  
ATOM   2757  CE  MET   179      84.188  59.773  95.812  1.00  0.00           C  
ATOM   2758  H   MET   179      85.805  63.709  98.765  1.00  0.00           H  
ATOM   2759  HA  MET   179      83.609  64.769  97.167  1.00  0.00           H  
ATOM   2760  HB2 MET   179      83.830  62.305  99.024  1.00  0.00           H  
ATOM   2761  HB3 MET   179      82.305  62.843  98.273  1.00  0.00           H  
ATOM   2762  HG2 MET   179      83.875  62.854  96.200  1.00  0.00           H  
ATOM   2763  HG3 MET   179      84.854  61.742  97.160  1.00  0.00           H  
ATOM   2764  HE1 MET   179      84.830  60.368  95.162  1.00  0.00           H  
ATOM   2765  HE2 MET   179      84.851  59.403  96.594  1.00  0.00           H  
ATOM   2766  HE3 MET   179      83.693  58.985  95.243  1.00  0.00           H  
ATOM   2767  N   SER   180      82.046  65.717  98.911  1.00  0.00           N  
ATOM   2768  CA  SER   180      81.112  66.113  99.942  1.00  0.00           C  
ATOM   2769  C   SER   180      80.421  64.850 100.651  1.00  0.00           C  
ATOM   2770  O   SER   180      80.305  63.815 100.097  1.00  0.00           O  
ATOM   2771  CB  SER   180      80.059  67.078  99.478  1.00  0.00           C  
ATOM   2772  OG  SER   180      80.656  68.203  98.887  1.00  0.00           O  
ATOM   2773  H   SER   180      81.622  65.392  98.054  1.00  0.00           H  
ATOM   2774  HA  SER   180      81.684  66.651 100.698  1.00  0.00           H  
ATOM   2775  HB2 SER   180      79.345  66.676  98.759  1.00  0.00           H  
ATOM   2776  HB3 SER   180      79.496  67.300 100.384  1.00  0.00           H  
ATOM   2777  HG  SER   180      79.960  68.719  98.475  1.00  0.00           H  
ATOM   2778  N   GLN   181      79.923  65.038 101.886  1.00  0.00           N  
ATOM   2779  CA  GLN   181      78.904  64.194 102.464  1.00  0.00           C  
ATOM   2780  C   GLN   181      77.450  64.722 102.251  1.00  0.00           C  
ATOM   2781  O   GLN   181      77.125  65.966 102.332  1.00  0.00           O  
ATOM   2782  CB  GLN   181      79.187  64.014 104.031  1.00  0.00           C  
ATOM   2783  CG  GLN   181      78.700  65.076 104.948  1.00  0.00           C  
ATOM   2784  CD  GLN   181      79.529  66.354 104.937  1.00  0.00           C  
ATOM   2785  NE2 GLN   181      79.714  66.933 106.071  1.00  0.00           N  
ATOM   2786  OE1 GLN   181      79.972  66.818 103.953  1.00  0.00           O  
ATOM   2787  H   GLN   181      80.022  65.946 102.315  1.00  0.00           H  
ATOM   2788  HA  GLN   181      79.072  63.217 102.013  1.00  0.00           H  
ATOM   2789  HB2 GLN   181      78.669  63.073 104.216  1.00  0.00           H  
ATOM   2790  HB3 GLN   181      80.267  63.895 104.116  1.00  0.00           H  
ATOM   2791  HG2 GLN   181      77.650  65.344 104.834  1.00  0.00           H  
ATOM   2792  HG3 GLN   181      78.690  64.693 105.968  1.00  0.00           H  
ATOM   2793 HE21 GLN   181      80.266  67.763 106.234  1.00  0.00           H  
ATOM   2794 HE22 GLN   181      79.342  66.385 106.834  1.00  0.00           H  
ATOM   2795  N   MET   182      76.518  63.839 102.416  1.00  0.00           N  
ATOM   2796  CA  MET   182      75.089  63.848 102.388  1.00  0.00           C  
ATOM   2797  C   MET   182      74.617  62.738 103.315  1.00  0.00           C  
ATOM   2798  O   MET   182      75.022  61.597 103.170  1.00  0.00           O  
ATOM   2799  CB  MET   182      74.588  63.794 100.947  1.00  0.00           C  
ATOM   2800  CG  MET   182      73.062  63.907 100.846  1.00  0.00           C  
ATOM   2801  SD  MET   182      72.443  63.496  99.206  1.00  0.00           S  
ATOM   2802  CE  MET   182      72.558  61.696  99.289  1.00  0.00           C  
ATOM   2803  H   MET   182      76.833  62.879 102.403  1.00  0.00           H  
ATOM   2804  HA  MET   182      74.765  64.813 102.778  1.00  0.00           H  
ATOM   2805  HB2 MET   182      74.999  64.718 100.539  1.00  0.00           H  
ATOM   2806  HB3 MET   182      75.049  63.003 100.355  1.00  0.00           H  
ATOM   2807  HG2 MET   182      72.717  63.114 101.509  1.00  0.00           H  
ATOM   2808  HG3 MET   182      72.660  64.841 101.238  1.00  0.00           H  
ATOM   2809  HE1 MET   182      72.474  61.330 100.312  1.00  0.00           H  
ATOM   2810  HE2 MET   182      71.820  61.196  98.661  1.00  0.00           H  
ATOM   2811  HE3 MET   182      73.549  61.500  98.881  1.00  0.00           H  
ATOM   2812  N   ILE   183      73.822  63.066 104.308  1.00  0.00           N  
ATOM   2813  CA  ILE   183      73.347  62.157 105.343  1.00  0.00           C  
ATOM   2814  C   ILE   183      71.797  61.998 105.256  1.00  0.00           C  
ATOM   2815  O   ILE   183      71.055  62.994 105.410  1.00  0.00           O  
ATOM   2816  CB  ILE   183      73.741  62.868 106.769  1.00  0.00           C  
ATOM   2817  CG1 ILE   183      75.281  63.177 107.005  1.00  0.00           C  
ATOM   2818  CG2 ILE   183      73.099  62.130 107.998  1.00  0.00           C  
ATOM   2819  CD1 ILE   183      76.123  61.932 106.717  1.00  0.00           C  
ATOM   2820  H   ILE   183      73.493  64.012 104.432  1.00  0.00           H  
ATOM   2821  HA  ILE   183      73.772  61.154 105.301  1.00  0.00           H  
ATOM   2822  HB  ILE   183      73.278  63.853 106.826  1.00  0.00           H  
ATOM   2823 HG12 ILE   183      75.585  63.978 106.332  1.00  0.00           H  
ATOM   2824 HG13 ILE   183      75.405  63.472 108.047  1.00  0.00           H  
ATOM   2825 HG21 ILE   183      73.446  62.550 108.942  1.00  0.00           H  
ATOM   2826 HG22 ILE   183      72.010  62.136 107.953  1.00  0.00           H  
ATOM   2827 HG23 ILE   183      73.382  61.103 107.766  1.00  0.00           H  
ATOM   2828 HD11 ILE   183      75.809  61.114 107.365  1.00  0.00           H  
ATOM   2829 HD12 ILE   183      76.179  61.568 105.691  1.00  0.00           H  
ATOM   2830 HD13 ILE   183      77.138  62.212 106.998  1.00  0.00           H  
ATOM   2831  N   LEU   184      71.366  60.809 104.914  1.00  0.00           N  
ATOM   2832  CA  LEU   184      69.948  60.334 104.924  1.00  0.00           C  
ATOM   2833  C   LEU   184      69.367  59.736 106.308  1.00  0.00           C  
ATOM   2834  O   LEU   184      69.951  58.663 106.660  1.00  0.00           O  
ATOM   2835  CB  LEU   184      69.627  59.408 103.702  1.00  0.00           C  
ATOM   2836  CG  LEU   184      68.155  58.760 103.708  1.00  0.00           C  
ATOM   2837  CD1 LEU   184      66.886  59.684 103.673  1.00  0.00           C  
ATOM   2838  CD2 LEU   184      68.210  57.816 102.477  1.00  0.00           C  
ATOM   2839  H   LEU   184      72.042  60.069 104.788  1.00  0.00           H  
ATOM   2840  HA  LEU   184      69.357  61.232 104.743  1.00  0.00           H  
ATOM   2841  HB2 LEU   184      69.716  60.052 102.827  1.00  0.00           H  
ATOM   2842  HB3 LEU   184      70.423  58.671 103.809  1.00  0.00           H  
ATOM   2843  HG  LEU   184      68.234  58.110 104.579  1.00  0.00           H  
ATOM   2844 HD11 LEU   184      66.962  60.395 102.851  1.00  0.00           H  
ATOM   2845 HD12 LEU   184      65.997  59.076 103.506  1.00  0.00           H  
ATOM   2846 HD13 LEU   184      66.651  60.199 104.605  1.00  0.00           H  
ATOM   2847 HD21 LEU   184      69.054  57.129 102.428  1.00  0.00           H  
ATOM   2848 HD22 LEU   184      67.269  57.281 102.346  1.00  0.00           H  
ATOM   2849 HD23 LEU   184      68.402  58.280 101.510  1.00  0.00           H  
ATOM   2850  N   ARG   185      68.300  60.359 106.813  1.00  0.00           N  
ATOM   2851  CA  ARG   185      67.671  59.811 108.015  1.00  0.00           C  
ATOM   2852  C   ARG   185      66.211  59.344 107.794  1.00  0.00           C  
ATOM   2853  O   ARG   185      65.549  59.771 106.913  1.00  0.00           O  
ATOM   2854  CB  ARG   185      67.723  60.851 109.024  1.00  0.00           C  
ATOM   2855  CG  ARG   185      69.199  61.284 109.252  1.00  0.00           C  
ATOM   2856  CD  ARG   185      69.216  62.144 110.548  1.00  0.00           C  
ATOM   2857  NE  ARG   185      68.592  63.431 110.248  1.00  0.00           N  
ATOM   2858  CZ  ARG   185      67.628  64.101 110.787  1.00  0.00           C  
ATOM   2859  NH1 ARG   185      66.978  63.651 111.809  1.00  0.00           N1+
ATOM   2860  NH2 ARG   185      67.341  65.349 110.405  1.00  0.00           N  
ATOM   2861  H   ARG   185      68.024  61.234 106.390  1.00  0.00           H  
ATOM   2862  HA  ARG   185      68.177  58.873 108.244  1.00  0.00           H  
ATOM   2863  HB2 ARG   185      67.055  61.647 108.697  1.00  0.00           H  
ATOM   2864  HB3 ARG   185      67.399  60.495 110.002  1.00  0.00           H  
ATOM   2865  HG2 ARG   185      69.865  60.421 109.286  1.00  0.00           H  
ATOM   2866  HG3 ARG   185      69.486  61.873 108.381  1.00  0.00           H  
ATOM   2867  HD2 ARG   185      68.716  61.624 111.365  1.00  0.00           H  
ATOM   2868  HD3 ARG   185      70.249  62.284 110.866  1.00  0.00           H  
ATOM   2869  HE  ARG   185      69.031  63.956 109.505  1.00  0.00           H  
ATOM   2870 HH11 ARG   185      67.187  62.712 112.115  1.00  0.00           H  
ATOM   2871 HH12 ARG   185      66.224  64.218 112.170  1.00  0.00           H  
ATOM   2872 HH21 ARG   185      67.936  65.638 109.642  1.00  0.00           H  
ATOM   2873 HH22 ARG   185      66.677  65.939 110.886  1.00  0.00           H  
ATOM   2874  N   THR   186      65.830  58.420 108.662  1.00  0.00           N  
ATOM   2875  CA  THR   186      64.386  57.949 108.860  1.00  0.00           C  
ATOM   2876  C   THR   186      64.095  57.255 110.188  1.00  0.00           C  
ATOM   2877  O   THR   186      64.967  56.498 110.571  1.00  0.00           O  
ATOM   2878  CB  THR   186      63.889  57.091 107.722  1.00  0.00           C  
ATOM   2879  CG2 THR   186      64.845  55.990 107.231  1.00  0.00           C  
ATOM   2880  OG1 THR   186      62.567  56.580 107.865  1.00  0.00           O  
ATOM   2881  H   THR   186      66.550  58.090 109.289  1.00  0.00           H  
ATOM   2882  HA  THR   186      63.902  58.916 108.994  1.00  0.00           H  
ATOM   2883  HB  THR   186      63.849  57.687 106.811  1.00  0.00           H  
ATOM   2884  HG1 THR   186      62.008  57.327 107.638  1.00  0.00           H  
ATOM   2885 HG21 THR   186      65.834  56.413 107.058  1.00  0.00           H  
ATOM   2886 HG22 THR   186      64.931  55.228 108.006  1.00  0.00           H  
ATOM   2887 HG23 THR   186      64.456  55.516 106.330  1.00  0.00           H  
ATOM   2888  N   LYS   187      62.873  57.251 110.673  1.00  0.00           N  
ATOM   2889  CA  LYS   187      62.357  56.632 111.903  1.00  0.00           C  
ATOM   2890  C   LYS   187      60.837  56.381 111.682  1.00  0.00           C  
ATOM   2891  O   LYS   187      60.118  57.225 111.126  1.00  0.00           O  
ATOM   2892  CB  LYS   187      62.768  57.468 113.118  1.00  0.00           C  
ATOM   2893  CG  LYS   187      62.151  57.032 114.541  1.00  0.00           C  
ATOM   2894  CD  LYS   187      60.896  57.853 114.846  1.00  0.00           C  
ATOM   2895  CE  LYS   187      60.235  57.593 116.259  1.00  0.00           C  
ATOM   2896  NZ  LYS   187      61.142  58.016 117.393  1.00  0.00           N1+
ATOM   2897  H   LYS   187      62.198  57.761 110.121  1.00  0.00           H  
ATOM   2898  HA  LYS   187      62.946  55.720 112.003  1.00  0.00           H  
ATOM   2899  HB2 LYS   187      63.841  57.308 113.227  1.00  0.00           H  
ATOM   2900  HB3 LYS   187      62.510  58.498 112.875  1.00  0.00           H  
ATOM   2901  HG2 LYS   187      61.920  55.969 114.477  1.00  0.00           H  
ATOM   2902  HG3 LYS   187      62.936  57.207 115.277  1.00  0.00           H  
ATOM   2903  HD2 LYS   187      61.141  58.914 114.898  1.00  0.00           H  
ATOM   2904  HD3 LYS   187      60.044  57.547 114.238  1.00  0.00           H  
ATOM   2905  HE2 LYS   187      59.260  58.062 116.393  1.00  0.00           H  
ATOM   2906  HE3 LYS   187      60.030  56.524 116.300  1.00  0.00           H  
ATOM   2907  HZ1 LYS   187      61.904  57.355 117.440  1.00  0.00           H  
ATOM   2908  HZ2 LYS   187      61.414  58.988 117.406  1.00  0.00           H  
ATOM   2909  HZ3 LYS   187      60.635  57.881 118.256  1.00  0.00           H  
ATOM   2910  N   GLY   188      60.440  55.273 112.269  1.00  0.00           N  
ATOM   2911  CA  GLY   188      59.053  54.939 112.487  1.00  0.00           C  
ATOM   2912  C   GLY   188      58.865  53.734 113.350  1.00  0.00           C  
ATOM   2913  O   GLY   188      59.750  53.481 114.212  1.00  0.00           O  
ATOM   2914  H   GLY   188      61.152  54.763 112.773  1.00  0.00           H  
ATOM   2915  HA2 GLY   188      58.394  55.716 112.876  1.00  0.00           H  
ATOM   2916  HA3 GLY   188      58.675  54.727 111.487  1.00  0.00           H  
ATOM   2917  N   PRO   189      57.818  52.939 113.114  1.00  0.00           N  
ATOM   2918  CA  PRO   189      57.625  51.668 113.715  1.00  0.00           C  
ATOM   2919  C   PRO   189      58.438  50.589 112.985  1.00  0.00           C  
ATOM   2920  O   PRO   189      58.990  50.857 111.951  1.00  0.00           O  
ATOM   2921  CB  PRO   189      56.082  51.445 113.698  1.00  0.00           C  
ATOM   2922  CG  PRO   189      55.600  52.090 112.474  1.00  0.00           C  
ATOM   2923  CD  PRO   189      56.603  53.258 112.247  1.00  0.00           C  
ATOM   2924  HA  PRO   189      57.855  51.652 114.780  1.00  0.00           H  
ATOM   2925  HB2 PRO   189      55.618  50.463 113.781  1.00  0.00           H  
ATOM   2926  HB3 PRO   189      55.657  52.063 114.489  1.00  0.00           H  
ATOM   2927  HG2 PRO   189      55.719  51.365 111.669  1.00  0.00           H  
ATOM   2928  HG3 PRO   189      54.620  52.503 112.708  1.00  0.00           H  
ATOM   2929  HD2 PRO   189      56.893  53.248 111.196  1.00  0.00           H  
ATOM   2930  HD3 PRO   189      56.281  54.233 112.611  1.00  0.00           H  
ATOM   2931  N   ASP   190      58.533  49.304 113.453  1.00  0.00           N  
ATOM   2932  CA  ASP   190      59.675  48.358 113.164  1.00  0.00           C  
ATOM   2933  C   ASP   190      59.631  47.725 111.715  1.00  0.00           C  
ATOM   2934  O   ASP   190      60.650  47.358 111.167  1.00  0.00           O  
ATOM   2935  CB  ASP   190      59.792  47.306 114.190  1.00  0.00           C  
ATOM   2936  CG  ASP   190      58.792  46.154 114.122  1.00  0.00           C  
ATOM   2937  OD1 ASP   190      58.937  45.214 114.931  1.00  0.00           O  
ATOM   2938  OD2 ASP   190      57.818  46.218 113.341  1.00  0.00           O1-
ATOM   2939  H   ASP   190      57.970  49.058 114.255  1.00  0.00           H  
ATOM   2940  HA  ASP   190      60.543  49.017 113.139  1.00  0.00           H  
ATOM   2941  HB2 ASP   190      60.701  46.719 114.053  1.00  0.00           H  
ATOM   2942  HB3 ASP   190      59.749  47.834 115.142  1.00  0.00           H  
ATOM   2943  N   ARG   191      58.376  47.614 111.246  1.00  0.00           N  
ATOM   2944  CA  ARG   191      57.869  47.060 109.954  1.00  0.00           C  
ATOM   2945  C   ARG   191      56.698  47.830 109.392  1.00  0.00           C  
ATOM   2946  O   ARG   191      55.744  48.155 110.110  1.00  0.00           O  
ATOM   2947  CB  ARG   191      57.605  45.514 110.119  1.00  0.00           C  
ATOM   2948  CG  ARG   191      56.253  45.125 110.796  1.00  0.00           C  
ATOM   2949  CD  ARG   191      56.314  43.745 111.481  1.00  0.00           C  
ATOM   2950  NE  ARG   191      57.148  43.649 112.691  1.00  0.00           N  
ATOM   2951  CZ  ARG   191      57.105  42.610 113.419  1.00  0.00           C  
ATOM   2952  NH1 ARG   191      56.436  41.530 113.258  1.00  0.00           N1+
ATOM   2953  NH2 ARG   191      57.857  42.695 114.501  1.00  0.00           N  
ATOM   2954  H   ARG   191      57.705  48.063 111.853  1.00  0.00           H  
ATOM   2955  HA  ARG   191      58.625  47.085 109.170  1.00  0.00           H  
ATOM   2956  HB2 ARG   191      57.593  45.043 109.136  1.00  0.00           H  
ATOM   2957  HB3 ARG   191      58.399  44.977 110.637  1.00  0.00           H  
ATOM   2958  HG2 ARG   191      55.966  45.867 111.542  1.00  0.00           H  
ATOM   2959  HG3 ARG   191      55.499  45.010 110.019  1.00  0.00           H  
ATOM   2960  HD2 ARG   191      55.278  43.563 111.765  1.00  0.00           H  
ATOM   2961  HD3 ARG   191      56.617  42.978 110.768  1.00  0.00           H  
ATOM   2962  HE  ARG   191      57.575  44.486 113.062  1.00  0.00           H  
ATOM   2963 HH11 ARG   191      55.693  41.587 112.576  1.00  0.00           H  
ATOM   2964 HH12 ARG   191      56.438  40.774 113.927  1.00  0.00           H  
ATOM   2965 HH21 ARG   191      58.233  43.621 114.645  1.00  0.00           H  
ATOM   2966 HH22 ARG   191      57.787  41.920 115.144  1.00  0.00           H  
ATOM   2967  N   LEU   192      56.920  48.331 108.108  1.00  0.00           N  
ATOM   2968  CA  LEU   192      55.925  49.206 107.430  1.00  0.00           C  
ATOM   2969  C   LEU   192      54.914  48.293 106.704  1.00  0.00           C  
ATOM   2970  O   LEU   192      55.271  47.206 106.228  1.00  0.00           O  
ATOM   2971  CB  LEU   192      56.666  50.284 106.525  1.00  0.00           C  
ATOM   2972  CG  LEU   192      57.593  51.235 107.219  1.00  0.00           C  
ATOM   2973  CD1 LEU   192      58.586  51.881 106.261  1.00  0.00           C  
ATOM   2974  CD2 LEU   192      56.719  52.367 107.800  1.00  0.00           C  
ATOM   2975  H   LEU   192      57.780  48.120 107.621  1.00  0.00           H  
ATOM   2976  HA  LEU   192      55.434  49.716 108.259  1.00  0.00           H  
ATOM   2977  HB2 LEU   192      57.224  49.603 105.883  1.00  0.00           H  
ATOM   2978  HB3 LEU   192      55.896  50.817 105.968  1.00  0.00           H  
ATOM   2979  HG  LEU   192      58.095  50.686 108.016  1.00  0.00           H  
ATOM   2980 HD11 LEU   192      59.362  52.318 106.889  1.00  0.00           H  
ATOM   2981 HD12 LEU   192      59.163  51.125 105.728  1.00  0.00           H  
ATOM   2982 HD13 LEU   192      58.234  52.627 105.548  1.00  0.00           H  
ATOM   2983 HD21 LEU   192      56.026  51.895 108.496  1.00  0.00           H  
ATOM   2984 HD22 LEU   192      57.254  53.163 108.318  1.00  0.00           H  
ATOM   2985 HD23 LEU   192      56.181  52.785 106.949  1.00  0.00           H  
ATOM   2986  N   PRO   193      53.654  48.747 106.521  1.00  0.00           N  
ATOM   2987  CA  PRO   193      52.593  47.991 105.839  1.00  0.00           C  
ATOM   2988  C   PRO   193      52.923  47.801 104.364  1.00  0.00           C  
ATOM   2989  O   PRO   193      53.484  48.685 103.656  1.00  0.00           O  
ATOM   2990  CB  PRO   193      51.311  48.833 106.066  1.00  0.00           C  
ATOM   2991  CG  PRO   193      51.824  50.240 106.547  1.00  0.00           C  
ATOM   2992  CD  PRO   193      53.137  49.948 107.185  1.00  0.00           C  
ATOM   2993  HA  PRO   193      52.317  47.040 106.296  1.00  0.00           H  
ATOM   2994  HB2 PRO   193      50.747  48.841 105.133  1.00  0.00           H  
ATOM   2995  HB3 PRO   193      50.659  48.415 106.833  1.00  0.00           H  
ATOM   2996  HG2 PRO   193      51.948  50.832 105.640  1.00  0.00           H  
ATOM   2997  HG3 PRO   193      51.134  50.733 107.231  1.00  0.00           H  
ATOM   2998  HD2 PRO   193      53.838  50.680 106.784  1.00  0.00           H  
ATOM   2999  HD3 PRO   193      53.109  49.791 108.263  1.00  0.00           H  
ATOM   3000  N   ALA   194      52.565  46.599 103.811  1.00  0.00           N  
ATOM   3001  CA  ALA   194      52.990  46.260 102.449  1.00  0.00           C  
ATOM   3002  C   ALA   194      52.364  47.194 101.361  1.00  0.00           C  
ATOM   3003  O   ALA   194      51.360  47.866 101.580  1.00  0.00           O  
ATOM   3004  CB  ALA   194      52.545  44.830 102.156  1.00  0.00           C  
ATOM   3005  H   ALA   194      52.143  45.891 104.394  1.00  0.00           H  
ATOM   3006  HA  ALA   194      54.069  46.414 102.462  1.00  0.00           H  
ATOM   3007  HB1 ALA   194      51.500  44.627 101.923  1.00  0.00           H  
ATOM   3008  HB2 ALA   194      53.180  44.377 101.395  1.00  0.00           H  
ATOM   3009  HB3 ALA   194      52.777  44.252 103.051  1.00  0.00           H  
ATOM   3010  N   GLY   195      53.080  47.383 100.280  1.00  0.00           N  
ATOM   3011  CA  GLY   195      52.709  48.367  99.221  1.00  0.00           C  
ATOM   3012  C   GLY   195      53.707  49.583  99.162  1.00  0.00           C  
ATOM   3013  O   GLY   195      54.082  49.912  98.026  1.00  0.00           O  
ATOM   3014  H   GLY   195      53.726  46.635 100.068  1.00  0.00           H  
ATOM   3015  HA2 GLY   195      52.680  47.870  98.251  1.00  0.00           H  
ATOM   3016  HA3 GLY   195      51.761  48.882  99.378  1.00  0.00           H  
ATOM   3017  N   TYR   196      54.058  50.129 100.377  1.00  0.00           N  
ATOM   3018  CA  TYR   196      54.841  51.347 100.438  1.00  0.00           C  
ATOM   3019  C   TYR   196      56.336  51.106 100.230  1.00  0.00           C  
ATOM   3020  O   TYR   196      56.952  50.186 100.813  1.00  0.00           O  
ATOM   3021  CB  TYR   196      54.534  52.161 101.757  1.00  0.00           C  
ATOM   3022  CG  TYR   196      53.181  52.810 101.952  1.00  0.00           C  
ATOM   3023  CD1 TYR   196      52.215  52.047 102.574  1.00  0.00           C  
ATOM   3024  CD2 TYR   196      52.846  54.060 101.479  1.00  0.00           C  
ATOM   3025  CE1 TYR   196      50.861  52.394 102.708  1.00  0.00           C  
ATOM   3026  CE2 TYR   196      51.486  54.554 101.665  1.00  0.00           C  
ATOM   3027  CZ  TYR   196      50.562  53.699 102.261  1.00  0.00           C  
ATOM   3028  OH  TYR   196      49.291  54.125 102.403  1.00  0.00           O  
ATOM   3029  H   TYR   196      53.760  49.766 101.272  1.00  0.00           H  
ATOM   3030  HA  TYR   196      54.428  52.075  99.740  1.00  0.00           H  
ATOM   3031  HB2 TYR   196      54.706  51.476 102.587  1.00  0.00           H  
ATOM   3032  HB3 TYR   196      55.261  52.970 101.827  1.00  0.00           H  
ATOM   3033  HD1 TYR   196      52.484  51.051 102.895  1.00  0.00           H  
ATOM   3034  HD2 TYR   196      53.599  54.696 101.038  1.00  0.00           H  
ATOM   3035  HE1 TYR   196      50.094  51.762 103.131  1.00  0.00           H  
ATOM   3036  HE2 TYR   196      51.190  55.571 101.455  1.00  0.00           H  
ATOM   3037  HH  TYR   196      49.085  54.856 101.816  1.00  0.00           H  
ATOM   3038  N   GLU   197      56.954  52.073  99.568  1.00  0.00           N  
ATOM   3039  CA  GLU   197      58.396  51.874  99.265  1.00  0.00           C  
ATOM   3040  C   GLU   197      59.085  53.222  99.134  1.00  0.00           C  
ATOM   3041  O   GLU   197      58.504  54.131  98.497  1.00  0.00           O  
ATOM   3042  CB  GLU   197      58.474  51.120  97.994  1.00  0.00           C  
ATOM   3043  CG  GLU   197      59.689  50.227  97.939  1.00  0.00           C  
ATOM   3044  CD  GLU   197      59.482  48.899  97.122  1.00  0.00           C  
ATOM   3045  OE1 GLU   197      60.036  48.807  95.975  1.00  0.00           O  
ATOM   3046  OE2 GLU   197      58.529  48.140  97.493  1.00  0.00           O1-
ATOM   3047  H   GLU   197      56.445  52.771  99.046  1.00  0.00           H  
ATOM   3048  HA  GLU   197      58.907  51.334 100.062  1.00  0.00           H  
ATOM   3049  HB2 GLU   197      57.586  50.531  97.763  1.00  0.00           H  
ATOM   3050  HB3 GLU   197      58.550  51.739  97.100  1.00  0.00           H  
ATOM   3051  HG2 GLU   197      60.607  50.713  97.611  1.00  0.00           H  
ATOM   3052  HG3 GLU   197      59.944  49.781  98.901  1.00  0.00           H  
ATOM   3053  N   ILE   198      60.327  53.400  99.645  1.00  0.00           N  
ATOM   3054  CA  ILE   198      61.071  54.643  99.615  1.00  0.00           C  
ATOM   3055  C   ILE   198      62.200  54.547  98.531  1.00  0.00           C  
ATOM   3056  O   ILE   198      62.814  53.554  98.279  1.00  0.00           O  
ATOM   3057  CB  ILE   198      61.641  55.021 100.983  1.00  0.00           C  
ATOM   3058  CG1 ILE   198      60.471  55.206 102.014  1.00  0.00           C  
ATOM   3059  CG2 ILE   198      62.673  56.199 100.971  1.00  0.00           C  
ATOM   3060  CD1 ILE   198      60.890  55.136 103.451  1.00  0.00           C  
ATOM   3061  H   ILE   198      60.697  52.605 100.146  1.00  0.00           H  
ATOM   3062  HA  ILE   198      60.317  55.355  99.277  1.00  0.00           H  
ATOM   3063  HB  ILE   198      62.213  54.193 101.402  1.00  0.00           H  
ATOM   3064 HG12 ILE   198      59.994  56.146 101.736  1.00  0.00           H  
ATOM   3065 HG13 ILE   198      59.697  54.440 101.956  1.00  0.00           H  
ATOM   3066 HG21 ILE   198      62.315  57.140 100.553  1.00  0.00           H  
ATOM   3067 HG22 ILE   198      62.924  56.520 101.982  1.00  0.00           H  
ATOM   3068 HG23 ILE   198      63.576  55.830 100.485  1.00  0.00           H  
ATOM   3069 HD11 ILE   198      59.990  55.436 103.987  1.00  0.00           H  
ATOM   3070 HD12 ILE   198      61.207  54.108 103.630  1.00  0.00           H  
ATOM   3071 HD13 ILE   198      61.665  55.863 103.690  1.00  0.00           H  
ATOM   3072  N   VAL   199      62.442  55.669  97.810  1.00  0.00           N  
ATOM   3073  CA  VAL   199      63.331  55.753  96.632  1.00  0.00           C  
ATOM   3074  C   VAL   199      64.076  57.096  96.512  1.00  0.00           C  
ATOM   3075  O   VAL   199      63.457  58.164  96.444  1.00  0.00           O  
ATOM   3076  CB  VAL   199      62.565  55.538  95.245  1.00  0.00           C  
ATOM   3077  CG1 VAL   199      63.454  55.850  94.017  1.00  0.00           C  
ATOM   3078  CG2 VAL   199      62.114  54.063  95.110  1.00  0.00           C  
ATOM   3079  H   VAL   199      61.845  56.480  97.890  1.00  0.00           H  
ATOM   3080  HA  VAL   199      64.084  54.968  96.699  1.00  0.00           H  
ATOM   3081  HB  VAL   199      61.670  56.154  95.328  1.00  0.00           H  
ATOM   3082 HG11 VAL   199      64.455  55.451  94.186  1.00  0.00           H  
ATOM   3083 HG12 VAL   199      62.922  55.567  93.109  1.00  0.00           H  
ATOM   3084 HG13 VAL   199      63.500  56.936  93.929  1.00  0.00           H  
ATOM   3085 HG21 VAL   199      62.970  53.416  95.301  1.00  0.00           H  
ATOM   3086 HG22 VAL   199      61.531  53.795  95.991  1.00  0.00           H  
ATOM   3087 HG23 VAL   199      61.632  53.898  94.146  1.00  0.00           H  
ATOM   3088  N   LEU   200      65.449  56.985  96.463  1.00  0.00           N  
ATOM   3089  CA  LEU   200      66.468  57.947  96.075  1.00  0.00           C  
ATOM   3090  C   LEU   200      66.384  58.254  94.631  1.00  0.00           C  
ATOM   3091  O   LEU   200      66.309  57.320  93.881  1.00  0.00           O  
ATOM   3092  CB  LEU   200      67.898  57.543  96.492  1.00  0.00           C  
ATOM   3093  CG  LEU   200      68.350  58.105  97.861  1.00  0.00           C  
ATOM   3094  CD1 LEU   200      69.648  57.456  98.357  1.00  0.00           C  
ATOM   3095  CD2 LEU   200      68.578  59.682  97.722  1.00  0.00           C  
ATOM   3096  H   LEU   200      65.845  56.063  96.351  1.00  0.00           H  
ATOM   3097  HA  LEU   200      66.255  58.940  96.470  1.00  0.00           H  
ATOM   3098  HB2 LEU   200      67.819  56.506  96.816  1.00  0.00           H  
ATOM   3099  HB3 LEU   200      68.671  57.759  95.755  1.00  0.00           H  
ATOM   3100  HG  LEU   200      67.603  57.867  98.618  1.00  0.00           H  
ATOM   3101 HD11 LEU   200      69.380  56.437  98.637  1.00  0.00           H  
ATOM   3102 HD12 LEU   200      70.386  57.602  97.569  1.00  0.00           H  
ATOM   3103 HD13 LEU   200      70.015  57.950  99.257  1.00  0.00           H  
ATOM   3104 HD21 LEU   200      68.712  60.131  98.706  1.00  0.00           H  
ATOM   3105 HD22 LEU   200      69.526  59.888  97.224  1.00  0.00           H  
ATOM   3106 HD23 LEU   200      67.725  60.140  97.222  1.00  0.00           H  
ATOM   3107  N   TYR   201      66.581  59.427  94.152  1.00  0.00           N  
ATOM   3108  CA  TYR   201      66.632  59.678  92.692  1.00  0.00           C  
ATOM   3109  C   TYR   201      67.269  60.974  92.196  1.00  0.00           C  
ATOM   3110  O   TYR   201      67.380  61.839  93.026  1.00  0.00           O  
ATOM   3111  CB  TYR   201      65.237  59.604  92.051  1.00  0.00           C  
ATOM   3112  CG  TYR   201      64.126  60.705  92.241  1.00  0.00           C  
ATOM   3113  CD1 TYR   201      63.751  61.521  91.131  1.00  0.00           C  
ATOM   3114  CD2 TYR   201      63.530  60.728  93.515  1.00  0.00           C  
ATOM   3115  CE1 TYR   201      62.679  62.372  91.374  1.00  0.00           C  
ATOM   3116  CE2 TYR   201      62.601  61.767  93.785  1.00  0.00           C  
ATOM   3117  CZ  TYR   201      62.175  62.531  92.686  1.00  0.00           C  
ATOM   3118  OH  TYR   201      61.123  63.400  92.778  1.00  0.00           O  
ATOM   3119  H   TYR   201      66.647  60.277  94.694  1.00  0.00           H  
ATOM   3120  HA  TYR   201      67.239  58.895  92.237  1.00  0.00           H  
ATOM   3121  HB2 TYR   201      65.386  59.427  90.985  1.00  0.00           H  
ATOM   3122  HB3 TYR   201      64.827  58.653  92.391  1.00  0.00           H  
ATOM   3123  HD1 TYR   201      64.204  61.457  90.152  1.00  0.00           H  
ATOM   3124  HD2 TYR   201      63.793  59.950  94.217  1.00  0.00           H  
ATOM   3125  HE1 TYR   201      62.286  63.009  90.596  1.00  0.00           H  
ATOM   3126  HE2 TYR   201      62.179  61.980  94.756  1.00  0.00           H  
ATOM   3127  HH  TYR   201      61.086  63.967  92.003  1.00  0.00           H  
ATOM   3128  N   ILE   202      67.763  61.036  90.973  1.00  0.00           N  
ATOM   3129  CA  ILE   202      68.197  62.284  90.467  1.00  0.00           C  
ATOM   3130  C   ILE   202      67.550  62.588  89.076  1.00  0.00           C  
ATOM   3131  O   ILE   202      66.942  61.696  88.494  1.00  0.00           O  
ATOM   3132  CB  ILE   202      69.783  62.098  90.315  1.00  0.00           C  
ATOM   3133  CG1 ILE   202      70.488  63.500  90.159  1.00  0.00           C  
ATOM   3134  CG2 ILE   202      70.346  60.988  89.432  1.00  0.00           C  
ATOM   3135  CD1 ILE   202      71.989  63.468  90.405  1.00  0.00           C  
ATOM   3136  H   ILE   202      67.593  60.284  90.321  1.00  0.00           H  
ATOM   3137  HA  ILE   202      68.099  63.114  91.168  1.00  0.00           H  
ATOM   3138  HB  ILE   202      70.148  61.709  91.266  1.00  0.00           H  
ATOM   3139 HG12 ILE   202      70.279  64.011  89.219  1.00  0.00           H  
ATOM   3140 HG13 ILE   202      70.165  64.145  90.975  1.00  0.00           H  
ATOM   3141 HG21 ILE   202      69.826  60.049  89.618  1.00  0.00           H  
ATOM   3142 HG22 ILE   202      70.061  61.175  88.396  1.00  0.00           H  
ATOM   3143 HG23 ILE   202      71.414  60.904  89.634  1.00  0.00           H  
ATOM   3144 HD11 ILE   202      72.224  62.955  91.337  1.00  0.00           H  
ATOM   3145 HD12 ILE   202      72.462  62.946  89.573  1.00  0.00           H  
ATOM   3146 HD13 ILE   202      72.237  64.513  90.592  1.00  0.00           H  
ATOM   3147  N   SER   203      67.634  63.795  88.651  1.00  0.00           N  
ATOM   3148  CA  SER   203      67.248  64.108  87.203  1.00  0.00           C  
ATOM   3149  C   SER   203      68.252  63.505  86.224  1.00  0.00           C  
ATOM   3150  O   SER   203      69.439  63.355  86.482  1.00  0.00           O  
ATOM   3151  CB  SER   203      67.065  65.626  87.116  1.00  0.00           C  
ATOM   3152  OG  SER   203      66.453  66.021  85.832  1.00  0.00           O  
ATOM   3153  H   SER   203      68.041  64.538  89.201  1.00  0.00           H  
ATOM   3154  HA  SER   203      66.262  63.683  87.014  1.00  0.00           H  
ATOM   3155  HB2 SER   203      66.590  66.161  87.939  1.00  0.00           H  
ATOM   3156  HB3 SER   203      68.039  66.111  87.052  1.00  0.00           H  
ATOM   3157  HG  SER   203      65.586  66.340  86.093  1.00  0.00           H  
ATOM   3158  N   MET   204      67.673  63.267  85.014  1.00  0.00           N  
ATOM   3159  CA  MET   204      68.400  62.763  83.819  1.00  0.00           C  
ATOM   3160  C   MET   204      69.459  63.715  83.357  1.00  0.00           C  
ATOM   3161  O   MET   204      70.528  63.272  82.949  1.00  0.00           O  
ATOM   3162  CB  MET   204      67.435  62.602  82.640  1.00  0.00           C  
ATOM   3163  CG  MET   204      67.112  63.696  81.625  1.00  0.00           C  
ATOM   3164  SD  MET   204      65.939  64.849  82.344  1.00  0.00           S  
ATOM   3165  CE  MET   204      64.268  64.299  81.764  1.00  0.00           C  
ATOM   3166  H   MET   204      66.689  63.471  84.912  1.00  0.00           H  
ATOM   3167  HA  MET   204      68.918  61.821  83.995  1.00  0.00           H  
ATOM   3168  HB2 MET   204      67.916  61.792  82.091  1.00  0.00           H  
ATOM   3169  HB3 MET   204      66.478  62.316  83.077  1.00  0.00           H  
ATOM   3170  HG2 MET   204      68.060  64.087  81.256  1.00  0.00           H  
ATOM   3171  HG3 MET   204      66.628  63.291  80.737  1.00  0.00           H  
ATOM   3172  HE1 MET   204      63.534  65.047  82.065  1.00  0.00           H  
ATOM   3173  HE2 MET   204      64.152  64.001  80.722  1.00  0.00           H  
ATOM   3174  HE3 MET   204      63.947  63.418  82.319  1.00  0.00           H  
ATOM   3175  N   SER   205      69.264  65.048  83.581  1.00  0.00           N  
ATOM   3176  CA  SER   205      70.229  66.099  83.310  1.00  0.00           C  
ATOM   3177  C   SER   205      71.520  66.028  84.183  1.00  0.00           C  
ATOM   3178  O   SER   205      72.685  65.855  83.777  1.00  0.00           O  
ATOM   3179  CB  SER   205      69.576  67.478  83.380  1.00  0.00           C  
ATOM   3180  OG  SER   205      69.140  67.669  84.676  1.00  0.00           O  
ATOM   3181  H   SER   205      68.333  65.345  83.836  1.00  0.00           H  
ATOM   3182  HA  SER   205      70.552  66.013  82.272  1.00  0.00           H  
ATOM   3183  HB2 SER   205      70.332  68.237  83.179  1.00  0.00           H  
ATOM   3184  HB3 SER   205      68.812  67.509  82.604  1.00  0.00           H  
ATOM   3185  HG  SER   205      69.001  68.619  84.708  1.00  0.00           H  
ATOM   3186  N   ASP   206      71.353  66.220  85.494  1.00  0.00           N  
ATOM   3187  CA  ASP   206      72.436  66.161  86.568  1.00  0.00           C  
ATOM   3188  C   ASP   206      73.026  64.749  86.760  1.00  0.00           C  
ATOM   3189  O   ASP   206      74.106  64.662  87.398  1.00  0.00           O  
ATOM   3190  CB  ASP   206      71.896  66.648  87.951  1.00  0.00           C  
ATOM   3191  CG  ASP   206      71.217  68.003  88.029  1.00  0.00           C  
ATOM   3192  OD1 ASP   206      70.706  68.311  89.136  1.00  0.00           O  
ATOM   3193  OD2 ASP   206      71.231  68.776  87.054  1.00  0.00           O1-
ATOM   3194  H   ASP   206      70.406  66.196  85.845  1.00  0.00           H  
ATOM   3195  HA  ASP   206      73.296  66.737  86.228  1.00  0.00           H  
ATOM   3196  HB2 ASP   206      71.197  65.905  88.335  1.00  0.00           H  
ATOM   3197  HB3 ASP   206      72.820  66.732  88.522  1.00  0.00           H  
ATOM   3198  N   SER   207      72.362  63.674  86.244  1.00  0.00           N  
ATOM   3199  CA  SER   207      73.136  62.409  86.302  1.00  0.00           C  
ATOM   3200  C   SER   207      74.533  62.372  85.662  1.00  0.00           C  
ATOM   3201  O   SER   207      75.417  61.697  86.162  1.00  0.00           O  
ATOM   3202  CB  SER   207      72.218  61.371  85.562  1.00  0.00           C  
ATOM   3203  OG  SER   207      71.009  61.053  86.246  1.00  0.00           O  
ATOM   3204  H   SER   207      71.354  63.660  86.182  1.00  0.00           H  
ATOM   3205  HA  SER   207      73.102  62.221  87.375  1.00  0.00           H  
ATOM   3206  HB2 SER   207      71.982  61.706  84.552  1.00  0.00           H  
ATOM   3207  HB3 SER   207      72.888  60.527  85.399  1.00  0.00           H  
ATOM   3208  HG  SER   207      70.546  61.864  86.469  1.00  0.00           H  
ATOM   3209  N   ASP   208      74.807  63.161  84.627  1.00  0.00           N  
ATOM   3210  CA  ASP   208      76.124  63.251  83.970  1.00  0.00           C  
ATOM   3211  C   ASP   208      77.080  64.112  84.828  1.00  0.00           C  
ATOM   3212  O   ASP   208      78.308  64.316  84.533  1.00  0.00           O  
ATOM   3213  CB  ASP   208      75.972  63.735  82.494  1.00  0.00           C  
ATOM   3214  CG  ASP   208      77.289  63.783  81.724  1.00  0.00           C  
ATOM   3215  OD1 ASP   208      77.457  64.660  80.864  1.00  0.00           O  
ATOM   3216  OD2 ASP   208      78.212  62.983  81.885  1.00  0.00           O1-
ATOM   3217  H   ASP   208      74.118  63.784  84.230  1.00  0.00           H  
ATOM   3218  HA  ASP   208      76.501  62.231  83.890  1.00  0.00           H  
ATOM   3219  HB2 ASP   208      75.210  63.144  81.987  1.00  0.00           H  
ATOM   3220  HB3 ASP   208      75.569  64.747  82.524  1.00  0.00           H  
ATOM   3221  N   LYS   209      76.582  64.849  85.870  1.00  0.00           N  
ATOM   3222  CA  LYS   209      77.232  65.901  86.588  1.00  0.00           C  
ATOM   3223  C   LYS   209      77.761  65.521  87.949  1.00  0.00           C  
ATOM   3224  O   LYS   209      78.819  66.086  88.368  1.00  0.00           O  
ATOM   3225  CB  LYS   209      76.248  67.075  86.677  1.00  0.00           C  
ATOM   3226  CG  LYS   209      75.764  67.657  85.345  1.00  0.00           C  
ATOM   3227  CD  LYS   209      76.819  68.163  84.371  1.00  0.00           C  
ATOM   3228  CE  LYS   209      76.138  68.890  83.207  1.00  0.00           C  
ATOM   3229  NZ  LYS   209      77.043  69.366  82.079  1.00  0.00           N1+
ATOM   3230  H   LYS   209      75.639  64.588  86.121  1.00  0.00           H  
ATOM   3231  HA  LYS   209      78.130  66.286  86.104  1.00  0.00           H  
ATOM   3232  HB2 LYS   209      75.391  66.851  87.312  1.00  0.00           H  
ATOM   3233  HB3 LYS   209      76.797  67.876  87.172  1.00  0.00           H  
ATOM   3234  HG2 LYS   209      75.136  66.937  84.819  1.00  0.00           H  
ATOM   3235  HG3 LYS   209      75.040  68.442  85.561  1.00  0.00           H  
ATOM   3236  HD2 LYS   209      77.500  68.942  84.715  1.00  0.00           H  
ATOM   3237  HD3 LYS   209      77.451  67.355  84.002  1.00  0.00           H  
ATOM   3238  HE2 LYS   209      75.435  68.187  82.760  1.00  0.00           H  
ATOM   3239  HE3 LYS   209      75.563  69.694  83.665  1.00  0.00           H  
ATOM   3240  HZ1 LYS   209      77.788  69.778  82.623  1.00  0.00           H  
ATOM   3241  HZ2 LYS   209      77.314  68.612  81.464  1.00  0.00           H  
ATOM   3242  HZ3 LYS   209      76.586  70.111  81.574  1.00  0.00           H  
ATOM   3243  N   VAL   210      77.239  64.399  88.548  1.00  0.00           N  
ATOM   3244  CA  VAL   210      77.613  63.910  89.875  1.00  0.00           C  
ATOM   3245  C   VAL   210      77.829  62.354  89.879  1.00  0.00           C  
ATOM   3246  O   VAL   210      77.333  61.604  88.996  1.00  0.00           O  
ATOM   3247  CB  VAL   210      76.650  64.364  91.024  1.00  0.00           C  
ATOM   3248  CG1 VAL   210      76.299  65.845  90.920  1.00  0.00           C  
ATOM   3249  CG2 VAL   210      75.301  63.603  90.853  1.00  0.00           C  
ATOM   3250  H   VAL   210      76.457  63.982  88.064  1.00  0.00           H  
ATOM   3251  HA  VAL   210      78.555  64.333  90.223  1.00  0.00           H  
ATOM   3252  HB  VAL   210      77.104  64.161  91.994  1.00  0.00           H  
ATOM   3253 HG11 VAL   210      75.390  65.930  91.516  1.00  0.00           H  
ATOM   3254 HG12 VAL   210      77.103  66.407  91.396  1.00  0.00           H  
ATOM   3255 HG13 VAL   210      76.076  66.206  89.916  1.00  0.00           H  
ATOM   3256 HG21 VAL   210      74.592  63.927  91.615  1.00  0.00           H  
ATOM   3257 HG22 VAL   210      74.763  63.682  89.909  1.00  0.00           H  
ATOM   3258 HG23 VAL   210      75.423  62.555  91.129  1.00  0.00           H  
ATOM   3259  N   GLY   211      78.520  61.825  90.966  1.00  0.00           N  
ATOM   3260  CA  GLY   211      78.753  60.502  91.422  1.00  0.00           C  
ATOM   3261  C   GLY   211      78.425  60.432  92.934  1.00  0.00           C  
ATOM   3262  O   GLY   211      79.087  61.133  93.722  1.00  0.00           O  
ATOM   3263  H   GLY   211      78.948  62.587  91.472  1.00  0.00           H  
ATOM   3264  HA2 GLY   211      78.089  59.810  90.903  1.00  0.00           H  
ATOM   3265  HA3 GLY   211      79.801  60.204  91.404  1.00  0.00           H  
ATOM   3266  N   VAL   212      77.508  59.587  93.316  1.00  0.00           N  
ATOM   3267  CA  VAL   212      77.164  59.234  94.735  1.00  0.00           C  
ATOM   3268  C   VAL   212      77.592  57.834  95.158  1.00  0.00           C  
ATOM   3269  O   VAL   212      77.205  56.925  94.487  1.00  0.00           O  
ATOM   3270  CB  VAL   212      75.669  59.529  94.941  1.00  0.00           C  
ATOM   3271  CG1 VAL   212      75.205  59.304  96.366  1.00  0.00           C  
ATOM   3272  CG2 VAL   212      75.211  60.908  94.497  1.00  0.00           C  
ATOM   3273  H   VAL   212      77.042  59.030  92.614  1.00  0.00           H  
ATOM   3274  HA  VAL   212      77.643  59.963  95.389  1.00  0.00           H  
ATOM   3275  HB  VAL   212      74.984  58.890  94.384  1.00  0.00           H  
ATOM   3276 HG11 VAL   212      75.588  58.324  96.648  1.00  0.00           H  
ATOM   3277 HG12 VAL   212      75.606  60.026  97.077  1.00  0.00           H  
ATOM   3278 HG13 VAL   212      74.137  59.091  96.414  1.00  0.00           H  
ATOM   3279 HG21 VAL   212      75.061  60.996  93.421  1.00  0.00           H  
ATOM   3280 HG22 VAL   212      74.324  61.176  95.071  1.00  0.00           H  
ATOM   3281 HG23 VAL   212      76.013  61.636  94.618  1.00  0.00           H  
ATOM   3282  N   PHE   213      78.176  57.621  96.421  1.00  0.00           N  
ATOM   3283  CA  PHE   213      78.711  56.371  96.728  1.00  0.00           C  
ATOM   3284  C   PHE   213      78.546  55.897  98.239  1.00  0.00           C  
ATOM   3285  O   PHE   213      78.171  56.708  99.084  1.00  0.00           O  
ATOM   3286  CB  PHE   213      80.232  56.435  96.443  1.00  0.00           C  
ATOM   3287  CG  PHE   213      80.635  56.427  94.991  1.00  0.00           C  
ATOM   3288  CD1 PHE   213      80.726  55.259  94.226  1.00  0.00           C  
ATOM   3289  CD2 PHE   213      81.005  57.589  94.313  1.00  0.00           C  
ATOM   3290  CE1 PHE   213      81.166  55.223  92.861  1.00  0.00           C  
ATOM   3291  CE2 PHE   213      81.420  57.524  92.987  1.00  0.00           C  
ATOM   3292  CZ  PHE   213      81.532  56.347  92.259  1.00  0.00           C  
ATOM   3293  H   PHE   213      78.259  58.402  97.055  1.00  0.00           H  
ATOM   3294  HA  PHE   213      78.347  55.567  96.088  1.00  0.00           H  
ATOM   3295  HB2 PHE   213      80.596  57.346  96.918  1.00  0.00           H  
ATOM   3296  HB3 PHE   213      80.713  55.561  96.880  1.00  0.00           H  
ATOM   3297  HD1 PHE   213      80.425  54.303  94.627  1.00  0.00           H  
ATOM   3298  HD2 PHE   213      80.915  58.565  94.769  1.00  0.00           H  
ATOM   3299  HE1 PHE   213      81.054  54.234  92.442  1.00  0.00           H  
ATOM   3300  HE2 PHE   213      81.691  58.488  92.583  1.00  0.00           H  
ATOM   3301  HZ  PHE   213      81.791  56.397  91.212  1.00  0.00           H  
ATOM   3302  N   TYR   214      78.798  54.653  98.509  1.00  0.00           N  
ATOM   3303  CA  TYR   214      78.688  54.027  99.863  1.00  0.00           C  
ATOM   3304  C   TYR   214      79.809  53.032 100.110  1.00  0.00           C  
ATOM   3305  O   TYR   214      80.385  52.493  99.169  1.00  0.00           O  
ATOM   3306  CB  TYR   214      77.322  53.328 100.017  1.00  0.00           C  
ATOM   3307  CG  TYR   214      76.905  52.959 101.474  1.00  0.00           C  
ATOM   3308  CD1 TYR   214      76.219  53.861 102.259  1.00  0.00           C  
ATOM   3309  CD2 TYR   214      77.245  51.668 102.029  1.00  0.00           C  
ATOM   3310  CE1 TYR   214      75.919  53.550 103.620  1.00  0.00           C  
ATOM   3311  CE2 TYR   214      77.078  51.516 103.372  1.00  0.00           C  
ATOM   3312  CZ  TYR   214      76.320  52.362 104.146  1.00  0.00           C  
ATOM   3313  OH  TYR   214      76.165  52.189 105.504  1.00  0.00           O  
ATOM   3314  H   TYR   214      79.049  54.061  97.729  1.00  0.00           H  
ATOM   3315  HA  TYR   214      78.775  54.852 100.570  1.00  0.00           H  
ATOM   3316  HB2 TYR   214      76.585  54.029  99.627  1.00  0.00           H  
ATOM   3317  HB3 TYR   214      77.262  52.401  99.446  1.00  0.00           H  
ATOM   3318  HD1 TYR   214      75.965  54.833 101.863  1.00  0.00           H  
ATOM   3319  HD2 TYR   214      77.851  50.963 101.479  1.00  0.00           H  
ATOM   3320  HE1 TYR   214      75.331  54.208 104.243  1.00  0.00           H  
ATOM   3321  HE2 TYR   214      77.528  50.645 103.824  1.00  0.00           H  
ATOM   3322  HH  TYR   214      75.657  52.906 105.890  1.00  0.00           H  
ATOM   3323  N   VAL   215      80.204  52.786 101.363  1.00  0.00           N  
ATOM   3324  CA  VAL   215      81.390  51.974 101.768  1.00  0.00           C  
ATOM   3325  C   VAL   215      81.111  50.829 102.823  1.00  0.00           C  
ATOM   3326  O   VAL   215      80.529  51.140 103.839  1.00  0.00           O  
ATOM   3327  CB  VAL   215      82.645  52.824 102.191  1.00  0.00           C  
ATOM   3328  CG1 VAL   215      82.338  53.941 103.154  1.00  0.00           C  
ATOM   3329  CG2 VAL   215      83.823  51.990 102.633  1.00  0.00           C  
ATOM   3330  H   VAL   215      79.642  53.182 102.103  1.00  0.00           H  
ATOM   3331  HA  VAL   215      81.714  51.491 100.846  1.00  0.00           H  
ATOM   3332  HB  VAL   215      82.944  53.244 101.231  1.00  0.00           H  
ATOM   3333 HG11 VAL   215      83.267  54.437 103.438  1.00  0.00           H  
ATOM   3334 HG12 VAL   215      81.558  54.599 102.772  1.00  0.00           H  
ATOM   3335 HG13 VAL   215      81.827  53.481 103.999  1.00  0.00           H  
ATOM   3336 HG21 VAL   215      83.896  51.135 101.961  1.00  0.00           H  
ATOM   3337 HG22 VAL   215      84.691  52.624 102.813  1.00  0.00           H  
ATOM   3338 HG23 VAL   215      83.737  51.474 103.590  1.00  0.00           H  
ATOM   3339  N   GLU   216      81.513  49.606 102.505  1.00  0.00           N  
ATOM   3340  CA  GLU   216      81.198  48.351 103.194  1.00  0.00           C  
ATOM   3341  C   GLU   216      82.456  47.489 103.563  1.00  0.00           C  
ATOM   3342  O   GLU   216      83.469  47.601 102.908  1.00  0.00           O  
ATOM   3343  CB  GLU   216      80.153  47.462 102.460  1.00  0.00           C  
ATOM   3344  CG  GLU   216      78.719  47.891 102.686  1.00  0.00           C  
ATOM   3345  CD  GLU   216      77.802  46.928 101.942  1.00  0.00           C  
ATOM   3346  OE1 GLU   216      76.772  47.361 101.414  1.00  0.00           O  
ATOM   3347  OE2 GLU   216      78.181  45.717 101.791  1.00  0.00           O1-
ATOM   3348  H   GLU   216      82.090  49.518 101.680  1.00  0.00           H  
ATOM   3349  HA  GLU   216      80.770  48.651 104.150  1.00  0.00           H  
ATOM   3350  HB2 GLU   216      80.293  47.521 101.380  1.00  0.00           H  
ATOM   3351  HB3 GLU   216      80.311  46.429 102.768  1.00  0.00           H  
ATOM   3352  HG2 GLU   216      78.549  47.784 103.758  1.00  0.00           H  
ATOM   3353  HG3 GLU   216      78.656  48.924 102.343  1.00  0.00           H  
ATOM   3354  N   ASN   217      82.351  46.624 104.547  1.00  0.00           N  
ATOM   3355  CA  ASN   217      83.361  45.556 104.824  1.00  0.00           C  
ATOM   3356  C   ASN   217      84.747  46.064 105.028  1.00  0.00           C  
ATOM   3357  O   ASN   217      85.768  45.539 104.513  1.00  0.00           O  
ATOM   3358  CB  ASN   217      83.140  44.508 103.731  1.00  0.00           C  
ATOM   3359  CG  ASN   217      82.189  43.440 104.137  1.00  0.00           C  
ATOM   3360  ND2 ASN   217      82.645  42.270 104.449  1.00  0.00           N  
ATOM   3361  OD1 ASN   217      80.983  43.704 104.306  1.00  0.00           O  
ATOM   3362  H   ASN   217      81.440  46.339 104.880  1.00  0.00           H  
ATOM   3363  HA  ASN   217      83.023  45.085 105.747  1.00  0.00           H  
ATOM   3364  HB2 ASN   217      82.748  44.900 102.792  1.00  0.00           H  
ATOM   3365  HB3 ASN   217      84.045  44.006 103.388  1.00  0.00           H  
ATOM   3366 HD21 ASN   217      81.967  41.576 104.727  1.00  0.00           H  
ATOM   3367 HD22 ASN   217      83.643  42.151 104.553  1.00  0.00           H  
ATOM   3368  N   PRO   218      84.916  47.214 105.775  1.00  0.00           N  
ATOM   3369  CA  PRO   218      86.201  47.898 105.899  1.00  0.00           C  
ATOM   3370  C   PRO   218      87.261  46.982 106.503  1.00  0.00           C  
ATOM   3371  O   PRO   218      86.959  46.374 107.565  1.00  0.00           O  
ATOM   3372  CB  PRO   218      85.953  49.041 106.812  1.00  0.00           C  
ATOM   3373  CG  PRO   218      84.743  48.628 107.644  1.00  0.00           C  
ATOM   3374  CD  PRO   218      83.906  47.950 106.551  1.00  0.00           C  
ATOM   3375  HA  PRO   218      86.578  48.350 104.982  1.00  0.00           H  
ATOM   3376  HB2 PRO   218      86.836  49.305 107.394  1.00  0.00           H  
ATOM   3377  HB3 PRO   218      85.704  49.911 106.205  1.00  0.00           H  
ATOM   3378  HG2 PRO   218      84.941  48.001 108.514  1.00  0.00           H  
ATOM   3379  HG3 PRO   218      84.208  49.493 108.037  1.00  0.00           H  
ATOM   3380  HD2 PRO   218      83.143  47.321 107.008  1.00  0.00           H  
ATOM   3381  HD3 PRO   218      83.486  48.585 105.771  1.00  0.00           H  
ATOM   3382  N   ALA   219      88.470  46.990 105.867  1.00  0.00           N  
ATOM   3383  CA  ALA   219      89.627  46.215 106.301  1.00  0.00           C  
ATOM   3384  C   ALA   219      89.220  44.668 106.343  1.00  0.00           C  
ATOM   3385  O   ALA   219      89.934  43.807 106.877  1.00  0.00           O  
ATOM   3386  CB  ALA   219      90.130  46.695 107.659  1.00  0.00           C  
ATOM   3387  H   ALA   219      88.607  47.534 105.027  1.00  0.00           H  
ATOM   3388  HA  ALA   219      90.449  46.385 105.605  1.00  0.00           H  
ATOM   3389  HB1 ALA   219      91.170  46.373 107.721  1.00  0.00           H  
ATOM   3390  HB2 ALA   219      90.156  47.780 107.761  1.00  0.00           H  
ATOM   3391  HB3 ALA   219      89.729  46.084 108.467  1.00  0.00           H  
ATOM   3392  N   ALA   220      88.080  44.300 105.730  1.00  0.00           N  
ATOM   3393  CA  ALA   220      87.324  43.012 105.945  1.00  0.00           C  
ATOM   3394  C   ALA   220      86.641  42.560 104.604  1.00  0.00           C  
ATOM   3395  O   ALA   220      85.533  41.986 104.624  1.00  0.00           O  
ATOM   3396  CB  ALA   220      86.211  43.302 107.038  1.00  0.00           C  
ATOM   3397  H   ALA   220      87.451  45.027 105.419  1.00  0.00           H  
ATOM   3398  HA  ALA   220      87.961  42.192 106.277  1.00  0.00           H  
ATOM   3399  HB1 ALA   220      85.656  44.227 106.879  1.00  0.00           H  
ATOM   3400  HB2 ALA   220      85.617  42.448 107.363  1.00  0.00           H  
ATOM   3401  HB3 ALA   220      86.830  43.528 107.906  1.00  0.00           H  
ATOM   3402  N   GLY   221      87.385  42.911 103.505  1.00  0.00           N  
ATOM   3403  CA  GLY   221      86.963  42.741 102.144  1.00  0.00           C  
ATOM   3404  C   GLY   221      86.350  43.924 101.426  1.00  0.00           C  
ATOM   3405  O   GLY   221      85.449  43.696 100.686  1.00  0.00           O  
ATOM   3406  H   GLY   221      88.255  43.404 103.647  1.00  0.00           H  
ATOM   3407  HA2 GLY   221      87.813  42.388 101.560  1.00  0.00           H  
ATOM   3408  HA3 GLY   221      86.334  41.853 102.199  1.00  0.00           H  
ATOM   3409  N   GLN   222      86.869  45.098 101.670  1.00  0.00           N  
ATOM   3410  CA  GLN   222      86.362  46.440 101.508  1.00  0.00           C  
ATOM   3411  C   GLN   222      85.935  46.748 100.134  1.00  0.00           C  
ATOM   3412  O   GLN   222      86.623  46.477  99.149  1.00  0.00           O  
ATOM   3413  CB  GLN   222      87.305  47.385 102.262  1.00  0.00           C  
ATOM   3414  CG  GLN   222      88.583  47.819 101.643  1.00  0.00           C  
ATOM   3415  CD  GLN   222      89.353  48.584 102.670  1.00  0.00           C  
ATOM   3416  NE2 GLN   222      90.720  48.727 102.512  1.00  0.00           N  
ATOM   3417  OE1 GLN   222      88.963  49.156 103.614  1.00  0.00           O  
ATOM   3418  H   GLN   222      87.675  44.959 102.262  1.00  0.00           H  
ATOM   3419  HA  GLN   222      85.444  46.470 102.095  1.00  0.00           H  
ATOM   3420  HB2 GLN   222      86.753  48.324 102.316  1.00  0.00           H  
ATOM   3421  HB3 GLN   222      87.332  46.963 103.266  1.00  0.00           H  
ATOM   3422  HG2 GLN   222      89.082  46.989 101.142  1.00  0.00           H  
ATOM   3423  HG3 GLN   222      88.332  48.615 100.942  1.00  0.00           H  
ATOM   3424 HE21 GLN   222      91.251  49.311 103.142  1.00  0.00           H  
ATOM   3425 HE22 GLN   222      91.016  48.413 101.599  1.00  0.00           H  
ATOM   3426  N   ARG   223      84.914  47.511  99.942  1.00  0.00           N  
ATOM   3427  CA  ARG   223      84.164  47.665  98.654  1.00  0.00           C  
ATOM   3428  C   ARG   223      83.378  48.935  98.641  1.00  0.00           C  
ATOM   3429  O   ARG   223      82.859  49.338  99.717  1.00  0.00           O  
ATOM   3430  CB  ARG   223      83.391  46.387  98.466  1.00  0.00           C  
ATOM   3431  CG  ARG   223      82.128  46.262  99.349  1.00  0.00           C  
ATOM   3432  CD  ARG   223      81.676  44.827  99.215  1.00  0.00           C  
ATOM   3433  NE  ARG   223      80.319  44.510  99.841  1.00  0.00           N  
ATOM   3434  CZ  ARG   223      79.678  43.400  99.731  1.00  0.00           C  
ATOM   3435  NH1 ARG   223      80.113  42.361  99.029  1.00  0.00           N1+
ATOM   3436  NH2 ARG   223      78.510  43.315 100.378  1.00  0.00           N  
ATOM   3437  H   ARG   223      84.562  47.927 100.792  1.00  0.00           H  
ATOM   3438  HA  ARG   223      84.931  47.760  97.884  1.00  0.00           H  
ATOM   3439  HB2 ARG   223      83.138  46.355  97.406  1.00  0.00           H  
ATOM   3440  HB3 ARG   223      84.032  45.514  98.592  1.00  0.00           H  
ATOM   3441  HG2 ARG   223      82.381  46.396 100.400  1.00  0.00           H  
ATOM   3442  HG3 ARG   223      81.389  47.043  99.174  1.00  0.00           H  
ATOM   3443  HD2 ARG   223      81.719  44.574  98.155  1.00  0.00           H  
ATOM   3444  HD3 ARG   223      82.486  44.270  99.687  1.00  0.00           H  
ATOM   3445  HE  ARG   223      79.812  45.271 100.269  1.00  0.00           H  
ATOM   3446 HH11 ARG   223      81.079  42.406  98.738  1.00  0.00           H  
ATOM   3447 HH12 ARG   223      79.565  41.533  98.845  1.00  0.00           H  
ATOM   3448 HH21 ARG   223      78.211  44.126 100.901  1.00  0.00           H  
ATOM   3449 HH22 ARG   223      78.030  42.442 100.213  1.00  0.00           H  
ATOM   3450  N   TYR   224      83.226  49.560  97.473  1.00  0.00           N  
ATOM   3451  CA  TYR   224      82.621  50.782  97.288  1.00  0.00           C  
ATOM   3452  C   TYR   224      81.599  50.601  96.077  1.00  0.00           C  
ATOM   3453  O   TYR   224      81.941  50.074  94.969  1.00  0.00           O  
ATOM   3454  CB  TYR   224      83.576  51.911  97.102  1.00  0.00           C  
ATOM   3455  CG  TYR   224      84.763  52.025  97.944  1.00  0.00           C  
ATOM   3456  CD1 TYR   224      84.725  52.925  99.046  1.00  0.00           C  
ATOM   3457  CD2 TYR   224      85.910  51.216  97.692  1.00  0.00           C  
ATOM   3458  CE1 TYR   224      85.829  53.008  99.921  1.00  0.00           C  
ATOM   3459  CE2 TYR   224      86.993  51.231  98.635  1.00  0.00           C  
ATOM   3460  CZ  TYR   224      86.903  52.106  99.733  1.00  0.00           C  
ATOM   3461  OH  TYR   224      87.911  52.151 100.632  1.00  0.00           O  
ATOM   3462  H   TYR   224      83.817  49.189  96.743  1.00  0.00           H  
ATOM   3463  HA  TYR   224      82.051  50.911  98.208  1.00  0.00           H  
ATOM   3464  HB2 TYR   224      83.917  51.828  96.070  1.00  0.00           H  
ATOM   3465  HB3 TYR   224      82.963  52.810  97.165  1.00  0.00           H  
ATOM   3466  HD1 TYR   224      83.851  53.540  99.207  1.00  0.00           H  
ATOM   3467  HD2 TYR   224      86.056  50.625  96.800  1.00  0.00           H  
ATOM   3468  HE1 TYR   224      85.921  53.724 100.725  1.00  0.00           H  
ATOM   3469  HE2 TYR   224      87.901  50.654  98.543  1.00  0.00           H  
ATOM   3470  HH  TYR   224      88.512  51.439 100.404  1.00  0.00           H  
ATOM   3471  N   ILE   225      80.336  51.031  96.332  1.00  0.00           N  
ATOM   3472  CA  ILE   225      79.153  50.768  95.355  1.00  0.00           C  
ATOM   3473  C   ILE   225      78.639  52.202  95.063  1.00  0.00           C  
ATOM   3474  O   ILE   225      78.508  53.039  95.967  1.00  0.00           O  
ATOM   3475  CB  ILE   225      78.062  50.004  95.987  1.00  0.00           C  
ATOM   3476  CG1 ILE   225      78.528  48.624  96.516  1.00  0.00           C  
ATOM   3477  CG2 ILE   225      76.916  49.665  95.037  1.00  0.00           C  
ATOM   3478  CD1 ILE   225      79.135  48.528  97.868  1.00  0.00           C  
ATOM   3479  H   ILE   225      80.175  51.394  97.261  1.00  0.00           H  
ATOM   3480  HA  ILE   225      79.426  50.348  94.386  1.00  0.00           H  
ATOM   3481  HB  ILE   225      77.581  50.528  96.813  1.00  0.00           H  
ATOM   3482 HG12 ILE   225      77.724  47.889  96.505  1.00  0.00           H  
ATOM   3483 HG13 ILE   225      79.340  48.251  95.892  1.00  0.00           H  
ATOM   3484 HG21 ILE   225      76.413  50.577  94.718  1.00  0.00           H  
ATOM   3485 HG22 ILE   225      77.266  49.085  94.183  1.00  0.00           H  
ATOM   3486 HG23 ILE   225      76.182  49.032  95.536  1.00  0.00           H  
ATOM   3487 HD11 ILE   225      79.425  47.508  98.121  1.00  0.00           H  
ATOM   3488 HD12 ILE   225      80.044  49.128  97.898  1.00  0.00           H  
ATOM   3489 HD13 ILE   225      78.444  48.908  98.620  1.00  0.00           H  
ATOM   3490  N   HIE   226      78.365  52.496  93.770  1.00  0.00           N  
ATOM   3491  CA  HIE   226      77.646  53.665  93.168  1.00  0.00           C  
ATOM   3492  C   HIE   226      76.135  53.543  93.418  1.00  0.00           C  
ATOM   3493  O   HIE   226      75.616  52.464  93.210  1.00  0.00           O  
ATOM   3494  CB  HIE   226      77.765  53.659  91.587  1.00  0.00           C  
ATOM   3495  CG  HIE   226      77.188  54.808  90.883  1.00  0.00           C  
ATOM   3496  CD2 HIE   226      77.842  55.968  90.789  1.00  0.00           C  
ATOM   3497  ND1 HIE   226      75.923  54.871  90.219  1.00  0.00           N  
ATOM   3498  CE1 HIE   226      75.928  56.052  89.632  1.00  0.00           C  
ATOM   3499  NE2 HIE   226      77.058  56.711  89.946  1.00  0.00           N  
ATOM   3500  H   HIE   226      78.581  51.759  93.113  1.00  0.00           H  
ATOM   3501  HA  HIE   226      77.852  54.636  93.619  1.00  0.00           H  
ATOM   3502  HB2 HIE   226      78.821  53.609  91.320  1.00  0.00           H  
ATOM   3503  HB3 HIE   226      77.374  52.757  91.115  1.00  0.00           H  
ATOM   3504  HD2 HIE   226      78.864  56.074  91.121  1.00  0.00           H  
ATOM   3505  HE1 HIE   226      75.182  56.504  88.995  1.00  0.00           H  
ATOM   3506  HE2 HIE   226      77.363  57.618  89.621  1.00  0.00           H  
ATOM   3507  N   ILE   227      75.522  54.670  93.714  1.00  0.00           N  
ATOM   3508  CA  ILE   227      74.128  54.744  94.194  1.00  0.00           C  
ATOM   3509  C   ILE   227      73.255  55.536  93.252  1.00  0.00           C  
ATOM   3510  O   ILE   227      72.142  55.055  92.897  1.00  0.00           O  
ATOM   3511  CB  ILE   227      74.079  55.280  95.619  1.00  0.00           C  
ATOM   3512  CG1 ILE   227      75.000  54.516  96.635  1.00  0.00           C  
ATOM   3513  CG2 ILE   227      72.631  55.518  96.099  1.00  0.00           C  
ATOM   3514  CD1 ILE   227      74.655  53.036  96.854  1.00  0.00           C  
ATOM   3515  H   ILE   227      76.040  55.495  93.978  1.00  0.00           H  
ATOM   3516  HA  ILE   227      73.802  53.704  94.185  1.00  0.00           H  
ATOM   3517  HB  ILE   227      74.411  56.312  95.506  1.00  0.00           H  
ATOM   3518 HG12 ILE   227      76.024  54.431  96.270  1.00  0.00           H  
ATOM   3519 HG13 ILE   227      74.913  55.050  97.581  1.00  0.00           H  
ATOM   3520 HG21 ILE   227      72.617  55.945  97.101  1.00  0.00           H  
ATOM   3521 HG22 ILE   227      72.150  56.248  95.447  1.00  0.00           H  
ATOM   3522 HG23 ILE   227      71.963  54.664  95.984  1.00  0.00           H  
ATOM   3523 HD11 ILE   227      73.644  53.055  97.260  1.00  0.00           H  
ATOM   3524 HD12 ILE   227      74.659  52.480  95.916  1.00  0.00           H  
ATOM   3525 HD13 ILE   227      75.305  52.547  97.579  1.00  0.00           H  
ATOM   3526  N   LEU   228      73.779  56.661  92.855  1.00  0.00           N  
ATOM   3527  CA  LEU   228      73.155  57.469  91.837  1.00  0.00           C  
ATOM   3528  C   LEU   228      74.210  58.327  91.096  1.00  0.00           C  
ATOM   3529  O   LEU   228      75.257  58.627  91.646  1.00  0.00           O  
ATOM   3530  CB  LEU   228      72.170  58.447  92.438  1.00  0.00           C  
ATOM   3531  CG  LEU   228      70.803  58.127  93.204  1.00  0.00           C  
ATOM   3532  CD1 LEU   228      70.135  59.491  93.547  1.00  0.00           C  
ATOM   3533  CD2 LEU   228      69.863  57.318  92.386  1.00  0.00           C  
ATOM   3534  H   LEU   228      74.698  56.924  93.183  1.00  0.00           H  
ATOM   3535  HA  LEU   228      72.444  56.866  91.272  1.00  0.00           H  
ATOM   3536  HB2 LEU   228      72.703  59.104  93.125  1.00  0.00           H  
ATOM   3537  HB3 LEU   228      71.958  59.164  91.645  1.00  0.00           H  
ATOM   3538  HG  LEU   228      71.062  57.554  94.094  1.00  0.00           H  
ATOM   3539 HD11 LEU   228      69.163  59.389  94.031  1.00  0.00           H  
ATOM   3540 HD12 LEU   228      70.702  60.144  94.211  1.00  0.00           H  
ATOM   3541 HD13 LEU   228      69.998  60.036  92.613  1.00  0.00           H  
ATOM   3542 HD21 LEU   228      68.951  57.231  92.977  1.00  0.00           H  
ATOM   3543 HD22 LEU   228      69.589  57.873  91.489  1.00  0.00           H  
ATOM   3544 HD23 LEU   228      70.253  56.379  91.994  1.00  0.00           H  
ATOM   3545  N   GLY   229      73.915  58.760  89.918  1.00  0.00           N  
ATOM   3546  CA  GLY   229      74.780  59.541  88.972  1.00  0.00           C  
ATOM   3547  C   GLY   229      74.785  58.948  87.567  1.00  0.00           C  
ATOM   3548  O   GLY   229      73.684  58.687  87.059  1.00  0.00           O  
ATOM   3549  H   GLY   229      72.998  58.513  89.577  1.00  0.00           H  
ATOM   3550  HA2 GLY   229      74.459  60.581  89.023  1.00  0.00           H  
ATOM   3551  HA3 GLY   229      75.846  59.542  89.199  1.00  0.00           H  
ATOM   3552  N   ARG   230      75.938  58.635  86.947  1.00  0.00           N  
ATOM   3553  CA  ARG   230      75.902  58.197  85.515  1.00  0.00           C  
ATOM   3554  C   ARG   230      75.324  56.780  85.393  1.00  0.00           C  
ATOM   3555  O   ARG   230      75.680  55.939  86.172  1.00  0.00           O  
ATOM   3556  CB  ARG   230      77.354  58.168  84.939  1.00  0.00           C  
ATOM   3557  CG  ARG   230      77.713  59.671  84.755  1.00  0.00           C  
ATOM   3558  CD  ARG   230      79.145  59.918  84.321  1.00  0.00           C  
ATOM   3559  NE  ARG   230      79.364  61.266  83.758  1.00  0.00           N  
ATOM   3560  CZ  ARG   230      80.519  61.831  83.698  1.00  0.00           C  
ATOM   3561  NH1 ARG   230      81.609  61.144  83.777  1.00  0.00           N1+
ATOM   3562  NH2 ARG   230      80.673  63.103  83.647  1.00  0.00           N  
ATOM   3563  H   ARG   230      76.784  58.850  87.454  1.00  0.00           H  
ATOM   3564  HA  ARG   230      75.276  58.871  84.930  1.00  0.00           H  
ATOM   3565  HB2 ARG   230      78.161  57.828  85.589  1.00  0.00           H  
ATOM   3566  HB3 ARG   230      77.462  57.531  84.062  1.00  0.00           H  
ATOM   3567  HG2 ARG   230      76.995  60.128  84.074  1.00  0.00           H  
ATOM   3568  HG3 ARG   230      77.602  60.228  85.686  1.00  0.00           H  
ATOM   3569  HD2 ARG   230      79.789  59.734  85.181  1.00  0.00           H  
ATOM   3570  HD3 ARG   230      79.300  59.128  83.586  1.00  0.00           H  
ATOM   3571  HE  ARG   230      78.670  61.872  83.344  1.00  0.00           H  
ATOM   3572 HH11 ARG   230      81.550  60.141  83.877  1.00  0.00           H  
ATOM   3573 HH12 ARG   230      82.489  61.640  83.777  1.00  0.00           H  
ATOM   3574 HH21 ARG   230      79.907  63.745  83.789  1.00  0.00           H  
ATOM   3575 HH22 ARG   230      81.578  63.536  83.532  1.00  0.00           H  
ATOM   3576  N   ARG   231      74.600  56.517  84.253  1.00  0.00           N  
ATOM   3577  CA  ARG   231      74.022  55.221  83.954  1.00  0.00           C  
ATOM   3578  C   ARG   231      73.113  54.678  85.029  1.00  0.00           C  
ATOM   3579  O   ARG   231      72.627  53.525  84.877  1.00  0.00           O  
ATOM   3580  CB  ARG   231      75.052  54.220  83.472  1.00  0.00           C  
ATOM   3581  CG  ARG   231      75.762  54.542  82.159  1.00  0.00           C  
ATOM   3582  CD  ARG   231      76.535  53.383  81.500  1.00  0.00           C  
ATOM   3583  NE  ARG   231      77.477  52.730  82.382  1.00  0.00           N  
ATOM   3584  CZ  ARG   231      78.547  53.133  82.945  1.00  0.00           C  
ATOM   3585  NH1 ARG   231      79.024  54.334  82.640  1.00  0.00           N1+
ATOM   3586  NH2 ARG   231      79.291  52.403  83.673  1.00  0.00           N  
ATOM   3587  H   ARG   231      74.502  57.264  83.581  1.00  0.00           H  
ATOM   3588  HA  ARG   231      73.366  55.412  83.106  1.00  0.00           H  
ATOM   3589  HB2 ARG   231      75.849  54.058  84.198  1.00  0.00           H  
ATOM   3590  HB3 ARG   231      74.513  53.284  83.323  1.00  0.00           H  
ATOM   3591  HG2 ARG   231      75.068  54.826  81.368  1.00  0.00           H  
ATOM   3592  HG3 ARG   231      76.389  55.393  82.425  1.00  0.00           H  
ATOM   3593  HD2 ARG   231      75.721  52.730  81.186  1.00  0.00           H  
ATOM   3594  HD3 ARG   231      76.871  53.668  80.503  1.00  0.00           H  
ATOM   3595  HE  ARG   231      77.066  51.925  82.833  1.00  0.00           H  
ATOM   3596 HH11 ARG   231      78.475  54.927  82.034  1.00  0.00           H  
ATOM   3597 HH12 ARG   231      79.782  54.790  83.128  1.00  0.00           H  
ATOM   3598 HH21 ARG   231      79.057  51.442  83.875  1.00  0.00           H  
ATOM   3599 HH22 ARG   231      80.064  52.849  84.146  1.00  0.00           H  
ATOM   3600  N   LYS   232      72.720  55.435  86.106  1.00  0.00           N  
ATOM   3601  CA  LYS   232      71.854  55.020  87.262  1.00  0.00           C  
ATOM   3602  C   LYS   232      71.084  56.215  87.824  1.00  0.00           C  
ATOM   3603  O   LYS   232      71.620  57.117  88.412  1.00  0.00           O  
ATOM   3604  CB  LYS   232      72.733  54.340  88.297  1.00  0.00           C  
ATOM   3605  CG  LYS   232      71.916  53.376  89.234  1.00  0.00           C  
ATOM   3606  CD  LYS   232      72.791  52.891  90.333  1.00  0.00           C  
ATOM   3607  CE  LYS   232      71.956  51.857  91.112  1.00  0.00           C  
ATOM   3608  NZ  LYS   232      71.067  52.568  92.068  1.00  0.00           N1+
ATOM   3609  H   LYS   232      73.142  56.347  86.208  1.00  0.00           H  
ATOM   3610  HA  LYS   232      71.165  54.264  86.886  1.00  0.00           H  
ATOM   3611  HB2 LYS   232      73.439  53.736  87.727  1.00  0.00           H  
ATOM   3612  HB3 LYS   232      73.325  55.137  88.747  1.00  0.00           H  
ATOM   3613  HG2 LYS   232      71.089  53.997  89.580  1.00  0.00           H  
ATOM   3614  HG3 LYS   232      71.512  52.608  88.575  1.00  0.00           H  
ATOM   3615  HD2 LYS   232      73.774  52.517  90.049  1.00  0.00           H  
ATOM   3616  HD3 LYS   232      73.098  53.696  91.000  1.00  0.00           H  
ATOM   3617  HE2 LYS   232      71.482  51.207  90.376  1.00  0.00           H  
ATOM   3618  HE3 LYS   232      72.706  51.353  91.722  1.00  0.00           H  
ATOM   3619  HZ1 LYS   232      70.777  52.021  92.866  1.00  0.00           H  
ATOM   3620  HZ2 LYS   232      71.407  53.459  92.403  1.00  0.00           H  
ATOM   3621  HZ3 LYS   232      70.226  52.927  91.638  1.00  0.00           H  
ATOM   3622  N   LEU   233      69.834  56.223  87.472  1.00  0.00           N  
ATOM   3623  CA  LEU   233      68.883  57.264  87.711  1.00  0.00           C  
ATOM   3624  C   LEU   233      68.266  57.235  89.120  1.00  0.00           C  
ATOM   3625  O   LEU   233      67.849  58.252  89.643  1.00  0.00           O  
ATOM   3626  CB  LEU   233      67.673  57.107  86.667  1.00  0.00           C  
ATOM   3627  CG  LEU   233      66.624  58.152  86.592  1.00  0.00           C  
ATOM   3628  CD1 LEU   233      67.292  59.373  85.951  1.00  0.00           C  
ATOM   3629  CD2 LEU   233      65.435  57.911  85.735  1.00  0.00           C  
ATOM   3630  H   LEU   233      69.526  55.446  86.905  1.00  0.00           H  
ATOM   3631  HA  LEU   233      69.287  58.266  87.565  1.00  0.00           H  
ATOM   3632  HB2 LEU   233      68.141  56.899  85.705  1.00  0.00           H  
ATOM   3633  HB3 LEU   233      67.101  56.199  86.858  1.00  0.00           H  
ATOM   3634  HG  LEU   233      66.208  58.372  87.575  1.00  0.00           H  
ATOM   3635 HD11 LEU   233      67.977  59.731  86.720  1.00  0.00           H  
ATOM   3636 HD12 LEU   233      67.869  59.356  85.026  1.00  0.00           H  
ATOM   3637 HD13 LEU   233      66.609  60.217  85.851  1.00  0.00           H  
ATOM   3638 HD21 LEU   233      65.870  57.801  84.741  1.00  0.00           H  
ATOM   3639 HD22 LEU   233      64.913  57.023  86.092  1.00  0.00           H  
ATOM   3640 HD23 LEU   233      64.702  58.718  85.756  1.00  0.00           H  
ATOM   3641  N   TYR   234      68.175  56.144  89.708  1.00  0.00           N  
ATOM   3642  CA  TYR   234      67.344  55.793  90.944  1.00  0.00           C  
ATOM   3643  C   TYR   234      67.965  54.689  91.787  1.00  0.00           C  
ATOM   3644  O   TYR   234      68.820  53.923  91.320  1.00  0.00           O  
ATOM   3645  CB  TYR   234      65.902  55.565  90.657  1.00  0.00           C  
ATOM   3646  CG  TYR   234      65.408  54.181  90.322  1.00  0.00           C  
ATOM   3647  CD1 TYR   234      65.503  53.703  88.989  1.00  0.00           C  
ATOM   3648  CD2 TYR   234      64.975  53.266  91.265  1.00  0.00           C  
ATOM   3649  CE1 TYR   234      65.346  52.308  88.710  1.00  0.00           C  
ATOM   3650  CE2 TYR   234      64.665  51.865  90.957  1.00  0.00           C  
ATOM   3651  CZ  TYR   234      64.864  51.396  89.643  1.00  0.00           C  
ATOM   3652  OH  TYR   234      64.392  50.180  89.171  1.00  0.00           O  
ATOM   3653  H   TYR   234      68.689  55.368  89.315  1.00  0.00           H  
ATOM   3654  HA  TYR   234      67.384  56.609  91.666  1.00  0.00           H  
ATOM   3655  HB2 TYR   234      65.411  55.928  91.560  1.00  0.00           H  
ATOM   3656  HB3 TYR   234      65.503  56.215  89.879  1.00  0.00           H  
ATOM   3657  HD1 TYR   234      65.879  54.364  88.223  1.00  0.00           H  
ATOM   3658  HD2 TYR   234      64.901  53.597  92.290  1.00  0.00           H  
ATOM   3659  HE1 TYR   234      65.310  52.025  87.668  1.00  0.00           H  
ATOM   3660  HE2 TYR   234      64.191  51.240  91.700  1.00  0.00           H  
ATOM   3661  HH  TYR   234      63.970  49.653  89.853  1.00  0.00           H  
ATOM   3662  N   HIE   235      67.528  54.616  93.014  1.00  0.00           N  
ATOM   3663  CA  HIE   235      67.923  53.588  93.989  1.00  0.00           C  
ATOM   3664  C   HIE   235      66.817  53.331  95.004  1.00  0.00           C  
ATOM   3665  O   HIE   235      66.254  54.286  95.522  1.00  0.00           O  
ATOM   3666  CB  HIE   235      69.235  53.957  94.653  1.00  0.00           C  
ATOM   3667  CG  HIE   235      69.765  52.723  95.271  1.00  0.00           C  
ATOM   3668  CD2 HIE   235      69.664  52.542  96.681  1.00  0.00           C  
ATOM   3669  ND1 HIE   235      70.510  51.689  94.676  1.00  0.00           N  
ATOM   3670  CE1 HIE   235      70.925  50.903  95.707  1.00  0.00           C  
ATOM   3671  NE2 HIE   235      70.366  51.380  96.874  1.00  0.00           N  
ATOM   3672  H   HIE   235      66.765  55.209  93.306  1.00  0.00           H  
ATOM   3673  HA  HIE   235      68.103  52.693  93.393  1.00  0.00           H  
ATOM   3674  HB2 HIE   235      70.060  54.233  93.996  1.00  0.00           H  
ATOM   3675  HB3 HIE   235      68.993  54.709  95.403  1.00  0.00           H  
ATOM   3676  HD2 HIE   235      69.100  53.107  97.407  1.00  0.00           H  
ATOM   3677  HE1 HIE   235      71.548  50.029  95.588  1.00  0.00           H  
ATOM   3678  HE2 HIE   235      70.608  51.002  97.779  1.00  0.00           H  
ATOM   3679  N   VAL   236      66.510  52.051  95.357  1.00  0.00           N  
ATOM   3680  CA  VAL   236      65.537  51.788  96.435  1.00  0.00           C  
ATOM   3681  C   VAL   236      66.258  51.758  97.788  1.00  0.00           C  
ATOM   3682  O   VAL   236      67.343  51.162  97.816  1.00  0.00           O  
ATOM   3683  CB  VAL   236      64.755  50.494  96.219  1.00  0.00           C  
ATOM   3684  CG1 VAL   236      63.602  50.297  97.319  1.00  0.00           C  
ATOM   3685  CG2 VAL   236      64.013  50.339  94.863  1.00  0.00           C  
ATOM   3686  H   VAL   236      67.167  51.338  95.073  1.00  0.00           H  
ATOM   3687  HA  VAL   236      64.790  52.579  96.503  1.00  0.00           H  
ATOM   3688  HB  VAL   236      65.584  49.787  96.172  1.00  0.00           H  
ATOM   3689 HG11 VAL   236      62.964  51.170  97.181  1.00  0.00           H  
ATOM   3690 HG12 VAL   236      62.980  49.402  97.287  1.00  0.00           H  
ATOM   3691 HG13 VAL   236      64.029  50.348  98.321  1.00  0.00           H  
ATOM   3692 HG21 VAL   236      63.590  49.335  94.863  1.00  0.00           H  
ATOM   3693 HG22 VAL   236      63.218  51.085  94.857  1.00  0.00           H  
ATOM   3694 HG23 VAL   236      64.741  50.539  94.077  1.00  0.00           H  
ATOM   3695  N   VAL   237      65.703  52.538  98.765  1.00  0.00           N  
ATOM   3696  CA  VAL   237      66.413  52.679 100.057  1.00  0.00           C  
ATOM   3697  C   VAL   237      66.130  51.440 100.835  1.00  0.00           C  
ATOM   3698  O   VAL   237      65.041  51.041 101.175  1.00  0.00           O  
ATOM   3699  CB  VAL   237      65.968  53.995 100.812  1.00  0.00           C  
ATOM   3700  CG1 VAL   237      66.876  54.124 102.076  1.00  0.00           C  
ATOM   3701  CG2 VAL   237      66.203  55.194  99.946  1.00  0.00           C  
ATOM   3702  H   VAL   237      64.770  52.917  98.679  1.00  0.00           H  
ATOM   3703  HA  VAL   237      67.480  52.755  99.845  1.00  0.00           H  
ATOM   3704  HB  VAL   237      64.908  53.938 101.058  1.00  0.00           H  
ATOM   3705 HG11 VAL   237      66.469  54.864 102.765  1.00  0.00           H  
ATOM   3706 HG12 VAL   237      66.868  53.147 102.557  1.00  0.00           H  
ATOM   3707 HG13 VAL   237      67.870  54.470 101.793  1.00  0.00           H  
ATOM   3708 HG21 VAL   237      65.959  56.130 100.449  1.00  0.00           H  
ATOM   3709 HG22 VAL   237      67.213  55.156  99.539  1.00  0.00           H  
ATOM   3710 HG23 VAL   237      65.401  55.083  99.216  1.00  0.00           H  
ATOM   3711  N   LYS   238      67.216  50.815 101.201  1.00  0.00           N  
ATOM   3712  CA  LYS   238      67.255  49.471 101.925  1.00  0.00           C  
ATOM   3713  C   LYS   238      66.877  49.553 103.449  1.00  0.00           C  
ATOM   3714  O   LYS   238      67.642  49.398 104.362  1.00  0.00           O  
ATOM   3715  CB  LYS   238      68.587  48.763 101.697  1.00  0.00           C  
ATOM   3716  CG  LYS   238      68.714  48.351 100.206  1.00  0.00           C  
ATOM   3717  CD  LYS   238      69.791  47.434  99.930  1.00  0.00           C  
ATOM   3718  CE  LYS   238      69.956  47.374  98.431  1.00  0.00           C  
ATOM   3719  NZ  LYS   238      71.028  46.443  97.981  1.00  0.00           N1+
ATOM   3720  H   LYS   238      68.122  51.229 101.029  1.00  0.00           H  
ATOM   3721  HA  LYS   238      66.494  48.870 101.426  1.00  0.00           H  
ATOM   3722  HB2 LYS   238      69.470  49.288 102.060  1.00  0.00           H  
ATOM   3723  HB3 LYS   238      68.697  47.898 102.352  1.00  0.00           H  
ATOM   3724  HG2 LYS   238      67.785  47.962  99.789  1.00  0.00           H  
ATOM   3725  HG3 LYS   238      68.909  49.257  99.633  1.00  0.00           H  
ATOM   3726  HD2 LYS   238      70.739  47.801 100.323  1.00  0.00           H  
ATOM   3727  HD3 LYS   238      69.585  46.488 100.431  1.00  0.00           H  
ATOM   3728  HE2 LYS   238      68.986  46.974  98.137  1.00  0.00           H  
ATOM   3729  HE3 LYS   238      70.030  48.324  97.902  1.00  0.00           H  
ATOM   3730  HZ1 LYS   238      71.915  46.888  98.170  1.00  0.00           H  
ATOM   3731  HZ2 LYS   238      70.937  45.598  98.526  1.00  0.00           H  
ATOM   3732  HZ3 LYS   238      70.977  46.271  96.987  1.00  0.00           H  
ATOM   3733  N   TYR   239      65.595  49.906 103.593  1.00  0.00           N  
ATOM   3734  CA  TYR   239      65.018  50.178 104.915  1.00  0.00           C  
ATOM   3735  C   TYR   239      63.629  49.605 104.926  1.00  0.00           C  
ATOM   3736  O   TYR   239      62.930  49.614 103.869  1.00  0.00           O  
ATOM   3737  CB  TYR   239      64.903  51.674 105.116  1.00  0.00           C  
ATOM   3738  CG  TYR   239      64.125  52.292 106.280  1.00  0.00           C  
ATOM   3739  CD1 TYR   239      64.680  52.332 107.573  1.00  0.00           C  
ATOM   3740  CD2 TYR   239      62.849  52.790 106.165  1.00  0.00           C  
ATOM   3741  CE1 TYR   239      63.983  52.840 108.671  1.00  0.00           C  
ATOM   3742  CE2 TYR   239      62.134  53.307 107.234  1.00  0.00           C  
ATOM   3743  CZ  TYR   239      62.696  53.425 108.504  1.00  0.00           C  
ATOM   3744  OH  TYR   239      62.179  54.143 109.503  1.00  0.00           O  
ATOM   3745  H   TYR   239      65.143  50.126 102.717  1.00  0.00           H  
ATOM   3746  HA  TYR   239      65.551  49.692 105.732  1.00  0.00           H  
ATOM   3747  HB2 TYR   239      65.925  52.041 105.023  1.00  0.00           H  
ATOM   3748  HB3 TYR   239      64.407  51.988 104.198  1.00  0.00           H  
ATOM   3749  HD1 TYR   239      65.684  51.977 107.756  1.00  0.00           H  
ATOM   3750  HD2 TYR   239      62.343  52.830 105.212  1.00  0.00           H  
ATOM   3751  HE1 TYR   239      64.493  53.015 109.607  1.00  0.00           H  
ATOM   3752  HE2 TYR   239      61.119  53.674 107.269  1.00  0.00           H  
ATOM   3753  HH  TYR   239      61.987  54.974 109.063  1.00  0.00           H  
ATOM   3754  N   THR   240      63.048  49.190 106.125  1.00  0.00           N  
ATOM   3755  CA  THR   240      61.719  48.485 106.290  1.00  0.00           C  
ATOM   3756  C   THR   240      60.975  49.099 107.475  1.00  0.00           C  
ATOM   3757  O   THR   240      59.727  48.931 107.516  1.00  0.00           O  
ATOM   3758  CB  THR   240      61.994  46.937 106.392  1.00  0.00           C  
ATOM   3759  CG2 THR   240      62.381  46.284 105.078  1.00  0.00           C  
ATOM   3760  OG1 THR   240      63.019  46.725 107.449  1.00  0.00           O  
ATOM   3761  H   THR   240      63.619  49.397 106.932  1.00  0.00           H  
ATOM   3762  HA  THR   240      61.085  48.696 105.429  1.00  0.00           H  
ATOM   3763  HB  THR   240      61.094  46.402 106.695  1.00  0.00           H  
ATOM   3764  HG1 THR   240      62.633  46.400 108.266  1.00  0.00           H  
ATOM   3765 HG21 THR   240      63.364  46.577 104.708  1.00  0.00           H  
ATOM   3766 HG22 THR   240      62.435  45.200 105.172  1.00  0.00           H  
ATOM   3767 HG23 THR   240      61.606  46.494 104.340  1.00  0.00           H  
ATOM   3768  N   GLY   241      61.637  49.698 108.416  1.00  0.00           N  
ATOM   3769  CA  GLY   241      61.154  50.198 109.680  1.00  0.00           C  
ATOM   3770  C   GLY   241      62.236  50.512 110.722  1.00  0.00           C  
ATOM   3771  O   GLY   241      63.492  50.254 110.531  1.00  0.00           O  
ATOM   3772  H   GLY   241      62.619  49.824 108.216  1.00  0.00           H  
ATOM   3773  HA2 GLY   241      60.614  51.069 109.306  1.00  0.00           H  
ATOM   3774  HA3 GLY   241      60.446  49.561 110.210  1.00  0.00           H  
ATOM   3775  N   GLY   242      61.798  50.974 111.915  1.00  0.00           N  
ATOM   3776  CA  GLY   242      62.648  51.102 113.127  1.00  0.00           C  
ATOM   3777  C   GLY   242      63.247  52.535 113.102  1.00  0.00           C  
ATOM   3778  O   GLY   242      62.514  53.500 113.224  1.00  0.00           O  
ATOM   3779  H   GLY   242      60.795  51.071 111.977  1.00  0.00           H  
ATOM   3780  HA2 GLY   242      62.011  51.104 114.012  1.00  0.00           H  
ATOM   3781  HA3 GLY   242      63.441  50.354 113.140  1.00  0.00           H  
ATOM   3782  N   SER   243      64.504  52.634 112.836  1.00  0.00           N  
ATOM   3783  CA  SER   243      65.264  53.852 112.681  1.00  0.00           C  
ATOM   3784  C   SER   243      66.595  53.585 112.061  1.00  0.00           C  
ATOM   3785  O   SER   243      67.385  52.873 112.681  1.00  0.00           O  
ATOM   3786  CB  SER   243      65.502  54.649 114.022  1.00  0.00           C  
ATOM   3787  OG  SER   243      66.364  55.860 113.884  1.00  0.00           O  
ATOM   3788  H   SER   243      64.974  51.793 112.534  1.00  0.00           H  
ATOM   3789  HA  SER   243      64.676  54.459 111.993  1.00  0.00           H  
ATOM   3790  HB2 SER   243      64.521  54.955 114.384  1.00  0.00           H  
ATOM   3791  HB3 SER   243      65.898  53.877 114.682  1.00  0.00           H  
ATOM   3792  HG  SER   243      66.417  56.358 114.704  1.00  0.00           H  
ATOM   3793  N   ALA   244      66.935  54.320 110.970  1.00  0.00           N  
ATOM   3794  CA  ALA   244      68.291  54.309 110.457  1.00  0.00           C  
ATOM   3795  C   ALA   244      68.784  55.705 110.234  1.00  0.00           C  
ATOM   3796  O   ALA   244      67.990  56.660 110.137  1.00  0.00           O  
ATOM   3797  CB  ALA   244      68.291  53.407 109.207  1.00  0.00           C  
ATOM   3798  H   ALA   244      66.362  55.106 110.698  1.00  0.00           H  
ATOM   3799  HA  ALA   244      68.994  53.815 111.128  1.00  0.00           H  
ATOM   3800  HB1 ALA   244      69.229  53.388 108.653  1.00  0.00           H  
ATOM   3801  HB2 ALA   244      68.096  52.384 109.530  1.00  0.00           H  
ATOM   3802  HB3 ALA   244      67.382  53.575 108.628  1.00  0.00           H  
ATOM   3803  N   GLU   245      70.094  55.825 110.144  1.00  0.00           N  
ATOM   3804  CA  GLU   245      70.813  57.032 109.740  1.00  0.00           C  
ATOM   3805  C   GLU   245      72.017  56.610 108.854  1.00  0.00           C  
ATOM   3806  O   GLU   245      72.971  55.982 109.362  1.00  0.00           O  
ATOM   3807  CB  GLU   245      71.160  57.966 110.937  1.00  0.00           C  
ATOM   3808  CG  GLU   245      72.180  59.056 110.615  1.00  0.00           C  
ATOM   3809  CD  GLU   245      72.460  60.219 111.480  1.00  0.00           C  
ATOM   3810  OE1 GLU   245      72.026  60.133 112.686  1.00  0.00           O  
ATOM   3811  OE2 GLU   245      73.046  61.231 111.075  1.00  0.00           O1-
ATOM   3812  H   GLU   245      70.744  55.123 110.466  1.00  0.00           H  
ATOM   3813  HA  GLU   245      70.098  57.605 109.150  1.00  0.00           H  
ATOM   3814  HB2 GLU   245      70.191  58.410 111.169  1.00  0.00           H  
ATOM   3815  HB3 GLU   245      71.470  57.441 111.840  1.00  0.00           H  
ATOM   3816  HG2 GLU   245      73.126  58.557 110.404  1.00  0.00           H  
ATOM   3817  HG3 GLU   245      71.927  59.473 109.640  1.00  0.00           H  
ATOM   3818  N   LEU   246      71.883  56.947 107.517  1.00  0.00           N  
ATOM   3819  CA  LEU   246      72.833  56.572 106.415  1.00  0.00           C  
ATOM   3820  C   LEU   246      73.732  57.727 105.997  1.00  0.00           C  
ATOM   3821  O   LEU   246      73.302  58.830 105.750  1.00  0.00           O  
ATOM   3822  CB  LEU   246      72.024  55.918 105.241  1.00  0.00           C  
ATOM   3823  CG  LEU   246      71.110  54.707 105.560  1.00  0.00           C  
ATOM   3824  CD1 LEU   246      70.195  54.361 104.325  1.00  0.00           C  
ATOM   3825  CD2 LEU   246      71.937  53.431 105.776  1.00  0.00           C  
ATOM   3826  H   LEU   246      71.170  57.620 107.273  1.00  0.00           H  
ATOM   3827  HA  LEU   246      73.463  55.781 106.822  1.00  0.00           H  
ATOM   3828  HB2 LEU   246      71.397  56.656 104.741  1.00  0.00           H  
ATOM   3829  HB3 LEU   246      72.696  55.511 104.485  1.00  0.00           H  
ATOM   3830  HG  LEU   246      70.453  54.982 106.385  1.00  0.00           H  
ATOM   3831 HD11 LEU   246      70.893  54.452 103.493  1.00  0.00           H  
ATOM   3832 HD12 LEU   246      69.800  53.345 104.330  1.00  0.00           H  
ATOM   3833 HD13 LEU   246      69.357  55.058 104.324  1.00  0.00           H  
ATOM   3834 HD21 LEU   246      72.781  53.566 106.452  1.00  0.00           H  
ATOM   3835 HD22 LEU   246      71.387  52.565 106.144  1.00  0.00           H  
ATOM   3836 HD23 LEU   246      72.373  53.001 104.874  1.00  0.00           H  
ATOM   3837  N   LEU   247      75.003  57.431 105.714  1.00  0.00           N  
ATOM   3838  CA  LEU   247      76.000  58.371 105.150  1.00  0.00           C  
ATOM   3839  C   LEU   247      76.208  57.984 103.710  1.00  0.00           C  
ATOM   3840  O   LEU   247      76.696  56.849 103.480  1.00  0.00           O  
ATOM   3841  CB  LEU   247      77.256  58.412 106.058  1.00  0.00           C  
ATOM   3842  CG  LEU   247      78.623  58.786 105.453  1.00  0.00           C  
ATOM   3843  CD1 LEU   247      78.681  60.142 104.854  1.00  0.00           C  
ATOM   3844  CD2 LEU   247      79.712  58.772 106.572  1.00  0.00           C  
ATOM   3845  H   LEU   247      75.347  56.509 105.942  1.00  0.00           H  
ATOM   3846  HA  LEU   247      75.423  59.296 105.155  1.00  0.00           H  
ATOM   3847  HB2 LEU   247      77.000  59.082 106.879  1.00  0.00           H  
ATOM   3848  HB3 LEU   247      77.458  57.455 106.538  1.00  0.00           H  
ATOM   3849  HG  LEU   247      78.883  58.051 104.691  1.00  0.00           H  
ATOM   3850 HD11 LEU   247      77.793  60.277 104.237  1.00  0.00           H  
ATOM   3851 HD12 LEU   247      78.667  60.863 105.672  1.00  0.00           H  
ATOM   3852 HD13 LEU   247      79.621  60.370 104.353  1.00  0.00           H  
ATOM   3853 HD21 LEU   247      80.454  59.521 106.294  1.00  0.00           H  
ATOM   3854 HD22 LEU   247      79.379  59.162 107.534  1.00  0.00           H  
ATOM   3855 HD23 LEU   247      80.127  57.769 106.667  1.00  0.00           H  
ATOM   3856  N   PHE   248      76.019  58.945 102.806  1.00  0.00           N  
ATOM   3857  CA  PHE   248      76.442  58.843 101.365  1.00  0.00           C  
ATOM   3858  C   PHE   248      77.409  60.005 101.140  1.00  0.00           C  
ATOM   3859  O   PHE   248      77.352  61.095 101.659  1.00  0.00           O  
ATOM   3860  CB  PHE   248      75.286  58.898 100.381  1.00  0.00           C  
ATOM   3861  CG  PHE   248      74.349  57.699 100.522  1.00  0.00           C  
ATOM   3862  CD1 PHE   248      73.162  57.807 101.293  1.00  0.00           C  
ATOM   3863  CD2 PHE   248      74.644  56.530  99.859  1.00  0.00           C  
ATOM   3864  CE1 PHE   248      72.363  56.632 101.521  1.00  0.00           C  
ATOM   3865  CE2 PHE   248      73.836  55.352 100.061  1.00  0.00           C  
ATOM   3866  CZ  PHE   248      72.734  55.411 100.923  1.00  0.00           C  
ATOM   3867  H   PHE   248      75.512  59.757 103.128  1.00  0.00           H  
ATOM   3868  HA  PHE   248      76.942  57.892 101.180  1.00  0.00           H  
ATOM   3869  HB2 PHE   248      74.673  59.768 100.617  1.00  0.00           H  
ATOM   3870  HB3 PHE   248      75.599  58.997  99.342  1.00  0.00           H  
ATOM   3871  HD1 PHE   248      72.900  58.793 101.647  1.00  0.00           H  
ATOM   3872  HD2 PHE   248      75.458  56.367  99.168  1.00  0.00           H  
ATOM   3873  HE1 PHE   248      71.408  56.678 102.023  1.00  0.00           H  
ATOM   3874  HE2 PHE   248      73.949  54.387  99.591  1.00  0.00           H  
ATOM   3875  HZ  PHE   248      72.018  54.603 100.941  1.00  0.00           H  
ATOM   3876  N   PHE   249      78.448  59.675 100.265  1.00  0.00           N  
ATOM   3877  CA  PHE   249      79.361  60.686  99.669  1.00  0.00           C  
ATOM   3878  C   PHE   249      78.994  61.037  98.198  1.00  0.00           C  
ATOM   3879  O   PHE   249      78.348  60.219  97.568  1.00  0.00           O  
ATOM   3880  CB  PHE   249      80.852  60.199  99.737  1.00  0.00           C  
ATOM   3881  CG  PHE   249      81.507  60.190 101.190  1.00  0.00           C  
ATOM   3882  CD1 PHE   249      81.421  59.082 102.053  1.00  0.00           C  
ATOM   3883  CD2 PHE   249      82.108  61.355 101.718  1.00  0.00           C  
ATOM   3884  CE1 PHE   249      81.892  59.118 103.342  1.00  0.00           C  
ATOM   3885  CE2 PHE   249      82.465  61.435 103.104  1.00  0.00           C  
ATOM   3886  CZ  PHE   249      82.419  60.308 103.912  1.00  0.00           C  
ATOM   3887  H   PHE   249      78.444  58.692 100.034  1.00  0.00           H  
ATOM   3888  HA  PHE   249      79.162  61.546 100.308  1.00  0.00           H  
ATOM   3889  HB2 PHE   249      80.812  59.141  99.475  1.00  0.00           H  
ATOM   3890  HB3 PHE   249      81.478  60.768  99.050  1.00  0.00           H  
ATOM   3891  HD1 PHE   249      80.904  58.210 101.679  1.00  0.00           H  
ATOM   3892  HD2 PHE   249      82.319  62.171 101.042  1.00  0.00           H  
ATOM   3893  HE1 PHE   249      81.869  58.248 103.980  1.00  0.00           H  
ATOM   3894  HE2 PHE   249      82.992  62.311 103.450  1.00  0.00           H  
ATOM   3895  HZ  PHE   249      82.821  60.295 104.914  1.00  0.00           H  
ATOM   3896  N   VAL   250      79.351  62.300  97.777  1.00  0.00           N  
ATOM   3897  CA  VAL   250      79.044  62.972  96.498  1.00  0.00           C  
ATOM   3898  C   VAL   250      80.278  63.711  95.879  1.00  0.00           C  
ATOM   3899  O   VAL   250      80.730  64.780  96.338  1.00  0.00           O  
ATOM   3900  CB  VAL   250      77.779  63.866  96.694  1.00  0.00           C  
ATOM   3901  CG1 VAL   250      77.223  64.239  95.290  1.00  0.00           C  
ATOM   3902  CG2 VAL   250      76.714  63.159  97.635  1.00  0.00           C  
ATOM   3903  H   VAL   250      79.741  62.845  98.532  1.00  0.00           H  
ATOM   3904  HA  VAL   250      78.775  62.107  95.893  1.00  0.00           H  
ATOM   3905  HB  VAL   250      78.027  64.809  97.181  1.00  0.00           H  
ATOM   3906 HG11 VAL   250      76.202  64.552  95.509  1.00  0.00           H  
ATOM   3907 HG12 VAL   250      77.813  64.929  94.688  1.00  0.00           H  
ATOM   3908 HG13 VAL   250      77.247  63.383  94.615  1.00  0.00           H  
ATOM   3909 HG21 VAL   250      75.726  63.619  97.642  1.00  0.00           H  
ATOM   3910 HG22 VAL   250      76.756  62.099  97.387  1.00  0.00           H  
ATOM   3911 HG23 VAL   250      77.068  63.230  98.663  1.00  0.00           H  
ATOM   3912  N   GLU   251      80.718  63.206  94.706  1.00  0.00           N  
ATOM   3913  CA  GLU   251      81.790  63.779  93.801  1.00  0.00           C  
ATOM   3914  C   GLU   251      81.147  64.572  92.642  1.00  0.00           C  
ATOM   3915  O   GLU   251      80.194  64.046  92.009  1.00  0.00           O  
ATOM   3916  CB  GLU   251      82.827  62.705  93.334  1.00  0.00           C  
ATOM   3917  CG  GLU   251      82.293  61.518  92.554  1.00  0.00           C  
ATOM   3918  CD  GLU   251      83.430  60.781  91.798  1.00  0.00           C  
ATOM   3919  OE1 GLU   251      83.198  59.984  90.857  1.00  0.00           O  
ATOM   3920  OE2 GLU   251      84.617  61.047  92.146  1.00  0.00           O1-
ATOM   3921  H   GLU   251      80.066  62.553  94.295  1.00  0.00           H  
ATOM   3922  HA  GLU   251      82.339  64.517  94.386  1.00  0.00           H  
ATOM   3923  HB2 GLU   251      83.529  63.246  92.699  1.00  0.00           H  
ATOM   3924  HB3 GLU   251      83.453  62.451  94.190  1.00  0.00           H  
ATOM   3925  HG2 GLU   251      81.791  60.837  93.242  1.00  0.00           H  
ATOM   3926  HG3 GLU   251      81.492  61.741  91.849  1.00  0.00           H  
ATOM   3927  N   GLY   252      81.773  65.708  92.212  1.00  0.00           N  
ATOM   3928  CA  GLY   252      81.396  66.510  91.006  1.00  0.00           C  
ATOM   3929  C   GLY   252      82.245  66.074  89.755  1.00  0.00           C  
ATOM   3930  O   GLY   252      83.415  65.933  89.915  1.00  0.00           O  
ATOM   3931  H   GLY   252      82.552  65.991  92.789  1.00  0.00           H  
ATOM   3932  HA2 GLY   252      80.335  66.456  90.765  1.00  0.00           H  
ATOM   3933  HA3 GLY   252      81.562  67.565  91.226  1.00  0.00           H  
ATOM   3934  N   LEU   253      81.574  65.970  88.604  1.00  0.00           N  
ATOM   3935  CA  LEU   253      82.200  65.187  87.503  1.00  0.00           C  
ATOM   3936  C   LEU   253      82.724  66.084  86.390  1.00  0.00           C  
ATOM   3937  O   LEU   253      83.574  65.573  85.639  1.00  0.00           O  
ATOM   3938  CB  LEU   253      81.291  64.158  86.942  1.00  0.00           C  
ATOM   3939  CG  LEU   253      80.672  63.140  87.992  1.00  0.00           C  
ATOM   3940  CD1 LEU   253      80.016  61.954  87.225  1.00  0.00           C  
ATOM   3941  CD2 LEU   253      81.615  62.608  89.031  1.00  0.00           C  
ATOM   3942  H   LEU   253      80.569  66.072  88.610  1.00  0.00           H  
ATOM   3943  HA  LEU   253      83.137  64.731  87.825  1.00  0.00           H  
ATOM   3944  HB2 LEU   253      80.477  64.544  86.329  1.00  0.00           H  
ATOM   3945  HB3 LEU   253      81.816  63.527  86.224  1.00  0.00           H  
ATOM   3946  HG  LEU   253      79.822  63.550  88.537  1.00  0.00           H  
ATOM   3947 HD11 LEU   253      79.764  61.056  87.790  1.00  0.00           H  
ATOM   3948 HD12 LEU   253      79.040  62.314  86.900  1.00  0.00           H  
ATOM   3949 HD13 LEU   253      80.634  61.718  86.359  1.00  0.00           H  
ATOM   3950 HD21 LEU   253      81.098  61.751  89.463  1.00  0.00           H  
ATOM   3951 HD22 LEU   253      82.551  62.293  88.570  1.00  0.00           H  
ATOM   3952 HD23 LEU   253      81.804  63.338  89.818  1.00  0.00           H  
ATOM   3953  N   CYS   254      82.159  67.374  86.255  1.00  0.00           N  
ATOM   3954  CA  CYS   254      82.428  68.365  85.309  1.00  0.00           C  
ATOM   3955  C   CYS   254      82.291  69.721  85.865  1.00  0.00           C  
ATOM   3956  O   CYS   254      81.535  69.977  86.859  1.00  0.00           O  
ATOM   3957  CB  CYS   254      81.542  68.178  84.019  1.00  0.00           C  
ATOM   3958  SG  CYS   254      81.686  66.515  83.396  1.00  0.00           S  
ATOM   3959  H   CYS   254      81.527  67.605  87.008  1.00  0.00           H  
ATOM   3960  HA  CYS   254      83.471  68.225  85.023  1.00  0.00           H  
ATOM   3961  HB2 CYS   254      80.529  68.380  84.367  1.00  0.00           H  
ATOM   3962  HB3 CYS   254      81.712  68.944  83.262  1.00  0.00           H  
ATOM   3963  HG  CYS   254      82.805  66.656  82.679  1.00  0.00           H  
ATOM   3964  N   PHE   255      83.109  70.696  85.313  1.00  0.00           N  
ATOM   3965  CA  PHE   255      83.204  72.122  85.751  1.00  0.00           C  
ATOM   3966  C   PHE   255      82.039  73.027  85.334  1.00  0.00           C  
ATOM   3967  O   PHE   255      81.385  72.654  84.341  1.00  0.00           O  
ATOM   3968  CB  PHE   255      84.513  72.651  85.205  1.00  0.00           C  
ATOM   3969  CG  PHE   255      85.699  72.250  86.123  1.00  0.00           C  
ATOM   3970  CD1 PHE   255      85.972  73.153  87.189  1.00  0.00           C  
ATOM   3971  CD2 PHE   255      86.450  71.155  85.820  1.00  0.00           C  
ATOM   3972  CE1 PHE   255      87.136  72.857  87.998  1.00  0.00           C  
ATOM   3973  CE2 PHE   255      87.534  70.897  86.653  1.00  0.00           C  
ATOM   3974  CZ  PHE   255      87.938  71.759  87.745  1.00  0.00           C  
ATOM   3975  H   PHE   255      83.549  70.528  84.420  1.00  0.00           H  
ATOM   3976  HA  PHE   255      83.286  72.146  86.837  1.00  0.00           H  
ATOM   3977  HB2 PHE   255      84.710  72.401  84.163  1.00  0.00           H  
ATOM   3978  HB3 PHE   255      84.393  73.734  85.214  1.00  0.00           H  
ATOM   3979  HD1 PHE   255      85.445  74.066  87.423  1.00  0.00           H  
ATOM   3980  HD2 PHE   255      86.248  70.627  84.900  1.00  0.00           H  
ATOM   3981  HE1 PHE   255      87.319  73.621  88.740  1.00  0.00           H  
ATOM   3982  HE2 PHE   255      88.096  69.984  86.523  1.00  0.00           H  
ATOM   3983  HZ  PHE   255      88.751  71.550  88.424  1.00  0.00           H  
ATOM   3984  N   PRO   256      81.667  74.140  86.021  1.00  0.00           N  
ATOM   3985  CA  PRO   256      80.831  75.216  85.641  1.00  0.00           C  
ATOM   3986  C   PRO   256      81.267  75.599  84.188  1.00  0.00           C  
ATOM   3987  O   PRO   256      82.446  75.663  83.884  1.00  0.00           O  
ATOM   3988  CB  PRO   256      80.917  76.384  86.651  1.00  0.00           C  
ATOM   3989  CG  PRO   256      81.044  75.541  87.903  1.00  0.00           C  
ATOM   3990  CD  PRO   256      82.081  74.481  87.380  1.00  0.00           C  
ATOM   3991  HA  PRO   256      79.789  74.922  85.515  1.00  0.00           H  
ATOM   3992  HB2 PRO   256      81.744  77.032  86.360  1.00  0.00           H  
ATOM   3993  HB3 PRO   256      80.090  77.092  86.682  1.00  0.00           H  
ATOM   3994  HG2 PRO   256      81.282  76.191  88.745  1.00  0.00           H  
ATOM   3995  HG3 PRO   256      80.138  75.006  88.191  1.00  0.00           H  
ATOM   3996  HD2 PRO   256      83.039  75.001  87.401  1.00  0.00           H  
ATOM   3997  HD3 PRO   256      82.139  73.560  87.960  1.00  0.00           H  
ATOM   3998  N   ASP   257      80.184  75.726  83.329  1.00  0.00           N  
ATOM   3999  CA  ASP   257      80.372  75.861  81.871  1.00  0.00           C  
ATOM   4000  C   ASP   257      79.185  76.686  81.397  1.00  0.00           C  
ATOM   4001  O   ASP   257      78.204  76.939  82.058  1.00  0.00           O  
ATOM   4002  CB  ASP   257      80.440  74.444  81.301  1.00  0.00           C  
ATOM   4003  CG  ASP   257      80.926  74.234  79.947  1.00  0.00           C  
ATOM   4004  OD1 ASP   257      81.390  75.218  79.272  1.00  0.00           O  
ATOM   4005  OD2 ASP   257      81.232  73.056  79.646  1.00  0.00           O1-
ATOM   4006  H   ASP   257      79.329  76.024  83.777  1.00  0.00           H  
ATOM   4007  HA  ASP   257      81.295  76.434  81.779  1.00  0.00           H  
ATOM   4008  HB2 ASP   257      80.974  73.816  82.015  1.00  0.00           H  
ATOM   4009  HB3 ASP   257      79.426  74.045  81.310  1.00  0.00           H  
ATOM   4010  N   GLU   258      79.316  76.875  80.088  1.00  0.00           N  
ATOM   4011  CA  GLU   258      78.392  77.684  79.266  1.00  0.00           C  
ATOM   4012  C   GLU   258      77.077  76.941  79.198  1.00  0.00           C  
ATOM   4013  O   GLU   258      77.015  75.783  78.660  1.00  0.00           O  
ATOM   4014  CB  GLU   258      79.019  78.053  77.911  1.00  0.00           C  
ATOM   4015  CG  GLU   258      77.991  78.762  77.035  1.00  0.00           C  
ATOM   4016  CD  GLU   258      77.153  79.938  77.600  1.00  0.00           C  
ATOM   4017  OE1 GLU   258      77.568  80.812  78.326  1.00  0.00           O  
ATOM   4018  OE2 GLU   258      75.923  79.949  77.339  1.00  0.00           O1-
ATOM   4019  H   GLU   258      80.209  76.693  79.654  1.00  0.00           H  
ATOM   4020  HA  GLU   258      78.253  78.604  79.834  1.00  0.00           H  
ATOM   4021  HB2 GLU   258      79.884  78.670  78.156  1.00  0.00           H  
ATOM   4022  HB3 GLU   258      79.428  77.214  77.349  1.00  0.00           H  
ATOM   4023  HG2 GLU   258      78.594  79.202  76.240  1.00  0.00           H  
ATOM   4024  HG3 GLU   258      77.372  78.016  76.536  1.00  0.00           H  
ATOM   4025  N   GLY   259      76.012  77.604  79.712  1.00  0.00           N  
ATOM   4026  CA  GLY   259      74.692  77.090  80.049  1.00  0.00           C  
ATOM   4027  C   GLY   259      74.674  76.130  81.247  1.00  0.00           C  
ATOM   4028  O   GLY   259      73.660  75.510  81.415  1.00  0.00           O  
ATOM   4029  H   GLY   259      76.133  78.554  80.032  1.00  0.00           H  
ATOM   4030  HA2 GLY   259      74.000  77.877  80.349  1.00  0.00           H  
ATOM   4031  HA3 GLY   259      74.192  76.586  79.222  1.00  0.00           H  
ATOM   4032  N   PHE   260      75.676  76.027  82.081  1.00  0.00           N  
ATOM   4033  CA  PHE   260      75.752  75.304  83.299  1.00  0.00           C  
ATOM   4034  C   PHE   260      76.089  76.117  84.508  1.00  0.00           C  
ATOM   4035  O   PHE   260      77.248  76.391  84.734  1.00  0.00           O  
ATOM   4036  CB  PHE   260      76.676  74.091  83.067  1.00  0.00           C  
ATOM   4037  CG  PHE   260      76.640  73.079  84.198  1.00  0.00           C  
ATOM   4038  CD1 PHE   260      75.491  72.337  84.602  1.00  0.00           C  
ATOM   4039  CD2 PHE   260      77.867  72.874  84.925  1.00  0.00           C  
ATOM   4040  CE1 PHE   260      75.616  71.404  85.701  1.00  0.00           C  
ATOM   4041  CE2 PHE   260      78.022  71.973  85.971  1.00  0.00           C  
ATOM   4042  CZ  PHE   260      76.872  71.193  86.380  1.00  0.00           C  
ATOM   4043  H   PHE   260      76.494  76.505  81.730  1.00  0.00           H  
ATOM   4044  HA  PHE   260      74.767  74.893  83.519  1.00  0.00           H  
ATOM   4045  HB2 PHE   260      76.337  73.580  82.166  1.00  0.00           H  
ATOM   4046  HB3 PHE   260      77.687  74.431  82.841  1.00  0.00           H  
ATOM   4047  HD1 PHE   260      74.548  72.467  84.093  1.00  0.00           H  
ATOM   4048  HD2 PHE   260      78.727  73.381  84.512  1.00  0.00           H  
ATOM   4049  HE1 PHE   260      74.865  70.684  85.991  1.00  0.00           H  
ATOM   4050  HE2 PHE   260      78.989  71.618  86.296  1.00  0.00           H  
ATOM   4051  HZ  PHE   260      76.996  70.364  87.061  1.00  0.00           H  
ATOM   4052  N   SER   261      75.080  76.493  85.344  1.00  0.00           N  
ATOM   4053  CA  SER   261      75.296  77.398  86.509  1.00  0.00           C  
ATOM   4054  C   SER   261      76.019  76.743  87.753  1.00  0.00           C  
ATOM   4055  O   SER   261      75.898  77.337  88.847  1.00  0.00           O  
ATOM   4056  CB  SER   261      73.941  77.993  86.921  1.00  0.00           C  
ATOM   4057  OG  SER   261      73.186  78.602  85.880  1.00  0.00           O  
ATOM   4058  H   SER   261      74.137  76.184  85.155  1.00  0.00           H  
ATOM   4059  HA  SER   261      75.954  78.194  86.163  1.00  0.00           H  
ATOM   4060  HB2 SER   261      73.349  77.237  87.436  1.00  0.00           H  
ATOM   4061  HB3 SER   261      73.983  78.791  87.663  1.00  0.00           H  
ATOM   4062  HG  SER   261      73.644  79.387  85.572  1.00  0.00           H  
ATOM   4063  N   GLY   262      76.681  75.639  87.575  1.00  0.00           N  
ATOM   4064  CA  GLY   262      77.187  74.714  88.536  1.00  0.00           C  
ATOM   4065  C   GLY   262      76.172  74.200  89.487  1.00  0.00           C  
ATOM   4066  O   GLY   262      76.548  73.378  90.349  1.00  0.00           O  
ATOM   4067  H   GLY   262      76.697  75.319  86.617  1.00  0.00           H  
ATOM   4068  HA2 GLY   262      77.716  73.890  88.057  1.00  0.00           H  
ATOM   4069  HA3 GLY   262      77.910  75.219  89.177  1.00  0.00           H  
ATOM   4070  N   LEU   263      74.887  74.559  89.398  1.00  0.00           N  
ATOM   4071  CA  LEU   263      73.859  74.018  90.383  1.00  0.00           C  
ATOM   4072  C   LEU   263      73.540  72.596  89.999  1.00  0.00           C  
ATOM   4073  O   LEU   263      73.400  72.251  88.821  1.00  0.00           O  
ATOM   4074  CB  LEU   263      72.547  74.929  90.333  1.00  0.00           C  
ATOM   4075  CG  LEU   263      72.992  76.206  91.175  1.00  0.00           C  
ATOM   4076  CD1 LEU   263      72.030  77.269  90.845  1.00  0.00           C  
ATOM   4077  CD2 LEU   263      72.911  76.059  92.680  1.00  0.00           C  
ATOM   4078  H   LEU   263      74.647  74.952  88.499  1.00  0.00           H  
ATOM   4079  HA  LEU   263      74.211  74.139  91.407  1.00  0.00           H  
ATOM   4080  HB2 LEU   263      72.151  75.204  89.355  1.00  0.00           H  
ATOM   4081  HB3 LEU   263      71.764  74.506  90.962  1.00  0.00           H  
ATOM   4082  HG  LEU   263      73.964  76.572  90.844  1.00  0.00           H  
ATOM   4083 HD11 LEU   263      72.218  77.746  89.883  1.00  0.00           H  
ATOM   4084 HD12 LEU   263      70.971  77.010  90.841  1.00  0.00           H  
ATOM   4085 HD13 LEU   263      72.297  78.062  91.543  1.00  0.00           H  
ATOM   4086 HD21 LEU   263      73.465  75.229  93.117  1.00  0.00           H  
ATOM   4087 HD22 LEU   263      73.318  76.974  93.110  1.00  0.00           H  
ATOM   4088 HD23 LEU   263      71.878  75.976  93.018  1.00  0.00           H  
ATOM   4089  N   VAL   264      73.281  71.743  91.039  1.00  0.00           N  
ATOM   4090  CA  VAL   264      72.880  70.377  90.938  1.00  0.00           C  
ATOM   4091  C   VAL   264      72.055  69.970  92.120  1.00  0.00           C  
ATOM   4092  O   VAL   264      72.293  70.412  93.288  1.00  0.00           O  
ATOM   4093  CB  VAL   264      74.075  69.351  90.702  1.00  0.00           C  
ATOM   4094  CG1 VAL   264      74.653  69.568  89.297  1.00  0.00           C  
ATOM   4095  CG2 VAL   264      75.194  69.592  91.744  1.00  0.00           C  
ATOM   4096  H   VAL   264      73.341  72.073  91.992  1.00  0.00           H  
ATOM   4097  HA  VAL   264      72.176  70.416  90.107  1.00  0.00           H  
ATOM   4098  HB  VAL   264      73.612  68.365  90.746  1.00  0.00           H  
ATOM   4099 HG11 VAL   264      75.209  70.485  89.104  1.00  0.00           H  
ATOM   4100 HG12 VAL   264      75.323  68.752  89.024  1.00  0.00           H  
ATOM   4101 HG13 VAL   264      73.869  69.519  88.542  1.00  0.00           H  
ATOM   4102 HG21 VAL   264      76.040  68.910  91.651  1.00  0.00           H  
ATOM   4103 HG22 VAL   264      75.504  70.634  91.668  1.00  0.00           H  
ATOM   4104 HG23 VAL   264      74.742  69.367  92.711  1.00  0.00           H  
ATOM   4105  N   SER   265      70.932  69.188  91.916  1.00  0.00           N  
ATOM   4106  CA  SER   265      70.019  68.697  92.898  1.00  0.00           C  
ATOM   4107  C   SER   265      69.961  67.203  93.051  1.00  0.00           C  
ATOM   4108  O   SER   265      70.351  66.479  92.126  1.00  0.00           O  
ATOM   4109  CB  SER   265      68.659  69.364  92.924  1.00  0.00           C  
ATOM   4110  OG  SER   265      68.006  69.465  91.684  1.00  0.00           O  
ATOM   4111  H   SER   265      70.771  68.888  90.965  1.00  0.00           H  
ATOM   4112  HA  SER   265      70.419  69.010  93.862  1.00  0.00           H  
ATOM   4113  HB2 SER   265      68.043  68.902  93.695  1.00  0.00           H  
ATOM   4114  HB3 SER   265      68.819  70.417  93.158  1.00  0.00           H  
ATOM   4115  HG  SER   265      67.765  70.381  91.528  1.00  0.00           H  
ATOM   4116  N   ILE   266      69.599  66.729  94.249  1.00  0.00           N  
ATOM   4117  CA  ILE   266      69.248  65.340  94.509  1.00  0.00           C  
ATOM   4118  C   ILE   266      67.912  65.250  95.271  1.00  0.00           C  
ATOM   4119  O   ILE   266      67.539  66.296  95.937  1.00  0.00           O  
ATOM   4120  CB  ILE   266      70.437  64.612  95.164  1.00  0.00           C  
ATOM   4121  CG1 ILE   266      71.736  64.644  94.390  1.00  0.00           C  
ATOM   4122  CG2 ILE   266      70.096  63.170  95.474  1.00  0.00           C  
ATOM   4123  CD1 ILE   266      72.675  65.840  94.668  1.00  0.00           C  
ATOM   4124  H   ILE   266      69.606  67.295  95.085  1.00  0.00           H  
ATOM   4125  HA  ILE   266      68.982  64.848  93.573  1.00  0.00           H  
ATOM   4126  HB  ILE   266      70.626  65.222  96.048  1.00  0.00           H  
ATOM   4127 HG12 ILE   266      72.381  63.792  94.606  1.00  0.00           H  
ATOM   4128 HG13 ILE   266      71.621  64.448  93.324  1.00  0.00           H  
ATOM   4129 HG21 ILE   266      70.908  62.561  95.872  1.00  0.00           H  
ATOM   4130 HG22 ILE   266      69.324  63.143  96.243  1.00  0.00           H  
ATOM   4131 HG23 ILE   266      69.767  62.632  94.585  1.00  0.00           H  
ATOM   4132 HD11 ILE   266      72.131  66.784  94.697  1.00  0.00           H  
ATOM   4133 HD12 ILE   266      73.116  65.701  95.655  1.00  0.00           H  
ATOM   4134 HD13 ILE   266      73.485  65.839  93.939  1.00  0.00           H  
ATOM   4135  N   HIE   267      67.171  64.202  95.171  1.00  0.00           N  
ATOM   4136  CA  HIE   267      65.843  63.993  95.774  1.00  0.00           C  
ATOM   4137  C   HIE   267      65.560  62.617  96.407  1.00  0.00           C  
ATOM   4138  O   HIE   267      66.241  61.640  96.114  1.00  0.00           O  
ATOM   4139  CB  HIE   267      64.860  64.214  94.623  1.00  0.00           C  
ATOM   4140  CG  HIE   267      65.228  65.262  93.609  1.00  0.00           C  
ATOM   4141  CD2 HIE   267      65.964  64.951  92.453  1.00  0.00           C  
ATOM   4142  ND1 HIE   267      65.161  66.648  93.733  1.00  0.00           N  
ATOM   4143  CE1 HIE   267      65.863  67.130  92.686  1.00  0.00           C  
ATOM   4144  NE2 HIE   267      66.306  66.171  91.914  1.00  0.00           N  
ATOM   4145  H   HIE   267      67.470  63.580  94.434  1.00  0.00           H  
ATOM   4146  HA  HIE   267      65.785  64.663  96.632  1.00  0.00           H  
ATOM   4147  HB2 HIE   267      64.734  63.286  94.065  1.00  0.00           H  
ATOM   4148  HB3 HIE   267      63.844  64.281  95.010  1.00  0.00           H  
ATOM   4149  HD2 HIE   267      66.453  63.992  92.358  1.00  0.00           H  
ATOM   4150  HE1 HIE   267      65.965  68.162  92.386  1.00  0.00           H  
ATOM   4151  HE2 HIE   267      66.834  66.342  91.071  1.00  0.00           H  
ATOM   4152  N   VAL   268      64.587  62.476  97.274  1.00  0.00           N  
ATOM   4153  CA  VAL   268      64.128  61.204  97.789  1.00  0.00           C  
ATOM   4154  C   VAL   268      62.591  61.222  97.886  1.00  0.00           C  
ATOM   4155  O   VAL   268      61.992  62.195  98.208  1.00  0.00           O  
ATOM   4156  CB  VAL   268      64.888  60.819  99.016  1.00  0.00           C  
ATOM   4157  CG1 VAL   268      64.492  61.693 100.218  1.00  0.00           C  
ATOM   4158  CG2 VAL   268      64.734  59.339  99.396  1.00  0.00           C  
ATOM   4159  H   VAL   268      64.163  63.305  97.664  1.00  0.00           H  
ATOM   4160  HA  VAL   268      64.363  60.391  97.102  1.00  0.00           H  
ATOM   4161  HB  VAL   268      65.960  61.007  98.963  1.00  0.00           H  
ATOM   4162 HG11 VAL   268      63.409  61.718 100.346  1.00  0.00           H  
ATOM   4163 HG12 VAL   268      64.960  61.221 101.082  1.00  0.00           H  
ATOM   4164 HG13 VAL   268      64.834  62.725 100.147  1.00  0.00           H  
ATOM   4165 HG21 VAL   268      65.445  58.950 100.125  1.00  0.00           H  
ATOM   4166 HG22 VAL   268      63.741  59.325  99.845  1.00  0.00           H  
ATOM   4167 HG23 VAL   268      64.685  58.725  98.497  1.00  0.00           H  
ATOM   4168  N   SER   269      61.900  60.048  97.670  1.00  0.00           N  
ATOM   4169  CA  SER   269      60.467  59.990  97.471  1.00  0.00           C  
ATOM   4170  C   SER   269      59.822  58.729  98.135  1.00  0.00           C  
ATOM   4171  O   SER   269      60.484  57.650  97.984  1.00  0.00           O  
ATOM   4172  CB  SER   269      59.961  60.159  96.055  1.00  0.00           C  
ATOM   4173  OG  SER   269      58.530  60.168  95.967  1.00  0.00           O  
ATOM   4174  H   SER   269      62.415  59.195  97.501  1.00  0.00           H  
ATOM   4175  HA  SER   269      60.077  60.818  98.063  1.00  0.00           H  
ATOM   4176  HB2 SER   269      60.136  61.209  95.819  1.00  0.00           H  
ATOM   4177  HB3 SER   269      60.421  59.557  95.271  1.00  0.00           H  
ATOM   4178  HG  SER   269      58.186  60.909  96.471  1.00  0.00           H  
ATOM   4179  N   LEU   270      58.672  58.813  98.851  1.00  0.00           N  
ATOM   4180  CA  LEU   270      57.971  57.651  99.313  1.00  0.00           C  
ATOM   4181  C   LEU   270      56.864  57.364  98.262  1.00  0.00           C  
ATOM   4182  O   LEU   270      56.236  58.324  97.730  1.00  0.00           O  
ATOM   4183  CB  LEU   270      57.373  58.088 100.670  1.00  0.00           C  
ATOM   4184  CG  LEU   270      56.179  57.183 101.171  1.00  0.00           C  
ATOM   4185  CD1 LEU   270      56.757  55.928 101.857  1.00  0.00           C  
ATOM   4186  CD2 LEU   270      55.497  58.034 102.271  1.00  0.00           C  
ATOM   4187  H   LEU   270      58.147  59.648  98.631  1.00  0.00           H  
ATOM   4188  HA  LEU   270      58.618  56.785  99.452  1.00  0.00           H  
ATOM   4189  HB2 LEU   270      58.177  58.062 101.405  1.00  0.00           H  
ATOM   4190  HB3 LEU   270      57.017  59.112 100.555  1.00  0.00           H  
ATOM   4191  HG  LEU   270      55.450  56.960 100.392  1.00  0.00           H  
ATOM   4192 HD11 LEU   270      55.951  55.243 102.123  1.00  0.00           H  
ATOM   4193 HD12 LEU   270      57.424  55.352 101.217  1.00  0.00           H  
ATOM   4194 HD13 LEU   270      57.351  56.223 102.723  1.00  0.00           H  
ATOM   4195 HD21 LEU   270      54.830  57.396 102.851  1.00  0.00           H  
ATOM   4196 HD22 LEU   270      56.235  58.357 103.005  1.00  0.00           H  
ATOM   4197 HD23 LEU   270      55.010  58.890 101.803  1.00  0.00           H  
ATOM   4198  N   LEU   271      56.496  56.102  98.065  1.00  0.00           N  
ATOM   4199  CA  LEU   271      55.571  55.675  97.067  1.00  0.00           C  
ATOM   4200  C   LEU   271      54.358  54.793  97.653  1.00  0.00           C  
ATOM   4201  O   LEU   271      54.485  54.233  98.730  1.00  0.00           O  
ATOM   4202  CB  LEU   271      56.380  54.883  96.057  1.00  0.00           C  
ATOM   4203  CG  LEU   271      57.475  55.678  95.259  1.00  0.00           C  
ATOM   4204  CD1 LEU   271      58.892  55.337  95.688  1.00  0.00           C  
ATOM   4205  CD2 LEU   271      57.366  55.517  93.739  1.00  0.00           C  
ATOM   4206  H   LEU   271      57.087  55.371  98.436  1.00  0.00           H  
ATOM   4207  HA  LEU   271      55.176  56.555  96.560  1.00  0.00           H  
ATOM   4208  HB2 LEU   271      56.889  54.087  96.602  1.00  0.00           H  
ATOM   4209  HB3 LEU   271      55.702  54.355  95.387  1.00  0.00           H  
ATOM   4210  HG  LEU   271      57.257  56.719  95.499  1.00  0.00           H  
ATOM   4211 HD11 LEU   271      59.573  56.046  95.216  1.00  0.00           H  
ATOM   4212 HD12 LEU   271      59.066  55.584  96.735  1.00  0.00           H  
ATOM   4213 HD13 LEU   271      59.097  54.307  95.396  1.00  0.00           H  
ATOM   4214 HD21 LEU   271      56.365  55.693  93.343  1.00  0.00           H  
ATOM   4215 HD22 LEU   271      58.021  56.252  93.271  1.00  0.00           H  
ATOM   4216 HD23 LEU   271      57.594  54.475  93.515  1.00  0.00           H  
ATOM   4217  N   GLU   272      53.152  54.862  97.038  1.00  0.00           N  
ATOM   4218  CA  GLU   272      51.944  54.004  97.440  1.00  0.00           C  
ATOM   4219  C   GLU   272      51.637  52.950  96.320  1.00  0.00           C  
ATOM   4220  O   GLU   272      51.783  53.297  95.173  1.00  0.00           O  
ATOM   4221  CB  GLU   272      50.831  54.967  97.895  1.00  0.00           C  
ATOM   4222  CG  GLU   272      49.533  54.503  98.584  1.00  0.00           C  
ATOM   4223  CD  GLU   272      48.755  55.682  99.188  1.00  0.00           C  
ATOM   4224  OE1 GLU   272      48.736  55.725 100.446  1.00  0.00           O  
ATOM   4225  OE2 GLU   272      48.291  56.627  98.494  1.00  0.00           O1-
ATOM   4226  H   GLU   272      53.052  55.202  96.093  1.00  0.00           H  
ATOM   4227  HA  GLU   272      52.240  53.411  98.305  1.00  0.00           H  
ATOM   4228  HB2 GLU   272      51.316  55.703  98.535  1.00  0.00           H  
ATOM   4229  HB3 GLU   272      50.560  55.347  96.910  1.00  0.00           H  
ATOM   4230  HG2 GLU   272      48.931  53.922  97.885  1.00  0.00           H  
ATOM   4231  HG3 GLU   272      49.735  53.783  99.378  1.00  0.00           H  
ATOM   4232  N   TYR   273      51.026  51.817  96.676  1.00  0.00           N  
ATOM   4233  CA  TYR   273      50.316  50.918  95.747  1.00  0.00           C  
ATOM   4234  C   TYR   273      48.769  51.217  95.714  1.00  0.00           C  
ATOM   4235  O   TYR   273      48.081  51.676  96.673  1.00  0.00           O  
ATOM   4236  CB  TYR   273      50.596  49.478  96.209  1.00  0.00           C  
ATOM   4237  CG  TYR   273      49.920  48.352  95.448  1.00  0.00           C  
ATOM   4238  CD1 TYR   273      48.765  47.819  95.865  1.00  0.00           C  
ATOM   4239  CD2 TYR   273      50.434  47.963  94.247  1.00  0.00           C  
ATOM   4240  CE1 TYR   273      48.075  46.852  95.113  1.00  0.00           C  
ATOM   4241  CE2 TYR   273      49.791  46.940  93.503  1.00  0.00           C  
ATOM   4242  CZ  TYR   273      48.637  46.357  93.943  1.00  0.00           C  
ATOM   4243  OH  TYR   273      47.948  45.425  93.276  1.00  0.00           O  
ATOM   4244  H   TYR   273      50.962  51.529  97.642  1.00  0.00           H  
ATOM   4245  HA  TYR   273      50.700  51.071  94.738  1.00  0.00           H  
ATOM   4246  HB2 TYR   273      51.654  49.304  96.009  1.00  0.00           H  
ATOM   4247  HB3 TYR   273      50.543  49.397  97.294  1.00  0.00           H  
ATOM   4248  HD1 TYR   273      48.391  48.156  96.820  1.00  0.00           H  
ATOM   4249  HD2 TYR   273      51.299  48.403  93.772  1.00  0.00           H  
ATOM   4250  HE1 TYR   273      47.130  46.442  95.438  1.00  0.00           H  
ATOM   4251  HE2 TYR   273      50.242  46.681  92.557  1.00  0.00           H  
ATOM   4252  HH  TYR   273      48.218  45.134  92.401  1.00  0.00           H  
ATOM   4253  N   MET   274      48.216  50.920  94.577  1.00  0.00           N  
ATOM   4254  CA  MET   274      46.697  50.781  94.487  1.00  0.00           C  
ATOM   4255  C   MET   274      46.328  49.704  93.371  1.00  0.00           C  
ATOM   4256  O   MET   274      45.338  49.018  93.714  1.00  0.00           O  
ATOM   4257  CB  MET   274      45.987  52.082  94.219  1.00  0.00           C  
ATOM   4258  CG  MET   274      44.414  51.998  93.979  1.00  0.00           C  
ATOM   4259  SD  MET   274      43.544  51.479  95.464  1.00  0.00           S  
ATOM   4260  CE  MET   274      42.490  50.259  94.619  1.00  0.00           C  
ATOM   4261  H   MET   274      48.752  50.593  93.785  1.00  0.00           H  
ATOM   4262  HA  MET   274      46.373  50.306  95.413  1.00  0.00           H  
ATOM   4263  HB2 MET   274      46.178  52.777  95.037  1.00  0.00           H  
ATOM   4264  HB3 MET   274      46.405  52.585  93.347  1.00  0.00           H  
ATOM   4265  HG2 MET   274      44.123  53.030  93.784  1.00  0.00           H  
ATOM   4266  HG3 MET   274      44.169  51.398  93.103  1.00  0.00           H  
ATOM   4267  HE1 MET   274      41.515  50.650  94.329  1.00  0.00           H  
ATOM   4268  HE2 MET   274      42.853  49.894  93.658  1.00  0.00           H  
ATOM   4269  HE3 MET   274      42.243  49.328  95.130  1.00  0.00           H  
ATOM   4270  N   ALA   275      47.095  49.555  92.346  1.00  0.00           N  
ATOM   4271  CA  ALA   275      46.663  48.679  91.200  1.00  0.00           C  
ATOM   4272  C   ALA   275      47.860  47.959  90.588  1.00  0.00           C  
ATOM   4273  O   ALA   275      48.901  48.542  90.408  1.00  0.00           O  
ATOM   4274  CB  ALA   275      45.856  49.426  90.111  1.00  0.00           C  
ATOM   4275  H   ALA   275      47.924  50.111  92.195  1.00  0.00           H  
ATOM   4276  HA  ALA   275      46.013  47.929  91.651  1.00  0.00           H  
ATOM   4277  HB1 ALA   275      46.390  50.182  89.536  1.00  0.00           H  
ATOM   4278  HB2 ALA   275      45.539  48.694  89.368  1.00  0.00           H  
ATOM   4279  HB3 ALA   275      44.933  49.854  90.502  1.00  0.00           H  
ATOM   4280  N   GLN   276      47.715  46.697  90.236  1.00  0.00           N  
ATOM   4281  CA  GLN   276      48.688  45.882  89.493  1.00  0.00           C  
ATOM   4282  C   GLN   276      48.820  46.423  88.059  1.00  0.00           C  
ATOM   4283  O   GLN   276      47.925  47.066  87.517  1.00  0.00           O  
ATOM   4284  CB  GLN   276      48.313  44.350  89.368  1.00  0.00           C  
ATOM   4285  CG  GLN   276      46.971  44.088  88.678  1.00  0.00           C  
ATOM   4286  CD  GLN   276      45.687  44.409  89.564  1.00  0.00           C  
ATOM   4287  NE2 GLN   276      44.533  44.708  89.036  1.00  0.00           N  
ATOM   4288  OE1 GLN   276      45.811  44.553  90.792  1.00  0.00           O  
ATOM   4289  H   GLN   276      46.873  46.240  90.557  1.00  0.00           H  
ATOM   4290  HA  GLN   276      49.639  45.949  90.021  1.00  0.00           H  
ATOM   4291  HB2 GLN   276      49.055  43.775  88.815  1.00  0.00           H  
ATOM   4292  HB3 GLN   276      48.295  43.916  90.368  1.00  0.00           H  
ATOM   4293  HG2 GLN   276      46.977  44.553  87.692  1.00  0.00           H  
ATOM   4294  HG3 GLN   276      46.919  43.052  88.344  1.00  0.00           H  
ATOM   4295 HE21 GLN   276      43.887  45.020  89.747  1.00  0.00           H  
ATOM   4296 HE22 GLN   276      44.357  44.739  88.041  1.00  0.00           H  
ATOM   4297  N   ASP   277      50.045  46.286  87.445  1.00  0.00           N  
ATOM   4298  CA  ASP   277      50.657  46.765  86.239  1.00  0.00           C  
ATOM   4299  C   ASP   277      50.745  48.274  86.037  1.00  0.00           C  
ATOM   4300  O   ASP   277      51.428  48.725  85.102  1.00  0.00           O  
ATOM   4301  CB  ASP   277      49.978  46.042  85.045  1.00  0.00           C  
ATOM   4302  CG  ASP   277      50.313  44.558  85.106  1.00  0.00           C  
ATOM   4303  OD1 ASP   277      49.431  43.759  84.695  1.00  0.00           O  
ATOM   4304  OD2 ASP   277      51.357  44.086  85.564  1.00  0.00           O1-
ATOM   4305  H   ASP   277      50.671  45.718  87.997  1.00  0.00           H  
ATOM   4306  HA  ASP   277      51.689  46.416  86.280  1.00  0.00           H  
ATOM   4307  HB2 ASP   277      48.904  46.181  85.173  1.00  0.00           H  
ATOM   4308  HB3 ASP   277      50.255  46.523  84.106  1.00  0.00           H  
ATOM   4309  N   ILE   278      50.130  49.075  86.928  1.00  0.00           N  
ATOM   4310  CA  ILE   278      50.319  50.520  87.012  1.00  0.00           C  
ATOM   4311  C   ILE   278      51.547  50.770  87.921  1.00  0.00           C  
ATOM   4312  O   ILE   278      51.697  50.225  89.011  1.00  0.00           O  
ATOM   4313  CB  ILE   278      49.054  51.124  87.727  1.00  0.00           C  
ATOM   4314  CG1 ILE   278      47.668  50.755  87.046  1.00  0.00           C  
ATOM   4315  CG2 ILE   278      49.037  52.674  87.991  1.00  0.00           C  
ATOM   4316  CD1 ILE   278      47.710  50.755  85.511  1.00  0.00           C  
ATOM   4317  H   ILE   278      49.554  48.635  87.632  1.00  0.00           H  
ATOM   4318  HA  ILE   278      50.321  50.954  86.012  1.00  0.00           H  
ATOM   4319  HB  ILE   278      49.089  50.621  88.693  1.00  0.00           H  
ATOM   4320 HG12 ILE   278      47.356  49.782  87.425  1.00  0.00           H  
ATOM   4321 HG13 ILE   278      46.932  51.540  87.221  1.00  0.00           H  
ATOM   4322 HG21 ILE   278      48.306  52.852  88.779  1.00  0.00           H  
ATOM   4323 HG22 ILE   278      49.977  52.955  88.466  1.00  0.00           H  
ATOM   4324 HG23 ILE   278      48.971  53.271  87.081  1.00  0.00           H  
ATOM   4325 HD11 ILE   278      46.707  50.471  85.193  1.00  0.00           H  
ATOM   4326 HD12 ILE   278      48.006  51.754  85.191  1.00  0.00           H  
ATOM   4327 HD13 ILE   278      48.346  49.980  85.084  1.00  0.00           H  
ATOM   4328  N   PRO   279      52.544  51.672  87.443  1.00  0.00           N  
ATOM   4329  CA  PRO   279      53.611  52.157  88.360  1.00  0.00           C  
ATOM   4330  C   PRO   279      52.972  52.734  89.701  1.00  0.00           C  
ATOM   4331  O   PRO   279      52.073  53.552  89.690  1.00  0.00           O  
ATOM   4332  CB  PRO   279      54.272  53.279  87.494  1.00  0.00           C  
ATOM   4333  CG  PRO   279      54.094  52.794  86.040  1.00  0.00           C  
ATOM   4334  CD  PRO   279      52.801  52.091  86.080  1.00  0.00           C  
ATOM   4335  HA  PRO   279      54.323  51.335  88.422  1.00  0.00           H  
ATOM   4336  HB2 PRO   279      53.784  54.250  87.573  1.00  0.00           H  
ATOM   4337  HB3 PRO   279      55.306  53.537  87.724  1.00  0.00           H  
ATOM   4338  HG2 PRO   279      54.174  53.650  85.371  1.00  0.00           H  
ATOM   4339  HG3 PRO   279      54.777  51.984  85.784  1.00  0.00           H  
ATOM   4340  HD2 PRO   279      51.975  52.696  85.708  1.00  0.00           H  
ATOM   4341  HD3 PRO   279      52.799  51.228  85.416  1.00  0.00           H  
ATOM   4342  N   LEU   280      53.704  52.524  90.849  1.00  0.00           N  
ATOM   4343  CA  LEU   280      53.523  53.265  92.118  1.00  0.00           C  
ATOM   4344  C   LEU   280      53.423  54.807  92.085  1.00  0.00           C  
ATOM   4345  O   LEU   280      54.239  55.468  91.419  1.00  0.00           O  
ATOM   4346  CB  LEU   280      54.522  52.882  93.234  1.00  0.00           C  
ATOM   4347  CG  LEU   280      54.784  51.360  93.461  1.00  0.00           C  
ATOM   4348  CD1 LEU   280      55.967  51.187  94.438  1.00  0.00           C  
ATOM   4349  CD2 LEU   280      53.671  50.646  94.147  1.00  0.00           C  
ATOM   4350  H   LEU   280      54.564  51.997  90.785  1.00  0.00           H  
ATOM   4351  HA  LEU   280      52.598  52.918  92.580  1.00  0.00           H  
ATOM   4352  HB2 LEU   280      55.445  53.446  93.094  1.00  0.00           H  
ATOM   4353  HB3 LEU   280      54.156  53.273  94.183  1.00  0.00           H  
ATOM   4354  HG  LEU   280      54.936  50.925  92.473  1.00  0.00           H  
ATOM   4355 HD11 LEU   280      56.002  50.154  94.785  1.00  0.00           H  
ATOM   4356 HD12 LEU   280      56.889  51.321  93.872  1.00  0.00           H  
ATOM   4357 HD13 LEU   280      55.757  51.843  95.283  1.00  0.00           H  
ATOM   4358 HD21 LEU   280      53.530  51.130  95.113  1.00  0.00           H  
ATOM   4359 HD22 LEU   280      52.788  50.781  93.522  1.00  0.00           H  
ATOM   4360 HD23 LEU   280      53.730  49.561  94.242  1.00  0.00           H  
ATOM   4361  N   THR   281      52.430  55.357  92.817  1.00  0.00           N  
ATOM   4362  CA  THR   281      52.144  56.788  92.964  1.00  0.00           C  
ATOM   4363  C   THR   281      53.032  57.417  93.931  1.00  0.00           C  
ATOM   4364  O   THR   281      53.187  56.954  95.097  1.00  0.00           O  
ATOM   4365  CB  THR   281      50.598  57.040  93.399  1.00  0.00           C  
ATOM   4366  CG2 THR   281      50.081  58.408  93.394  1.00  0.00           C  
ATOM   4367  OG1 THR   281      49.903  56.256  92.568  1.00  0.00           O  
ATOM   4368  H   THR   281      51.943  54.779  93.488  1.00  0.00           H  
ATOM   4369  HA  THR   281      52.250  57.248  91.981  1.00  0.00           H  
ATOM   4370  HB  THR   281      50.497  56.582  94.383  1.00  0.00           H  
ATOM   4371  HG1 THR   281      49.887  55.367  92.930  1.00  0.00           H  
ATOM   4372 HG21 THR   281      50.605  59.044  94.108  1.00  0.00           H  
ATOM   4373 HG22 THR   281      50.029  58.873  92.409  1.00  0.00           H  
ATOM   4374 HG23 THR   281      49.055  58.327  93.751  1.00  0.00           H  
ATOM   4375  N   PRO   282      53.856  58.472  93.493  1.00  0.00           N  
ATOM   4376  CA  PRO   282      54.775  59.165  94.412  1.00  0.00           C  
ATOM   4377  C   PRO   282      53.975  60.095  95.369  1.00  0.00           C  
ATOM   4378  O   PRO   282      53.214  60.995  94.981  1.00  0.00           O  
ATOM   4379  CB  PRO   282      55.657  60.080  93.498  1.00  0.00           C  
ATOM   4380  CG  PRO   282      54.867  60.231  92.176  1.00  0.00           C  
ATOM   4381  CD  PRO   282      54.033  58.944  92.200  1.00  0.00           C  
ATOM   4382  HA  PRO   282      55.363  58.517  95.063  1.00  0.00           H  
ATOM   4383  HB2 PRO   282      55.784  61.040  93.998  1.00  0.00           H  
ATOM   4384  HB3 PRO   282      56.622  59.590  93.366  1.00  0.00           H  
ATOM   4385  HG2 PRO   282      54.211  61.099  92.115  1.00  0.00           H  
ATOM   4386  HG3 PRO   282      55.597  60.215  91.367  1.00  0.00           H  
ATOM   4387  HD2 PRO   282      53.094  59.175  91.698  1.00  0.00           H  
ATOM   4388  HD3 PRO   282      54.543  58.194  91.595  1.00  0.00           H  
ATOM   4389  N   ILE   283      53.961  59.865  96.704  1.00  0.00           N  
ATOM   4390  CA  ILE   283      53.123  60.482  97.711  1.00  0.00           C  
ATOM   4391  C   ILE   283      53.823  61.515  98.659  1.00  0.00           C  
ATOM   4392  O   ILE   283      53.111  62.295  99.307  1.00  0.00           O  
ATOM   4393  CB  ILE   283      52.165  59.571  98.489  1.00  0.00           C  
ATOM   4394  CG1 ILE   283      52.986  58.642  99.411  1.00  0.00           C  
ATOM   4395  CG2 ILE   283      51.279  58.786  97.472  1.00  0.00           C  
ATOM   4396  CD1 ILE   283      52.101  58.252 100.619  1.00  0.00           C  
ATOM   4397  H   ILE   283      54.607  59.193  97.094  1.00  0.00           H  
ATOM   4398  HA  ILE   283      52.448  61.183  97.220  1.00  0.00           H  
ATOM   4399  HB  ILE   283      51.516  60.188  99.111  1.00  0.00           H  
ATOM   4400 HG12 ILE   283      53.260  57.728  98.884  1.00  0.00           H  
ATOM   4401 HG13 ILE   283      53.919  59.060  99.787  1.00  0.00           H  
ATOM   4402 HG21 ILE   283      51.899  57.984  97.071  1.00  0.00           H  
ATOM   4403 HG22 ILE   283      50.374  58.341  97.885  1.00  0.00           H  
ATOM   4404 HG23 ILE   283      51.020  59.429  96.631  1.00  0.00           H  
ATOM   4405 HD11 ILE   283      52.523  57.523 101.310  1.00  0.00           H  
ATOM   4406 HD12 ILE   283      51.992  59.120 101.270  1.00  0.00           H  
ATOM   4407 HD13 ILE   283      51.165  57.740 100.398  1.00  0.00           H  
ATOM   4408  N   PHE   284      55.195  61.541  98.705  1.00  0.00           N  
ATOM   4409  CA  PHE   284      56.048  62.598  99.301  1.00  0.00           C  
ATOM   4410  C   PHE   284      57.447  62.670  98.667  1.00  0.00           C  
ATOM   4411  O   PHE   284      57.965  61.727  98.115  1.00  0.00           O  
ATOM   4412  CB  PHE   284      56.263  62.254 100.809  1.00  0.00           C  
ATOM   4413  CG  PHE   284      57.278  63.066 101.524  1.00  0.00           C  
ATOM   4414  CD1 PHE   284      57.014  64.350 102.020  1.00  0.00           C  
ATOM   4415  CD2 PHE   284      58.610  62.506 101.587  1.00  0.00           C  
ATOM   4416  CE1 PHE   284      58.112  65.044 102.649  1.00  0.00           C  
ATOM   4417  CE2 PHE   284      59.698  63.242 102.133  1.00  0.00           C  
ATOM   4418  CZ  PHE   284      59.403  64.533 102.636  1.00  0.00           C  
ATOM   4419  H   PHE   284      55.540  60.802  98.109  1.00  0.00           H  
ATOM   4420  HA  PHE   284      55.520  63.545  99.193  1.00  0.00           H  
ATOM   4421  HB2 PHE   284      55.341  62.373 101.378  1.00  0.00           H  
ATOM   4422  HB3 PHE   284      56.446  61.190 100.959  1.00  0.00           H  
ATOM   4423  HD1 PHE   284      56.087  64.896 102.109  1.00  0.00           H  
ATOM   4424  HD2 PHE   284      58.751  61.496 101.233  1.00  0.00           H  
ATOM   4425  HE1 PHE   284      58.003  66.016 103.106  1.00  0.00           H  
ATOM   4426  HE2 PHE   284      60.733  62.940 102.074  1.00  0.00           H  
ATOM   4427  HZ  PHE   284      60.128  65.249 102.994  1.00  0.00           H  
ATOM   4428  N   THR   285      58.093  63.791  98.743  1.00  0.00           N  
ATOM   4429  CA  THR   285      59.438  64.118  98.250  1.00  0.00           C  
ATOM   4430  C   THR   285      60.219  65.154  99.059  1.00  0.00           C  
ATOM   4431  O   THR   285      59.700  66.240  99.370  1.00  0.00           O  
ATOM   4432  CB  THR   285      59.289  64.595  96.752  1.00  0.00           C  
ATOM   4433  CG2 THR   285      60.545  64.675  95.896  1.00  0.00           C  
ATOM   4434  OG1 THR   285      58.545  63.759  95.891  1.00  0.00           O  
ATOM   4435  H   THR   285      57.684  64.610  99.169  1.00  0.00           H  
ATOM   4436  HA  THR   285      59.991  63.179  98.258  1.00  0.00           H  
ATOM   4437  HB  THR   285      58.872  65.602  96.771  1.00  0.00           H  
ATOM   4438  HG1 THR   285      57.774  64.273  95.643  1.00  0.00           H  
ATOM   4439 HG21 THR   285      61.248  65.390  96.323  1.00  0.00           H  
ATOM   4440 HG22 THR   285      61.142  63.762  95.916  1.00  0.00           H  
ATOM   4441 HG23 THR   285      60.244  64.949  94.885  1.00  0.00           H  
ATOM   4442  N   ASP   286      61.504  64.909  99.352  1.00  0.00           N  
ATOM   4443  CA  ASP   286      62.507  65.829  99.927  1.00  0.00           C  
ATOM   4444  C   ASP   286      63.671  65.962  98.882  1.00  0.00           C  
ATOM   4445  O   ASP   286      63.802  65.152  97.965  1.00  0.00           O  
ATOM   4446  CB  ASP   286      62.909  65.356 101.291  1.00  0.00           C  
ATOM   4447  CG  ASP   286      63.632  66.313 102.156  1.00  0.00           C  
ATOM   4448  OD1 ASP   286      64.124  65.878 103.235  1.00  0.00           O  
ATOM   4449  OD2 ASP   286      63.699  67.511 101.856  1.00  0.00           O1-
ATOM   4450  H   ASP   286      61.915  64.052  99.012  1.00  0.00           H  
ATOM   4451  HA  ASP   286      62.023  66.795 100.065  1.00  0.00           H  
ATOM   4452  HB2 ASP   286      62.039  65.076 101.885  1.00  0.00           H  
ATOM   4453  HB3 ASP   286      63.539  64.483 101.124  1.00  0.00           H  
ATOM   4454  N   THR   287      64.463  67.051  98.942  1.00  0.00           N  
ATOM   4455  CA  THR   287      65.461  67.435  97.965  1.00  0.00           C  
ATOM   4456  C   THR   287      66.444  68.438  98.591  1.00  0.00           C  
ATOM   4457  O   THR   287      66.203  69.136  99.605  1.00  0.00           O  
ATOM   4458  CB  THR   287      64.762  67.976  96.762  1.00  0.00           C  
ATOM   4459  CG2 THR   287      63.616  69.049  96.909  1.00  0.00           C  
ATOM   4460  OG1 THR   287      65.741  68.608  95.916  1.00  0.00           O  
ATOM   4461  H   THR   287      64.317  67.690  99.711  1.00  0.00           H  
ATOM   4462  HA  THR   287      66.007  66.548  97.645  1.00  0.00           H  
ATOM   4463  HB  THR   287      64.416  67.064  96.276  1.00  0.00           H  
ATOM   4464  HG1 THR   287      66.358  67.931  95.629  1.00  0.00           H  
ATOM   4465 HG21 THR   287      62.757  68.697  97.480  1.00  0.00           H  
ATOM   4466 HG22 THR   287      64.050  69.990  97.245  1.00  0.00           H  
ATOM   4467 HG23 THR   287      62.985  69.195  96.032  1.00  0.00           H  
ATOM   4468  N   VAL   288      67.660  68.350  98.091  1.00  0.00           N  
ATOM   4469  CA  VAL   288      68.757  69.219  98.367  1.00  0.00           C  
ATOM   4470  C   VAL   288      69.542  69.666  97.102  1.00  0.00           C  
ATOM   4471  O   VAL   288      69.602  68.953  96.042  1.00  0.00           O  
ATOM   4472  CB  VAL   288      69.804  68.529  99.249  1.00  0.00           C  
ATOM   4473  CG1 VAL   288      69.167  68.187 100.639  1.00  0.00           C  
ATOM   4474  CG2 VAL   288      70.274  67.187  98.715  1.00  0.00           C  
ATOM   4475  H   VAL   288      67.913  67.640  97.418  1.00  0.00           H  
ATOM   4476  HA  VAL   288      68.372  70.111  98.861  1.00  0.00           H  
ATOM   4477  HB  VAL   288      70.630  69.201  99.484  1.00  0.00           H  
ATOM   4478 HG11 VAL   288      68.377  67.437 100.645  1.00  0.00           H  
ATOM   4479 HG12 VAL   288      69.938  67.837 101.326  1.00  0.00           H  
ATOM   4480 HG13 VAL   288      68.730  69.099 101.045  1.00  0.00           H  
ATOM   4481 HG21 VAL   288      70.734  67.391  97.749  1.00  0.00           H  
ATOM   4482 HG22 VAL   288      70.910  66.741  99.479  1.00  0.00           H  
ATOM   4483 HG23 VAL   288      69.467  66.523  98.402  1.00  0.00           H  
ATOM   4484  N   ILE   289      70.168  70.829  97.175  1.00  0.00           N  
ATOM   4485  CA  ILE   289      70.874  71.460  96.041  1.00  0.00           C  
ATOM   4486  C   ILE   289      72.367  71.781  96.448  1.00  0.00           C  
ATOM   4487  O   ILE   289      72.648  72.431  97.409  1.00  0.00           O  
ATOM   4488  CB  ILE   289      70.097  72.611  95.402  1.00  0.00           C  
ATOM   4489  CG1 ILE   289      70.589  73.016  93.994  1.00  0.00           C  
ATOM   4490  CG2 ILE   289      69.973  73.801  96.358  1.00  0.00           C  
ATOM   4491  CD1 ILE   289      69.726  73.940  93.195  1.00  0.00           C  
ATOM   4492  H   ILE   289      69.931  71.456  97.930  1.00  0.00           H  
ATOM   4493  HA  ILE   289      71.004  70.694  95.276  1.00  0.00           H  
ATOM   4494  HB  ILE   289      69.055  72.304  95.319  1.00  0.00           H  
ATOM   4495 HG12 ILE   289      71.649  73.264  94.037  1.00  0.00           H  
ATOM   4496 HG13 ILE   289      70.487  72.054  93.492  1.00  0.00           H  
ATOM   4497 HG21 ILE   289      69.722  73.443  97.356  1.00  0.00           H  
ATOM   4498 HG22 ILE   289      70.971  74.222  96.479  1.00  0.00           H  
ATOM   4499 HG23 ILE   289      69.257  74.550  96.018  1.00  0.00           H  
ATOM   4500 HD11 ILE   289      69.712  74.930  93.652  1.00  0.00           H  
ATOM   4501 HD12 ILE   289      70.130  74.152  92.205  1.00  0.00           H  
ATOM   4502 HD13 ILE   289      68.682  73.643  93.106  1.00  0.00           H  
ATOM   4503  N   PHE   290      73.369  71.201  95.771  1.00  0.00           N  
ATOM   4504  CA  PHE   290      74.753  71.597  95.930  1.00  0.00           C  
ATOM   4505  C   PHE   290      75.056  72.540  94.705  1.00  0.00           C  
ATOM   4506  O   PHE   290      74.390  72.519  93.685  1.00  0.00           O  
ATOM   4507  CB  PHE   290      75.633  70.309  95.779  1.00  0.00           C  
ATOM   4508  CG  PHE   290      75.811  69.517  97.053  1.00  0.00           C  
ATOM   4509  CD1 PHE   290      76.876  69.760  97.905  1.00  0.00           C  
ATOM   4510  CD2 PHE   290      74.947  68.432  97.346  1.00  0.00           C  
ATOM   4511  CE1 PHE   290      77.249  68.864  98.938  1.00  0.00           C  
ATOM   4512  CE2 PHE   290      75.276  67.525  98.409  1.00  0.00           C  
ATOM   4513  CZ  PHE   290      76.393  67.763  99.141  1.00  0.00           C  
ATOM   4514  H   PHE   290      73.084  70.720  94.930  1.00  0.00           H  
ATOM   4515  HA  PHE   290      74.807  72.165  96.859  1.00  0.00           H  
ATOM   4516  HB2 PHE   290      75.251  69.659  94.991  1.00  0.00           H  
ATOM   4517  HB3 PHE   290      76.674  70.548  95.562  1.00  0.00           H  
ATOM   4518  HD1 PHE   290      77.471  70.643  97.723  1.00  0.00           H  
ATOM   4519  HD2 PHE   290      74.092  68.250  96.713  1.00  0.00           H  
ATOM   4520  HE1 PHE   290      78.124  69.092  99.528  1.00  0.00           H  
ATOM   4521  HE2 PHE   290      74.674  66.656  98.629  1.00  0.00           H  
ATOM   4522  HZ  PHE   290      76.712  67.122  99.949  1.00  0.00           H  
ATOM   4523  N   ARG   291      76.305  73.205  94.789  1.00  0.00           N  
ATOM   4524  CA  ARG   291      76.843  73.944  93.699  1.00  0.00           C  
ATOM   4525  C   ARG   291      78.360  73.577  93.545  1.00  0.00           C  
ATOM   4526  O   ARG   291      79.175  73.845  94.447  1.00  0.00           O  
ATOM   4527  CB  ARG   291      76.582  75.412  93.864  1.00  0.00           C  
ATOM   4528  CG  ARG   291      76.554  76.289  92.594  1.00  0.00           C  
ATOM   4529  CD  ARG   291      76.375  77.806  92.804  1.00  0.00           C  
ATOM   4530  NE  ARG   291      76.266  78.497  91.538  1.00  0.00           N  
ATOM   4531  CZ  ARG   291      75.450  79.532  91.304  1.00  0.00           C  
ATOM   4532  NH1 ARG   291      74.980  80.256  92.350  1.00  0.00           N1+
ATOM   4533  NH2 ARG   291      75.303  79.957  90.084  1.00  0.00           N  
ATOM   4534  H   ARG   291      76.770  73.243  95.685  1.00  0.00           H  
ATOM   4535  HA  ARG   291      76.379  73.751  92.731  1.00  0.00           H  
ATOM   4536  HB2 ARG   291      75.524  75.407  94.125  1.00  0.00           H  
ATOM   4537  HB3 ARG   291      77.204  75.864  94.637  1.00  0.00           H  
ATOM   4538  HG2 ARG   291      77.502  76.068  92.104  1.00  0.00           H  
ATOM   4539  HG3 ARG   291      75.657  75.918  92.099  1.00  0.00           H  
ATOM   4540  HD2 ARG   291      75.454  78.005  93.351  1.00  0.00           H  
ATOM   4541  HD3 ARG   291      77.310  78.155  93.243  1.00  0.00           H  
ATOM   4542  HE  ARG   291      76.603  78.075  90.685  1.00  0.00           H  
ATOM   4543 HH11 ARG   291      75.499  80.117  93.205  1.00  0.00           H  
ATOM   4544 HH12 ARG   291      74.341  80.996  92.095  1.00  0.00           H  
ATOM   4545 HH21 ARG   291      75.813  79.546  89.315  1.00  0.00           H  
ATOM   4546 HH22 ARG   291      74.600  80.644  89.854  1.00  0.00           H  
ATOM   4547  N   ILE   292      78.630  73.042  92.332  1.00  0.00           N  
ATOM   4548  CA  ILE   292      80.034  72.791  91.869  1.00  0.00           C  
ATOM   4549  C   ILE   292      80.782  74.082  91.747  1.00  0.00           C  
ATOM   4550  O   ILE   292      80.349  75.023  91.150  1.00  0.00           O  
ATOM   4551  CB  ILE   292      80.118  71.865  90.621  1.00  0.00           C  
ATOM   4552  CG1 ILE   292      79.395  70.531  90.866  1.00  0.00           C  
ATOM   4553  CG2 ILE   292      81.650  71.663  90.160  1.00  0.00           C  
ATOM   4554  CD1 ILE   292      79.317  69.557  89.739  1.00  0.00           C  
ATOM   4555  H   ILE   292      77.890  73.003  91.646  1.00  0.00           H  
ATOM   4556  HA  ILE   292      80.553  72.244  92.657  1.00  0.00           H  
ATOM   4557  HB  ILE   292      79.590  72.409  89.838  1.00  0.00           H  
ATOM   4558 HG12 ILE   292      79.916  69.950  91.626  1.00  0.00           H  
ATOM   4559 HG13 ILE   292      78.365  70.756  91.143  1.00  0.00           H  
ATOM   4560 HG21 ILE   292      82.175  72.583  89.900  1.00  0.00           H  
ATOM   4561 HG22 ILE   292      82.155  71.101  90.945  1.00  0.00           H  
ATOM   4562 HG23 ILE   292      81.599  71.130  89.211  1.00  0.00           H  
ATOM   4563 HD11 ILE   292      78.731  68.729  90.137  1.00  0.00           H  
ATOM   4564 HD12 ILE   292      78.900  69.832  88.770  1.00  0.00           H  
ATOM   4565 HD13 ILE   292      80.317  69.185  89.515  1.00  0.00           H  
ATOM   4566  N   ALA   293      82.036  74.174  92.263  1.00  0.00           N  
ATOM   4567  CA  ALA   293      82.785  75.458  92.383  1.00  0.00           C  
ATOM   4568  C   ALA   293      83.514  75.753  91.088  1.00  0.00           C  
ATOM   4569  O   ALA   293      84.010  74.915  90.319  1.00  0.00           O  
ATOM   4570  CB  ALA   293      83.747  75.399  93.539  1.00  0.00           C  
ATOM   4571  H   ALA   293      82.289  73.449  92.919  1.00  0.00           H  
ATOM   4572  HA  ALA   293      82.025  76.199  92.632  1.00  0.00           H  
ATOM   4573  HB1 ALA   293      84.412  74.639  93.130  1.00  0.00           H  
ATOM   4574  HB2 ALA   293      84.298  76.333  93.649  1.00  0.00           H  
ATOM   4575  HB3 ALA   293      83.377  75.050  94.503  1.00  0.00           H  
ATOM   4576  N   PRO   294      83.474  77.104  90.749  1.00  0.00           N  
ATOM   4577  CA  PRO   294      84.191  77.535  89.548  1.00  0.00           C  
ATOM   4578  C   PRO   294      85.668  77.603  89.788  1.00  0.00           C  
ATOM   4579  O   PRO   294      86.115  77.535  90.902  1.00  0.00           O  
ATOM   4580  CB  PRO   294      83.605  78.941  89.275  1.00  0.00           C  
ATOM   4581  CG  PRO   294      83.117  79.546  90.602  1.00  0.00           C  
ATOM   4582  CD  PRO   294      82.801  78.158  91.405  1.00  0.00           C  
ATOM   4583  HA  PRO   294      83.946  76.887  88.706  1.00  0.00           H  
ATOM   4584  HB2 PRO   294      84.257  79.657  88.775  1.00  0.00           H  
ATOM   4585  HB3 PRO   294      82.781  78.755  88.587  1.00  0.00           H  
ATOM   4586  HG2 PRO   294      83.813  80.190  91.139  1.00  0.00           H  
ATOM   4587  HG3 PRO   294      82.203  80.084  90.354  1.00  0.00           H  
ATOM   4588  HD2 PRO   294      82.979  78.226  92.478  1.00  0.00           H  
ATOM   4589  HD3 PRO   294      81.737  77.948  91.295  1.00  0.00           H  
ATOM   4590  N   TRP   295      86.432  77.728  88.767  1.00  0.00           N  
ATOM   4591  CA  TRP   295      87.918  77.960  88.700  1.00  0.00           C  
ATOM   4592  C   TRP   295      88.364  79.431  88.756  1.00  0.00           C  
ATOM   4593  O   TRP   295      87.836  80.280  88.052  1.00  0.00           O  
ATOM   4594  CB  TRP   295      88.395  77.275  87.409  1.00  0.00           C  
ATOM   4595  CG  TRP   295      89.823  77.316  87.065  1.00  0.00           C  
ATOM   4596  CD1 TRP   295      90.786  76.542  87.585  1.00  0.00           C  
ATOM   4597  CD2 TRP   295      90.485  78.225  86.067  1.00  0.00           C  
ATOM   4598  CE2 TRP   295      91.860  78.001  86.169  1.00  0.00           C  
ATOM   4599  CE3 TRP   295      90.039  79.217  85.247  1.00  0.00           C  
ATOM   4600  NE1 TRP   295      91.987  76.908  87.054  1.00  0.00           N  
ATOM   4601  CZ2 TRP   295      92.808  78.482  85.305  1.00  0.00           C  
ATOM   4602  CZ3 TRP   295      90.989  79.895  84.444  1.00  0.00           C  
ATOM   4603  CH2 TRP   295      92.365  79.543  84.457  1.00  0.00           C  
ATOM   4604  H   TRP   295      85.960  77.898  87.889  1.00  0.00           H  
ATOM   4605  HA  TRP   295      88.442  77.507  89.542  1.00  0.00           H  
ATOM   4606  HB2 TRP   295      88.161  76.211  87.367  1.00  0.00           H  
ATOM   4607  HB3 TRP   295      87.769  77.748  86.652  1.00  0.00           H  
ATOM   4608  HD1 TRP   295      90.625  75.819  88.371  1.00  0.00           H  
ATOM   4609  HE1 TRP   295      92.816  76.436  87.384  1.00  0.00           H  
ATOM   4610  HE3 TRP   295      89.015  79.551  85.322  1.00  0.00           H  
ATOM   4611  HZ2 TRP   295      93.836  78.215  85.505  1.00  0.00           H  
ATOM   4612  HZ3 TRP   295      90.669  80.804  83.957  1.00  0.00           H  
ATOM   4613  HH2 TRP   295      93.025  80.089  83.799  1.00  0.00           H  
ATOM   4614  N   ILE   296      89.377  79.718  89.602  1.00  0.00           N  
ATOM   4615  CA  ILE   296      89.835  81.125  89.939  1.00  0.00           C  
ATOM   4616  C   ILE   296      91.331  81.297  89.544  1.00  0.00           C  
ATOM   4617  O   ILE   296      92.180  80.554  90.032  1.00  0.00           O  
ATOM   4618  CB  ILE   296      89.709  81.364  91.468  1.00  0.00           C  
ATOM   4619  CG1 ILE   296      88.243  81.806  91.843  1.00  0.00           C  
ATOM   4620  CG2 ILE   296      90.601  82.542  92.076  1.00  0.00           C  
ATOM   4621  CD1 ILE   296      87.065  80.790  91.681  1.00  0.00           C  
ATOM   4622  H   ILE   296      89.769  78.959  90.140  1.00  0.00           H  
ATOM   4623  HA  ILE   296      89.220  81.932  89.539  1.00  0.00           H  
ATOM   4624  HB  ILE   296      89.944  80.440  91.995  1.00  0.00           H  
ATOM   4625 HG12 ILE   296      88.273  82.013  92.913  1.00  0.00           H  
ATOM   4626 HG13 ILE   296      87.981  82.719  91.309  1.00  0.00           H  
ATOM   4627 HG21 ILE   296      90.575  82.706  93.154  1.00  0.00           H  
ATOM   4628 HG22 ILE   296      91.625  82.246  91.852  1.00  0.00           H  
ATOM   4629 HG23 ILE   296      90.430  83.470  91.530  1.00  0.00           H  
ATOM   4630 HD11 ILE   296      86.893  80.628  90.616  1.00  0.00           H  
ATOM   4631 HD12 ILE   296      87.177  79.820  92.167  1.00  0.00           H  
ATOM   4632 HD13 ILE   296      86.223  81.293  92.155  1.00  0.00           H  
ATOM   4633  N   MET   297      91.691  82.334  88.704  1.00  0.00           N  
ATOM   4634  CA  MET   297      93.133  82.608  88.363  1.00  0.00           C  
ATOM   4635  C   MET   297      93.722  83.366  89.483  1.00  0.00           C  
ATOM   4636  O   MET   297      92.988  84.126  90.159  1.00  0.00           O  
ATOM   4637  CB  MET   297      93.294  83.293  87.024  1.00  0.00           C  
ATOM   4638  CG  MET   297      92.998  82.318  85.906  1.00  0.00           C  
ATOM   4639  SD  MET   297      92.714  83.197  84.335  1.00  0.00           S  
ATOM   4640  CE  MET   297      94.058  84.376  84.296  1.00  0.00           C  
ATOM   4641  H   MET   297      90.954  82.925  88.346  1.00  0.00           H  
ATOM   4642  HA  MET   297      93.703  81.682  88.281  1.00  0.00           H  
ATOM   4643  HB2 MET   297      92.582  84.111  86.911  1.00  0.00           H  
ATOM   4644  HB3 MET   297      94.306  83.694  86.958  1.00  0.00           H  
ATOM   4645  HG2 MET   297      93.740  81.521  85.859  1.00  0.00           H  
ATOM   4646  HG3 MET   297      92.038  81.867  86.158  1.00  0.00           H  
ATOM   4647  HE1 MET   297      93.988  85.094  85.113  1.00  0.00           H  
ATOM   4648  HE2 MET   297      95.015  83.863  84.389  1.00  0.00           H  
ATOM   4649  HE3 MET   297      94.094  84.878  83.329  1.00  0.00           H  
ATOM   4650  N   THR   298      95.024  83.127  89.740  1.00  0.00           N  
ATOM   4651  CA  THR   298      95.741  83.899  90.795  1.00  0.00           C  
ATOM   4652  C   THR   298      96.419  85.211  90.269  1.00  0.00           C  
ATOM   4653  O   THR   298      97.330  85.128  89.449  1.00  0.00           O  
ATOM   4654  CB  THR   298      96.801  82.963  91.338  1.00  0.00           C  
ATOM   4655  CG2 THR   298      96.116  81.918  92.188  1.00  0.00           C  
ATOM   4656  OG1 THR   298      97.532  82.254  90.368  1.00  0.00           O  
ATOM   4657  H   THR   298      95.441  82.384  89.198  1.00  0.00           H  
ATOM   4658  HA  THR   298      95.092  84.155  91.632  1.00  0.00           H  
ATOM   4659  HB  THR   298      97.408  83.512  92.058  1.00  0.00           H  
ATOM   4660  HG1 THR   298      97.998  82.857  89.785  1.00  0.00           H  
ATOM   4661 HG21 THR   298      95.210  81.597  91.675  1.00  0.00           H  
ATOM   4662 HG22 THR   298      96.911  81.178  92.280  1.00  0.00           H  
ATOM   4663 HG23 THR   298      95.873  82.373  93.148  1.00  0.00           H  
ATOM   4664  N   PRO   299      96.049  86.443  90.650  1.00  0.00           N  
ATOM   4665  CA  PRO   299      96.769  87.690  90.303  1.00  0.00           C  
ATOM   4666  C   PRO   299      98.042  87.932  91.222  1.00  0.00           C  
ATOM   4667  O   PRO   299      98.254  87.349  92.312  1.00  0.00           O  
ATOM   4668  CB  PRO   299      95.800  88.862  90.352  1.00  0.00           C  
ATOM   4669  CG  PRO   299      94.524  88.397  91.069  1.00  0.00           C  
ATOM   4670  CD  PRO   299      94.675  86.873  90.985  1.00  0.00           C  
ATOM   4671  HA  PRO   299      97.247  87.558  89.333  1.00  0.00           H  
ATOM   4672  HB2 PRO   299      96.234  89.745  90.822  1.00  0.00           H  
ATOM   4673  HB3 PRO   299      95.565  89.174  89.335  1.00  0.00           H  
ATOM   4674  HG2 PRO   299      94.463  88.621  92.134  1.00  0.00           H  
ATOM   4675  HG3 PRO   299      93.614  88.756  90.589  1.00  0.00           H  
ATOM   4676  HD2 PRO   299      94.494  86.447  91.972  1.00  0.00           H  
ATOM   4677  HD3 PRO   299      93.964  86.529  90.234  1.00  0.00           H  
ATOM   4678  N   ASN   300      98.809  88.883  90.748  1.00  0.00           N  
ATOM   4679  CA  ASN   300     100.220  89.127  91.277  1.00  0.00           C  
ATOM   4680  C   ASN   300     100.261  89.490  92.775  1.00  0.00           C  
ATOM   4681  O   ASN   300     101.264  89.266  93.448  1.00  0.00           O  
ATOM   4682  CB  ASN   300     100.955  90.186  90.457  1.00  0.00           C  
ATOM   4683  CG  ASN   300     101.369  89.687  89.070  1.00  0.00           C  
ATOM   4684  ND2 ASN   300     101.867  90.523  88.173  1.00  0.00           N  
ATOM   4685  OD1 ASN   300     101.153  88.546  88.730  1.00  0.00           O  
ATOM   4686  H   ASN   300      98.591  89.269  89.840  1.00  0.00           H  
ATOM   4687  HA  ASN   300     100.742  88.173  91.209  1.00  0.00           H  
ATOM   4688  HB2 ASN   300     100.312  91.065  90.440  1.00  0.00           H  
ATOM   4689  HB3 ASN   300     101.907  90.413  90.936  1.00  0.00           H  
ATOM   4690 HD21 ASN   300     102.021  90.167  87.241  1.00  0.00           H  
ATOM   4691 HD22 ASN   300     101.852  91.513  88.375  1.00  0.00           H  
ATOM   4692  N   ILE   301      99.157  90.002  93.250  1.00  0.00           N  
ATOM   4693  CA  ILE   301      99.052  90.456  94.706  1.00  0.00           C  
ATOM   4694  C   ILE   301      99.164  89.319  95.732  1.00  0.00           C  
ATOM   4695  O   ILE   301      99.254  89.538  96.925  1.00  0.00           O  
ATOM   4696  CB  ILE   301      97.859  91.399  94.980  1.00  0.00           C  
ATOM   4697  CG1 ILE   301      96.509  90.602  95.164  1.00  0.00           C  
ATOM   4698  CG2 ILE   301      97.774  92.522  94.012  1.00  0.00           C  
ATOM   4699  CD1 ILE   301      96.031  89.717  94.016  1.00  0.00           C  
ATOM   4700  H   ILE   301      98.405  90.292  92.642  1.00  0.00           H  
ATOM   4701  HA  ILE   301      99.895  91.114  94.917  1.00  0.00           H  
ATOM   4702  HB  ILE   301      98.025  91.825  95.970  1.00  0.00           H  
ATOM   4703 HG12 ILE   301      96.668  89.899  95.983  1.00  0.00           H  
ATOM   4704 HG13 ILE   301      95.679  91.291  95.320  1.00  0.00           H  
ATOM   4705 HG21 ILE   301      97.031  93.261  94.313  1.00  0.00           H  
ATOM   4706 HG22 ILE   301      98.726  93.052  94.027  1.00  0.00           H  
ATOM   4707 HG23 ILE   301      97.374  92.205  93.049  1.00  0.00           H  
ATOM   4708 HD11 ILE   301      95.771  90.279  93.119  1.00  0.00           H  
ATOM   4709 HD12 ILE   301      96.827  89.044  93.701  1.00  0.00           H  
ATOM   4710 HD13 ILE   301      95.169  89.194  94.431  1.00  0.00           H  
ATOM   4711  N   LEU   302      99.217  88.061  95.231  1.00  0.00           N  
ATOM   4712  CA  LEU   302      99.346  86.751  96.002  1.00  0.00           C  
ATOM   4713  C   LEU   302     100.784  86.166  95.717  1.00  0.00           C  
ATOM   4714  O   LEU   302     101.132  86.000  94.539  1.00  0.00           O  
ATOM   4715  CB  LEU   302      98.403  85.800  95.439  1.00  0.00           C  
ATOM   4716  CG  LEU   302      97.018  86.324  95.363  1.00  0.00           C  
ATOM   4717  CD1 LEU   302      96.078  85.242  94.766  1.00  0.00           C  
ATOM   4718  CD2 LEU   302      96.393  86.795  96.725  1.00  0.00           C  
ATOM   4719  H   LEU   302      99.155  87.929  94.231  1.00  0.00           H  
ATOM   4720  HA  LEU   302      99.136  86.878  97.064  1.00  0.00           H  
ATOM   4721  HB2 LEU   302      98.665  85.504  94.423  1.00  0.00           H  
ATOM   4722  HB3 LEU   302      98.435  84.873  96.011  1.00  0.00           H  
ATOM   4723  HG  LEU   302      96.880  87.110  94.620  1.00  0.00           H  
ATOM   4724 HD11 LEU   302      95.057  85.610  94.660  1.00  0.00           H  
ATOM   4725 HD12 LEU   302      96.389  85.000  93.749  1.00  0.00           H  
ATOM   4726 HD13 LEU   302      96.051  84.450  95.514  1.00  0.00           H  
ATOM   4727 HD21 LEU   302      95.542  87.464  96.598  1.00  0.00           H  
ATOM   4728 HD22 LEU   302      96.107  85.862  97.211  1.00  0.00           H  
ATOM   4729 HD23 LEU   302      97.050  87.305  97.429  1.00  0.00           H  
ATOM   4730  N   PRO   303     101.591  85.956  96.751  1.00  0.00           N  
ATOM   4731  CA  PRO   303     102.971  85.477  96.578  1.00  0.00           C  
ATOM   4732  C   PRO   303     103.213  84.278  95.645  1.00  0.00           C  
ATOM   4733  O   PRO   303     102.294  83.413  95.663  1.00  0.00           O  
ATOM   4734  CB  PRO   303     103.465  85.140  98.008  1.00  0.00           C  
ATOM   4735  CG  PRO   303     102.534  86.026  98.977  1.00  0.00           C  
ATOM   4736  CD  PRO   303     101.275  86.049  98.213  1.00  0.00           C  
ATOM   4737  HA  PRO   303     103.523  86.270  96.073  1.00  0.00           H  
ATOM   4738  HB2 PRO   303     103.369  84.097  98.308  1.00  0.00           H  
ATOM   4739  HB3 PRO   303     104.497  85.425  98.212  1.00  0.00           H  
ATOM   4740  HG2 PRO   303     102.350  85.595  99.961  1.00  0.00           H  
ATOM   4741  HG3 PRO   303     102.919  87.035  99.123  1.00  0.00           H  
ATOM   4742  HD2 PRO   303     100.457  85.342  98.348  1.00  0.00           H  
ATOM   4743  HD3 PRO   303     100.776  86.994  98.425  1.00  0.00           H  
ATOM   4744  N   PRO   304     104.315  84.287  94.863  1.00  0.00           N  
ATOM   4745  CA  PRO   304     104.658  83.136  93.950  1.00  0.00           C  
ATOM   4746  C   PRO   304     105.246  81.992  94.787  1.00  0.00           C  
ATOM   4747  O   PRO   304     105.967  82.251  95.738  1.00  0.00           O  
ATOM   4748  CB  PRO   304     105.768  83.655  92.963  1.00  0.00           C  
ATOM   4749  CG  PRO   304     106.478  84.707  93.882  1.00  0.00           C  
ATOM   4750  CD  PRO   304     105.388  85.350  94.791  1.00  0.00           C  
ATOM   4751  HA  PRO   304     103.761  82.786  93.437  1.00  0.00           H  
ATOM   4752  HB2 PRO   304     106.516  82.896  92.733  1.00  0.00           H  
ATOM   4753  HB3 PRO   304     105.153  84.018  92.140  1.00  0.00           H  
ATOM   4754  HG2 PRO   304     107.289  84.178  94.383  1.00  0.00           H  
ATOM   4755  HG3 PRO   304     106.821  85.518  93.240  1.00  0.00           H  
ATOM   4756  HD2 PRO   304     105.773  85.563  95.788  1.00  0.00           H  
ATOM   4757  HD3 PRO   304     105.000  86.254  94.322  1.00  0.00           H  
ATOM   4758  N   VAL   305     104.883  80.742  94.367  1.00  0.00           N  
ATOM   4759  CA  VAL   305     105.399  79.477  94.928  1.00  0.00           C  
ATOM   4760  C   VAL   305     106.471  78.825  93.986  1.00  0.00           C  
ATOM   4761  O   VAL   305     107.526  78.510  94.559  1.00  0.00           O  
ATOM   4762  CB  VAL   305     104.346  78.521  95.274  1.00  0.00           C  
ATOM   4763  CG1 VAL   305     104.761  77.058  95.833  1.00  0.00           C  
ATOM   4764  CG2 VAL   305     103.183  78.961  96.124  1.00  0.00           C  
ATOM   4765  H   VAL   305     104.376  80.604  93.504  1.00  0.00           H  
ATOM   4766  HA  VAL   305     105.838  79.791  95.876  1.00  0.00           H  
ATOM   4767  HB  VAL   305     103.914  78.315  94.295  1.00  0.00           H  
ATOM   4768 HG11 VAL   305     104.947  77.031  96.907  1.00  0.00           H  
ATOM   4769 HG12 VAL   305     103.941  76.357  95.676  1.00  0.00           H  
ATOM   4770 HG13 VAL   305     105.660  76.593  95.430  1.00  0.00           H  
ATOM   4771 HG21 VAL   305     102.258  78.437  95.883  1.00  0.00           H  
ATOM   4772 HG22 VAL   305     103.333  78.752  97.183  1.00  0.00           H  
ATOM   4773 HG23 VAL   305     102.868  79.985  95.920  1.00  0.00           H  
ATOM   4774  N   SER   306     106.336  78.909  92.644  1.00  0.00           N  
ATOM   4775  CA  SER   306     107.325  78.283  91.646  1.00  0.00           C  
ATOM   4776  C   SER   306     107.017  78.995  90.304  1.00  0.00           C  
ATOM   4777  O   SER   306     105.987  79.608  90.080  1.00  0.00           O  
ATOM   4778  CB  SER   306     107.036  76.736  91.626  1.00  0.00           C  
ATOM   4779  OG  SER   306     107.740  76.086  90.602  1.00  0.00           O  
ATOM   4780  H   SER   306     105.493  79.236  92.195  1.00  0.00           H  
ATOM   4781  HA  SER   306     108.305  78.589  92.010  1.00  0.00           H  
ATOM   4782  HB2 SER   306     107.287  76.353  92.615  1.00  0.00           H  
ATOM   4783  HB3 SER   306     106.005  76.608  91.296  1.00  0.00           H  
ATOM   4784  HG  SER   306     108.655  76.357  90.703  1.00  0.00           H  
ATOM   4785  N   VAL   307     108.012  78.964  89.436  1.00  0.00           N  
ATOM   4786  CA  VAL   307     108.038  79.135  88.068  1.00  0.00           C  
ATOM   4787  C   VAL   307     108.826  78.080  87.248  1.00  0.00           C  
ATOM   4788  O   VAL   307     110.019  77.749  87.470  1.00  0.00           O  
ATOM   4789  CB  VAL   307     108.517  80.545  87.681  1.00  0.00           C  
ATOM   4790  CG1 VAL   307     109.953  80.814  88.240  1.00  0.00           C  
ATOM   4791  CG2 VAL   307     108.662  80.803  86.183  1.00  0.00           C  
ATOM   4792  H   VAL   307     108.729  78.391  89.858  1.00  0.00           H  
ATOM   4793  HA  VAL   307     107.008  79.059  87.720  1.00  0.00           H  
ATOM   4794  HB  VAL   307     107.856  81.293  88.120  1.00  0.00           H  
ATOM   4795 HG11 VAL   307     110.317  81.778  87.883  1.00  0.00           H  
ATOM   4796 HG12 VAL   307     109.883  80.894  89.325  1.00  0.00           H  
ATOM   4797 HG13 VAL   307     110.677  80.012  88.098  1.00  0.00           H  
ATOM   4798 HG21 VAL   307     107.731  80.502  85.702  1.00  0.00           H  
ATOM   4799 HG22 VAL   307     108.925  81.844  85.995  1.00  0.00           H  
ATOM   4800 HG23 VAL   307     109.480  80.279  85.687  1.00  0.00           H  
ATOM   4801  N   PHE   308     108.156  77.560  86.289  1.00  0.00           N  
ATOM   4802  CA  PHE   308     108.601  76.763  85.133  1.00  0.00           C  
ATOM   4803  C   PHE   308     109.202  77.581  83.998  1.00  0.00           C  
ATOM   4804  O   PHE   308     108.713  78.598  83.558  1.00  0.00           O  
ATOM   4805  CB  PHE   308     107.335  76.022  84.535  1.00  0.00           C  
ATOM   4806  CG  PHE   308     106.661  75.013  85.516  1.00  0.00           C  
ATOM   4807  CD1 PHE   308     105.542  75.387  86.356  1.00  0.00           C  
ATOM   4808  CD2 PHE   308     107.195  73.702  85.748  1.00  0.00           C  
ATOM   4809  CE1 PHE   308     105.031  74.541  87.315  1.00  0.00           C  
ATOM   4810  CE2 PHE   308     106.677  72.857  86.739  1.00  0.00           C  
ATOM   4811  CZ  PHE   308     105.590  73.290  87.451  1.00  0.00           C  
ATOM   4812  H   PHE   308     107.318  78.065  86.042  1.00  0.00           H  
ATOM   4813  HA  PHE   308     109.334  76.026  85.460  1.00  0.00           H  
ATOM   4814  HB2 PHE   308     106.667  76.743  84.063  1.00  0.00           H  
ATOM   4815  HB3 PHE   308     107.781  75.568  83.649  1.00  0.00           H  
ATOM   4816  HD1 PHE   308     105.131  76.376  86.219  1.00  0.00           H  
ATOM   4817  HD2 PHE   308     108.055  73.342  85.202  1.00  0.00           H  
ATOM   4818  HE1 PHE   308     104.078  74.728  87.789  1.00  0.00           H  
ATOM   4819  HE2 PHE   308     107.054  71.845  86.715  1.00  0.00           H  
ATOM   4820  HZ  PHE   308     105.044  72.562  88.033  1.00  0.00           H  
ATOM   4821  N   VAL   309     110.337  77.125  83.434  1.00  0.00           N  
ATOM   4822  CA  VAL   309     110.893  77.582  82.170  1.00  0.00           C  
ATOM   4823  C   VAL   309     111.154  76.375  81.215  1.00  0.00           C  
ATOM   4824  O   VAL   309     111.073  75.185  81.630  1.00  0.00           O  
ATOM   4825  CB  VAL   309     112.180  78.394  82.311  1.00  0.00           C  
ATOM   4826  CG1 VAL   309     111.959  79.623  83.127  1.00  0.00           C  
ATOM   4827  CG2 VAL   309     113.431  77.594  82.716  1.00  0.00           C  
ATOM   4828  H   VAL   309     110.815  76.351  83.873  1.00  0.00           H  
ATOM   4829  HA  VAL   309     110.082  78.193  81.774  1.00  0.00           H  
ATOM   4830  HB  VAL   309     112.380  78.715  81.288  1.00  0.00           H  
ATOM   4831 HG11 VAL   309     112.274  79.580  84.170  1.00  0.00           H  
ATOM   4832 HG12 VAL   309     112.649  80.350  82.699  1.00  0.00           H  
ATOM   4833 HG13 VAL   309     110.945  80.023  83.091  1.00  0.00           H  
ATOM   4834 HG21 VAL   309     114.377  78.132  82.778  1.00  0.00           H  
ATOM   4835 HG22 VAL   309     113.281  77.264  83.744  1.00  0.00           H  
ATOM   4836 HG23 VAL   309     113.540  76.778  82.001  1.00  0.00           H  
ATOM   4837  N   CYS   310     111.449  76.496  79.942  1.00  0.00           N  
ATOM   4838  CA  CYS   310     112.034  75.470  79.204  1.00  0.00           C  
ATOM   4839  C   CYS   310     113.530  75.789  79.072  1.00  0.00           C  
ATOM   4840  O   CYS   310     113.986  76.915  79.253  1.00  0.00           O  
ATOM   4841  CB  CYS   310     111.376  75.278  77.851  1.00  0.00           C  
ATOM   4842  SG  CYS   310     109.584  75.165  78.065  1.00  0.00           S  
ATOM   4843  H   CYS   310     111.566  77.390  79.487  1.00  0.00           H  
ATOM   4844  HA  CYS   310     112.031  74.525  79.748  1.00  0.00           H  
ATOM   4845  HB2 CYS   310     111.697  76.097  77.207  1.00  0.00           H  
ATOM   4846  HB3 CYS   310     111.785  74.386  77.377  1.00  0.00           H  
ATOM   4847  HG  CYS   310     109.283  76.463  78.170  1.00  0.00           H  
ATOM   4848  N   CYS   311     114.333  74.788  78.723  1.00  0.00           N  
ATOM   4849  CA  CYS   311     115.613  74.803  78.023  1.00  0.00           C  
ATOM   4850  C   CYS   311     115.527  73.876  76.772  1.00  0.00           C  
ATOM   4851  O   CYS   311     114.732  72.957  76.630  1.00  0.00           O  
ATOM   4852  CB  CYS   311     116.769  74.429  78.947  1.00  0.00           C  
ATOM   4853  SG  CYS   311     116.718  72.711  79.551  1.00  0.00           S  
ATOM   4854  H   CYS   311     114.025  73.852  78.944  1.00  0.00           H  
ATOM   4855  HA  CYS   311     115.800  75.828  77.702  1.00  0.00           H  
ATOM   4856  HB2 CYS   311     117.735  74.672  78.504  1.00  0.00           H  
ATOM   4857  HB3 CYS   311     116.783  75.107  79.801  1.00  0.00           H  
ATOM   4858  HG  CYS   311     117.340  72.006  78.602  1.00  0.00           H  
ATOM   4859  N   MET   312     116.442  73.888  75.831  1.00  0.00           N  
ATOM   4860  CA  MET   312     117.541  74.808  75.701  1.00  0.00           C  
ATOM   4861  C   MET   312     117.571  75.625  74.340  1.00  0.00           C  
ATOM   4862  O   MET   312     116.819  75.230  73.436  1.00  0.00           O  
ATOM   4863  CB  MET   312     118.850  73.975  75.873  1.00  0.00           C  
ATOM   4864  CG  MET   312     119.105  72.971  74.860  1.00  0.00           C  
ATOM   4865  SD  MET   312     120.635  71.927  75.116  1.00  0.00           S  
ATOM   4866  CE  MET   312     120.680  70.978  73.551  1.00  0.00           C  
ATOM   4867  H   MET   312     116.198  73.276  75.065  1.00  0.00           H  
ATOM   4868  HA  MET   312     117.450  75.535  76.508  1.00  0.00           H  
ATOM   4869  HB2 MET   312     119.698  74.659  75.845  1.00  0.00           H  
ATOM   4870  HB3 MET   312     118.728  73.573  76.878  1.00  0.00           H  
ATOM   4871  HG2 MET   312     118.204  72.362  74.779  1.00  0.00           H  
ATOM   4872  HG3 MET   312     119.180  73.503  73.912  1.00  0.00           H  
ATOM   4873  HE1 MET   312     119.833  70.292  73.548  1.00  0.00           H  
ATOM   4874  HE2 MET   312     120.806  71.598  72.664  1.00  0.00           H  
ATOM   4875  HE3 MET   312     121.498  70.258  73.556  1.00  0.00           H  
ATOM   4876  N   LYS   313     118.410  76.683  74.145  1.00  0.00           N  
ATOM   4877  CA  LYS   313     118.483  77.546  72.896  1.00  0.00           C  
ATOM   4878  C   LYS   313     119.848  77.479  72.127  1.00  0.00           C  
ATOM   4879  O   LYS   313     120.795  76.972  72.585  1.00  0.00           O  
ATOM   4880  CB  LYS   313     118.048  78.887  73.336  1.00  0.00           C  
ATOM   4881  CG  LYS   313     119.190  79.558  74.054  1.00  0.00           C  
ATOM   4882  CD  LYS   313     118.707  80.897  74.600  1.00  0.00           C  
ATOM   4883  CE  LYS   313     118.202  82.045  73.687  1.00  0.00           C  
ATOM   4884  NZ  LYS   313     117.821  83.185  74.405  1.00  0.00           N1+
ATOM   4885  H   LYS   313     118.846  77.113  74.948  1.00  0.00           H  
ATOM   4886  HA  LYS   313     117.784  77.133  72.168  1.00  0.00           H  
ATOM   4887  HB2 LYS   313     117.809  79.404  72.406  1.00  0.00           H  
ATOM   4888  HB3 LYS   313     117.106  78.836  73.882  1.00  0.00           H  
ATOM   4889  HG2 LYS   313     119.577  79.011  74.914  1.00  0.00           H  
ATOM   4890  HG3 LYS   313     120.039  79.743  73.397  1.00  0.00           H  
ATOM   4891  HD2 LYS   313     117.968  80.698  75.376  1.00  0.00           H  
ATOM   4892  HD3 LYS   313     119.561  81.308  75.137  1.00  0.00           H  
ATOM   4893  HE2 LYS   313     118.955  82.296  72.940  1.00  0.00           H  
ATOM   4894  HE3 LYS   313     117.429  81.538  73.109  1.00  0.00           H  
ATOM   4895  HZ1 LYS   313     117.300  83.749  73.748  1.00  0.00           H  
ATOM   4896  HZ2 LYS   313     117.266  82.873  75.189  1.00  0.00           H  
ATOM   4897  HZ3 LYS   313     118.620  83.630  74.833  1.00  0.00           H  
ATOM   4898  N   ASP   314     119.886  77.973  70.889  1.00  0.00           N  
ATOM   4899  CA  ASP   314     118.786  78.572  70.093  1.00  0.00           C  
ATOM   4900  C   ASP   314     117.612  77.659  69.704  1.00  0.00           C  
ATOM   4901  O   ASP   314     117.835  76.469  69.323  1.00  0.00           O  
ATOM   4902  CB  ASP   314     119.477  79.208  68.820  1.00  0.00           C  
ATOM   4903  CG  ASP   314     118.633  79.879  67.778  1.00  0.00           C  
ATOM   4904  OD1 ASP   314     118.643  79.540  66.612  1.00  0.00           O  
ATOM   4905  OD2 ASP   314     118.009  80.881  68.150  1.00  0.00           O1-
ATOM   4906  OXT ASP   314     116.511  78.123  69.717  1.00  0.00           O1-
ATOM   4907  H   ASP   314     120.817  78.031  70.502  1.00  0.00           H  
ATOM   4908  HA  ASP   314     118.413  79.426  70.658  1.00  0.00           H  
ATOM   4909  HB2 ASP   314     120.108  79.999  69.226  1.00  0.00           H  
ATOM   4910  HB3 ASP   314     120.127  78.456  68.372  1.00  0.00           H  
ATOM   4911  N   THR   315     114.882  86.238  95.131  1.00  0.00           N  
ATOM   4912  CA  THR   315     113.584  85.547  95.219  1.00  0.00           C  
ATOM   4913  C   THR   315     113.689  84.262  96.123  1.00  0.00           C  
ATOM   4914  O   THR   315     114.765  83.614  96.071  1.00  0.00           O  
ATOM   4915  CB  THR   315     112.955  85.210  93.873  1.00  0.00           C  
ATOM   4916  CG2 THR   315     113.447  83.931  93.202  1.00  0.00           C  
ATOM   4917  OG1 THR   315     111.587  84.963  94.122  1.00  0.00           O  
ATOM   4918  HA  THR   315     112.901  86.188  95.776  1.00  0.00           H  
ATOM   4919  HB  THR   315     113.010  86.029  93.156  1.00  0.00           H  
ATOM   4920  HG1 THR   315     111.135  85.805  94.209  1.00  0.00           H  
ATOM   4921 HG21 THR   315     113.155  83.032  93.745  1.00  0.00           H  
ATOM   4922 HG22 THR   315     113.099  84.005  92.172  1.00  0.00           H  
ATOM   4923 HG23 THR   315     114.536  83.921  93.264  1.00  0.00           H  
ATOM   4924  H1  THR   315     114.799  87.054  94.541  1.00  0.00           H  
ATOM   4925  H2  THR   315     115.579  85.678  94.661  1.00  0.00           H  
ATOM   4926  H3  THR   315     115.112  86.550  96.063  1.00  0.00           H  
ATOM   4927  N   ASN   316     112.605  83.767  96.761  1.00  0.00           N  
ATOM   4928  CA  ASN   316     112.560  82.525  97.486  1.00  0.00           C  
ATOM   4929  C   ASN   316     111.766  81.399  96.698  1.00  0.00           C  
ATOM   4930  O   ASN   316     111.660  80.264  97.135  1.00  0.00           O  
ATOM   4931  CB  ASN   316     111.809  82.743  98.843  1.00  0.00           C  
ATOM   4932  CG  ASN   316     111.993  81.533  99.800  1.00  0.00           C  
ATOM   4933  ND2 ASN   316     111.359  81.492 101.015  1.00  0.00           N  
ATOM   4934  OD1 ASN   316     112.805  80.691  99.632  1.00  0.00           O  
ATOM   4935  H   ASN   316     111.826  84.381  96.948  1.00  0.00           H  
ATOM   4936  HA  ASN   316     113.556  82.291  97.861  1.00  0.00           H  
ATOM   4937  HB2 ASN   316     112.236  83.558  99.428  1.00  0.00           H  
ATOM   4938  HB3 ASN   316     110.737  82.927  98.780  1.00  0.00           H
[truncated: 1,314,825 more chars]
