# Supplementary material for: Molecular Mechanism of Protein Arginine Deiminase 2: A Study Involving Multiple Microsecond Long Molecular Dynamics Simulations
Source: Biochemistry. 2022 Jun 23;61(13):1286–97. doi: 10.1021/acs.biochem.2c00158 (PMC9260958; doi:10.1021/acs.biochem.2c00158)
Supplement: Supplementary file 2 — bi2c00158_si_002.zip [file bi2c00158_si_002.zip › closest/ps4-03-100w-last-frame.pdb]

ATOM      1  N   ARG     1      80.032 112.978  64.877  1.00  0.00           N  
ATOM      2  CA  ARG     1      78.943 113.050  63.760  1.00  0.00           C  
ATOM      3  C   ARG     1      79.471 113.187  62.361  1.00  0.00           C  
ATOM      4  O   ARG     1      79.178 112.259  61.605  1.00  0.00           O  
ATOM      5  CB  ARG     1      78.083 114.280  64.090  1.00  0.00           C  
ATOM      6  CG  ARG     1      76.964 114.446  63.083  1.00  0.00           C  
ATOM      7  CD  ARG     1      75.869 115.462  63.517  1.00  0.00           C  
ATOM      8  NE  ARG     1      76.028 116.737  62.830  1.00  0.00           N  
ATOM      9  CZ  ARG     1      75.286 117.789  62.652  1.00  0.00           C  
ATOM     10  NH1 ARG     1      74.047 117.916  63.081  1.00  0.00           N1+
ATOM     11  NH2 ARG     1      75.760 118.761  62.001  1.00  0.00           N  
ATOM     12  HA  ARG     1      78.374 112.122  63.821  1.00  0.00           H  
ATOM     13  HB2 ARG     1      77.636 114.047  65.057  1.00  0.00           H  
ATOM     14  HB3 ARG     1      78.644 115.199  64.255  1.00  0.00           H  
ATOM     15  HG2 ARG     1      77.357 114.794  62.128  1.00  0.00           H  
ATOM     16  HG3 ARG     1      76.473 113.502  62.851  1.00  0.00           H  
ATOM     17  HD2 ARG     1      74.971 114.949  63.172  1.00  0.00           H  
ATOM     18  HD3 ARG     1      75.863 115.689  64.583  1.00  0.00           H  
ATOM     19  HE  ARG     1      76.871 116.855  62.285  1.00  0.00           H  
ATOM     20 HH11 ARG     1      73.654 117.118  63.561  1.00  0.00           H  
ATOM     21 HH12 ARG     1      73.515 118.752  62.887  1.00  0.00           H  
ATOM     22 HH21 ARG     1      76.672 118.540  61.627  1.00  0.00           H  
ATOM     23 HH22 ARG     1      75.101 119.432  61.633  1.00  0.00           H  
ATOM     24  H1  ARG     1      79.638 112.983  65.807  1.00  0.00           H  
ATOM     25  H2  ARG     1      80.615 113.789  64.727  1.00  0.00           H  
ATOM     26  H3  ARG     1      80.489 112.084  64.772  1.00  0.00           H  
ATOM     27  N   GLU     2      80.250 114.209  62.002  1.00  0.00           N  
ATOM     28  CA  GLU     2      80.778 114.471  60.683  1.00  0.00           C  
ATOM     29  C   GLU     2      81.856 113.431  60.231  1.00  0.00           C  
ATOM     30  O   GLU     2      82.906 113.296  60.856  1.00  0.00           O  
ATOM     31  CB  GLU     2      81.466 115.856  60.604  1.00  0.00           C  
ATOM     32  CG  GLU     2      80.443 117.025  60.337  1.00  0.00           C  
ATOM     33  CD  GLU     2      79.452 117.199  61.517  1.00  0.00           C  
ATOM     34  OE1 GLU     2      78.269 117.471  61.290  1.00  0.00           O  
ATOM     35  OE2 GLU     2      79.816 117.000  62.677  1.00  0.00           O1-
ATOM     36  H   GLU     2      80.352 114.892  62.740  1.00  0.00           H  
ATOM     37  HA  GLU     2      79.946 114.407  59.983  1.00  0.00           H  
ATOM     38  HB2 GLU     2      82.135 115.931  61.462  1.00  0.00           H  
ATOM     39  HB3 GLU     2      81.991 115.847  59.649  1.00  0.00           H  
ATOM     40  HG2 GLU     2      81.141 117.849  60.193  1.00  0.00           H  
ATOM     41  HG3 GLU     2      79.958 116.930  59.366  1.00  0.00           H  
ATOM     42  N   ARG     3      81.575 112.797  59.083  1.00  0.00           N  
ATOM     43  CA  ARG     3      82.609 112.025  58.246  1.00  0.00           C  
ATOM     44  C   ARG     3      83.737 112.989  57.758  1.00  0.00           C  
ATOM     45  O   ARG     3      83.351 114.019  57.164  1.00  0.00           O  
ATOM     46  CB  ARG     3      81.914 111.285  57.082  1.00  0.00           C  
ATOM     47  CG  ARG     3      82.934 110.768  55.993  1.00  0.00           C  
ATOM     48  CD  ARG     3      82.203 109.786  55.076  1.00  0.00           C  
ATOM     49  NE  ARG     3      83.103 109.577  53.994  1.00  0.00           N  
ATOM     50  CZ  ARG     3      82.818 109.484  52.710  1.00  0.00           C  
ATOM     51  NH1 ARG     3      81.638 109.430  52.219  1.00  0.00           N1+
ATOM     52  NH2 ARG     3      83.735 109.577  51.807  1.00  0.00           N  
ATOM     53  H   ARG     3      80.717 113.077  58.630  1.00  0.00           H  
ATOM     54  HA  ARG     3      83.020 111.320  58.968  1.00  0.00           H  
ATOM     55  HB2 ARG     3      81.385 110.400  57.435  1.00  0.00           H  
ATOM     56  HB3 ARG     3      81.098 111.872  56.659  1.00  0.00           H  
ATOM     57  HG2 ARG     3      83.342 111.656  55.510  1.00  0.00           H  
ATOM     58  HG3 ARG     3      83.711 110.241  56.546  1.00  0.00           H  
ATOM     59  HD2 ARG     3      81.971 108.832  55.549  1.00  0.00           H  
ATOM     60  HD3 ARG     3      81.317 110.187  54.584  1.00  0.00           H  
ATOM     61  HE  ARG     3      84.090 109.541  54.205  1.00  0.00           H  
ATOM     62 HH11 ARG     3      80.826 109.280  52.800  1.00  0.00           H  
ATOM     63 HH12 ARG     3      81.490 109.397  51.220  1.00  0.00           H  
ATOM     64 HH21 ARG     3      84.691 109.653  52.124  1.00  0.00           H  
ATOM     65 HH22 ARG     3      83.555 109.650  50.816  1.00  0.00           H  
ATOM     66  N   THR     4      84.957 112.625  57.813  1.00  0.00           N  
ATOM     67  CA  THR     4      86.086 113.390  57.201  1.00  0.00           C  
ATOM     68  C   THR     4      86.239 113.035  55.754  1.00  0.00           C  
ATOM     69  O   THR     4      86.363 111.838  55.479  1.00  0.00           O  
ATOM     70  CB  THR     4      87.420 113.012  57.897  1.00  0.00           C  
ATOM     71  CG2 THR     4      88.522 113.902  57.453  1.00  0.00           C  
ATOM     72  OG1 THR     4      87.316 113.239  59.326  1.00  0.00           O  
ATOM     73  H   THR     4      85.170 111.698  58.153  1.00  0.00           H  
ATOM     74  HA  THR     4      85.933 114.469  57.206  1.00  0.00           H  
ATOM     75  HB  THR     4      87.616 111.962  57.678  1.00  0.00           H  
ATOM     76  HG1 THR     4      86.789 112.497  59.630  1.00  0.00           H  
ATOM     77 HG21 THR     4      88.272 114.953  57.598  1.00  0.00           H  
ATOM     78 HG22 THR     4      89.446 113.771  58.016  1.00  0.00           H  
ATOM     79 HG23 THR     4      88.852 113.603  56.458  1.00  0.00           H  
ATOM     80  N   VAL     5      86.479 113.971  54.851  1.00  0.00           N  
ATOM     81  CA  VAL     5      86.812 113.669  53.459  1.00  0.00           C  
ATOM     82  C   VAL     5      87.815 114.741  52.925  1.00  0.00           C  
ATOM     83  O   VAL     5      88.004 115.762  53.617  1.00  0.00           O  
ATOM     84  CB  VAL     5      85.565 113.526  52.530  1.00  0.00           C  
ATOM     85  CG1 VAL     5      84.916 114.851  52.373  1.00  0.00           C  
ATOM     86  CG2 VAL     5      85.779 112.969  51.108  1.00  0.00           C  
ATOM     87  H   VAL     5      86.557 114.934  55.144  1.00  0.00           H  
ATOM     88  HA  VAL     5      87.355 112.726  53.406  1.00  0.00           H  
ATOM     89  HB  VAL     5      84.849 112.866  53.020  1.00  0.00           H  
ATOM     90 HG11 VAL     5      85.412 115.499  51.650  1.00  0.00           H  
ATOM     91 HG12 VAL     5      83.932 114.606  51.972  1.00  0.00           H  
ATOM     92 HG13 VAL     5      84.667 115.451  53.248  1.00  0.00           H  
ATOM     93 HG21 VAL     5      86.476 112.133  51.165  1.00  0.00           H  
ATOM     94 HG22 VAL     5      84.840 112.738  50.605  1.00  0.00           H  
ATOM     95 HG23 VAL     5      86.405 113.626  50.504  1.00  0.00           H  
ATOM     96  N   ARG     6      88.433 114.498  51.709  1.00  0.00           N  
ATOM     97  CA  ARG     6      89.149 115.561  50.971  1.00  0.00           C  
ATOM     98  C   ARG     6      88.276 116.047  49.832  1.00  0.00           C  
ATOM     99  O   ARG     6      87.659 115.283  49.059  1.00  0.00           O  
ATOM    100  CB  ARG     6      90.546 115.065  50.555  1.00  0.00           C  
ATOM    101  CG  ARG     6      91.357 114.587  51.731  1.00  0.00           C  
ATOM    102  CD  ARG     6      91.653 115.727  52.761  1.00  0.00           C  
ATOM    103  NE  ARG     6      91.789 115.264  54.064  1.00  0.00           N  
ATOM    104  CZ  ARG     6      92.451 115.915  55.030  1.00  0.00           C  
ATOM    105  NH1 ARG     6      93.076 116.990  54.802  1.00  0.00           N1+
ATOM    106  NH2 ARG     6      92.637 115.387  56.194  1.00  0.00           N  
ATOM    107  H   ARG     6      88.327 113.584  51.291  1.00  0.00           H  
ATOM    108  HA  ARG     6      89.247 116.369  51.696  1.00  0.00           H  
ATOM    109  HB2 ARG     6      90.586 114.181  49.919  1.00  0.00           H  
ATOM    110  HB3 ARG     6      91.131 115.852  50.081  1.00  0.00           H  
ATOM    111  HG2 ARG     6      90.946 113.642  52.086  1.00  0.00           H  
ATOM    112  HG3 ARG     6      92.315 114.171  51.422  1.00  0.00           H  
ATOM    113  HD2 ARG     6      92.493 116.303  52.372  1.00  0.00           H  
ATOM    114  HD3 ARG     6      90.760 116.350  52.705  1.00  0.00           H  
ATOM    115  HE  ARG     6      91.466 114.343  54.323  1.00  0.00           H  
ATOM    116 HH11 ARG     6      92.863 117.458  53.932  1.00  0.00           H  
ATOM    117 HH12 ARG     6      93.529 117.526  55.529  1.00  0.00           H  
ATOM    118 HH21 ARG     6      92.403 114.411  56.307  1.00  0.00           H  
ATOM    119 HH22 ARG     6      93.280 115.823  56.840  1.00  0.00           H  
ATOM    120  N   LEU     7      88.435 117.346  49.487  1.00  0.00           N  
ATOM    121  CA  LEU     7      88.162 117.823  48.060  1.00  0.00           C  
ATOM    122  C   LEU     7      89.190 117.220  47.109  1.00  0.00           C  
ATOM    123  O   LEU     7      90.396 117.309  47.385  1.00  0.00           O  
ATOM    124  CB  LEU     7      88.068 119.377  48.119  1.00  0.00           C  
ATOM    125  CG  LEU     7      87.000 120.017  49.044  1.00  0.00           C  
ATOM    126  CD1 LEU     7      87.053 121.592  48.763  1.00  0.00           C  
ATOM    127  CD2 LEU     7      85.564 119.601  48.748  1.00  0.00           C  
ATOM    128  H   LEU     7      89.121 117.866  50.015  1.00  0.00           H  
ATOM    129  HA  LEU     7      87.179 117.388  47.880  1.00  0.00           H  
ATOM    130  HB2 LEU     7      89.042 119.768  48.414  1.00  0.00           H  
ATOM    131  HB3 LEU     7      87.959 119.724  47.092  1.00  0.00           H  
ATOM    132  HG  LEU     7      87.242 119.676  50.050  1.00  0.00           H  
ATOM    133 HD11 LEU     7      88.104 121.880  48.722  1.00  0.00           H  
ATOM    134 HD12 LEU     7      86.765 121.785  47.730  1.00  0.00           H  
ATOM    135 HD13 LEU     7      86.411 122.116  49.471  1.00  0.00           H  
ATOM    136 HD21 LEU     7      85.370 119.462  47.685  1.00  0.00           H  
ATOM    137 HD22 LEU     7      85.446 118.651  49.270  1.00  0.00           H  
ATOM    138 HD23 LEU     7      84.924 120.442  49.014  1.00  0.00           H  
ATOM    139  N   GLN     8      88.761 116.885  45.863  1.00  0.00           N  
ATOM    140  CA  GLN     8      89.672 116.534  44.800  1.00  0.00           C  
ATOM    141  C   GLN     8      90.348 117.838  44.234  1.00  0.00           C  
ATOM    142  O   GLN     8      89.758 118.909  44.223  1.00  0.00           O  
ATOM    143  CB  GLN     8      89.051 115.698  43.624  1.00  0.00           C  
ATOM    144  CG  GLN     8      88.589 114.316  44.156  1.00  0.00           C  
ATOM    145  CD  GLN     8      87.904 113.540  42.987  1.00  0.00           C  
ATOM    146  NE2 GLN     8      86.648 113.106  43.194  1.00  0.00           N  
ATOM    147  OE1 GLN     8      88.300 113.622  41.841  1.00  0.00           O  
ATOM    148  H   GLN     8      87.766 117.001  45.727  1.00  0.00           H  
ATOM    149  HA  GLN     8      90.410 115.842  45.207  1.00  0.00           H  
ATOM    150  HB2 GLN     8      88.173 116.201  43.217  1.00  0.00           H  
ATOM    151  HB3 GLN     8      89.764 115.568  42.810  1.00  0.00           H  
ATOM    152  HG2 GLN     8      89.411 113.765  44.613  1.00  0.00           H  
ATOM    153  HG3 GLN     8      87.841 114.548  44.915  1.00  0.00           H  
ATOM    154 HE21 GLN     8      86.143 112.750  42.395  1.00  0.00           H  
ATOM    155 HE22 GLN     8      86.246 113.037  44.117  1.00  0.00           H  
ATOM    156  N   TYR     9      91.570 117.666  43.613  1.00  0.00           N  
ATOM    157  CA  TYR     9      92.250 118.858  43.166  1.00  0.00           C  
ATOM    158  C   TYR     9      91.683 119.114  41.776  1.00  0.00           C  
ATOM    159  O   TYR     9      91.605 118.188  40.950  1.00  0.00           O  
ATOM    160  CB  TYR     9      93.816 118.690  43.145  1.00  0.00           C  
ATOM    161  CG  TYR     9      94.519 118.418  44.504  1.00  0.00           C  
ATOM    162  CD1 TYR     9      95.156 119.486  45.202  1.00  0.00           C  
ATOM    163  CD2 TYR     9      94.628 117.119  45.025  1.00  0.00           C  
ATOM    164  CE1 TYR     9      95.922 119.263  46.337  1.00  0.00           C  
ATOM    165  CE2 TYR     9      95.459 116.867  46.136  1.00  0.00           C  
ATOM    166  CZ  TYR     9      96.077 117.868  46.778  1.00  0.00           C  
ATOM    167  OH  TYR     9      96.836 117.575  47.832  1.00  0.00           O  
ATOM    168  H   TYR     9      91.915 116.732  43.440  1.00  0.00           H  
ATOM    169  HA  TYR     9      91.883 119.738  43.695  1.00  0.00           H  
ATOM    170  HB2 TYR     9      94.109 117.859  42.504  1.00  0.00           H  
ATOM    171  HB3 TYR     9      94.242 119.619  42.767  1.00  0.00           H  
ATOM    172  HD1 TYR     9      94.875 120.464  44.840  1.00  0.00           H  
ATOM    173  HD2 TYR     9      94.206 116.282  44.488  1.00  0.00           H  
ATOM    174  HE1 TYR     9      96.401 120.038  46.918  1.00  0.00           H  
ATOM    175  HE2 TYR     9      95.664 115.889  46.545  1.00  0.00           H  
ATOM    176  HH  TYR     9      97.104 118.434  48.166  1.00  0.00           H  
ATOM    177  N   GLY    10      91.219 120.362  41.435  1.00  0.00           N  
ATOM    178  CA  GLY    10      90.612 120.848  40.208  1.00  0.00           C  
ATOM    179  C   GLY    10      89.360 120.096  39.793  1.00  0.00           C  
ATOM    180  O   GLY    10      88.284 120.306  40.322  1.00  0.00           O  
ATOM    181  H   GLY    10      91.555 121.137  41.988  1.00  0.00           H  
ATOM    182  HA2 GLY    10      90.371 121.885  40.443  1.00  0.00           H  
ATOM    183  HA3 GLY    10      91.350 120.981  39.417  1.00  0.00           H  
ATOM    184  N   SER    11      89.529 119.361  38.671  1.00  0.00           N  
ATOM    185  CA  SER    11      88.460 118.544  38.070  1.00  0.00           C  
ATOM    186  C   SER    11      88.191 117.272  38.888  1.00  0.00           C  
ATOM    187  O   SER    11      88.971 116.334  38.863  1.00  0.00           O  
ATOM    188  CB  SER    11      88.859 118.179  36.589  1.00  0.00           C  
ATOM    189  OG  SER    11      87.733 117.542  36.047  1.00  0.00           O  
ATOM    190  H   SER    11      90.461 119.260  38.293  1.00  0.00           H  
ATOM    191  HA  SER    11      87.526 119.104  38.034  1.00  0.00           H  
ATOM    192  HB2 SER    11      89.131 119.120  36.112  1.00  0.00           H  
ATOM    193  HB3 SER    11      89.704 117.500  36.475  1.00  0.00           H  
ATOM    194  HG  SER    11      87.864 117.444  35.101  1.00  0.00           H  
ATOM    195  N   ALA    12      86.989 117.236  39.514  1.00  0.00           N  
ATOM    196  CA  ALA    12      86.531 115.964  40.172  1.00  0.00           C  
ATOM    197  C   ALA    12      86.339 114.785  39.184  1.00  0.00           C  
ATOM    198  O   ALA    12      85.697 114.932  38.136  1.00  0.00           O  
ATOM    199  CB  ALA    12      85.345 116.184  41.069  1.00  0.00           C  
ATOM    200  H   ALA    12      86.470 118.071  39.741  1.00  0.00           H  
ATOM    201  HA  ALA    12      87.291 115.658  40.891  1.00  0.00           H  
ATOM    202  HB1 ALA    12      84.538 116.601  40.467  1.00  0.00           H  
ATOM    203  HB2 ALA    12      85.062 115.211  41.471  1.00  0.00           H  
ATOM    204  HB3 ALA    12      85.525 116.880  41.889  1.00  0.00           H  
ATOM    205  N   VAL    13      86.695 113.551  39.697  1.00  0.00           N  
ATOM    206  CA  VAL    13      85.978 112.341  39.268  1.00  0.00           C  
ATOM    207  C   VAL    13      84.670 112.002  40.168  1.00  0.00           C  
ATOM    208  O   VAL    13      84.636 112.184  41.360  1.00  0.00           O  
ATOM    209  CB  VAL    13      86.912 111.198  39.215  1.00  0.00           C  
ATOM    210  CG1 VAL    13      86.274 109.860  38.817  1.00  0.00           C  
ATOM    211  CG2 VAL    13      88.167 111.393  38.409  1.00  0.00           C  
ATOM    212  H   VAL    13      87.168 113.512  40.589  1.00  0.00           H  
ATOM    213  HA  VAL    13      85.583 112.412  38.255  1.00  0.00           H  
ATOM    214  HB  VAL    13      87.225 111.178  40.259  1.00  0.00           H  
ATOM    215 HG11 VAL    13      85.338 109.588  39.305  1.00  0.00           H  
ATOM    216 HG12 VAL    13      85.979 109.916  37.769  1.00  0.00           H  
ATOM    217 HG13 VAL    13      87.003 109.091  39.071  1.00  0.00           H  
ATOM    218 HG21 VAL    13      88.931 110.630  38.557  1.00  0.00           H  
ATOM    219 HG22 VAL    13      87.910 111.381  37.350  1.00  0.00           H  
ATOM    220 HG23 VAL    13      88.723 112.313  38.588  1.00  0.00           H  
ATOM    221  N   GLU    14      83.660 111.621  39.439  1.00  0.00           N  
ATOM    222  CA  GLU    14      82.244 111.315  39.850  1.00  0.00           C  
ATOM    223  C   GLU    14      82.224 110.407  41.109  1.00  0.00           C  
ATOM    224  O   GLU    14      82.877 109.334  41.094  1.00  0.00           O  
ATOM    225  CB  GLU    14      81.357 110.669  38.741  1.00  0.00           C  
ATOM    226  CG  GLU    14      80.961 111.598  37.564  1.00  0.00           C  
ATOM    227  CD  GLU    14      82.185 112.041  36.727  1.00  0.00           C  
ATOM    228  OE1 GLU    14      83.131 111.247  36.511  1.00  0.00           O  
ATOM    229  OE2 GLU    14      82.032 113.059  36.006  1.00  0.00           O1-
ATOM    230  H   GLU    14      83.858 111.633  38.449  1.00  0.00           H  
ATOM    231  HA  GLU    14      81.813 112.287  40.088  1.00  0.00           H  
ATOM    232  HB2 GLU    14      81.893 109.794  38.375  1.00  0.00           H  
ATOM    233  HB3 GLU    14      80.436 110.229  39.124  1.00  0.00           H  
ATOM    234  HG2 GLU    14      80.501 111.056  36.738  1.00  0.00           H  
ATOM    235  HG3 GLU    14      80.415 112.412  38.040  1.00  0.00           H  
ATOM    236  N   ALA    15      81.383 110.743  42.110  1.00  0.00           N  
ATOM    237  CA  ALA    15      81.339 110.038  43.366  1.00  0.00           C  
ATOM    238  C   ALA    15      80.041 110.082  44.100  1.00  0.00           C  
ATOM    239  O   ALA    15      79.317 111.035  43.981  1.00  0.00           O  
ATOM    240  CB  ALA    15      82.481 110.474  44.242  1.00  0.00           C  
ATOM    241  H   ALA    15      80.754 111.525  41.995  1.00  0.00           H  
ATOM    242  HA  ALA    15      81.508 108.986  43.136  1.00  0.00           H  
ATOM    243  HB1 ALA    15      83.406 110.233  43.718  1.00  0.00           H  
ATOM    244  HB2 ALA    15      82.348 111.556  44.262  1.00  0.00           H  
ATOM    245  HB3 ALA    15      82.391 109.947  45.192  1.00  0.00           H  
ATOM    246  N   VAL    16      79.665 108.949  44.687  1.00  0.00           N  
ATOM    247  CA  VAL    16      78.447 108.822  45.522  1.00  0.00           C  
ATOM    248  C   VAL    16      78.637 109.442  46.884  1.00  0.00           C  
ATOM    249  O   VAL    16      79.732 109.487  47.438  1.00  0.00           O  
ATOM    250  CB  VAL    16      78.100 107.281  45.452  1.00  0.00           C  
ATOM    251  CG1 VAL    16      79.239 106.208  45.616  1.00  0.00           C  
ATOM    252  CG2 VAL    16      76.990 107.049  46.392  1.00  0.00           C  
ATOM    253  H   VAL    16      80.397 108.253  44.703  1.00  0.00           H  
ATOM    254  HA  VAL    16      77.663 109.469  45.129  1.00  0.00           H  
ATOM    255  HB  VAL    16      77.676 107.181  44.453  1.00  0.00           H  
ATOM    256 HG11 VAL    16      79.716 106.174  46.596  1.00  0.00           H  
ATOM    257 HG12 VAL    16      78.744 105.250  45.453  1.00  0.00           H  
ATOM    258 HG13 VAL    16      79.951 106.294  44.795  1.00  0.00           H  
ATOM    259 HG21 VAL    16      77.433 107.130  47.384  1.00  0.00           H  
ATOM    260 HG22 VAL    16      76.130 107.713  46.300  1.00  0.00           H  
ATOM    261 HG23 VAL    16      76.596 106.056  46.174  1.00  0.00           H  
ATOM    262  N   TYR    17      77.549 109.940  47.406  1.00  0.00           N  
ATOM    263  CA  TYR    17      77.285 110.376  48.778  1.00  0.00           C  
ATOM    264  C   TYR    17      76.112 109.568  49.352  1.00  0.00           C  
ATOM    265  O   TYR    17      75.193 109.280  48.632  1.00  0.00           O  
ATOM    266  CB  TYR    17      76.915 111.889  48.665  1.00  0.00           C  
ATOM    267  CG  TYR    17      76.188 112.568  49.847  1.00  0.00           C  
ATOM    268  CD1 TYR    17      76.858 112.783  51.083  1.00  0.00           C  
ATOM    269  CD2 TYR    17      74.889 112.972  49.595  1.00  0.00           C  
ATOM    270  CE1 TYR    17      76.095 113.268  52.165  1.00  0.00           C  
ATOM    271  CE2 TYR    17      74.229 113.601  50.654  1.00  0.00           C  
ATOM    272  CZ  TYR    17      74.765 113.681  51.904  1.00  0.00           C  
ATOM    273  OH  TYR    17      74.080 114.253  52.902  1.00  0.00           O  
ATOM    274  H   TYR    17      76.814 109.738  46.743  1.00  0.00           H  
ATOM    275  HA  TYR    17      78.162 110.344  49.425  1.00  0.00           H  
ATOM    276  HB2 TYR    17      77.792 112.496  48.441  1.00  0.00           H  
ATOM    277  HB3 TYR    17      76.151 111.937  47.889  1.00  0.00           H  
ATOM    278  HD1 TYR    17      77.905 112.528  51.158  1.00  0.00           H  
ATOM    279  HD2 TYR    17      74.472 112.971  48.599  1.00  0.00           H  
ATOM    280  HE1 TYR    17      76.601 113.294  53.118  1.00  0.00           H  
ATOM    281  HE2 TYR    17      73.210 113.955  50.609  1.00  0.00           H  
ATOM    282  HH  TYR    17      74.639 114.307  53.681  1.00  0.00           H  
ATOM    283  N   VAL    18      76.093 109.275  50.647  1.00  0.00           N  
ATOM    284  CA  VAL    18      74.953 108.575  51.285  1.00  0.00           C  
ATOM    285  C   VAL    18      74.050 109.710  51.852  1.00  0.00           C  
ATOM    286  O   VAL    18      74.542 110.560  52.593  1.00  0.00           O  
ATOM    287  CB  VAL    18      75.375 107.704  52.473  1.00  0.00           C  
ATOM    288  CG1 VAL    18      74.257 107.084  53.346  1.00  0.00           C  
ATOM    289  CG2 VAL    18      76.300 106.601  52.014  1.00  0.00           C  
ATOM    290  H   VAL    18      76.872 109.545  51.230  1.00  0.00           H  
ATOM    291  HA  VAL    18      74.446 108.117  50.436  1.00  0.00           H  
ATOM    292  HB  VAL    18      75.858 108.392  53.167  1.00  0.00           H  
ATOM    293 HG11 VAL    18      74.730 106.848  54.299  1.00  0.00           H  
ATOM    294 HG12 VAL    18      73.435 107.775  53.532  1.00  0.00           H  
ATOM    295 HG13 VAL    18      73.889 106.214  52.803  1.00  0.00           H  
ATOM    296 HG21 VAL    18      77.161 106.910  51.422  1.00  0.00           H  
ATOM    297 HG22 VAL    18      76.562 105.933  52.835  1.00  0.00           H  
ATOM    298 HG23 VAL    18      75.801 105.953  51.293  1.00  0.00           H  
ATOM    299  N   LEU    19      72.734 109.607  51.573  1.00  0.00           N  
ATOM    300  CA  LEU    19      71.772 110.687  51.836  1.00  0.00           C  
ATOM    301  C   LEU    19      71.783 111.166  53.324  1.00  0.00           C  
ATOM    302  O   LEU    19      71.905 110.377  54.213  1.00  0.00           O  
ATOM    303  CB  LEU    19      70.362 110.248  51.438  1.00  0.00           C  
ATOM    304  CG  LEU    19      69.135 111.204  51.720  1.00  0.00           C  
ATOM    305  CD1 LEU    19      68.047 110.850  50.719  1.00  0.00           C  
ATOM    306  CD2 LEU    19      68.569 111.138  53.154  1.00  0.00           C  
ATOM    307  H   LEU    19      72.452 108.857  50.958  1.00  0.00           H  
ATOM    308  HA  LEU    19      72.149 111.565  51.311  1.00  0.00           H  
ATOM    309  HB2 LEU    19      70.453 110.230  50.352  1.00  0.00           H  
ATOM    310  HB3 LEU    19      70.125 109.259  51.831  1.00  0.00           H  
ATOM    311  HG  LEU    19      69.385 112.241  51.500  1.00  0.00           H  
ATOM    312 HD11 LEU    19      67.776 109.794  50.695  1.00  0.00           H  
ATOM    313 HD12 LEU    19      67.142 111.429  50.901  1.00  0.00           H  
ATOM    314 HD13 LEU    19      68.380 111.169  49.731  1.00  0.00           H  
ATOM    315 HD21 LEU    19      68.248 110.104  53.282  1.00  0.00           H  
ATOM    316 HD22 LEU    19      69.276 111.283  53.970  1.00  0.00           H  
ATOM    317 HD23 LEU    19      67.835 111.942  53.210  1.00  0.00           H  
ATOM    318  N   GLY    20      71.682 112.454  53.539  1.00  0.00           N  
ATOM    319  CA  GLY    20      71.596 113.184  54.823  1.00  0.00           C  
ATOM    320  C   GLY    20      72.735 113.104  55.752  1.00  0.00           C  
ATOM    321  O   GLY    20      72.686 113.902  56.723  1.00  0.00           O  
ATOM    322  H   GLY    20      71.877 113.099  52.786  1.00  0.00           H  
ATOM    323  HA2 GLY    20      71.399 114.191  54.454  1.00  0.00           H  
ATOM    324  HA3 GLY    20      70.720 112.732  55.288  1.00  0.00           H  
ATOM    325  N   THR    21      73.769 112.271  55.586  1.00  0.00           N  
ATOM    326  CA  THR    21      75.032 112.321  56.302  1.00  0.00           C  
ATOM    327  C   THR    21      75.634 113.699  56.234  1.00  0.00           C  
ATOM    328  O   THR    21      75.458 114.430  55.253  1.00  0.00           O  
ATOM    329  CB  THR    21      76.106 111.209  55.832  1.00  0.00           C  
ATOM    330  CG2 THR    21      75.518 109.803  56.092  1.00  0.00           C  
ATOM    331  OG1 THR    21      76.423 111.308  54.447  1.00  0.00           O  
ATOM    332  H   THR    21      73.670 111.569  54.866  1.00  0.00           H  
ATOM    333  HA  THR    21      74.833 112.056  57.341  1.00  0.00           H  
ATOM    334  HB  THR    21      76.998 111.412  56.425  1.00  0.00           H  
ATOM    335  HG1 THR    21      75.676 111.092  53.883  1.00  0.00           H  
ATOM    336 HG21 THR    21      76.311 109.100  55.839  1.00  0.00           H  
ATOM    337 HG22 THR    21      75.174 109.742  57.125  1.00  0.00           H  
ATOM    338 HG23 THR    21      74.708 109.602  55.391  1.00  0.00           H  
ATOM    339  N   TYR    22      76.378 114.047  57.300  1.00  0.00           N  
ATOM    340  CA  TYR    22      77.104 115.268  57.421  1.00  0.00           C  
ATOM    341  C   TYR    22      78.613 114.860  57.031  1.00  0.00           C  
ATOM    342  O   TYR    22      79.273 114.105  57.737  1.00  0.00           O  
ATOM    343  CB  TYR    22      77.036 115.796  58.880  1.00  0.00           C  
ATOM    344  CG  TYR    22      75.589 116.107  59.276  1.00  0.00           C  
ATOM    345  CD1 TYR    22      74.914 115.194  60.072  1.00  0.00           C  
ATOM    346  CD2 TYR    22      75.034 117.294  58.885  1.00  0.00           C  
ATOM    347  CE1 TYR    22      73.625 115.535  60.504  1.00  0.00           C  
ATOM    348  CE2 TYR    22      73.636 117.633  59.203  1.00  0.00           C  
ATOM    349  CZ  TYR    22      72.962 116.725  60.052  1.00  0.00           C  
ATOM    350  OH  TYR    22      71.678 116.921  60.367  1.00  0.00           O  
ATOM    351  H   TYR    22      76.548 113.443  58.092  1.00  0.00           H  
ATOM    352  HA  TYR    22      76.758 116.033  56.726  1.00  0.00           H  
ATOM    353  HB2 TYR    22      77.514 115.063  59.528  1.00  0.00           H  
ATOM    354  HB3 TYR    22      77.608 116.713  59.021  1.00  0.00           H  
ATOM    355  HD1 TYR    22      75.485 114.320  60.349  1.00  0.00           H  
ATOM    356  HD2 TYR    22      75.581 118.012  58.292  1.00  0.00           H  
ATOM    357  HE1 TYR    22      73.067 114.919  61.195  1.00  0.00           H  
ATOM    358  HE2 TYR    22      73.127 118.505  58.819  1.00  0.00           H  
ATOM    359  HH  TYR    22      71.354 117.732  59.966  1.00  0.00           H  
ATOM    360  N   LEU    23      79.142 115.398  55.914  1.00  0.00           N  
ATOM    361  CA  LEU    23      80.622 115.452  55.543  1.00  0.00           C  
ATOM    362  C   LEU    23      81.257 116.735  56.145  1.00  0.00           C  
ATOM    363  O   LEU    23      80.676 117.791  56.181  1.00  0.00           O  
ATOM    364  CB  LEU    23      80.897 115.437  54.033  1.00  0.00           C  
ATOM    365  CG  LEU    23      79.953 114.501  53.209  1.00  0.00           C  
ATOM    366  CD1 LEU    23      80.261 114.676  51.745  1.00  0.00           C  
ATOM    367  CD2 LEU    23      80.198 113.056  53.653  1.00  0.00           C  
ATOM    368  H   LEU    23      78.552 115.975  55.332  1.00  0.00           H  
ATOM    369  HA  LEU    23      81.249 114.643  55.919  1.00  0.00           H  
ATOM    370  HB2 LEU    23      80.929 116.466  53.676  1.00  0.00           H  
ATOM    371  HB3 LEU    23      81.916 115.065  53.921  1.00  0.00           H  
ATOM    372  HG  LEU    23      78.888 114.732  53.241  1.00  0.00           H  
ATOM    373 HD11 LEU    23      80.414 115.749  51.628  1.00  0.00           H  
ATOM    374 HD12 LEU    23      81.166 114.148  51.445  1.00  0.00           H  
ATOM    375 HD13 LEU    23      79.468 114.296  51.100  1.00  0.00           H  
ATOM    376 HD21 LEU    23      79.894 112.403  52.835  1.00  0.00           H  
ATOM    377 HD22 LEU    23      81.234 112.733  53.758  1.00  0.00           H  
ATOM    378 HD23 LEU    23      79.697 112.799  54.586  1.00  0.00           H  
ATOM    379  N   TRP    24      82.556 116.599  56.456  1.00  0.00           N  
ATOM    380  CA  TRP    24      83.445 117.764  56.788  1.00  0.00           C  
ATOM    381  C   TRP    24      84.791 117.806  56.019  1.00  0.00           C  
ATOM    382  O   TRP    24      85.184 116.697  55.635  1.00  0.00           O  
ATOM    383  CB  TRP    24      83.639 117.831  58.289  1.00  0.00           C  
ATOM    384  CG  TRP    24      84.462 118.968  58.943  1.00  0.00           C  
ATOM    385  CD1 TRP    24      83.981 120.148  59.433  1.00  0.00           C  
ATOM    386  CD2 TRP    24      85.910 118.993  59.237  1.00  0.00           C  
ATOM    387  CE2 TRP    24      86.221 120.310  59.806  1.00  0.00           C  
ATOM    388  CE3 TRP    24      86.969 118.140  58.956  1.00  0.00           C  
ATOM    389  NE1 TRP    24      84.997 120.954  59.945  1.00  0.00           N  
ATOM    390  CZ2 TRP    24      87.477 120.713  60.196  1.00  0.00           C  
ATOM    391  CZ3 TRP    24      88.248 118.559  59.357  1.00  0.00           C  
ATOM    392  CH2 TRP    24      88.504 119.837  59.939  1.00  0.00           C  
ATOM    393  H   TRP    24      82.948 115.676  56.576  1.00  0.00           H  
ATOM    394  HA  TRP    24      82.964 118.696  56.493  1.00  0.00           H  
ATOM    395  HB2 TRP    24      82.630 117.925  58.691  1.00  0.00           H  
ATOM    396  HB3 TRP    24      84.174 116.960  58.668  1.00  0.00           H  
ATOM    397  HD1 TRP    24      82.936 120.420  59.469  1.00  0.00           H  
ATOM    398  HE1 TRP    24      84.790 121.796  60.465  1.00  0.00           H  
ATOM    399  HE3 TRP    24      86.815 117.227  58.400  1.00  0.00           H  
ATOM    400  HZ2 TRP    24      87.670 121.628  60.736  1.00  0.00           H  
ATOM    401  HZ3 TRP    24      89.128 117.942  59.244  1.00  0.00           H  
ATOM    402  HH2 TRP    24      89.496 120.044  60.312  1.00  0.00           H  
ATOM    403  N   THR    25      85.386 118.928  55.710  1.00  0.00           N  
ATOM    404  CA  THR    25      86.732 118.969  55.001  1.00  0.00           C  
ATOM    405  C   THR    25      87.505 120.317  55.351  1.00  0.00           C  
ATOM    406  O   THR    25      86.959 121.382  55.624  1.00  0.00           O  
ATOM    407  CB  THR    25      86.579 118.733  53.529  1.00  0.00           C  
ATOM    408  CG2 THR    25      86.007 119.955  52.815  1.00  0.00           C  
ATOM    409  OG1 THR    25      87.793 118.468  52.928  1.00  0.00           O  
ATOM    410  H   THR    25      84.770 119.727  55.764  1.00  0.00           H  
ATOM    411  HA  THR    25      87.363 118.196  55.438  1.00  0.00           H  
ATOM    412  HB  THR    25      85.881 117.906  53.397  1.00  0.00           H  
ATOM    413  HG1 THR    25      87.958 117.550  53.155  1.00  0.00           H  
ATOM    414 HG21 THR    25      86.638 120.836  52.929  1.00  0.00           H  
ATOM    415 HG22 THR    25      85.592 119.819  51.816  1.00  0.00           H  
ATOM    416 HG23 THR    25      85.017 120.147  53.227  1.00  0.00           H  
ATOM    417  N   ASP    26      88.839 120.184  55.354  1.00  0.00           N  
ATOM    418  CA  ASP    26      89.744 121.282  55.582  1.00  0.00           C  
ATOM    419  C   ASP    26      90.022 121.942  54.291  1.00  0.00           C  
ATOM    420  O   ASP    26      90.619 121.408  53.319  1.00  0.00           O  
ATOM    421  CB  ASP    26      91.077 120.727  56.132  1.00  0.00           C  
ATOM    422  CG  ASP    26      92.283 121.720  56.222  1.00  0.00           C  
ATOM    423  OD1 ASP    26      92.108 122.907  56.003  1.00  0.00           O  
ATOM    424  OD2 ASP    26      93.430 121.257  56.552  1.00  0.00           O1-
ATOM    425  H   ASP    26      89.242 119.295  55.095  1.00  0.00           H  
ATOM    426  HA  ASP    26      89.292 121.966  56.301  1.00  0.00           H  
ATOM    427  HB2 ASP    26      90.969 120.358  57.152  1.00  0.00           H  
ATOM    428  HB3 ASP    26      91.471 119.852  55.615  1.00  0.00           H  
ATOM    429  N   VAL    27      89.581 123.158  54.226  1.00  0.00           N  
ATOM    430  CA  VAL    27      89.681 123.907  52.914  1.00  0.00           C  
ATOM    431  C   VAL    27      91.050 124.613  52.787  1.00  0.00           C  
ATOM    432  O   VAL    27      91.538 124.997  51.686  1.00  0.00           O  
ATOM    433  CB  VAL    27      88.547 124.920  52.729  1.00  0.00           C  
ATOM    434  CG1 VAL    27      88.621 125.955  51.634  1.00  0.00           C  
ATOM    435  CG2 VAL    27      87.183 124.235  52.658  1.00  0.00           C  
ATOM    436  H   VAL    27      89.224 123.636  55.041  1.00  0.00           H  
ATOM    437  HA  VAL    27      89.629 123.257  52.041  1.00  0.00           H  
ATOM    438  HB  VAL    27      88.639 125.533  53.626  1.00  0.00           H  
ATOM    439 HG11 VAL    27      87.667 126.480  51.588  1.00  0.00           H  
ATOM    440 HG12 VAL    27      89.462 126.612  51.857  1.00  0.00           H  
ATOM    441 HG13 VAL    27      88.835 125.571  50.637  1.00  0.00           H  
ATOM    442 HG21 VAL    27      87.232 123.593  51.779  1.00  0.00           H  
ATOM    443 HG22 VAL    27      87.114 123.497  53.457  1.00  0.00           H  
ATOM    444 HG23 VAL    27      86.331 124.904  52.540  1.00  0.00           H  
ATOM    445  N   TYR    28      91.749 124.748  53.855  1.00  0.00           N  
ATOM    446  CA  TYR    28      93.023 125.508  53.879  1.00  0.00           C  
ATOM    447  C   TYR    28      94.079 124.689  53.261  1.00  0.00           C  
ATOM    448  O   TYR    28      94.841 125.276  52.479  1.00  0.00           O  
ATOM    449  CB  TYR    28      93.350 125.806  55.376  1.00  0.00           C  
ATOM    450  CG  TYR    28      94.776 126.398  55.560  1.00  0.00           C  
ATOM    451  CD1 TYR    28      95.207 127.542  54.795  1.00  0.00           C  
ATOM    452  CD2 TYR    28      95.541 125.882  56.626  1.00  0.00           C  
ATOM    453  CE1 TYR    28      96.464 128.084  55.007  1.00  0.00           C  
ATOM    454  CE2 TYR    28      96.855 126.397  56.731  1.00  0.00           C  
ATOM    455  CZ  TYR    28      97.335 127.457  55.926  1.00  0.00           C  
ATOM    456  OH  TYR    28      98.566 127.933  56.106  1.00  0.00           O  
ATOM    457  H   TYR    28      91.584 124.166  54.664  1.00  0.00           H  
ATOM    458  HA  TYR    28      92.902 126.438  53.324  1.00  0.00           H  
ATOM    459  HB2 TYR    28      92.691 126.578  55.774  1.00  0.00           H  
ATOM    460  HB3 TYR    28      93.318 124.847  55.895  1.00  0.00           H  
ATOM    461  HD1 TYR    28      94.580 127.984  54.034  1.00  0.00           H  
ATOM    462  HD2 TYR    28      95.140 125.302  57.444  1.00  0.00           H  
ATOM    463  HE1 TYR    28      96.752 129.044  54.604  1.00  0.00           H  
ATOM    464  HE2 TYR    28      97.440 126.070  57.578  1.00  0.00           H  
ATOM    465  HH  TYR    28      98.773 127.868  57.041  1.00  0.00           H  
ATOM    466  N   SER    29      94.289 123.438  53.601  1.00  0.00           N  
ATOM    467  CA  SER    29      95.423 122.557  53.047  1.00  0.00           C  
ATOM    468  C   SER    29      95.174 122.361  51.545  1.00  0.00           C  
ATOM    469  O   SER    29      96.125 122.051  50.812  1.00  0.00           O  
ATOM    470  CB  SER    29      95.457 121.361  53.921  1.00  0.00           C  
ATOM    471  OG  SER    29      95.593 121.691  55.267  1.00  0.00           O  
ATOM    472  H   SER    29      93.761 123.195  54.426  1.00  0.00           H  
ATOM    473  HA  SER    29      96.341 123.145  53.082  1.00  0.00           H  
ATOM    474  HB2 SER    29      94.572 120.739  53.780  1.00  0.00           H  
ATOM    475  HB3 SER    29      96.242 120.649  53.668  1.00  0.00           H  
ATOM    476  HG  SER    29      94.799 121.520  55.778  1.00  0.00           H  
ATOM    477  N   ALA    30      93.934 122.441  51.140  1.00  0.00           N  
ATOM    478  CA  ALA    30      93.452 122.338  49.690  1.00  0.00           C  
ATOM    479  C   ALA    30      93.739 123.577  48.868  1.00  0.00           C  
ATOM    480  O   ALA    30      93.845 123.524  47.625  1.00  0.00           O  
ATOM    481  CB  ALA    30      92.047 121.798  49.643  1.00  0.00           C  
ATOM    482  H   ALA    30      93.245 122.623  51.856  1.00  0.00           H  
ATOM    483  HA  ALA    30      94.094 121.561  49.274  1.00  0.00           H  
ATOM    484  HB1 ALA    30      91.508 122.353  48.876  1.00  0.00           H  
ATOM    485  HB2 ALA    30      91.884 120.744  49.417  1.00  0.00           H  
ATOM    486  HB3 ALA    30      91.435 122.013  50.519  1.00  0.00           H  
ATOM    487  N   ALA    31      93.979 124.690  49.603  1.00  0.00           N  
ATOM    488  CA  ALA    31      94.127 125.913  48.744  1.00  0.00           C  
ATOM    489  C   ALA    31      95.521 126.099  48.003  1.00  0.00           C  
ATOM    490  O   ALA    31      96.505 125.528  48.483  1.00  0.00           O  
ATOM    491  CB  ALA    31      93.887 127.087  49.565  1.00  0.00           C  
ATOM    492  H   ALA    31      94.146 124.828  50.589  1.00  0.00           H  
ATOM    493  HA  ALA    31      93.353 126.012  47.982  1.00  0.00           H  
ATOM    494  HB1 ALA    31      92.844 127.174  49.870  1.00  0.00           H  
ATOM    495  HB2 ALA    31      94.486 127.066  50.476  1.00  0.00           H  
ATOM    496  HB3 ALA    31      93.933 128.015  48.994  1.00  0.00           H  
ATOM    497  N   PRO    32      95.566 126.919  46.937  1.00  0.00           N  
ATOM    498  CA  PRO    32      96.884 127.366  46.411  1.00  0.00           C  
ATOM    499  C   PRO    32      97.436 128.297  47.528  1.00  0.00           C  
ATOM    500  O   PRO    32      96.721 128.954  48.235  1.00  0.00           O  
ATOM    501  CB  PRO    32      96.505 128.113  45.096  1.00  0.00           C  
ATOM    502  CG  PRO    32      95.055 128.540  45.267  1.00  0.00           C  
ATOM    503  CD  PRO    32      94.480 127.417  46.118  1.00  0.00           C  
ATOM    504  HA  PRO    32      97.609 126.553  46.404  1.00  0.00           H  
ATOM    505  HB2 PRO    32      97.214 128.933  44.982  1.00  0.00           H  
ATOM    506  HB3 PRO    32      96.581 127.429  44.251  1.00  0.00           H  
ATOM    507  HG2 PRO    32      94.917 129.478  45.805  1.00  0.00           H  
ATOM    508  HG3 PRO    32      94.600 128.678  44.286  1.00  0.00           H  
ATOM    509  HD2 PRO    32      93.664 127.781  46.742  1.00  0.00           H  
ATOM    510  HD3 PRO    32      94.115 126.551  45.565  1.00  0.00           H  
ATOM    511  N   ALA    33      98.777 128.248  47.706  1.00  0.00           N  
ATOM    512  CA  ALA    33      99.418 128.953  48.762  1.00  0.00           C  
ATOM    513  C   ALA    33      99.191 130.451  48.800  1.00  0.00           C  
ATOM    514  O   ALA    33      98.769 131.013  49.819  1.00  0.00           O  
ATOM    515  CB  ALA    33     101.002 128.736  48.776  1.00  0.00           C  
ATOM    516  H   ALA    33      99.311 127.787  46.985  1.00  0.00           H  
ATOM    517  HA  ALA    33      99.051 128.658  49.745  1.00  0.00           H  
ATOM    518  HB1 ALA    33     101.074 127.670  48.991  1.00  0.00           H  
ATOM    519  HB2 ALA    33     101.519 128.948  47.839  1.00  0.00           H  
ATOM    520  HB3 ALA    33     101.445 129.233  49.639  1.00  0.00           H  
ATOM    521  N   GLY    34      99.541 131.120  47.675  1.00  0.00           N  
ATOM    522  CA  GLY    34      99.601 132.579  47.580  1.00  0.00           C  
ATOM    523  C   GLY    34      98.220 133.255  47.520  1.00  0.00           C  
ATOM    524  O   GLY    34      98.133 134.494  47.647  1.00  0.00           O  
ATOM    525  H   GLY    34      99.724 130.656  46.796  1.00  0.00           H  
ATOM    526  HA2 GLY    34     100.171 132.995  48.411  1.00  0.00           H  
ATOM    527  HA3 GLY    34     100.169 132.808  46.678  1.00  0.00           H  
ATOM    528  N   ALA    35      97.073 132.564  47.294  1.00  0.00           N  
ATOM    529  CA  ALA    35      95.719 133.093  47.328  1.00  0.00           C  
ATOM    530  C   ALA    35      95.345 133.687  48.735  1.00  0.00           C  
ATOM    531  O   ALA    35      95.943 133.376  49.812  1.00  0.00           O  
ATOM    532  CB  ALA    35      94.643 132.046  46.980  1.00  0.00           C  
ATOM    533  H   ALA    35      97.141 131.557  47.271  1.00  0.00           H  
ATOM    534  HA  ALA    35      95.675 133.962  46.671  1.00  0.00           H  
ATOM    535  HB1 ALA    35      93.711 132.568  47.196  1.00  0.00           H  
ATOM    536  HB2 ALA    35      94.788 131.942  45.905  1.00  0.00           H  
ATOM    537  HB3 ALA    35      94.857 131.122  47.517  1.00  0.00           H  
ATOM    538  N   GLN    36      94.332 134.632  48.689  1.00  0.00           N  
ATOM    539  CA  GLN    36      93.930 135.399  49.843  1.00  0.00           C  
ATOM    540  C   GLN    36      92.464 135.298  50.257  1.00  0.00           C  
ATOM    541  O   GLN    36      92.230 135.322  51.479  1.00  0.00           O  
ATOM    542  CB  GLN    36      94.408 136.835  49.490  1.00  0.00           C  
ATOM    543  CG  GLN    36      95.893 137.052  49.162  1.00  0.00           C  
ATOM    544  CD  GLN    36      96.773 136.853  50.332  1.00  0.00           C  
ATOM    545  NE2 GLN    36      97.671 135.866  50.344  1.00  0.00           N  
ATOM    546  OE1 GLN    36      96.558 137.442  51.370  1.00  0.00           O  
ATOM    547  H   GLN    36      94.052 134.954  47.774  1.00  0.00           H  
ATOM    548  HA  GLN    36      94.485 135.028  50.705  1.00  0.00           H  
ATOM    549  HB2 GLN    36      93.739 137.189  48.705  1.00  0.00           H  
ATOM    550  HB3 GLN    36      94.103 137.471  50.321  1.00  0.00           H  
ATOM    551  HG2 GLN    36      96.192 136.492  48.276  1.00  0.00           H  
ATOM    552  HG3 GLN    36      95.991 138.074  48.796  1.00  0.00           H  
ATOM    553 HE21 GLN    36      98.147 135.740  51.226  1.00  0.00           H  
ATOM    554 HE22 GLN    36      97.701 135.199  49.586  1.00  0.00           H  
ATOM    555  N   THR    37      91.508 135.029  49.343  1.00  0.00           N  
ATOM    556  CA  THR    37      90.092 134.921  49.653  1.00  0.00           C  
ATOM    557  C   THR    37      89.538 133.739  48.811  1.00  0.00           C  
ATOM    558  O   THR    37      90.298 133.222  47.987  1.00  0.00           O  
ATOM    559  CB  THR    37      89.424 136.376  49.401  1.00  0.00           C  
ATOM    560  CG2 THR    37      89.996 137.601  50.087  1.00  0.00           C  
ATOM    561  OG1 THR    37      89.528 136.793  48.063  1.00  0.00           O  
ATOM    562  H   THR    37      91.793 134.980  48.375  1.00  0.00           H  
ATOM    563  HA  THR    37      89.993 134.643  50.703  1.00  0.00           H  
ATOM    564  HB  THR    37      88.357 136.312  49.615  1.00  0.00           H  
ATOM    565  HG1 THR    37      89.470 137.732  48.251  1.00  0.00           H  
ATOM    566 HG21 THR    37      91.009 137.685  49.694  1.00  0.00           H  
ATOM    567 HG22 THR    37      89.380 138.482  49.905  1.00  0.00           H  
ATOM    568 HG23 THR    37      90.158 137.407  51.147  1.00  0.00           H  
ATOM    569  N   PHE    38      88.236 133.354  48.931  1.00  0.00           N  
ATOM    570  CA  PHE    38      87.683 132.265  48.147  1.00  0.00           C  
ATOM    571  C   PHE    38      86.200 132.579  47.949  1.00  0.00           C  
ATOM    572  O   PHE    38      85.732 133.531  48.598  1.00  0.00           O  
ATOM    573  CB  PHE    38      87.724 130.869  48.859  1.00  0.00           C  
ATOM    574  CG  PHE    38      86.948 130.854  50.208  1.00  0.00           C  
ATOM    575  CD1 PHE    38      85.770 130.188  50.245  1.00  0.00           C  
ATOM    576  CD2 PHE    38      87.519 131.283  51.416  1.00  0.00           C  
ATOM    577  CE1 PHE    38      84.984 130.006  51.390  1.00  0.00           C  
ATOM    578  CE2 PHE    38      86.828 131.054  52.589  1.00  0.00           C  
ATOM    579  CZ  PHE    38      85.570 130.415  52.654  1.00  0.00           C  
ATOM    580  H   PHE    38      87.686 133.831  49.631  1.00  0.00           H  
ATOM    581  HA  PHE    38      88.187 132.183  47.184  1.00  0.00           H  
ATOM    582  HB2 PHE    38      87.377 130.201  48.071  1.00  0.00           H  
ATOM    583  HB3 PHE    38      88.751 130.597  49.101  1.00  0.00           H  
ATOM    584  HD1 PHE    38      85.396 129.712  49.350  1.00  0.00           H  
ATOM    585  HD2 PHE    38      88.554 131.592  51.450  1.00  0.00           H  
ATOM    586  HE1 PHE    38      84.023 129.514  51.396  1.00  0.00           H  
ATOM    587  HE2 PHE    38      87.335 131.302  53.509  1.00  0.00           H  
ATOM    588  HZ  PHE    38      85.100 130.177  53.597  1.00  0.00           H  
ATOM    589  N   SER    39      85.532 131.772  47.144  1.00  0.00           N  
ATOM    590  CA  SER    39      84.050 131.723  47.001  1.00  0.00           C  
ATOM    591  C   SER    39      83.619 130.268  46.826  1.00  0.00           C  
ATOM    592  O   SER    39      84.406 129.471  46.425  1.00  0.00           O  
ATOM    593  CB  SER    39      83.667 132.445  45.776  1.00  0.00           C  
ATOM    594  OG  SER    39      82.244 132.601  45.588  1.00  0.00           O  
ATOM    595  H   SER    39      86.090 131.303  46.445  1.00  0.00           H  
ATOM    596  HA  SER    39      83.556 132.151  47.873  1.00  0.00           H  
ATOM    597  HB2 SER    39      84.007 133.481  45.802  1.00  0.00           H  
ATOM    598  HB3 SER    39      84.109 131.992  44.889  1.00  0.00           H  
ATOM    599  HG  SER    39      81.909 133.410  45.981  1.00  0.00           H  
ATOM    600  N   LEU    40      82.340 130.046  47.140  1.00  0.00           N  
ATOM    601  CA  LEU    40      81.604 128.806  47.137  1.00  0.00           C  
ATOM    602  C   LEU    40      80.445 128.712  46.098  1.00  0.00           C  
ATOM    603  O   LEU    40      79.873 129.777  45.834  1.00  0.00           O  
ATOM    604  CB  LEU    40      80.949 128.475  48.528  1.00  0.00           C  
ATOM    605  CG  LEU    40      81.767 127.441  49.371  1.00  0.00           C  
ATOM    606  CD1 LEU    40      81.480 127.686  50.826  1.00  0.00           C  
ATOM    607  CD2 LEU    40      81.391 126.068  48.876  1.00  0.00           C  
ATOM    608  H   LEU    40      81.808 130.892  47.291  1.00  0.00           H  
ATOM    609  HA  LEU    40      82.291 128.025  46.810  1.00  0.00           H  
ATOM    610  HB2 LEU    40      80.868 129.408  49.085  1.00  0.00           H  
ATOM    611  HB3 LEU    40      79.958 128.025  48.462  1.00  0.00           H  
ATOM    612  HG  LEU    40      82.827 127.530  49.132  1.00  0.00           H  
ATOM    613 HD11 LEU    40      80.403 127.681  50.993  1.00  0.00           H  
ATOM    614 HD12 LEU    40      81.912 126.868  51.403  1.00  0.00           H  
ATOM    615 HD13 LEU    40      81.927 128.629  51.139  1.00  0.00           H  
ATOM    616 HD21 LEU    40      82.008 125.280  49.307  1.00  0.00           H  
ATOM    617 HD22 LEU    40      80.348 125.851  49.109  1.00  0.00           H  
ATOM    618 HD23 LEU    40      81.574 125.887  47.817  1.00  0.00           H  
ATOM    619  N   LYS    41      80.147 127.515  45.555  1.00  0.00           N  
ATOM    620  CA  LYS    41      79.188 127.172  44.462  1.00  0.00           C  
ATOM    621  C   LYS    41      78.625 125.729  44.634  1.00  0.00           C  
ATOM    622  O   LYS    41      79.296 124.834  45.165  1.00  0.00           O  
ATOM    623  CB  LYS    41      79.957 127.249  43.118  1.00  0.00           C  
ATOM    624  CG  LYS    41      80.903 128.492  42.914  1.00  0.00           C  
ATOM    625  CD  LYS    41      80.123 129.824  42.642  1.00  0.00           C  
ATOM    626  CE  LYS    41      81.004 131.124  42.651  1.00  0.00           C  
ATOM    627  NZ  LYS    41      81.891 131.149  41.462  1.00  0.00           N1+
ATOM    628  H   LYS    41      80.886 126.837  45.671  1.00  0.00           H  
ATOM    629  HA  LYS    41      78.415 127.940  44.420  1.00  0.00           H  
ATOM    630  HB2 LYS    41      80.586 126.370  42.979  1.00  0.00           H  
ATOM    631  HB3 LYS    41      79.230 127.176  42.310  1.00  0.00           H  
ATOM    632  HG2 LYS    41      81.671 128.611  43.678  1.00  0.00           H  
ATOM    633  HG3 LYS    41      81.513 128.339  42.024  1.00  0.00           H  
ATOM    634  HD2 LYS    41      79.644 129.774  41.665  1.00  0.00           H  
ATOM    635  HD3 LYS    41      79.425 129.940  43.471  1.00  0.00           H  
ATOM    636  HE2 LYS    41      80.325 131.972  42.559  1.00  0.00           H  
ATOM    637  HE3 LYS    41      81.565 131.154  43.585  1.00  0.00           H  
ATOM    638  HZ1 LYS    41      82.713 130.570  41.557  1.00  0.00           H  
ATOM    639  HZ2 LYS    41      81.380 130.888  40.631  1.00  0.00           H  
ATOM    640  HZ3 LYS    41      82.213 132.102  41.370  1.00  0.00           H  
ATOM    641  N   HIP    42      77.376 125.443  44.217  1.00  0.00           N  
ATOM    642  CA  HIP    42      76.819 124.033  44.146  1.00  0.00           C  
ATOM    643  C   HIP    42      75.503 123.943  43.352  1.00  0.00           C  
ATOM    644  O   HIP    42      74.894 124.871  42.951  1.00  0.00           O  
ATOM    645  CB  HIP    42      76.530 123.538  45.594  1.00  0.00           C  
ATOM    646  CG  HIP    42      75.654 124.450  46.455  1.00  0.00           C  
ATOM    647  CD2 HIP    42      76.105 125.320  47.373  1.00  0.00           C  
ATOM    648  ND1 HIP    42      74.307 124.706  46.352  1.00  0.00           N1+
ATOM    649  CE1 HIP    42      73.992 125.622  47.245  1.00  0.00           C  
ATOM    650  NE2 HIP    42      75.120 126.082  47.887  1.00  0.00           N  
ATOM    651  H   HIP    42      76.793 126.192  43.872  1.00  0.00           H  
ATOM    652  HA  HIP    42      77.541 123.373  43.665  1.00  0.00           H  
ATOM    653  HB2 HIP    42      76.071 122.551  45.551  1.00  0.00           H  
ATOM    654  HB3 HIP    42      77.494 123.337  46.062  1.00  0.00           H  
ATOM    655  HD1 HIP    42      73.708 124.240  45.686  1.00  0.00           H  
ATOM    656  HD2 HIP    42      77.145 125.517  47.585  1.00  0.00           H  
ATOM    657  HE1 HIP    42      73.051 126.074  47.523  1.00  0.00           H  
ATOM    658  HE2 HIP    42      75.018 126.729  48.656  1.00  0.00           H  
ATOM    659  N   SER    43      75.014 122.712  43.233  1.00  0.00           N  
ATOM    660  CA  SER    43      73.662 122.419  42.746  1.00  0.00           C  
ATOM    661  C   SER    43      72.479 122.782  43.691  1.00  0.00           C  
ATOM    662  O   SER    43      72.701 123.022  44.880  1.00  0.00           O  
ATOM    663  CB  SER    43      73.621 120.980  42.209  1.00  0.00           C  
ATOM    664  OG  SER    43      73.979 120.031  43.186  1.00  0.00           O  
ATOM    665  H   SER    43      75.554 121.881  43.429  1.00  0.00           H  
ATOM    666  HA  SER    43      73.520 123.112  41.917  1.00  0.00           H  
ATOM    667  HB2 SER    43      72.642 120.800  41.765  1.00  0.00           H  
ATOM    668  HB3 SER    43      74.285 120.832  41.357  1.00  0.00           H  
ATOM    669  HG  SER    43      73.208 120.038  43.758  1.00  0.00           H  
ATOM    670  N   GLU    44      71.224 122.917  43.163  1.00  0.00           N  
ATOM    671  CA  GLU    44      70.081 123.502  43.882  1.00  0.00           C  
ATOM    672  C   GLU    44      69.894 122.895  45.285  1.00  0.00           C  
ATOM    673  O   GLU    44      69.564 123.629  46.257  1.00  0.00           O  
ATOM    674  CB  GLU    44      68.842 123.449  43.051  1.00  0.00           C  
ATOM    675  CG  GLU    44      67.781 124.548  43.424  1.00  0.00           C  
ATOM    676  CD  GLU    44      68.452 125.974  43.306  1.00  0.00           C  
ATOM    677  OE1 GLU    44      68.196 126.871  44.201  1.00  0.00           O  
ATOM    678  OE2 GLU    44      69.332 126.243  42.468  1.00  0.00           O1-
ATOM    679  H   GLU    44      71.113 122.649  42.196  1.00  0.00           H  
ATOM    680  HA  GLU    44      70.288 124.530  44.178  1.00  0.00           H  
ATOM    681  HB2 GLU    44      69.124 123.609  42.010  1.00  0.00           H  
ATOM    682  HB3 GLU    44      68.355 122.474  43.077  1.00  0.00           H  
ATOM    683  HG2 GLU    44      66.902 124.541  42.778  1.00  0.00           H  
ATOM    684  HG3 GLU    44      67.435 124.466  44.455  1.00  0.00           H  
ATOM    685  N   HIP    45      69.923 121.567  45.464  1.00  0.00           N  
ATOM    686  CA  HIP    45      69.491 120.861  46.721  1.00  0.00           C  
ATOM    687  C   HIP    45      70.676 120.766  47.727  1.00  0.00           C  
ATOM    688  O   HIP    45      70.370 120.422  48.868  1.00  0.00           O  
ATOM    689  CB  HIP    45      68.831 119.581  46.332  1.00  0.00           C  
ATOM    690  CG  HIP    45      67.444 119.799  45.775  1.00  0.00           C  
ATOM    691  CD2 HIP    45      66.740 120.860  45.414  1.00  0.00           C  
ATOM    692  ND1 HIP    45      66.561 118.748  45.541  1.00  0.00           N1+
ATOM    693  CE1 HIP    45      65.439 119.211  45.100  1.00  0.00           C  
ATOM    694  NE2 HIP    45      65.531 120.506  45.037  1.00  0.00           N  
ATOM    695  H   HIP    45      70.311 121.040  44.695  1.00  0.00           H  
ATOM    696  HA  HIP    45      68.720 121.455  47.212  1.00  0.00           H  
ATOM    697  HB2 HIP    45      69.464 118.931  45.727  1.00  0.00           H  
ATOM    698  HB3 HIP    45      68.728 119.057  47.283  1.00  0.00           H  
ATOM    699  HD1 HIP    45      66.829 117.787  45.696  1.00  0.00           H  
ATOM    700  HD2 HIP    45      67.154 121.850  45.538  1.00  0.00           H  
ATOM    701  HE1 HIP    45      64.663 118.567  44.714  1.00  0.00           H  
ATOM    702  HE2 HIP    45      64.841 121.175  44.728  1.00  0.00           H  
ATOM    703  N   VAL    46      71.896 120.992  47.373  1.00  0.00           N  
ATOM    704  CA  VAL    46      73.040 120.812  48.246  1.00  0.00           C  
ATOM    705  C   VAL    46      73.154 121.899  49.365  1.00  0.00           C  
ATOM    706  O   VAL    46      73.056 123.074  49.017  1.00  0.00           O  
ATOM    707  CB  VAL    46      74.319 120.931  47.304  1.00  0.00           C  
ATOM    708  CG1 VAL    46      75.669 121.187  48.003  1.00  0.00           C  
ATOM    709  CG2 VAL    46      74.431 119.648  46.471  1.00  0.00           C  
ATOM    710  H   VAL    46      71.881 121.334  46.423  1.00  0.00           H  
ATOM    711  HA  VAL    46      73.043 119.881  48.812  1.00  0.00           H  
ATOM    712  HB  VAL    46      74.196 121.680  46.522  1.00  0.00           H  
ATOM    713 HG11 VAL    46      75.874 122.237  48.216  1.00  0.00           H  
ATOM    714 HG12 VAL    46      75.732 120.549  48.884  1.00  0.00           H  
ATOM    715 HG13 VAL    46      76.382 120.870  47.241  1.00  0.00           H  
ATOM    716 HG21 VAL    46      75.226 119.711  45.729  1.00  0.00           H  
ATOM    717 HG22 VAL    46      74.694 118.827  47.138  1.00  0.00           H  
ATOM    718 HG23 VAL    46      73.562 119.448  45.844  1.00  0.00           H  
ATOM    719  N   TRP    47      73.163 121.601  50.690  1.00  0.00           N  
ATOM    720  CA  TRP    47      73.422 122.568  51.798  1.00  0.00           C  
ATOM    721  C   TRP    47      74.897 122.587  52.192  1.00  0.00           C  
ATOM    722  O   TRP    47      75.574 121.521  52.182  1.00  0.00           O  
ATOM    723  CB  TRP    47      72.607 122.018  52.988  1.00  0.00           C  
ATOM    724  CG  TRP    47      72.875 122.698  54.383  1.00  0.00           C  
ATOM    725  CD1 TRP    47      72.074 123.656  54.980  1.00  0.00           C  
ATOM    726  CD2 TRP    47      73.887 122.399  55.387  1.00  0.00           C  
ATOM    727  CE2 TRP    47      73.786 123.345  56.421  1.00  0.00           C  
ATOM    728  CE3 TRP    47      75.001 121.530  55.344  1.00  0.00           C  
ATOM    729  NE1 TRP    47      72.574 123.993  56.213  1.00  0.00           N  
ATOM    730  CZ2 TRP    47      74.763 123.525  57.409  1.00  0.00           C  
ATOM    731  CZ3 TRP    47      75.936 121.624  56.360  1.00  0.00           C  
ATOM    732  CH2 TRP    47      75.849 122.616  57.376  1.00  0.00           C  
ATOM    733  H   TRP    47      73.251 120.612  50.872  1.00  0.00           H  
ATOM    734  HA  TRP    47      73.161 123.585  51.504  1.00  0.00           H  
ATOM    735  HB2 TRP    47      71.547 122.078  52.742  1.00  0.00           H  
ATOM    736  HB3 TRP    47      72.699 120.954  53.210  1.00  0.00           H  
ATOM    737  HD1 TRP    47      71.161 124.063  54.571  1.00  0.00           H  
ATOM    738  HE1 TRP    47      72.223 124.750  56.782  1.00  0.00           H  
ATOM    739  HE3 TRP    47      75.189 120.875  54.506  1.00  0.00           H  
ATOM    740  HZ2 TRP    47      74.604 124.181  58.252  1.00  0.00           H  
ATOM    741  HZ3 TRP    47      76.699 120.862  56.305  1.00  0.00           H  
ATOM    742  HH2 TRP    47      76.505 122.654  58.233  1.00  0.00           H  
ATOM    743  N   VAL    48      75.371 123.784  52.385  1.00  0.00           N  
ATOM    744  CA  VAL    48      76.783 124.097  52.734  1.00  0.00           C  
ATOM    745  C   VAL    48      76.877 125.134  53.885  1.00  0.00           C  
ATOM    746  O   VAL    48      76.161 126.060  53.969  1.00  0.00           O  
ATOM    747  CB  VAL    48      77.557 124.412  51.478  1.00  0.00           C  
ATOM    748  CG1 VAL    48      77.269 125.894  50.954  1.00  0.00           C  
ATOM    749  CG2 VAL    48      79.093 124.232  51.667  1.00  0.00           C  
ATOM    750  H   VAL    48      74.774 124.592  52.281  1.00  0.00           H  
ATOM    751  HA  VAL    48      77.219 123.209  53.191  1.00  0.00           H  
ATOM    752  HB  VAL    48      77.224 123.686  50.736  1.00  0.00           H  
ATOM    753 HG11 VAL    48      76.193 125.977  50.805  1.00  0.00           H  
ATOM    754 HG12 VAL    48      77.572 126.597  51.731  1.00  0.00           H  
ATOM    755 HG13 VAL    48      77.789 126.133  50.027  1.00  0.00           H  
ATOM    756 HG21 VAL    48      79.185 123.307  52.235  1.00  0.00           H  
ATOM    757 HG22 VAL    48      79.416 124.129  50.631  1.00  0.00           H  
ATOM    758 HG23 VAL    48      79.569 125.104  52.116  1.00  0.00           H  
ATOM    759  N   GLU    49      77.927 124.982  54.728  1.00  0.00           N  
ATOM    760  CA  GLU    49      78.316 125.944  55.757  1.00  0.00           C  
ATOM    761  C   GLU    49      79.872 125.817  55.845  1.00  0.00           C  
ATOM    762  O   GLU    49      80.523 124.757  55.807  1.00  0.00           O  
ATOM    763  CB  GLU    49      77.674 125.561  57.137  1.00  0.00           C  
ATOM    764  CG  GLU    49      77.898 126.513  58.331  1.00  0.00           C  
ATOM    765  CD  GLU    49      76.872 126.274  59.492  1.00  0.00           C  
ATOM    766  OE1 GLU    49      76.737 125.148  60.025  1.00  0.00           O  
ATOM    767  OE2 GLU    49      76.252 127.289  59.895  1.00  0.00           O1-
ATOM    768  H   GLU    49      78.430 124.107  54.705  1.00  0.00           H  
ATOM    769  HA  GLU    49      77.985 126.959  55.537  1.00  0.00           H  
ATOM    770  HB2 GLU    49      76.591 125.473  57.056  1.00  0.00           H  
ATOM    771  HB3 GLU    49      77.956 124.537  57.383  1.00  0.00           H  
ATOM    772  HG2 GLU    49      78.873 126.330  58.782  1.00  0.00           H  
ATOM    773  HG3 GLU    49      77.890 127.526  57.929  1.00  0.00           H  
ATOM    774  N   VAL    50      80.456 127.057  55.860  1.00  0.00           N  
ATOM    775  CA  VAL    50      81.791 127.393  56.136  1.00  0.00           C  
ATOM    776  C   VAL    50      81.886 127.499  57.697  1.00  0.00           C  
ATOM    777  O   VAL    50      81.120 128.220  58.275  1.00  0.00           O  
ATOM    778  CB  VAL    50      82.179 128.706  55.466  1.00  0.00           C  
ATOM    779  CG1 VAL    50      83.477 129.307  55.920  1.00  0.00           C  
ATOM    780  CG2 VAL    50      82.337 128.461  53.948  1.00  0.00           C  
ATOM    781  H   VAL    50      79.734 127.750  55.996  1.00  0.00           H  
ATOM    782  HA  VAL    50      82.511 126.608  55.908  1.00  0.00           H  
ATOM    783  HB  VAL    50      81.464 129.505  55.661  1.00  0.00           H  
ATOM    784 HG11 VAL    50      83.347 129.515  56.982  1.00  0.00           H  
ATOM    785 HG12 VAL    50      84.264 128.580  55.720  1.00  0.00           H  
ATOM    786 HG13 VAL    50      83.702 130.233  55.390  1.00  0.00           H  
ATOM    787 HG21 VAL    50      81.501 127.831  53.645  1.00  0.00           H  
ATOM    788 HG22 VAL    50      82.454 129.403  53.412  1.00  0.00           H  
ATOM    789 HG23 VAL    50      83.237 127.854  53.861  1.00  0.00           H  
ATOM    790  N   VAL    51      82.847 126.823  58.341  1.00  0.00           N  
ATOM    791  CA  VAL    51      83.245 126.933  59.747  1.00  0.00           C  
ATOM    792  C   VAL    51      84.628 127.544  59.880  1.00  0.00           C  
ATOM    793  O   VAL    51      85.463 127.000  59.105  1.00  0.00           O  
ATOM    794  CB  VAL    51      83.151 125.613  60.608  1.00  0.00           C  
ATOM    795  CG1 VAL    51      83.546 125.732  62.087  1.00  0.00           C  
ATOM    796  CG2 VAL    51      81.826 124.887  60.621  1.00  0.00           C  
ATOM    797  H   VAL    51      83.452 126.238  57.783  1.00  0.00           H  
ATOM    798  HA  VAL    51      82.531 127.577  60.260  1.00  0.00           H  
ATOM    799  HB  VAL    51      83.877 124.933  60.162  1.00  0.00           H  
ATOM    800 HG11 VAL    51      83.363 124.790  62.605  1.00  0.00           H  
ATOM    801 HG12 VAL    51      84.595 126.000  62.206  1.00  0.00           H  
ATOM    802 HG13 VAL    51      82.944 126.486  62.595  1.00  0.00           H  
ATOM    803 HG21 VAL    51      81.068 125.315  61.277  1.00  0.00           H  
ATOM    804 HG22 VAL    51      81.390 124.795  59.626  1.00  0.00           H  
ATOM    805 HG23 VAL    51      82.004 123.834  60.837  1.00  0.00           H  
ATOM    806  N   ARG    52      84.837 128.511  60.724  1.00  0.00           N  
ATOM    807  CA  ARG    52      86.165 129.307  60.845  1.00  0.00           C  
ATOM    808  C   ARG    52      86.499 129.590  62.373  1.00  0.00           C  
ATOM    809  O   ARG    52      85.624 130.078  63.132  1.00  0.00           O  
ATOM    810  CB  ARG    52      86.296 130.629  60.056  1.00  0.00           C  
ATOM    811  CG  ARG    52      85.029 131.589  59.947  1.00  0.00           C  
ATOM    812  CD  ARG    52      84.649 132.345  61.214  1.00  0.00           C  
ATOM    813  NE  ARG    52      83.891 133.613  61.045  1.00  0.00           N  
ATOM    814  CZ  ARG    52      82.797 133.941  61.738  1.00  0.00           C  
ATOM    815  NH1 ARG    52      82.473 133.439  62.879  1.00  0.00           N1+
ATOM    816  NH2 ARG    52      81.962 134.747  61.176  1.00  0.00           N  
ATOM    817  H   ARG    52      84.037 128.851  61.240  1.00  0.00           H  
ATOM    818  HA  ARG    52      86.928 128.625  60.471  1.00  0.00           H  
ATOM    819  HB2 ARG    52      87.113 131.308  60.298  1.00  0.00           H  
ATOM    820  HB3 ARG    52      86.438 130.279  59.034  1.00  0.00           H  
ATOM    821  HG2 ARG    52      85.088 132.285  59.111  1.00  0.00           H  
ATOM    822  HG3 ARG    52      84.197 130.934  59.690  1.00  0.00           H  
ATOM    823  HD2 ARG    52      84.101 131.644  61.844  1.00  0.00           H  
ATOM    824  HD3 ARG    52      85.596 132.681  61.637  1.00  0.00           H  
ATOM    825  HE  ARG    52      83.827 133.990  60.110  1.00  0.00           H  
ATOM    826 HH11 ARG    52      83.216 132.938  63.346  1.00  0.00           H  
ATOM    827 HH12 ARG    52      81.503 133.562  63.132  1.00  0.00           H  
ATOM    828 HH21 ARG    52      82.217 135.245  60.334  1.00  0.00           H  
ATOM    829 HH22 ARG    52      81.051 135.049  61.490  1.00  0.00           H  
ATOM    830  N   ASP    53      87.655 129.237  62.817  1.00  0.00           N  
ATOM    831  CA  ASP    53      88.047 129.188  64.258  1.00  0.00           C  
ATOM    832  C   ASP    53      87.091 128.395  65.134  1.00  0.00           C  
ATOM    833  O   ASP    53      86.799 128.766  66.337  1.00  0.00           O  
ATOM    834  CB  ASP    53      88.410 130.608  64.749  1.00  0.00           C  
ATOM    835  CG  ASP    53      89.543 131.463  64.109  1.00  0.00           C  
ATOM    836  OD1 ASP    53      90.441 130.954  63.510  1.00  0.00           O  
ATOM    837  OD2 ASP    53      89.393 132.686  64.179  1.00  0.00           O1-
ATOM    838  H   ASP    53      88.387 128.909  62.203  1.00  0.00           H  
ATOM    839  HA  ASP    53      88.943 128.571  64.199  1.00  0.00           H  
ATOM    840  HB2 ASP    53      87.444 131.112  64.723  1.00  0.00           H  
ATOM    841  HB3 ASP    53      88.672 130.524  65.804  1.00  0.00           H  
ATOM    842  N   GLY    54      86.451 127.306  64.617  1.00  0.00           N  
ATOM    843  CA  GLY    54      85.452 126.502  65.227  1.00  0.00           C  
ATOM    844  C   GLY    54      84.014 127.161  65.354  1.00  0.00           C  
ATOM    845  O   GLY    54      83.183 126.663  66.168  1.00  0.00           O  
ATOM    846  H   GLY    54      86.756 126.927  63.732  1.00  0.00           H  
ATOM    847  HA2 GLY    54      85.380 125.573  64.660  1.00  0.00           H  
ATOM    848  HA3 GLY    54      85.817 126.437  66.252  1.00  0.00           H  
ATOM    849  N   GLU    55      83.781 128.162  64.605  1.00  0.00           N  
ATOM    850  CA  GLU    55      82.431 128.754  64.440  1.00  0.00           C  
ATOM    851  C   GLU    55      81.978 129.131  63.059  1.00  0.00           C  
ATOM    852  O   GLU    55      82.819 129.508  62.237  1.00  0.00           O  
ATOM    853  CB  GLU    55      82.327 129.976  65.328  1.00  0.00           C  
ATOM    854  CG  GLU    55      80.892 130.533  65.411  1.00  0.00           C  
ATOM    855  CD  GLU    55      79.952 129.687  66.262  1.00  0.00           C  
ATOM    856  OE1 GLU    55      79.475 130.147  67.358  1.00  0.00           O  
ATOM    857  OE2 GLU    55      79.717 128.535  65.800  1.00  0.00           O1-
ATOM    858  H   GLU    55      84.517 128.640  64.104  1.00  0.00           H  
ATOM    859  HA  GLU    55      81.805 127.900  64.700  1.00  0.00           H  
ATOM    860  HB2 GLU    55      82.732 129.803  66.325  1.00  0.00           H  
ATOM    861  HB3 GLU    55      82.922 130.780  64.894  1.00  0.00           H  
ATOM    862  HG2 GLU    55      80.819 131.528  65.851  1.00  0.00           H  
ATOM    863  HG3 GLU    55      80.536 130.804  64.417  1.00  0.00           H  
ATOM    864  N   ALA    56      80.737 128.979  62.732  1.00  0.00           N  
ATOM    865  CA  ALA    56      80.209 129.217  61.358  1.00  0.00           C  
ATOM    866  C   ALA    56      80.349 130.668  60.952  1.00  0.00           C  
ATOM    867  O   ALA    56      79.955 131.547  61.634  1.00  0.00           O  
ATOM    868  CB  ALA    56      78.721 128.723  61.254  1.00  0.00           C  
ATOM    869  H   ALA    56      80.063 128.702  63.432  1.00  0.00           H  
ATOM    870  HA  ALA    56      80.719 128.556  60.657  1.00  0.00           H  
ATOM    871  HB1 ALA    56      78.649 127.723  61.682  1.00  0.00           H  
ATOM    872  HB2 ALA    56      77.952 129.310  61.756  1.00  0.00           H  
ATOM    873  HB3 ALA    56      78.488 128.736  60.190  1.00  0.00           H  
ATOM    874  N   GLU    57      80.875 130.820  59.756  1.00  0.00           N  
ATOM    875  CA  GLU    57      80.702 132.055  59.077  1.00  0.00           C  
ATOM    876  C   GLU    57      79.279 132.171  58.530  1.00  0.00           C  
ATOM    877  O   GLU    57      78.674 131.099  58.316  1.00  0.00           O  
ATOM    878  CB  GLU    57      81.705 132.209  57.918  1.00  0.00           C  
ATOM    879  CG  GLU    57      81.738 133.500  57.135  1.00  0.00           C  
ATOM    880  CD  GLU    57      81.868 134.639  58.130  1.00  0.00           C  
ATOM    881  OE1 GLU    57      83.006 134.757  58.707  1.00  0.00           O  
ATOM    882  OE2 GLU    57      80.873 135.371  58.440  1.00  0.00           O1-
ATOM    883  H   GLU    57      80.919 129.983  59.192  1.00  0.00           H  
ATOM    884  HA  GLU    57      80.945 132.795  59.839  1.00  0.00           H  
ATOM    885  HB2 GLU    57      82.703 132.080  58.337  1.00  0.00           H  
ATOM    886  HB3 GLU    57      81.588 131.378  57.222  1.00  0.00           H  
ATOM    887  HG2 GLU    57      82.676 133.377  56.593  1.00  0.00           H  
ATOM    888  HG3 GLU    57      80.941 133.605  56.398  1.00  0.00           H  
ATOM    889  N   GLU    58      78.743 133.413  58.349  1.00  0.00           N  
ATOM    890  CA  GLU    58      77.405 133.699  57.882  1.00  0.00           C  
ATOM    891  C   GLU    58      77.157 133.558  56.400  1.00  0.00           C  
ATOM    892  O   GLU    58      76.905 134.487  55.693  1.00  0.00           O  
ATOM    893  CB  GLU    58      77.059 135.168  58.408  1.00  0.00           C  
ATOM    894  CG  GLU    58      75.668 135.636  58.488  1.00  0.00           C  
ATOM    895  CD  GLU    58      74.698 134.720  59.218  1.00  0.00           C  
ATOM    896  OE1 GLU    58      75.169 133.830  60.057  1.00  0.00           O  
ATOM    897  OE2 GLU    58      73.483 134.708  59.014  1.00  0.00           O1-
ATOM    898  H   GLU    58      79.388 134.086  58.739  1.00  0.00           H  
ATOM    899  HA  GLU    58      76.661 133.010  58.282  1.00  0.00           H  
ATOM    900  HB2 GLU    58      77.332 135.212  59.462  1.00  0.00           H  
ATOM    901  HB3 GLU    58      77.755 135.867  57.943  1.00  0.00           H  
ATOM    902  HG2 GLU    58      75.626 136.587  59.018  1.00  0.00           H  
ATOM    903  HG3 GLU    58      75.239 135.912  57.524  1.00  0.00           H  
ATOM    904  N   VAL    59      77.387 132.308  55.819  1.00  0.00           N  
ATOM    905  CA  VAL    59      77.493 132.033  54.377  1.00  0.00           C  
ATOM    906  C   VAL    59      76.228 132.087  53.587  1.00  0.00           C  
ATOM    907  O   VAL    59      76.215 132.309  52.334  1.00  0.00           O  
ATOM    908  CB  VAL    59      78.084 130.584  54.231  1.00  0.00           C  
ATOM    909  CG1 VAL    59      77.194 129.440  54.573  1.00  0.00           C  
ATOM    910  CG2 VAL    59      78.575 130.296  52.740  1.00  0.00           C  
ATOM    911  H   VAL    59      77.661 131.519  56.386  1.00  0.00           H  
ATOM    912  HA  VAL    59      78.196 132.756  53.965  1.00  0.00           H  
ATOM    913  HB  VAL    59      78.951 130.623  54.890  1.00  0.00           H  
ATOM    914 HG11 VAL    59      76.265 129.558  54.014  1.00  0.00           H  
ATOM    915 HG12 VAL    59      77.593 128.506  54.178  1.00  0.00           H  
ATOM    916 HG13 VAL    59      76.949 129.314  55.628  1.00  0.00           H  
ATOM    917 HG21 VAL    59      79.261 129.462  52.882  1.00  0.00           H  
ATOM    918 HG22 VAL    59      77.715 130.071  52.109  1.00  0.00           H  
ATOM    919 HG23 VAL    59      79.048 131.141  52.239  1.00  0.00           H  
ATOM    920  N   ALA    60      75.135 132.131  54.218  1.00  0.00           N  
ATOM    921  CA  ALA    60      73.881 132.495  53.620  1.00  0.00           C  
ATOM    922  C   ALA    60      73.642 134.033  53.391  1.00  0.00           C  
ATOM    923  O   ALA    60      72.553 134.589  53.442  1.00  0.00           O  
ATOM    924  CB  ALA    60      72.782 131.988  54.552  1.00  0.00           C  
ATOM    925  H   ALA    60      74.973 131.969  55.202  1.00  0.00           H  
ATOM    926  HA  ALA    60      73.801 132.092  52.610  1.00  0.00           H  
ATOM    927  HB1 ALA    60      71.799 132.019  54.082  1.00  0.00           H  
ATOM    928  HB2 ALA    60      73.072 130.949  54.708  1.00  0.00           H  
ATOM    929  HB3 ALA    60      72.843 132.541  55.490  1.00  0.00           H  
ATOM    930  N   THR    61      74.698 134.762  53.090  1.00  0.00           N  
ATOM    931  CA  THR    61      74.620 136.174  52.638  1.00  0.00           C  
ATOM    932  C   THR    61      74.666 136.225  51.105  1.00  0.00           C  
ATOM    933  O   THR    61      75.597 135.698  50.472  1.00  0.00           O  
ATOM    934  CB  THR    61      75.802 137.064  53.245  1.00  0.00           C  
ATOM    935  CG2 THR    61      75.623 138.590  52.968  1.00  0.00           C  
ATOM    936  OG1 THR    61      75.878 136.960  54.591  1.00  0.00           O  
ATOM    937  H   THR    61      75.623 134.366  53.182  1.00  0.00           H  
ATOM    938  HA  THR    61      73.647 136.594  52.894  1.00  0.00           H  
ATOM    939  HB  THR    61      76.774 136.849  52.801  1.00  0.00           H  
ATOM    940  HG1 THR    61      76.218 136.091  54.817  1.00  0.00           H  
ATOM    941 HG21 THR    61      76.385 139.176  53.481  1.00  0.00           H  
ATOM    942 HG22 THR    61      75.655 138.845  51.908  1.00  0.00           H  
ATOM    943 HG23 THR    61      74.630 138.762  53.383  1.00  0.00           H  
ATOM    944  N   ASN    62      73.764 136.922  50.461  1.00  0.00           N  
ATOM    945  CA  ASN    62      73.608 137.090  49.052  1.00  0.00           C  
ATOM    946  C   ASN    62      74.779 137.831  48.323  1.00  0.00           C  
ATOM    947  O   ASN    62      75.478 137.146  47.584  1.00  0.00           O  
ATOM    948  CB  ASN    62      72.190 137.653  48.657  1.00  0.00           C  
ATOM    949  CG  ASN    62      72.059 137.984  47.138  1.00  0.00           C  
ATOM    950  ND2 ASN    62      71.342 139.023  46.802  1.00  0.00           N  
ATOM    951  OD1 ASN    62      72.692 137.412  46.287  1.00  0.00           O  
ATOM    952  H   ASN    62      73.086 137.482  50.959  1.00  0.00           H  
ATOM    953  HA  ASN    62      73.653 136.066  48.682  1.00  0.00           H  
ATOM    954  HB2 ASN    62      71.400 136.935  48.878  1.00  0.00           H  
ATOM    955  HB3 ASN    62      72.054 138.659  49.053  1.00  0.00           H  
ATOM    956 HD21 ASN    62      71.351 139.318  45.836  1.00  0.00           H  
ATOM    957 HD22 ASN    62      70.969 139.590  47.551  1.00  0.00           H  
ATOM    958  N   GLY    63      75.030 139.145  48.580  1.00  0.00           N  
ATOM    959  CA  GLY    63      75.874 140.087  47.773  1.00  0.00           C  
ATOM    960  C   GLY    63      77.403 139.942  47.912  1.00  0.00           C  
ATOM    961  O   GLY    63      78.221 140.250  47.078  1.00  0.00           O  
ATOM    962  H   GLY    63      74.437 139.625  49.242  1.00  0.00           H  
ATOM    963  HA2 GLY    63      75.673 140.027  46.703  1.00  0.00           H  
ATOM    964  HA3 GLY    63      75.615 141.098  48.089  1.00  0.00           H  
ATOM    965  N   LYS    64      77.714 139.296  49.063  1.00  0.00           N  
ATOM    966  CA  LYS    64      79.034 138.794  49.474  1.00  0.00           C  
ATOM    967  C   LYS    64      79.526 137.717  48.466  1.00  0.00           C  
ATOM    968  O   LYS    64      79.123 136.525  48.579  1.00  0.00           O  
ATOM    969  CB  LYS    64      79.085 138.288  50.875  1.00  0.00           C  
ATOM    970  CG  LYS    64      80.491 137.907  51.456  1.00  0.00           C  
ATOM    971  CD  LYS    64      80.408 137.573  52.892  1.00  0.00           C  
ATOM    972  CE  LYS    64      80.165 138.916  53.679  1.00  0.00           C  
ATOM    973  NZ  LYS    64      80.412 138.782  55.194  1.00  0.00           N1+
ATOM    974  H   LYS    64      76.938 138.942  49.604  1.00  0.00           H  
ATOM    975  HA  LYS    64      79.807 139.546  49.317  1.00  0.00           H  
ATOM    976  HB2 LYS    64      78.590 139.054  51.472  1.00  0.00           H  
ATOM    977  HB3 LYS    64      78.479 137.383  50.874  1.00  0.00           H  
ATOM    978  HG2 LYS    64      80.791 136.976  50.975  1.00  0.00           H  
ATOM    979  HG3 LYS    64      81.167 138.738  51.252  1.00  0.00           H  
ATOM    980  HD2 LYS    64      79.617 136.872  53.158  1.00  0.00           H  
ATOM    981  HD3 LYS    64      81.325 137.058  53.179  1.00  0.00           H  
ATOM    982  HE2 LYS    64      80.766 139.699  53.217  1.00  0.00           H  
ATOM    983  HE3 LYS    64      79.173 139.335  53.515  1.00  0.00           H  
ATOM    984  HZ1 LYS    64      81.312 138.414  55.468  1.00  0.00           H  
ATOM    985  HZ2 LYS    64      80.208 139.676  55.617  1.00  0.00           H  
ATOM    986  HZ3 LYS    64      79.711 138.129  55.514  1.00  0.00           H  
ATOM    987  N   GLN    65      80.372 138.114  47.562  1.00  0.00           N  
ATOM    988  CA  GLN    65      80.950 137.231  46.504  1.00  0.00           C  
ATOM    989  C   GLN    65      81.982 136.276  47.138  1.00  0.00           C  
ATOM    990  O   GLN    65      82.082 135.108  46.793  1.00  0.00           O  
ATOM    991  CB  GLN    65      81.442 138.105  45.401  1.00  0.00           C  
ATOM    992  CG  GLN    65      81.786 137.372  44.064  1.00  0.00           C  
ATOM    993  CD  GLN    65      80.669 136.421  43.478  1.00  0.00           C  
ATOM    994  NE2 GLN    65      81.086 135.308  42.965  1.00  0.00           N  
ATOM    995  OE1 GLN    65      79.514 136.697  43.585  1.00  0.00           O  
ATOM    996  H   GLN    65      80.625 139.092  47.583  1.00  0.00           H  
ATOM    997  HA  GLN    65      80.137 136.642  46.078  1.00  0.00           H  
ATOM    998  HB2 GLN    65      80.682 138.814  45.072  1.00  0.00           H  
ATOM    999  HB3 GLN    65      82.334 138.648  45.712  1.00  0.00           H  
ATOM   1000  HG2 GLN    65      81.930 138.048  43.222  1.00  0.00           H  
ATOM   1001  HG3 GLN    65      82.731 136.836  44.147  1.00  0.00           H  
ATOM   1002 HE21 GLN    65      80.356 134.693  42.635  1.00  0.00           H  
ATOM   1003 HE22 GLN    65      82.062 135.088  42.827  1.00  0.00           H  
ATOM   1004  N   ARG    66      82.808 136.916  48.025  1.00  0.00           N  
ATOM   1005  CA  ARG    66      84.062 136.300  48.631  1.00  0.00           C  
ATOM   1006  C   ARG    66      84.053 136.263  50.105  1.00  0.00           C  
ATOM   1007  O   ARG    66      83.568 137.097  50.830  1.00  0.00           O  
ATOM   1008  CB  ARG    66      85.211 137.167  48.157  1.00  0.00           C  
ATOM   1009  CG  ARG    66      85.622 136.842  46.695  1.00  0.00           C  
ATOM   1010  CD  ARG    66      86.661 137.885  46.224  1.00  0.00           C  
ATOM   1011  NE  ARG    66      86.982 137.774  44.818  1.00  0.00           N  
ATOM   1012  CZ  ARG    66      88.071 138.090  44.112  1.00  0.00           C  
ATOM   1013  NH1 ARG    66      89.124 138.645  44.702  1.00  0.00           N1+
ATOM   1014  NH2 ARG    66      88.127 137.892  42.799  1.00  0.00           N  
ATOM   1015  H   ARG    66      82.596 137.882  48.233  1.00  0.00           H  
ATOM   1016  HA  ARG    66      84.097 135.270  48.274  1.00  0.00           H  
ATOM   1017  HB2 ARG    66      84.905 138.212  48.204  1.00  0.00           H  
ATOM   1018  HB3 ARG    66      86.103 137.157  48.783  1.00  0.00           H  
ATOM   1019  HG2 ARG    66      86.102 135.864  46.739  1.00  0.00           H  
ATOM   1020  HG3 ARG    66      84.859 136.632  45.946  1.00  0.00           H  
ATOM   1021  HD2 ARG    66      86.244 138.870  46.432  1.00  0.00           H  
ATOM   1022  HD3 ARG    66      87.590 137.835  46.792  1.00  0.00           H  
ATOM   1023  HE  ARG    66      86.328 137.239  44.264  1.00  0.00           H  
ATOM   1024 HH11 ARG    66      89.021 138.687  45.706  1.00  0.00           H  
ATOM   1025 HH12 ARG    66      90.025 138.514  44.263  1.00  0.00           H  
ATOM   1026 HH21 ARG    66      87.299 137.510  42.364  1.00  0.00           H  
ATOM   1027 HH22 ARG    66      88.859 138.265  42.212  1.00  0.00           H  
ATOM   1028  N   TRP    67      84.688 135.141  50.610  1.00  0.00           N  
ATOM   1029  CA  TRP    67      85.099 134.836  51.947  1.00  0.00           C  
ATOM   1030  C   TRP    67      86.582 134.739  52.219  1.00  0.00           C  
ATOM   1031  O   TRP    67      87.395 134.436  51.339  1.00  0.00           O  
ATOM   1032  CB  TRP    67      84.378 133.656  52.470  1.00  0.00           C  
ATOM   1033  CG  TRP    67      82.837 133.834  52.697  1.00  0.00           C  
ATOM   1034  CD1 TRP    67      82.278 134.217  53.856  1.00  0.00           C  
ATOM   1035  CD2 TRP    67      81.647 133.803  51.769  1.00  0.00           C  
ATOM   1036  CE2 TRP    67      80.412 134.086  52.486  1.00  0.00           C  
ATOM   1037  CE3 TRP    67      81.468 133.549  50.399  1.00  0.00           C  
ATOM   1038  NE1 TRP    67      80.900 134.386  53.796  1.00  0.00           N  
ATOM   1039  CZ2 TRP    67      79.128 134.149  51.914  1.00  0.00           C  
ATOM   1040  CZ3 TRP    67      80.164 133.507  49.806  1.00  0.00           C  
ATOM   1041  CH2 TRP    67      78.983 133.823  50.570  1.00  0.00           C  
ATOM   1042  H   TRP    67      85.165 134.648  49.869  1.00  0.00           H  
ATOM   1043  HA  TRP    67      84.757 135.663  52.569  1.00  0.00           H  
ATOM   1044  HB2 TRP    67      84.587 132.871  51.743  1.00  0.00           H  
ATOM   1045  HB3 TRP    67      84.690 133.210  53.414  1.00  0.00           H  
ATOM   1046  HD1 TRP    67      82.938 134.465  54.674  1.00  0.00           H  
ATOM   1047  HE1 TRP    67      80.347 134.698  54.582  1.00  0.00           H  
ATOM   1048  HE3 TRP    67      82.214 133.374  49.637  1.00  0.00           H  
ATOM   1049  HZ2 TRP    67      78.290 134.579  52.443  1.00  0.00           H  
ATOM   1050  HZ3 TRP    67      79.952 133.231  48.784  1.00  0.00           H  
ATOM   1051  HH2 TRP    67      78.134 133.644  49.925  1.00  0.00           H  
ATOM   1052  N   LEU    68      86.962 135.231  53.415  1.00  0.00           N  
ATOM   1053  CA  LEU    68      88.432 135.416  53.779  1.00  0.00           C  
ATOM   1054  C   LEU    68      89.168 134.170  54.112  1.00  0.00           C  
ATOM   1055  O   LEU    68      88.720 133.399  55.005  1.00  0.00           O  
ATOM   1056  CB  LEU    68      88.518 136.305  55.029  1.00  0.00           C  
ATOM   1057  CG  LEU    68      89.838 136.650  55.545  1.00  0.00           C  
ATOM   1058  CD1 LEU    68      90.739 137.339  54.575  1.00  0.00           C  
ATOM   1059  CD2 LEU    68      89.668 137.541  56.842  1.00  0.00           C  
ATOM   1060  H   LEU    68      86.255 135.488  54.089  1.00  0.00           H  
ATOM   1061  HA  LEU    68      88.960 135.864  52.937  1.00  0.00           H  
ATOM   1062  HB2 LEU    68      88.073 137.273  54.798  1.00  0.00           H  
ATOM   1063  HB3 LEU    68      87.933 135.785  55.787  1.00  0.00           H  
ATOM   1064  HG  LEU    68      90.421 135.797  55.892  1.00  0.00           H  
ATOM   1065 HD11 LEU    68      91.744 137.474  54.976  1.00  0.00           H  
ATOM   1066 HD12 LEU    68      90.863 136.715  53.690  1.00  0.00           H  
ATOM   1067 HD13 LEU    68      90.383 138.344  54.347  1.00  0.00           H  
ATOM   1068 HD21 LEU    68      88.852 137.194  57.477  1.00  0.00           H  
ATOM   1069 HD22 LEU    68      90.540 137.719  57.471  1.00  0.00           H  
ATOM   1070 HD23 LEU    68      89.472 138.594  56.643  1.00  0.00           H  
ATOM   1071  N   LEU    69      90.238 133.897  53.385  1.00  0.00           N  
ATOM   1072  CA  LEU    69      90.864 132.553  53.480  1.00  0.00           C  
ATOM   1073  C   LEU    69      91.886 132.583  54.626  1.00  0.00           C  
ATOM   1074  O   LEU    69      92.905 133.334  54.575  1.00  0.00           O  
ATOM   1075  CB  LEU    69      91.530 132.099  52.175  1.00  0.00           C  
ATOM   1076  CG  LEU    69      92.445 130.765  52.319  1.00  0.00           C  
ATOM   1077  CD1 LEU    69      91.553 129.574  52.336  1.00  0.00           C  
ATOM   1078  CD2 LEU    69      93.390 130.670  51.153  1.00  0.00           C  
ATOM   1079  H   LEU    69      90.540 134.484  52.621  1.00  0.00           H  
ATOM   1080  HA  LEU    69      90.037 131.857  53.621  1.00  0.00           H  
ATOM   1081  HB2 LEU    69      90.803 132.038  51.365  1.00  0.00           H  
ATOM   1082  HB3 LEU    69      92.336 132.786  51.918  1.00  0.00           H  
ATOM   1083  HG  LEU    69      93.064 130.844  53.213  1.00  0.00           H  
ATOM   1084 HD11 LEU    69      90.838 129.624  53.158  1.00  0.00           H  
ATOM   1085 HD12 LEU    69      90.836 129.726  51.529  1.00  0.00           H  
ATOM   1086 HD13 LEU    69      92.104 128.645  52.187  1.00  0.00           H  
ATOM   1087 HD21 LEU    69      94.185 131.402  51.298  1.00  0.00           H  
ATOM   1088 HD22 LEU    69      93.876 129.694  51.164  1.00  0.00           H  
ATOM   1089 HD23 LEU    69      92.975 130.883  50.168  1.00  0.00           H  
ATOM   1090  N   SER    70      91.666 131.729  55.594  1.00  0.00           N  
ATOM   1091  CA  SER    70      92.553 131.679  56.777  1.00  0.00           C  
ATOM   1092  C   SER    70      93.193 130.286  57.044  1.00  0.00           C  
ATOM   1093  O   SER    70      92.734 129.313  56.543  1.00  0.00           O  
ATOM   1094  CB  SER    70      91.712 132.073  58.021  1.00  0.00           C  
ATOM   1095  OG  SER    70      90.728 131.169  58.254  1.00  0.00           O  
ATOM   1096  H   SER    70      90.809 131.194  55.597  1.00  0.00           H  
ATOM   1097  HA  SER    70      93.394 132.361  56.652  1.00  0.00           H  
ATOM   1098  HB2 SER    70      92.397 131.979  58.863  1.00  0.00           H  
ATOM   1099  HB3 SER    70      91.249 133.044  57.841  1.00  0.00           H  
ATOM   1100  HG  SER    70      90.480 131.302  59.172  1.00  0.00           H  
ATOM   1101  N   PRO    71      94.132 130.222  58.003  1.00  0.00           N  
ATOM   1102  CA  PRO    71      94.622 129.007  58.660  1.00  0.00           C  
ATOM   1103  C   PRO    71      93.658 127.990  59.374  1.00  0.00           C  
ATOM   1104  O   PRO    71      94.146 127.131  60.051  1.00  0.00           O  
ATOM   1105  CB  PRO    71      95.685 129.587  59.648  1.00  0.00           C  
ATOM   1106  CG  PRO    71      96.195 130.881  59.086  1.00  0.00           C  
ATOM   1107  CD  PRO    71      94.957 131.341  58.313  1.00  0.00           C  
ATOM   1108  HA  PRO    71      95.202 128.457  57.920  1.00  0.00           H  
ATOM   1109  HB2 PRO    71      95.131 129.740  60.574  1.00  0.00           H  
ATOM   1110  HB3 PRO    71      96.490 128.869  59.805  1.00  0.00           H  
ATOM   1111  HG2 PRO    71      96.530 131.590  59.843  1.00  0.00           H  
ATOM   1112  HG3 PRO    71      96.953 130.709  58.322  1.00  0.00           H  
ATOM   1113  HD2 PRO    71      94.496 132.019  59.032  1.00  0.00           H  
ATOM   1114  HD3 PRO    71      95.283 131.837  57.398  1.00  0.00           H  
ATOM   1115  N   SER    72      92.414 128.242  59.245  1.00  0.00           N  
ATOM   1116  CA  SER    72      91.287 127.668  60.022  1.00  0.00           C  
ATOM   1117  C   SER    72      89.916 127.594  59.254  1.00  0.00           C  
ATOM   1118  O   SER    72      88.880 127.316  59.736  1.00  0.00           O  
ATOM   1119  CB  SER    72      91.199 128.582  61.249  1.00  0.00           C  
ATOM   1120  OG  SER    72      90.702 129.806  60.817  1.00  0.00           O  
ATOM   1121  H   SER    72      92.065 128.874  58.538  1.00  0.00           H  
ATOM   1122  HA  SER    72      91.472 126.651  60.367  1.00  0.00           H  
ATOM   1123  HB2 SER    72      90.456 128.065  61.856  1.00  0.00           H  
ATOM   1124  HB3 SER    72      92.171 128.728  61.720  1.00  0.00           H  
ATOM   1125  HG  SER    72      90.405 130.325  61.568  1.00  0.00           H  
ATOM   1126  N   THR    73      90.076 127.820  57.950  1.00  0.00           N  
ATOM   1127  CA  THR    73      88.993 127.765  57.034  1.00  0.00           C  
ATOM   1128  C   THR    73      88.632 126.274  56.692  1.00  0.00           C  
ATOM   1129  O   THR    73      89.463 125.557  56.135  1.00  0.00           O  
ATOM   1130  CB  THR    73      89.271 128.539  55.673  1.00  0.00           C  
ATOM   1131  CG2 THR    73      88.093 128.414  54.697  1.00  0.00           C  
ATOM   1132  OG1 THR    73      89.450 129.888  56.097  1.00  0.00           O  
ATOM   1133  H   THR    73      90.974 127.984  57.519  1.00  0.00           H  
ATOM   1134  HA  THR    73      88.109 128.166  57.530  1.00  0.00           H  
ATOM   1135  HB  THR    73      90.233 128.170  55.318  1.00  0.00           H  
ATOM   1136  HG1 THR    73      90.171 129.986  56.723  1.00  0.00           H  
ATOM   1137 HG21 THR    73      88.389 128.945  53.793  1.00  0.00           H  
ATOM   1138 HG22 THR    73      87.755 127.402  54.473  1.00  0.00           H  
ATOM   1139 HG23 THR    73      87.226 128.870  55.175  1.00  0.00           H  
ATOM   1140  N   THR    74      87.456 125.920  57.099  1.00  0.00           N  
ATOM   1141  CA  THR    74      86.904 124.541  57.056  1.00  0.00           C  
ATOM   1142  C   THR    74      85.417 124.484  56.667  1.00  0.00           C  
ATOM   1143  O   THR    74      84.715 125.496  56.807  1.00  0.00           O  
ATOM   1144  CB  THR    74      87.136 123.878  58.368  1.00  0.00           C  
ATOM   1145  CG2 THR    74      88.547 123.801  58.804  1.00  0.00           C  
ATOM   1146  OG1 THR    74      86.382 124.546  59.365  1.00  0.00           O  
ATOM   1147  H   THR    74      86.943 126.617  57.621  1.00  0.00           H  
ATOM   1148  HA  THR    74      87.424 124.079  56.217  1.00  0.00           H  
ATOM   1149  HB  THR    74      86.801 122.842  58.319  1.00  0.00           H  
ATOM   1150  HG1 THR    74      85.874 125.220  58.908  1.00  0.00           H  
ATOM   1151 HG21 THR    74      89.222 123.682  57.956  1.00  0.00           H  
ATOM   1152 HG22 THR    74      88.925 124.678  59.329  1.00  0.00           H  
ATOM   1153 HG23 THR    74      88.798 122.978  59.473  1.00  0.00           H  
ATOM   1154  N   LEU    75      84.910 123.334  56.253  1.00  0.00           N  
ATOM   1155  CA  LEU    75      83.626 123.213  55.576  1.00  0.00           C  
ATOM   1156  C   LEU    75      82.838 122.039  56.059  1.00  0.00           C  
ATOM   1157  O   LEU    75      83.431 121.021  56.434  1.00  0.00           O  
ATOM   1158  CB  LEU    75      83.754 123.430  54.036  1.00  0.00           C  
ATOM   1159  CG  LEU    75      82.518 123.104  53.126  1.00  0.00           C  
ATOM   1160  CD1 LEU    75      82.592 123.943  51.804  1.00  0.00           C  
ATOM   1161  CD2 LEU    75      82.182 121.603  52.856  1.00  0.00           C  
ATOM   1162  H   LEU    75      85.502 122.523  56.364  1.00  0.00           H  
ATOM   1163  HA  LEU    75      83.107 124.095  55.953  1.00  0.00           H  
ATOM   1164  HB2 LEU    75      84.026 124.469  53.847  1.00  0.00           H  
ATOM   1165  HB3 LEU    75      84.567 122.881  53.563  1.00  0.00           H  
ATOM   1166  HG  LEU    75      81.642 123.496  53.643  1.00  0.00           H  
ATOM   1167 HD11 LEU    75      81.672 123.741  51.257  1.00  0.00           H  
ATOM   1168 HD12 LEU    75      82.566 124.978  52.145  1.00  0.00           H  
ATOM   1169 HD13 LEU    75      83.437 123.703  51.158  1.00  0.00           H  
ATOM   1170 HD21 LEU    75      81.129 121.391  52.673  1.00  0.00           H  
ATOM   1171 HD22 LEU    75      82.817 121.330  52.013  1.00  0.00           H  
ATOM   1172 HD23 LEU    75      82.496 121.010  53.715  1.00  0.00           H  
ATOM   1173  N   ARG    76      81.523 122.035  55.919  1.00  0.00           N  
ATOM   1174  CA  ARG    76      80.556 120.929  56.189  1.00  0.00           C  
ATOM   1175  C   ARG    76      79.284 121.063  55.340  1.00  0.00           C  
ATOM   1176  O   ARG    76      78.751 122.123  55.131  1.00  0.00           O  
ATOM   1177  CB  ARG    76      80.248 120.822  57.741  1.00  0.00           C  
ATOM   1178  CG  ARG    76      79.562 122.002  58.362  1.00  0.00           C  
ATOM   1179  CD  ARG    76      79.517 121.796  59.852  1.00  0.00           C  
ATOM   1180  NE  ARG    76      78.787 122.863  60.525  1.00  0.00           N  
ATOM   1181  CZ  ARG    76      78.464 122.928  61.761  1.00  0.00           C  
ATOM   1182  NH1 ARG    76      78.917 122.043  62.636  1.00  0.00           N1+
ATOM   1183  NH2 ARG    76      77.766 123.866  62.241  1.00  0.00           N  
ATOM   1184  H   ARG    76      81.097 122.927  55.709  1.00  0.00           H  
ATOM   1185  HA  ARG    76      81.103 120.026  55.920  1.00  0.00           H  
ATOM   1186  HB2 ARG    76      79.566 119.987  57.903  1.00  0.00           H  
ATOM   1187  HB3 ARG    76      81.149 120.362  58.147  1.00  0.00           H  
ATOM   1188  HG2 ARG    76      80.069 122.941  58.142  1.00  0.00           H  
ATOM   1189  HG3 ARG    76      78.595 122.189  57.895  1.00  0.00           H  
ATOM   1190  HD2 ARG    76      78.950 120.899  60.099  1.00  0.00           H  
ATOM   1191  HD3 ARG    76      80.553 121.835  60.190  1.00  0.00           H  
ATOM   1192  HE  ARG    76      78.476 123.548  59.850  1.00  0.00           H  
ATOM   1193 HH11 ARG    76      79.649 121.441  62.287  1.00  0.00           H  
ATOM   1194 HH12 ARG    76      78.954 122.286  63.616  1.00  0.00           H  
ATOM   1195 HH21 ARG    76      77.308 124.588  61.703  1.00  0.00           H  
ATOM   1196 HH22 ARG    76      77.488 123.929  63.210  1.00  0.00           H  
ATOM   1197  N   VAL    77      78.831 119.921  54.755  1.00  0.00           N  
ATOM   1198  CA  VAL    77      77.900 119.833  53.599  1.00  0.00           C  
ATOM   1199  C   VAL    77      76.988 118.617  53.772  1.00  0.00           C  
ATOM   1200  O   VAL    77      77.341 117.507  54.259  1.00  0.00           O  
ATOM   1201  CB  VAL    77      78.741 119.824  52.389  1.00  0.00           C  
ATOM   1202  CG1 VAL    77      79.590 118.591  52.214  1.00  0.00           C  
ATOM   1203  CG2 VAL    77      77.881 119.850  51.004  1.00  0.00           C  
ATOM   1204  H   VAL    77      79.282 119.105  55.144  1.00  0.00           H  
ATOM   1205  HA  VAL    77      77.253 120.711  53.593  1.00  0.00           H  
ATOM   1206  HB  VAL    77      79.332 120.735  52.298  1.00  0.00           H  
ATOM   1207 HG11 VAL    77      80.088 118.519  51.247  1.00  0.00           H  
ATOM   1208 HG12 VAL    77      80.250 118.535  53.080  1.00  0.00           H  
ATOM   1209 HG13 VAL    77      78.919 117.739  52.318  1.00  0.00           H  
ATOM   1210 HG21 VAL    77      77.328 118.914  50.925  1.00  0.00           H  
ATOM   1211 HG22 VAL    77      77.282 120.741  50.813  1.00  0.00           H  
ATOM   1212 HG23 VAL    77      78.636 119.889  50.220  1.00  0.00           H  
ATOM   1213  N   THR    78      75.683 118.749  53.462  1.00  0.00           N  
ATOM   1214  CA  THR    78      74.719 117.653  53.524  1.00  0.00           C  
ATOM   1215  C   THR    78      73.643 117.876  52.450  1.00  0.00           C  
ATOM   1216  O   THR    78      73.526 119.010  51.910  1.00  0.00           O  
ATOM   1217  CB  THR    78      74.080 117.568  54.944  1.00  0.00           C  
ATOM   1218  CG2 THR    78      73.167 118.663  55.252  1.00  0.00           C  
ATOM   1219  OG1 THR    78      73.563 116.322  55.101  1.00  0.00           O  
ATOM   1220  H   THR    78      75.417 119.672  53.151  1.00  0.00           H  
ATOM   1221  HA  THR    78      75.202 116.720  53.232  1.00  0.00           H  
ATOM   1222  HB  THR    78      74.836 117.583  55.728  1.00  0.00           H  
ATOM   1223  HG1 THR    78      74.157 115.598  55.312  1.00  0.00           H  
ATOM   1224 HG21 THR    78      72.149 118.285  55.164  1.00  0.00           H  
ATOM   1225 HG22 THR    78      73.290 119.183  56.201  1.00  0.00           H  
ATOM   1226 HG23 THR    78      73.258 119.403  54.457  1.00  0.00           H  
ATOM   1227  N   MET    79      72.820 116.876  52.047  1.00  0.00           N  
ATOM   1228  CA  MET    79      71.608 116.974  51.193  1.00  0.00           C  
ATOM   1229  C   MET    79      70.725 115.748  51.496  1.00  0.00           C  
ATOM   1230  O   MET    79      70.958 114.558  51.267  1.00  0.00           O  
ATOM   1231  CB  MET    79      72.121 116.985  49.734  1.00  0.00           C  
ATOM   1232  CG  MET    79      71.073 117.038  48.706  1.00  0.00           C  
ATOM   1233  SD  MET    79      71.589 117.200  46.957  1.00  0.00           S  
ATOM   1234  CE  MET    79      71.379 115.441  46.450  1.00  0.00           C  
ATOM   1235  H   MET    79      73.120 115.951  52.321  1.00  0.00           H  
ATOM   1236  HA  MET    79      71.121 117.933  51.370  1.00  0.00           H  
ATOM   1237  HB2 MET    79      72.740 117.875  49.620  1.00  0.00           H  
ATOM   1238  HB3 MET    79      72.843 116.205  49.496  1.00  0.00           H  
ATOM   1239  HG2 MET    79      70.420 116.197  48.942  1.00  0.00           H  
ATOM   1240  HG3 MET    79      70.339 117.837  48.813  1.00  0.00           H  
ATOM   1241  HE1 MET    79      70.301 115.283  46.454  1.00  0.00           H  
ATOM   1242  HE2 MET    79      71.690 115.234  45.426  1.00  0.00           H  
ATOM   1243  HE3 MET    79      71.894 114.835  47.196  1.00  0.00           H  
ATOM   1244  N   SER    80      69.497 116.026  51.889  1.00  0.00           N  
ATOM   1245  CA  SER    80      68.522 115.004  52.455  1.00  0.00           C  
ATOM   1246  C   SER    80      67.382 114.728  51.434  1.00  0.00           C  
ATOM   1247  O   SER    80      66.215 114.480  51.857  1.00  0.00           O  
ATOM   1248  CB  SER    80      67.980 115.294  53.790  1.00  0.00           C  
ATOM   1249  OG  SER    80      69.013 115.397  54.704  1.00  0.00           O  
ATOM   1250  H   SER    80      69.170 116.982  51.870  1.00  0.00           H  
ATOM   1251  HA  SER    80      69.016 114.034  52.506  1.00  0.00           H  
ATOM   1252  HB2 SER    80      67.424 116.231  53.750  1.00  0.00           H  
ATOM   1253  HB3 SER    80      67.261 114.518  54.053  1.00  0.00           H  
ATOM   1254  HG  SER    80      69.188 116.337  54.619  1.00  0.00           H  
ATOM   1255  N   GLN    81      67.599 114.871  50.155  1.00  0.00           N  
ATOM   1256  CA  GLN    81      66.765 114.312  49.110  1.00  0.00           C  
ATOM   1257  C   GLN    81      67.718 113.579  48.083  1.00  0.00           C  
ATOM   1258  O   GLN    81      68.703 114.116  47.585  1.00  0.00           O  
ATOM   1259  CB  GLN    81      65.904 115.426  48.385  1.00  0.00           C  
ATOM   1260  CG  GLN    81      64.931 114.821  47.381  1.00  0.00           C  
ATOM   1261  CD  GLN    81      64.176 115.868  46.586  1.00  0.00           C  
ATOM   1262  NE2 GLN    81      63.132 116.517  47.117  1.00  0.00           N  
ATOM   1263  OE1 GLN    81      64.519 116.055  45.415  1.00  0.00           O  
ATOM   1264  H   GLN    81      68.542 115.180  49.971  1.00  0.00           H  
ATOM   1265  HA  GLN    81      66.057 113.598  49.530  1.00  0.00           H  
ATOM   1266  HB2 GLN    81      65.448 115.973  49.210  1.00  0.00           H  
ATOM   1267  HB3 GLN    81      66.559 116.173  47.936  1.00  0.00           H  
ATOM   1268  HG2 GLN    81      65.507 114.157  46.737  1.00  0.00           H  
ATOM   1269  HG3 GLN    81      64.289 114.131  47.928  1.00  0.00           H  
ATOM   1270 HE21 GLN    81      62.478 117.121  46.639  1.00  0.00           H  
ATOM   1271 HE22 GLN    81      62.899 116.412  48.094  1.00  0.00           H  
ATOM   1272  N   ALA    82      67.237 112.393  47.582  1.00  0.00           N  
ATOM   1273  CA  ALA    82      67.956 111.514  46.640  1.00  0.00           C  
ATOM   1274  C   ALA    82      68.275 112.061  45.226  1.00  0.00           C  
ATOM   1275  O   ALA    82      67.502 112.839  44.659  1.00  0.00           O  
ATOM   1276  CB  ALA    82      67.208 110.172  46.673  1.00  0.00           C  
ATOM   1277  H   ALA    82      66.478 112.048  48.152  1.00  0.00           H  
ATOM   1278  HA  ALA    82      68.960 111.317  47.016  1.00  0.00           H  
ATOM   1279  HB1 ALA    82      67.782 109.508  46.026  1.00  0.00           H  
ATOM   1280  HB2 ALA    82      67.388 109.788  47.677  1.00  0.00           H  
ATOM   1281  HB3 ALA    82      66.166 110.346  46.405  1.00  0.00           H  
ATOM   1282  N   SER    83      69.352 111.548  44.616  1.00  0.00           N  
ATOM   1283  CA  SER    83      69.718 112.005  43.292  1.00  0.00           C  
ATOM   1284  C   SER    83      68.785 111.481  42.167  1.00  0.00           C  
ATOM   1285  O   SER    83      68.512 110.310  42.052  1.00  0.00           O  
ATOM   1286  CB  SER    83      71.222 111.824  42.970  1.00  0.00           C  
ATOM   1287  OG  SER    83      71.882 112.778  43.673  1.00  0.00           O  
ATOM   1288  H   SER    83      69.960 110.860  45.037  1.00  0.00           H  
ATOM   1289  HA  SER    83      69.515 113.076  43.268  1.00  0.00           H  
ATOM   1290  HB2 SER    83      71.485 110.787  43.179  1.00  0.00           H  
ATOM   1291  HB3 SER    83      71.346 111.985  41.899  1.00  0.00           H  
ATOM   1292  HG  SER    83      71.963 113.637  43.252  1.00  0.00           H  
ATOM   1293  N   THR    84      68.397 112.384  41.247  1.00  0.00           N  
ATOM   1294  CA  THR    84      67.790 112.019  40.004  1.00  0.00           C  
ATOM   1295  C   THR    84      68.764 111.615  38.899  1.00  0.00           C  
ATOM   1296  O   THR    84      68.533 110.762  38.065  1.00  0.00           O  
ATOM   1297  CB  THR    84      66.923 113.168  39.399  1.00  0.00           C  
ATOM   1298  CG2 THR    84      66.155 112.831  38.143  1.00  0.00           C  
ATOM   1299  OG1 THR    84      65.997 113.551  40.396  1.00  0.00           O  
ATOM   1300  H   THR    84      68.483 113.359  41.496  1.00  0.00           H  
ATOM   1301  HA  THR    84      67.233 111.100  40.180  1.00  0.00           H  
ATOM   1302  HB  THR    84      67.558 114.033  39.210  1.00  0.00           H  
ATOM   1303  HG1 THR    84      66.355 113.907  41.212  1.00  0.00           H  
ATOM   1304 HG21 THR    84      65.165 113.285  38.176  1.00  0.00           H  
ATOM   1305 HG22 THR    84      66.623 113.106  37.197  1.00  0.00           H  
ATOM   1306 HG23 THR    84      65.902 111.777  38.029  1.00  0.00           H  
ATOM   1307  N   GLU    85      69.969 112.270  38.845  1.00  0.00           N  
ATOM   1308  CA  GLU    85      70.952 112.124  37.762  1.00  0.00           C  
ATOM   1309  C   GLU    85      72.256 111.922  38.416  1.00  0.00           C  
ATOM   1310  O   GLU    85      72.566 112.637  39.353  1.00  0.00           O  
ATOM   1311  CB  GLU    85      70.951 113.352  36.889  1.00  0.00           C  
ATOM   1312  CG  GLU    85      71.774 113.202  35.548  1.00  0.00           C  
ATOM   1313  CD  GLU    85      73.265 113.211  35.641  1.00  0.00           C  
ATOM   1314  OE1 GLU    85      73.809 113.842  36.599  1.00  0.00           O  
ATOM   1315  OE2 GLU    85      73.967 112.648  34.839  1.00  0.00           O1-
ATOM   1316  H   GLU    85      70.168 112.880  39.625  1.00  0.00           H  
ATOM   1317  HA  GLU    85      70.756 111.228  37.173  1.00  0.00           H  
ATOM   1318  HB2 GLU    85      69.943 113.612  36.565  1.00  0.00           H  
ATOM   1319  HB3 GLU    85      71.282 114.256  37.401  1.00  0.00           H  
ATOM   1320  HG2 GLU    85      71.361 112.402  34.934  1.00  0.00           H  
ATOM   1321  HG3 GLU    85      71.456 114.098  35.015  1.00  0.00           H  
ATOM   1322  N   ALA    86      73.051 110.949  38.041  1.00  0.00           N  
ATOM   1323  CA  ALA    86      74.194 110.497  38.782  1.00  0.00           C  
ATOM   1324  C   ALA    86      75.473 111.284  38.852  1.00  0.00           C  
ATOM   1325  O   ALA    86      76.488 110.780  39.271  1.00  0.00           O  
ATOM   1326  CB  ALA    86      74.465 109.013  38.228  1.00  0.00           C  
ATOM   1327  H   ALA    86      72.663 110.349  37.327  1.00  0.00           H  
ATOM   1328  HA  ALA    86      73.909 110.408  39.831  1.00  0.00           H  
ATOM   1329  HB1 ALA    86      75.088 109.181  37.350  1.00  0.00           H  
ATOM   1330  HB2 ALA    86      75.044 108.453  38.963  1.00  0.00           H  
ATOM   1331  HB3 ALA    86      73.539 108.483  38.006  1.00  0.00           H  
ATOM   1332  N   SER    87      75.507 112.582  38.385  1.00  0.00           N  
ATOM   1333  CA  SER    87      76.683 113.413  38.331  1.00  0.00           C  
ATOM   1334  C   SER    87      76.275 114.882  38.657  1.00  0.00           C  
ATOM   1335  O   SER    87      77.104 115.629  39.161  1.00  0.00           O  
ATOM   1336  CB  SER    87      77.358 113.345  36.908  1.00  0.00           C  
ATOM   1337  OG  SER    87      76.660 113.975  35.906  1.00  0.00           O  
ATOM   1338  H   SER    87      74.633 112.875  37.974  1.00  0.00           H  
ATOM   1339  HA  SER    87      77.476 113.114  39.017  1.00  0.00           H  
ATOM   1340  HB2 SER    87      78.381 113.713  36.985  1.00  0.00           H  
ATOM   1341  HB3 SER    87      77.608 112.290  36.804  1.00  0.00           H  
ATOM   1342  HG  SER    87      75.815 113.524  35.855  1.00  0.00           H  
ATOM   1343  N   SER    88      75.009 115.321  38.458  1.00  0.00           N  
ATOM   1344  CA  SER    88      74.539 116.655  38.451  1.00  0.00           C  
ATOM   1345  C   SER    88      74.778 117.360  39.818  1.00  0.00           C  
ATOM   1346  O   SER    88      74.867 118.581  39.889  1.00  0.00           O  
ATOM   1347  CB  SER    88      73.065 116.554  38.226  1.00  0.00           C  
ATOM   1348  OG  SER    88      72.793 116.144  36.914  1.00  0.00           O  
ATOM   1349  H   SER    88      74.404 114.576  38.142  1.00  0.00           H  
ATOM   1350  HA  SER    88      75.016 117.257  37.677  1.00  0.00           H  
ATOM   1351  HB2 SER    88      72.651 115.898  38.992  1.00  0.00           H  
ATOM   1352  HB3 SER    88      72.577 117.526  38.301  1.00  0.00           H  
ATOM   1353  HG  SER    88      73.282 115.321  36.845  1.00  0.00           H  
ATOM   1354  N   ASP    89      74.787 116.564  40.912  1.00  0.00           N  
ATOM   1355  CA  ASP    89      74.939 117.064  42.307  1.00  0.00           C  
ATOM   1356  C   ASP    89      76.404 117.236  42.827  1.00  0.00           C  
ATOM   1357  O   ASP    89      77.222 116.303  42.844  1.00  0.00           O  
ATOM   1358  CB  ASP    89      74.128 116.277  43.241  1.00  0.00           C  
ATOM   1359  CG  ASP    89      72.675 116.304  42.862  1.00  0.00           C  
ATOM   1360  OD1 ASP    89      71.901 117.261  42.915  1.00  0.00           O  
ATOM   1361  OD2 ASP    89      72.334 115.133  42.571  1.00  0.00           O1-
ATOM   1362  H   ASP    89      74.840 115.555  40.907  1.00  0.00           H  
ATOM   1363  HA  ASP    89      74.523 118.069  42.239  1.00  0.00           H  
ATOM   1364  HB2 ASP    89      74.562 115.300  43.456  1.00  0.00           H  
ATOM   1365  HB3 ASP    89      74.261 116.651  44.257  1.00  0.00           H  
ATOM   1366  N   LYS    90      76.783 118.438  43.228  1.00  0.00           N  
ATOM   1367  CA  LYS    90      78.226 118.777  43.442  1.00  0.00           C  
ATOM   1368  C   LYS    90      78.356 120.077  44.179  1.00  0.00           C  
ATOM   1369  O   LYS    90      77.466 120.942  44.031  1.00  0.00           O  
ATOM   1370  CB  LYS    90      78.822 118.889  41.969  1.00  0.00           C  
ATOM   1371  CG  LYS    90      80.377 118.858  41.787  1.00  0.00           C  
ATOM   1372  CD  LYS    90      80.764 119.232  40.416  1.00  0.00           C  
ATOM   1373  CE  LYS    90      82.317 119.156  40.428  1.00  0.00           C  
ATOM   1374  NZ  LYS    90      82.825 119.355  39.064  1.00  0.00           N1+
ATOM   1375  H   LYS    90      76.128 119.194  43.087  1.00  0.00           H  
ATOM   1376  HA  LYS    90      78.674 118.003  44.065  1.00  0.00           H  
ATOM   1377  HB2 LYS    90      78.457 118.060  41.363  1.00  0.00           H  
ATOM   1378  HB3 LYS    90      78.422 119.828  41.588  1.00  0.00           H  
ATOM   1379  HG2 LYS    90      80.873 119.406  42.589  1.00  0.00           H  
ATOM   1380  HG3 LYS    90      80.602 117.812  41.994  1.00  0.00           H  
ATOM   1381  HD2 LYS    90      80.371 118.496  39.714  1.00  0.00           H  
ATOM   1382  HD3 LYS    90      80.454 120.249  40.178  1.00  0.00           H  
ATOM   1383  HE2 LYS    90      82.638 119.947  41.105  1.00  0.00           H  
ATOM   1384  HE3 LYS    90      82.668 118.250  40.922  1.00  0.00           H  
ATOM   1385  HZ1 LYS    90      83.830 119.360  39.162  1.00  0.00           H  
ATOM   1386  HZ2 LYS    90      82.528 118.632  38.425  1.00  0.00           H  
ATOM   1387  HZ3 LYS    90      82.682 120.233  38.586  1.00  0.00           H  
ATOM   1388  N   VAL    91      79.460 120.243  44.915  1.00  0.00           N  
ATOM   1389  CA  VAL    91      79.985 121.487  45.513  1.00  0.00           C  
ATOM   1390  C   VAL    91      81.332 121.778  44.897  1.00  0.00           C  
ATOM   1391  O   VAL    91      82.106 120.866  44.679  1.00  0.00           O  
ATOM   1392  CB  VAL    91      80.124 121.361  47.041  1.00  0.00           C  
ATOM   1393  CG1 VAL    91      81.073 120.414  47.714  1.00  0.00           C  
ATOM   1394  CG2 VAL    91      80.478 122.690  47.750  1.00  0.00           C  
ATOM   1395  H   VAL    91      80.050 119.424  44.862  1.00  0.00           H  
ATOM   1396  HA  VAL    91      79.238 122.250  45.292  1.00  0.00           H  
ATOM   1397  HB  VAL    91      79.165 121.036  47.445  1.00  0.00           H  
ATOM   1398 HG11 VAL    91      82.069 120.702  47.380  1.00  0.00           H  
ATOM   1399 HG12 VAL    91      80.909 120.396  48.792  1.00  0.00           H  
ATOM   1400 HG13 VAL    91      80.826 119.459  47.251  1.00  0.00           H  
ATOM   1401 HG21 VAL    91      79.899 123.500  47.307  1.00  0.00           H  
ATOM   1402 HG22 VAL    91      80.291 122.550  48.815  1.00  0.00           H  
ATOM   1403 HG23 VAL    91      81.530 122.907  47.568  1.00  0.00           H  
ATOM   1404  N   THR    92      81.572 123.094  44.660  1.00  0.00           N  
ATOM   1405  CA  THR    92      82.911 123.581  44.321  1.00  0.00           C  
ATOM   1406  C   THR    92      83.287 124.823  45.196  1.00  0.00           C  
ATOM   1407  O   THR    92      82.473 125.642  45.468  1.00  0.00           O  
ATOM   1408  CB  THR    92      82.966 123.902  42.857  1.00  0.00           C  
ATOM   1409  CG2 THR    92      84.304 123.965  42.110  1.00  0.00           C  
ATOM   1410  OG1 THR    92      82.303 122.965  41.997  1.00  0.00           O  
ATOM   1411  H   THR    92      80.799 123.737  44.752  1.00  0.00           H  
ATOM   1412  HA  THR    92      83.661 122.801  44.452  1.00  0.00           H  
ATOM   1413  HB  THR    92      82.450 124.862  42.834  1.00  0.00           H  
ATOM   1414  HG1 THR    92      81.362 123.142  42.071  1.00  0.00           H  
ATOM   1415 HG21 THR    92      84.758 122.980  42.006  1.00  0.00           H  
ATOM   1416 HG22 THR    92      84.145 124.299  41.085  1.00  0.00           H  
ATOM   1417 HG23 THR    92      84.897 124.719  42.629  1.00  0.00           H  
ATOM   1418  N   VAL    93      84.621 125.029  45.413  1.00  0.00           N  
ATOM   1419  CA  VAL    93      85.183 126.292  45.868  1.00  0.00           C  
ATOM   1420  C   VAL    93      86.146 126.805  44.788  1.00  0.00           C  
ATOM   1421  O   VAL    93      86.764 126.113  44.067  1.00  0.00           O  
ATOM   1422  CB  VAL    93      85.864 126.003  47.264  1.00  0.00           C  
ATOM   1423  CG1 VAL    93      87.015 124.995  47.234  1.00  0.00           C  
ATOM   1424  CG2 VAL    93      86.344 127.296  47.925  1.00  0.00           C  
ATOM   1425  H   VAL    93      85.279 124.265  45.360  1.00  0.00           H  
ATOM   1426  HA  VAL    93      84.365 126.987  46.054  1.00  0.00           H  
ATOM   1427  HB  VAL    93      85.075 125.609  47.905  1.00  0.00           H  
ATOM   1428 HG11 VAL    93      87.473 124.829  48.209  1.00  0.00           H  
ATOM   1429 HG12 VAL    93      86.791 123.999  46.851  1.00  0.00           H  
ATOM   1430 HG13 VAL    93      87.805 125.480  46.661  1.00  0.00           H  
ATOM   1431 HG21 VAL    93      86.725 127.168  48.939  1.00  0.00           H  
ATOM   1432 HG22 VAL    93      87.123 127.739  47.304  1.00  0.00           H  
ATOM   1433 HG23 VAL    93      85.493 127.975  47.979  1.00  0.00           H  
ATOM   1434  N   ASN    94      86.054 128.166  44.570  1.00  0.00           N  
ATOM   1435  CA  ASN    94      86.977 128.951  43.707  1.00  0.00           C  
ATOM   1436  C   ASN    94      87.981 129.887  44.505  1.00  0.00           C  
ATOM   1437  O   ASN    94      87.412 130.616  45.385  1.00  0.00           O  
ATOM   1438  CB  ASN    94      85.989 129.787  42.872  1.00  0.00           C  
ATOM   1439  CG  ASN    94      85.043 129.004  41.944  1.00  0.00           C  
ATOM   1440  ND2 ASN    94      85.078 127.732  41.797  1.00  0.00           N  
ATOM   1441  OD1 ASN    94      84.091 129.557  41.439  1.00  0.00           O  
ATOM   1442  H   ASN    94      85.436 128.659  45.199  1.00  0.00           H  
ATOM   1443  HA  ASN    94      87.469 128.282  43.001  1.00  0.00           H  
ATOM   1444  HB2 ASN    94      85.302 130.337  43.515  1.00  0.00           H  
ATOM   1445  HB3 ASN    94      86.525 130.536  42.289  1.00  0.00           H  
ATOM   1446 HD21 ASN    94      84.360 127.403  41.168  1.00  0.00           H  
ATOM   1447 HD22 ASN    94      85.843 127.133  42.073  1.00  0.00           H  
ATOM   1448  N   TYR    95      89.270 129.944  44.291  1.00  0.00           N  
ATOM   1449  CA  TYR    95      90.225 130.696  45.183  1.00  0.00           C  
ATOM   1450  C   TYR    95      90.847 131.846  44.361  1.00  0.00           C  
ATOM   1451  O   TYR    95      91.090 131.662  43.203  1.00  0.00           O  
ATOM   1452  CB  TYR    95      91.343 129.728  45.645  1.00  0.00           C  
ATOM   1453  CG  TYR    95      90.990 128.457  46.394  1.00  0.00           C  
ATOM   1454  CD1 TYR    95      90.807 128.492  47.803  1.00  0.00           C  
ATOM   1455  CD2 TYR    95      90.808 127.283  45.732  1.00  0.00           C  
ATOM   1456  CE1 TYR    95      90.695 127.299  48.547  1.00  0.00           C  
ATOM   1457  CE2 TYR    95      90.685 126.017  46.495  1.00  0.00           C  
ATOM   1458  CZ  TYR    95      90.572 126.047  47.847  1.00  0.00           C  
ATOM   1459  OH  TYR    95      90.494 124.923  48.549  1.00  0.00           O  
ATOM   1460  H   TYR    95      89.604 129.517  43.439  1.00  0.00           H  
ATOM   1461  HA  TYR    95      89.673 131.096  46.034  1.00  0.00           H  
ATOM   1462  HB2 TYR    95      91.987 129.469  44.804  1.00  0.00           H  
ATOM   1463  HB3 TYR    95      92.105 130.175  46.283  1.00  0.00           H  
ATOM   1464  HD1 TYR    95      90.951 129.478  48.219  1.00  0.00           H  
ATOM   1465  HD2 TYR    95      90.937 127.191  44.664  1.00  0.00           H  
ATOM   1466  HE1 TYR    95      90.556 127.365  49.616  1.00  0.00           H  
ATOM   1467  HE2 TYR    95      90.501 125.112  45.935  1.00  0.00           H  
ATOM   1468  HH  TYR    95      90.839 125.021  49.440  1.00  0.00           H  
ATOM   1469  N   TYR    96      91.130 133.002  45.033  1.00  0.00           N  
ATOM   1470  CA  TYR    96      91.276 134.350  44.353  1.00  0.00           C  
ATOM   1471  C   TYR    96      92.320 135.161  45.123  1.00  0.00           C  
ATOM   1472  O   TYR    96      92.738 134.873  46.249  1.00  0.00           O  
ATOM   1473  CB  TYR    96      89.979 135.116  44.460  1.00  0.00           C  
ATOM   1474  CG  TYR    96      88.719 134.525  43.816  1.00  0.00           C  
ATOM   1475  CD1 TYR    96      88.598 134.724  42.396  1.00  0.00           C  
ATOM   1476  CD2 TYR    96      87.735 133.888  44.538  1.00  0.00           C  
ATOM   1477  CE1 TYR    96      87.520 134.197  41.787  1.00  0.00           C  
ATOM   1478  CE2 TYR    96      86.695 133.307  43.833  1.00  0.00           C  
ATOM   1479  CZ  TYR    96      86.593 133.481  42.434  1.00  0.00           C  
ATOM   1480  OH  TYR    96      85.507 132.937  41.831  1.00  0.00           O  
ATOM   1481  H   TYR    96      90.841 133.017  46.001  1.00  0.00           H  
ATOM   1482  HA  TYR    96      91.549 134.177  43.312  1.00  0.00           H  
ATOM   1483  HB2 TYR    96      89.818 135.260  45.529  1.00  0.00           H  
ATOM   1484  HB3 TYR    96      89.992 136.151  44.116  1.00  0.00           H  
ATOM   1485  HD1 TYR    96      89.424 135.177  41.870  1.00  0.00           H  
ATOM   1486  HD2 TYR    96      87.789 133.709  45.602  1.00  0.00           H  
ATOM   1487  HE1 TYR    96      87.499 134.424  40.732  1.00  0.00           H  
ATOM   1488  HE2 TYR    96      86.080 132.526  44.255  1.00  0.00           H  
ATOM   1489  HH  TYR    96      85.351 133.226  40.929  1.00  0.00           H  
ATOM   1490  N   ASP    97      92.668 136.306  44.450  1.00  0.00           N  
ATOM   1491  CA  ASP    97      93.255 137.531  45.073  1.00  0.00           C  
ATOM   1492  C   ASP    97      92.435 138.789  44.781  1.00  0.00           C  
ATOM   1493  O   ASP    97      91.731 138.926  43.750  1.00  0.00           O  
ATOM   1494  CB  ASP    97      94.750 137.555  44.810  1.00  0.00           C  
ATOM   1495  CG  ASP    97      95.569 138.413  45.796  1.00  0.00           C  
ATOM   1496  OD1 ASP    97      96.828 138.132  45.907  1.00  0.00           O  
ATOM   1497  OD2 ASP    97      95.014 139.243  46.504  1.00  0.00           O1-
ATOM   1498  H   ASP    97      92.255 136.443  43.538  1.00  0.00           H  
ATOM   1499  HA  ASP    97      93.215 137.552  46.162  1.00  0.00           H  
ATOM   1500  HB2 ASP    97      95.147 136.544  44.725  1.00  0.00           H  
ATOM   1501  HB3 ASP    97      94.916 137.988  43.824  1.00  0.00           H  
ATOM   1502  N   GLU    98      92.595 139.842  45.575  1.00  0.00           N  
ATOM   1503  CA  GLU    98      91.801 141.164  45.382  1.00  0.00           C  
ATOM   1504  C   GLU    98      92.092 141.976  44.090  1.00  0.00           C  
ATOM   1505  O   GLU    98      91.452 142.897  43.716  1.00  0.00           O  
ATOM   1506  CB  GLU    98      91.972 141.984  46.630  1.00  0.00           C  
ATOM   1507  CG  GLU    98      91.293 141.419  47.888  1.00  0.00           C  
ATOM   1508  CD  GLU    98      89.792 141.131  47.610  1.00  0.00           C  
ATOM   1509  OE1 GLU    98      89.490 139.903  47.434  1.00  0.00           O  
ATOM   1510  OE2 GLU    98      89.073 142.115  47.466  1.00  0.00           O1-
ATOM   1511  H   GLU    98      93.294 139.645  46.277  1.00  0.00           H  
ATOM   1512  HA  GLU    98      90.757 140.852  45.369  1.00  0.00           H  
ATOM   1513  HB2 GLU    98      93.046 142.129  46.741  1.00  0.00           H  
ATOM   1514  HB3 GLU    98      91.471 142.946  46.520  1.00  0.00           H  
ATOM   1515  HG2 GLU    98      91.821 140.533  48.238  1.00  0.00           H  
ATOM   1516  HG3 GLU    98      91.368 142.106  48.731  1.00  0.00           H  
ATOM   1517  N   GLU    99      93.129 141.568  43.392  1.00  0.00           N  
ATOM   1518  CA  GLU    99      93.772 142.165  42.159  1.00  0.00           C  
ATOM   1519  C   GLU    99      92.845 141.867  40.897  1.00  0.00           C  
ATOM   1520  O   GLU    99      92.832 142.689  39.997  1.00  0.00           O  
ATOM   1521  CB  GLU    99      95.224 141.689  42.041  1.00  0.00           C  
ATOM   1522  CG  GLU    99      96.179 142.210  43.148  1.00  0.00           C  
ATOM   1523  CD  GLU    99      97.148 143.342  42.628  1.00  0.00           C  
ATOM   1524  OE1 GLU    99      96.758 144.043  41.646  1.00  0.00           O  
ATOM   1525  OE2 GLU    99      98.302 143.475  43.163  1.00  0.00           O1-
ATOM   1526  H   GLU    99      93.485 140.655  43.635  1.00  0.00           H  
ATOM   1527  HA  GLU    99      93.846 143.251  42.219  1.00  0.00           H  
ATOM   1528  HB2 GLU    99      95.196 140.618  42.243  1.00  0.00           H  
ATOM   1529  HB3 GLU    99      95.647 141.825  41.046  1.00  0.00           H  
ATOM   1530  HG2 GLU    99      95.529 142.502  43.973  1.00  0.00           H  
ATOM   1531  HG3 GLU    99      96.772 141.320  43.357  1.00  0.00           H  
ATOM   1532  N   GLY   100      92.080 140.783  40.881  1.00  0.00           N  
ATOM   1533  CA  GLY   100      91.236 140.445  39.675  1.00  0.00           C  
ATOM   1534  C   GLY   100      90.063 139.481  39.932  1.00  0.00           C  
ATOM   1535  O   GLY   100      90.104 138.712  40.875  1.00  0.00           O  
ATOM   1536  H   GLY   100      91.966 140.260  41.738  1.00  0.00           H  
ATOM   1537  HA2 GLY   100      90.841 141.370  39.256  1.00  0.00           H  
ATOM   1538  HA3 GLY   100      91.888 140.043  38.899  1.00  0.00           H  
ATOM   1539  N   SER   101      89.096 139.482  39.063  1.00  0.00           N  
ATOM   1540  CA  SER   101      87.864 138.733  39.189  1.00  0.00           C  
ATOM   1541  C   SER   101      88.090 137.249  38.727  1.00  0.00           C  
ATOM   1542  O   SER   101      87.192 136.343  38.903  1.00  0.00           O  
ATOM   1543  CB  SER   101      87.049 139.399  38.155  1.00  0.00           C  
ATOM   1544  OG  SER   101      86.723 140.731  38.441  1.00  0.00           O  
ATOM   1545  H   SER   101      89.062 140.157  38.313  1.00  0.00           H  
ATOM   1546  HA  SER   101      87.431 138.763  40.189  1.00  0.00           H  
ATOM   1547  HB2 SER   101      87.438 139.264  37.146  1.00  0.00           H  
ATOM   1548  HB3 SER   101      86.135 138.807  38.200  1.00  0.00           H  
ATOM   1549  HG  SER   101      86.615 141.237  37.632  1.00  0.00           H  
ATOM   1550  N   ILE   102      89.159 136.887  38.036  1.00  0.00           N  
ATOM   1551  CA  ILE   102      89.334 135.523  37.513  1.00  0.00           C  
ATOM   1552  C   ILE   102      89.879 134.635  38.684  1.00  0.00           C  
ATOM   1553  O   ILE   102      90.805 135.107  39.347  1.00  0.00           O  
ATOM   1554  CB  ILE   102      90.391 135.523  36.339  1.00  0.00           C  
ATOM   1555  CG1 ILE   102      89.918 136.319  35.121  1.00  0.00           C  
ATOM   1556  CG2 ILE   102      90.756 134.120  35.913  1.00  0.00           C  
ATOM   1557  CD1 ILE   102      88.972 135.716  34.036  1.00  0.00           C  
ATOM   1558  H   ILE   102      89.822 137.629  37.866  1.00  0.00           H  
ATOM   1559  HA  ILE   102      88.398 135.093  37.156  1.00  0.00           H  
ATOM   1560  HB  ILE   102      91.279 135.992  36.762  1.00  0.00           H  
ATOM   1561 HG12 ILE   102      89.492 137.275  35.428  1.00  0.00           H  
ATOM   1562 HG13 ILE   102      90.872 136.561  34.653  1.00  0.00           H  
ATOM   1563 HG21 ILE   102      91.297 133.518  36.643  1.00  0.00           H  
ATOM   1564 HG22 ILE   102      89.838 133.567  35.713  1.00  0.00           H  
ATOM   1565 HG23 ILE   102      91.317 134.194  34.981  1.00  0.00           H  
ATOM   1566 HD11 ILE   102      88.042 135.358  34.477  1.00  0.00           H  
ATOM   1567 HD12 ILE   102      88.859 136.442  33.230  1.00  0.00           H  
ATOM   1568 HD13 ILE   102      89.534 134.874  33.631  1.00  0.00           H  
ATOM   1569  N   PRO   103      89.305 133.427  38.977  1.00  0.00           N  
ATOM   1570  CA  PRO   103      89.851 132.549  39.976  1.00  0.00           C  
ATOM   1571  C   PRO   103      91.244 132.046  39.622  1.00  0.00           C  
ATOM   1572  O   PRO   103      91.436 131.515  38.581  1.00  0.00           O  
ATOM   1573  CB  PRO   103      88.874 131.394  40.073  1.00  0.00           C  
ATOM   1574  CG  PRO   103      88.174 131.292  38.664  1.00  0.00           C  
ATOM   1575  CD  PRO   103      88.157 132.831  38.328  1.00  0.00           C  
ATOM   1576  HA  PRO   103      89.906 133.005  40.964  1.00  0.00           H  
ATOM   1577  HB2 PRO   103      89.369 130.456  40.326  1.00  0.00           H  
ATOM   1578  HB3 PRO   103      88.137 131.592  40.852  1.00  0.00           H  
ATOM   1579  HG2 PRO   103      88.762 130.632  38.027  1.00  0.00           H  
ATOM   1580  HG3 PRO   103      87.215 130.802  38.832  1.00  0.00           H  
ATOM   1581  HD2 PRO   103      88.228 132.867  37.241  1.00  0.00           H  
ATOM   1582  HD3 PRO   103      87.246 133.290  38.714  1.00  0.00           H  
ATOM   1583  N   ILE   104      92.142 131.981  40.625  1.00  0.00           N  
ATOM   1584  CA  ILE   104      93.478 131.306  40.597  1.00  0.00           C  
ATOM   1585  C   ILE   104      93.314 129.770  40.494  1.00  0.00           C  
ATOM   1586  O   ILE   104      93.770 129.249  39.514  1.00  0.00           O  
ATOM   1587  CB  ILE   104      94.384 131.602  41.891  1.00  0.00           C  
ATOM   1588  CG1 ILE   104      94.926 133.028  41.618  1.00  0.00           C  
ATOM   1589  CG2 ILE   104      95.618 130.699  42.000  1.00  0.00           C  
ATOM   1590  CD1 ILE   104      95.237 133.755  42.913  1.00  0.00           C  
ATOM   1591  H   ILE   104      91.754 132.111  41.548  1.00  0.00           H  
ATOM   1592  HA  ILE   104      93.952 131.664  39.682  1.00  0.00           H  
ATOM   1593  HB  ILE   104      93.803 131.518  42.809  1.00  0.00           H  
ATOM   1594 HG12 ILE   104      95.783 133.144  40.954  1.00  0.00           H  
ATOM   1595 HG13 ILE   104      94.220 133.667  41.088  1.00  0.00           H  
ATOM   1596 HG21 ILE   104      96.136 130.642  41.043  1.00  0.00           H  
ATOM   1597 HG22 ILE   104      96.420 131.082  42.631  1.00  0.00           H  
ATOM   1598 HG23 ILE   104      95.467 129.635  42.183  1.00  0.00           H  
ATOM   1599 HD11 ILE   104      94.359 134.025  43.499  1.00  0.00           H  
ATOM   1600 HD12 ILE   104      95.791 133.116  43.600  1.00  0.00           H  
ATOM   1601 HD13 ILE   104      95.922 134.601  42.851  1.00  0.00           H  
ATOM   1602  N   ASP   105      92.583 128.985  41.354  1.00  0.00           N  
ATOM   1603  CA  ASP   105      92.272 127.557  41.222  1.00  0.00           C  
ATOM   1604  C   ASP   105      90.874 127.227  41.808  1.00  0.00           C  
ATOM   1605  O   ASP   105      90.182 128.069  42.386  1.00  0.00           O  
ATOM   1606  CB  ASP   105      93.446 126.824  41.892  1.00  0.00           C  
ATOM   1607  CG  ASP   105      93.821 125.594  41.105  1.00  0.00           C  
ATOM   1608  OD1 ASP   105      94.950 125.118  41.262  1.00  0.00           O  
ATOM   1609  OD2 ASP   105      92.886 124.973  40.547  1.00  0.00           O1-
ATOM   1610  H   ASP   105      92.126 129.395  42.156  1.00  0.00           H  
ATOM   1611  HA  ASP   105      92.310 127.329  40.157  1.00  0.00           H  
ATOM   1612  HB2 ASP   105      94.321 127.473  41.900  1.00  0.00           H  
ATOM   1613  HB3 ASP   105      93.269 126.679  42.957  1.00  0.00           H  
ATOM   1614  N   GLN   106      90.509 125.995  41.620  1.00  0.00           N  
ATOM   1615  CA  GLN   106      89.185 125.401  41.882  1.00  0.00           C  
ATOM   1616  C   GLN   106      89.276 124.073  42.633  1.00  0.00           C  
ATOM   1617  O   GLN   106      90.117 123.234  42.370  1.00  0.00           O  
ATOM   1618  CB  GLN   106      88.327 125.409  40.585  1.00  0.00           C  
ATOM   1619  CG  GLN   106      88.149 126.881  39.986  1.00  0.00           C  
ATOM   1620  CD  GLN   106      87.033 127.011  38.968  1.00  0.00           C  
ATOM   1621  NE2 GLN   106      87.239 126.400  37.855  1.00  0.00           N  
ATOM   1622  OE1 GLN   106      86.064 127.700  39.109  1.00  0.00           O  
ATOM   1623  H   GLN   106      91.193 125.331  41.289  1.00  0.00           H  
ATOM   1624  HA  GLN   106      88.653 126.007  42.615  1.00  0.00           H  
ATOM   1625  HB2 GLN   106      88.804 124.806  39.812  1.00  0.00           H  
ATOM   1626  HB3 GLN   106      87.366 124.984  40.875  1.00  0.00           H  
ATOM   1627  HG2 GLN   106      87.942 127.626  40.754  1.00  0.00           H  
ATOM   1628  HG3 GLN   106      89.040 127.274  39.497  1.00  0.00           H  
ATOM   1629 HE21 GLN   106      86.526 126.403  37.140  1.00  0.00           H  
ATOM   1630 HE22 GLN   106      88.083 125.856  37.741  1.00  0.00           H  
ATOM   1631  N   ALA   107      88.424 123.732  43.639  1.00  0.00           N  
ATOM   1632  CA  ALA   107      88.356 122.371  44.209  1.00  0.00           C  
ATOM   1633  C   ALA   107      86.909 121.853  44.482  1.00  0.00           C  
ATOM   1634  O   ALA   107      86.079 122.732  44.683  1.00  0.00           O  
ATOM   1635  CB  ALA   107      89.330 122.374  45.381  1.00  0.00           C  
ATOM   1636  H   ALA   107      87.704 124.358  43.968  1.00  0.00           H  
ATOM   1637  HA  ALA   107      88.808 121.631  43.548  1.00  0.00           H  
ATOM   1638  HB1 ALA   107      88.918 122.979  46.188  1.00  0.00           H  
ATOM   1639  HB2 ALA   107      89.662 121.388  45.706  1.00  0.00           H  
ATOM   1640  HB3 ALA   107      90.257 122.818  45.018  1.00  0.00           H  
ATOM   1641  N   GLY   108      86.588 120.633  44.254  1.00  0.00           N  
ATOM   1642  CA  GLY   108      85.302 120.119  44.143  1.00  0.00           C  
ATOM   1643  C   GLY   108      85.111 118.678  44.704  1.00  0.00           C  
ATOM   1644  O   GLY   108      86.038 117.917  44.882  1.00  0.00           O  
ATOM   1645  H   GLY   108      87.357 119.978  44.272  1.00  0.00           H  
ATOM   1646  HA2 GLY   108      84.656 120.785  44.716  1.00  0.00           H  
ATOM   1647  HA3 GLY   108      84.962 120.384  43.142  1.00  0.00           H  
ATOM   1648  N   LEU   109      83.852 118.388  45.010  1.00  0.00           N  
ATOM   1649  CA  LEU   109      83.354 117.000  45.395  1.00  0.00           C  
ATOM   1650  C   LEU   109      81.976 116.788  44.750  1.00  0.00           C  
ATOM   1651  O   LEU   109      81.133 117.689  44.761  1.00  0.00           O  
ATOM   1652  CB  LEU   109      83.198 116.830  46.884  1.00  0.00           C  
ATOM   1653  CG  LEU   109      83.174 115.392  47.346  1.00  0.00           C  
ATOM   1654  CD1 LEU   109      84.502 114.566  47.238  1.00  0.00           C  
ATOM   1655  CD2 LEU   109      82.629 115.365  48.769  1.00  0.00           C  
ATOM   1656  H   LEU   109      83.220 119.174  44.944  1.00  0.00           H  
ATOM   1657  HA  LEU   109      84.068 116.241  45.078  1.00  0.00           H  
ATOM   1658  HB2 LEU   109      83.941 117.346  47.491  1.00  0.00           H  
ATOM   1659  HB3 LEU   109      82.214 117.203  47.169  1.00  0.00           H  
ATOM   1660  HG  LEU   109      82.467 114.853  46.715  1.00  0.00           H  
ATOM   1661 HD11 LEU   109      85.132 114.948  48.041  1.00  0.00           H  
ATOM   1662 HD12 LEU   109      84.274 113.512  47.392  1.00  0.00           H  
ATOM   1663 HD13 LEU   109      84.878 114.694  46.223  1.00  0.00           H  
ATOM   1664 HD21 LEU   109      83.253 116.017  49.380  1.00  0.00           H  
ATOM   1665 HD22 LEU   109      81.599 115.701  48.888  1.00  0.00           H  
ATOM   1666 HD23 LEU   109      82.737 114.387  49.238  1.00  0.00           H  
ATOM   1667  N   PHE   110      81.792 115.606  44.224  1.00  0.00           N  
ATOM   1668  CA  PHE   110      80.430 115.140  43.814  1.00  0.00           C  
ATOM   1669  C   PHE   110      79.598 114.582  45.004  1.00  0.00           C  
ATOM   1670  O   PHE   110      80.080 113.856  45.841  1.00  0.00           O  
ATOM   1671  CB  PHE   110      80.395 114.156  42.723  1.00  0.00           C  
ATOM   1672  CG  PHE   110      80.755 114.668  41.302  1.00  0.00           C  
ATOM   1673  CD1 PHE   110      82.101 114.790  40.903  1.00  0.00           C  
ATOM   1674  CD2 PHE   110      79.732 114.855  40.372  1.00  0.00           C  
ATOM   1675  CE1 PHE   110      82.348 115.091  39.539  1.00  0.00           C  
ATOM   1676  CE2 PHE   110      80.077 115.075  39.007  1.00  0.00           C  
ATOM   1677  CZ  PHE   110      81.417 115.183  38.527  1.00  0.00           C  
ATOM   1678  H   PHE   110      82.524 114.912  44.266  1.00  0.00           H  
ATOM   1679  HA  PHE   110      79.847 116.025  43.558  1.00  0.00           H  
ATOM   1680  HB2 PHE   110      81.066 113.327  42.948  1.00  0.00           H  
ATOM   1681  HB3 PHE   110      79.433 113.664  42.578  1.00  0.00           H  
ATOM   1682  HD1 PHE   110      82.927 114.662  41.586  1.00  0.00           H  
ATOM   1683  HD2 PHE   110      78.680 114.900  40.615  1.00  0.00           H  
ATOM   1684  HE1 PHE   110      83.388 115.114  39.250  1.00  0.00           H  
ATOM   1685  HE2 PHE   110      79.271 115.265  38.314  1.00  0.00           H  
ATOM   1686  HZ  PHE   110      81.701 115.467  37.524  1.00  0.00           H  
ATOM   1687  N   LEU   111      78.350 114.914  44.997  1.00  0.00           N  
ATOM   1688  CA  LEU   111      77.411 114.672  46.131  1.00  0.00           C  
ATOM   1689  C   LEU   111      76.233 113.879  45.632  1.00  0.00           C  
ATOM   1690  O   LEU   111      75.116 114.267  45.999  1.00  0.00           O  
ATOM   1691  CB  LEU   111      77.036 116.035  46.799  1.00  0.00           C  
ATOM   1692  CG  LEU   111      78.218 116.895  47.292  1.00  0.00           C  
ATOM   1693  CD1 LEU   111      77.809 118.269  47.721  1.00  0.00           C  
ATOM   1694  CD2 LEU   111      78.842 116.217  48.517  1.00  0.00           C  
ATOM   1695  H   LEU   111      78.131 115.562  44.254  1.00  0.00           H  
ATOM   1696  HA  LEU   111      77.994 114.042  46.802  1.00  0.00           H  
ATOM   1697  HB2 LEU   111      76.660 116.597  45.944  1.00  0.00           H  
ATOM   1698  HB3 LEU   111      76.299 115.917  47.594  1.00  0.00           H  
ATOM   1699  HG  LEU   111      79.041 116.954  46.579  1.00  0.00           H  
ATOM   1700 HD11 LEU   111      78.703 118.766  48.098  1.00  0.00           H  
ATOM   1701 HD12 LEU   111      77.255 118.749  46.915  1.00  0.00           H  
ATOM   1702 HD13 LEU   111      77.156 118.150  48.586  1.00  0.00           H  
ATOM   1703 HD21 LEU   111      79.611 116.878  48.917  1.00  0.00           H  
ATOM   1704 HD22 LEU   111      78.185 116.120  49.381  1.00  0.00           H  
ATOM   1705 HD23 LEU   111      79.250 115.250  48.224  1.00  0.00           H  
ATOM   1706  N   THR   112      76.351 112.903  44.693  1.00  0.00           N  
ATOM   1707  CA  THR   112      75.262 112.108  44.165  1.00  0.00           C  
ATOM   1708  C   THR   112      74.628 111.258  45.275  1.00  0.00           C  
ATOM   1709  O   THR   112      75.248 110.308  45.748  1.00  0.00           O  
ATOM   1710  CB  THR   112      75.827 111.240  43.033  1.00  0.00           C  
ATOM   1711  CG2 THR   112      74.732 110.355  42.482  1.00  0.00           C  
ATOM   1712  OG1 THR   112      76.285 112.056  42.065  1.00  0.00           O  
ATOM   1713  H   THR   112      77.247 112.621  44.322  1.00  0.00           H  
ATOM   1714  HA  THR   112      74.470 112.686  43.688  1.00  0.00           H  
ATOM   1715  HB  THR   112      76.591 110.583  43.450  1.00  0.00           H  
ATOM   1716  HG1 THR   112      75.594 112.646  41.754  1.00  0.00           H  
ATOM   1717 HG21 THR   112      75.023 110.002  41.492  1.00  0.00           H  
ATOM   1718 HG22 THR   112      74.551 109.498  43.130  1.00  0.00           H  
ATOM   1719 HG23 THR   112      73.861 110.955  42.217  1.00  0.00           H  
ATOM   1720  N   ALA   113      73.459 111.624  45.760  1.00  0.00           N  
ATOM   1721  CA  ALA   113      72.804 111.003  46.887  1.00  0.00           C  
ATOM   1722  C   ALA   113      72.053 109.657  46.569  1.00  0.00           C  
ATOM   1723  O   ALA   113      71.150 109.595  45.705  1.00  0.00           O  
ATOM   1724  CB  ALA   113      71.777 112.026  47.589  1.00  0.00           C  
ATOM   1725  H   ALA   113      73.022 112.432  45.340  1.00  0.00           H  
ATOM   1726  HA  ALA   113      73.566 110.785  47.635  1.00  0.00           H  
ATOM   1727  HB1 ALA   113      71.311 111.457  48.393  1.00  0.00           H  
ATOM   1728  HB2 ALA   113      72.347 112.873  47.971  1.00  0.00           H  
ATOM   1729  HB3 ALA   113      70.982 112.467  46.988  1.00  0.00           H  
ATOM   1730  N   ILE   114      72.408 108.659  47.389  1.00  0.00           N  
ATOM   1731  CA  ILE   114      71.785 107.289  47.440  1.00  0.00           C  
ATOM   1732  C   ILE   114      71.482 107.047  48.855  1.00  0.00           C  
ATOM   1733  O   ILE   114      72.193 107.275  49.752  1.00  0.00           O  
ATOM   1734  CB  ILE   114      72.696 106.173  46.866  1.00  0.00           C  
ATOM   1735  CG1 ILE   114      72.853 106.320  45.357  1.00  0.00           C  
ATOM   1736  CG2 ILE   114      72.301 104.743  47.351  1.00  0.00           C  
ATOM   1737  CD1 ILE   114      73.577 105.104  44.730  1.00  0.00           C  
ATOM   1738  H   ILE   114      73.042 108.861  48.149  1.00  0.00           H  
ATOM   1739  HA  ILE   114      70.835 107.278  46.906  1.00  0.00           H  
ATOM   1740  HB  ILE   114      73.694 106.441  47.211  1.00  0.00           H  
ATOM   1741 HG12 ILE   114      71.881 106.411  44.873  1.00  0.00           H  
ATOM   1742 HG13 ILE   114      73.423 107.245  45.274  1.00  0.00           H  
ATOM   1743 HG21 ILE   114      71.294 104.510  47.006  1.00  0.00           H  
ATOM   1744 HG22 ILE   114      72.882 103.927  46.920  1.00  0.00           H  
ATOM   1745 HG23 ILE   114      72.333 104.687  48.439  1.00  0.00           H  
ATOM   1746 HD11 ILE   114      73.796 105.320  43.684  1.00  0.00           H  
ATOM   1747 HD12 ILE   114      74.482 105.015  45.330  1.00  0.00           H  
ATOM   1748 HD13 ILE   114      72.923 104.232  44.748  1.00  0.00           H  
ATOM   1749  N   GLU   115      70.225 106.713  49.122  1.00  0.00           N  
ATOM   1750  CA  GLU   115      69.757 106.189  50.432  1.00  0.00           C  
ATOM   1751  C   GLU   115      69.888 104.703  50.423  1.00  0.00           C  
ATOM   1752  O   GLU   115      69.731 104.103  49.345  1.00  0.00           O  
ATOM   1753  CB  GLU   115      68.241 106.515  50.459  1.00  0.00           C  
ATOM   1754  CG  GLU   115      67.437 105.712  51.451  1.00  0.00           C  
ATOM   1755  CD  GLU   115      67.649 106.087  52.912  1.00  0.00           C  
ATOM   1756  OE1 GLU   115      66.631 106.524  53.671  1.00  0.00           O  
ATOM   1757  OE2 GLU   115      68.794 105.972  53.419  1.00  0.00           O1-
ATOM   1758  H   GLU   115      69.504 106.746  48.415  1.00  0.00           H  
ATOM   1759  HA  GLU   115      70.118 106.793  51.264  1.00  0.00           H  
ATOM   1760  HB2 GLU   115      68.146 107.592  50.601  1.00  0.00           H  
ATOM   1761  HB3 GLU   115      67.805 106.416  49.465  1.00  0.00           H  
ATOM   1762  HG2 GLU   115      66.385 105.753  51.166  1.00  0.00           H  
ATOM   1763  HG3 GLU   115      67.573 104.636  51.342  1.00  0.00           H  
ATOM   1764  N   ILE   116      70.364 104.160  51.507  1.00  0.00           N  
ATOM   1765  CA  ILE   116      70.507 102.702  51.721  1.00  0.00           C  
ATOM   1766  C   ILE   116      70.205 102.294  53.163  1.00  0.00           C  
ATOM   1767  O   ILE   116      70.744 102.893  54.085  1.00  0.00           O  
ATOM   1768  CB  ILE   116      72.016 102.339  51.339  1.00  0.00           C  
ATOM   1769  CG1 ILE   116      72.307 100.883  51.662  1.00  0.00           C  
ATOM   1770  CG2 ILE   116      73.128 103.205  52.049  1.00  0.00           C  
ATOM   1771  CD1 ILE   116      73.405 100.212  50.926  1.00  0.00           C  
ATOM   1772  H   ILE   116      70.571 104.689  52.343  1.00  0.00           H  
ATOM   1773  HA  ILE   116      69.774 102.270  51.040  1.00  0.00           H  
ATOM   1774  HB  ILE   116      72.030 102.410  50.251  1.00  0.00           H  
ATOM   1775 HG12 ILE   116      72.406 100.779  52.742  1.00  0.00           H  
ATOM   1776 HG13 ILE   116      71.396 100.302  51.515  1.00  0.00           H  
ATOM   1777 HG21 ILE   116      73.188 103.009  53.119  1.00  0.00           H  
ATOM   1778 HG22 ILE   116      74.037 103.009  51.481  1.00  0.00           H  
ATOM   1779 HG23 ILE   116      72.888 104.268  52.019  1.00  0.00           H  
ATOM   1780 HD11 ILE   116      74.347 100.745  51.057  1.00  0.00           H  
ATOM   1781 HD12 ILE   116      73.511  99.156  51.175  1.00  0.00           H  
ATOM   1782 HD13 ILE   116      73.164 100.205  49.863  1.00  0.00           H  
ATOM   1783  N   SER   117      69.417 101.222  53.344  1.00  0.00           N  
ATOM   1784  CA  SER   117      69.199 100.573  54.647  1.00  0.00           C  
ATOM   1785  C   SER   117      68.952  99.037  54.671  1.00  0.00           C  
ATOM   1786  O   SER   117      68.380  98.477  53.737  1.00  0.00           O  
ATOM   1787  CB  SER   117      68.055 101.226  55.363  1.00  0.00           C  
ATOM   1788  OG  SER   117      67.951 100.798  56.702  1.00  0.00           O  
ATOM   1789  H   SER   117      69.090 100.753  52.511  1.00  0.00           H  
ATOM   1790  HA  SER   117      70.071 100.799  55.260  1.00  0.00           H  
ATOM   1791  HB2 SER   117      68.302 102.286  55.424  1.00  0.00           H  
ATOM   1792  HB3 SER   117      67.136 101.130  54.786  1.00  0.00           H  
ATOM   1793  HG  SER   117      67.181 100.228  56.762  1.00  0.00           H  
ATOM   1794  N   LEU   118      69.255  98.352  55.819  1.00  0.00           N  
ATOM   1795  CA  LEU   118      68.797  97.031  56.195  1.00  0.00           C  
ATOM   1796  C   LEU   118      67.672  97.092  57.170  1.00  0.00           C  
ATOM   1797  O   LEU   118      67.896  97.459  58.336  1.00  0.00           O  
ATOM   1798  CB  LEU   118      69.943  96.258  56.830  1.00  0.00           C  
ATOM   1799  CG  LEU   118      71.136  95.814  56.008  1.00  0.00           C  
ATOM   1800  CD1 LEU   118      72.149  95.157  56.849  1.00  0.00           C  
ATOM   1801  CD2 LEU   118      70.773  94.869  54.833  1.00  0.00           C  
ATOM   1802  H   LEU   118      69.812  98.864  56.488  1.00  0.00           H  
ATOM   1803  HA  LEU   118      68.495  96.505  55.290  1.00  0.00           H  
ATOM   1804  HB2 LEU   118      70.342  96.703  57.741  1.00  0.00           H  
ATOM   1805  HB3 LEU   118      69.444  95.342  57.148  1.00  0.00           H  
ATOM   1806  HG  LEU   118      71.460  96.770  55.597  1.00  0.00           H  
ATOM   1807 HD11 LEU   118      71.831  94.272  57.400  1.00  0.00           H  
ATOM   1808 HD12 LEU   118      72.974  94.777  56.247  1.00  0.00           H  
ATOM   1809 HD13 LEU   118      72.656  95.790  57.576  1.00  0.00           H  
ATOM   1810 HD21 LEU   118      71.655  94.347  54.461  1.00  0.00           H  
ATOM   1811 HD22 LEU   118      70.160  94.017  55.128  1.00  0.00           H  
ATOM   1812 HD23 LEU   118      70.318  95.481  54.054  1.00  0.00           H  
ATOM   1813  N   ASP   119      66.412  96.803  56.700  1.00  0.00           N  
ATOM   1814  CA  ASP   119      65.271  96.958  57.499  1.00  0.00           C  
ATOM   1815  C   ASP   119      64.861  95.565  58.223  1.00  0.00           C  
ATOM   1816  O   ASP   119      64.804  94.544  57.575  1.00  0.00           O  
ATOM   1817  CB  ASP   119      64.102  97.793  56.887  1.00  0.00           C  
ATOM   1818  CG  ASP   119      64.465  99.252  56.483  1.00  0.00           C  
ATOM   1819  OD1 ASP   119      65.487  99.808  56.971  1.00  0.00           O  
ATOM   1820  OD2 ASP   119      63.684  99.901  55.705  1.00  0.00           O1-
ATOM   1821  H   ASP   119      66.228  96.567  55.735  1.00  0.00           H  
ATOM   1822  HA  ASP   119      65.567  97.611  58.321  1.00  0.00           H  
ATOM   1823  HB2 ASP   119      63.694  97.190  56.075  1.00  0.00           H  
ATOM   1824  HB3 ASP   119      63.226  97.837  57.535  1.00  0.00           H  
ATOM   1825  N   VAL   120      64.524  95.612  59.566  1.00  0.00           N  
ATOM   1826  CA  VAL   120      64.056  94.428  60.339  1.00  0.00           C  
ATOM   1827  C   VAL   120      62.967  94.942  61.354  1.00  0.00           C  
ATOM   1828  O   VAL   120      62.949  96.126  61.792  1.00  0.00           O  
ATOM   1829  CB  VAL   120      65.229  93.811  61.158  1.00  0.00           C  
ATOM   1830  CG1 VAL   120      66.280  93.018  60.331  1.00  0.00           C  
ATOM   1831  CG2 VAL   120      65.950  94.883  61.998  1.00  0.00           C  
ATOM   1832  H   VAL   120      64.546  96.466  60.105  1.00  0.00           H  
ATOM   1833  HA  VAL   120      63.558  93.725  59.671  1.00  0.00           H  
ATOM   1834  HB  VAL   120      64.718  93.134  61.843  1.00  0.00           H  
ATOM   1835 HG11 VAL   120      65.856  92.052  60.057  1.00  0.00           H  
ATOM   1836 HG12 VAL   120      66.746  93.528  59.488  1.00  0.00           H  
ATOM   1837 HG13 VAL   120      67.174  92.778  60.906  1.00  0.00           H  
ATOM   1838 HG21 VAL   120      65.292  95.381  62.710  1.00  0.00           H  
ATOM   1839 HG22 VAL   120      66.847  94.474  62.462  1.00  0.00           H  
ATOM   1840 HG23 VAL   120      66.419  95.659  61.392  1.00  0.00           H  
ATOM   1841  N   ASP   121      62.135  94.043  61.872  1.00  0.00           N  
ATOM   1842  CA  ASP   121      61.158  94.394  62.906  1.00  0.00           C  
ATOM   1843  C   ASP   121      61.885  94.551  64.269  1.00  0.00           C  
ATOM   1844  O   ASP   121      62.066  93.614  65.065  1.00  0.00           O  
ATOM   1845  CB  ASP   121      60.028  93.346  62.988  1.00  0.00           C  
ATOM   1846  CG  ASP   121      59.033  93.686  64.077  1.00  0.00           C  
ATOM   1847  OD1 ASP   121      58.910  94.896  64.354  1.00  0.00           O  
ATOM   1848  OD2 ASP   121      58.383  92.748  64.643  1.00  0.00           O1-
ATOM   1849  H   ASP   121      61.928  93.118  61.521  1.00  0.00           H  
ATOM   1850  HA  ASP   121      60.685  95.345  62.660  1.00  0.00           H  
ATOM   1851  HB2 ASP   121      59.509  93.300  62.031  1.00  0.00           H  
ATOM   1852  HB3 ASP   121      60.480  92.370  63.168  1.00  0.00           H  
ATOM   1853  N   ALA   122      62.331  95.757  64.608  1.00  0.00           N  
ATOM   1854  CA  ALA   122      63.015  96.129  65.835  1.00  0.00           C  
ATOM   1855  C   ALA   122      62.068  96.673  66.898  1.00  0.00           C  
ATOM   1856  O   ALA   122      62.388  96.601  68.057  1.00  0.00           O  
ATOM   1857  CB  ALA   122      64.169  97.154  65.359  1.00  0.00           C  
ATOM   1858  H   ALA   122      62.165  96.494  63.938  1.00  0.00           H  
ATOM   1859  HA  ALA   122      63.454  95.229  66.265  1.00  0.00           H  
ATOM   1860  HB1 ALA   122      63.658  97.978  64.860  1.00  0.00           H  
ATOM   1861  HB2 ALA   122      64.679  97.581  66.222  1.00  0.00           H  
ATOM   1862  HB3 ALA   122      64.847  96.644  64.674  1.00  0.00           H  
ATOM   1863  N   ASP   123      60.852  97.218  66.599  1.00  0.00           N  
ATOM   1864  CA  ASP   123      59.818  97.666  67.584  1.00  0.00           C  
ATOM   1865  C   ASP   123      58.814  96.558  67.952  1.00  0.00           C  
ATOM   1866  O   ASP   123      57.856  96.856  68.680  1.00  0.00           O  
ATOM   1867  CB  ASP   123      59.142  98.893  67.082  1.00  0.00           C  
ATOM   1868  CG  ASP   123      58.139  98.818  65.963  1.00  0.00           C  
ATOM   1869  OD1 ASP   123      57.839  97.707  65.486  1.00  0.00           O  
ATOM   1870  OD2 ASP   123      57.639  99.883  65.607  1.00  0.00           O1-
ATOM   1871  H   ASP   123      60.717  97.480  65.633  1.00  0.00           H  
ATOM   1872  HA  ASP   123      60.366  98.038  68.450  1.00  0.00           H  
ATOM   1873  HB2 ASP   123      58.678  99.420  67.916  1.00  0.00           H  
ATOM   1874  HB3 ASP   123      59.921  99.555  66.704  1.00  0.00           H  
ATOM   1875  N   ARG   124      59.146  95.314  67.471  1.00  0.00           N  
ATOM   1876  CA  ARG   124      58.584  94.035  67.873  1.00  0.00           C  
ATOM   1877  C   ARG   124      57.015  94.034  67.800  1.00  0.00           C  
ATOM   1878  O   ARG   124      56.289  94.126  68.724  1.00  0.00           O  
ATOM   1879  CB  ARG   124      58.982  93.726  69.289  1.00  0.00           C  
ATOM   1880  CG  ARG   124      60.482  93.645  69.477  1.00  0.00           C  
ATOM   1881  CD  ARG   124      60.864  93.672  70.934  1.00  0.00           C  
ATOM   1882  NE  ARG   124      62.317  93.460  71.098  1.00  0.00           N  
ATOM   1883  CZ  ARG   124      62.985  93.675  72.240  1.00  0.00           C  
ATOM   1884  NH1 ARG   124      62.424  94.017  73.347  1.00  0.00           N1+
ATOM   1885  NH2 ARG   124      64.265  93.422  72.371  1.00  0.00           N  
ATOM   1886  H   ARG   124      59.640  95.301  66.591  1.00  0.00           H  
ATOM   1887  HA  ARG   124      58.925  93.219  67.235  1.00  0.00           H  
ATOM   1888  HB2 ARG   124      58.621  94.535  69.924  1.00  0.00           H  
ATOM   1889  HB3 ARG   124      58.424  92.833  69.572  1.00  0.00           H  
ATOM   1890  HG2 ARG   124      60.777  92.639  69.177  1.00  0.00           H  
ATOM   1891  HG3 ARG   124      61.049  94.350  68.869  1.00  0.00           H  
ATOM   1892  HD2 ARG   124      60.574  94.604  71.419  1.00  0.00           H  
ATOM   1893  HD3 ARG   124      60.356  92.839  71.420  1.00  0.00           H  
ATOM   1894  HE  ARG   124      62.710  92.969  70.307  1.00  0.00           H  
ATOM   1895 HH11 ARG   124      61.449  94.282  73.352  1.00  0.00           H  
ATOM   1896 HH12 ARG   124      63.017  93.846  74.146  1.00  0.00           H  
ATOM   1897 HH21 ARG   124      64.796  93.119  71.567  1.00  0.00           H  
ATOM   1898 HH22 ARG   124      64.691  93.673  73.252  1.00  0.00           H  
ATOM   1899  N   ASP   125      56.575  93.737  66.539  1.00  0.00           N  
ATOM   1900  CA  ASP   125      55.114  93.558  66.177  1.00  0.00           C  
ATOM   1901  C   ASP   125      54.900  92.462  65.079  1.00  0.00           C  
ATOM   1902  O   ASP   125      53.743  92.242  64.644  1.00  0.00           O  
ATOM   1903  CB  ASP   125      54.532  94.946  65.776  1.00  0.00           C  
ATOM   1904  CG  ASP   125      55.215  95.619  64.557  1.00  0.00           C  
ATOM   1905  OD1 ASP   125      55.020  96.815  64.314  1.00  0.00           O  
ATOM   1906  OD2 ASP   125      56.038  94.957  63.917  1.00  0.00           O1-
ATOM   1907  H   ASP   125      57.283  93.621  65.828  1.00  0.00           H  
ATOM   1908  HA  ASP   125      54.652  93.253  67.116  1.00  0.00           H  
ATOM   1909  HB2 ASP   125      53.490  94.814  65.486  1.00  0.00           H  
ATOM   1910  HB3 ASP   125      54.479  95.658  66.600  1.00  0.00           H  
ATOM   1911  N   GLY   126      55.910  91.794  64.575  1.00  0.00           N  
ATOM   1912  CA  GLY   126      55.906  90.868  63.434  1.00  0.00           C  
ATOM   1913  C   GLY   126      55.941  91.428  62.045  1.00  0.00           C  
ATOM   1914  O   GLY   126      55.629  90.685  61.104  1.00  0.00           O  
ATOM   1915  H   GLY   126      56.840  92.053  64.874  1.00  0.00           H  
ATOM   1916  HA2 GLY   126      56.685  90.114  63.547  1.00  0.00           H  
ATOM   1917  HA3 GLY   126      54.971  90.308  63.436  1.00  0.00           H  
ATOM   1918  N   VAL   127      56.267  92.716  61.828  1.00  0.00           N  
ATOM   1919  CA  VAL   127      56.474  93.408  60.506  1.00  0.00           C  
ATOM   1920  C   VAL   127      57.556  94.423  60.489  1.00  0.00           C  
ATOM   1921  O   VAL   127      57.718  95.135  61.497  1.00  0.00           O  
ATOM   1922  CB  VAL   127      55.181  93.963  59.988  1.00  0.00           C  
ATOM   1923  CG1 VAL   127      54.228  92.875  59.602  1.00  0.00           C  
ATOM   1924  CG2 VAL   127      54.477  95.113  60.815  1.00  0.00           C  
ATOM   1925  H   VAL   127      56.466  93.326  62.608  1.00  0.00           H  
ATOM   1926  HA  VAL   127      56.903  92.632  59.873  1.00  0.00           H  
ATOM   1927  HB  VAL   127      55.572  94.394  59.066  1.00  0.00           H  
ATOM   1928 HG11 VAL   127      54.671  92.052  59.041  1.00  0.00           H  
ATOM   1929 HG12 VAL   127      53.774  92.546  60.536  1.00  0.00           H  
ATOM   1930 HG13 VAL   127      53.410  93.251  58.987  1.00  0.00           H  
ATOM   1931 HG21 VAL   127      55.229  95.718  61.321  1.00  0.00           H  
ATOM   1932 HG22 VAL   127      53.875  95.734  60.151  1.00  0.00           H  
ATOM   1933 HG23 VAL   127      53.812  94.633  61.533  1.00  0.00           H  
ATOM   1934  N   VAL   128      58.179  94.696  59.364  1.00  0.00           N  
ATOM   1935  CA  VAL   128      59.286  95.606  59.174  1.00  0.00           C  
ATOM   1936  C   VAL   128      58.954  97.069  59.061  1.00  0.00           C  
ATOM   1937  O   VAL   128      58.323  97.459  58.082  1.00  0.00           O  
ATOM   1938  CB  VAL   128      60.086  95.257  57.904  1.00  0.00           C  
ATOM   1939  CG1 VAL   128      61.226  96.116  57.527  1.00  0.00           C  
ATOM   1940  CG2 VAL   128      60.576  93.823  58.053  1.00  0.00           C  
ATOM   1941  H   VAL   128      57.940  94.207  58.513  1.00  0.00           H  
ATOM   1942  HA  VAL   128      59.987  95.533  60.005  1.00  0.00           H  
ATOM   1943  HB  VAL   128      59.432  95.259  57.032  1.00  0.00           H  
ATOM   1944 HG11 VAL   128      61.918  96.334  58.340  1.00  0.00           H  
ATOM   1945 HG12 VAL   128      61.846  95.711  56.727  1.00  0.00           H  
ATOM   1946 HG13 VAL   128      61.023  97.134  57.197  1.00  0.00           H  
ATOM   1947 HG21 VAL   128      61.415  93.726  57.364  1.00  0.00           H  
ATOM   1948 HG22 VAL   128      60.857  93.707  59.100  1.00  0.00           H  
ATOM   1949 HG23 VAL   128      59.835  93.071  57.785  1.00  0.00           H  
ATOM   1950  N   GLU   129      59.540  97.924  59.817  1.00  0.00           N  
ATOM   1951  CA  GLU   129      59.561  99.446  59.737  1.00  0.00           C  
ATOM   1952  C   GLU   129      60.880 100.065  59.143  1.00  0.00           C  
ATOM   1953  O   GLU   129      61.981  99.468  59.250  1.00  0.00           O  
ATOM   1954  CB  GLU   129      59.286  99.916  61.161  1.00  0.00           C  
ATOM   1955  CG  GLU   129      60.362  99.735  62.302  1.00  0.00           C  
ATOM   1956  CD  GLU   129      60.320  98.471  63.087  1.00  0.00           C  
ATOM   1957  OE1 GLU   129      61.017  98.274  64.082  1.00  0.00           O  
ATOM   1958  OE2 GLU   129      59.456  97.663  62.812  1.00  0.00           O1-
ATOM   1959  H   GLU   129      60.259  97.557  60.423  1.00  0.00           H  
ATOM   1960  HA  GLU   129      58.775  99.642  59.007  1.00  0.00           H  
ATOM   1961  HB2 GLU   129      59.179 100.993  61.034  1.00  0.00           H  
ATOM   1962  HB3 GLU   129      58.378  99.569  61.654  1.00  0.00           H  
ATOM   1963  HG2 GLU   129      61.385  99.931  61.982  1.00  0.00           H  
ATOM   1964  HG3 GLU   129      60.057 100.544  62.966  1.00  0.00           H  
ATOM   1965  N   LYS   130      60.704 101.191  58.474  1.00  0.00           N  
ATOM   1966  CA  LYS   130      61.777 101.771  57.749  1.00  0.00           C  
ATOM   1967  C   LYS   130      62.829 102.310  58.718  1.00  0.00           C  
ATOM   1968  O   LYS   130      62.628 103.461  59.117  1.00  0.00           O  
ATOM   1969  CB  LYS   130      61.403 102.852  56.752  1.00  0.00           C  
ATOM   1970  CG  LYS   130      60.612 102.359  55.511  1.00  0.00           C  
ATOM   1971  CD  LYS   130      59.166 101.999  55.808  1.00  0.00           C  
ATOM   1972  CE  LYS   130      58.427 101.566  54.513  1.00  0.00           C  
ATOM   1973  NZ  LYS   130      58.063 102.779  53.695  1.00  0.00           N1+
ATOM   1974  H   LYS   130      59.791 101.622  58.509  1.00  0.00           H  
ATOM   1975  HA  LYS   130      62.280 100.948  57.242  1.00  0.00           H  
ATOM   1976  HB2 LYS   130      60.987 103.666  57.347  1.00  0.00           H  
ATOM   1977  HB3 LYS   130      62.299 103.272  56.296  1.00  0.00           H  
ATOM   1978  HG2 LYS   130      60.611 103.132  54.742  1.00  0.00           H  
ATOM   1979  HG3 LYS   130      61.050 101.443  55.114  1.00  0.00           H  
ATOM   1980  HD2 LYS   130      59.140 101.098  56.421  1.00  0.00           H  
ATOM   1981  HD3 LYS   130      58.602 102.747  56.365  1.00  0.00           H  
ATOM   1982  HE2 LYS   130      59.151 100.956  53.973  1.00  0.00           H  
ATOM   1983  HE3 LYS   130      57.562 100.938  54.727  1.00  0.00           H  
ATOM   1984  HZ1 LYS   130      57.690 103.319  54.463  1.00  0.00           H  
ATOM   1985  HZ2 LYS   130      58.820 103.324  53.307  1.00  0.00           H  
ATOM   1986  HZ3 LYS   130      57.362 102.518  53.017  1.00  0.00           H  
ATOM   1987  N   ASN   131      63.943 101.660  58.837  1.00  0.00           N  
ATOM   1988  CA  ASN   131      65.222 102.015  59.536  1.00  0.00           C  
ATOM   1989  C   ASN   131      64.956 102.553  61.016  1.00  0.00           C  
ATOM   1990  O   ASN   131      65.463 103.644  61.408  1.00  0.00           O  
ATOM   1991  CB  ASN   131      65.949 103.068  58.692  1.00  0.00           C  
ATOM   1992  CG  ASN   131      67.394 103.284  59.316  1.00  0.00           C  
ATOM   1993  ND2 ASN   131      67.991 104.424  59.099  1.00  0.00           N  
ATOM   1994  OD1 ASN   131      67.936 102.348  59.845  1.00  0.00           O  
ATOM   1995  H   ASN   131      63.927 100.810  58.292  1.00  0.00           H  
ATOM   1996  HA  ASN   131      65.781 101.082  59.617  1.00  0.00           H  
ATOM   1997  HB2 ASN   131      66.128 102.634  57.709  1.00  0.00           H  
ATOM   1998  HB3 ASN   131      65.419 104.019  58.730  1.00  0.00           H  
ATOM   1999 HD21 ASN   131      68.957 104.521  59.378  1.00  0.00           H  
ATOM   2000 HD22 ASN   131      67.644 104.959  58.316  1.00  0.00           H  
ATOM   2001  N   ASN   132      64.368 101.806  61.913  1.00  0.00           N  
ATOM   2002  CA  ASN   132      64.295 101.972  63.379  1.00  0.00           C  
ATOM   2003  C   ASN   132      65.646 102.408  63.924  1.00  0.00           C  
ATOM   2004  O   ASN   132      66.560 101.562  63.759  1.00  0.00           O  
ATOM   2005  CB  ASN   132      63.867 100.663  64.026  1.00  0.00           C  
ATOM   2006  CG  ASN   132      63.475 100.691  65.522  1.00  0.00           C  
ATOM   2007  ND2 ASN   132      62.468 100.021  65.940  1.00  0.00           N  
ATOM   2008  OD1 ASN   132      64.081 101.395  66.328  1.00  0.00           O  
ATOM   2009  H   ASN   132      64.258 100.841  61.636  1.00  0.00           H  
ATOM   2010  HA  ASN   132      63.531 102.741  63.497  1.00  0.00           H  
ATOM   2011  HB2 ASN   132      62.962 100.255  63.575  1.00  0.00           H  
ATOM   2012  HB3 ASN   132      64.614  99.871  63.966  1.00  0.00           H  
ATOM   2013 HD21 ASN   132      62.183 100.090  66.907  1.00  0.00           H  
ATOM   2014 HD22 ASN   132      61.918  99.447  65.317  1.00  0.00           H  
ATOM   2015  N   PRO   133      65.860 103.567  64.511  1.00  0.00           N  
ATOM   2016  CA  PRO   133      67.238 104.012  64.975  1.00  0.00           C  
ATOM   2017  C   PRO   133      67.849 103.187  65.998  1.00  0.00           C  
ATOM   2018  O   PRO   133      69.040 103.398  66.297  1.00  0.00           O  
ATOM   2019  CB  PRO   133      66.940 105.410  65.462  1.00  0.00           C  
ATOM   2020  CG  PRO   133      65.399 105.474  65.700  1.00  0.00           C  
ATOM   2021  CD  PRO   133      64.786 104.511  64.749  1.00  0.00           C  
ATOM   2022  HA  PRO   133      67.971 104.070  64.171  1.00  0.00           H  
ATOM   2023  HB2 PRO   133      67.460 105.640  66.392  1.00  0.00           H  
ATOM   2024  HB3 PRO   133      67.275 106.125  64.711  1.00  0.00           H  
ATOM   2025  HG2 PRO   133      65.175 105.142  66.714  1.00  0.00           H  
ATOM   2026  HG3 PRO   133      65.065 106.504  65.576  1.00  0.00           H  
ATOM   2027  HD2 PRO   133      63.857 104.126  65.171  1.00  0.00           H  
ATOM   2028  HD3 PRO   133      64.543 104.956  63.784  1.00  0.00           H  
ATOM   2029  N   LYS   134      67.202 102.137  66.541  1.00  0.00           N  
ATOM   2030  CA  LYS   134      67.703 101.324  67.637  1.00  0.00           C  
ATOM   2031  C   LYS   134      67.872  99.746  67.240  1.00  0.00           C  
ATOM   2032  O   LYS   134      68.256  98.922  68.046  1.00  0.00           O  
ATOM   2033  CB  LYS   134      66.815 101.486  68.952  1.00  0.00           C  
ATOM   2034  CG  LYS   134      67.168 102.882  69.464  1.00  0.00           C  
ATOM   2035  CD  LYS   134      66.410 103.481  70.630  1.00  0.00           C  
ATOM   2036  CE  LYS   134      66.826 103.091  72.037  1.00  0.00           C  
ATOM   2037  NZ  LYS   134      68.085 103.600  72.433  1.00  0.00           N1+
ATOM   2038  H   LYS   134      66.284 101.936  66.172  1.00  0.00           H  
ATOM   2039  HA  LYS   134      68.735 101.589  67.870  1.00  0.00           H  
ATOM   2040  HB2 LYS   134      65.753 101.412  68.714  1.00  0.00           H  
ATOM   2041  HB3 LYS   134      67.087 100.809  69.762  1.00  0.00           H  
ATOM   2042  HG2 LYS   134      68.249 102.949  69.587  1.00  0.00           H  
ATOM   2043  HG3 LYS   134      67.013 103.566  68.630  1.00  0.00           H  
ATOM   2044  HD2 LYS   134      66.536 104.553  70.480  1.00  0.00           H  
ATOM   2045  HD3 LYS   134      65.340 103.302  70.520  1.00  0.00           H  
ATOM   2046  HE2 LYS   134      66.084 103.548  72.691  1.00  0.00           H  
ATOM   2047  HE3 LYS   134      66.712 102.024  72.224  1.00  0.00           H  
ATOM   2048  HZ1 LYS   134      68.294 103.476  73.413  1.00  0.00           H  
ATOM   2049  HZ2 LYS   134      68.874 103.076  72.081  1.00  0.00           H  
ATOM   2050  HZ3 LYS   134      68.228 104.576  72.219  1.00  0.00           H  
ATOM   2051  N   LYS   135      67.697  99.535  65.986  1.00  0.00           N  
ATOM   2052  CA  LYS   135      67.873  98.244  65.257  1.00  0.00           C  
ATOM   2053  C   LYS   135      69.286  97.441  65.363  1.00  0.00           C  
ATOM   2054  O   LYS   135      69.345  96.230  65.104  1.00  0.00           O  
ATOM   2055  CB  LYS   135      67.535  98.268  63.760  1.00  0.00           C  
ATOM   2056  CG  LYS   135      68.659  98.811  62.874  1.00  0.00           C  
ATOM   2057  CD  LYS   135      68.250  98.804  61.387  1.00  0.00           C  
ATOM   2058  CE  LYS   135      69.414  99.454  60.669  1.00  0.00           C  
ATOM   2059  NZ  LYS   135      69.040  99.865  59.303  1.00  0.00           N1+
ATOM   2060  H   LYS   135      67.253 100.244  65.420  1.00  0.00           H  
ATOM   2061  HA  LYS   135      67.172  97.531  65.691  1.00  0.00           H  
ATOM   2062  HB2 LYS   135      67.314  97.261  63.406  1.00  0.00           H  
ATOM   2063  HB3 LYS   135      66.645  98.853  63.529  1.00  0.00           H  
ATOM   2064  HG2 LYS   135      68.974  99.795  63.221  1.00  0.00           H  
ATOM   2065  HG3 LYS   135      69.513  98.145  62.999  1.00  0.00           H  
ATOM   2066  HD2 LYS   135      68.156  97.806  60.960  1.00  0.00           H  
ATOM   2067  HD3 LYS   135      67.356  99.422  61.307  1.00  0.00           H  
ATOM   2068  HE2 LYS   135      69.700 100.274  61.328  1.00  0.00           H  
ATOM   2069  HE3 LYS   135      70.235  98.741  60.747  1.00  0.00           H  
ATOM   2070  HZ1 LYS   135      68.594 100.765  59.409  1.00  0.00           H  
ATOM   2071  HZ2 LYS   135      69.842  99.969  58.698  1.00  0.00           H  
ATOM   2072  HZ3 LYS   135      68.491  99.121  58.897  1.00  0.00           H  
ATOM   2073  N   ALA   136      70.325  98.233  65.810  1.00  0.00           N  
ATOM   2074  CA  ALA   136      71.658  97.687  66.025  1.00  0.00           C  
ATOM   2075  C   ALA   136      71.839  97.079  67.496  1.00  0.00           C  
ATOM   2076  O   ALA   136      72.902  96.542  67.678  1.00  0.00           O  
ATOM   2077  CB  ALA   136      72.749  98.717  65.874  1.00  0.00           C  
ATOM   2078  H   ALA   136      70.271  99.241  65.843  1.00  0.00           H  
ATOM   2079  HA  ALA   136      71.880  96.836  65.381  1.00  0.00           H  
ATOM   2080  HB1 ALA   136      73.765  98.452  66.168  1.00  0.00           H  
ATOM   2081  HB2 ALA   136      72.802  99.236  64.917  1.00  0.00           H  
ATOM   2082  HB3 ALA   136      72.585  99.467  66.648  1.00  0.00           H  
ATOM   2083  N   SER   137      70.912  97.301  68.466  1.00  0.00           N  
ATOM   2084  CA  SER   137      71.093  96.919  69.886  1.00  0.00           C  
ATOM   2085  C   SER   137      69.857  96.285  70.624  1.00  0.00           C  
ATOM   2086  O   SER   137      68.949  97.025  70.985  1.00  0.00           O  
ATOM   2087  CB  SER   137      71.604  98.086  70.731  1.00  0.00           C  
ATOM   2088  OG  SER   137      71.899  97.672  72.093  1.00  0.00           O  
ATOM   2089  H   SER   137      70.046  97.782  68.268  1.00  0.00           H  
ATOM   2090  HA  SER   137      71.905  96.192  69.871  1.00  0.00           H  
ATOM   2091  HB2 SER   137      72.496  98.480  70.243  1.00  0.00           H  
ATOM   2092  HB3 SER   137      70.867  98.875  70.581  1.00  0.00           H  
ATOM   2093  HG  SER   137      72.804  97.351  72.113  1.00  0.00           H  
ATOM   2094  N   TRP   138      69.861  94.975  70.932  1.00  0.00           N  
ATOM   2095  CA  TRP   138      68.715  94.316  71.471  1.00  0.00           C  
ATOM   2096  C   TRP   138      68.524  94.544  72.979  1.00  0.00           C  
ATOM   2097  O   TRP   138      69.457  94.217  73.726  1.00  0.00           O  
ATOM   2098  CB  TRP   138      68.740  92.804  71.018  1.00  0.00           C  
ATOM   2099  CG  TRP   138      67.517  91.957  71.189  1.00  0.00           C  
ATOM   2100  CD1 TRP   138      66.676  91.529  70.187  1.00  0.00           C  
ATOM   2101  CD2 TRP   138      66.889  91.445  72.378  1.00  0.00           C  
ATOM   2102  CE2 TRP   138      65.643  90.695  72.099  1.00  0.00           C  
ATOM   2103  CE3 TRP   138      67.260  91.461  73.747  1.00  0.00           C  
ATOM   2104  NE1 TRP   138      65.572  90.904  70.755  1.00  0.00           N  
ATOM   2105  CZ2 TRP   138      64.982  90.000  73.126  1.00  0.00           C  
ATOM   2106  CZ3 TRP   138      66.507  90.881  74.746  1.00  0.00           C  
ATOM   2107  CH2 TRP   138      65.435  90.091  74.497  1.00  0.00           C  
ATOM   2108  H   TRP   138      70.613  94.391  70.596  1.00  0.00           H  
ATOM   2109  HA  TRP   138      67.871  94.795  70.974  1.00  0.00           H  
ATOM   2110  HB2 TRP   138      69.079  92.815  69.982  1.00  0.00           H  
ATOM   2111  HB3 TRP   138      69.521  92.353  71.630  1.00  0.00           H  
ATOM   2112  HD1 TRP   138      66.783  91.777  69.141  1.00  0.00           H  
ATOM   2113  HE1 TRP   138      64.785  90.536  70.241  1.00  0.00           H  
ATOM   2114  HE3 TRP   138      68.198  91.965  73.923  1.00  0.00           H  
ATOM   2115  HZ2 TRP   138      64.198  89.305  72.865  1.00  0.00           H  
ATOM   2116  HZ3 TRP   138      66.826  91.053  75.763  1.00  0.00           H  
ATOM   2117  HH2 TRP   138      65.070  89.421  75.262  1.00  0.00           H  
ATOM   2118  N   THR   139      67.349  94.968  73.464  1.00  0.00           N  
ATOM   2119  CA  THR   139      67.115  95.347  74.916  1.00  0.00           C  
ATOM   2120  C   THR   139      65.792  94.899  75.526  1.00  0.00           C  
ATOM   2121  O   THR   139      64.820  94.642  74.784  1.00  0.00           O  
ATOM   2122  CB  THR   139      67.339  96.838  75.210  1.00  0.00           C  
ATOM   2123  CG2 THR   139      68.830  97.109  74.867  1.00  0.00           C  
ATOM   2124  OG1 THR   139      66.549  97.538  74.310  1.00  0.00           O  
ATOM   2125  H   THR   139      66.633  95.383  72.886  1.00  0.00           H  
ATOM   2126  HA  THR   139      67.895  94.807  75.454  1.00  0.00           H  
ATOM   2127  HB  THR   139      67.033  97.140  76.212  1.00  0.00           H  
ATOM   2128  HG1 THR   139      66.639  98.430  74.653  1.00  0.00           H  
ATOM   2129 HG21 THR   139      69.398  96.356  75.413  1.00  0.00           H  
ATOM   2130 HG22 THR   139      68.980  96.948  73.800  1.00  0.00           H  
ATOM   2131 HG23 THR   139      69.043  98.148  75.120  1.00  0.00           H  
ATOM   2132  N   TRP   140      65.805  94.801  76.889  1.00  0.00           N  
ATOM   2133  CA  TRP   140      64.641  94.231  77.601  1.00  0.00           C  
ATOM   2134  C   TRP   140      63.461  95.082  77.909  1.00  0.00           C  
ATOM   2135  O   TRP   140      63.626  96.319  77.967  1.00  0.00           O  
ATOM   2136  CB  TRP   140      65.252  93.522  78.899  1.00  0.00           C  
ATOM   2137  CG  TRP   140      66.091  92.335  78.558  1.00  0.00           C  
ATOM   2138  CD1 TRP   140      67.462  92.386  78.428  1.00  0.00           C  
ATOM   2139  CD2 TRP   140      65.695  90.949  78.329  1.00  0.00           C  
ATOM   2140  CE2 TRP   140      66.864  90.140  78.232  1.00  0.00           C  
ATOM   2141  CE3 TRP   140      64.424  90.232  78.206  1.00  0.00           C  
ATOM   2142  NE1 TRP   140      67.897  91.073  78.272  1.00  0.00           N  
ATOM   2143  CZ2 TRP   140      66.799  88.740  78.116  1.00  0.00           C  
ATOM   2144  CZ3 TRP   140      64.361  88.845  78.062  1.00  0.00           C  
ATOM   2145  CH2 TRP   140      65.550  88.129  78.153  1.00  0.00           C  
ATOM   2146  H   TRP   140      66.630  94.968  77.448  1.00  0.00           H  
ATOM   2147  HA  TRP   140      64.201  93.477  76.949  1.00  0.00           H  
ATOM   2148  HB2 TRP   140      65.897  94.223  79.429  1.00  0.00           H  
ATOM   2149  HB3 TRP   140      64.449  93.199  79.562  1.00  0.00           H  
ATOM   2150  HD1 TRP   140      68.074  93.263  78.577  1.00  0.00           H  
ATOM   2151  HE1 TRP   140      68.840  90.834  77.999  1.00  0.00           H  
ATOM   2152  HE3 TRP   140      63.521  90.824  78.194  1.00  0.00           H  
ATOM   2153  HZ2 TRP   140      67.648  88.074  78.167  1.00  0.00           H  
ATOM   2154  HZ3 TRP   140      63.418  88.321  78.094  1.00  0.00           H  
ATOM   2155  HH2 TRP   140      65.520  87.051  78.196  1.00  0.00           H  
ATOM   2156  N   GLY   141      62.278  94.516  78.131  1.00  0.00           N  
ATOM   2157  CA  GLY   141      61.103  95.111  78.704  1.00  0.00           C  
ATOM   2158  C   GLY   141      60.358  95.865  77.638  1.00  0.00           C  
ATOM   2159  O   GLY   141      60.739  95.910  76.478  1.00  0.00           O  
ATOM   2160  H   GLY   141      62.266  93.507  78.082  1.00  0.00           H  
ATOM   2161  HA2 GLY   141      60.352  94.362  78.955  1.00  0.00           H  
ATOM   2162  HA3 GLY   141      61.376  95.651  79.610  1.00  0.00           H  
ATOM   2163  N   PRO   142      59.160  96.444  77.881  1.00  0.00           N  
ATOM   2164  CA  PRO   142      58.277  97.025  76.930  1.00  0.00           C  
ATOM   2165  C   PRO   142      58.751  98.316  76.234  1.00  0.00           C  
ATOM   2166  O   PRO   142      58.228  98.685  75.214  1.00  0.00           O  
ATOM   2167  CB  PRO   142      56.875  97.208  77.558  1.00  0.00           C  
ATOM   2168  CG  PRO   142      57.161  97.226  79.067  1.00  0.00           C  
ATOM   2169  CD  PRO   142      58.527  96.570  79.220  1.00  0.00           C  
ATOM   2170  HA  PRO   142      58.055  96.285  76.161  1.00  0.00           H  
ATOM   2171  HB2 PRO   142      56.426  98.148  77.238  1.00  0.00           H  
ATOM   2172  HB3 PRO   142      56.239  96.358  77.311  1.00  0.00           H  
ATOM   2173  HG2 PRO   142      57.136  98.272  79.372  1.00  0.00           H  
ATOM   2174  HG3 PRO   142      56.371  96.601  79.483  1.00  0.00           H  
ATOM   2175  HD2 PRO   142      59.080  97.203  79.914  1.00  0.00           H  
ATOM   2176  HD3 PRO   142      58.442  95.623  79.754  1.00  0.00           H  
ATOM   2177  N   GLU   143      59.841  99.010  76.691  1.00  0.00           N  
ATOM   2178  CA  GLU   143      60.453 100.078  75.881  1.00  0.00           C  
ATOM   2179  C   GLU   143      61.578  99.606  74.951  1.00  0.00           C  
ATOM   2180  O   GLU   143      61.785 100.144  73.879  1.00  0.00           O  
ATOM   2181  CB  GLU   143      61.050 101.162  76.818  1.00  0.00           C  
ATOM   2182  CG  GLU   143      60.303 101.473  78.073  1.00  0.00           C  
ATOM   2183  CD  GLU   143      58.842 101.826  77.780  1.00  0.00           C  
ATOM   2184  OE1 GLU   143      58.014 101.239  78.487  1.00  0.00           O  
ATOM   2185  OE2 GLU   143      58.494 102.732  77.029  1.00  0.00           O1-
ATOM   2186  H   GLU   143      60.270  98.628  77.522  1.00  0.00           H  
ATOM   2187  HA  GLU   143      59.709 100.591  75.271  1.00  0.00           H  
ATOM   2188  HB2 GLU   143      62.055 100.878  77.131  1.00  0.00           H  
ATOM   2189  HB3 GLU   143      61.240 102.092  76.281  1.00  0.00           H  
ATOM   2190  HG2 GLU   143      60.384 100.620  78.746  1.00  0.00           H  
ATOM   2191  HG3 GLU   143      60.726 102.393  78.476  1.00  0.00           H  
ATOM   2192  N   GLY   144      62.269  98.550  75.419  1.00  0.00           N  
ATOM   2193  CA  GLY   144      63.265  97.753  74.647  1.00  0.00           C  
ATOM   2194  C   GLY   144      62.843  97.348  73.226  1.00  0.00           C  
ATOM   2195  O   GLY   144      61.657  97.213  72.924  1.00  0.00           O  
ATOM   2196  H   GLY   144      61.966  98.298  76.349  1.00  0.00           H  
ATOM   2197  HA2 GLY   144      64.294  98.112  74.637  1.00  0.00           H  
ATOM   2198  HA3 GLY   144      63.237  96.843  75.246  1.00  0.00           H  
ATOM   2199  N   GLN   145      63.802  97.239  72.375  1.00  0.00           N  
ATOM   2200  CA  GLN   145      63.874  97.195  70.905  1.00  0.00           C  
ATOM   2201  C   GLN   145      64.827  96.119  70.437  1.00  0.00           C  
ATOM   2202  O   GLN   145      65.671  95.738  71.213  1.00  0.00           O  
ATOM   2203  CB  GLN   145      64.452  98.566  70.361  1.00  0.00           C  
ATOM   2204  CG  GLN   145      63.752  99.890  70.778  1.00  0.00           C  
ATOM   2205  CD  GLN   145      62.332 100.116  70.197  1.00  0.00           C  
ATOM   2206  NE2 GLN   145      61.297 100.066  71.096  1.00  0.00           N  
ATOM   2207  OE1 GLN   145      62.099 100.144  69.010  1.00  0.00           O  
ATOM   2208  H   GLN   145      64.738  97.398  72.718  1.00  0.00           H  
ATOM   2209  HA  GLN   145      62.847  97.047  70.570  1.00  0.00           H  
ATOM   2210  HB2 GLN   145      65.480  98.503  70.716  1.00  0.00           H  
ATOM   2211  HB3 GLN   145      64.460  98.481  69.274  1.00  0.00           H  
ATOM   2212  HG2 GLN   145      63.766  99.798  71.864  1.00  0.00           H  
ATOM   2213  HG3 GLN   145      64.402 100.655  70.352  1.00  0.00           H  
ATOM   2214 HE21 GLN   145      60.354 100.034  70.736  1.00  0.00           H  
ATOM   2215 HE22 GLN   145      61.443 100.138  72.093  1.00  0.00           H  
ATOM   2216  N   GLY   146      64.607  95.579  69.237  1.00  0.00           N  
ATOM   2217  CA  GLY   146      65.572  94.680  68.533  1.00  0.00           C  
ATOM   2218  C   GLY   146      64.791  93.377  68.089  1.00  0.00           C  
ATOM   2219  O   GLY   146      63.916  92.839  68.772  1.00  0.00           O  
ATOM   2220  H   GLY   146      63.761  95.801  68.733  1.00  0.00           H  
ATOM   2221  HA2 GLY   146      65.914  95.204  67.640  1.00  0.00           H  
ATOM   2222  HA3 GLY   146      66.466  94.378  69.079  1.00  0.00           H  
ATOM   2223  N   ALA   147      65.235  92.872  66.941  1.00  0.00           N  
ATOM   2224  CA  ALA   147      64.608  91.731  66.301  1.00  0.00           C  
ATOM   2225  C   ALA   147      64.795  90.360  66.950  1.00  0.00           C  
ATOM   2226  O   ALA   147      65.807  90.130  67.553  1.00  0.00           O  
ATOM   2227  CB  ALA   147      65.134  91.690  64.861  1.00  0.00           C  
ATOM   2228  H   ALA   147      65.865  93.464  66.419  1.00  0.00           H  
ATOM   2229  HA  ALA   147      63.529  91.880  66.270  1.00  0.00           H  
ATOM   2230  HB1 ALA   147      66.176  91.476  64.624  1.00  0.00           H  
ATOM   2231  HB2 ALA   147      64.720  90.845  64.311  1.00  0.00           H  
ATOM   2232  HB3 ALA   147      64.944  92.572  64.250  1.00  0.00           H  
ATOM   2233  N   ILE   148      63.812  89.445  66.753  1.00  0.00           N  
ATOM   2234  CA  ILE   148      63.693  88.196  67.461  1.00  0.00           C  
ATOM   2235  C   ILE   148      63.600  87.053  66.424  1.00  0.00           C  
ATOM   2236  O   ILE   148      62.899  87.184  65.444  1.00  0.00           O  
ATOM   2237  CB  ILE   148      62.535  88.240  68.449  1.00  0.00           C  
ATOM   2238  CG1 ILE   148      62.671  89.387  69.494  1.00  0.00           C  
ATOM   2239  CG2 ILE   148      62.501  86.969  69.230  1.00  0.00           C  
ATOM   2240  CD1 ILE   148      61.446  89.539  70.450  1.00  0.00           C  
ATOM   2241  H   ILE   148      63.123  89.678  66.052  1.00  0.00           H  
ATOM   2242  HA  ILE   148      64.636  87.954  67.951  1.00  0.00           H  
ATOM   2243  HB  ILE   148      61.588  88.398  67.933  1.00  0.00           H  
ATOM   2244 HG12 ILE   148      63.546  89.171  70.107  1.00  0.00           H  
ATOM   2245 HG13 ILE   148      62.884  90.342  69.012  1.00  0.00           H  
ATOM   2246 HG21 ILE   148      62.501  86.140  68.523  1.00  0.00           H  
ATOM   2247 HG22 ILE   148      63.348  86.894  69.913  1.00  0.00           H  
ATOM   2248 HG23 ILE   148      61.594  86.935  69.835  1.00  0.00           H  
ATOM   2249 HD11 ILE   148      61.435  88.620  71.036  1.00  0.00           H  
ATOM   2250 HD12 ILE   148      61.519  90.413  71.096  1.00  0.00           H  
ATOM   2251 HD13 ILE   148      60.619  89.660  69.750  1.00  0.00           H  
ATOM   2252  N   LEU   149      64.353  85.998  66.527  1.00  0.00           N  
ATOM   2253  CA  LEU   149      64.548  84.991  65.489  1.00  0.00           C  
ATOM   2254  C   LEU   149      64.316  83.666  65.985  1.00  0.00           C  
ATOM   2255  O   LEU   149      64.870  83.364  67.052  1.00  0.00           O  
ATOM   2256  CB  LEU   149      66.149  85.091  65.146  1.00  0.00           C  
ATOM   2257  CG  LEU   149      66.627  84.175  64.037  1.00  0.00           C  
ATOM   2258  CD1 LEU   149      65.991  84.254  62.661  1.00  0.00           C  
ATOM   2259  CD2 LEU   149      68.122  84.479  63.826  1.00  0.00           C  
ATOM   2260  H   LEU   149      64.985  85.887  67.307  1.00  0.00           H  
ATOM   2261  HA  LEU   149      64.063  85.267  64.553  1.00  0.00           H  
ATOM   2262  HB2 LEU   149      66.360  86.106  64.810  1.00  0.00           H  
ATOM   2263  HB3 LEU   149      66.730  85.085  66.069  1.00  0.00           H  
ATOM   2264  HG  LEU   149      66.558  83.134  64.353  1.00  0.00           H  
ATOM   2265 HD11 LEU   149      66.423  83.577  61.924  1.00  0.00           H  
ATOM   2266 HD12 LEU   149      64.986  83.833  62.665  1.00  0.00           H  
ATOM   2267 HD13 LEU   149      65.972  85.244  62.205  1.00  0.00           H  
ATOM   2268 HD21 LEU   149      68.243  85.403  63.262  1.00  0.00           H  
ATOM   2269 HD22 LEU   149      68.689  84.343  64.747  1.00  0.00           H  
ATOM   2270 HD23 LEU   149      68.584  83.818  63.092  1.00  0.00           H  
ATOM   2271  N   LEU   150      63.564  82.768  65.305  1.00  0.00           N  
ATOM   2272  CA  LEU   150      63.285  81.410  65.768  1.00  0.00           C  
ATOM   2273  C   LEU   150      64.318  80.418  65.114  1.00  0.00           C  
ATOM   2274  O   LEU   150      64.718  80.615  63.971  1.00  0.00           O  
ATOM   2275  CB  LEU   150      61.888  80.864  65.350  1.00  0.00           C  
ATOM   2276  CG  LEU   150      60.728  81.469  66.106  1.00  0.00           C  
ATOM   2277  CD1 LEU   150      59.354  80.796  65.852  1.00  0.00           C  
ATOM   2278  CD2 LEU   150      60.936  81.376  67.674  1.00  0.00           C  
ATOM   2279  H   LEU   150      63.142  83.041  64.429  1.00  0.00           H  
ATOM   2280  HA  LEU   150      63.444  81.314  66.842  1.00  0.00           H  
ATOM   2281  HB2 LEU   150      61.704  81.127  64.309  1.00  0.00           H  
ATOM   2282  HB3 LEU   150      61.716  79.791  65.435  1.00  0.00           H  
ATOM   2283  HG  LEU   150      60.711  82.544  65.927  1.00  0.00           H  
ATOM   2284 HD11 LEU   150      58.626  81.406  66.386  1.00  0.00           H  
ATOM   2285 HD12 LEU   150      59.166  80.800  64.779  1.00  0.00           H  
ATOM   2286 HD13 LEU   150      59.423  79.802  66.294  1.00  0.00           H  
ATOM   2287 HD21 LEU   150      59.943  81.449  68.116  1.00  0.00           H  
ATOM   2288 HD22 LEU   150      61.312  80.392  67.954  1.00  0.00           H  
ATOM   2289 HD23 LEU   150      61.604  82.172  68.005  1.00  0.00           H  
ATOM   2290  N   VAL   151      64.607  79.396  65.779  1.00  0.00           N  
ATOM   2291  CA  VAL   151      65.552  78.324  65.267  1.00  0.00           C  
ATOM   2292  C   VAL   151      64.566  77.333  64.472  1.00  0.00           C  
ATOM   2293  O   VAL   151      63.627  76.840  65.103  1.00  0.00           O  
ATOM   2294  CB  VAL   151      66.126  77.539  66.399  1.00  0.00           C  
ATOM   2295  CG1 VAL   151      67.095  76.478  65.865  1.00  0.00           C  
ATOM   2296  CG2 VAL   151      66.997  78.346  67.322  1.00  0.00           C  
ATOM   2297  H   VAL   151      64.283  79.251  66.724  1.00  0.00           H  
ATOM   2298  HA  VAL   151      66.362  78.618  64.600  1.00  0.00           H  
ATOM   2299  HB  VAL   151      65.318  77.020  66.914  1.00  0.00           H  
ATOM   2300 HG11 VAL   151      66.641  75.658  65.308  1.00  0.00           H  
ATOM   2301 HG12 VAL   151      67.837  76.882  65.177  1.00  0.00           H  
ATOM   2302 HG13 VAL   151      67.713  76.096  66.677  1.00  0.00           H  
ATOM   2303 HG21 VAL   151      67.282  77.690  68.144  1.00  0.00           H  
ATOM   2304 HG22 VAL   151      67.912  78.649  66.813  1.00  0.00           H  
ATOM   2305 HG23 VAL   151      66.517  79.255  67.683  1.00  0.00           H  
ATOM   2306  N   ASN   152      64.893  76.994  63.232  1.00  0.00           N  
ATOM   2307  CA  ASN   152      64.161  76.162  62.243  1.00  0.00           C  
ATOM   2308  C   ASN   152      64.197  74.664  62.578  1.00  0.00           C  
ATOM   2309  O   ASN   152      64.302  73.839  61.730  1.00  0.00           O  
ATOM   2310  CB  ASN   152      64.749  76.607  60.858  1.00  0.00           C  
ATOM   2311  CG  ASN   152      63.717  76.265  59.809  1.00  0.00           C  
ATOM   2312  ND2 ASN   152      63.975  76.595  58.607  1.00  0.00           N  
ATOM   2313  OD1 ASN   152      62.661  75.649  60.097  1.00  0.00           O  
ATOM   2314  H   ASN   152      65.703  77.374  62.764  1.00  0.00           H  
ATOM   2315  HA  ASN   152      63.087  76.344  62.213  1.00  0.00           H  
ATOM   2316  HB2 ASN   152      64.860  77.691  60.854  1.00  0.00           H  
ATOM   2317  HB3 ASN   152      65.720  76.129  60.724  1.00  0.00           H  
ATOM   2318 HD21 ASN   152      63.372  76.224  57.886  1.00  0.00           H  
ATOM   2319 HD22 ASN   152      64.924  76.886  58.418  1.00  0.00           H  
ATOM   2320  N   CYS   153      64.016  74.308  63.894  1.00  0.00           N  
ATOM   2321  CA  CYS   153      64.208  72.940  64.474  1.00  0.00           C  
ATOM   2322  C   CYS   153      63.005  71.954  64.189  1.00  0.00           C  
ATOM   2323  O   CYS   153      63.015  70.844  64.779  1.00  0.00           O  
ATOM   2324  CB  CYS   153      64.532  73.164  65.955  1.00  0.00           C  
ATOM   2325  SG  CYS   153      63.116  73.762  66.958  1.00  0.00           S  
ATOM   2326  H   CYS   153      63.780  75.013  64.577  1.00  0.00           H  
ATOM   2327  HA  CYS   153      65.160  72.504  64.171  1.00  0.00           H  
ATOM   2328  HB2 CYS   153      64.765  72.184  66.371  1.00  0.00           H  
ATOM   2329  HB3 CYS   153      65.451  73.716  66.154  1.00  0.00           H  
ATOM   2330  HG  CYS   153      62.760  74.887  66.333  1.00  0.00           H  
ATOM   2331  N   ASP   154      61.949  72.367  63.479  1.00  0.00           N  
ATOM   2332  CA  ASP   154      60.904  71.456  63.030  1.00  0.00           C  
ATOM   2333  C   ASP   154      61.249  70.746  61.699  1.00  0.00           C  
ATOM   2334  O   ASP   154      62.390  70.758  61.255  1.00  0.00           O  
ATOM   2335  CB  ASP   154      59.518  72.118  62.967  1.00  0.00           C  
ATOM   2336  CG  ASP   154      59.395  73.205  61.965  1.00  0.00           C  
ATOM   2337  OD1 ASP   154      60.356  73.571  61.281  1.00  0.00           O  
ATOM   2338  OD2 ASP   154      58.246  73.813  61.848  1.00  0.00           O1-
ATOM   2339  H   ASP   154      62.000  73.210  62.925  1.00  0.00           H  
ATOM   2340  HA  ASP   154      60.857  70.525  63.595  1.00  0.00           H  
ATOM   2341  HB2 ASP   154      58.835  71.284  62.805  1.00  0.00           H  
ATOM   2342  HB3 ASP   154      59.250  72.445  63.972  1.00  0.00           H  
ATOM   2343  N   ARG   155      60.366  69.824  61.178  1.00  0.00           N  
ATOM   2344  CA  ARG   155      60.616  68.973  60.089  1.00  0.00           C  
ATOM   2345  C   ARG   155      59.549  69.047  58.938  1.00  0.00           C  
ATOM   2346  O   ARG   155      58.629  68.238  58.945  1.00  0.00           O  
ATOM   2347  CB  ARG   155      61.172  67.568  60.479  1.00  0.00           C  
ATOM   2348  CG  ARG   155      61.550  66.807  59.208  1.00  0.00           C  
ATOM   2349  CD  ARG   155      62.320  65.507  59.618  1.00  0.00           C  
ATOM   2350  NE  ARG   155      61.526  64.249  59.688  1.00  0.00           N  
ATOM   2351  CZ  ARG   155      61.091  63.412  58.793  1.00  0.00           C  
ATOM   2352  NH1 ARG   155      61.023  63.790  57.542  1.00  0.00           N1+
ATOM   2353  NH2 ARG   155      60.800  62.191  59.130  1.00  0.00           N  
ATOM   2354  H   ARG   155      59.530  69.741  61.738  1.00  0.00           H  
ATOM   2355  HA  ARG   155      61.497  69.341  59.562  1.00  0.00           H  
ATOM   2356  HB2 ARG   155      62.045  67.692  61.120  1.00  0.00           H  
ATOM   2357  HB3 ARG   155      60.452  66.937  60.999  1.00  0.00           H  
ATOM   2358  HG2 ARG   155      60.656  66.546  58.643  1.00  0.00           H  
ATOM   2359  HG3 ARG   155      62.293  67.371  58.644  1.00  0.00           H  
ATOM   2360  HD2 ARG   155      63.078  65.375  58.846  1.00  0.00           H  
ATOM   2361  HD3 ARG   155      62.945  65.612  60.505  1.00  0.00           H  
ATOM   2362  HE  ARG   155      61.175  64.093  60.622  1.00  0.00           H  
ATOM   2363 HH11 ARG   155      61.070  64.798  57.546  1.00  0.00           H  
ATOM   2364 HH12 ARG   155      60.585  63.256  56.804  1.00  0.00           H  
ATOM   2365 HH21 ARG   155      60.429  61.571  58.424  1.00  0.00           H  
ATOM   2366 HH22 ARG   155      60.887  61.879  60.086  1.00  0.00           H  
ATOM   2367  N   GLU   156      59.584  70.051  58.056  1.00  0.00           N  
ATOM   2368  CA  GLU   156      58.780  69.992  56.821  1.00  0.00           C  
ATOM   2369  C   GLU   156      59.408  69.085  55.719  1.00  0.00           C  
ATOM   2370  O   GLU   156      58.735  68.573  54.848  1.00  0.00           O  
ATOM   2371  CB  GLU   156      58.482  71.396  56.327  1.00  0.00           C  
ATOM   2372  CG  GLU   156      57.317  72.132  57.029  1.00  0.00           C  
ATOM   2373  CD  GLU   156      57.762  72.887  58.301  1.00  0.00           C  
ATOM   2374  OE1 GLU   156      56.945  72.841  59.255  1.00  0.00           O  
ATOM   2375  OE2 GLU   156      58.671  73.707  58.431  1.00  0.00           O1-
ATOM   2376  H   GLU   156      60.292  70.757  58.202  1.00  0.00           H  
ATOM   2377  HA  GLU   156      57.829  69.510  57.049  1.00  0.00           H  
ATOM   2378  HB2 GLU   156      59.417  71.930  56.497  1.00  0.00           H  
ATOM   2379  HB3 GLU   156      58.264  71.393  55.259  1.00  0.00           H  
ATOM   2380  HG2 GLU   156      56.899  72.854  56.326  1.00  0.00           H  
ATOM   2381  HG3 GLU   156      56.561  71.363  57.190  1.00  0.00           H  
ATOM   2382  N   THR   157      60.778  68.898  55.760  1.00  0.00           N  
ATOM   2383  CA  THR   157      61.608  68.212  54.735  1.00  0.00           C  
ATOM   2384  C   THR   157      61.376  66.672  54.957  1.00  0.00           C  
ATOM   2385  O   THR   157      61.612  66.174  56.018  1.00  0.00           O  
ATOM   2386  CB  THR   157      63.087  68.640  54.808  1.00  0.00           C  
ATOM   2387  CG2 THR   157      64.004  68.135  53.748  1.00  0.00           C  
ATOM   2388  OG1 THR   157      62.961  70.063  54.851  1.00  0.00           O  
ATOM   2389  H   THR   157      61.282  69.222  56.573  1.00  0.00           H  
ATOM   2390  HA  THR   157      61.144  68.489  53.789  1.00  0.00           H  
ATOM   2391  HB  THR   157      63.496  68.302  55.760  1.00  0.00           H  
ATOM   2392  HG1 THR   157      62.808  70.237  55.783  1.00  0.00           H  
ATOM   2393 HG21 THR   157      64.977  68.445  54.129  1.00  0.00           H  
ATOM   2394 HG22 THR   157      64.012  67.054  53.615  1.00  0.00           H  
ATOM   2395 HG23 THR   157      63.766  68.596  52.790  1.00  0.00           H  
ATOM   2396  N   PRO   158      60.991  65.884  53.933  1.00  0.00           N  
ATOM   2397  CA  PRO   158      60.665  64.461  54.099  1.00  0.00           C  
ATOM   2398  C   PRO   158      61.899  63.526  53.984  1.00  0.00           C  
ATOM   2399  O   PRO   158      61.810  62.407  54.508  1.00  0.00           O  
ATOM   2400  CB  PRO   158      59.694  64.188  52.924  1.00  0.00           C  
ATOM   2401  CG  PRO   158      60.089  65.180  51.830  1.00  0.00           C  
ATOM   2402  CD  PRO   158      60.430  66.416  52.710  1.00  0.00           C  
ATOM   2403  HA  PRO   158      60.135  64.260  55.030  1.00  0.00           H  
ATOM   2404  HB2 PRO   158      59.760  63.167  52.551  1.00  0.00           H  
ATOM   2405  HB3 PRO   158      58.650  64.383  53.167  1.00  0.00           H  
ATOM   2406  HG2 PRO   158      60.976  64.995  51.224  1.00  0.00           H  
ATOM   2407  HG3 PRO   158      59.248  65.338  51.155  1.00  0.00           H  
ATOM   2408  HD2 PRO   158      61.223  66.982  52.221  1.00  0.00           H  
ATOM   2409  HD3 PRO   158      59.621  67.137  52.828  1.00  0.00           H  
ATOM   2410  N   TRP   159      63.043  63.821  53.355  1.00  0.00           N  
ATOM   2411  CA  TRP   159      64.156  62.916  53.066  1.00  0.00           C  
ATOM   2412  C   TRP   159      64.627  62.010  54.140  1.00  0.00           C  
ATOM   2413  O   TRP   159      64.785  60.874  53.763  1.00  0.00           O  
ATOM   2414  CB  TRP   159      65.317  63.737  52.438  1.00  0.00           C  
ATOM   2415  CG  TRP   159      65.075  64.607  51.248  1.00  0.00           C  
ATOM   2416  CD1 TRP   159      65.138  65.967  51.298  1.00  0.00           C  
ATOM   2417  CD2 TRP   159      64.567  64.312  49.951  1.00  0.00           C  
ATOM   2418  CE2 TRP   159      64.247  65.480  49.215  1.00  0.00           C  
ATOM   2419  CE3 TRP   159      64.192  63.107  49.274  1.00  0.00           C  
ATOM   2420  NE1 TRP   159      64.860  66.432  50.082  1.00  0.00           N  
ATOM   2421  CZ2 TRP   159      63.905  65.534  47.851  1.00  0.00           C  
ATOM   2422  CZ3 TRP   159      63.902  63.059  47.943  1.00  0.00           C  
ATOM   2423  CH2 TRP   159      63.725  64.235  47.222  1.00  0.00           C  
ATOM   2424  H   TRP   159      63.099  64.675  52.818  1.00  0.00           H  
ATOM   2425  HA  TRP   159      63.789  62.332  52.222  1.00  0.00           H  
ATOM   2426  HB2 TRP   159      65.723  64.312  53.270  1.00  0.00           H  
ATOM   2427  HB3 TRP   159      66.129  63.071  52.147  1.00  0.00           H  
ATOM   2428  HD1 TRP   159      65.555  66.536  52.116  1.00  0.00           H  
ATOM   2429  HE1 TRP   159      65.035  67.386  49.799  1.00  0.00           H  
ATOM   2430  HE3 TRP   159      64.312  62.227  49.890  1.00  0.00           H  
ATOM   2431  HZ2 TRP   159      63.688  66.468  47.354  1.00  0.00           H  
ATOM   2432  HZ3 TRP   159      63.626  62.076  47.590  1.00  0.00           H  
ATOM   2433  HH2 TRP   159      63.469  64.207  46.174  1.00  0.00           H  
ATOM   2434  N   LEU   160      64.842  62.428  55.413  1.00  0.00           N  
ATOM   2435  CA  LEU   160      65.308  61.608  56.537  1.00  0.00           C  
ATOM   2436  C   LEU   160      64.645  62.160  57.834  1.00  0.00           C  
ATOM   2437  O   LEU   160      64.120  63.253  57.842  1.00  0.00           O  
ATOM   2438  CB  LEU   160      66.837  61.590  56.733  1.00  0.00           C  
ATOM   2439  CG  LEU   160      67.530  60.715  55.730  1.00  0.00           C  
ATOM   2440  CD1 LEU   160      69.006  61.099  55.730  1.00  0.00           C  
ATOM   2441  CD2 LEU   160      67.351  59.268  56.047  1.00  0.00           C  
ATOM   2442  H   LEU   160      64.667  63.417  55.523  1.00  0.00           H  
ATOM   2443  HA  LEU   160      64.779  60.683  56.308  1.00  0.00           H  
ATOM   2444  HB2 LEU   160      67.077  62.648  56.626  1.00  0.00           H  
ATOM   2445  HB3 LEU   160      67.063  61.230  57.736  1.00  0.00           H  
ATOM   2446  HG  LEU   160      67.291  60.939  54.690  1.00  0.00           H  
ATOM   2447 HD11 LEU   160      69.134  62.156  55.494  1.00  0.00           H  
ATOM   2448 HD12 LEU   160      69.411  60.869  56.716  1.00  0.00           H  
ATOM   2449 HD13 LEU   160      69.542  60.501  54.993  1.00  0.00           H  
ATOM   2450 HD21 LEU   160      67.802  59.074  57.021  1.00  0.00           H  
ATOM   2451 HD22 LEU   160      66.270  59.149  55.970  1.00  0.00           H  
ATOM   2452 HD23 LEU   160      67.855  58.706  55.260  1.00  0.00           H  
ATOM   2453  N   PRO   161      64.605  61.464  58.993  1.00  0.00           N  
ATOM   2454  CA  PRO   161      64.129  62.019  60.311  1.00  0.00           C  
ATOM   2455  C   PRO   161      65.241  62.918  60.860  1.00  0.00           C  
ATOM   2456  O   PRO   161      66.039  62.456  61.753  1.00  0.00           O  
ATOM   2457  CB  PRO   161      63.788  60.818  61.187  1.00  0.00           C  
ATOM   2458  CG  PRO   161      64.757  59.721  60.662  1.00  0.00           C  
ATOM   2459  CD  PRO   161      64.760  60.022  59.133  1.00  0.00           C  
ATOM   2460  HA  PRO   161      63.236  62.622  60.150  1.00  0.00           H  
ATOM   2461  HB2 PRO   161      63.790  60.981  62.265  1.00  0.00           H  
ATOM   2462  HB3 PRO   161      62.855  60.358  60.861  1.00  0.00           H  
ATOM   2463  HG2 PRO   161      65.788  59.874  60.983  1.00  0.00           H  
ATOM   2464  HG3 PRO   161      64.206  58.803  60.868  1.00  0.00           H  
ATOM   2465  HD2 PRO   161      65.706  59.625  58.765  1.00  0.00           H  
ATOM   2466  HD3 PRO   161      64.002  59.428  58.623  1.00  0.00           H  
ATOM   2467  N   LYS   162      65.421  64.113  60.289  1.00  0.00           N  
ATOM   2468  CA  LYS   162      66.490  65.154  60.499  1.00  0.00           C  
ATOM   2469  C   LYS   162      65.828  66.599  60.505  1.00  0.00           C  
ATOM   2470  O   LYS   162      65.077  66.854  59.590  1.00  0.00           O  
ATOM   2471  CB  LYS   162      67.376  65.067  59.281  1.00  0.00           C  
ATOM   2472  CG  LYS   162      68.253  63.853  59.310  1.00  0.00           C  
ATOM   2473  CD  LYS   162      69.205  63.655  60.523  1.00  0.00           C  
ATOM   2474  CE  LYS   162      70.172  64.805  60.836  1.00  0.00           C  
ATOM   2475  NZ  LYS   162      70.842  64.412  62.079  1.00  0.00           N1+
ATOM   2476  H   LYS   162      64.805  64.291  59.508  1.00  0.00           H  
ATOM   2477  HA  LYS   162      66.998  65.058  61.459  1.00  0.00           H  
ATOM   2478  HB2 LYS   162      66.741  65.096  58.396  1.00  0.00           H  
ATOM   2479  HB3 LYS   162      68.021  65.942  59.369  1.00  0.00           H  
ATOM   2480  HG2 LYS   162      67.589  63.005  59.139  1.00  0.00           H  
ATOM   2481  HG3 LYS   162      68.863  63.946  58.412  1.00  0.00           H  
ATOM   2482  HD2 LYS   162      68.510  63.367  61.312  1.00  0.00           H  
ATOM   2483  HD3 LYS   162      69.734  62.705  60.445  1.00  0.00           H  
ATOM   2484  HE2 LYS   162      70.969  65.045  60.132  1.00  0.00           H  
ATOM   2485  HE3 LYS   162      69.656  65.754  60.980  1.00  0.00           H  
ATOM   2486  HZ1 LYS   162      71.644  64.985  62.297  1.00  0.00           H  
ATOM   2487  HZ2 LYS   162      70.178  64.467  62.838  1.00  0.00           H  
ATOM   2488  HZ3 LYS   162      71.115  63.443  62.153  1.00  0.00           H  
ATOM   2489  N   GLU   163      66.225  67.530  61.385  1.00  0.00           N  
ATOM   2490  CA  GLU   163      65.449  68.828  61.383  1.00  0.00           C  
ATOM   2491  C   GLU   163      65.819  69.598  60.089  1.00  0.00           C  
ATOM   2492  O   GLU   163      66.892  69.467  59.536  1.00  0.00           O  
ATOM   2493  CB  GLU   163      65.660  69.698  62.599  1.00  0.00           C  
ATOM   2494  CG  GLU   163      65.553  68.988  63.965  1.00  0.00           C  
ATOM   2495  CD  GLU   163      66.966  68.427  64.396  1.00  0.00           C  
ATOM   2496  OE1 GLU   163      67.462  67.412  63.806  1.00  0.00           O  
ATOM   2497  OE2 GLU   163      67.685  68.902  65.260  1.00  0.00           O1-
ATOM   2498  H   GLU   163      66.767  67.331  62.214  1.00  0.00           H  
ATOM   2499  HA  GLU   163      64.386  68.622  61.257  1.00  0.00           H  
ATOM   2500  HB2 GLU   163      66.681  70.076  62.536  1.00  0.00           H  
ATOM   2501  HB3 GLU   163      65.063  70.598  62.453  1.00  0.00           H  
ATOM   2502  HG2 GLU   163      65.217  69.707  64.712  1.00  0.00           H  
ATOM   2503  HG3 GLU   163      64.826  68.181  63.877  1.00  0.00           H  
ATOM   2504  N   ASP   164      64.988  70.531  59.681  1.00  0.00           N  
ATOM   2505  CA  ASP   164      65.107  71.313  58.450  1.00  0.00           C  
ATOM   2506  C   ASP   164      66.408  72.232  58.241  1.00  0.00           C  
ATOM   2507  O   ASP   164      66.813  72.447  57.091  1.00  0.00           O  
ATOM   2508  CB  ASP   164      63.880  72.195  58.301  1.00  0.00           C  
ATOM   2509  CG  ASP   164      62.563  71.554  58.027  1.00  0.00           C  
ATOM   2510  OD1 ASP   164      61.526  72.166  58.260  1.00  0.00           O  
ATOM   2511  OD2 ASP   164      62.496  70.374  57.540  1.00  0.00           O1-
ATOM   2512  H   ASP   164      64.141  70.609  60.226  1.00  0.00           H  
ATOM   2513  HA  ASP   164      65.177  70.578  57.648  1.00  0.00           H  
ATOM   2514  HB2 ASP   164      63.679  72.841  59.155  1.00  0.00           H  
ATOM   2515  HB3 ASP   164      64.056  72.762  57.386  1.00  0.00           H  
ATOM   2516  N   CYS   165      67.038  72.639  59.362  1.00  0.00           N  
ATOM   2517  CA  CYS   165      68.193  73.476  59.355  1.00  0.00           C  
ATOM   2518  C   CYS   165      69.523  72.678  59.120  1.00  0.00           C  
ATOM   2519  O   CYS   165      70.559  73.295  59.017  1.00  0.00           O  
ATOM   2520  CB  CYS   165      68.269  74.313  60.718  1.00  0.00           C  
ATOM   2521  SG  CYS   165      68.039  73.220  62.059  1.00  0.00           S  
ATOM   2522  H   CYS   165      66.650  72.439  60.273  1.00  0.00           H  
ATOM   2523  HA  CYS   165      68.083  74.194  58.542  1.00  0.00           H  
ATOM   2524  HB2 CYS   165      69.143  74.958  60.806  1.00  0.00           H  
ATOM   2525  HB3 CYS   165      67.394  74.961  60.661  1.00  0.00           H  
ATOM   2526  HG  CYS   165      67.382  74.036  62.889  1.00  0.00           H  
ATOM   2527  N   ARG   166      69.423  71.364  58.944  1.00  0.00           N  
ATOM   2528  CA  ARG   166      70.652  70.518  58.777  1.00  0.00           C  
ATOM   2529  C   ARG   166      71.218  70.588  57.354  1.00  0.00           C  
ATOM   2530  O   ARG   166      72.165  69.866  57.067  1.00  0.00           O  
ATOM   2531  CB  ARG   166      70.394  69.105  59.154  1.00  0.00           C  
ATOM   2532  CG  ARG   166      70.439  68.869  60.671  1.00  0.00           C  
ATOM   2533  CD  ARG   166      69.592  69.709  61.585  1.00  0.00           C  
ATOM   2534  NE  ARG   166      69.636  69.231  62.968  1.00  0.00           N  
ATOM   2535  CZ  ARG   166      70.326  69.778  63.910  1.00  0.00           C  
ATOM   2536  NH1 ARG   166      71.112  70.862  63.768  1.00  0.00           N1+
ATOM   2537  NH2 ARG   166      70.373  69.292  65.098  1.00  0.00           N  
ATOM   2538  H   ARG   166      68.511  70.929  58.959  1.00  0.00           H  
ATOM   2539  HA  ARG   166      71.502  70.960  59.298  1.00  0.00           H  
ATOM   2540  HB2 ARG   166      69.398  68.817  58.817  1.00  0.00           H  
ATOM   2541  HB3 ARG   166      71.120  68.402  58.747  1.00  0.00           H  
ATOM   2542  HG2 ARG   166      70.178  67.841  60.921  1.00  0.00           H  
ATOM   2543  HG3 ARG   166      71.468  68.953  61.021  1.00  0.00           H  
ATOM   2544  HD2 ARG   166      69.903  70.751  61.511  1.00  0.00           H  
ATOM   2545  HD3 ARG   166      68.586  69.832  61.185  1.00  0.00           H  
ATOM   2546  HE  ARG   166      68.905  68.655  63.362  1.00  0.00           H  
ATOM   2547 HH11 ARG   166      71.321  71.117  62.813  1.00  0.00           H  
ATOM   2548 HH12 ARG   166      71.675  71.200  64.535  1.00  0.00           H  
ATOM   2549 HH21 ARG   166      69.508  68.788  65.238  1.00  0.00           H  
ATOM   2550 HH22 ARG   166      70.832  69.804  65.837  1.00  0.00           H  
ATOM   2551  N   ASP   167      70.761  71.568  56.604  1.00  0.00           N  
ATOM   2552  CA  ASP   167      71.312  71.760  55.229  1.00  0.00           C  
ATOM   2553  C   ASP   167      71.298  73.242  54.895  1.00  0.00           C  
ATOM   2554  O   ASP   167      71.042  74.080  55.767  1.00  0.00           O  
ATOM   2555  CB  ASP   167      70.360  71.035  54.245  1.00  0.00           C  
ATOM   2556  CG  ASP   167      68.966  71.415  54.435  1.00  0.00           C  
ATOM   2557  OD1 ASP   167      68.631  72.526  54.077  1.00  0.00           O  
ATOM   2558  OD2 ASP   167      68.174  70.526  55.000  1.00  0.00           O1-
ATOM   2559  H   ASP   167      69.863  72.000  56.770  1.00  0.00           H  
ATOM   2560  HA  ASP   167      72.333  71.410  55.075  1.00  0.00           H  
ATOM   2561  HB2 ASP   167      70.640  71.131  53.196  1.00  0.00           H  
ATOM   2562  HB3 ASP   167      70.480  69.981  54.498  1.00  0.00           H  
ATOM   2563  N   GLU   168      71.597  73.607  53.639  1.00  0.00           N  
ATOM   2564  CA  GLU   168      71.536  74.907  53.040  1.00  0.00           C  
ATOM   2565  C   GLU   168      70.510  74.915  51.888  1.00  0.00           C  
ATOM   2566  O   GLU   168      70.696  75.725  50.998  1.00  0.00           O  
ATOM   2567  CB  GLU   168      73.037  75.412  52.627  1.00  0.00           C  
ATOM   2568  CG  GLU   168      73.884  75.745  53.836  1.00  0.00           C  
ATOM   2569  CD  GLU   168      74.537  74.449  54.407  1.00  0.00           C  
ATOM   2570  OE1 GLU   168      74.463  74.316  55.655  1.00  0.00           O  
ATOM   2571  OE2 GLU   168      75.112  73.711  53.656  1.00  0.00           O1-
ATOM   2572  H   GLU   168      71.798  72.820  53.038  1.00  0.00           H  
ATOM   2573  HA  GLU   168      71.113  75.642  53.725  1.00  0.00           H  
ATOM   2574  HB2 GLU   168      73.364  74.588  51.992  1.00  0.00           H  
ATOM   2575  HB3 GLU   168      72.893  76.351  52.092  1.00  0.00           H  
ATOM   2576  HG2 GLU   168      74.693  76.440  53.611  1.00  0.00           H  
ATOM   2577  HG3 GLU   168      73.271  76.201  54.613  1.00  0.00           H  
ATOM   2578  N   LYS   169      69.645  73.958  51.797  1.00  0.00           N  
ATOM   2579  CA  LYS   169      68.691  73.844  50.701  1.00  0.00           C  
ATOM   2580  C   LYS   169      67.223  74.082  51.121  1.00  0.00           C  
ATOM   2581  O   LYS   169      66.788  73.810  52.269  1.00  0.00           O  
ATOM   2582  CB  LYS   169      68.815  72.454  50.060  1.00  0.00           C  
ATOM   2583  CG  LYS   169      69.948  72.420  48.956  1.00  0.00           C  
ATOM   2584  CD  LYS   169      70.125  70.998  48.433  1.00  0.00           C  
ATOM   2585  CE  LYS   169      71.286  70.698  47.501  1.00  0.00           C  
ATOM   2586  NZ  LYS   169      72.377  69.821  48.097  1.00  0.00           N1+
ATOM   2587  H   LYS   169      69.388  73.479  52.648  1.00  0.00           H  
ATOM   2588  HA  LYS   169      68.896  74.627  49.971  1.00  0.00           H  
ATOM   2589  HB2 LYS   169      68.942  71.688  50.825  1.00  0.00           H  
ATOM   2590  HB3 LYS   169      67.972  72.145  49.443  1.00  0.00           H  
ATOM   2591  HG2 LYS   169      69.688  73.087  48.134  1.00  0.00           H  
ATOM   2592  HG3 LYS   169      70.865  72.791  49.415  1.00  0.00           H  
ATOM   2593  HD2 LYS   169      70.163  70.292  49.263  1.00  0.00           H  
ATOM   2594  HD3 LYS   169      69.204  70.727  47.917  1.00  0.00           H  
ATOM   2595  HE2 LYS   169      70.931  70.095  46.665  1.00  0.00           H  
ATOM   2596  HE3 LYS   169      71.709  71.651  47.181  1.00  0.00           H  
ATOM   2597  HZ1 LYS   169      73.136  70.281  48.579  1.00  0.00           H  
ATOM   2598  HZ2 LYS   169      71.960  69.154  48.730  1.00  0.00           H  
ATOM   2599  HZ3 LYS   169      72.870  69.342  47.357  1.00  0.00           H  
ATOM   2600  N   VAL   170      66.475  74.466  50.013  1.00  0.00           N  
ATOM   2601  CA  VAL   170      64.987  74.587  50.103  1.00  0.00           C  
ATOM   2602  C   VAL   170      64.272  73.613  49.206  1.00  0.00           C  
ATOM   2603  O   VAL   170      64.270  73.843  47.964  1.00  0.00           O  
ATOM   2604  CB  VAL   170      64.629  76.102  49.910  1.00  0.00           C  
ATOM   2605  CG1 VAL   170      63.137  76.468  49.964  1.00  0.00           C  
ATOM   2606  CG2 VAL   170      65.224  76.968  51.049  1.00  0.00           C  
ATOM   2607  H   VAL   170      66.917  74.566  49.111  1.00  0.00           H  
ATOM   2608  HA  VAL   170      64.710  74.270  51.108  1.00  0.00           H  
ATOM   2609  HB  VAL   170      65.019  76.421  48.943  1.00  0.00           H  
ATOM   2610 HG11 VAL   170      62.677  76.191  50.912  1.00  0.00           H  
ATOM   2611 HG12 VAL   170      62.951  77.535  49.839  1.00  0.00           H  
ATOM   2612 HG13 VAL   170      62.579  76.022  49.141  1.00  0.00           H  
ATOM   2613 HG21 VAL   170      66.298  76.807  50.958  1.00  0.00           H  
ATOM   2614 HG22 VAL   170      64.925  78.012  50.959  1.00  0.00           H  
ATOM   2615 HG23 VAL   170      64.840  76.681  52.028  1.00  0.00           H  
ATOM   2616  N   TYR   171      63.647  72.679  49.820  1.00  0.00           N  
ATOM   2617  CA  TYR   171      63.045  71.480  49.125  1.00  0.00           C  
ATOM   2618  C   TYR   171      61.511  71.649  49.021  1.00  0.00           C  
ATOM   2619  O   TYR   171      60.894  71.082  48.160  1.00  0.00           O  
ATOM   2620  CB  TYR   171      63.449  70.210  49.793  1.00  0.00           C  
ATOM   2621  CG  TYR   171      64.895  69.866  50.053  1.00  0.00           C  
ATOM   2622  CD1 TYR   171      65.631  69.229  49.012  1.00  0.00           C  
ATOM   2623  CD2 TYR   171      65.451  70.173  51.244  1.00  0.00           C  
ATOM   2624  CE1 TYR   171      66.938  68.803  49.381  1.00  0.00           C  
ATOM   2625  CE2 TYR   171      66.735  69.724  51.591  1.00  0.00           C  
ATOM   2626  CZ  TYR   171      67.473  68.945  50.652  1.00  0.00           C  
ATOM   2627  OH  TYR   171      68.723  68.529  50.994  1.00  0.00           O  
ATOM   2628  H   TYR   171      63.747  72.668  50.825  1.00  0.00           H  
ATOM   2629  HA  TYR   171      63.368  71.440  48.084  1.00  0.00           H  
ATOM   2630  HB2 TYR   171      62.920  70.145  50.744  1.00  0.00           H  
ATOM   2631  HB3 TYR   171      62.994  69.405  49.216  1.00  0.00           H  
ATOM   2632  HD1 TYR   171      65.228  68.984  48.041  1.00  0.00           H  
ATOM   2633  HD2 TYR   171      64.901  70.718  51.997  1.00  0.00           H  
ATOM   2634  HE1 TYR   171      67.532  68.338  48.608  1.00  0.00           H  
ATOM   2635  HE2 TYR   171      67.064  69.956  52.593  1.00  0.00           H  
ATOM   2636  HH  TYR   171      69.116  67.984  50.309  1.00  0.00           H  
ATOM   2637  N   SER   172      60.953  72.482  49.909  1.00  0.00           N  
ATOM   2638  CA  SER   172      59.603  73.141  49.797  1.00  0.00           C  
ATOM   2639  C   SER   172      59.436  74.591  50.195  1.00  0.00           C  
ATOM   2640  O   SER   172      60.102  74.990  51.167  1.00  0.00           O  
ATOM   2641  CB  SER   172      58.449  72.271  50.384  1.00  0.00           C  
ATOM   2642  OG  SER   172      57.154  72.835  50.232  1.00  0.00           O  
ATOM   2643  H   SER   172      61.458  72.911  50.672  1.00  0.00           H  
ATOM   2644  HA  SER   172      59.395  73.236  48.731  1.00  0.00           H  
ATOM   2645  HB2 SER   172      58.443  71.283  49.925  1.00  0.00           H  
ATOM   2646  HB3 SER   172      58.647  72.286  51.455  1.00  0.00           H  
ATOM   2647  HG  SER   172      56.765  72.462  49.437  1.00  0.00           H  
ATOM   2648  N   LYS   173      58.634  75.416  49.528  1.00  0.00           N  
ATOM   2649  CA  LYS   173      58.559  76.817  49.906  1.00  0.00           C  
ATOM   2650  C   LYS   173      57.895  77.003  51.303  1.00  0.00           C  
ATOM   2651  O   LYS   173      57.982  78.117  51.875  1.00  0.00           O  
ATOM   2652  CB  LYS   173      57.864  77.666  48.814  1.00  0.00           C  
ATOM   2653  CG  LYS   173      58.863  78.066  47.711  1.00  0.00           C  
ATOM   2654  CD  LYS   173      58.418  79.009  46.540  1.00  0.00           C  
ATOM   2655  CE  LYS   173      59.448  79.180  45.434  1.00  0.00           C  
ATOM   2656  NZ  LYS   173      59.279  78.202  44.349  1.00  0.00           N1+
ATOM   2657  H   LYS   173      58.089  74.969  48.805  1.00  0.00           H  
ATOM   2658  HA  LYS   173      59.570  77.221  49.965  1.00  0.00           H  
ATOM   2659  HB2 LYS   173      57.067  77.029  48.428  1.00  0.00           H  
ATOM   2660  HB3 LYS   173      57.443  78.579  49.234  1.00  0.00           H  
ATOM   2661  HG2 LYS   173      59.739  78.519  48.174  1.00  0.00           H  
ATOM   2662  HG3 LYS   173      59.204  77.157  47.217  1.00  0.00           H  
ATOM   2663  HD2 LYS   173      57.530  78.549  46.108  1.00  0.00           H  
ATOM   2664  HD3 LYS   173      58.196  79.970  47.004  1.00  0.00           H  
ATOM   2665  HE2 LYS   173      59.373  80.181  45.011  1.00  0.00           H  
ATOM   2666  HE3 LYS   173      60.427  79.088  45.905  1.00  0.00           H  
ATOM   2667  HZ1 LYS   173      59.998  78.215  43.639  1.00  0.00           H  
ATOM   2668  HZ2 LYS   173      59.217  77.273  44.739  1.00  0.00           H  
ATOM   2669  HZ3 LYS   173      58.494  78.465  43.770  1.00  0.00           H  
ATOM   2670  N   GLU   174      57.173  76.015  51.790  1.00  0.00           N  
ATOM   2671  CA  GLU   174      56.585  75.921  53.088  1.00  0.00           C  
ATOM   2672  C   GLU   174      57.512  76.154  54.303  1.00  0.00           C  
ATOM   2673  O   GLU   174      57.078  76.593  55.348  1.00  0.00           O  
ATOM   2674  CB  GLU   174      55.845  74.537  53.138  1.00  0.00           C  
ATOM   2675  CG  GLU   174      54.914  74.207  54.328  1.00  0.00           C  
ATOM   2676  CD  GLU   174      53.558  74.922  54.236  1.00  0.00           C  
ATOM   2677  OE1 GLU   174      53.346  75.833  53.437  1.00  0.00           O  
ATOM   2678  OE2 GLU   174      52.652  74.573  55.042  1.00  0.00           O1-
ATOM   2679  H   GLU   174      57.103  75.222  51.169  1.00  0.00           H  
ATOM   2680  HA  GLU   174      55.903  76.765  53.190  1.00  0.00           H  
ATOM   2681  HB2 GLU   174      55.274  74.465  52.212  1.00  0.00           H  
ATOM   2682  HB3 GLU   174      56.533  73.693  53.107  1.00  0.00           H  
ATOM   2683  HG2 GLU   174      54.658  73.183  54.057  1.00  0.00           H  
ATOM   2684  HG3 GLU   174      55.356  74.228  55.324  1.00  0.00           H  
ATOM   2685  N   ASP   175      58.772  75.894  54.227  1.00  0.00           N  
ATOM   2686  CA  ASP   175      59.787  76.302  55.218  1.00  0.00           C  
ATOM   2687  C   ASP   175      59.987  77.847  55.331  1.00  0.00           C  
ATOM   2688  O   ASP   175      60.431  78.368  56.423  1.00  0.00           O  
ATOM   2689  CB  ASP   175      61.123  75.566  54.849  1.00  0.00           C  
ATOM   2690  CG  ASP   175      62.053  75.481  56.103  1.00  0.00           C  
ATOM   2691  OD1 ASP   175      61.682  75.228  57.264  1.00  0.00           O  
ATOM   2692  OD2 ASP   175      63.309  75.582  55.846  1.00  0.00           O1-
ATOM   2693  H   ASP   175      59.069  75.366  53.419  1.00  0.00           H  
ATOM   2694  HA  ASP   175      59.356  76.089  56.196  1.00  0.00           H  
ATOM   2695  HB2 ASP   175      60.904  74.576  54.448  1.00  0.00           H  
ATOM   2696  HB3 ASP   175      61.555  76.144  54.033  1.00  0.00           H  
ATOM   2697  N   LEU   176      59.641  78.654  54.314  1.00  0.00           N  
ATOM   2698  CA  LEU   176      59.893  80.112  54.270  1.00  0.00           C  
ATOM   2699  C   LEU   176      58.918  80.869  55.210  1.00  0.00           C  
ATOM   2700  O   LEU   176      59.041  82.122  55.348  1.00  0.00           O  
ATOM   2701  CB  LEU   176      59.820  80.665  52.880  1.00  0.00           C  
ATOM   2702  CG  LEU   176      60.825  80.090  51.830  1.00  0.00           C  
ATOM   2703  CD1 LEU   176      60.569  80.684  50.484  1.00  0.00           C  
ATOM   2704  CD2 LEU   176      62.252  80.440  52.230  1.00  0.00           C  
ATOM   2705  H   LEU   176      59.308  78.243  53.453  1.00  0.00           H  
ATOM   2706  HA  LEU   176      60.834  80.294  54.789  1.00  0.00           H  
ATOM   2707  HB2 LEU   176      58.809  80.510  52.503  1.00  0.00           H  
ATOM   2708  HB3 LEU   176      59.926  81.750  52.915  1.00  0.00           H  
ATOM   2709  HG  LEU   176      60.740  79.006  51.757  1.00  0.00           H  
ATOM   2710 HD11 LEU   176      59.577  80.317  50.220  1.00  0.00           H  
ATOM   2711 HD12 LEU   176      60.614  81.769  50.393  1.00  0.00           H  
ATOM   2712 HD13 LEU   176      61.253  80.286  49.735  1.00  0.00           H  
ATOM   2713 HD21 LEU   176      62.782  80.807  51.351  1.00  0.00           H  
ATOM   2714 HD22 LEU   176      62.157  81.201  53.004  1.00  0.00           H  
ATOM   2715 HD23 LEU   176      62.869  79.639  52.638  1.00  0.00           H  
ATOM   2716  N   LYS   177      57.986  80.148  55.842  1.00  0.00           N  
ATOM   2717  CA  LYS   177      57.148  80.675  56.958  1.00  0.00           C  
ATOM   2718  C   LYS   177      57.889  80.824  58.264  1.00  0.00           C  
ATOM   2719  O   LYS   177      57.609  81.831  58.973  1.00  0.00           O  
ATOM   2720  CB  LYS   177      55.922  79.759  57.200  1.00  0.00           C  
ATOM   2721  CG  LYS   177      54.991  79.908  56.005  1.00  0.00           C  
ATOM   2722  CD  LYS   177      53.801  78.909  55.785  1.00  0.00           C  
ATOM   2723  CE  LYS   177      52.820  79.105  54.685  1.00  0.00           C  
ATOM   2724  NZ  LYS   177      51.974  77.901  54.532  1.00  0.00           N1+
ATOM   2725  H   LYS   177      57.800  79.188  55.588  1.00  0.00           H  
ATOM   2726  HA  LYS   177      56.852  81.715  56.820  1.00  0.00           H  
ATOM   2727  HB2 LYS   177      56.219  78.754  57.502  1.00  0.00           H  
ATOM   2728  HB3 LYS   177      55.337  80.179  58.018  1.00  0.00           H  
ATOM   2729  HG2 LYS   177      54.551  80.884  55.799  1.00  0.00           H  
ATOM   2730  HG3 LYS   177      55.569  79.712  55.101  1.00  0.00           H  
ATOM   2731  HD2 LYS   177      54.280  77.933  55.710  1.00  0.00           H  
ATOM   2732  HD3 LYS   177      53.270  78.911  56.737  1.00  0.00           H  
ATOM   2733  HE2 LYS   177      52.124  79.939  54.775  1.00  0.00           H  
ATOM   2734  HE3 LYS   177      53.329  79.313  53.743  1.00  0.00           H  
ATOM   2735  HZ1 LYS   177      51.444  77.866  55.391  1.00  0.00           H  
ATOM   2736  HZ2 LYS   177      51.336  77.991  53.754  1.00  0.00           H  
ATOM   2737  HZ3 LYS   177      52.548  77.084  54.378  1.00  0.00           H  
ATOM   2738  N   ASP   178      58.713  79.839  58.622  1.00  0.00           N  
ATOM   2739  CA  ASP   178      59.453  79.766  59.900  1.00  0.00           C  
ATOM   2740  C   ASP   178      60.560  80.757  59.964  1.00  0.00           C  
ATOM   2741  O   ASP   178      60.932  81.352  60.982  1.00  0.00           O  
ATOM   2742  CB  ASP   178      60.007  78.329  60.221  1.00  0.00           C  
ATOM   2743  CG  ASP   178      58.994  77.201  60.090  1.00  0.00           C  
ATOM   2744  OD1 ASP   178      59.433  76.067  59.865  1.00  0.00           O  
ATOM   2745  OD2 ASP   178      57.759  77.322  60.355  1.00  0.00           O1-
ATOM   2746  H   ASP   178      58.847  79.084  57.964  1.00  0.00           H  
ATOM   2747  HA  ASP   178      58.811  80.033  60.739  1.00  0.00           H  
ATOM   2748  HB2 ASP   178      60.905  78.189  59.619  1.00  0.00           H  
ATOM   2749  HB3 ASP   178      60.470  78.373  61.207  1.00  0.00           H  
ATOM   2750  N   MET   179      61.275  80.959  58.820  1.00  0.00           N  
ATOM   2751  CA  MET   179      62.266  82.014  58.794  1.00  0.00           C  
ATOM   2752  C   MET   179      61.686  83.451  59.075  1.00  0.00           C  
ATOM   2753  O   MET   179      60.530  83.817  58.856  1.00  0.00           O  
ATOM   2754  CB  MET   179      62.878  82.010  57.369  1.00  0.00           C  
ATOM   2755  CG  MET   179      63.389  80.607  57.069  1.00  0.00           C  
ATOM   2756  SD  MET   179      64.456  80.558  55.571  1.00  0.00           S  
ATOM   2757  CE  MET   179      64.468  78.800  55.219  1.00  0.00           C  
ATOM   2758  H   MET   179      61.046  80.532  57.933  1.00  0.00           H  
ATOM   2759  HA  MET   179      63.034  81.891  59.558  1.00  0.00           H  
ATOM   2760  HB2 MET   179      62.143  82.331  56.631  1.00  0.00           H  
ATOM   2761  HB3 MET   179      63.760  82.645  57.286  1.00  0.00           H  
ATOM   2762  HG2 MET   179      63.924  80.160  57.907  1.00  0.00           H  
ATOM   2763  HG3 MET   179      62.516  79.997  56.835  1.00  0.00           H  
ATOM   2764  HE1 MET   179      65.154  78.622  54.391  1.00  0.00           H  
ATOM   2765  HE2 MET   179      64.766  78.194  56.075  1.00  0.00           H  
ATOM   2766  HE3 MET   179      63.466  78.481  54.931  1.00  0.00           H  
ATOM   2767  N   SER   180      62.578  84.263  59.674  1.00  0.00           N  
ATOM   2768  CA  SER   180      62.471  85.762  59.769  1.00  0.00           C  
ATOM   2769  C   SER   180      62.731  86.373  58.375  1.00  0.00           C  
ATOM   2770  O   SER   180      63.040  85.655  57.420  1.00  0.00           O  
ATOM   2771  CB  SER   180      63.429  86.246  60.899  1.00  0.00           C  
ATOM   2772  OG  SER   180      63.274  87.605  61.120  1.00  0.00           O  
ATOM   2773  H   SER   180      63.510  83.880  59.749  1.00  0.00           H  
ATOM   2774  HA  SER   180      61.452  86.028  60.052  1.00  0.00           H  
ATOM   2775  HB2 SER   180      63.375  85.649  61.810  1.00  0.00           H  
ATOM   2776  HB3 SER   180      64.458  86.059  60.593  1.00  0.00           H  
ATOM   2777  HG  SER   180      62.705  87.804  61.867  1.00  0.00           H  
ATOM   2778  N   GLN   181      62.477  87.661  58.319  1.00  0.00           N  
ATOM   2779  CA  GLN   181      62.653  88.436  57.143  1.00  0.00           C  
ATOM   2780  C   GLN   181      63.536  89.646  57.416  1.00  0.00           C  
ATOM   2781  O   GLN   181      63.638  90.197  58.537  1.00  0.00           O  
ATOM   2782  CB  GLN   181      61.238  88.767  56.595  1.00  0.00           C  
ATOM   2783  CG  GLN   181      60.299  87.579  56.365  1.00  0.00           C  
ATOM   2784  CD  GLN   181      58.986  87.872  55.616  1.00  0.00           C  
ATOM   2785  NE2 GLN   181      58.149  86.841  55.481  1.00  0.00           N  
ATOM   2786  OE1 GLN   181      58.769  89.007  55.169  1.00  0.00           O  
ATOM   2787  H   GLN   181      62.354  88.204  59.162  1.00  0.00           H  
ATOM   2788  HA  GLN   181      63.053  87.890  56.289  1.00  0.00           H  
ATOM   2789  HB2 GLN   181      60.714  89.286  57.399  1.00  0.00           H  
ATOM   2790  HB3 GLN   181      61.355  89.345  55.679  1.00  0.00           H  
ATOM   2791  HG2 GLN   181      60.928  86.806  55.924  1.00  0.00           H  
ATOM   2792  HG3 GLN   181      60.049  87.225  57.365  1.00  0.00           H  
ATOM   2793 HE21 GLN   181      57.350  86.915  54.868  1.00  0.00           H  
ATOM   2794 HE22 GLN   181      58.326  85.941  55.903  1.00  0.00           H  
ATOM   2795  N   MET   182      64.348  89.990  56.391  1.00  0.00           N  
ATOM   2796  CA  MET   182      65.212  91.181  56.259  1.00  0.00           C  
ATOM   2797  C   MET   182      64.853  91.856  54.911  1.00  0.00           C  
ATOM   2798  O   MET   182      64.379  91.162  54.033  1.00  0.00           O  
ATOM   2799  CB  MET   182      66.701  90.873  56.363  1.00  0.00           C  
ATOM   2800  CG  MET   182      67.580  92.191  56.319  1.00  0.00           C  
ATOM   2801  SD  MET   182      69.384  91.945  56.619  1.00  0.00           S  
ATOM   2802  CE  MET   182      69.915  91.121  55.067  1.00  0.00           C  
ATOM   2803  H   MET   182      64.269  89.467  55.530  1.00  0.00           H  
ATOM   2804  HA  MET   182      64.866  91.901  57.001  1.00  0.00           H  
ATOM   2805  HB2 MET   182      66.990  90.396  57.299  1.00  0.00           H  
ATOM   2806  HB3 MET   182      66.949  90.129  55.606  1.00  0.00           H  
ATOM   2807  HG2 MET   182      67.490  92.749  55.387  1.00  0.00           H  
ATOM   2808  HG3 MET   182      67.138  92.893  57.026  1.00  0.00           H  
ATOM   2809  HE1 MET   182      69.716  91.714  54.174  1.00  0.00           H  
ATOM   2810  HE2 MET   182      70.975  90.875  55.008  1.00  0.00           H  
ATOM   2811  HE3 MET   182      69.524  90.105  55.030  1.00  0.00           H  
ATOM   2812  N   ILE   183      64.918  93.131  54.865  1.00  0.00           N  
ATOM   2813  CA  ILE   183      64.623  93.895  53.616  1.00  0.00           C  
ATOM   2814  C   ILE   183      65.730  94.876  53.438  1.00  0.00           C  
ATOM   2815  O   ILE   183      65.828  95.782  54.310  1.00  0.00           O  
ATOM   2816  CB  ILE   183      63.206  94.586  53.755  1.00  0.00           C  
ATOM   2817  CG1 ILE   183      62.075  93.539  53.887  1.00  0.00           C  
ATOM   2818  CG2 ILE   183      62.941  95.651  52.686  1.00  0.00           C  
ATOM   2819  CD1 ILE   183      60.634  94.092  54.261  1.00  0.00           C  
ATOM   2820  H   ILE   183      65.310  93.726  55.580  1.00  0.00           H  
ATOM   2821  HA  ILE   183      64.580  93.169  52.804  1.00  0.00           H  
ATOM   2822  HB  ILE   183      63.203  95.084  54.724  1.00  0.00           H  
ATOM   2823 HG12 ILE   183      62.102  92.922  52.989  1.00  0.00           H  
ATOM   2824 HG13 ILE   183      62.314  92.923  54.755  1.00  0.00           H  
ATOM   2825 HG21 ILE   183      63.754  96.377  52.706  1.00  0.00           H  
ATOM   2826 HG22 ILE   183      62.854  95.172  51.711  1.00  0.00           H  
ATOM   2827 HG23 ILE   183      61.991  96.172  52.803  1.00  0.00           H  
ATOM   2828 HD11 ILE   183      60.812  94.854  55.019  1.00  0.00           H  
ATOM   2829 HD12 ILE   183      60.124  94.614  53.452  1.00  0.00           H  
ATOM   2830 HD13 ILE   183      59.923  93.318  54.549  1.00  0.00           H  
ATOM   2831  N   LEU   184      66.538  94.835  52.444  1.00  0.00           N  
ATOM   2832  CA  LEU   184      67.375  95.898  51.989  1.00  0.00           C  
ATOM   2833  C   LEU   184      66.439  96.953  51.262  1.00  0.00           C  
ATOM   2834  O   LEU   184      65.581  96.507  50.525  1.00  0.00           O  
ATOM   2835  CB  LEU   184      68.393  95.267  51.026  1.00  0.00           C  
ATOM   2836  CG  LEU   184      69.372  96.275  50.338  1.00  0.00           C  
ATOM   2837  CD1 LEU   184      70.585  96.604  51.175  1.00  0.00           C  
ATOM   2838  CD2 LEU   184      69.958  95.577  49.127  1.00  0.00           C  
ATOM   2839  H   LEU   184      66.391  94.074  51.796  1.00  0.00           H  
ATOM   2840  HA  LEU   184      67.921  96.386  52.795  1.00  0.00           H  
ATOM   2841  HB2 LEU   184      68.990  94.541  51.579  1.00  0.00           H  
ATOM   2842  HB3 LEU   184      67.854  94.690  50.275  1.00  0.00           H  
ATOM   2843  HG  LEU   184      68.830  97.155  49.992  1.00  0.00           H  
ATOM   2844 HD11 LEU   184      71.177  97.400  50.722  1.00  0.00           H  
ATOM   2845 HD12 LEU   184      70.239  97.021  52.120  1.00  0.00           H  
ATOM   2846 HD13 LEU   184      71.276  95.794  51.408  1.00  0.00           H  
ATOM   2847 HD21 LEU   184      70.685  96.260  48.687  1.00  0.00           H  
ATOM   2848 HD22 LEU   184      70.547  94.688  49.352  1.00  0.00           H  
ATOM   2849 HD23 LEU   184      69.169  95.459  48.385  1.00  0.00           H  
ATOM   2850  N   ARG   185      66.726  98.251  51.329  1.00  0.00           N  
ATOM   2851  CA  ARG   185      65.899  99.295  50.621  1.00  0.00           C  
ATOM   2852  C   ARG   185      66.802 100.488  50.261  1.00  0.00           C  
ATOM   2853  O   ARG   185      67.663 100.924  51.062  1.00  0.00           O  
ATOM   2854  CB  ARG   185      64.879  99.713  51.603  1.00  0.00           C  
ATOM   2855  CG  ARG   185      64.035 100.968  51.204  1.00  0.00           C  
ATOM   2856  CD  ARG   185      62.910 101.400  52.201  1.00  0.00           C  
ATOM   2857  NE  ARG   185      63.529 101.585  53.504  1.00  0.00           N  
ATOM   2858  CZ  ARG   185      64.306 102.630  53.971  1.00  0.00           C  
ATOM   2859  NH1 ARG   185      64.432 103.649  53.199  1.00  0.00           N1+
ATOM   2860  NH2 ARG   185      64.750 102.550  55.177  1.00  0.00           N  
ATOM   2861  H   ARG   185      67.430  98.498  52.010  1.00  0.00           H  
ATOM   2862  HA  ARG   185      65.407  99.071  49.675  1.00  0.00           H  
ATOM   2863  HB2 ARG   185      64.156  98.913  51.760  1.00  0.00           H  
ATOM   2864  HB3 ARG   185      65.375 100.016  52.526  1.00  0.00           H  
ATOM   2865  HG2 ARG   185      64.744 101.792  51.128  1.00  0.00           H  
ATOM   2866  HG3 ARG   185      63.536 100.748  50.260  1.00  0.00           H  
ATOM   2867  HD2 ARG   185      62.409 102.335  51.952  1.00  0.00           H  
ATOM   2868  HD3 ARG   185      62.184 100.588  52.240  1.00  0.00           H  
ATOM   2869  HE  ARG   185      63.301 100.905  54.214  1.00  0.00           H  
ATOM   2870 HH11 ARG   185      64.015 103.655  52.280  1.00  0.00           H  
ATOM   2871 HH12 ARG   185      65.150 104.299  53.485  1.00  0.00           H  
ATOM   2872 HH21 ARG   185      64.387 101.732  55.645  1.00  0.00           H  
ATOM   2873 HH22 ARG   185      65.359 103.288  55.500  1.00  0.00           H  
ATOM   2874  N   THR   186      66.652 101.021  49.062  1.00  0.00           N  
ATOM   2875  CA  THR   186      67.456 102.111  48.428  1.00  0.00           C  
ATOM   2876  C   THR   186      66.668 102.907  47.488  1.00  0.00           C  
ATOM   2877  O   THR   186      65.680 102.501  46.871  1.00  0.00           O  
ATOM   2878  CB  THR   186      68.576 101.469  47.666  1.00  0.00           C  
ATOM   2879  CG2 THR   186      69.496 100.654  48.535  1.00  0.00           C  
ATOM   2880  OG1 THR   186      68.311 100.821  46.439  1.00  0.00           O  
ATOM   2881  H   THR   186      65.916 100.610  48.505  1.00  0.00           H  
ATOM   2882  HA  THR   186      67.927 102.722  49.197  1.00  0.00           H  
ATOM   2883  HB  THR   186      69.295 102.244  47.398  1.00  0.00           H  
ATOM   2884  HG1 THR   186      67.745 101.367  45.889  1.00  0.00           H  
ATOM   2885 HG21 THR   186      70.345 100.248  47.985  1.00  0.00           H  
ATOM   2886 HG22 THR   186      69.797 101.251  49.396  1.00  0.00           H  
ATOM   2887 HG23 THR   186      68.870  99.838  48.898  1.00  0.00           H  
ATOM   2888  N   LYS   187      67.079 104.191  47.260  1.00  0.00           N  
ATOM   2889  CA  LYS   187      66.499 105.177  46.432  1.00  0.00           C  
ATOM   2890  C   LYS   187      67.537 106.113  45.866  1.00  0.00           C  
ATOM   2891  O   LYS   187      68.370 106.621  46.561  1.00  0.00           O  
ATOM   2892  CB  LYS   187      65.418 105.958  47.269  1.00  0.00           C  
ATOM   2893  CG  LYS   187      64.875 107.231  46.679  1.00  0.00           C  
ATOM   2894  CD  LYS   187      63.732 107.906  47.514  1.00  0.00           C  
ATOM   2895  CE  LYS   187      62.470 107.111  47.260  1.00  0.00           C  
ATOM   2896  NZ  LYS   187      61.449 107.583  48.269  1.00  0.00           N1+
ATOM   2897  H   LYS   187      67.895 104.480  47.780  1.00  0.00           H  
ATOM   2898  HA  LYS   187      65.994 104.720  45.581  1.00  0.00           H  
ATOM   2899  HB2 LYS   187      64.552 105.296  47.290  1.00  0.00           H  
ATOM   2900  HB3 LYS   187      65.803 106.186  48.263  1.00  0.00           H  
ATOM   2901  HG2 LYS   187      65.719 107.914  46.778  1.00  0.00           H  
ATOM   2902  HG3 LYS   187      64.469 107.117  45.674  1.00  0.00           H  
ATOM   2903  HD2 LYS   187      63.938 107.713  48.567  1.00  0.00           H  
ATOM   2904  HD3 LYS   187      63.615 108.974  47.333  1.00  0.00           H  
ATOM   2905  HE2 LYS   187      62.146 107.300  46.236  1.00  0.00           H  
ATOM   2906  HE3 LYS   187      62.774 106.068  47.352  1.00  0.00           H  
ATOM   2907  HZ1 LYS   187      60.556 107.136  48.120  1.00  0.00           H  
ATOM   2908  HZ2 LYS   187      61.884 107.269  49.124  1.00  0.00           H  
ATOM   2909  HZ3 LYS   187      61.306 108.565  48.082  1.00  0.00           H  
ATOM   2910  N   GLY   188      67.615 106.209  44.541  1.00  0.00           N  
ATOM   2911  CA  GLY   188      68.779 106.932  43.867  1.00  0.00           C  
ATOM   2912  C   GLY   188      68.735 106.997  42.373  1.00  0.00           C  
ATOM   2913  O   GLY   188      67.727 106.702  41.731  1.00  0.00           O  
ATOM   2914  H   GLY   188      67.156 105.540  43.940  1.00  0.00           H  
ATOM   2915  HA2 GLY   188      68.802 107.968  44.204  1.00  0.00           H  
ATOM   2916  HA3 GLY   188      69.748 106.517  44.144  1.00  0.00           H  
ATOM   2917  N   PRO   189      69.809 107.501  41.756  1.00  0.00           N  
ATOM   2918  CA  PRO   189      69.786 107.601  40.242  1.00  0.00           C  
ATOM   2919  C   PRO   189      69.918 106.280  39.441  1.00  0.00           C  
ATOM   2920  O   PRO   189      70.223 105.177  40.018  1.00  0.00           O  
ATOM   2921  CB  PRO   189      70.933 108.580  39.873  1.00  0.00           C  
ATOM   2922  CG  PRO   189      71.836 108.555  41.077  1.00  0.00           C  
ATOM   2923  CD  PRO   189      70.957 108.134  42.251  1.00  0.00           C  
ATOM   2924  HA  PRO   189      68.911 108.127  39.861  1.00  0.00           H  
ATOM   2925  HB2 PRO   189      71.367 108.261  38.925  1.00  0.00           H  
ATOM   2926  HB3 PRO   189      70.441 109.527  39.653  1.00  0.00           H  
ATOM   2927  HG2 PRO   189      72.624 107.807  40.995  1.00  0.00           H  
ATOM   2928  HG3 PRO   189      72.288 109.527  41.274  1.00  0.00           H  
ATOM   2929  HD2 PRO   189      71.503 107.425  42.873  1.00  0.00           H  
ATOM   2930  HD3 PRO   189      70.660 108.998  42.846  1.00  0.00           H  
ATOM   2931  N   ASP   190      69.634 106.261  38.109  1.00  0.00           N  
ATOM   2932  CA  ASP   190      69.562 105.036  37.276  1.00  0.00           C  
ATOM   2933  C   ASP   190      70.851 104.183  37.184  1.00  0.00           C  
ATOM   2934  O   ASP   190      70.739 103.076  36.549  1.00  0.00           O  
ATOM   2935  CB  ASP   190      69.042 105.267  35.872  1.00  0.00           C  
ATOM   2936  CG  ASP   190      69.897 105.953  34.806  1.00  0.00           C  
ATOM   2937  OD1 ASP   190      69.585 105.949  33.578  1.00  0.00           O  
ATOM   2938  OD2 ASP   190      70.951 106.519  35.056  1.00  0.00           O1-
ATOM   2939  H   ASP   190      69.512 107.156  37.656  1.00  0.00           H  
ATOM   2940  HA  ASP   190      68.872 104.482  37.912  1.00  0.00           H  
ATOM   2941  HB2 ASP   190      68.575 104.364  35.477  1.00  0.00           H  
ATOM   2942  HB3 ASP   190      68.123 105.801  36.114  1.00  0.00           H  
ATOM   2943  N   ARG   191      72.019 104.704  37.642  1.00  0.00           N  
ATOM   2944  CA  ARG   191      73.351 104.107  37.682  1.00  0.00           C  
ATOM   2945  C   ARG   191      74.252 104.518  38.835  1.00  0.00           C  
ATOM   2946  O   ARG   191      73.951 105.568  39.460  1.00  0.00           O  
ATOM   2947  CB  ARG   191      74.008 104.402  36.324  1.00  0.00           C  
ATOM   2948  CG  ARG   191      74.404 105.896  36.076  1.00  0.00           C  
ATOM   2949  CD  ARG   191      74.662 106.202  34.589  1.00  0.00           C  
ATOM   2950  NE  ARG   191      73.378 106.239  33.833  1.00  0.00           N  
ATOM   2951  CZ  ARG   191      73.118 105.716  32.658  1.00  0.00           C  
ATOM   2952  NH1 ARG   191      74.074 105.280  31.863  1.00  0.00           N1+
ATOM   2953  NH2 ARG   191      71.917 105.638  32.222  1.00  0.00           N  
ATOM   2954  H   ARG   191      71.891 105.665  37.926  1.00  0.00           H  
ATOM   2955  HA  ARG   191      73.204 103.041  37.855  1.00  0.00           H  
ATOM   2956  HB2 ARG   191      74.925 103.816  36.257  1.00  0.00           H  
ATOM   2957  HB3 ARG   191      73.363 104.148  35.483  1.00  0.00           H  
ATOM   2958  HG2 ARG   191      73.755 106.605  36.592  1.00  0.00           H  
ATOM   2959  HG3 ARG   191      75.434 106.106  36.361  1.00  0.00           H  
ATOM   2960  HD2 ARG   191      75.188 107.155  34.540  1.00  0.00           H  
ATOM   2961  HD3 ARG   191      75.323 105.385  34.299  1.00  0.00           H  
ATOM   2962  HE  ARG   191      72.615 106.675  34.331  1.00  0.00           H  
ATOM   2963 HH11 ARG   191      75.017 105.505  32.147  1.00  0.00           H  
ATOM   2964 HH12 ARG   191      73.830 105.033  30.915  1.00  0.00           H  
ATOM   2965 HH21 ARG   191      71.177 105.939  32.840  1.00  0.00           H  
ATOM   2966 HH22 ARG   191      71.826 105.151  31.342  1.00  0.00           H  
ATOM   2967  N   LEU   192      75.292 103.762  39.205  1.00  0.00           N  
ATOM   2968  CA  LEU   192      76.314 104.108  40.205  1.00  0.00           C  
ATOM   2969  C   LEU   192      77.566 104.621  39.532  1.00  0.00           C  
ATOM   2970  O   LEU   192      77.943 104.039  38.512  1.00  0.00           O  
ATOM   2971  CB  LEU   192      76.654 102.847  41.061  1.00  0.00           C  
ATOM   2972  CG  LEU   192      77.254 103.052  42.368  1.00  0.00           C  
ATOM   2973  CD1 LEU   192      76.413 103.898  43.282  1.00  0.00           C  
ATOM   2974  CD2 LEU   192      77.590 101.693  42.928  1.00  0.00           C  
ATOM   2975  H   LEU   192      75.607 102.927  38.733  1.00  0.00           H  
ATOM   2976  HA  LEU   192      75.947 104.883  40.878  1.00  0.00           H  
ATOM   2977  HB2 LEU   192      75.675 102.384  41.188  1.00  0.00           H  
ATOM   2978  HB3 LEU   192      77.259 102.187  40.439  1.00  0.00           H  
ATOM   2979  HG  LEU   192      78.259 103.439  42.201  1.00  0.00           H  
ATOM   2980 HD11 LEU   192      75.497 103.352  43.507  1.00  0.00           H  
ATOM   2981 HD12 LEU   192      76.929 103.957  44.241  1.00  0.00           H  
ATOM   2982 HD13 LEU   192      76.111 104.892  42.950  1.00  0.00           H  
ATOM   2983 HD21 LEU   192      78.383 101.149  42.414  1.00  0.00           H  
ATOM   2984 HD22 LEU   192      78.057 101.868  43.898  1.00  0.00           H  
ATOM   2985 HD23 LEU   192      76.731 101.023  42.954  1.00  0.00           H  
ATOM   2986  N   PRO   193      78.259 105.701  40.027  1.00  0.00           N  
ATOM   2987  CA  PRO   193      79.642 105.978  39.776  1.00  0.00           C  
ATOM   2988  C   PRO   193      80.586 104.693  39.799  1.00  0.00           C  
ATOM   2989  O   PRO   193      80.339 103.799  40.629  1.00  0.00           O  
ATOM   2990  CB  PRO   193      80.066 107.014  40.830  1.00  0.00           C  
ATOM   2991  CG  PRO   193      78.754 107.723  40.983  1.00  0.00           C  
ATOM   2992  CD  PRO   193      77.758 106.609  41.020  1.00  0.00           C  
ATOM   2993  HA  PRO   193      79.646 106.482  38.810  1.00  0.00           H  
ATOM   2994  HB2 PRO   193      80.255 106.464  41.752  1.00  0.00           H  
ATOM   2995  HB3 PRO   193      80.911 107.657  40.587  1.00  0.00           H  
ATOM   2996  HG2 PRO   193      78.656 108.291  41.908  1.00  0.00           H  
ATOM   2997  HG3 PRO   193      78.512 108.395  40.160  1.00  0.00           H  
ATOM   2998  HD2 PRO   193      77.779 106.086  41.976  1.00  0.00           H  
ATOM   2999  HD3 PRO   193      76.829 107.114  40.754  1.00  0.00           H  
ATOM   3000  N   ALA   194      81.371 104.655  38.677  1.00  0.00           N  
ATOM   3001  CA  ALA   194      82.069 103.387  38.253  1.00  0.00           C  
ATOM   3002  C   ALA   194      82.970 102.721  39.276  1.00  0.00           C  
ATOM   3003  O   ALA   194      83.600 103.315  40.111  1.00  0.00           O  
ATOM   3004  CB  ALA   194      82.727 103.621  36.901  1.00  0.00           C  
ATOM   3005  H   ALA   194      81.362 105.410  38.006  1.00  0.00           H  
ATOM   3006  HA  ALA   194      81.166 102.824  38.016  1.00  0.00           H  
ATOM   3007  HB1 ALA   194      82.077 104.236  36.279  1.00  0.00           H  
ATOM   3008  HB2 ALA   194      83.657 104.130  37.156  1.00  0.00           H  
ATOM   3009  HB3 ALA   194      83.138 102.755  36.380  1.00  0.00           H  
ATOM   3010  N   GLY   195      82.919 101.371  39.310  1.00  0.00           N  
ATOM   3011  CA  GLY   195      83.758 100.524  40.060  1.00  0.00           C  
ATOM   3012  C   GLY   195      83.572 100.324  41.583  1.00  0.00           C  
ATOM   3013  O   GLY   195      84.063  99.366  42.069  1.00  0.00           O  
ATOM   3014  H   GLY   195      82.263 100.958  38.662  1.00  0.00           H  
ATOM   3015  HA2 GLY   195      83.726  99.497  39.697  1.00  0.00           H  
ATOM   3016  HA3 GLY   195      84.782 100.838  39.860  1.00  0.00           H  
ATOM   3017  N   TYR   196      82.717 101.188  42.154  1.00  0.00           N  
ATOM   3018  CA  TYR   196      82.137 101.003  43.501  1.00  0.00           C  
ATOM   3019  C   TYR   196      81.400  99.640  43.628  1.00  0.00           C  
ATOM   3020  O   TYR   196      80.812  99.208  42.640  1.00  0.00           O  
ATOM   3021  CB  TYR   196      81.186 102.136  43.880  1.00  0.00           C  
ATOM   3022  CG  TYR   196      81.774 103.477  44.216  1.00  0.00           C  
ATOM   3023  CD1 TYR   196      82.073 104.337  43.180  1.00  0.00           C  
ATOM   3024  CD2 TYR   196      81.989 103.868  45.533  1.00  0.00           C  
ATOM   3025  CE1 TYR   196      82.438 105.673  43.375  1.00  0.00           C  
ATOM   3026  CE2 TYR   196      82.330 105.198  45.781  1.00  0.00           C  
ATOM   3027  CZ  TYR   196      82.580 106.095  44.704  1.00  0.00           C  
ATOM   3028  OH  TYR   196      83.135 107.332  44.982  1.00  0.00           O  
ATOM   3029  H   TYR   196      82.389 101.988  41.633  1.00  0.00           H  
ATOM   3030  HA  TYR   196      82.884 101.091  44.290  1.00  0.00           H  
ATOM   3031  HB2 TYR   196      80.630 102.325  42.961  1.00  0.00           H  
ATOM   3032  HB3 TYR   196      80.450 101.871  44.639  1.00  0.00           H  
ATOM   3033  HD1 TYR   196      82.023 103.871  42.207  1.00  0.00           H  
ATOM   3034  HD2 TYR   196      81.741 103.159  46.310  1.00  0.00           H  
ATOM   3035  HE1 TYR   196      82.764 106.289  42.550  1.00  0.00           H  
ATOM   3036  HE2 TYR   196      82.473 105.551  46.791  1.00  0.00           H  
ATOM   3037  HH  TYR   196      83.502 107.667  44.161  1.00  0.00           H  
ATOM   3038  N   GLU   197      81.295  98.995  44.734  1.00  0.00           N  
ATOM   3039  CA  GLU   197      80.594  97.650  44.945  1.00  0.00           C  
ATOM   3040  C   GLU   197      79.827  97.645  46.276  1.00  0.00           C  
ATOM   3041  O   GLU   197      80.432  97.957  47.302  1.00  0.00           O  
ATOM   3042  CB  GLU   197      81.742  96.532  44.961  1.00  0.00           C  
ATOM   3043  CG  GLU   197      81.039  95.201  44.724  1.00  0.00           C  
ATOM   3044  CD  GLU   197      80.663  95.025  43.192  1.00  0.00           C  
ATOM   3045  OE1 GLU   197      81.542  94.728  42.368  1.00  0.00           O  
ATOM   3046  OE2 GLU   197      79.432  95.050  42.849  1.00  0.00           O1-
ATOM   3047  H   GLU   197      81.763  99.396  45.534  1.00  0.00           H  
ATOM   3048  HA  GLU   197      79.944  97.474  44.087  1.00  0.00           H  
ATOM   3049  HB2 GLU   197      82.410  96.676  44.111  1.00  0.00           H  
ATOM   3050  HB3 GLU   197      82.224  96.438  45.934  1.00  0.00           H  
ATOM   3051  HG2 GLU   197      81.673  94.364  45.015  1.00  0.00           H  
ATOM   3052  HG3 GLU   197      80.174  95.000  45.356  1.00  0.00           H  
ATOM   3053  N   ILE   198      78.667  97.039  46.323  1.00  0.00           N  
ATOM   3054  CA  ILE   198      77.892  96.732  47.542  1.00  0.00           C  
ATOM   3055  C   ILE   198      77.974  95.179  47.891  1.00  0.00           C  
ATOM   3056  O   ILE   198      77.857  94.294  47.035  1.00  0.00           O  
ATOM   3057  CB  ILE   198      76.459  97.177  47.358  1.00  0.00           C  
ATOM   3058  CG1 ILE   198      76.446  98.748  47.070  1.00  0.00           C  
ATOM   3059  CG2 ILE   198      75.555  96.971  48.627  1.00  0.00           C  
ATOM   3060  CD1 ILE   198      75.294  99.147  46.104  1.00  0.00           C  
ATOM   3061  H   ILE   198      78.270  96.675  45.469  1.00  0.00           H  
ATOM   3062  HA  ILE   198      78.344  97.329  48.334  1.00  0.00           H  
ATOM   3063  HB  ILE   198      76.063  96.690  46.466  1.00  0.00           H  
ATOM   3064 HG12 ILE   198      76.466  99.290  48.016  1.00  0.00           H  
ATOM   3065 HG13 ILE   198      77.270  99.014  46.409  1.00  0.00           H  
ATOM   3066 HG21 ILE   198      75.352  95.903  48.546  1.00  0.00           H  
ATOM   3067 HG22 ILE   198      76.196  97.263  49.460  1.00  0.00           H  
ATOM   3068 HG23 ILE   198      74.684  97.612  48.495  1.00  0.00           H  
ATOM   3069 HD11 ILE   198      75.392  98.630  45.149  1.00  0.00           H  
ATOM   3070 HD12 ILE   198      74.353  98.783  46.515  1.00  0.00           H  
ATOM   3071 HD13 ILE   198      75.182 100.226  46.000  1.00  0.00           H  
ATOM   3072  N   VAL   199      78.292  94.935  49.175  1.00  0.00           N  
ATOM   3073  CA  VAL   199      78.586  93.563  49.658  1.00  0.00           C  
ATOM   3074  C   VAL   199      78.044  93.320  51.081  1.00  0.00           C  
ATOM   3075  O   VAL   199      78.222  94.031  52.060  1.00  0.00           O  
ATOM   3076  CB  VAL   199      80.146  93.396  49.771  1.00  0.00           C  
ATOM   3077  CG1 VAL   199      80.505  91.997  50.130  1.00  0.00           C  
ATOM   3078  CG2 VAL   199      80.746  93.806  48.403  1.00  0.00           C  
ATOM   3079  H   VAL   199      78.555  95.707  49.772  1.00  0.00           H  
ATOM   3080  HA  VAL   199      78.143  92.812  49.005  1.00  0.00           H  
ATOM   3081  HB  VAL   199      80.439  94.138  50.514  1.00  0.00           H  
ATOM   3082 HG11 VAL   199      79.965  91.263  49.532  1.00  0.00           H  
ATOM   3083 HG12 VAL   199      81.581  91.825  50.086  1.00  0.00           H  
ATOM   3084 HG13 VAL   199      80.269  91.834  51.182  1.00  0.00           H  
ATOM   3085 HG21 VAL   199      80.735  94.886  48.254  1.00  0.00           H  
ATOM   3086 HG22 VAL   199      81.818  93.611  48.404  1.00  0.00           H  
ATOM   3087 HG23 VAL   199      80.351  93.319  47.511  1.00  0.00           H  
ATOM   3088  N   LEU   200      77.290  92.273  51.225  1.00  0.00           N  
ATOM   3089  CA  LEU   200      76.734  91.807  52.549  1.00  0.00           C  
ATOM   3090  C   LEU   200      77.774  90.971  53.268  1.00  0.00           C  
ATOM   3091  O   LEU   200      78.598  90.237  52.670  1.00  0.00           O  
ATOM   3092  CB  LEU   200      75.374  91.133  52.578  1.00  0.00           C  
ATOM   3093  CG  LEU   200      74.204  91.919  52.165  1.00  0.00           C  
ATOM   3094  CD1 LEU   200      73.921  91.869  50.651  1.00  0.00           C  
ATOM   3095  CD2 LEU   200      72.940  91.223  52.813  1.00  0.00           C  
ATOM   3096  H   LEU   200      77.332  91.558  50.513  1.00  0.00           H  
ATOM   3097  HA  LEU   200      76.519  92.707  53.125  1.00  0.00           H  
ATOM   3098  HB2 LEU   200      75.415  90.204  52.008  1.00  0.00           H  
ATOM   3099  HB3 LEU   200      75.172  90.813  53.600  1.00  0.00           H  
ATOM   3100  HG  LEU   200      74.348  92.954  52.476  1.00  0.00           H  
ATOM   3101 HD11 LEU   200      73.963  90.796  50.462  1.00  0.00           H  
ATOM   3102 HD12 LEU   200      72.885  92.126  50.431  1.00  0.00           H  
ATOM   3103 HD13 LEU   200      74.725  92.340  50.084  1.00  0.00           H  
ATOM   3104 HD21 LEU   200      72.978  91.378  53.891  1.00  0.00           H  
ATOM   3105 HD22 LEU   200      72.051  91.637  52.337  1.00  0.00           H  
ATOM   3106 HD23 LEU   200      72.998  90.157  52.591  1.00  0.00           H  
ATOM   3107  N   TYR   201      77.732  91.007  54.643  1.00  0.00           N  
ATOM   3108  CA  TYR   201      78.546  90.103  55.438  1.00  0.00           C  
ATOM   3109  C   TYR   201      77.986  89.638  56.739  1.00  0.00           C  
ATOM   3110  O   TYR   201      77.016  90.165  57.211  1.00  0.00           O  
ATOM   3111  CB  TYR   201      80.031  90.686  55.498  1.00  0.00           C  
ATOM   3112  CG  TYR   201      80.106  91.901  56.382  1.00  0.00           C  
ATOM   3113  CD1 TYR   201      80.620  91.772  57.715  1.00  0.00           C  
ATOM   3114  CD2 TYR   201      79.810  93.155  55.851  1.00  0.00           C  
ATOM   3115  CE1 TYR   201      80.853  92.930  58.435  1.00  0.00           C  
ATOM   3116  CE2 TYR   201      80.127  94.334  56.539  1.00  0.00           C  
ATOM   3117  CZ  TYR   201      80.709  94.242  57.826  1.00  0.00           C  
ATOM   3118  OH  TYR   201      80.997  95.328  58.512  1.00  0.00           O  
ATOM   3119  H   TYR   201      77.118  91.616  55.164  1.00  0.00           H  
ATOM   3120  HA  TYR   201      78.661  89.141  54.937  1.00  0.00           H  
ATOM   3121  HB2 TYR   201      80.716  89.910  55.839  1.00  0.00           H  
ATOM   3122  HB3 TYR   201      80.306  90.903  54.466  1.00  0.00           H  
ATOM   3123  HD1 TYR   201      80.940  90.813  58.095  1.00  0.00           H  
ATOM   3124  HD2 TYR   201      79.312  93.212  54.895  1.00  0.00           H  
ATOM   3125  HE1 TYR   201      81.335  92.831  59.396  1.00  0.00           H  
ATOM   3126  HE2 TYR   201      80.102  95.296  56.050  1.00  0.00           H  
ATOM   3127  HH  TYR   201      80.817  95.242  59.451  1.00  0.00           H  
ATOM   3128  N   ILE   202      78.714  88.810  57.380  1.00  0.00           N  
ATOM   3129  CA  ILE   202      78.352  88.109  58.630  1.00  0.00           C  
ATOM   3130  C   ILE   202      79.665  87.734  59.336  1.00  0.00           C  
ATOM   3131  O   ILE   202      80.633  87.404  58.712  1.00  0.00           O  
ATOM   3132  CB  ILE   202      77.442  86.909  58.274  1.00  0.00           C  
ATOM   3133  CG1 ILE   202      76.825  86.339  59.607  1.00  0.00           C  
ATOM   3134  CG2 ILE   202      78.183  85.669  57.620  1.00  0.00           C  
ATOM   3135  CD1 ILE   202      75.607  85.478  59.348  1.00  0.00           C  
ATOM   3136  H   ILE   202      79.636  88.715  56.979  1.00  0.00           H  
ATOM   3137  HA  ILE   202      77.781  88.794  59.256  1.00  0.00           H  
ATOM   3138  HB  ILE   202      76.681  87.284  57.591  1.00  0.00           H  
ATOM   3139 HG12 ILE   202      77.641  85.818  60.108  1.00  0.00           H  
ATOM   3140 HG13 ILE   202      76.522  87.192  60.214  1.00  0.00           H  
ATOM   3141 HG21 ILE   202      78.913  85.255  58.315  1.00  0.00           H  
ATOM   3142 HG22 ILE   202      77.497  84.848  57.411  1.00  0.00           H  
ATOM   3143 HG23 ILE   202      78.744  85.911  56.717  1.00  0.00           H  
ATOM   3144 HD11 ILE   202      74.948  85.883  58.579  1.00  0.00           H  
ATOM   3145 HD12 ILE   202      75.995  84.476  59.165  1.00  0.00           H  
ATOM   3146 HD13 ILE   202      75.013  85.590  60.255  1.00  0.00           H  
ATOM   3147  N   SER   203      79.566  87.751  60.655  1.00  0.00           N  
ATOM   3148  CA  SER   203      80.667  87.174  61.425  1.00  0.00           C  
ATOM   3149  C   SER   203      80.775  85.674  61.144  1.00  0.00           C  
ATOM   3150  O   SER   203      79.800  84.930  61.095  1.00  0.00           O  
ATOM   3151  CB  SER   203      80.517  87.476  62.933  1.00  0.00           C  
ATOM   3152  OG  SER   203      81.600  86.869  63.700  1.00  0.00           O  
ATOM   3153  H   SER   203      78.785  88.118  61.180  1.00  0.00           H  
ATOM   3154  HA  SER   203      81.484  87.741  60.980  1.00  0.00           H  
ATOM   3155  HB2 SER   203      80.566  88.540  63.164  1.00  0.00           H  
ATOM   3156  HB3 SER   203      79.592  87.086  63.358  1.00  0.00           H  
ATOM   3157  HG  SER   203      81.410  87.176  64.589  1.00  0.00           H  
ATOM   3158  N   MET   204      81.997  85.106  61.237  1.00  0.00           N  
ATOM   3159  CA  MET   204      82.222  83.707  61.242  1.00  0.00           C  
ATOM   3160  C   MET   204      81.625  82.955  62.448  1.00  0.00           C  
ATOM   3161  O   MET   204      81.012  81.911  62.269  1.00  0.00           O  
ATOM   3162  CB  MET   204      83.779  83.444  61.093  1.00  0.00           C  
ATOM   3163  CG  MET   204      84.166  81.963  61.101  1.00  0.00           C  
ATOM   3164  SD  MET   204      84.869  81.269  62.632  1.00  0.00           S  
ATOM   3165  CE  MET   204      86.331  82.330  62.883  1.00  0.00           C  
ATOM   3166  H   MET   204      82.720  85.811  61.281  1.00  0.00           H  
ATOM   3167  HA  MET   204      81.752  83.326  60.335  1.00  0.00           H  
ATOM   3168  HB2 MET   204      84.102  83.777  60.107  1.00  0.00           H  
ATOM   3169  HB3 MET   204      84.230  83.992  61.921  1.00  0.00           H  
ATOM   3170  HG2 MET   204      83.305  81.398  60.743  1.00  0.00           H  
ATOM   3171  HG3 MET   204      84.958  81.843  60.363  1.00  0.00           H  
ATOM   3172  HE1 MET   204      87.122  81.758  63.367  1.00  0.00           H  
ATOM   3173  HE2 MET   204      86.657  82.591  61.876  1.00  0.00           H  
ATOM   3174  HE3 MET   204      86.103  83.307  63.311  1.00  0.00           H  
ATOM   3175  N   SER   205      81.699  83.527  63.660  1.00  0.00           N  
ATOM   3176  CA  SER   205      81.153  82.998  64.928  1.00  0.00           C  
ATOM   3177  C   SER   205      79.597  82.887  64.795  1.00  0.00           C  
ATOM   3178  O   SER   205      78.953  82.043  65.418  1.00  0.00           O  
ATOM   3179  CB  SER   205      81.558  83.955  66.038  1.00  0.00           C  
ATOM   3180  OG  SER   205      82.902  84.338  66.099  1.00  0.00           O  
ATOM   3181  H   SER   205      82.172  84.418  63.619  1.00  0.00           H  
ATOM   3182  HA  SER   205      81.554  81.987  64.995  1.00  0.00           H  
ATOM   3183  HB2 SER   205      80.972  84.849  65.829  1.00  0.00           H  
ATOM   3184  HB3 SER   205      81.285  83.546  67.011  1.00  0.00           H  
ATOM   3185  HG  SER   205      83.322  83.590  66.530  1.00  0.00           H  
ATOM   3186  N   ASP   206      78.980  83.723  63.995  1.00  0.00           N  
ATOM   3187  CA  ASP   206      77.542  83.871  63.822  1.00  0.00           C  
ATOM   3188  C   ASP   206      77.097  82.959  62.643  1.00  0.00           C  
ATOM   3189  O   ASP   206      76.135  82.300  62.675  1.00  0.00           O  
ATOM   3190  CB  ASP   206      77.196  85.344  63.510  1.00  0.00           C  
ATOM   3191  CG  ASP   206      77.492  86.326  64.688  1.00  0.00           C  
ATOM   3192  OD1 ASP   206      77.120  87.524  64.516  1.00  0.00           O  
ATOM   3193  OD2 ASP   206      78.215  86.002  65.620  1.00  0.00           O1-
ATOM   3194  H   ASP   206      79.590  84.438  63.625  1.00  0.00           H  
ATOM   3195  HA  ASP   206      76.935  83.705  64.712  1.00  0.00           H  
ATOM   3196  HB2 ASP   206      77.682  85.697  62.600  1.00  0.00           H  
ATOM   3197  HB3 ASP   206      76.109  85.312  63.442  1.00  0.00           H  
ATOM   3198  N   SER   207      77.937  82.792  61.642  1.00  0.00           N  
ATOM   3199  CA  SER   207      77.570  82.035  60.405  1.00  0.00           C  
ATOM   3200  C   SER   207      77.313  80.551  60.584  1.00  0.00           C  
ATOM   3201  O   SER   207      76.421  79.937  60.009  1.00  0.00           O  
ATOM   3202  CB  SER   207      78.686  82.227  59.289  1.00  0.00           C  
ATOM   3203  OG  SER   207      79.931  81.607  59.635  1.00  0.00           O  
ATOM   3204  H   SER   207      78.761  83.370  61.559  1.00  0.00           H  
ATOM   3205  HA  SER   207      76.685  82.485  59.955  1.00  0.00           H  
ATOM   3206  HB2 SER   207      78.179  81.782  58.433  1.00  0.00           H  
ATOM   3207  HB3 SER   207      78.819  83.305  59.189  1.00  0.00           H  
ATOM   3208  HG  SER   207      80.394  82.063  60.341  1.00  0.00           H  
ATOM   3209  N   ASP   208      78.014  79.921  61.553  1.00  0.00           N  
ATOM   3210  CA  ASP   208      77.725  78.610  62.071  1.00  0.00           C  
ATOM   3211  C   ASP   208      76.299  78.380  62.634  1.00  0.00           C  
ATOM   3212  O   ASP   208      75.868  77.248  62.760  1.00  0.00           O  
ATOM   3213  CB  ASP   208      78.603  78.391  63.386  1.00  0.00           C  
ATOM   3214  CG  ASP   208      80.016  78.100  63.099  1.00  0.00           C  
ATOM   3215  OD1 ASP   208      80.363  77.619  62.027  1.00  0.00           O  
ATOM   3216  OD2 ASP   208      80.909  78.328  64.000  1.00  0.00           O1-
ATOM   3217  H   ASP   208      78.794  80.450  61.917  1.00  0.00           H  
ATOM   3218  HA  ASP   208      77.931  78.006  61.187  1.00  0.00           H  
ATOM   3219  HB2 ASP   208      78.548  79.288  64.004  1.00  0.00           H  
ATOM   3220  HB3 ASP   208      78.234  77.602  64.041  1.00  0.00           H  
ATOM   3221  N   LYS   209      75.653  79.498  62.981  1.00  0.00           N  
ATOM   3222  CA  LYS   209      74.431  79.571  63.900  1.00  0.00           C  
ATOM   3223  C   LYS   209      73.218  80.187  63.175  1.00  0.00           C  
ATOM   3224  O   LYS   209      72.054  79.879  63.502  1.00  0.00           O  
ATOM   3225  CB  LYS   209      74.746  80.380  65.209  1.00  0.00           C  
ATOM   3226  CG  LYS   209      76.052  80.020  65.949  1.00  0.00           C  
ATOM   3227  CD  LYS   209      76.032  80.507  67.381  1.00  0.00           C  
ATOM   3228  CE  LYS   209      77.166  79.968  68.205  1.00  0.00           C  
ATOM   3229  NZ  LYS   209      78.545  80.368  67.767  1.00  0.00           N1+
ATOM   3230  H   LYS   209      76.073  80.391  62.765  1.00  0.00           H  
ATOM   3231  HA  LYS   209      74.029  78.571  64.064  1.00  0.00           H  
ATOM   3232  HB2 LYS   209      74.766  81.436  64.939  1.00  0.00           H  
ATOM   3233  HB3 LYS   209      73.947  80.170  65.920  1.00  0.00           H  
ATOM   3234  HG2 LYS   209      76.183  78.942  66.049  1.00  0.00           H  
ATOM   3235  HG3 LYS   209      76.975  80.463  65.574  1.00  0.00           H  
ATOM   3236  HD2 LYS   209      76.126  81.592  67.335  1.00  0.00           H  
ATOM   3237  HD3 LYS   209      75.141  80.221  67.940  1.00  0.00           H  
ATOM   3238  HE2 LYS   209      77.065  80.271  69.247  1.00  0.00           H  
ATOM   3239  HE3 LYS   209      77.198  78.879  68.191  1.00  0.00           H  
ATOM   3240  HZ1 LYS   209      78.552  81.353  67.542  1.00  0.00           H  
ATOM   3241  HZ2 LYS   209      79.296  80.089  68.382  1.00  0.00           H  
ATOM   3242  HZ3 LYS   209      78.873  79.840  66.971  1.00  0.00           H  
ATOM   3243  N   VAL   210      73.375  80.954  62.106  1.00  0.00           N  
ATOM   3244  CA  VAL   210      72.275  81.665  61.334  1.00  0.00           C  
ATOM   3245  C   VAL   210      72.562  81.666  59.802  1.00  0.00           C  
ATOM   3246  O   VAL   210      73.685  81.959  59.456  1.00  0.00           O  
ATOM   3247  CB  VAL   210      71.906  83.053  61.827  1.00  0.00           C  
ATOM   3248  CG1 VAL   210      73.025  84.031  61.612  1.00  0.00           C  
ATOM   3249  CG2 VAL   210      70.706  83.707  61.127  1.00  0.00           C  
ATOM   3250  H   VAL   210      74.306  81.174  61.781  1.00  0.00           H  
ATOM   3251  HA  VAL   210      71.348  81.092  61.363  1.00  0.00           H  
ATOM   3252  HB  VAL   210      71.613  83.014  62.877  1.00  0.00           H  
ATOM   3253 HG11 VAL   210      73.921  83.605  62.063  1.00  0.00           H  
ATOM   3254 HG12 VAL   210      73.445  84.223  60.625  1.00  0.00           H  
ATOM   3255 HG13 VAL   210      72.862  85.007  62.069  1.00  0.00           H  
ATOM   3256 HG21 VAL   210      69.932  82.947  61.234  1.00  0.00           H  
ATOM   3257 HG22 VAL   210      70.444  84.627  61.649  1.00  0.00           H  
ATOM   3258 HG23 VAL   210      70.894  83.962  60.084  1.00  0.00           H  
ATOM   3259  N   GLY   211      71.640  81.308  58.943  1.00  0.00           N  
ATOM   3260  CA  GLY   211      71.757  81.395  57.478  1.00  0.00           C  
ATOM   3261  C   GLY   211      70.723  82.348  56.785  1.00  0.00           C  
ATOM   3262  O   GLY   211      69.608  82.506  57.296  1.00  0.00           O  
ATOM   3263  H   GLY   211      70.696  81.069  59.210  1.00  0.00           H  
ATOM   3264  HA2 GLY   211      72.783  81.465  57.117  1.00  0.00           H  
ATOM   3265  HA3 GLY   211      71.334  80.421  57.236  1.00  0.00           H  
ATOM   3266  N   VAL   212      71.026  82.814  55.577  1.00  0.00           N  
ATOM   3267  CA  VAL   212      70.125  83.737  54.786  1.00  0.00           C  
ATOM   3268  C   VAL   212      69.854  83.130  53.394  1.00  0.00           C  
ATOM   3269  O   VAL   212      70.751  82.495  52.795  1.00  0.00           O  
ATOM   3270  CB  VAL   212      70.694  85.123  54.539  1.00  0.00           C  
ATOM   3271  CG1 VAL   212      69.725  86.041  53.877  1.00  0.00           C  
ATOM   3272  CG2 VAL   212      71.063  85.839  55.823  1.00  0.00           C  
ATOM   3273  H   VAL   212      71.933  82.657  55.161  1.00  0.00           H  
ATOM   3274  HA  VAL   212      69.174  83.930  55.282  1.00  0.00           H  
ATOM   3275  HB  VAL   212      71.635  85.085  53.990  1.00  0.00           H  
ATOM   3276 HG11 VAL   212      68.850  86.264  54.488  1.00  0.00           H  
ATOM   3277 HG12 VAL   212      70.149  87.015  53.635  1.00  0.00           H  
ATOM   3278 HG13 VAL   212      69.513  85.758  52.846  1.00  0.00           H  
ATOM   3279 HG21 VAL   212      70.222  85.867  56.516  1.00  0.00           H  
ATOM   3280 HG22 VAL   212      71.876  85.355  56.364  1.00  0.00           H  
ATOM   3281 HG23 VAL   212      71.368  86.877  55.690  1.00  0.00           H  
ATOM   3282  N   PHE   213      68.660  83.430  52.830  1.00  0.00           N  
ATOM   3283  CA  PHE   213      68.192  82.909  51.465  1.00  0.00           C  
ATOM   3284  C   PHE   213      67.723  83.955  50.487  1.00  0.00           C  
ATOM   3285  O   PHE   213      67.177  84.965  50.951  1.00  0.00           O  
ATOM   3286  CB  PHE   213      67.095  81.915  51.677  1.00  0.00           C  
ATOM   3287  CG  PHE   213      67.712  80.557  51.985  1.00  0.00           C  
ATOM   3288  CD1 PHE   213      67.809  79.551  50.950  1.00  0.00           C  
ATOM   3289  CD2 PHE   213      68.175  80.267  53.323  1.00  0.00           C  
ATOM   3290  CE1 PHE   213      68.571  78.367  51.208  1.00  0.00           C  
ATOM   3291  CE2 PHE   213      68.859  79.036  53.615  1.00  0.00           C  
ATOM   3292  CZ  PHE   213      69.091  78.119  52.516  1.00  0.00           C  
ATOM   3293  H   PHE   213      68.008  83.842  53.483  1.00  0.00           H  
ATOM   3294  HA  PHE   213      68.909  82.260  50.962  1.00  0.00           H  
ATOM   3295  HB2 PHE   213      66.350  82.147  52.438  1.00  0.00           H  
ATOM   3296  HB3 PHE   213      66.473  81.859  50.784  1.00  0.00           H  
ATOM   3297  HD1 PHE   213      67.411  79.688  49.955  1.00  0.00           H  
ATOM   3298  HD2 PHE   213      68.065  81.040  54.070  1.00  0.00           H  
ATOM   3299  HE1 PHE   213      68.784  77.720  50.370  1.00  0.00           H  
ATOM   3300  HE2 PHE   213      69.273  78.913  54.605  1.00  0.00           H  
ATOM   3301  HZ  PHE   213      69.626  77.199  52.701  1.00  0.00           H  
ATOM   3302  N   TYR   214      67.935  83.727  49.205  1.00  0.00           N  
ATOM   3303  CA  TYR   214      67.622  84.612  48.046  1.00  0.00           C  
ATOM   3304  C   TYR   214      67.185  83.841  46.784  1.00  0.00           C  
ATOM   3305  O   TYR   214      67.436  82.629  46.730  1.00  0.00           O  
ATOM   3306  CB  TYR   214      68.638  85.704  47.776  1.00  0.00           C  
ATOM   3307  CG  TYR   214      68.188  86.663  46.622  1.00  0.00           C  
ATOM   3308  CD1 TYR   214      67.236  87.603  47.057  1.00  0.00           C  
ATOM   3309  CD2 TYR   214      68.727  86.673  45.332  1.00  0.00           C  
ATOM   3310  CE1 TYR   214      66.728  88.603  46.179  1.00  0.00           C  
ATOM   3311  CE2 TYR   214      68.148  87.539  44.396  1.00  0.00           C  
ATOM   3312  CZ  TYR   214      67.190  88.515  44.850  1.00  0.00           C  
ATOM   3313  OH  TYR   214      66.779  89.488  44.012  1.00  0.00           O  
ATOM   3314  H   TYR   214      68.452  82.877  49.031  1.00  0.00           H  
ATOM   3315  HA  TYR   214      66.675  85.127  48.207  1.00  0.00           H  
ATOM   3316  HB2 TYR   214      68.786  86.116  48.775  1.00  0.00           H  
ATOM   3317  HB3 TYR   214      69.545  85.173  47.486  1.00  0.00           H  
ATOM   3318  HD1 TYR   214      66.993  87.692  48.105  1.00  0.00           H  
ATOM   3319  HD2 TYR   214      69.320  85.876  44.908  1.00  0.00           H  
ATOM   3320  HE1 TYR   214      65.979  89.275  46.571  1.00  0.00           H  
ATOM   3321  HE2 TYR   214      68.543  87.586  43.392  1.00  0.00           H  
ATOM   3322  HH  TYR   214      65.834  89.650  44.057  1.00  0.00           H  
ATOM   3323  N   VAL   215      66.434  84.425  45.907  1.00  0.00           N  
ATOM   3324  CA  VAL   215      65.982  83.812  44.617  1.00  0.00           C  
ATOM   3325  C   VAL   215      67.237  83.585  43.639  1.00  0.00           C  
ATOM   3326  O   VAL   215      68.118  84.376  43.489  1.00  0.00           O  
ATOM   3327  CB  VAL   215      64.803  84.562  44.040  1.00  0.00           C  
ATOM   3328  CG1 VAL   215      65.121  86.028  43.789  1.00  0.00           C  
ATOM   3329  CG2 VAL   215      64.201  83.930  42.807  1.00  0.00           C  
ATOM   3330  H   VAL   215      66.340  85.429  45.853  1.00  0.00           H  
ATOM   3331  HA  VAL   215      65.654  82.794  44.830  1.00  0.00           H  
ATOM   3332  HB  VAL   215      63.887  84.659  44.624  1.00  0.00           H  
ATOM   3333 HG11 VAL   215      66.095  86.067  43.303  1.00  0.00           H  
ATOM   3334 HG12 VAL   215      64.322  86.523  43.237  1.00  0.00           H  
ATOM   3335 HG13 VAL   215      65.211  86.624  44.697  1.00  0.00           H  
ATOM   3336 HG21 VAL   215      64.972  83.959  42.038  1.00  0.00           H  
ATOM   3337 HG22 VAL   215      63.880  82.969  43.210  1.00  0.00           H  
ATOM   3338 HG23 VAL   215      63.375  84.526  42.418  1.00  0.00           H  
ATOM   3339  N   GLU   216      67.191  82.433  43.037  1.00  0.00           N  
ATOM   3340  CA  GLU   216      68.187  81.729  42.252  1.00  0.00           C  
ATOM   3341  C   GLU   216      68.881  82.716  41.149  1.00  0.00           C  
ATOM   3342  O   GLU   216      70.164  82.625  40.965  1.00  0.00           O  
ATOM   3343  CB  GLU   216      67.758  80.367  41.708  1.00  0.00           C  
ATOM   3344  CG  GLU   216      66.950  80.472  40.560  1.00  0.00           C  
ATOM   3345  CD  GLU   216      66.411  79.023  40.136  1.00  0.00           C  
ATOM   3346  OE1 GLU   216      67.265  78.094  39.911  1.00  0.00           O  
ATOM   3347  OE2 GLU   216      65.211  78.911  39.856  1.00  0.00           O1-
ATOM   3348  H   GLU   216      66.459  81.812  43.353  1.00  0.00           H  
ATOM   3349  HA  GLU   216      69.032  81.545  42.916  1.00  0.00           H  
ATOM   3350  HB2 GLU   216      68.659  79.779  41.531  1.00  0.00           H  
ATOM   3351  HB3 GLU   216      67.116  79.886  42.446  1.00  0.00           H  
ATOM   3352  HG2 GLU   216      66.102  81.077  40.879  1.00  0.00           H  
ATOM   3353  HG3 GLU   216      67.549  80.863  39.738  1.00  0.00           H  
ATOM   3354  N   ASN   217      68.089  83.617  40.464  1.00  0.00           N  
ATOM   3355  CA  ASN   217      68.467  84.615  39.476  1.00  0.00           C  
ATOM   3356  C   ASN   217      67.361  85.685  39.461  1.00  0.00           C  
ATOM   3357  O   ASN   217      66.223  85.271  39.828  1.00  0.00           O  
ATOM   3358  CB  ASN   217      68.619  83.917  38.123  1.00  0.00           C  
ATOM   3359  CG  ASN   217      69.338  84.725  37.089  1.00  0.00           C  
ATOM   3360  ND2 ASN   217      70.450  84.316  36.630  1.00  0.00           N  
ATOM   3361  OD1 ASN   217      68.836  85.732  36.584  1.00  0.00           O  
ATOM   3362  H   ASN   217      67.116  83.597  40.734  1.00  0.00           H  
ATOM   3363  HA  ASN   217      69.464  84.970  39.734  1.00  0.00           H  
ATOM   3364  HB2 ASN   217      69.246  83.028  38.193  1.00  0.00           H  
ATOM   3365  HB3 ASN   217      67.687  83.586  37.662  1.00  0.00           H  
ATOM   3366 HD21 ASN   217      70.674  84.731  35.737  1.00  0.00           H  
ATOM   3367 HD22 ASN   217      70.884  83.473  36.979  1.00  0.00           H  
ATOM   3368  N   PRO   218      67.641  86.960  39.242  1.00  0.00           N  
ATOM   3369  CA  PRO   218      66.527  87.985  39.351  1.00  0.00           C  
ATOM   3370  C   PRO   218      65.639  87.947  38.102  1.00  0.00           C  
ATOM   3371  O   PRO   218      66.045  87.925  36.954  1.00  0.00           O  
ATOM   3372  CB  PRO   218      67.340  89.231  39.489  1.00  0.00           C  
ATOM   3373  CG  PRO   218      68.627  89.028  38.735  1.00  0.00           C  
ATOM   3374  CD  PRO   218      68.947  87.647  38.992  1.00  0.00           C  
ATOM   3375  HA  PRO   218      65.966  87.918  40.283  1.00  0.00           H  
ATOM   3376  HB2 PRO   218      66.724  90.050  39.119  1.00  0.00           H  
ATOM   3377  HB3 PRO   218      67.527  89.308  40.560  1.00  0.00           H  
ATOM   3378  HG2 PRO   218      68.502  89.146  37.659  1.00  0.00           H  
ATOM   3379  HG3 PRO   218      69.369  89.736  39.105  1.00  0.00           H  
ATOM   3380  HD2 PRO   218      69.345  87.210  38.077  1.00  0.00           H  
ATOM   3381  HD3 PRO   218      69.680  87.501  39.786  1.00  0.00           H  
ATOM   3382  N   ALA   219      64.308  87.956  38.396  1.00  0.00           N  
ATOM   3383  CA  ALA   219      63.184  87.727  37.507  1.00  0.00           C  
ATOM   3384  C   ALA   219      63.070  86.380  36.858  1.00  0.00           C  
ATOM   3385  O   ALA   219      61.935  85.796  36.871  1.00  0.00           O  
ATOM   3386  CB  ALA   219      62.894  88.933  36.588  1.00  0.00           C  
ATOM   3387  H   ALA   219      64.147  88.441  39.267  1.00  0.00           H  
ATOM   3388  HA  ALA   219      62.298  87.702  38.141  1.00  0.00           H  
ATOM   3389  HB1 ALA   219      62.794  89.873  37.130  1.00  0.00           H  
ATOM   3390  HB2 ALA   219      63.552  89.060  35.728  1.00  0.00           H  
ATOM   3391  HB3 ALA   219      61.943  88.712  36.103  1.00  0.00           H  
ATOM   3392  N   ALA   220      64.156  85.753  36.477  1.00  0.00           N  
ATOM   3393  CA  ALA   220      64.247  84.461  35.697  1.00  0.00           C  
ATOM   3394  C   ALA   220      64.254  83.259  36.651  1.00  0.00           C  
ATOM   3395  O   ALA   220      64.011  82.115  36.272  1.00  0.00           O  
ATOM   3396  CB  ALA   220      65.608  84.459  34.963  1.00  0.00           C  
ATOM   3397  H   ALA   220      64.959  86.358  36.576  1.00  0.00           H  
ATOM   3398  HA  ALA   220      63.537  84.290  34.888  1.00  0.00           H  
ATOM   3399  HB1 ALA   220      65.826  83.520  34.455  1.00  0.00           H  
ATOM   3400  HB2 ALA   220      65.446  85.131  34.120  1.00  0.00           H  
ATOM   3401  HB3 ALA   220      66.445  84.881  35.519  1.00  0.00           H  
ATOM   3402  N   GLY   221      64.626  83.410  37.950  1.00  0.00           N  
ATOM   3403  CA  GLY   221      64.577  82.282  38.961  1.00  0.00           C  
ATOM   3404  C   GLY   221      63.314  82.132  39.619  1.00  0.00           C  
ATOM   3405  O   GLY   221      62.557  83.089  39.754  1.00  0.00           O  
ATOM   3406  H   GLY   221      64.889  84.325  38.288  1.00  0.00           H  
ATOM   3407  HA2 GLY   221      64.857  81.358  38.455  1.00  0.00           H  
ATOM   3408  HA3 GLY   221      65.429  82.558  39.583  1.00  0.00           H  
ATOM   3409  N   GLN   222      63.106  80.913  40.154  1.00  0.00           N  
ATOM   3410  CA  GLN   222      61.868  80.484  40.838  1.00  0.00           C  
ATOM   3411  C   GLN   222      62.202  79.685  42.101  1.00  0.00           C  
ATOM   3412  O   GLN   222      61.323  79.515  42.917  1.00  0.00           O  
ATOM   3413  CB  GLN   222      60.913  79.647  39.831  1.00  0.00           C  
ATOM   3414  CG  GLN   222      60.933  80.055  38.372  1.00  0.00           C  
ATOM   3415  CD  GLN   222      60.050  79.072  37.555  1.00  0.00           C  
ATOM   3416  NE2 GLN   222      59.827  79.305  36.239  1.00  0.00           N  
ATOM   3417  OE1 GLN   222      59.342  78.183  38.066  1.00  0.00           O  
ATOM   3418  H   GLN   222      63.905  80.298  40.223  1.00  0.00           H  
ATOM   3419  HA  GLN   222      61.337  81.358  41.216  1.00  0.00           H  
ATOM   3420  HB2 GLN   222      61.180  78.593  39.916  1.00  0.00           H  
ATOM   3421  HB3 GLN   222      59.947  79.760  40.324  1.00  0.00           H  
ATOM   3422  HG2 GLN   222      60.576  81.043  38.082  1.00  0.00           H  
ATOM   3423  HG3 GLN   222      61.966  79.977  38.030  1.00  0.00           H  
ATOM   3424 HE21 GLN   222      59.176  78.736  35.715  1.00  0.00           H  
ATOM   3425 HE22 GLN   222      60.402  79.987  35.766  1.00  0.00           H  
ATOM   3426  N   ARG   223      63.407  79.194  42.372  1.00  0.00           N  
ATOM   3427  CA  ARG   223      63.785  78.526  43.594  1.00  0.00           C  
ATOM   3428  C   ARG   223      64.597  79.432  44.637  1.00  0.00           C  
ATOM   3429  O   ARG   223      65.274  80.336  44.238  1.00  0.00           O  
ATOM   3430  CB  ARG   223      64.672  77.273  43.343  1.00  0.00           C  
ATOM   3431  CG  ARG   223      63.895  76.084  42.773  1.00  0.00           C  
ATOM   3432  CD  ARG   223      63.473  76.140  41.324  1.00  0.00           C  
ATOM   3433  NE  ARG   223      64.607  76.202  40.393  1.00  0.00           N  
ATOM   3434  CZ  ARG   223      65.152  75.234  39.577  1.00  0.00           C  
ATOM   3435  NH1 ARG   223      64.698  74.060  39.481  1.00  0.00           N1+
ATOM   3436  NH2 ARG   223      66.180  75.494  38.806  1.00  0.00           N  
ATOM   3437  H   ARG   223      64.147  79.327  41.697  1.00  0.00           H  
ATOM   3438  HA  ARG   223      62.931  78.177  44.173  1.00  0.00           H  
ATOM   3439  HB2 ARG   223      65.431  77.660  42.664  1.00  0.00           H  
ATOM   3440  HB3 ARG   223      65.144  76.958  44.274  1.00  0.00           H  
ATOM   3441  HG2 ARG   223      64.568  75.226  42.776  1.00  0.00           H  
ATOM   3442  HG3 ARG   223      63.051  75.848  43.421  1.00  0.00           H  
ATOM   3443  HD2 ARG   223      62.831  75.306  41.040  1.00  0.00           H  
ATOM   3444  HD3 ARG   223      62.877  77.024  41.098  1.00  0.00           H  
ATOM   3445  HE  ARG   223      65.008  77.107  40.192  1.00  0.00           H  
ATOM   3446 HH11 ARG   223      63.878  73.825  40.022  1.00  0.00           H  
ATOM   3447 HH12 ARG   223      65.263  73.357  39.027  1.00  0.00           H  
ATOM   3448 HH21 ARG   223      66.547  76.429  38.692  1.00  0.00           H  
ATOM   3449 HH22 ARG   223      66.463  74.783  38.147  1.00  0.00           H  
ATOM   3450  N   TYR   224      64.586  79.150  45.922  1.00  0.00           N  
ATOM   3451  CA  TYR   224      65.485  79.806  46.902  1.00  0.00           C  
ATOM   3452  C   TYR   224      66.835  79.211  47.188  1.00  0.00           C  
ATOM   3453  O   TYR   224      66.919  78.068  47.498  1.00  0.00           O  
ATOM   3454  CB  TYR   224      64.575  80.113  48.177  1.00  0.00           C  
ATOM   3455  CG  TYR   224      63.797  81.434  48.092  1.00  0.00           C  
ATOM   3456  CD1 TYR   224      62.850  81.551  47.076  1.00  0.00           C  
ATOM   3457  CD2 TYR   224      64.220  82.606  48.718  1.00  0.00           C  
ATOM   3458  CE1 TYR   224      62.264  82.750  46.767  1.00  0.00           C  
ATOM   3459  CE2 TYR   224      63.632  83.867  48.427  1.00  0.00           C  
ATOM   3460  CZ  TYR   224      62.634  83.975  47.402  1.00  0.00           C  
ATOM   3461  OH  TYR   224      62.058  85.144  47.056  1.00  0.00           O  
ATOM   3462  H   TYR   224      64.092  78.333  46.250  1.00  0.00           H  
ATOM   3463  HA  TYR   224      65.689  80.809  46.526  1.00  0.00           H  
ATOM   3464  HB2 TYR   224      63.816  79.342  48.307  1.00  0.00           H  
ATOM   3465  HB3 TYR   224      65.226  79.999  49.043  1.00  0.00           H  
ATOM   3466  HD1 TYR   224      62.528  80.705  46.487  1.00  0.00           H  
ATOM   3467  HD2 TYR   224      65.025  82.632  49.437  1.00  0.00           H  
ATOM   3468  HE1 TYR   224      61.465  82.802  46.043  1.00  0.00           H  
ATOM   3469  HE2 TYR   224      63.886  84.757  48.984  1.00  0.00           H  
ATOM   3470  HH  TYR   224      62.717  85.805  47.282  1.00  0.00           H  
ATOM   3471  N   ILE   225      67.914  80.030  47.110  1.00  0.00           N  
ATOM   3472  CA  ILE   225      69.315  79.560  47.205  1.00  0.00           C  
ATOM   3473  C   ILE   225      69.962  80.252  48.453  1.00  0.00           C  
ATOM   3474  O   ILE   225      69.639  81.407  48.855  1.00  0.00           O  
ATOM   3475  CB  ILE   225      70.124  79.785  45.964  1.00  0.00           C  
ATOM   3476  CG1 ILE   225      70.269  81.270  45.469  1.00  0.00           C  
ATOM   3477  CG2 ILE   225      69.585  78.830  44.881  1.00  0.00           C  
ATOM   3478  CD1 ILE   225      71.141  82.332  46.086  1.00  0.00           C  
ATOM   3479  H   ILE   225      67.750  81.021  47.215  1.00  0.00           H  
ATOM   3480  HA  ILE   225      69.413  78.487  47.369  1.00  0.00           H  
ATOM   3481  HB  ILE   225      71.153  79.479  46.151  1.00  0.00           H  
ATOM   3482 HG12 ILE   225      70.778  81.222  44.506  1.00  0.00           H  
ATOM   3483 HG13 ILE   225      69.305  81.762  45.338  1.00  0.00           H  
ATOM   3484 HG21 ILE   225      68.660  79.197  44.435  1.00  0.00           H  
ATOM   3485 HG22 ILE   225      70.264  78.606  44.058  1.00  0.00           H  
ATOM   3486 HG23 ILE   225      69.381  77.813  45.213  1.00  0.00           H  
ATOM   3487 HD11 ILE   225      70.694  82.566  47.052  1.00  0.00           H  
ATOM   3488 HD12 ILE   225      72.167  81.965  46.081  1.00  0.00           H  
ATOM   3489 HD13 ILE   225      70.945  83.192  45.447  1.00  0.00           H  
ATOM   3490  N   HIE   226      70.848  79.607  49.144  1.00  0.00           N  
ATOM   3491  CA  HIE   226      71.563  80.124  50.345  1.00  0.00           C  
ATOM   3492  C   HIE   226      72.627  81.216  49.980  1.00  0.00           C  
ATOM   3493  O   HIE   226      73.523  80.885  49.171  1.00  0.00           O  
ATOM   3494  CB  HIE   226      72.214  78.937  51.019  1.00  0.00           C  
ATOM   3495  CG  HIE   226      73.051  79.288  52.282  1.00  0.00           C  
ATOM   3496  CD2 HIE   226      72.561  79.355  53.533  1.00  0.00           C  
ATOM   3497  ND1 HIE   226      74.386  79.561  52.325  1.00  0.00           N  
ATOM   3498  CE1 HIE   226      74.707  79.772  53.572  1.00  0.00           C  
ATOM   3499  NE2 HIE   226      73.624  79.575  54.304  1.00  0.00           N  
ATOM   3500  H   HIE   226      71.195  78.738  48.763  1.00  0.00           H  
ATOM   3501  HA  HIE   226      70.911  80.529  51.119  1.00  0.00           H  
ATOM   3502  HB2 HIE   226      71.349  78.443  51.461  1.00  0.00           H  
ATOM   3503  HB3 HIE   226      72.650  78.238  50.305  1.00  0.00           H  
ATOM   3504  HD2 HIE   226      71.506  79.295  53.759  1.00  0.00           H  
ATOM   3505  HE1 HIE   226      75.724  79.895  53.913  1.00  0.00           H  
ATOM   3506  HE2 HIE   226      73.607  79.618  55.313  1.00  0.00           H  
ATOM   3507  N   ILE   227      72.659  82.413  50.604  1.00  0.00           N  
ATOM   3508  CA  ILE   227      73.652  83.474  50.314  1.00  0.00           C  
ATOM   3509  C   ILE   227      74.807  83.599  51.311  1.00  0.00           C  
ATOM   3510  O   ILE   227      75.899  84.064  50.873  1.00  0.00           O  
ATOM   3511  CB  ILE   227      72.924  84.843  50.106  1.00  0.00           C  
ATOM   3512  CG1 ILE   227      72.186  85.523  51.297  1.00  0.00           C  
ATOM   3513  CG2 ILE   227      71.991  84.713  48.888  1.00  0.00           C  
ATOM   3514  CD1 ILE   227      72.259  87.086  51.302  1.00  0.00           C  
ATOM   3515  H   ILE   227      72.032  82.495  51.391  1.00  0.00           H  
ATOM   3516  HA  ILE   227      74.106  83.239  49.351  1.00  0.00           H  
ATOM   3517  HB  ILE   227      73.682  85.568  49.809  1.00  0.00           H  
ATOM   3518 HG12 ILE   227      71.126  85.273  51.242  1.00  0.00           H  
ATOM   3519 HG13 ILE   227      72.596  85.198  52.253  1.00  0.00           H  
ATOM   3520 HG21 ILE   227      72.305  83.944  48.181  1.00  0.00           H  
ATOM   3521 HG22 ILE   227      71.071  84.277  49.278  1.00  0.00           H  
ATOM   3522 HG23 ILE   227      71.722  85.674  48.449  1.00  0.00           H  
ATOM   3523 HD11 ILE   227      71.912  87.538  50.372  1.00  0.00           H  
ATOM   3524 HD12 ILE   227      71.721  87.545  52.131  1.00  0.00           H  
ATOM   3525 HD13 ILE   227      73.313  87.362  51.262  1.00  0.00           H  
ATOM   3526  N   LEU   228      74.514  83.238  52.624  1.00  0.00           N  
ATOM   3527  CA  LEU   228      75.275  83.693  53.887  1.00  0.00           C  
ATOM   3528  C   LEU   228      74.865  82.730  54.915  1.00  0.00           C  
ATOM   3529  O   LEU   228      73.690  82.419  54.999  1.00  0.00           O  
ATOM   3530  CB  LEU   228      74.999  85.118  54.356  1.00  0.00           C  
ATOM   3531  CG  LEU   228      75.581  86.230  53.561  1.00  0.00           C  
ATOM   3532  CD1 LEU   228      75.141  87.546  54.128  1.00  0.00           C  
ATOM   3533  CD2 LEU   228      77.054  86.092  53.762  1.00  0.00           C  
ATOM   3534  H   LEU   228      73.682  82.680  52.747  1.00  0.00           H  
ATOM   3535  HA  LEU   228      76.346  83.583  53.715  1.00  0.00           H  
ATOM   3536  HB2 LEU   228      73.925  85.306  54.371  1.00  0.00           H  
ATOM   3537  HB3 LEU   228      75.335  85.204  55.390  1.00  0.00           H  
ATOM   3538  HG  LEU   228      75.328  86.227  52.501  1.00  0.00           H  
ATOM   3539 HD11 LEU   228      74.054  87.624  54.132  1.00  0.00           H  
ATOM   3540 HD12 LEU   228      75.530  87.706  55.133  1.00  0.00           H  
ATOM   3541 HD13 LEU   228      75.368  88.336  53.412  1.00  0.00           H  
ATOM   3542 HD21 LEU   228      77.555  85.588  52.936  1.00  0.00           H  
ATOM   3543 HD22 LEU   228      77.409  87.122  53.709  1.00  0.00           H  
ATOM   3544 HD23 LEU   228      77.431  85.733  54.719  1.00  0.00           H  
ATOM   3545  N   GLY   229      75.811  82.214  55.699  1.00  0.00           N  
ATOM   3546  CA  GLY   229      75.718  81.143  56.657  1.00  0.00           C  
ATOM   3547  C   GLY   229      76.828  80.110  56.504  1.00  0.00           C  
ATOM   3548  O   GLY   229      77.998  80.418  56.106  1.00  0.00           O  
ATOM   3549  H   GLY   229      76.780  82.478  55.589  1.00  0.00           H  
ATOM   3550  HA2 GLY   229      75.680  81.537  57.673  1.00  0.00           H  
ATOM   3551  HA3 GLY   229      74.825  80.526  56.554  1.00  0.00           H  
ATOM   3552  N   ARG   230      76.546  78.846  56.790  1.00  0.00           N  
ATOM   3553  CA  ARG   230      77.471  77.707  56.680  1.00  0.00           C  
ATOM   3554  C   ARG   230      78.057  77.695  55.326  1.00  0.00           C  
ATOM   3555  O   ARG   230      77.423  77.770  54.260  1.00  0.00           O  
ATOM   3556  CB  ARG   230      76.920  76.329  57.102  1.00  0.00           C  
ATOM   3557  CG  ARG   230      76.399  76.308  58.530  1.00  0.00           C  
ATOM   3558  CD  ARG   230      76.158  74.920  59.045  1.00  0.00           C  
ATOM   3559  NE  ARG   230      74.994  74.354  58.352  1.00  0.00           N  
ATOM   3560  CZ  ARG   230      73.912  73.774  58.741  1.00  0.00           C  
ATOM   3561  NH1 ARG   230      73.624  73.651  59.954  1.00  0.00           N1+
ATOM   3562  NH2 ARG   230      73.072  73.416  57.799  1.00  0.00           N  
ATOM   3563  H   ARG   230      75.587  78.705  57.074  1.00  0.00           H  
ATOM   3564  HA  ARG   230      78.307  78.043  57.295  1.00  0.00           H  
ATOM   3565  HB2 ARG   230      76.239  75.978  56.327  1.00  0.00           H  
ATOM   3566  HB3 ARG   230      77.651  75.555  56.867  1.00  0.00           H  
ATOM   3567  HG2 ARG   230      77.252  76.680  59.098  1.00  0.00           H  
ATOM   3568  HG3 ARG   230      75.463  76.867  58.537  1.00  0.00           H  
ATOM   3569  HD2 ARG   230      77.060  74.340  58.850  1.00  0.00           H  
ATOM   3570  HD3 ARG   230      75.983  74.906  60.121  1.00  0.00           H  
ATOM   3571  HE  ARG   230      75.074  74.465  57.351  1.00  0.00           H  
ATOM   3572 HH11 ARG   230      74.257  73.915  60.696  1.00  0.00           H  
ATOM   3573 HH12 ARG   230      72.825  73.117  60.264  1.00  0.00           H  
ATOM   3574 HH21 ARG   230      73.391  73.630  56.865  1.00  0.00           H  
ATOM   3575 HH22 ARG   230      72.078  73.297  57.938  1.00  0.00           H  
ATOM   3576  N   ARG   231      79.365  77.537  55.260  1.00  0.00           N  
ATOM   3577  CA  ARG   231      80.208  77.699  54.078  1.00  0.00           C  
ATOM   3578  C   ARG   231      80.105  78.992  53.200  1.00  0.00           C  
ATOM   3579  O   ARG   231      80.625  78.887  52.102  1.00  0.00           O  
ATOM   3580  CB  ARG   231      80.051  76.356  53.286  1.00  0.00           C  
ATOM   3581  CG  ARG   231      80.243  75.061  54.144  1.00  0.00           C  
ATOM   3582  CD  ARG   231      81.734  74.936  54.587  1.00  0.00           C  
ATOM   3583  NE  ARG   231      82.678  75.054  53.438  1.00  0.00           N  
ATOM   3584  CZ  ARG   231      83.843  75.603  53.515  1.00  0.00           C  
ATOM   3585  NH1 ARG   231      84.353  76.117  54.570  1.00  0.00           N1+
ATOM   3586  NH2 ARG   231      84.400  75.745  52.280  1.00  0.00           N  
ATOM   3587  H   ARG   231      79.799  77.550  56.171  1.00  0.00           H  
ATOM   3588  HA  ARG   231      81.218  77.747  54.485  1.00  0.00           H  
ATOM   3589  HB2 ARG   231      79.032  76.293  52.904  1.00  0.00           H  
ATOM   3590  HB3 ARG   231      80.738  76.304  52.441  1.00  0.00           H  
ATOM   3591  HG2 ARG   231      79.623  74.990  55.038  1.00  0.00           H  
ATOM   3592  HG3 ARG   231      80.042  74.170  53.550  1.00  0.00           H  
ATOM   3593  HD2 ARG   231      81.914  75.725  55.317  1.00  0.00           H  
ATOM   3594  HD3 ARG   231      81.931  73.921  54.931  1.00  0.00           H  
ATOM   3595  HE  ARG   231      82.343  74.762  52.531  1.00  0.00           H  
ATOM   3596 HH11 ARG   231      83.910  75.906  55.453  1.00  0.00           H  
ATOM   3597 HH12 ARG   231      85.285  76.506  54.538  1.00  0.00           H  
ATOM   3598 HH21 ARG   231      83.841  75.482  51.481  1.00  0.00           H  
ATOM   3599 HH22 ARG   231      85.360  76.048  52.198  1.00  0.00           H  
ATOM   3600  N   LYS   232      79.522  80.155  53.627  1.00  0.00           N  
ATOM   3601  CA  LYS   232      79.579  81.401  52.797  1.00  0.00           C  
ATOM   3602  C   LYS   232      79.679  82.668  53.741  1.00  0.00           C  
ATOM   3603  O   LYS   232      78.755  82.852  54.563  1.00  0.00           O  
ATOM   3604  CB  LYS   232      78.336  81.591  51.824  1.00  0.00           C  
ATOM   3605  CG  LYS   232      78.022  80.365  51.018  1.00  0.00           C  
ATOM   3606  CD  LYS   232      76.897  80.631  50.041  1.00  0.00           C  
ATOM   3607  CE  LYS   232      76.503  79.307  49.273  1.00  0.00           C  
ATOM   3608  NZ  LYS   232      75.699  79.495  48.080  1.00  0.00           N1+
ATOM   3609  H   LYS   232      79.065  80.243  54.523  1.00  0.00           H  
ATOM   3610  HA  LYS   232      80.458  81.376  52.152  1.00  0.00           H  
ATOM   3611  HB2 LYS   232      77.465  81.868  52.419  1.00  0.00           H  
ATOM   3612  HB3 LYS   232      78.586  82.370  51.103  1.00  0.00           H  
ATOM   3613  HG2 LYS   232      78.899  79.984  50.494  1.00  0.00           H  
ATOM   3614  HG3 LYS   232      77.663  79.621  51.730  1.00  0.00           H  
ATOM   3615  HD2 LYS   232      76.005  81.012  50.538  1.00  0.00           H  
ATOM   3616  HD3 LYS   232      77.270  81.389  49.352  1.00  0.00           H  
ATOM   3617  HE2 LYS   232      77.381  78.748  48.950  1.00  0.00           H  
ATOM   3618  HE3 LYS   232      75.987  78.684  50.004  1.00  0.00           H  
ATOM   3619  HZ1 LYS   232      74.943  80.136  48.275  1.00  0.00           H  
ATOM   3620  HZ2 LYS   232      76.240  79.971  47.373  1.00  0.00           H  
ATOM   3621  HZ3 LYS   232      75.427  78.582  47.745  1.00  0.00           H  
ATOM   3622  N   LEU   233      80.762  83.509  53.788  1.00  0.00           N  
ATOM   3623  CA  LEU   233      80.937  84.640  54.753  1.00  0.00           C  
ATOM   3624  C   LEU   233      80.652  86.055  54.123  1.00  0.00           C  
ATOM   3625  O   LEU   233      80.836  87.126  54.743  1.00  0.00           O  
ATOM   3626  CB  LEU   233      82.351  84.569  55.349  1.00  0.00           C  
ATOM   3627  CG  LEU   233      82.754  83.418  56.238  1.00  0.00           C  
ATOM   3628  CD1 LEU   233      84.232  83.619  56.546  1.00  0.00           C  
ATOM   3629  CD2 LEU   233      81.938  83.400  57.532  1.00  0.00           C  
ATOM   3630  H   LEU   233      81.544  83.142  53.265  1.00  0.00           H  
ATOM   3631  HA  LEU   233      80.368  84.473  55.667  1.00  0.00           H  
ATOM   3632  HB2 LEU   233      82.996  84.502  54.473  1.00  0.00           H  
ATOM   3633  HB3 LEU   233      82.366  85.522  55.877  1.00  0.00           H  
ATOM   3634  HG  LEU   233      82.623  82.455  55.745  1.00  0.00           H  
ATOM   3635 HD11 LEU   233      84.430  84.484  57.178  1.00  0.00           H  
ATOM   3636 HD12 LEU   233      84.634  82.783  57.118  1.00  0.00           H  
ATOM   3637 HD13 LEU   233      84.813  83.632  55.624  1.00  0.00           H  
ATOM   3638 HD21 LEU   233      82.442  82.629  58.116  1.00  0.00           H  
ATOM   3639 HD22 LEU   233      82.025  84.258  58.198  1.00  0.00           H  
ATOM   3640 HD23 LEU   233      80.893  83.183  57.312  1.00  0.00           H  
ATOM   3641  N   TYR   234      80.285  86.032  52.846  1.00  0.00           N  
ATOM   3642  CA  TYR   234      80.086  87.199  51.956  1.00  0.00           C  
ATOM   3643  C   TYR   234      78.955  87.022  50.862  1.00  0.00           C  
ATOM   3644  O   TYR   234      78.892  85.889  50.347  1.00  0.00           O  
ATOM   3645  CB  TYR   234      81.386  87.518  51.423  1.00  0.00           C  
ATOM   3646  CG  TYR   234      82.527  87.778  52.341  1.00  0.00           C  
ATOM   3647  CD1 TYR   234      83.562  86.835  52.419  1.00  0.00           C  
ATOM   3648  CD2 TYR   234      82.630  89.061  52.999  1.00  0.00           C  
ATOM   3649  CE1 TYR   234      84.675  87.136  53.280  1.00  0.00           C  
ATOM   3650  CE2 TYR   234      83.725  89.260  53.906  1.00  0.00           C  
ATOM   3651  CZ  TYR   234      84.796  88.307  53.951  1.00  0.00           C  
ATOM   3652  OH  TYR   234      85.981  88.597  54.649  1.00  0.00           O  
ATOM   3653  H   TYR   234      80.195  85.150  52.362  1.00  0.00           H  
ATOM   3654  HA  TYR   234      79.818  88.078  52.543  1.00  0.00           H  
ATOM   3655  HB2 TYR   234      81.659  86.809  50.641  1.00  0.00           H  
ATOM   3656  HB3 TYR   234      81.305  88.458  50.878  1.00  0.00           H  
ATOM   3657  HD1 TYR   234      83.565  85.853  51.970  1.00  0.00           H  
ATOM   3658  HD2 TYR   234      81.925  89.859  52.822  1.00  0.00           H  
ATOM   3659  HE1 TYR   234      85.461  86.399  53.212  1.00  0.00           H  
ATOM   3660  HE2 TYR   234      83.785  90.218  54.401  1.00  0.00           H  
ATOM   3661  HH  TYR   234      86.004  89.460  55.069  1.00  0.00           H  
ATOM   3662  N   HIE   235      78.248  88.047  50.459  1.00  0.00           N  
ATOM   3663  CA  HIE   235      77.405  88.133  49.231  1.00  0.00           C  
ATOM   3664  C   HIE   235      77.338  89.550  48.545  1.00  0.00           C  
ATOM   3665  O   HIE   235      76.720  90.456  49.062  1.00  0.00           O  
ATOM   3666  CB  HIE   235      76.093  87.457  49.552  1.00  0.00           C  
ATOM   3667  CG  HIE   235      75.189  87.640  48.376  1.00  0.00           C  
ATOM   3668  CD2 HIE   235      74.066  88.483  48.333  1.00  0.00           C  
ATOM   3669  ND1 HIE   235      75.298  86.969  47.194  1.00  0.00           N  
ATOM   3670  CE1 HIE   235      74.182  87.321  46.494  1.00  0.00           C  
ATOM   3671  NE2 HIE   235      73.487  88.241  47.180  1.00  0.00           N  
ATOM   3672  H   HIE   235      78.489  88.949  50.845  1.00  0.00           H  
ATOM   3673  HA  HIE   235      77.968  87.480  48.564  1.00  0.00           H  
ATOM   3674  HB2 HIE   235      76.160  86.398  49.798  1.00  0.00           H  
ATOM   3675  HB3 HIE   235      75.537  87.860  50.399  1.00  0.00           H  
ATOM   3676  HD2 HIE   235      73.701  89.065  49.166  1.00  0.00           H  
ATOM   3677  HE1 HIE   235      74.053  86.992  45.473  1.00  0.00           H  
ATOM   3678  HE2 HIE   235      72.623  88.599  46.798  1.00  0.00           H  
ATOM   3679  N   VAL   236      77.967  89.687  47.376  1.00  0.00           N  
ATOM   3680  CA  VAL   236      77.986  90.825  46.485  1.00  0.00           C  
ATOM   3681  C   VAL   236      76.631  91.079  45.904  1.00  0.00           C  
ATOM   3682  O   VAL   236      76.034  90.195  45.249  1.00  0.00           O  
ATOM   3683  CB  VAL   236      79.194  90.687  45.455  1.00  0.00           C  
ATOM   3684  CG1 VAL   236      79.385  91.928  44.603  1.00  0.00           C  
ATOM   3685  CG2 VAL   236      80.535  90.452  46.255  1.00  0.00           C  
ATOM   3686  H   VAL   236      78.486  88.879  47.062  1.00  0.00           H  
ATOM   3687  HA  VAL   236      78.244  91.710  47.067  1.00  0.00           H  
ATOM   3688  HB  VAL   236      79.095  89.778  44.862  1.00  0.00           H  
ATOM   3689 HG11 VAL   236      80.448  91.978  44.364  1.00  0.00           H  
ATOM   3690 HG12 VAL   236      78.737  91.939  43.727  1.00  0.00           H  
ATOM   3691 HG13 VAL   236      79.223  92.896  45.077  1.00  0.00           H  
ATOM   3692 HG21 VAL   236      81.378  90.171  45.625  1.00  0.00           H  
ATOM   3693 HG22 VAL   236      80.729  91.453  46.641  1.00  0.00           H  
ATOM   3694 HG23 VAL   236      80.436  89.710  47.048  1.00  0.00           H  
ATOM   3695  N   VAL   237      76.120  92.294  45.963  1.00  0.00           N  
ATOM   3696  CA  VAL   237      74.741  92.697  45.415  1.00  0.00           C  
ATOM   3697  C   VAL   237      74.988  93.812  44.413  1.00  0.00           C  
ATOM   3698  O   VAL   237      75.475  94.890  44.795  1.00  0.00           O  
ATOM   3699  CB  VAL   237      73.781  93.108  46.522  1.00  0.00           C  
ATOM   3700  CG1 VAL   237      72.524  93.989  46.085  1.00  0.00           C  
ATOM   3701  CG2 VAL   237      73.137  91.895  47.228  1.00  0.00           C  
ATOM   3702  H   VAL   237      76.657  93.002  46.444  1.00  0.00           H  
ATOM   3703  HA  VAL   237      74.325  91.835  44.893  1.00  0.00           H  
ATOM   3704  HB  VAL   237      74.365  93.653  47.263  1.00  0.00           H  
ATOM   3705 HG11 VAL   237      72.923  94.859  45.562  1.00  0.00           H  
ATOM   3706 HG12 VAL   237      72.022  93.359  45.351  1.00  0.00           H  
ATOM   3707 HG13 VAL   237      71.835  94.389  46.829  1.00  0.00           H  
ATOM   3708 HG21 VAL   237      73.943  91.198  47.456  1.00  0.00           H  
ATOM   3709 HG22 VAL   237      72.680  92.251  48.152  1.00  0.00           H  
ATOM   3710 HG23 VAL   237      72.437  91.408  46.550  1.00  0.00           H  
ATOM   3711  N   LYS   238      74.625  93.501  43.116  1.00  0.00           N  
ATOM   3712  CA  LYS   238      74.437  94.495  42.045  1.00  0.00           C  
ATOM   3713  C   LYS   238      73.260  95.405  42.270  1.00  0.00           C  
ATOM   3714  O   LYS   238      72.164  94.955  42.468  1.00  0.00           O  
ATOM   3715  CB  LYS   238      74.428  93.924  40.619  1.00  0.00           C  
ATOM   3716  CG  LYS   238      75.713  93.098  40.387  1.00  0.00           C  
ATOM   3717  CD  LYS   238      77.045  93.968  40.543  1.00  0.00           C  
ATOM   3718  CE  LYS   238      78.313  93.340  39.972  1.00  0.00           C  
ATOM   3719  NZ  LYS   238      79.470  94.204  40.176  1.00  0.00           N1+
ATOM   3720  H   LYS   238      74.123  92.649  42.909  1.00  0.00           H  
ATOM   3721  HA  LYS   238      75.291  95.170  42.101  1.00  0.00           H  
ATOM   3722  HB2 LYS   238      73.575  93.270  40.440  1.00  0.00           H  
ATOM   3723  HB3 LYS   238      74.364  94.711  39.867  1.00  0.00           H  
ATOM   3724  HG2 LYS   238      75.742  92.175  40.967  1.00  0.00           H  
ATOM   3725  HG3 LYS   238      75.763  92.828  39.333  1.00  0.00           H  
ATOM   3726  HD2 LYS   238      76.837  94.862  39.956  1.00  0.00           H  
ATOM   3727  HD3 LYS   238      77.154  94.202  41.602  1.00  0.00           H  
ATOM   3728  HE2 LYS   238      78.456  92.462  40.602  1.00  0.00           H  
ATOM   3729  HE3 LYS   238      78.136  93.027  38.942  1.00  0.00           H  
ATOM   3730  HZ1 LYS   238      79.538  94.988  39.542  1.00  0.00           H  
ATOM   3731  HZ2 LYS   238      79.323  94.556  41.111  1.00  0.00           H  
ATOM   3732  HZ3 LYS   238      80.380  93.766  40.157  1.00  0.00           H  
ATOM   3733  N   TYR   239      73.497  96.738  42.369  1.00  0.00           N  
ATOM   3734  CA  TYR   239      72.604  97.838  42.439  1.00  0.00           C  
ATOM   3735  C   TYR   239      71.711  97.924  41.198  1.00  0.00           C  
ATOM   3736  O   TYR   239      72.263  97.666  40.166  1.00  0.00           O  
ATOM   3737  CB  TYR   239      73.286  99.195  42.623  1.00  0.00           C  
ATOM   3738  CG  TYR   239      72.600 100.605  42.650  1.00  0.00           C  
ATOM   3739  CD1 TYR   239      71.969 101.016  43.827  1.00  0.00           C  
ATOM   3740  CD2 TYR   239      72.491 101.374  41.453  1.00  0.00           C  
ATOM   3741  CE1 TYR   239      71.110 102.122  43.781  1.00  0.00           C  
ATOM   3742  CE2 TYR   239      71.699 102.593  41.458  1.00  0.00           C  
ATOM   3743  CZ  TYR   239      71.034 102.900  42.653  1.00  0.00           C  
ATOM   3744  OH  TYR   239      70.166 103.987  42.680  1.00  0.00           O  
ATOM   3745  H   TYR   239      74.493  96.891  42.434  1.00  0.00           H  
ATOM   3746  HA  TYR   239      71.849  97.693  43.213  1.00  0.00           H  
ATOM   3747  HB2 TYR   239      74.024  99.183  43.425  1.00  0.00           H  
ATOM   3748  HB3 TYR   239      73.979  99.263  41.785  1.00  0.00           H  
ATOM   3749  HD1 TYR   239      72.011 100.407  44.718  1.00  0.00           H  
ATOM   3750  HD2 TYR   239      72.956 101.057  40.531  1.00  0.00           H  
ATOM   3751  HE1 TYR   239      70.612 102.407  44.696  1.00  0.00           H  
ATOM   3752  HE2 TYR   239      71.593 103.189  40.563  1.00  0.00           H  
ATOM   3753  HH  TYR   239      70.171 104.516  41.879  1.00  0.00           H  
ATOM   3754  N   THR   240      70.431  98.379  41.384  1.00  0.00           N  
ATOM   3755  CA  THR   240      69.529  99.013  40.315  1.00  0.00           C  
ATOM   3756  C   THR   240      68.989 100.363  40.674  1.00  0.00           C  
ATOM   3757  O   THR   240      68.660 100.672  41.864  1.00  0.00           O  
ATOM   3758  CB  THR   240      68.433  97.947  40.102  1.00  0.00           C  
ATOM   3759  CG2 THR   240      67.418  98.182  39.031  1.00  0.00           C  
ATOM   3760  OG1 THR   240      68.917  96.690  39.740  1.00  0.00           O  
ATOM   3761  H   THR   240      70.076  98.357  42.329  1.00  0.00           H  
ATOM   3762  HA  THR   240      69.994  99.167  39.342  1.00  0.00           H  
ATOM   3763  HB  THR   240      67.809  97.811  40.986  1.00  0.00           H  
ATOM   3764  HG1 THR   240      68.710  96.191  40.533  1.00  0.00           H  
ATOM   3765 HG21 THR   240      67.954  98.515  38.142  1.00  0.00           H  
ATOM   3766 HG22 THR   240      66.757  97.345  38.809  1.00  0.00           H  
ATOM   3767 HG23 THR   240      66.857  99.018  39.449  1.00  0.00           H  
ATOM   3768  N   GLY   241      68.822 101.196  39.678  1.00  0.00           N  
ATOM   3769  CA  GLY   241      68.198 102.486  39.622  1.00  0.00           C  
ATOM   3770  C   GLY   241      66.814 102.748  40.264  1.00  0.00           C  
ATOM   3771  O   GLY   241      65.998 101.828  40.402  1.00  0.00           O  
ATOM   3772  H   GLY   241      69.093 100.778  38.799  1.00  0.00           H  
ATOM   3773  HA2 GLY   241      68.789 103.228  40.158  1.00  0.00           H  
ATOM   3774  HA3 GLY   241      68.133 102.640  38.545  1.00  0.00           H  
ATOM   3775  N   GLY   242      66.561 104.041  40.461  1.00  0.00           N  
ATOM   3776  CA  GLY   242      65.337 104.687  41.087  1.00  0.00           C  
ATOM   3777  C   GLY   242      65.059 104.114  42.485  1.00  0.00           C  
ATOM   3778  O   GLY   242      66.042 104.062  43.293  1.00  0.00           O  
ATOM   3779  H   GLY   242      67.283 104.712  40.240  1.00  0.00           H  
ATOM   3780  HA2 GLY   242      65.406 105.770  41.185  1.00  0.00           H  
ATOM   3781  HA3 GLY   242      64.464 104.551  40.448  1.00  0.00           H  
ATOM   3782  N   SER   243      63.868 103.718  42.809  1.00  0.00           N  
ATOM   3783  CA  SER   243      63.712 102.954  44.113  1.00  0.00           C  
ATOM   3784  C   SER   243      63.869 101.456  43.938  1.00  0.00           C  
ATOM   3785  O   SER   243      63.208 100.917  43.080  1.00  0.00           O  
ATOM   3786  CB  SER   243      62.347 103.312  44.729  1.00  0.00           C  
ATOM   3787  OG  SER   243      62.382 104.670  45.121  1.00  0.00           O  
ATOM   3788  H   SER   243      63.160 103.600  42.099  1.00  0.00           H  
ATOM   3789  HA  SER   243      64.374 103.290  44.910  1.00  0.00           H  
ATOM   3790  HB2 SER   243      61.538 103.145  44.018  1.00  0.00           H  
ATOM   3791  HB3 SER   243      62.156 102.609  45.540  1.00  0.00           H  
ATOM   3792  HG  SER   243      62.707 105.162  44.364  1.00  0.00           H  
ATOM   3793  N   ALA   244      64.598 100.801  44.810  1.00  0.00           N  
ATOM   3794  CA  ALA   244      64.694  99.361  44.840  1.00  0.00           C  
ATOM   3795  C   ALA   244      64.786  98.827  46.269  1.00  0.00           C  
ATOM   3796  O   ALA   244      65.501  99.446  47.105  1.00  0.00           O  
ATOM   3797  CB  ALA   244      65.909  98.945  43.915  1.00  0.00           C  
ATOM   3798  H   ALA   244      65.148 101.313  45.485  1.00  0.00           H  
ATOM   3799  HA  ALA   244      63.724  99.055  44.448  1.00  0.00           H  
ATOM   3800  HB1 ALA   244      65.712  97.885  43.754  1.00  0.00           H  
ATOM   3801  HB2 ALA   244      65.899  99.421  42.934  1.00  0.00           H  
ATOM   3802  HB3 ALA   244      66.817  99.162  44.477  1.00  0.00           H  
ATOM   3803  N   GLU   245      64.204  97.690  46.432  1.00  0.00           N  
ATOM   3804  CA  GLU   245      64.343  96.901  47.727  1.00  0.00           C  
ATOM   3805  C   GLU   245      64.696  95.395  47.458  1.00  0.00           C  
ATOM   3806  O   GLU   245      64.266  94.892  46.430  1.00  0.00           O  
ATOM   3807  CB  GLU   245      63.046  97.051  48.480  1.00  0.00           C  
ATOM   3808  CG  GLU   245      62.235  98.400  48.548  1.00  0.00           C  
ATOM   3809  CD  GLU   245      61.820  98.992  47.222  1.00  0.00           C  
ATOM   3810  OE1 GLU   245      62.089 100.280  47.037  1.00  0.00           O  
ATOM   3811  OE2 GLU   245      61.170  98.358  46.418  1.00  0.00           O1-
ATOM   3812  H   GLU   245      63.639  97.312  45.686  1.00  0.00           H  
ATOM   3813  HA  GLU   245      65.094  97.465  48.279  1.00  0.00           H  
ATOM   3814  HB2 GLU   245      62.379  96.245  48.173  1.00  0.00           H  
ATOM   3815  HB3 GLU   245      63.127  96.831  49.544  1.00  0.00           H  
ATOM   3816  HG2 GLU   245      61.344  98.274  49.162  1.00  0.00           H  
ATOM   3817  HG3 GLU   245      62.936  99.098  49.007  1.00  0.00           H  
ATOM   3818  N   LEU   246      65.269  94.690  48.468  1.00  0.00           N  
ATOM   3819  CA  LEU   246      65.521  93.174  48.406  1.00  0.00           C  
ATOM   3820  C   LEU   246      65.042  92.424  49.678  1.00  0.00           C  
ATOM   3821  O   LEU   246      65.745  92.362  50.643  1.00  0.00           O  
ATOM   3822  CB  LEU   246      66.999  92.819  48.018  1.00  0.00           C  
ATOM   3823  CG  LEU   246      67.497  93.335  46.668  1.00  0.00           C  
ATOM   3824  CD1 LEU   246      69.071  93.278  46.515  1.00  0.00           C  
ATOM   3825  CD2 LEU   246      66.910  92.606  45.438  1.00  0.00           C  
ATOM   3826  H   LEU   246      65.659  95.241  49.218  1.00  0.00           H  
ATOM   3827  HA  LEU   246      64.851  92.793  47.635  1.00  0.00           H  
ATOM   3828  HB2 LEU   246      67.682  93.239  48.757  1.00  0.00           H  
ATOM   3829  HB3 LEU   246      66.942  91.732  48.071  1.00  0.00           H  
ATOM   3830  HG  LEU   246      67.148  94.363  46.572  1.00  0.00           H  
ATOM   3831 HD11 LEU   246      69.359  94.042  45.793  1.00  0.00           H  
ATOM   3832 HD12 LEU   246      69.637  93.436  47.432  1.00  0.00           H  
ATOM   3833 HD13 LEU   246      69.393  92.299  46.159  1.00  0.00           H  
ATOM   3834 HD21 LEU   246      65.890  92.928  45.230  1.00  0.00           H  
ATOM   3835 HD22 LEU   246      67.446  92.829  44.516  1.00  0.00           H  
ATOM   3836 HD23 LEU   246      67.149  91.553  45.591  1.00  0.00           H  
ATOM   3837  N   LEU   247      63.909  91.679  49.627  1.00  0.00           N  
ATOM   3838  CA  LEU   247      63.485  90.696  50.552  1.00  0.00           C  
ATOM   3839  C   LEU   247      64.575  89.546  50.553  1.00  0.00           C  
ATOM   3840  O   LEU   247      64.852  88.928  49.554  1.00  0.00           O  
ATOM   3841  CB  LEU   247      62.124  89.972  50.270  1.00  0.00           C  
ATOM   3842  CG  LEU   247      61.505  89.259  51.474  1.00  0.00           C  
ATOM   3843  CD1 LEU   247      61.144  90.269  52.612  1.00  0.00           C  
ATOM   3844  CD2 LEU   247      60.337  88.479  51.121  1.00  0.00           C  
ATOM   3845  H   LEU   247      63.283  91.703  48.835  1.00  0.00           H  
ATOM   3846  HA  LEU   247      63.556  91.090  51.566  1.00  0.00           H  
ATOM   3847  HB2 LEU   247      61.452  90.736  49.879  1.00  0.00           H  
ATOM   3848  HB3 LEU   247      62.221  89.216  49.492  1.00  0.00           H  
ATOM   3849  HG  LEU   247      62.186  88.497  51.852  1.00  0.00           H  
ATOM   3850 HD11 LEU   247      60.429  89.803  53.291  1.00  0.00           H  
ATOM   3851 HD12 LEU   247      62.061  90.535  53.137  1.00  0.00           H  
ATOM   3852 HD13 LEU   247      60.667  91.145  52.173  1.00  0.00           H  
ATOM   3853 HD21 LEU   247      60.111  87.818  51.959  1.00  0.00           H  
ATOM   3854 HD22 LEU   247      59.636  89.253  50.808  1.00  0.00           H  
ATOM   3855 HD23 LEU   247      60.462  87.800  50.278  1.00  0.00           H  
ATOM   3856  N   PHE   248      64.964  89.320  51.771  1.00  0.00           N  
ATOM   3857  CA  PHE   248      65.905  88.243  52.283  1.00  0.00           C  
ATOM   3858  C   PHE   248      65.333  87.420  53.472  1.00  0.00           C  
ATOM   3859  O   PHE   248      64.790  87.981  54.404  1.00  0.00           O  
ATOM   3860  CB  PHE   248      67.204  88.822  52.825  1.00  0.00           C  
ATOM   3861  CG  PHE   248      68.154  89.512  51.813  1.00  0.00           C  
ATOM   3862  CD1 PHE   248      68.707  88.656  50.860  1.00  0.00           C  
ATOM   3863  CD2 PHE   248      68.281  90.930  51.740  1.00  0.00           C  
ATOM   3864  CE1 PHE   248      69.626  89.139  49.968  1.00  0.00           C  
ATOM   3865  CE2 PHE   248      69.167  91.436  50.787  1.00  0.00           C  
ATOM   3866  CZ  PHE   248      69.956  90.547  50.017  1.00  0.00           C  
ATOM   3867  H   PHE   248      64.470  89.854  52.471  1.00  0.00           H  
ATOM   3868  HA  PHE   248      66.098  87.541  51.472  1.00  0.00           H  
ATOM   3869  HB2 PHE   248      66.971  89.705  53.420  1.00  0.00           H  
ATOM   3870  HB3 PHE   248      67.716  88.081  53.439  1.00  0.00           H  
ATOM   3871  HD1 PHE   248      68.503  87.598  50.926  1.00  0.00           H  
ATOM   3872  HD2 PHE   248      67.767  91.646  52.364  1.00  0.00           H  
ATOM   3873  HE1 PHE   248      70.248  88.597  49.270  1.00  0.00           H  
ATOM   3874  HE2 PHE   248      69.284  92.504  50.680  1.00  0.00           H  
ATOM   3875  HZ  PHE   248      70.660  90.915  49.284  1.00  0.00           H  
ATOM   3876  N   PHE   249      65.285  86.163  53.309  1.00  0.00           N  
ATOM   3877  CA  PHE   249      64.742  85.275  54.364  1.00  0.00           C  
ATOM   3878  C   PHE   249      65.847  84.624  55.245  1.00  0.00           C  
ATOM   3879  O   PHE   249      66.918  84.351  54.784  1.00  0.00           O  
ATOM   3880  CB  PHE   249      63.902  84.172  53.700  1.00  0.00           C  
ATOM   3881  CG  PHE   249      62.609  84.538  53.123  1.00  0.00           C  
ATOM   3882  CD1 PHE   249      62.731  85.156  51.876  1.00  0.00           C  
ATOM   3883  CD2 PHE   249      61.363  84.166  53.655  1.00  0.00           C  
ATOM   3884  CE1 PHE   249      61.591  85.391  51.097  1.00  0.00           C  
ATOM   3885  CE2 PHE   249      60.240  84.416  52.917  1.00  0.00           C  
ATOM   3886  CZ  PHE   249      60.296  84.994  51.613  1.00  0.00           C  
ATOM   3887  H   PHE   249      65.822  85.749  52.561  1.00  0.00           H  
ATOM   3888  HA  PHE   249      64.014  85.770  55.007  1.00  0.00           H  
ATOM   3889  HB2 PHE   249      64.578  83.733  52.966  1.00  0.00           H  
ATOM   3890  HB3 PHE   249      63.706  83.490  54.527  1.00  0.00           H  
ATOM   3891  HD1 PHE   249      63.719  85.322  51.474  1.00  0.00           H  
ATOM   3892  HD2 PHE   249      61.399  83.681  54.619  1.00  0.00           H  
ATOM   3893  HE1 PHE   249      61.611  85.810  50.102  1.00  0.00           H  
ATOM   3894  HE2 PHE   249      59.265  84.254  53.352  1.00  0.00           H  
ATOM   3895  HZ  PHE   249      59.385  85.044  51.035  1.00  0.00           H  
ATOM   3896  N   VAL   250      65.528  84.501  56.527  1.00  0.00           N  
ATOM   3897  CA  VAL   250      66.572  84.178  57.552  1.00  0.00           C  
ATOM   3898  C   VAL   250      66.204  83.084  58.506  1.00  0.00           C  
ATOM   3899  O   VAL   250      65.205  83.257  59.285  1.00  0.00           O  
ATOM   3900  CB  VAL   250      67.030  85.430  58.339  1.00  0.00           C  
ATOM   3901  CG1 VAL   250      68.075  85.157  59.335  1.00  0.00           C  
ATOM   3902  CG2 VAL   250      67.558  86.450  57.319  1.00  0.00           C  
ATOM   3903  H   VAL   250      64.657  84.916  56.824  1.00  0.00           H  
ATOM   3904  HA  VAL   250      67.498  83.837  57.089  1.00  0.00           H  
ATOM   3905  HB  VAL   250      66.132  85.896  58.743  1.00  0.00           H  
ATOM   3906 HG11 VAL   250      68.951  84.691  58.883  1.00  0.00           H  
ATOM   3907 HG12 VAL   250      68.287  86.160  59.707  1.00  0.00           H  
ATOM   3908 HG13 VAL   250      67.642  84.540  60.123  1.00  0.00           H  
ATOM   3909 HG21 VAL   250      66.668  86.793  56.792  1.00  0.00           H  
ATOM   3910 HG22 VAL   250      68.154  87.191  57.853  1.00  0.00           H  
ATOM   3911 HG23 VAL   250      68.223  85.954  56.613  1.00  0.00           H  
ATOM   3912  N   GLU   251      67.101  82.078  58.646  1.00  0.00           N  
ATOM   3913  CA  GLU   251      66.825  80.942  59.539  1.00  0.00           C  
ATOM   3914  C   GLU   251      67.908  80.800  60.670  1.00  0.00           C  
ATOM   3915  O   GLU   251      69.046  80.820  60.372  1.00  0.00           O  
ATOM   3916  CB  GLU   251      66.711  79.641  58.673  1.00  0.00           C  
ATOM   3917  CG  GLU   251      68.049  78.956  58.175  1.00  0.00           C  
ATOM   3918  CD  GLU   251      67.782  77.595  57.408  1.00  0.00           C  
ATOM   3919  OE1 GLU   251      67.034  76.780  57.978  1.00  0.00           O  
ATOM   3920  OE2 GLU   251      68.218  77.418  56.286  1.00  0.00           O1-
ATOM   3921  H   GLU   251      67.982  82.071  58.151  1.00  0.00           H  
ATOM   3922  HA  GLU   251      65.889  81.188  60.043  1.00  0.00           H  
ATOM   3923  HB2 GLU   251      66.298  78.879  59.334  1.00  0.00           H  
ATOM   3924  HB3 GLU   251      66.171  79.837  57.747  1.00  0.00           H  
ATOM   3925  HG2 GLU   251      68.474  79.708  57.510  1.00  0.00           H  
ATOM   3926  HG3 GLU   251      68.775  78.748  58.961  1.00  0.00           H  
ATOM   3927  N   GLY   252      67.495  80.633  61.931  1.00  0.00           N  
ATOM   3928  CA  GLY   252      68.354  80.098  63.018  1.00  0.00           C  
ATOM   3929  C   GLY   252      68.629  78.598  62.843  1.00  0.00           C  
ATOM   3930  O   GLY   252      67.787  77.868  62.300  1.00  0.00           O  
ATOM   3931  H   GLY   252      66.504  80.655  62.126  1.00  0.00           H  
ATOM   3932  HA2 GLY   252      69.347  80.546  62.982  1.00  0.00           H  
ATOM   3933  HA3 GLY   252      67.976  80.247  64.030  1.00  0.00           H  
ATOM   3934  N   LEU   253      69.855  78.147  63.126  1.00  0.00           N  
ATOM   3935  CA  LEU   253      70.164  76.687  62.996  1.00  0.00           C  
ATOM   3936  C   LEU   253      70.283  75.993  64.315  1.00  0.00           C  
ATOM   3937  O   LEU   253      70.116  74.818  64.449  1.00  0.00           O  
ATOM   3938  CB  LEU   253      71.591  76.704  62.280  1.00  0.00           C  
ATOM   3939  CG  LEU   253      71.775  77.477  60.993  1.00  0.00           C  
ATOM   3940  CD1 LEU   253      73.229  77.512  60.640  1.00  0.00           C  
ATOM   3941  CD2 LEU   253      71.095  76.845  59.801  1.00  0.00           C  
ATOM   3942  H   LEU   253      70.716  78.667  63.214  1.00  0.00           H  
ATOM   3943  HA  LEU   253      69.406  76.162  62.415  1.00  0.00           H  
ATOM   3944  HB2 LEU   253      72.315  77.073  63.007  1.00  0.00           H  
ATOM   3945  HB3 LEU   253      71.919  75.675  62.136  1.00  0.00           H  
ATOM   3946  HG  LEU   253      71.426  78.500  61.129  1.00  0.00           H  
ATOM   3947 HD11 LEU   253      73.480  76.494  60.338  1.00  0.00           H  
ATOM   3948 HD12 LEU   253      73.440  78.201  59.822  1.00  0.00           H  
ATOM   3949 HD13 LEU   253      73.866  77.806  61.474  1.00  0.00           H  
ATOM   3950 HD21 LEU   253      71.436  77.178  58.821  1.00  0.00           H  
ATOM   3951 HD22 LEU   253      71.177  75.758  59.805  1.00  0.00           H  
ATOM   3952 HD23 LEU   253      70.042  77.126  59.760  1.00  0.00           H  
ATOM   3953  N   CYS   254      70.541  76.761  65.422  1.00  0.00           N  
ATOM   3954  CA  CYS   254      70.898  76.217  66.795  1.00  0.00           C  
ATOM   3955  C   CYS   254      70.458  77.167  67.929  1.00  0.00           C  
ATOM   3956  O   CYS   254      70.124  78.362  67.752  1.00  0.00           O  
ATOM   3957  CB  CYS   254      72.408  75.912  66.712  1.00  0.00           C  
ATOM   3958  SG  CYS   254      73.366  77.424  66.345  1.00  0.00           S  
ATOM   3959  H   CYS   254      70.577  77.763  65.299  1.00  0.00           H  
ATOM   3960  HA  CYS   254      70.355  75.299  67.016  1.00  0.00           H  
ATOM   3961  HB2 CYS   254      72.633  75.502  67.697  1.00  0.00           H  
ATOM   3962  HB3 CYS   254      72.720  75.156  65.991  1.00  0.00           H  
ATOM   3963  HG  CYS   254      73.627  77.863  67.580  1.00  0.00           H  
ATOM   3964  N   PHE   255      70.308  76.700  69.224  1.00  0.00           N  
ATOM   3965  CA  PHE   255      69.895  77.464  70.353  1.00  0.00           C  
ATOM   3966  C   PHE   255      71.018  78.146  71.184  1.00  0.00           C  
ATOM   3967  O   PHE   255      72.145  77.826  70.933  1.00  0.00           O  
ATOM   3968  CB  PHE   255      69.166  76.486  71.298  1.00  0.00           C  
ATOM   3969  CG  PHE   255      67.814  76.190  70.871  1.00  0.00           C  
ATOM   3970  CD1 PHE   255      66.760  77.089  71.099  1.00  0.00           C  
ATOM   3971  CD2 PHE   255      67.600  75.117  69.931  1.00  0.00           C  
ATOM   3972  CE1 PHE   255      65.535  76.921  70.517  1.00  0.00           C  
ATOM   3973  CE2 PHE   255      66.369  74.985  69.337  1.00  0.00           C  
ATOM   3974  CZ  PHE   255      65.302  75.892  69.640  1.00  0.00           C  
ATOM   3975  H   PHE   255      70.557  75.734  69.383  1.00  0.00           H  
ATOM   3976  HA  PHE   255      69.116  78.162  70.045  1.00  0.00           H  
ATOM   3977  HB2 PHE   255      69.802  75.601  71.279  1.00  0.00           H  
ATOM   3978  HB3 PHE   255      69.153  76.782  72.347  1.00  0.00           H  
ATOM   3979  HD1 PHE   255      66.855  77.926  71.775  1.00  0.00           H  
ATOM   3980  HD2 PHE   255      68.425  74.477  69.654  1.00  0.00           H  
ATOM   3981  HE1 PHE   255      64.800  77.615  70.899  1.00  0.00           H  
ATOM   3982  HE2 PHE   255      66.318  74.146  68.660  1.00  0.00           H  
ATOM   3983  HZ  PHE   255      64.319  75.683  69.244  1.00  0.00           H  
ATOM   3984  N   PRO   256      70.615  78.993  72.130  1.00  0.00           N  
ATOM   3985  CA  PRO   256      71.589  79.578  73.019  1.00  0.00           C  
ATOM   3986  C   PRO   256      72.462  78.458  73.696  1.00  0.00           C  
ATOM   3987  O   PRO   256      71.992  77.362  73.912  1.00  0.00           O  
ATOM   3988  CB  PRO   256      70.836  80.406  74.032  1.00  0.00           C  
ATOM   3989  CG  PRO   256      69.529  80.742  73.339  1.00  0.00           C  
ATOM   3990  CD  PRO   256      69.281  79.580  72.336  1.00  0.00           C  
ATOM   3991  HA  PRO   256      72.203  80.349  72.553  1.00  0.00           H  
ATOM   3992  HB2 PRO   256      70.541  79.742  74.843  1.00  0.00           H  
ATOM   3993  HB3 PRO   256      71.365  81.268  74.439  1.00  0.00           H  
ATOM   3994  HG2 PRO   256      68.649  80.690  73.981  1.00  0.00           H  
ATOM   3995  HG3 PRO   256      69.633  81.660  72.761  1.00  0.00           H  
ATOM   3996  HD2 PRO   256      68.539  78.927  72.796  1.00  0.00           H  
ATOM   3997  HD3 PRO   256      68.979  80.039  71.395  1.00  0.00           H  
ATOM   3998  N   ASP   257      73.649  78.800  74.089  1.00  0.00           N  
ATOM   3999  CA  ASP   257      74.557  77.825  74.848  1.00  0.00           C  
ATOM   4000  C   ASP   257      75.508  78.625  75.677  1.00  0.00           C  
ATOM   4001  O   ASP   257      75.598  79.801  75.630  1.00  0.00           O  
ATOM   4002  CB  ASP   257      75.425  76.947  73.908  1.00  0.00           C  
ATOM   4003  CG  ASP   257      75.974  75.652  74.502  1.00  0.00           C  
ATOM   4004  OD1 ASP   257      76.887  74.947  73.987  1.00  0.00           O  
ATOM   4005  OD2 ASP   257      75.364  75.196  75.532  1.00  0.00           O1-
ATOM   4006  H   ASP   257      74.014  79.729  73.936  1.00  0.00           H  
ATOM   4007  HA  ASP   257      73.949  77.218  75.518  1.00  0.00           H  
ATOM   4008  HB2 ASP   257      74.664  76.634  73.193  1.00  0.00           H  
ATOM   4009  HB3 ASP   257      76.089  77.646  73.399  1.00  0.00           H  
ATOM   4010  N   GLU   258      76.360  77.932  76.458  1.00  0.00           N  
ATOM   4011  CA  GLU   258      77.393  78.565  77.394  1.00  0.00           C  
ATOM   4012  C   GLU   258      78.415  79.314  76.526  1.00  0.00           C  
ATOM   4013  O   GLU   258      78.959  78.752  75.547  1.00  0.00           O  
ATOM   4014  CB  GLU   258      78.139  77.525  78.271  1.00  0.00           C  
ATOM   4015  CG  GLU   258      79.341  78.047  79.097  1.00  0.00           C  
ATOM   4016  CD  GLU   258      78.903  79.045  80.132  1.00  0.00           C  
ATOM   4017  OE1 GLU   258      78.629  78.586  81.279  1.00  0.00           O  
ATOM   4018  OE2 GLU   258      78.880  80.296  79.832  1.00  0.00           O1-
ATOM   4019  H   GLU   258      76.284  76.928  76.539  1.00  0.00           H  
ATOM   4020  HA  GLU   258      76.836  79.270  78.012  1.00  0.00           H  
ATOM   4021  HB2 GLU   258      77.351  77.157  78.928  1.00  0.00           H  
ATOM   4022  HB3 GLU   258      78.404  76.639  77.694  1.00  0.00           H  
ATOM   4023  HG2 GLU   258      79.777  77.180  79.594  1.00  0.00           H  
ATOM   4024  HG3 GLU   258      80.080  78.514  78.446  1.00  0.00           H  
ATOM   4025  N   GLY   259      78.658  80.568  76.785  1.00  0.00           N  
ATOM   4026  CA  GLY   259      79.267  81.424  75.797  1.00  0.00           C  
ATOM   4027  C   GLY   259      78.452  81.887  74.592  1.00  0.00           C  
ATOM   4028  O   GLY   259      79.070  82.672  73.758  1.00  0.00           O  
ATOM   4029  H   GLY   259      78.275  81.006  77.611  1.00  0.00           H  
ATOM   4030  HA2 GLY   259      79.760  82.223  76.351  1.00  0.00           H  
ATOM   4031  HA3 GLY   259      80.120  80.931  75.331  1.00  0.00           H  
ATOM   4032  N   PHE   260      77.125  81.750  74.576  1.00  0.00           N  
ATOM   4033  CA  PHE   260      76.207  82.231  73.448  1.00  0.00           C  
ATOM   4034  C   PHE   260      74.801  82.668  73.857  1.00  0.00           C  
ATOM   4035  O   PHE   260      73.881  81.902  74.018  1.00  0.00           O  
ATOM   4036  CB  PHE   260      76.141  81.093  72.376  1.00  0.00           C  
ATOM   4037  CG  PHE   260      75.306  81.403  71.108  1.00  0.00           C  
ATOM   4038  CD1 PHE   260      75.415  82.579  70.400  1.00  0.00           C  
ATOM   4039  CD2 PHE   260      74.328  80.509  70.757  1.00  0.00           C  
ATOM   4040  CE1 PHE   260      74.471  82.999  69.536  1.00  0.00           C  
ATOM   4041  CE2 PHE   260      73.338  80.914  69.809  1.00  0.00           C  
ATOM   4042  CZ  PHE   260      73.383  82.199  69.167  1.00  0.00           C  
ATOM   4043  H   PHE   260      76.799  81.096  75.273  1.00  0.00           H  
ATOM   4044  HA  PHE   260      76.598  83.108  72.932  1.00  0.00           H  
ATOM   4045  HB2 PHE   260      77.179  80.928  72.089  1.00  0.00           H  
ATOM   4046  HB3 PHE   260      75.808  80.174  72.858  1.00  0.00           H  
ATOM   4047  HD1 PHE   260      76.208  83.243  70.708  1.00  0.00           H  
ATOM   4048  HD2 PHE   260      74.194  79.530  71.192  1.00  0.00           H  
ATOM   4049  HE1 PHE   260      74.606  83.947  69.038  1.00  0.00           H  
ATOM   4050  HE2 PHE   260      72.515  80.255  69.576  1.00  0.00           H  
ATOM   4051  HZ  PHE   260      72.679  82.524  68.414  1.00  0.00           H  
ATOM   4052  N   SER   261      74.607  84.001  74.049  1.00  0.00           N  
ATOM   4053  CA  SER   261      73.423  84.692  74.559  1.00  0.00           C  
ATOM   4054  C   SER   261      72.190  84.591  73.686  1.00  0.00           C  
ATOM   4055  O   SER   261      71.081  84.943  74.137  1.00  0.00           O  
ATOM   4056  CB  SER   261      73.774  86.171  74.683  1.00  0.00           C  
ATOM   4057  OG  SER   261      73.898  86.763  73.395  1.00  0.00           O  
ATOM   4058  H   SER   261      75.452  84.548  74.122  1.00  0.00           H  
ATOM   4059  HA  SER   261      73.169  84.289  75.539  1.00  0.00           H  
ATOM   4060  HB2 SER   261      72.985  86.665  75.249  1.00  0.00           H  
ATOM   4061  HB3 SER   261      74.694  86.275  75.260  1.00  0.00           H  
ATOM   4062  HG  SER   261      74.797  87.086  73.297  1.00  0.00           H  
ATOM   4063  N   GLY   262      72.361  84.122  72.435  1.00  0.00           N  
ATOM   4064  CA  GLY   262      71.378  84.194  71.370  1.00  0.00           C  
ATOM   4065  C   GLY   262      71.684  85.198  70.234  1.00  0.00           C  
ATOM   4066  O   GLY   262      71.113  85.019  69.140  1.00  0.00           O  
ATOM   4067  H   GLY   262      73.198  83.580  72.272  1.00  0.00           H  
ATOM   4068  HA2 GLY   262      71.274  83.222  70.886  1.00  0.00           H  
ATOM   4069  HA3 GLY   262      70.426  84.310  71.889  1.00  0.00           H  
ATOM   4070  N   LEU   263      72.611  86.165  70.464  1.00  0.00           N  
ATOM   4071  CA  LEU   263      72.833  87.209  69.519  1.00  0.00           C  
ATOM   4072  C   LEU   263      73.590  87.097  68.184  1.00  0.00           C  
ATOM   4073  O   LEU   263      74.725  86.613  68.277  1.00  0.00           O  
ATOM   4074  CB  LEU   263      73.482  88.388  70.257  1.00  0.00           C  
ATOM   4075  CG  LEU   263      72.649  89.003  71.415  1.00  0.00           C  
ATOM   4076  CD1 LEU   263      73.510  89.816  72.424  1.00  0.00           C  
ATOM   4077  CD2 LEU   263      71.602  89.943  70.827  1.00  0.00           C  
ATOM   4078  H   LEU   263      72.995  86.122  71.397  1.00  0.00           H  
ATOM   4079  HA  LEU   263      71.899  87.676  69.206  1.00  0.00           H  
ATOM   4080  HB2 LEU   263      74.468  88.046  70.573  1.00  0.00           H  
ATOM   4081  HB3 LEU   263      73.751  89.165  69.541  1.00  0.00           H  
ATOM   4082  HG  LEU   263      72.200  88.273  72.089  1.00  0.00           H  
ATOM   4083 HD11 LEU   263      72.830  90.015  73.252  1.00  0.00           H  
ATOM   4084 HD12 LEU   263      74.287  89.169  72.830  1.00  0.00           H  
ATOM   4085 HD13 LEU   263      73.855  90.635  71.793  1.00  0.00           H  
ATOM   4086 HD21 LEU   263      70.980  89.540  70.029  1.00  0.00           H  
ATOM   4087 HD22 LEU   263      71.002  90.247  71.685  1.00  0.00           H  
ATOM   4088 HD23 LEU   263      72.189  90.808  70.519  1.00  0.00           H  
ATOM   4089  N   VAL   264      72.977  87.489  67.013  1.00  0.00           N  
ATOM   4090  CA  VAL   264      73.493  87.194  65.610  1.00  0.00           C  
ATOM   4091  C   VAL   264      73.261  88.415  64.679  1.00  0.00           C  
ATOM   4092  O   VAL   264      72.125  88.965  64.714  1.00  0.00           O  
ATOM   4093  CB  VAL   264      72.986  85.876  64.951  1.00  0.00           C  
ATOM   4094  CG1 VAL   264      73.153  84.737  66.042  1.00  0.00           C  
ATOM   4095  CG2 VAL   264      71.487  85.916  64.696  1.00  0.00           C  
ATOM   4096  H   VAL   264      72.026  87.806  67.132  1.00  0.00           H  
ATOM   4097  HA  VAL   264      74.557  87.009  65.755  1.00  0.00           H  
ATOM   4098  HB  VAL   264      73.504  85.517  64.062  1.00  0.00           H  
ATOM   4099 HG11 VAL   264      72.405  84.741  66.835  1.00  0.00           H  
ATOM   4100 HG12 VAL   264      72.986  83.866  65.408  1.00  0.00           H  
ATOM   4101 HG13 VAL   264      74.180  84.747  66.408  1.00  0.00           H  
ATOM   4102 HG21 VAL   264      71.247  86.527  63.826  1.00  0.00           H  
ATOM   4103 HG22 VAL   264      71.162  84.922  64.388  1.00  0.00           H  
ATOM   4104 HG23 VAL   264      70.990  86.119  65.645  1.00  0.00           H  
ATOM   4105  N   SER   265      74.293  88.812  63.894  1.00  0.00           N  
ATOM   4106  CA  SER   265      74.304  90.117  63.220  1.00  0.00           C  
ATOM   4107  C   SER   265      74.862  90.073  61.807  1.00  0.00           C  
ATOM   4108  O   SER   265      75.813  89.379  61.457  1.00  0.00           O  
ATOM   4109  CB  SER   265      75.087  91.166  64.031  1.00  0.00           C  
ATOM   4110  OG  SER   265      75.271  92.328  63.186  1.00  0.00           O  
ATOM   4111  H   SER   265      75.141  88.273  63.992  1.00  0.00           H  
ATOM   4112  HA  SER   265      73.263  90.401  63.065  1.00  0.00           H  
ATOM   4113  HB2 SER   265      74.617  91.427  64.979  1.00  0.00           H  
ATOM   4114  HB3 SER   265      76.045  90.667  64.175  1.00  0.00           H  
ATOM   4115  HG  SER   265      74.377  92.676  63.225  1.00  0.00           H  
ATOM   4116  N   ILE   266      74.182  90.805  60.832  1.00  0.00           N  
ATOM   4117  CA  ILE   266      74.394  90.734  59.412  1.00  0.00           C  
ATOM   4118  C   ILE   266      74.554  92.259  59.018  1.00  0.00           C  
ATOM   4119  O   ILE   266      73.718  93.158  59.385  1.00  0.00           O  
ATOM   4120  CB  ILE   266      73.185  90.027  58.773  1.00  0.00           C  
ATOM   4121  CG1 ILE   266      73.025  88.553  59.415  1.00  0.00           C  
ATOM   4122  CG2 ILE   266      73.392  89.980  57.195  1.00  0.00           C  
ATOM   4123  CD1 ILE   266      71.972  87.824  58.621  1.00  0.00           C  
ATOM   4124  H   ILE   266      73.554  91.559  61.072  1.00  0.00           H  
ATOM   4125  HA  ILE   266      75.323  90.203  59.205  1.00  0.00           H  
ATOM   4126  HB  ILE   266      72.288  90.620  58.948  1.00  0.00           H  
ATOM   4127 HG12 ILE   266      73.952  87.980  59.391  1.00  0.00           H  
ATOM   4128 HG13 ILE   266      72.752  88.613  60.469  1.00  0.00           H  
ATOM   4129 HG21 ILE   266      73.614  90.970  56.796  1.00  0.00           H  
ATOM   4130 HG22 ILE   266      74.265  89.357  57.004  1.00  0.00           H  
ATOM   4131 HG23 ILE   266      72.396  89.744  56.818  1.00  0.00           H  
ATOM   4132 HD11 ILE   266      72.316  87.525  57.630  1.00  0.00           H  
ATOM   4133 HD12 ILE   266      71.515  87.045  59.232  1.00  0.00           H  
ATOM   4134 HD13 ILE   266      71.079  88.438  58.503  1.00  0.00           H  
ATOM   4135  N   HIE   267      75.542  92.485  58.228  1.00  0.00           N  
ATOM   4136  CA  HIE   267      76.011  93.810  57.731  1.00  0.00           C  
ATOM   4137  C   HIE   267      76.088  94.000  56.262  1.00  0.00           C  
ATOM   4138  O   HIE   267      76.152  93.048  55.522  1.00  0.00           O  
ATOM   4139  CB  HIE   267      77.447  93.982  58.278  1.00  0.00           C  
ATOM   4140  CG  HIE   267      77.663  93.768  59.754  1.00  0.00           C  
ATOM   4141  CD2 HIE   267      77.912  92.556  60.349  1.00  0.00           C  
ATOM   4142  ND1 HIE   267      77.908  94.800  60.675  1.00  0.00           N  
ATOM   4143  CE1 HIE   267      78.250  94.216  61.828  1.00  0.00           C  
ATOM   4144  NE2 HIE   267      78.256  92.873  61.643  1.00  0.00           N  
ATOM   4145  H   HIE   267      76.094  91.672  57.994  1.00  0.00           H  
ATOM   4146  HA  HIE   267      75.442  94.657  58.114  1.00  0.00           H  
ATOM   4147  HB2 HIE   267      78.084  93.265  57.760  1.00  0.00           H  
ATOM   4148  HB3 HIE   267      77.771  94.985  58.000  1.00  0.00           H  
ATOM   4149  HD2 HIE   267      77.948  91.652  59.760  1.00  0.00           H  
ATOM   4150  HE1 HIE   267      78.394  94.677  62.794  1.00  0.00           H  
ATOM   4151  HE2 HIE   267      78.614  92.184  62.289  1.00  0.00           H  
ATOM   4152  N   VAL   268      76.043  95.244  55.782  1.00  0.00           N  
ATOM   4153  CA  VAL   268      76.312  95.549  54.351  1.00  0.00           C  
ATOM   4154  C   VAL   268      77.126  96.810  54.333  1.00  0.00           C  
ATOM   4155  O   VAL   268      76.875  97.737  55.097  1.00  0.00           O  
ATOM   4156  CB  VAL   268      74.979  95.675  53.645  1.00  0.00           C  
ATOM   4157  CG1 VAL   268      74.082  96.880  54.105  1.00  0.00           C  
ATOM   4158  CG2 VAL   268      75.123  95.872  52.149  1.00  0.00           C  
ATOM   4159  H   VAL   268      75.842  96.015  56.402  1.00  0.00           H  
ATOM   4160  HA  VAL   268      76.921  94.741  53.948  1.00  0.00           H  
ATOM   4161  HB  VAL   268      74.516  94.728  53.923  1.00  0.00           H  
ATOM   4162 HG11 VAL   268      74.503  97.851  53.847  1.00  0.00           H  
ATOM   4163 HG12 VAL   268      73.084  96.731  53.694  1.00  0.00           H  
ATOM   4164 HG13 VAL   268      74.112  96.840  55.194  1.00  0.00           H  
ATOM   4165 HG21 VAL   268      74.170  95.660  51.663  1.00  0.00           H  
ATOM   4166 HG22 VAL   268      75.361  96.919  51.964  1.00  0.00           H  
ATOM   4167 HG23 VAL   268      75.806  95.183  51.651  1.00  0.00           H  
ATOM   4168  N   SER   269      77.888  96.915  53.234  1.00  0.00           N  
ATOM   4169  CA  SER   269      78.762  98.085  53.020  1.00  0.00           C  
ATOM   4170  C   SER   269      78.805  98.611  51.574  1.00  0.00           C  
ATOM   4171  O   SER   269      78.560  97.829  50.639  1.00  0.00           O  
ATOM   4172  CB  SER   269      80.054  97.791  53.646  1.00  0.00           C  
ATOM   4173  OG  SER   269      81.016  98.840  53.789  1.00  0.00           O  
ATOM   4174  H   SER   269      77.924  96.262  52.464  1.00  0.00           H  
ATOM   4175  HA  SER   269      78.419  98.882  53.679  1.00  0.00           H  
ATOM   4176  HB2 SER   269      79.893  97.431  54.662  1.00  0.00           H  
ATOM   4177  HB3 SER   269      80.379  96.922  53.073  1.00  0.00           H  
ATOM   4178  HG  SER   269      80.637  99.470  54.408  1.00  0.00           H  
ATOM   4179  N   LEU   270      79.171  99.866  51.389  1.00  0.00           N  
ATOM   4180  CA  LEU   270      79.611 100.427  50.132  1.00  0.00           C  
ATOM   4181  C   LEU   270      81.138 100.508  50.052  1.00  0.00           C  
ATOM   4182  O   LEU   270      81.724 101.325  50.800  1.00  0.00           O  
ATOM   4183  CB  LEU   270      78.933 101.744  49.917  1.00  0.00           C  
ATOM   4184  CG  LEU   270      79.190 102.669  48.755  1.00  0.00           C  
ATOM   4185  CD1 LEU   270      79.352 101.963  47.363  1.00  0.00           C  
ATOM   4186  CD2 LEU   270      78.050 103.750  48.709  1.00  0.00           C  
ATOM   4187  H   LEU   270      79.202 100.475  52.195  1.00  0.00           H  
ATOM   4188  HA  LEU   270      79.192  99.818  49.331  1.00  0.00           H  
ATOM   4189  HB2 LEU   270      77.863 101.586  50.057  1.00  0.00           H  
ATOM   4190  HB3 LEU   270      79.079 102.331  50.824  1.00  0.00           H  
ATOM   4191  HG  LEU   270      80.135 103.189  48.910  1.00  0.00           H  
ATOM   4192 HD11 LEU   270      79.316 102.709  46.569  1.00  0.00           H  
ATOM   4193 HD12 LEU   270      80.324 101.488  47.231  1.00  0.00           H  
ATOM   4194 HD13 LEU   270      78.532 101.266  47.188  1.00  0.00           H  
ATOM   4195 HD21 LEU   270      78.052 104.439  47.864  1.00  0.00           H  
ATOM   4196 HD22 LEU   270      77.094 103.227  48.723  1.00  0.00           H  
ATOM   4197 HD23 LEU   270      78.044 104.312  49.643  1.00  0.00           H  
ATOM   4198  N   LEU   271      81.782  99.767  49.153  1.00  0.00           N  
ATOM   4199  CA  LEU   271      83.211  99.698  48.970  1.00  0.00           C  
ATOM   4200  C   LEU   271      83.707 100.617  47.835  1.00  0.00           C  
ATOM   4201  O   LEU   271      83.353 100.501  46.618  1.00  0.00           O  
ATOM   4202  CB  LEU   271      83.563  98.261  48.605  1.00  0.00           C  
ATOM   4203  CG  LEU   271      82.988  97.174  49.565  1.00  0.00           C  
ATOM   4204  CD1 LEU   271      83.456  95.785  49.108  1.00  0.00           C  
ATOM   4205  CD2 LEU   271      83.407  97.368  51.026  1.00  0.00           C  
ATOM   4206  H   LEU   271      81.196  99.223  48.537  1.00  0.00           H  
ATOM   4207  HA  LEU   271      83.682  99.862  49.939  1.00  0.00           H  
ATOM   4208  HB2 LEU   271      83.167  98.030  47.616  1.00  0.00           H  
ATOM   4209  HB3 LEU   271      84.650  98.194  48.566  1.00  0.00           H  
ATOM   4210  HG  LEU   271      81.898  97.134  49.548  1.00  0.00           H  
ATOM   4211 HD11 LEU   271      83.112  95.038  49.824  1.00  0.00           H  
ATOM   4212 HD12 LEU   271      83.246  95.697  48.042  1.00  0.00           H  
ATOM   4213 HD13 LEU   271      84.544  95.854  49.105  1.00  0.00           H  
ATOM   4214 HD21 LEU   271      83.081  96.492  51.587  1.00  0.00           H  
ATOM   4215 HD22 LEU   271      84.467  97.596  51.140  1.00  0.00           H  
ATOM   4216 HD23 LEU   271      82.898  98.237  51.443  1.00  0.00           H  
ATOM   4217  N   GLU   272      84.659 101.442  48.165  1.00  0.00           N  
ATOM   4218  CA  GLU   272      85.008 102.556  47.239  1.00  0.00           C  
ATOM   4219  C   GLU   272      86.197 102.141  46.284  1.00  0.00           C  
ATOM   4220  O   GLU   272      87.249 101.737  46.745  1.00  0.00           O  
ATOM   4221  CB  GLU   272      85.453 103.733  48.094  1.00  0.00           C  
ATOM   4222  CG  GLU   272      85.888 104.999  47.321  1.00  0.00           C  
ATOM   4223  CD  GLU   272      86.589 106.067  48.233  1.00  0.00           C  
ATOM   4224  OE1 GLU   272      87.721 105.733  48.657  1.00  0.00           O  
ATOM   4225  OE2 GLU   272      85.888 107.069  48.530  1.00  0.00           O1-
ATOM   4226  H   GLU   272      84.808 101.643  49.144  1.00  0.00           H  
ATOM   4227  HA  GLU   272      84.116 102.795  46.661  1.00  0.00           H  
ATOM   4228  HB2 GLU   272      84.601 103.816  48.768  1.00  0.00           H  
ATOM   4229  HB3 GLU   272      86.307 103.420  48.695  1.00  0.00           H  
ATOM   4230  HG2 GLU   272      86.632 104.707  46.579  1.00  0.00           H  
ATOM   4231  HG3 GLU   272      85.082 105.554  46.841  1.00  0.00           H  
ATOM   4232  N   TYR   273      85.955 102.333  45.014  1.00  0.00           N  
ATOM   4233  CA  TYR   273      87.047 102.291  43.968  1.00  0.00           C  
ATOM   4234  C   TYR   273      87.667 103.715  43.866  1.00  0.00           C  
ATOM   4235  O   TYR   273      86.936 104.703  43.884  1.00  0.00           O  
ATOM   4236  CB  TYR   273      86.405 101.838  42.566  1.00  0.00           C  
ATOM   4237  CG  TYR   273      87.376 101.692  41.426  1.00  0.00           C  
ATOM   4238  CD1 TYR   273      87.501 102.734  40.427  1.00  0.00           C  
ATOM   4239  CD2 TYR   273      88.061 100.448  41.282  1.00  0.00           C  
ATOM   4240  CE1 TYR   273      88.364 102.455  39.337  1.00  0.00           C  
ATOM   4241  CE2 TYR   273      88.900 100.247  40.193  1.00  0.00           C  
ATOM   4242  CZ  TYR   273      89.004 101.222  39.184  1.00  0.00           C  
ATOM   4243  OH  TYR   273      89.803 100.938  38.144  1.00  0.00           O  
ATOM   4244  H   TYR   273      85.046 102.664  44.722  1.00  0.00           H  
ATOM   4245  HA  TYR   273      87.862 101.631  44.265  1.00  0.00           H  
ATOM   4246  HB2 TYR   273      85.972 100.867  42.807  1.00  0.00           H  
ATOM   4247  HB3 TYR   273      85.646 102.604  42.409  1.00  0.00           H  
ATOM   4248  HD1 TYR   273      86.880 103.617  40.460  1.00  0.00           H  
ATOM   4249  HD2 TYR   273      88.002  99.648  42.006  1.00  0.00           H  
ATOM   4250  HE1 TYR   273      88.409 103.120  38.487  1.00  0.00           H  
ATOM   4251  HE2 TYR   273      89.429  99.306  40.148  1.00  0.00           H  
ATOM   4252  HH  TYR   273      89.643 101.502  37.383  1.00  0.00           H  
ATOM   4253  N   MET   274      89.004 103.861  43.694  1.00  0.00           N  
ATOM   4254  CA  MET   274      89.807 104.991  43.676  1.00  0.00           C  
ATOM   4255  C   MET   274      90.713 105.091  42.385  1.00  0.00           C  
ATOM   4256  O   MET   274      90.661 106.084  41.652  1.00  0.00           O  
ATOM   4257  CB  MET   274      90.672 105.123  44.927  1.00  0.00           C  
ATOM   4258  CG  MET   274      91.350 106.540  45.200  1.00  0.00           C  
ATOM   4259  SD  MET   274      92.568 107.034  43.904  1.00  0.00           S  
ATOM   4260  CE  MET   274      93.210 108.561  44.763  1.00  0.00           C  
ATOM   4261  H   MET   274      89.560 103.027  43.567  1.00  0.00           H  
ATOM   4262  HA  MET   274      89.185 105.886  43.701  1.00  0.00           H  
ATOM   4263  HB2 MET   274      90.184 104.741  45.824  1.00  0.00           H  
ATOM   4264  HB3 MET   274      91.503 104.432  44.787  1.00  0.00           H  
ATOM   4265  HG2 MET   274      90.545 107.232  45.449  1.00  0.00           H  
ATOM   4266  HG3 MET   274      91.853 106.533  46.167  1.00  0.00           H  
ATOM   4267  HE1 MET   274      92.613 109.454  44.581  1.00  0.00           H  
ATOM   4268  HE2 MET   274      93.196 108.482  45.850  1.00  0.00           H  
ATOM   4269  HE3 MET   274      94.241 108.728  44.452  1.00  0.00           H  
ATOM   4270  N   ALA   275      91.559 104.105  42.128  1.00  0.00           N  
ATOM   4271  CA  ALA   275      92.459 103.983  40.918  1.00  0.00           C  
ATOM   4272  C   ALA   275      92.705 102.495  40.623  1.00  0.00           C  
ATOM   4273  O   ALA   275      92.329 101.646  41.414  1.00  0.00           O  
ATOM   4274  CB  ALA   275      93.775 104.685  41.284  1.00  0.00           C  
ATOM   4275  H   ALA   275      91.582 103.274  42.702  1.00  0.00           H  
ATOM   4276  HA  ALA   275      91.978 104.400  40.033  1.00  0.00           H  
ATOM   4277  HB1 ALA   275      93.598 105.749  41.443  1.00  0.00           H  
ATOM   4278  HB2 ALA   275      94.122 104.341  42.258  1.00  0.00           H  
ATOM   4279  HB3 ALA   275      94.494 104.592  40.471  1.00  0.00           H  
ATOM   4280  N   GLN   276      93.373 102.221  39.523  1.00  0.00           N  
ATOM   4281  CA  GLN   276      93.427 100.830  38.997  1.00  0.00           C  
ATOM   4282  C   GLN   276      94.182  99.849  39.944  1.00  0.00           C  
ATOM   4283  O   GLN   276      95.339 100.046  40.388  1.00  0.00           O  
ATOM   4284  CB  GLN   276      94.069 100.924  37.641  1.00  0.00           C  
ATOM   4285  CG  GLN   276      94.253  99.618  36.916  1.00  0.00           C  
ATOM   4286  CD  GLN   276      92.981  99.316  36.171  1.00  0.00           C  
ATOM   4287  NE2 GLN   276      92.414  98.150  36.216  1.00  0.00           N  
ATOM   4288  OE1 GLN   276      92.345 100.144  35.471  1.00  0.00           O  
ATOM   4289  H   GLN   276      93.630 102.971  38.897  1.00  0.00           H  
ATOM   4290  HA  GLN   276      92.383 100.516  38.983  1.00  0.00           H  
ATOM   4291  HB2 GLN   276      93.477 101.637  37.066  1.00  0.00           H  
ATOM   4292  HB3 GLN   276      95.058 101.355  37.799  1.00  0.00           H  
ATOM   4293  HG2 GLN   276      95.133  99.820  36.305  1.00  0.00           H  
ATOM   4294  HG3 GLN   276      94.629  98.898  37.643  1.00  0.00           H  
ATOM   4295 HE21 GLN   276      91.636  98.008  35.589  1.00  0.00           H  
ATOM   4296 HE22 GLN   276      92.756  97.405  36.806  1.00  0.00           H  
ATOM   4297  N   ASP   277      93.560  98.659  40.106  1.00  0.00           N  
ATOM   4298  CA  ASP   277      93.731  97.545  40.982  1.00  0.00           C  
ATOM   4299  C   ASP   277      94.025  97.961  42.500  1.00  0.00           C  
ATOM   4300  O   ASP   277      94.357  97.135  43.323  1.00  0.00           O  
ATOM   4301  CB  ASP   277      94.756  96.523  40.473  1.00  0.00           C  
ATOM   4302  CG  ASP   277      94.293  95.986  39.049  1.00  0.00           C  
ATOM   4303  OD1 ASP   277      95.162  95.513  38.249  1.00  0.00           O  
ATOM   4304  OD2 ASP   277      93.104  96.053  38.661  1.00  0.00           O1-
ATOM   4305  H   ASP   277      92.664  98.645  39.640  1.00  0.00           H  
ATOM   4306  HA  ASP   277      92.774  97.025  41.024  1.00  0.00           H  
ATOM   4307  HB2 ASP   277      95.693  97.054  40.303  1.00  0.00           H  
ATOM   4308  HB3 ASP   277      94.953  95.682  41.138  1.00  0.00           H  
ATOM   4309  N   ILE   278      93.851  99.261  42.784  1.00  0.00           N  
ATOM   4310  CA  ILE   278      94.090  99.746  44.179  1.00  0.00           C  
ATOM   4311  C   ILE   278      92.921  99.339  45.187  1.00  0.00           C  
ATOM   4312  O   ILE   278      91.812  99.693  44.881  1.00  0.00           O  
ATOM   4313  CB  ILE   278      94.479 101.270  44.198  1.00  0.00           C  
ATOM   4314  CG1 ILE   278      95.716 101.599  43.338  1.00  0.00           C  
ATOM   4315  CG2 ILE   278      94.713 101.711  45.712  1.00  0.00           C  
ATOM   4316  CD1 ILE   278      96.908 100.716  43.395  1.00  0.00           C  
ATOM   4317  H   ILE   278      93.469  99.819  42.033  1.00  0.00           H  
ATOM   4318  HA  ILE   278      94.866  99.126  44.627  1.00  0.00           H  
ATOM   4319  HB  ILE   278      93.608 101.803  43.817  1.00  0.00           H  
ATOM   4320 HG12 ILE   278      95.487 101.650  42.274  1.00  0.00           H  
ATOM   4321 HG13 ILE   278      95.983 102.634  43.554  1.00  0.00           H  
ATOM   4322 HG21 ILE   278      95.478 101.071  46.153  1.00  0.00           H  
ATOM   4323 HG22 ILE   278      95.147 102.705  45.819  1.00  0.00           H  
ATOM   4324 HG23 ILE   278      93.819 101.656  46.333  1.00  0.00           H  
ATOM   4325 HD11 ILE   278      97.260 100.721  44.427  1.00  0.00           H  
ATOM   4326 HD12 ILE   278      96.705  99.719  43.006  1.00  0.00           H  
ATOM   4327 HD13 ILE   278      97.796 101.020  42.841  1.00  0.00           H  
ATOM   4328  N   PRO   279      93.159  98.577  46.317  1.00  0.00           N  
ATOM   4329  CA  PRO   279      92.040  98.036  47.093  1.00  0.00           C  
ATOM   4330  C   PRO   279      91.003  98.975  47.636  1.00  0.00           C  
ATOM   4331  O   PRO   279      91.176 100.156  47.821  1.00  0.00           O  
ATOM   4332  CB  PRO   279      92.791  97.461  48.310  1.00  0.00           C  
ATOM   4333  CG  PRO   279      94.159  97.147  47.861  1.00  0.00           C  
ATOM   4334  CD  PRO   279      94.424  98.300  46.935  1.00  0.00           C  
ATOM   4335  HA  PRO   279      91.549  97.241  46.533  1.00  0.00           H  
ATOM   4336  HB2 PRO   279      92.907  98.259  49.042  1.00  0.00           H  
ATOM   4337  HB3 PRO   279      92.290  96.571  48.691  1.00  0.00           H  
ATOM   4338  HG2 PRO   279      94.888  96.941  48.646  1.00  0.00           H  
ATOM   4339  HG3 PRO   279      94.064  96.221  47.294  1.00  0.00           H  
ATOM   4340  HD2 PRO   279      94.770  99.176  47.484  1.00  0.00           H  
ATOM   4341  HD3 PRO   279      95.188  97.936  46.248  1.00  0.00           H  
ATOM   4342  N   LEU   280      89.950  98.395  48.149  1.00  0.00           N  
ATOM   4343  CA  LEU   280      88.653  99.043  48.299  1.00  0.00           C  
ATOM   4344  C   LEU   280      88.316  99.501  49.740  1.00  0.00           C  
ATOM   4345  O   LEU   280      88.478  98.725  50.692  1.00  0.00           O  
ATOM   4346  CB  LEU   280      87.443  98.295  47.816  1.00  0.00           C  
ATOM   4347  CG  LEU   280      87.488  97.861  46.323  1.00  0.00           C  
ATOM   4348  CD1 LEU   280      86.176  97.071  46.051  1.00  0.00           C  
ATOM   4349  CD2 LEU   280      87.585  98.918  45.283  1.00  0.00           C  
ATOM   4350  H   LEU   280      89.884  97.389  48.100  1.00  0.00           H  
ATOM   4351  HA  LEU   280      88.745  99.972  47.737  1.00  0.00           H  
ATOM   4352  HB2 LEU   280      87.262  97.380  48.379  1.00  0.00           H  
ATOM   4353  HB3 LEU   280      86.619  99.008  47.775  1.00  0.00           H  
ATOM   4354  HG  LEU   280      88.326  97.186  46.151  1.00  0.00           H  
ATOM   4355 HD11 LEU   280      86.089  96.289  46.805  1.00  0.00           H  
ATOM   4356 HD12 LEU   280      85.288  97.702  45.998  1.00  0.00           H  
ATOM   4357 HD13 LEU   280      86.331  96.478  45.149  1.00  0.00           H  
ATOM   4358 HD21 LEU   280      88.532  99.456  45.263  1.00  0.00           H  
ATOM   4359 HD22 LEU   280      87.305  98.544  44.298  1.00  0.00           H  
ATOM   4360 HD23 LEU   280      86.817  99.684  45.388  1.00  0.00           H  
ATOM   4361  N   THR   281      87.765 100.726  49.864  1.00  0.00           N  
ATOM   4362  CA  THR   281      87.363 101.338  51.197  1.00  0.00           C  
ATOM   4363  C   THR   281      85.924 101.284  51.616  1.00  0.00           C  
ATOM   4364  O   THR   281      85.042 101.754  50.904  1.00  0.00           O  
ATOM   4365  CB  THR   281      87.778 102.807  51.318  1.00  0.00           C  
ATOM   4366  CG2 THR   281      87.499 103.564  52.541  1.00  0.00           C  
ATOM   4367  OG1 THR   281      89.140 102.795  51.069  1.00  0.00           O  
ATOM   4368  H   THR   281      87.964 101.404  49.142  1.00  0.00           H  
ATOM   4369  HA  THR   281      87.911 100.774  51.952  1.00  0.00           H  
ATOM   4370  HB  THR   281      87.339 103.433  50.541  1.00  0.00           H  
ATOM   4371  HG1 THR   281      89.385 102.988  50.161  1.00  0.00           H  
ATOM   4372 HG21 THR   281      88.123 104.451  52.654  1.00  0.00           H  
ATOM   4373 HG22 THR   281      86.448 103.851  52.567  1.00  0.00           H  
ATOM   4374 HG23 THR   281      87.689 102.923  53.401  1.00  0.00           H  
ATOM   4375  N   PRO   282      85.612 100.858  52.863  1.00  0.00           N  
ATOM   4376  CA  PRO   282      84.199 100.953  53.245  1.00  0.00           C  
ATOM   4377  C   PRO   282      83.939 102.380  53.613  1.00  0.00           C  
ATOM   4378  O   PRO   282      84.484 102.837  54.599  1.00  0.00           O  
ATOM   4379  CB  PRO   282      84.118 100.025  54.430  1.00  0.00           C  
ATOM   4380  CG  PRO   282      85.371  99.098  54.381  1.00  0.00           C  
ATOM   4381  CD  PRO   282      86.378 100.034  53.721  1.00  0.00           C  
ATOM   4382  HA  PRO   282      83.539 100.629  52.440  1.00  0.00           H  
ATOM   4383  HB2 PRO   282      84.084 100.511  55.406  1.00  0.00           H  
ATOM   4384  HB3 PRO   282      83.320  99.284  54.387  1.00  0.00           H  
ATOM   4385  HG2 PRO   282      85.717  98.962  55.406  1.00  0.00           H  
ATOM   4386  HG3 PRO   282      85.172  98.278  53.690  1.00  0.00           H  
ATOM   4387  HD2 PRO   282      86.917 100.597  54.482  1.00  0.00           H  
ATOM   4388  HD3 PRO   282      87.095  99.439  53.156  1.00  0.00           H  
ATOM   4389  N   ILE   283      83.169 103.156  52.907  1.00  0.00           N  
ATOM   4390  CA  ILE   283      82.893 104.624  53.184  1.00  0.00           C  
ATOM   4391  C   ILE   283      81.545 104.703  54.045  1.00  0.00           C  
ATOM   4392  O   ILE   283      81.104 105.773  54.352  1.00  0.00           O  
ATOM   4393  CB  ILE   283      82.871 105.391  51.813  1.00  0.00           C  
ATOM   4394  CG1 ILE   283      81.970 104.822  50.707  1.00  0.00           C  
ATOM   4395  CG2 ILE   283      84.279 105.512  51.339  1.00  0.00           C  
ATOM   4396  CD1 ILE   283      81.228 105.764  49.857  1.00  0.00           C  
ATOM   4397  H   ILE   283      82.945 102.825  51.980  1.00  0.00           H  
ATOM   4398  HA  ILE   283      83.750 105.090  53.670  1.00  0.00           H  
ATOM   4399  HB  ILE   283      82.458 106.368  52.065  1.00  0.00           H  
ATOM   4400 HG12 ILE   283      82.685 104.296  50.075  1.00  0.00           H  
ATOM   4401 HG13 ILE   283      81.272 104.109  51.144  1.00  0.00           H  
ATOM   4402 HG21 ILE   283      84.334 106.084  50.413  1.00  0.00           H  
ATOM   4403 HG22 ILE   283      84.991 105.841  52.096  1.00  0.00           H  
ATOM   4404 HG23 ILE   283      84.683 104.539  51.060  1.00  0.00           H  
ATOM   4405 HD11 ILE   283      80.472 105.326  49.205  1.00  0.00           H  
ATOM   4406 HD12 ILE   283      80.670 106.512  50.421  1.00  0.00           H  
ATOM   4407 HD13 ILE   283      81.915 106.234  49.153  1.00  0.00           H  
ATOM   4408  N   PHE   284      80.821 103.533  54.236  1.00  0.00           N  
ATOM   4409  CA  PHE   284      79.486 103.378  54.894  1.00  0.00           C  
ATOM   4410  C   PHE   284      79.173 101.880  55.151  1.00  0.00           C  
ATOM   4411  O   PHE   284      79.493 101.090  54.236  1.00  0.00           O  
ATOM   4412  CB  PHE   284      78.409 104.019  54.077  1.00  0.00           C  
ATOM   4413  CG  PHE   284      77.041 103.811  54.790  1.00  0.00           C  
ATOM   4414  CD1 PHE   284      76.690 104.746  55.744  1.00  0.00           C  
ATOM   4415  CD2 PHE   284      76.189 102.810  54.446  1.00  0.00           C  
ATOM   4416  CE1 PHE   284      75.373 104.685  56.291  1.00  0.00           C  
ATOM   4417  CE2 PHE   284      74.848 102.698  55.006  1.00  0.00           C  
ATOM   4418  CZ  PHE   284      74.484 103.661  55.858  1.00  0.00           C  
ATOM   4419  H   PHE   284      81.107 102.768  53.641  1.00  0.00           H  
ATOM   4420  HA  PHE   284      79.538 103.881  55.859  1.00  0.00           H  
ATOM   4421  HB2 PHE   284      78.585 105.094  54.080  1.00  0.00           H  
ATOM   4422  HB3 PHE   284      78.269 103.635  53.066  1.00  0.00           H  
ATOM   4423  HD1 PHE   284      77.434 105.463  56.059  1.00  0.00           H  
ATOM   4424  HD2 PHE   284      76.484 102.139  53.653  1.00  0.00           H  
ATOM   4425  HE1 PHE   284      75.056 105.470  56.961  1.00  0.00           H  
ATOM   4426  HE2 PHE   284      74.230 101.817  54.912  1.00  0.00           H  
ATOM   4427  HZ  PHE   284      73.514 103.625  56.331  1.00  0.00           H  
ATOM   4428  N   THR   285      78.690 101.504  56.335  1.00  0.00           N  
ATOM   4429  CA  THR   285      78.225 100.109  56.680  1.00  0.00           C  
ATOM   4430  C   THR   285      76.896 100.256  57.374  1.00  0.00           C  
ATOM   4431  O   THR   285      76.622 101.256  58.034  1.00  0.00           O  
ATOM   4432  CB  THR   285      79.284  99.521  57.623  1.00  0.00           C  
ATOM   4433  CG2 THR   285      79.044  98.115  58.192  1.00  0.00           C  
ATOM   4434  OG1 THR   285      80.536  99.474  56.928  1.00  0.00           O  
ATOM   4435  H   THR   285      78.599 102.125  57.126  1.00  0.00           H  
ATOM   4436  HA  THR   285      78.118  99.476  55.799  1.00  0.00           H  
ATOM   4437  HB  THR   285      79.351 100.240  58.439  1.00  0.00           H  
ATOM   4438  HG1 THR   285      80.953 100.337  56.863  1.00  0.00           H  
ATOM   4439 HG21 THR   285      78.281  98.104  58.970  1.00  0.00           H  
ATOM   4440 HG22 THR   285      78.815  97.382  57.419  1.00  0.00           H  
ATOM   4441 HG23 THR   285      80.012  98.001  58.680  1.00  0.00           H  
ATOM   4442  N   ASP   286      76.067  99.300  57.278  1.00  0.00           N  
ATOM   4443  CA  ASP   286      74.821  99.258  58.004  1.00  0.00           C  
ATOM   4444  C   ASP   286      74.584  97.853  58.487  1.00  0.00           C  
ATOM   4445  O   ASP   286      74.782  96.901  57.749  1.00  0.00           O  
ATOM   4446  CB  ASP   286      73.635  99.888  57.167  1.00  0.00           C  
ATOM   4447  CG  ASP   286      72.335 100.068  57.964  1.00  0.00           C  
ATOM   4448  OD1 ASP   286      72.487 100.467  59.181  1.00  0.00           O  
ATOM   4449  OD2 ASP   286      71.187  99.865  57.425  1.00  0.00           O1-
ATOM   4450  H   ASP   286      76.275  98.549  56.635  1.00  0.00           H  
ATOM   4451  HA  ASP   286      74.994  99.850  58.903  1.00  0.00           H  
ATOM   4452  HB2 ASP   286      74.014 100.852  56.829  1.00  0.00           H  
ATOM   4453  HB3 ASP   286      73.531  99.155  56.367  1.00  0.00           H  
ATOM   4454  N   THR   287      74.215  97.793  59.763  1.00  0.00           N  
ATOM   4455  CA  THR   287      74.143  96.587  60.634  1.00  0.00           C  
ATOM   4456  C   THR   287      72.767  96.383  61.283  1.00  0.00           C  
ATOM   4457  O   THR   287      72.055  97.246  61.829  1.00  0.00           O  
ATOM   4458  CB  THR   287      75.084  96.787  61.765  1.00  0.00           C  
ATOM   4459  CG2 THR   287      75.294  95.595  62.675  1.00  0.00           C  
ATOM   4460  OG1 THR   287      76.484  97.030  61.285  1.00  0.00           O  
ATOM   4461  H   THR   287      74.015  98.635  60.285  1.00  0.00           H  
ATOM   4462  HA  THR   287      74.411  95.728  60.019  1.00  0.00           H  
ATOM   4463  HB  THR   287      74.828  97.633  62.403  1.00  0.00           H  
ATOM   4464  HG1 THR   287      76.789  96.247  60.821  1.00  0.00           H  
ATOM   4465 HG21 THR   287      76.239  95.742  63.197  1.00  0.00           H  
ATOM   4466 HG22 THR   287      74.454  95.610  63.370  1.00  0.00           H  
ATOM   4467 HG23 THR   287      75.411  94.702  62.061  1.00  0.00           H  
ATOM   4468  N   VAL   288      72.356  95.085  61.345  1.00  0.00           N  
ATOM   4469  CA  VAL   288      71.215  94.616  62.174  1.00  0.00           C  
ATOM   4470  C   VAL   288      71.627  93.509  63.111  1.00  0.00           C  
ATOM   4471  O   VAL   288      72.565  92.721  62.891  1.00  0.00           O  
ATOM   4472  CB  VAL   288      70.026  94.232  61.267  1.00  0.00           C  
ATOM   4473  CG1 VAL   288      69.701  95.491  60.431  1.00  0.00           C  
ATOM   4474  CG2 VAL   288      70.254  92.909  60.500  1.00  0.00           C  
ATOM   4475  H   VAL   288      72.899  94.410  60.827  1.00  0.00           H  
ATOM   4476  HA  VAL   288      70.865  95.395  62.851  1.00  0.00           H  
ATOM   4477  HB  VAL   288      69.193  94.108  61.958  1.00  0.00           H  
ATOM   4478 HG11 VAL   288      70.425  95.647  59.631  1.00  0.00           H  
ATOM   4479 HG12 VAL   288      68.720  95.439  59.959  1.00  0.00           H  
ATOM   4480 HG13 VAL   288      69.710  96.367  61.079  1.00  0.00           H  
ATOM   4481 HG21 VAL   288      70.218  92.072  61.197  1.00  0.00           H  
ATOM   4482 HG22 VAL   288      69.313  92.829  59.955  1.00  0.00           H  
ATOM   4483 HG23 VAL   288      71.199  92.787  59.970  1.00  0.00           H  
ATOM   4484  N   ILE   289      70.833  93.294  64.163  1.00  0.00           N  
ATOM   4485  CA  ILE   289      71.015  92.184  65.186  1.00  0.00           C  
ATOM   4486  C   ILE   289      69.698  91.571  65.319  1.00  0.00           C  
ATOM   4487  O   ILE   289      68.695  92.229  65.585  1.00  0.00           O  
ATOM   4488  CB  ILE   289      71.674  92.823  66.443  1.00  0.00           C  
ATOM   4489  CG1 ILE   289      72.277  91.677  67.236  1.00  0.00           C  
ATOM   4490  CG2 ILE   289      70.791  93.703  67.337  1.00  0.00           C  
ATOM   4491  CD1 ILE   289      73.502  92.159  68.030  1.00  0.00           C  
ATOM   4492  H   ILE   289      70.039  93.912  64.245  1.00  0.00           H  
ATOM   4493  HA  ILE   289      71.745  91.559  64.672  1.00  0.00           H  
ATOM   4494  HB  ILE   289      72.558  93.359  66.098  1.00  0.00           H  
ATOM   4495 HG12 ILE   289      71.593  91.236  67.961  1.00  0.00           H  
ATOM   4496 HG13 ILE   289      72.736  90.856  66.685  1.00  0.00           H  
ATOM   4497 HG21 ILE   289      70.229  94.410  66.727  1.00  0.00           H  
ATOM   4498 HG22 ILE   289      70.092  93.006  67.801  1.00  0.00           H  
ATOM   4499 HG23 ILE   289      71.337  94.182  68.150  1.00  0.00           H  
ATOM   4500 HD11 ILE   289      73.339  93.020  68.678  1.00  0.00           H  
ATOM   4501 HD12 ILE   289      74.079  91.472  68.649  1.00  0.00           H  
ATOM   4502 HD13 ILE   289      74.192  92.529  67.272  1.00  0.00           H  
ATOM   4503  N   PHE   290      69.590  90.284  65.153  1.00  0.00           N  
ATOM   4504  CA  PHE   290      68.426  89.467  65.571  1.00  0.00           C  
ATOM   4505  C   PHE   290      68.870  88.721  66.846  1.00  0.00           C  
ATOM   4506  O   PHE   290      69.976  88.404  67.077  1.00  0.00           O  
ATOM   4507  CB  PHE   290      67.953  88.440  64.466  1.00  0.00           C  
ATOM   4508  CG  PHE   290      67.711  88.974  63.063  1.00  0.00           C  
ATOM   4509  CD1 PHE   290      66.439  88.924  62.531  1.00  0.00           C  
ATOM   4510  CD2 PHE   290      68.744  89.509  62.271  1.00  0.00           C  
ATOM   4511  CE1 PHE   290      66.210  89.197  61.149  1.00  0.00           C  
ATOM   4512  CE2 PHE   290      68.487  89.917  60.887  1.00  0.00           C  
ATOM   4513  CZ  PHE   290      67.222  89.742  60.372  1.00  0.00           C  
ATOM   4514  H   PHE   290      70.410  89.764  64.874  1.00  0.00           H  
ATOM   4515  HA  PHE   290      67.600  90.131  65.825  1.00  0.00           H  
ATOM   4516  HB2 PHE   290      68.735  87.687  64.364  1.00  0.00           H  
ATOM   4517  HB3 PHE   290      67.081  87.942  64.891  1.00  0.00           H  
ATOM   4518  HD1 PHE   290      65.555  88.649  63.088  1.00  0.00           H  
ATOM   4519  HD2 PHE   290      69.709  89.655  62.732  1.00  0.00           H  
ATOM   4520  HE1 PHE   290      65.208  89.037  60.779  1.00  0.00           H  
ATOM   4521  HE2 PHE   290      69.339  90.187  60.281  1.00  0.00           H  
ATOM   4522  HZ  PHE   290      66.951  89.916  59.342  1.00  0.00           H  
ATOM   4523  N   ARG   291      67.902  88.279  67.726  1.00  0.00           N  
ATOM   4524  CA  ARG   291      68.198  87.405  68.870  1.00  0.00           C  
ATOM   4525  C   ARG   291      67.453  86.119  68.776  1.00  0.00           C  
ATOM   4526  O   ARG   291      66.222  86.095  68.555  1.00  0.00           O  
ATOM   4527  CB  ARG   291      67.844  88.145  70.168  1.00  0.00           C  
ATOM   4528  CG  ARG   291      68.432  87.413  71.421  1.00  0.00           C  
ATOM   4529  CD  ARG   291      68.243  88.138  72.796  1.00  0.00           C  
ATOM   4530  NE  ARG   291      68.672  87.264  73.859  1.00  0.00           N  
ATOM   4531  CZ  ARG   291      69.061  87.501  75.090  1.00  0.00           C  
ATOM   4532  NH1 ARG   291      69.257  88.678  75.623  1.00  0.00           N1+
ATOM   4533  NH2 ARG   291      69.385  86.462  75.832  1.00  0.00           N  
ATOM   4534  H   ARG   291      66.968  88.564  67.466  1.00  0.00           H  
ATOM   4535  HA  ARG   291      69.239  87.084  68.832  1.00  0.00           H  
ATOM   4536  HB2 ARG   291      68.376  89.096  70.195  1.00  0.00           H  
ATOM   4537  HB3 ARG   291      66.767  88.209  70.321  1.00  0.00           H  
ATOM   4538  HG2 ARG   291      67.922  86.450  71.459  1.00  0.00           H  
ATOM   4539  HG3 ARG   291      69.480  87.165  71.254  1.00  0.00           H  
ATOM   4540  HD2 ARG   291      68.783  89.081  72.703  1.00  0.00           H  
ATOM   4541  HD3 ARG   291      67.175  88.357  72.786  1.00  0.00           H  
ATOM   4542  HE  ARG   291      68.450  86.292  73.699  1.00  0.00           H  
ATOM   4543 HH11 ARG   291      68.953  89.520  75.155  1.00  0.00           H  
ATOM   4544 HH12 ARG   291      69.782  88.706  76.486  1.00  0.00           H  
ATOM   4545 HH21 ARG   291      69.232  85.569  75.384  1.00  0.00           H  
ATOM   4546 HH22 ARG   291      69.635  86.524  76.808  1.00  0.00           H  
ATOM   4547  N   ILE   292      68.223  85.018  68.901  1.00  0.00           N  
ATOM   4548  CA  ILE   292      67.594  83.717  68.794  1.00  0.00           C  
ATOM   4549  C   ILE   292      66.797  83.382  70.036  1.00  0.00           C  
ATOM   4550  O   ILE   292      67.312  83.463  71.153  1.00  0.00           O  
ATOM   4551  CB  ILE   292      68.653  82.656  68.469  1.00  0.00           C  
ATOM   4552  CG1 ILE   292      69.092  83.001  66.986  1.00  0.00           C  
ATOM   4553  CG2 ILE   292      68.028  81.200  68.626  1.00  0.00           C  
ATOM   4554  CD1 ILE   292      70.204  82.074  66.427  1.00  0.00           C  
ATOM   4555  H   ILE   292      69.218  85.112  69.046  1.00  0.00           H  
ATOM   4556  HA  ILE   292      66.937  83.753  67.925  1.00  0.00           H  
ATOM   4557  HB  ILE   292      69.462  82.762  69.192  1.00  0.00           H  
ATOM   4558 HG12 ILE   292      68.309  82.984  66.229  1.00  0.00           H  
ATOM   4559 HG13 ILE   292      69.496  84.013  66.971  1.00  0.00           H  
ATOM   4560 HG21 ILE   292      67.866  80.870  69.652  1.00  0.00           H  
ATOM   4561 HG22 ILE   292      67.084  81.326  68.096  1.00  0.00           H  
ATOM   4562 HG23 ILE   292      68.705  80.494  68.145  1.00  0.00           H  
ATOM   4563 HD11 ILE   292      70.737  82.622  65.650  1.00  0.00           H  
ATOM   4564 HD12 ILE   292      70.921  81.855  67.217  1.00  0.00           H  
ATOM   4565 HD13 ILE   292      69.710  81.185  66.033  1.00  0.00           H  
ATOM   4566  N   ALA   293      65.472  83.122  69.901  1.00  0.00           N  
ATOM   4567  CA  ALA   293      64.568  82.893  70.957  1.00  0.00           C  
ATOM   4568  C   ALA   293      64.876  81.684  71.799  1.00  0.00           C  
ATOM   4569  O   ALA   293      65.050  80.574  71.266  1.00  0.00           O  
ATOM   4570  CB  ALA   293      63.179  82.750  70.347  1.00  0.00           C  
ATOM   4571  H   ALA   293      65.063  83.019  68.983  1.00  0.00           H  
ATOM   4572  HA  ALA   293      64.637  83.780  71.587  1.00  0.00           H  
ATOM   4573  HB1 ALA   293      63.124  81.905  69.662  1.00  0.00           H  
ATOM   4574  HB2 ALA   293      62.326  82.743  71.025  1.00  0.00           H  
ATOM   4575  HB3 ALA   293      63.160  83.669  69.761  1.00  0.00           H  
ATOM   4576  N   PRO   294      64.832  81.713  73.144  1.00  0.00           N  
ATOM   4577  CA  PRO   294      65.061  80.531  73.957  1.00  0.00           C  
ATOM   4578  C   PRO   294      63.949  79.515  73.848  1.00  0.00           C  
ATOM   4579  O   PRO   294      62.798  79.849  73.688  1.00  0.00           O  
ATOM   4580  CB  PRO   294      65.283  81.034  75.374  1.00  0.00           C  
ATOM   4581  CG  PRO   294      64.583  82.396  75.390  1.00  0.00           C  
ATOM   4582  CD  PRO   294      64.809  82.948  74.005  1.00  0.00           C  
ATOM   4583  HA  PRO   294      65.999  80.074  73.641  1.00  0.00           H  
ATOM   4584  HB2 PRO   294      64.774  80.357  76.060  1.00  0.00           H  
ATOM   4585  HB3 PRO   294      66.335  81.138  75.639  1.00  0.00           H  
ATOM   4586  HG2 PRO   294      63.520  82.318  75.616  1.00  0.00           H  
ATOM   4587  HG3 PRO   294      64.954  83.025  76.199  1.00  0.00           H  
ATOM   4588  HD2 PRO   294      64.049  83.674  73.717  1.00  0.00           H  
ATOM   4589  HD3 PRO   294      65.779  83.442  73.949  1.00  0.00           H  
ATOM   4590  N   TRP   295      64.290  78.284  74.130  1.00  0.00           N  
ATOM   4591  CA  TRP   295      63.319  77.260  74.402  1.00  0.00           C  
ATOM   4592  C   TRP   295      62.641  77.485  75.765  1.00  0.00           C  
ATOM   4593  O   TRP   295      63.211  78.033  76.679  1.00  0.00           O  
ATOM   4594  CB  TRP   295      63.857  75.845  74.134  1.00  0.00           C  
ATOM   4595  CG  TRP   295      62.965  74.645  74.418  1.00  0.00           C  
ATOM   4596  CD1 TRP   295      62.295  73.934  73.511  1.00  0.00           C  
ATOM   4597  CD2 TRP   295      62.642  74.081  75.719  1.00  0.00           C  
ATOM   4598  CE2 TRP   295      61.957  72.799  75.388  1.00  0.00           C  
ATOM   4599  CE3 TRP   295      63.019  74.270  77.066  1.00  0.00           C  
ATOM   4600  NE1 TRP   295      61.686  72.826  74.099  1.00  0.00           N  
ATOM   4601  CZ2 TRP   295      61.599  71.855  76.387  1.00  0.00           C  
ATOM   4602  CZ3 TRP   295      62.665  73.300  78.035  1.00  0.00           C  
ATOM   4603  CH2 TRP   295      61.906  72.124  77.761  1.00  0.00           C  
ATOM   4604  H   TRP   295      65.241  77.949  74.195  1.00  0.00           H  
ATOM   4605  HA  TRP   295      62.558  77.393  73.634  1.00  0.00           H  
ATOM   4606  HB2 TRP   295      64.161  75.776  73.090  1.00  0.00           H  
ATOM   4607  HB3 TRP   295      64.886  75.828  74.493  1.00  0.00           H  
ATOM   4608  HD1 TRP   295      62.363  74.347  72.516  1.00  0.00           H  
ATOM   4609  HE1 TRP   295      61.164  72.081  73.659  1.00  0.00           H  
ATOM   4610  HE3 TRP   295      63.508  75.165  77.423  1.00  0.00           H  
ATOM   4611  HZ2 TRP   295      60.976  71.009  76.139  1.00  0.00           H  
ATOM   4612  HZ3 TRP   295      62.880  73.592  79.053  1.00  0.00           H  
ATOM   4613  HH2 TRP   295      61.525  71.439  78.505  1.00  0.00           H  
ATOM   4614  N   ILE   296      61.378  77.085  75.856  1.00  0.00           N  
ATOM   4615  CA  ILE   296      60.597  77.410  77.075  1.00  0.00           C  
ATOM   4616  C   ILE   296      59.814  76.039  77.387  1.00  0.00           C  
ATOM   4617  O   ILE   296      58.938  75.669  76.688  1.00  0.00           O  
ATOM   4618  CB  ILE   296      59.649  78.558  76.764  1.00  0.00           C  
ATOM   4619  CG1 ILE   296      60.457  79.931  76.514  1.00  0.00           C  
ATOM   4620  CG2 ILE   296      58.598  78.492  77.848  1.00  0.00           C  
ATOM   4621  CD1 ILE   296      59.511  81.191  76.211  1.00  0.00           C  
ATOM   4622  H   ILE   296      60.932  76.518  75.150  1.00  0.00           H  
ATOM   4623  HA  ILE   296      61.128  77.728  77.972  1.00  0.00           H  
ATOM   4624  HB  ILE   296      59.273  78.302  75.773  1.00  0.00           H  
ATOM   4625 HG12 ILE   296      61.024  80.095  77.430  1.00  0.00           H  
ATOM   4626 HG13 ILE   296      61.191  79.756  75.728  1.00  0.00           H  
ATOM   4627 HG21 ILE   296      59.024  78.169  78.797  1.00  0.00           H  
ATOM   4628 HG22 ILE   296      58.130  79.476  77.871  1.00  0.00           H  
ATOM   4629 HG23 ILE   296      57.830  77.781  77.542  1.00  0.00           H  
ATOM   4630 HD11 ILE   296      59.021  80.896  75.283  1.00  0.00           H  
ATOM   4631 HD12 ILE   296      58.770  81.374  76.989  1.00  0.00           H  
ATOM   4632 HD13 ILE   296      60.272  81.969  76.138  1.00  0.00           H  
ATOM   4633  N   MET   297      60.014  75.465  78.587  1.00  0.00           N  
ATOM   4634  CA  MET   297      59.147  74.394  79.036  1.00  0.00           C  
ATOM   4635  C   MET   297      57.787  75.016  79.384  1.00  0.00           C  
ATOM   4636  O   MET   297      57.716  76.087  79.921  1.00  0.00           O  
ATOM   4637  CB  MET   297      59.899  73.622  80.183  1.00  0.00           C  
ATOM   4638  CG  MET   297      59.267  72.314  80.482  1.00  0.00           C  
ATOM   4639  SD  MET   297      59.816  71.696  82.148  1.00  0.00           S  
ATOM   4640  CE  MET   297      61.604  71.563  81.929  1.00  0.00           C  
ATOM   4641  H   MET   297      60.581  75.851  79.329  1.00  0.00           H  
ATOM   4642  HA  MET   297      59.104  73.622  78.268  1.00  0.00           H  
ATOM   4643  HB2 MET   297      60.979  73.578  80.039  1.00  0.00           H  
ATOM   4644  HB3 MET   297      59.844  74.297  81.038  1.00  0.00           H  
ATOM   4645  HG2 MET   297      58.184  72.365  80.587  1.00  0.00           H  
ATOM   4646  HG3 MET   297      59.625  71.566  79.774  1.00  0.00           H  
ATOM   4647  HE1 MET   297      62.112  72.382  81.419  1.00  0.00           H  
ATOM   4648  HE2 MET   297      62.047  71.495  82.923  1.00  0.00           H  
ATOM   4649  HE3 MET   297      61.910  70.730  81.295  1.00  0.00           H  
ATOM   4650  N   THR   298      56.735  74.283  79.031  1.00  0.00           N  
ATOM   4651  CA  THR   298      55.368  74.829  79.272  1.00  0.00           C  
ATOM   4652  C   THR   298      55.029  75.038  80.777  1.00  0.00           C  
ATOM   4653  O   THR   298      55.300  74.146  81.655  1.00  0.00           O  
ATOM   4654  CB  THR   298      54.338  73.833  78.653  1.00  0.00           C  
ATOM   4655  CG2 THR   298      52.875  74.327  78.744  1.00  0.00           C  
ATOM   4656  OG1 THR   298      54.712  73.777  77.262  1.00  0.00           O  
ATOM   4657  H   THR   298      56.764  73.535  78.352  1.00  0.00           H  
ATOM   4658  HA  THR   298      55.234  75.774  78.746  1.00  0.00           H  
ATOM   4659  HB  THR   298      54.294  72.894  79.204  1.00  0.00           H  
ATOM   4660  HG1 THR   298      54.239  73.026  76.897  1.00  0.00           H  
ATOM   4661 HG21 THR   298      52.872  75.386  78.484  1.00  0.00           H  
ATOM   4662 HG22 THR   298      52.351  73.718  78.008  1.00  0.00           H  
ATOM   4663 HG23 THR   298      52.381  74.274  79.714  1.00  0.00           H  
ATOM   4664  N   PRO   299      54.381  76.145  81.227  1.00  0.00           N  
ATOM   4665  CA  PRO   299      53.941  76.476  82.574  1.00  0.00           C  
ATOM   4666  C   PRO   299      53.151  75.274  83.254  1.00  0.00           C  
ATOM   4667  O   PRO   299      52.359  74.528  82.668  1.00  0.00           O  
ATOM   4668  CB  PRO   299      53.056  77.719  82.454  1.00  0.00           C  
ATOM   4669  CG  PRO   299      53.823  78.429  81.308  1.00  0.00           C  
ATOM   4670  CD  PRO   299      54.039  77.304  80.309  1.00  0.00           C  
ATOM   4671  HA  PRO   299      54.867  76.691  83.106  1.00  0.00           H  
ATOM   4672  HB2 PRO   299      52.109  77.379  82.036  1.00  0.00           H  
ATOM   4673  HB3 PRO   299      53.069  78.302  83.375  1.00  0.00           H  
ATOM   4674  HG2 PRO   299      53.271  79.207  80.781  1.00  0.00           H  
ATOM   4675  HG3 PRO   299      54.803  78.790  81.618  1.00  0.00           H  
ATOM   4676  HD2 PRO   299      53.103  77.150  79.772  1.00  0.00           H  
ATOM   4677  HD3 PRO   299      54.830  77.543  79.598  1.00  0.00           H  
ATOM   4678  N   ASN   300      53.488  75.039  84.552  1.00  0.00           N  
ATOM   4679  CA  ASN   300      53.146  73.986  85.396  1.00  0.00           C  
ATOM   4680  C   ASN   300      51.628  73.956  85.626  1.00  0.00           C  
ATOM   4681  O   ASN   300      51.004  72.915  85.472  1.00  0.00           O  
ATOM   4682  CB  ASN   300      53.948  74.240  86.757  1.00  0.00           C  
ATOM   4683  CG  ASN   300      53.714  73.242  87.816  1.00  0.00           C  
ATOM   4684  ND2 ASN   300      54.845  72.604  88.169  1.00  0.00           N  
ATOM   4685  OD1 ASN   300      52.697  72.891  88.280  1.00  0.00           O  
ATOM   4686  H   ASN   300      54.210  75.660  84.889  1.00  0.00           H  
ATOM   4687  HA  ASN   300      53.381  72.990  85.020  1.00  0.00           H  
ATOM   4688  HB2 ASN   300      54.996  74.197  86.463  1.00  0.00           H  
ATOM   4689  HB3 ASN   300      53.805  75.268  87.090  1.00  0.00           H  
ATOM   4690 HD21 ASN   300      54.667  71.849  88.816  1.00  0.00           H  
ATOM   4691 HD22 ASN   300      55.693  72.697  87.628  1.00  0.00           H  
ATOM   4692  N   ILE   301      50.989  75.053  86.001  1.00  0.00           N  
ATOM   4693  CA  ILE   301      49.611  75.124  86.297  1.00  0.00           C  
ATOM   4694  C   ILE   301      48.676  74.734  85.081  1.00  0.00           C  
ATOM   4695  O   ILE   301      47.515  74.278  85.354  1.00  0.00           O  
ATOM   4696  CB  ILE   301      49.283  76.601  86.703  1.00  0.00           C  
ATOM   4697  CG1 ILE   301      49.768  76.767  88.177  1.00  0.00           C  
ATOM   4698  CG2 ILE   301      47.812  76.991  86.663  1.00  0.00           C  
ATOM   4699  CD1 ILE   301      49.459  78.014  88.855  1.00  0.00           C  
ATOM   4700  H   ILE   301      51.412  75.948  85.800  1.00  0.00           H  
ATOM   4701  HA  ILE   301      49.291  74.496  87.129  1.00  0.00           H  
ATOM   4702  HB  ILE   301      49.767  77.280  86.002  1.00  0.00           H  
ATOM   4703 HG12 ILE   301      49.252  76.037  88.801  1.00  0.00           H  
ATOM   4704 HG13 ILE   301      50.851  76.655  88.229  1.00  0.00           H  
ATOM   4705 HG21 ILE   301      47.266  76.392  87.391  1.00  0.00           H  
ATOM   4706 HG22 ILE   301      47.608  78.047  86.837  1.00  0.00           H  
ATOM   4707 HG23 ILE   301      47.379  76.770  85.687  1.00  0.00           H  
ATOM   4708 HD11 ILE   301      48.380  78.130  88.961  1.00  0.00           H  
ATOM   4709 HD12 ILE   301      49.698  77.902  89.912  1.00  0.00           H  
ATOM   4710 HD13 ILE   301      50.033  78.904  88.594  1.00  0.00           H  
ATOM   4711  N   LEU   302      49.151  74.715  83.845  1.00  0.00           N  
ATOM   4712  CA  LEU   302      48.277  74.409  82.629  1.00  0.00           C  
ATOM   4713  C   LEU   302      47.850  72.914  82.528  1.00  0.00           C  
ATOM   4714  O   LEU   302      48.737  72.074  82.764  1.00  0.00           O  
ATOM   4715  CB  LEU   302      49.087  74.889  81.409  1.00  0.00           C  
ATOM   4716  CG  LEU   302      49.205  76.345  81.150  1.00  0.00           C  
ATOM   4717  CD1 LEU   302      50.282  76.523  80.028  1.00  0.00           C  
ATOM   4718  CD2 LEU   302      47.928  76.991  80.651  1.00  0.00           C  
ATOM   4719  H   LEU   302      50.139  74.876  83.715  1.00  0.00           H  
ATOM   4720  HA  LEU   302      47.390  75.039  82.701  1.00  0.00           H  
ATOM   4721  HB2 LEU   302      50.078  74.441  81.341  1.00  0.00           H  
ATOM   4722  HB3 LEU   302      48.589  74.428  80.556  1.00  0.00           H  
ATOM   4723  HG  LEU   302      49.546  76.878  82.038  1.00  0.00           H  
ATOM   4724 HD11 LEU   302      50.560  77.575  80.100  1.00  0.00           H  
ATOM   4725 HD12 LEU   302      51.206  75.960  80.162  1.00  0.00           H  
ATOM   4726 HD13 LEU   302      49.878  76.188  79.072  1.00  0.00           H  
ATOM   4727 HD21 LEU   302      47.064  76.560  81.156  1.00  0.00           H  
ATOM   4728 HD22 LEU   302      47.927  78.079  80.724  1.00  0.00           H  
ATOM   4729 HD23 LEU   302      47.804  76.826  79.580  1.00  0.00           H  
ATOM   4730  N   PRO   303      46.618  72.615  82.021  1.00  0.00           N  
ATOM   4731  CA  PRO   303      46.091  71.250  81.912  1.00  0.00           C  
ATOM   4732  C   PRO   303      46.649  70.405  80.732  1.00  0.00           C  
ATOM   4733  O   PRO   303      47.212  70.924  79.801  1.00  0.00           O  
ATOM   4734  CB  PRO   303      44.553  71.433  81.865  1.00  0.00           C  
ATOM   4735  CG  PRO   303      44.393  72.814  82.479  1.00  0.00           C  
ATOM   4736  CD  PRO   303      45.529  73.560  81.892  1.00  0.00           C  
ATOM   4737  HA  PRO   303      46.375  70.770  82.849  1.00  0.00           H  
ATOM   4738  HB2 PRO   303      44.012  71.405  80.919  1.00  0.00           H  
ATOM   4739  HB3 PRO   303      44.037  70.788  82.576  1.00  0.00           H  
ATOM   4740  HG2 PRO   303      43.408  73.177  82.182  1.00  0.00           H  
ATOM   4741  HG3 PRO   303      44.580  72.732  83.550  1.00  0.00           H  
ATOM   4742  HD2 PRO   303      45.317  73.833  80.859  1.00  0.00           H  
ATOM   4743  HD3 PRO   303      45.662  74.398  82.576  1.00  0.00           H  
ATOM   4744  N   PRO   304      46.424  69.091  80.779  1.00  0.00           N  
ATOM   4745  CA  PRO   304      47.064  68.091  79.839  1.00  0.00           C  
ATOM   4746  C   PRO   304      46.329  68.137  78.477  1.00  0.00           C  
ATOM   4747  O   PRO   304      45.171  68.563  78.370  1.00  0.00           O  
ATOM   4748  CB  PRO   304      46.971  66.699  80.559  1.00  0.00           C  
ATOM   4749  CG  PRO   304      45.632  66.803  81.371  1.00  0.00           C  
ATOM   4750  CD  PRO   304      45.624  68.315  81.700  1.00  0.00           C  
ATOM   4751  HA  PRO   304      48.120  68.321  79.694  1.00  0.00           H  
ATOM   4752  HB2 PRO   304      46.923  65.786  79.964  1.00  0.00           H  
ATOM   4753  HB3 PRO   304      47.774  66.523  81.274  1.00  0.00           H  
ATOM   4754  HG2 PRO   304      44.723  66.635  80.793  1.00  0.00           H  
ATOM   4755  HG3 PRO   304      45.737  66.172  82.253  1.00  0.00           H  
ATOM   4756  HD2 PRO   304      44.611  68.703  81.801  1.00  0.00           H  
ATOM   4757  HD3 PRO   304      46.063  68.417  82.693  1.00  0.00           H  
ATOM   4758  N   VAL   305      47.068  67.815  77.469  1.00  0.00           N  
ATOM   4759  CA  VAL   305      46.462  67.801  76.142  1.00  0.00           C  
ATOM   4760  C   VAL   305      47.075  66.630  75.295  1.00  0.00           C  
ATOM   4761  O   VAL   305      46.559  66.376  74.246  1.00  0.00           O  
ATOM   4762  CB  VAL   305      46.670  69.170  75.366  1.00  0.00           C  
ATOM   4763  CG1 VAL   305      45.818  70.294  75.915  1.00  0.00           C  
ATOM   4764  CG2 VAL   305      48.184  69.621  75.172  1.00  0.00           C  
ATOM   4765  H   VAL   305      48.071  67.806  77.586  1.00  0.00           H  
ATOM   4766  HA  VAL   305      45.380  67.724  76.246  1.00  0.00           H  
ATOM   4767  HB  VAL   305      46.235  68.998  74.381  1.00  0.00           H  
ATOM   4768 HG11 VAL   305      44.792  69.971  76.092  1.00  0.00           H  
ATOM   4769 HG12 VAL   305      46.170  70.544  76.916  1.00  0.00           H  
ATOM   4770 HG13 VAL   305      45.906  71.085  75.170  1.00  0.00           H  
ATOM   4771 HG21 VAL   305      48.217  70.506  74.537  1.00  0.00           H  
ATOM   4772 HG22 VAL   305      48.737  69.853  76.081  1.00  0.00           H  
ATOM   4773 HG23 VAL   305      48.772  68.899  74.605  1.00  0.00           H  
ATOM   4774  N   SER   306      48.102  65.874  75.836  1.00  0.00           N  
ATOM   4775  CA  SER   306      48.480  64.564  75.384  1.00  0.00           C  
ATOM   4776  C   SER   306      49.398  63.821  76.407  1.00  0.00           C  
ATOM   4777  O   SER   306      50.425  64.285  76.846  1.00  0.00           O  
ATOM   4778  CB  SER   306      49.217  64.575  74.045  1.00  0.00           C  
ATOM   4779  OG  SER   306      49.354  63.239  73.625  1.00  0.00           O  
ATOM   4780  H   SER   306      48.645  66.273  76.589  1.00  0.00           H  
ATOM   4781  HA  SER   306      47.610  63.936  75.191  1.00  0.00           H  
ATOM   4782  HB2 SER   306      48.513  65.114  73.411  1.00  0.00           H  
ATOM   4783  HB3 SER   306      50.210  64.992  74.211  1.00  0.00           H  
ATOM   4784  HG  SER   306      49.499  63.225  72.676  1.00  0.00           H  
ATOM   4785  N   VAL   307      48.905  62.673  76.805  1.00  0.00           N  
ATOM   4786  CA  VAL   307      49.569  61.747  77.707  1.00  0.00           C  
ATOM   4787  C   VAL   307      50.001  60.545  76.933  1.00  0.00           C  
ATOM   4788  O   VAL   307      49.177  59.973  76.228  1.00  0.00           O  
ATOM   4789  CB  VAL   307      48.658  61.324  78.844  1.00  0.00           C  
ATOM   4790  CG1 VAL   307      49.342  60.481  79.942  1.00  0.00           C  
ATOM   4791  CG2 VAL   307      48.181  62.580  79.632  1.00  0.00           C  
ATOM   4792  H   VAL   307      47.991  62.467  76.428  1.00  0.00           H  
ATOM   4793  HA  VAL   307      50.437  62.229  78.157  1.00  0.00           H  
ATOM   4794  HB  VAL   307      47.802  60.697  78.598  1.00  0.00           H  
ATOM   4795 HG11 VAL   307      48.905  60.517  80.940  1.00  0.00           H  
ATOM   4796 HG12 VAL   307      49.208  59.437  79.658  1.00  0.00           H  
ATOM   4797 HG13 VAL   307      50.406  60.718  79.958  1.00  0.00           H  
ATOM   4798 HG21 VAL   307      47.355  62.449  80.332  1.00  0.00           H  
ATOM   4799 HG22 VAL   307      48.949  63.090  80.213  1.00  0.00           H  
ATOM   4800 HG23 VAL   307      47.733  63.198  78.853  1.00  0.00           H  
ATOM   4801  N   PHE   308      51.268  60.167  77.055  1.00  0.00           N  
ATOM   4802  CA  PHE   308      51.902  58.985  76.436  1.00  0.00           C  
ATOM   4803  C   PHE   308      52.141  57.853  77.464  1.00  0.00           C  
ATOM   4804  O   PHE   308      52.537  58.203  78.579  1.00  0.00           O  
ATOM   4805  CB  PHE   308      53.281  59.395  75.819  1.00  0.00           C  
ATOM   4806  CG  PHE   308      53.129  60.361  74.622  1.00  0.00           C  
ATOM   4807  CD1 PHE   308      52.865  59.949  73.251  1.00  0.00           C  
ATOM   4808  CD2 PHE   308      52.995  61.784  75.006  1.00  0.00           C  
ATOM   4809  CE1 PHE   308      52.492  60.953  72.333  1.00  0.00           C  
ATOM   4810  CE2 PHE   308      52.803  62.708  73.994  1.00  0.00           C  
ATOM   4811  CZ  PHE   308      52.389  62.302  72.727  1.00  0.00           C  
ATOM   4812  H   PHE   308      51.775  60.562  77.834  1.00  0.00           H  
ATOM   4813  HA  PHE   308      51.288  58.636  75.606  1.00  0.00           H  
ATOM   4814  HB2 PHE   308      53.987  59.842  76.518  1.00  0.00           H  
ATOM   4815  HB3 PHE   308      53.737  58.494  75.407  1.00  0.00           H  
ATOM   4816  HD1 PHE   308      52.897  58.909  72.962  1.00  0.00           H  
ATOM   4817  HD2 PHE   308      53.259  62.052  76.018  1.00  0.00           H  
ATOM   4818  HE1 PHE   308      52.251  60.628  71.331  1.00  0.00           H  
ATOM   4819  HE2 PHE   308      52.942  63.746  74.257  1.00  0.00           H  
ATOM   4820  HZ  PHE   308      52.047  63.059  72.036  1.00  0.00           H  
ATOM   4821  N   VAL   309      51.922  56.576  77.020  1.00  0.00           N  
ATOM   4822  CA  VAL   309      52.231  55.290  77.740  1.00  0.00           C  
ATOM   4823  C   VAL   309      52.835  54.081  76.822  1.00  0.00           C  
ATOM   4824  O   VAL   309      52.371  54.031  75.654  1.00  0.00           O  
ATOM   4825  CB  VAL   309      51.066  54.821  78.591  1.00  0.00           C  
ATOM   4826  CG1 VAL   309      50.519  55.877  79.490  1.00  0.00           C  
ATOM   4827  CG2 VAL   309      49.856  54.420  77.781  1.00  0.00           C  
ATOM   4828  H   VAL   309      51.421  56.446  76.152  1.00  0.00           H  
ATOM   4829  HA  VAL   309      53.021  55.532  78.451  1.00  0.00           H  
ATOM   4830  HB  VAL   309      51.399  54.011  79.241  1.00  0.00           H  
ATOM   4831 HG11 VAL   309      51.365  56.199  80.097  1.00  0.00           H  
ATOM   4832 HG12 VAL   309      50.078  56.691  78.913  1.00  0.00           H  
ATOM   4833 HG13 VAL   309      49.717  55.536  80.144  1.00  0.00           H  
ATOM   4834 HG21 VAL   309      49.769  55.167  76.991  1.00  0.00           H  
ATOM   4835 HG22 VAL   309      50.095  53.413  77.440  1.00  0.00           H  
ATOM   4836 HG23 VAL   309      48.911  54.335  78.317  1.00  0.00           H  
ATOM   4837  N   CYS   310      53.711  53.237  77.361  1.00  0.00           N  
ATOM   4838  CA  CYS   310      54.316  52.081  76.689  1.00  0.00           C  
ATOM   4839  C   CYS   310      53.417  50.824  76.933  1.00  0.00           C  
ATOM   4840  O   CYS   310      52.929  50.622  78.056  1.00  0.00           O  
ATOM   4841  CB  CYS   310      55.687  51.827  77.237  1.00  0.00           C  
ATOM   4842  SG  CYS   310      56.697  53.294  77.084  1.00  0.00           S  
ATOM   4843  H   CYS   310      53.963  53.329  78.334  1.00  0.00           H  
ATOM   4844  HA  CYS   310      54.365  52.144  75.602  1.00  0.00           H  
ATOM   4845  HB2 CYS   310      55.693  51.540  78.288  1.00  0.00           H  
ATOM   4846  HB3 CYS   310      56.236  51.079  76.665  1.00  0.00           H  
ATOM   4847  HG  CYS   310      57.774  52.699  77.604  1.00  0.00           H  
ATOM   4848  N   CYS   311      53.273  49.936  75.869  1.00  0.00           N  
ATOM   4849  CA  CYS   311      52.546  48.607  75.983  1.00  0.00           C  
ATOM   4850  C   CYS   311      53.630  47.479  76.223  1.00  0.00           C  
ATOM   4851  O   CYS   311      54.851  47.808  76.274  1.00  0.00           O  
ATOM   4852  CB  CYS   311      51.724  48.321  74.693  1.00  0.00           C  
ATOM   4853  SG  CYS   311      52.849  47.719  73.466  1.00  0.00           S  
ATOM   4854  H   CYS   311      53.659  50.290  75.006  1.00  0.00           H  
ATOM   4855  HA  CYS   311      51.787  48.618  76.765  1.00  0.00           H  
ATOM   4856  HB2 CYS   311      51.022  47.528  74.950  1.00  0.00           H  
ATOM   4857  HB3 CYS   311      51.158  49.184  74.341  1.00  0.00           H  
ATOM   4858  HG  CYS   311      52.083  47.915  72.390  1.00  0.00           H  
ATOM   4859  N   MET   312      53.395  46.225  76.597  1.00  0.00           N  
ATOM   4860  CA  MET   312      52.138  45.663  77.085  1.00  0.00           C  
ATOM   4861  C   MET   312      51.983  45.316  78.634  1.00  0.00           C  
ATOM   4862  O   MET   312      53.012  45.134  79.281  1.00  0.00           O  
ATOM   4863  CB  MET   312      51.802  44.389  76.313  1.00  0.00           C  
ATOM   4864  CG  MET   312      52.649  43.130  76.672  1.00  0.00           C  
ATOM   4865  SD  MET   312      52.938  41.797  75.428  1.00  0.00           S  
ATOM   4866  CE  MET   312      51.282  41.167  75.182  1.00  0.00           C  
ATOM   4867  H   MET   312      54.209  45.640  76.722  1.00  0.00           H  
ATOM   4868  HA  MET   312      51.351  46.353  76.780  1.00  0.00           H  
ATOM   4869  HB2 MET   312      50.775  44.038  76.411  1.00  0.00           H  
ATOM   4870  HB3 MET   312      51.937  44.505  75.238  1.00  0.00           H  
ATOM   4871  HG2 MET   312      53.644  43.403  77.021  1.00  0.00           H  
ATOM   4872  HG3 MET   312      52.146  42.673  77.525  1.00  0.00           H  
ATOM   4873  HE1 MET   312      50.610  42.013  75.332  1.00  0.00           H  
ATOM   4874  HE2 MET   312      51.178  40.929  74.123  1.00  0.00           H  
ATOM   4875  HE3 MET   312      50.938  40.368  75.838  1.00  0.00           H  
ATOM   4876  N   LYS   313      50.746  45.329  79.106  1.00  0.00           N  
ATOM   4877  CA  LYS   313      50.435  45.117  80.559  1.00  0.00           C  
ATOM   4878  C   LYS   313      50.825  43.732  81.046  1.00  0.00           C  
ATOM   4879  O   LYS   313      50.872  42.735  80.285  1.00  0.00           O  
ATOM   4880  CB  LYS   313      48.995  45.458  80.795  1.00  0.00           C  
ATOM   4881  CG  LYS   313      48.443  46.905  80.606  1.00  0.00           C  
ATOM   4882  CD  LYS   313      49.397  47.841  81.326  1.00  0.00           C  
ATOM   4883  CE  LYS   313      48.668  49.153  81.641  1.00  0.00           C  
ATOM   4884  NZ  LYS   313      49.518  50.007  82.470  1.00  0.00           N1+
ATOM   4885  H   LYS   313      49.993  45.557  78.472  1.00  0.00           H  
ATOM   4886  HA  LYS   313      51.153  45.719  81.116  1.00  0.00           H  
ATOM   4887  HB2 LYS   313      48.423  44.847  80.096  1.00  0.00           H  
ATOM   4888  HB3 LYS   313      48.789  45.277  81.850  1.00  0.00           H  
ATOM   4889  HG2 LYS   313      48.441  47.194  79.554  1.00  0.00           H  
ATOM   4890  HG3 LYS   313      47.478  47.043  81.095  1.00  0.00           H  
ATOM   4891  HD2 LYS   313      49.705  47.428  82.286  1.00  0.00           H  
ATOM   4892  HD3 LYS   313      50.246  48.017  80.665  1.00  0.00           H  
ATOM   4893  HE2 LYS   313      48.348  49.674  80.738  1.00  0.00           H  
ATOM   4894  HE3 LYS   313      47.724  48.936  82.140  1.00  0.00           H  
ATOM   4895  HZ1 LYS   313      49.556  49.798  83.457  1.00  0.00           H  
ATOM   4896  HZ2 LYS   313      50.425  50.011  82.025  1.00  0.00           H  
ATOM   4897  HZ3 LYS   313      49.172  50.950  82.566  1.00  0.00           H  
ATOM   4898  N   ASP   314      51.132  43.636  82.355  1.00  0.00           N  
ATOM   4899  CA  ASP   314      51.072  44.631  83.410  1.00  0.00           C  
ATOM   4900  C   ASP   314      52.213  45.718  83.337  1.00  0.00           C  
ATOM   4901  O   ASP   314      53.348  45.403  82.893  1.00  0.00           O  
ATOM   4902  CB  ASP   314      51.044  44.009  84.849  1.00  0.00           C  
ATOM   4903  CG  ASP   314      52.301  43.465  85.437  1.00  0.00           C  
ATOM   4904  OD1 ASP   314      52.571  43.887  86.617  1.00  0.00           O  
ATOM   4905  OD2 ASP   314      53.094  42.689  84.852  1.00  0.00           O1-
ATOM   4906  OXT ASP   314      51.996  46.831  83.851  1.00  0.00           O1-
ATOM   4907  H   ASP   314      51.207  42.669  82.637  1.00  0.00           H  
ATOM   4908  HA  ASP   314      50.137  45.190  83.368  1.00  0.00           H  
ATOM   4909  HB2 ASP   314      50.811  44.917  85.405  1.00  0.00           H  
ATOM   4910  HB3 ASP   314      50.215  43.301  84.857  1.00  0.00           H  
ATOM   4911  N   THR   315      39.456  65.011  84.882  1.00  0.00           N  
ATOM   4912  CA  THR   315      39.588  63.987  83.809  1.00  0.00           C  
ATOM   4913  C   THR   315      40.635  64.431  82.938  1.00  0.00           C  
ATOM   4914  O   THR   315      40.925  65.657  82.758  1.00  0.00           O  
ATOM   4915  CB  THR   315      38.241  63.803  83.056  1.00  0.00           C  
ATOM   4916  CG2 THR   315      37.681  65.102  82.403  1.00  0.00           C  
ATOM   4917  OG1 THR   315      38.441  62.836  82.154  1.00  0.00           O  
ATOM   4918  HA  THR   315      39.922  63.096  84.340  1.00  0.00           H  
ATOM   4919  HB  THR   315      37.571  63.336  83.777  1.00  0.00           H  
ATOM   4920  HG1 THR   315      38.358  61.963  82.543  1.00  0.00           H  
ATOM   4921 HG21 THR   315      38.487  65.685  81.958  1.00  0.00           H  
ATOM   4922 HG22 THR   315      36.971  64.921  81.595  1.00  0.00           H  
ATOM   4923 HG23 THR   315      37.171  65.779  83.088  1.00  0.00           H  
ATOM   4924  H1  THR   315      40.349  65.054  85.353  1.00  0.00           H  
ATOM   4925  H2  THR   315      38.825  64.714  85.613  1.00  0.00           H  
ATOM   4926  H3  THR   315      39.232  65.920  84.503  1.00  0.00           H  
ATOM   4927  N   ASN   316      41.249  63.498  82.189  1.00  0.00           N  
ATOM   4928  CA  ASN   316      42.240  63.763  81.121  1.00  0.00           C  
ATOM   4929  C   ASN   316      41.497  64.073  79.838  1.00  0.00           C  
ATOM   4930  O   ASN   316      40.284  64.040  79.717  1.00  0.00           O  
ATOM   4931  CB  ASN   316      43.137  62.497  81.060  1.00  0.00           C  
ATOM   4932  CG  ASN   316      44.196  62.567  80.068  1.00  0.00           C  
ATOM   4933  ND2 ASN   316      44.255  61.535  79.278  1.00  0.00           N  
ATOM   4934  OD1 ASN   316      44.938  63.518  79.770  1.00  0.00           O  
ATOM   4935  H   ASN   316      41.064  62.534  82.425  1.00  0.00           H  
ATOM   4936  HA  ASN   316      42.916  64.531  81.497  1.00  0.00           H  
ATOM   4937  HB2 ASN   316      43.576  62.307  82.039  1.00  0.00           H  
ATOM   4938  HB3 ASN   316      42.512  61.622  80.883  1.00  0.00           H
[truncated: 1,315,149 more chars]
