# Supplementary material for: Molecular Mechanism of Protein Arginine Deiminase 2: A Study Involving Multiple Microsecond Long Molecular Dynamics Simulations
Source: Biochemistry. 2022 Jun 23;61(13):1286–97. doi: 10.1021/acs.biochem.2c00158 (PMC9260958; doi:10.1021/acs.biochem.2c00158)
Supplement: Supplementary file 2 — bi2c00158_si_002.zip [file bi2c00158_si_002.zip › closest/ps4-00-100w-last-frame.pdb]

ATOM      1  N   ARG     1      58.134  65.233  47.063  1.00  0.00           N  
ATOM      2  CA  ARG     1      59.348  64.616  47.571  1.00  0.00           C  
ATOM      3  C   ARG     1      60.230  64.111  46.429  1.00  0.00           C  
ATOM      4  O   ARG     1      60.416  62.882  46.221  1.00  0.00           O  
ATOM      5  CB  ARG     1      59.073  63.531  48.663  1.00  0.00           C  
ATOM      6  CG  ARG     1      60.335  63.109  49.384  1.00  0.00           C  
ATOM      7  CD  ARG     1      60.346  61.584  49.978  1.00  0.00           C  
ATOM      8  NE  ARG     1      59.166  61.261  50.767  1.00  0.00           N  
ATOM      9  CZ  ARG     1      58.776  59.961  51.065  1.00  0.00           C  
ATOM     10  NH1 ARG     1      59.324  58.964  50.568  1.00  0.00           N1+
ATOM     11  NH2 ARG     1      57.810  59.865  51.911  1.00  0.00           N  
ATOM     12  HA  ARG     1      59.974  65.279  48.169  1.00  0.00           H  
ATOM     13  HB2 ARG     1      58.350  63.911  49.384  1.00  0.00           H  
ATOM     14  HB3 ARG     1      58.583  62.668  48.213  1.00  0.00           H  
ATOM     15  HG2 ARG     1      61.264  63.267  48.835  1.00  0.00           H  
ATOM     16  HG3 ARG     1      60.467  63.608  50.344  1.00  0.00           H  
ATOM     17  HD2 ARG     1      60.508  60.941  49.113  1.00  0.00           H  
ATOM     18  HD3 ARG     1      61.258  61.455  50.560  1.00  0.00           H  
ATOM     19  HE  ARG     1      58.647  61.989  51.238  1.00  0.00           H  
ATOM     20 HH11 ARG     1      60.195  58.903  50.060  1.00  0.00           H  
ATOM     21 HH12 ARG     1      58.888  58.069  50.740  1.00  0.00           H  
ATOM     22 HH21 ARG     1      57.227  60.670  52.089  1.00  0.00           H  
ATOM     23 HH22 ARG     1      57.606  58.985  52.365  1.00  0.00           H  
ATOM     24  H1  ARG     1      58.313  66.173  46.741  1.00  0.00           H  
ATOM     25  H2  ARG     1      57.407  65.117  47.754  1.00  0.00           H  
ATOM     26  H3  ARG     1      57.746  64.744  46.269  1.00  0.00           H  
ATOM     27  N   GLU     2      60.721  65.089  45.599  1.00  0.00           N  
ATOM     28  CA  GLU     2      61.163  64.711  44.282  1.00  0.00           C  
ATOM     29  C   GLU     2      62.324  65.653  43.870  1.00  0.00           C  
ATOM     30  O   GLU     2      62.479  66.749  44.385  1.00  0.00           O  
ATOM     31  CB  GLU     2      60.116  64.626  43.246  1.00  0.00           C  
ATOM     32  CG  GLU     2      59.318  65.886  43.034  1.00  0.00           C  
ATOM     33  CD  GLU     2      57.980  65.866  43.806  1.00  0.00           C  
ATOM     34  OE1 GLU     2      57.793  66.643  44.740  1.00  0.00           O  
ATOM     35  OE2 GLU     2      57.086  65.115  43.409  1.00  0.00           O1-
ATOM     36  H   GLU     2      60.713  66.049  45.912  1.00  0.00           H  
ATOM     37  HA  GLU     2      61.527  63.689  44.389  1.00  0.00           H  
ATOM     38  HB2 GLU     2      60.436  64.406  42.227  1.00  0.00           H  
ATOM     39  HB3 GLU     2      59.412  63.825  43.473  1.00  0.00           H  
ATOM     40  HG2 GLU     2      59.871  66.816  43.161  1.00  0.00           H  
ATOM     41  HG3 GLU     2      59.076  65.865  41.972  1.00  0.00           H  
ATOM     42  N   ARG     3      63.178  65.181  42.946  1.00  0.00           N  
ATOM     43  CA  ARG     3      64.226  66.013  42.279  1.00  0.00           C  
ATOM     44  C   ARG     3      63.753  66.549  40.913  1.00  0.00           C  
ATOM     45  O   ARG     3      63.220  65.783  40.123  1.00  0.00           O  
ATOM     46  CB  ARG     3      65.667  65.404  42.416  1.00  0.00           C  
ATOM     47  CG  ARG     3      66.636  66.317  41.750  1.00  0.00           C  
ATOM     48  CD  ARG     3      68.053  65.718  41.664  1.00  0.00           C  
ATOM     49  NE  ARG     3      68.983  66.519  40.841  1.00  0.00           N  
ATOM     50  CZ  ARG     3      69.712  66.032  39.838  1.00  0.00           C  
ATOM     51  NH1 ARG     3      69.922  64.818  39.559  1.00  0.00           N1+
ATOM     52  NH2 ARG     3      70.284  66.941  39.113  1.00  0.00           N  
ATOM     53  H   ARG     3      63.134  64.235  42.596  1.00  0.00           H  
ATOM     54  HA  ARG     3      64.358  66.923  42.865  1.00  0.00           H  
ATOM     55  HB2 ARG     3      65.971  65.320  43.460  1.00  0.00           H  
ATOM     56  HB3 ARG     3      65.615  64.389  42.024  1.00  0.00           H  
ATOM     57  HG2 ARG     3      66.414  66.303  40.683  1.00  0.00           H  
ATOM     58  HG3 ARG     3      66.675  67.295  42.228  1.00  0.00           H  
ATOM     59  HD2 ARG     3      68.491  65.687  42.662  1.00  0.00           H  
ATOM     60  HD3 ARG     3      67.982  64.700  41.281  1.00  0.00           H  
ATOM     61  HE  ARG     3      68.747  67.500  40.891  1.00  0.00           H  
ATOM     62 HH11 ARG     3      69.508  64.137  40.180  1.00  0.00           H  
ATOM     63 HH12 ARG     3      70.650  64.468  38.953  1.00  0.00           H  
ATOM     64 HH21 ARG     3      69.913  67.876  39.026  1.00  0.00           H  
ATOM     65 HH22 ARG     3      70.893  66.703  38.342  1.00  0.00           H  
ATOM     66  N   THR     4      64.011  67.832  40.664  1.00  0.00           N  
ATOM     67  CA  THR     4      63.555  68.508  39.446  1.00  0.00           C  
ATOM     68  C   THR     4      64.444  68.073  38.298  1.00  0.00           C  
ATOM     69  O   THR     4      65.679  68.070  38.453  1.00  0.00           O  
ATOM     70  CB  THR     4      63.633  69.998  39.613  1.00  0.00           C  
ATOM     71  CG2 THR     4      63.095  70.720  38.278  1.00  0.00           C  
ATOM     72  OG1 THR     4      62.724  70.410  40.663  1.00  0.00           O  
ATOM     73  H   THR     4      64.604  68.269  41.354  1.00  0.00           H  
ATOM     74  HA  THR     4      62.549  68.167  39.201  1.00  0.00           H  
ATOM     75  HB  THR     4      64.649  70.360  39.766  1.00  0.00           H  
ATOM     76  HG1 THR     4      63.222  70.163  41.445  1.00  0.00           H  
ATOM     77 HG21 THR     4      63.043  71.805  38.373  1.00  0.00           H  
ATOM     78 HG22 THR     4      63.703  70.470  37.408  1.00  0.00           H  
ATOM     79 HG23 THR     4      62.086  70.312  38.220  1.00  0.00           H  
ATOM     80  N   VAL     5      63.906  67.710  37.143  1.00  0.00           N  
ATOM     81  CA  VAL     5      64.826  67.338  36.009  1.00  0.00           C  
ATOM     82  C   VAL     5      64.093  67.513  34.642  1.00  0.00           C  
ATOM     83  O   VAL     5      62.886  67.695  34.563  1.00  0.00           O  
ATOM     84  CB  VAL     5      65.184  65.837  36.163  1.00  0.00           C  
ATOM     85  CG1 VAL     5      65.944  65.436  37.431  1.00  0.00           C  
ATOM     86  CG2 VAL     5      63.947  64.928  36.145  1.00  0.00           C  
ATOM     87  H   VAL     5      62.910  67.551  37.092  1.00  0.00           H  
ATOM     88  HA  VAL     5      65.702  67.986  35.958  1.00  0.00           H  
ATOM     89  HB  VAL     5      65.789  65.577  35.294  1.00  0.00           H  
ATOM     90 HG11 VAL     5      65.368  65.468  38.356  1.00  0.00           H  
ATOM     91 HG12 VAL     5      66.354  64.435  37.291  1.00  0.00           H  
ATOM     92 HG13 VAL     5      66.818  66.083  37.515  1.00  0.00           H  
ATOM     93 HG21 VAL     5      63.197  65.145  36.905  1.00  0.00           H  
ATOM     94 HG22 VAL     5      63.591  64.903  35.116  1.00  0.00           H  
ATOM     95 HG23 VAL     5      64.182  63.884  36.352  1.00  0.00           H  
ATOM     96  N   ARG     6      64.957  67.430  33.622  1.00  0.00           N  
ATOM     97  CA  ARG     6      64.536  67.846  32.243  1.00  0.00           C  
ATOM     98  C   ARG     6      64.528  66.571  31.371  1.00  0.00           C  
ATOM     99  O   ARG     6      65.114  65.516  31.690  1.00  0.00           O  
ATOM    100  CB  ARG     6      65.403  68.966  31.640  1.00  0.00           C  
ATOM    101  CG  ARG     6      65.301  70.231  32.531  1.00  0.00           C  
ATOM    102  CD  ARG     6      64.020  71.059  32.310  1.00  0.00           C  
ATOM    103  NE  ARG     6      63.737  71.996  33.364  1.00  0.00           N  
ATOM    104  CZ  ARG     6      62.876  72.970  33.359  1.00  0.00           C  
ATOM    105  NH1 ARG     6      62.068  73.130  32.361  1.00  0.00           N1+
ATOM    106  NH2 ARG     6      62.641  73.744  34.391  1.00  0.00           N  
ATOM    107  H   ARG     6      65.953  67.299  33.732  1.00  0.00           H  
ATOM    108  HA  ARG     6      63.486  68.135  32.258  1.00  0.00           H  
ATOM    109  HB2 ARG     6      66.466  68.756  31.518  1.00  0.00           H  
ATOM    110  HB3 ARG     6      64.905  69.197  30.698  1.00  0.00           H  
ATOM    111  HG2 ARG     6      65.439  69.992  33.585  1.00  0.00           H  
ATOM    112  HG3 ARG     6      66.185  70.839  32.339  1.00  0.00           H  
ATOM    113  HD2 ARG     6      64.129  71.510  31.324  1.00  0.00           H  
ATOM    114  HD3 ARG     6      63.156  70.409  32.174  1.00  0.00           H  
ATOM    115  HE  ARG     6      64.205  71.907  34.255  1.00  0.00           H  
ATOM    116 HH11 ARG     6      62.207  72.552  31.544  1.00  0.00           H  
ATOM    117 HH12 ARG     6      61.382  73.868  32.430  1.00  0.00           H  
ATOM    118 HH21 ARG     6      63.298  73.690  35.157  1.00  0.00           H  
ATOM    119 HH22 ARG     6      62.139  74.604  34.226  1.00  0.00           H  
ATOM    120  N   LEU     7      63.842  66.584  30.251  1.00  0.00           N  
ATOM    121  CA  LEU     7      63.887  65.532  29.194  1.00  0.00           C  
ATOM    122  C   LEU     7      64.977  65.877  28.169  1.00  0.00           C  
ATOM    123  O   LEU     7      65.237  67.106  27.968  1.00  0.00           O  
ATOM    124  CB  LEU     7      62.547  65.245  28.514  1.00  0.00           C  
ATOM    125  CG  LEU     7      61.413  64.790  29.485  1.00  0.00           C  
ATOM    126  CD1 LEU     7      60.017  65.070  29.007  1.00  0.00           C  
ATOM    127  CD2 LEU     7      61.405  63.200  29.735  1.00  0.00           C  
ATOM    128  H   LEU     7      63.228  67.382  30.172  1.00  0.00           H  
ATOM    129  HA  LEU     7      64.158  64.576  29.643  1.00  0.00           H  
ATOM    130  HB2 LEU     7      62.116  66.166  28.119  1.00  0.00           H  
ATOM    131  HB3 LEU     7      62.651  64.517  27.710  1.00  0.00           H  
ATOM    132  HG  LEU     7      61.590  65.156  30.496  1.00  0.00           H  
ATOM    133 HD11 LEU     7      59.997  64.698  27.982  1.00  0.00           H  
ATOM    134 HD12 LEU     7      59.270  64.749  29.733  1.00  0.00           H  
ATOM    135 HD13 LEU     7      59.814  66.140  29.045  1.00  0.00           H  
ATOM    136 HD21 LEU     7      60.885  62.936  30.656  1.00  0.00           H  
ATOM    137 HD22 LEU     7      60.975  62.647  28.900  1.00  0.00           H  
ATOM    138 HD23 LEU     7      62.403  62.822  29.957  1.00  0.00           H  
ATOM    139  N   GLN     8      65.641  64.871  27.610  1.00  0.00           N  
ATOM    140  CA  GLN     8      66.751  65.091  26.696  1.00  0.00           C  
ATOM    141  C   GLN     8      66.591  64.239  25.472  1.00  0.00           C  
ATOM    142  O   GLN     8      66.227  63.016  25.494  1.00  0.00           O  
ATOM    143  CB  GLN     8      68.038  64.779  27.409  1.00  0.00           C  
ATOM    144  CG  GLN     8      69.398  64.995  26.682  1.00  0.00           C  
ATOM    145  CD  GLN     8      70.583  64.813  27.608  1.00  0.00           C  
ATOM    146  NE2 GLN     8      71.517  64.013  27.136  1.00  0.00           N  
ATOM    147  OE1 GLN     8      70.686  65.280  28.682  1.00  0.00           O  
ATOM    148  H   GLN     8      65.342  63.914  27.737  1.00  0.00           H  
ATOM    149  HA  GLN     8      66.819  66.133  26.383  1.00  0.00           H  
ATOM    150  HB2 GLN     8      68.099  65.297  28.366  1.00  0.00           H  
ATOM    151  HB3 GLN     8      67.882  63.708  27.538  1.00  0.00           H  
ATOM    152  HG2 GLN     8      69.440  64.272  25.868  1.00  0.00           H  
ATOM    153  HG3 GLN     8      69.431  66.050  26.407  1.00  0.00           H  
ATOM    154 HE21 GLN     8      72.268  63.818  27.782  1.00  0.00           H  
ATOM    155 HE22 GLN     8      71.517  63.690  26.179  1.00  0.00           H  
ATOM    156  N   TYR     9      66.857  64.834  24.319  1.00  0.00           N  
ATOM    157  CA  TYR     9      66.623  64.154  23.021  1.00  0.00           C  
ATOM    158  C   TYR     9      67.857  63.239  22.574  1.00  0.00           C  
ATOM    159  O   TYR     9      69.011  63.677  22.800  1.00  0.00           O  
ATOM    160  CB  TYR     9      66.161  65.102  21.890  1.00  0.00           C  
ATOM    161  CG  TYR     9      64.846  65.768  21.911  1.00  0.00           C  
ATOM    162  CD1 TYR     9      64.520  66.679  22.948  1.00  0.00           C  
ATOM    163  CD2 TYR     9      63.854  65.517  20.929  1.00  0.00           C  
ATOM    164  CE1 TYR     9      63.323  67.421  22.927  1.00  0.00           C  
ATOM    165  CE2 TYR     9      62.544  66.089  21.006  1.00  0.00           C  
ATOM    166  CZ  TYR     9      62.280  67.041  22.067  1.00  0.00           C  
ATOM    167  OH  TYR     9      61.044  67.681  22.057  1.00  0.00           O  
ATOM    168  H   TYR     9      67.288  65.745  24.251  1.00  0.00           H  
ATOM    169  HA  TYR     9      65.885  63.362  23.153  1.00  0.00           H  
ATOM    170  HB2 TYR     9      66.997  65.744  21.611  1.00  0.00           H  
ATOM    171  HB3 TYR     9      66.131  64.484  20.992  1.00  0.00           H  
ATOM    172  HD1 TYR     9      65.256  66.999  23.670  1.00  0.00           H  
ATOM    173  HD2 TYR     9      63.953  64.763  20.162  1.00  0.00           H  
ATOM    174  HE1 TYR     9      63.131  67.985  23.828  1.00  0.00           H  
ATOM    175  HE2 TYR     9      61.722  66.038  20.307  1.00  0.00           H  
ATOM    176  HH  TYR     9      61.101  68.592  22.353  1.00  0.00           H  
ATOM    177  N   GLY    10      67.611  62.183  21.802  1.00  0.00           N  
ATOM    178  CA  GLY    10      68.442  61.118  21.335  1.00  0.00           C  
ATOM    179  C   GLY    10      68.904  60.150  22.412  1.00  0.00           C  
ATOM    180  O   GLY    10      68.536  60.222  23.600  1.00  0.00           O  
ATOM    181  H   GLY    10      66.704  61.946  21.425  1.00  0.00           H  
ATOM    182  HA2 GLY    10      67.769  60.635  20.627  1.00  0.00           H  
ATOM    183  HA3 GLY    10      69.335  61.485  20.829  1.00  0.00           H  
ATOM    184  N   SER    11      69.915  59.382  22.017  1.00  0.00           N  
ATOM    185  CA  SER    11      70.562  58.484  23.013  1.00  0.00           C  
ATOM    186  C   SER    11      71.194  59.406  24.041  1.00  0.00           C  
ATOM    187  O   SER    11      71.538  60.573  23.841  1.00  0.00           O  
ATOM    188  CB  SER    11      71.611  57.562  22.384  1.00  0.00           C  
ATOM    189  OG  SER    11      72.358  58.296  21.455  1.00  0.00           O  
ATOM    190  H   SER    11      70.213  59.474  21.056  1.00  0.00           H  
ATOM    191  HA  SER    11      69.843  57.809  23.476  1.00  0.00           H  
ATOM    192  HB2 SER    11      72.242  57.132  23.162  1.00  0.00           H  
ATOM    193  HB3 SER    11      71.155  56.785  21.770  1.00  0.00           H  
ATOM    194  HG  SER    11      71.842  58.401  20.652  1.00  0.00           H  
ATOM    195  N   ALA    12      71.247  58.889  25.343  1.00  0.00           N  
ATOM    196  CA  ALA    12      71.809  59.634  26.460  1.00  0.00           C  
ATOM    197  C   ALA    12      72.326  58.755  27.628  1.00  0.00           C  
ATOM    198  O   ALA    12      71.846  57.699  27.919  1.00  0.00           O  
ATOM    199  CB  ALA    12      70.882  60.708  26.952  1.00  0.00           C  
ATOM    200  H   ALA    12      70.944  57.937  25.484  1.00  0.00           H  
ATOM    201  HA  ALA    12      72.702  60.053  25.997  1.00  0.00           H  
ATOM    202  HB1 ALA    12      70.671  61.413  26.148  1.00  0.00           H  
ATOM    203  HB2 ALA    12      69.920  60.395  27.358  1.00  0.00           H  
ATOM    204  HB3 ALA    12      71.406  61.295  27.706  1.00  0.00           H  
ATOM    205  N   VAL    13      73.210  59.303  28.479  1.00  0.00           N  
ATOM    206  CA  VAL    13      73.526  58.668  29.816  1.00  0.00           C  
ATOM    207  C   VAL    13      72.408  58.708  30.809  1.00  0.00           C  
ATOM    208  O   VAL    13      71.585  59.629  30.842  1.00  0.00           O  
ATOM    209  CB  VAL    13      74.728  59.353  30.411  1.00  0.00           C  
ATOM    210  CG1 VAL    13      75.081  59.111  31.837  1.00  0.00           C  
ATOM    211  CG2 VAL    13      75.944  58.794  29.587  1.00  0.00           C  
ATOM    212  H   VAL    13      73.581  60.239  28.392  1.00  0.00           H  
ATOM    213  HA  VAL    13      73.686  57.611  29.602  1.00  0.00           H  
ATOM    214  HB  VAL    13      74.702  60.427  30.228  1.00  0.00           H  
ATOM    215 HG11 VAL    13      76.007  59.617  32.109  1.00  0.00           H  
ATOM    216 HG12 VAL    13      74.315  59.531  32.490  1.00  0.00           H  
ATOM    217 HG13 VAL    13      75.210  58.063  32.109  1.00  0.00           H  
ATOM    218 HG21 VAL    13      76.934  59.136  29.889  1.00  0.00           H  
ATOM    219 HG22 VAL    13      75.961  57.722  29.783  1.00  0.00           H  
ATOM    220 HG23 VAL    13      75.772  59.014  28.533  1.00  0.00           H  
ATOM    221  N   GLU    14      72.457  57.772  31.736  1.00  0.00           N  
ATOM    222  CA  GLU    14      71.453  57.754  32.809  1.00  0.00           C  
ATOM    223  C   GLU    14      71.589  58.865  33.857  1.00  0.00           C  
ATOM    224  O   GLU    14      72.751  59.354  34.219  1.00  0.00           O  
ATOM    225  CB  GLU    14      71.414  56.328  33.484  1.00  0.00           C  
ATOM    226  CG  GLU    14      71.300  55.090  32.598  1.00  0.00           C  
ATOM    227  CD  GLU    14      72.688  54.625  32.002  1.00  0.00           C  
ATOM    228  OE1 GLU    14      73.170  55.136  30.959  1.00  0.00           O  
ATOM    229  OE2 GLU    14      73.251  53.787  32.679  1.00  0.00           O1-
ATOM    230  H   GLU    14      73.051  56.975  31.556  1.00  0.00           H  
ATOM    231  HA  GLU    14      70.523  57.822  32.245  1.00  0.00           H  
ATOM    232  HB2 GLU    14      72.241  56.334  34.194  1.00  0.00           H  
ATOM    233  HB3 GLU    14      70.522  56.340  34.110  1.00  0.00           H  
ATOM    234  HG2 GLU    14      70.935  54.275  33.222  1.00  0.00           H  
ATOM    235  HG3 GLU    14      70.620  55.358  31.789  1.00  0.00           H  
ATOM    236  N   ALA    15      70.417  59.078  34.423  1.00  0.00           N  
ATOM    237  CA  ALA    15      70.340  59.798  35.684  1.00  0.00           C  
ATOM    238  C   ALA    15      70.587  58.751  36.788  1.00  0.00           C  
ATOM    239  O   ALA    15      69.828  57.744  36.814  1.00  0.00           O  
ATOM    240  CB  ALA    15      69.044  60.506  36.015  1.00  0.00           C  
ATOM    241  H   ALA    15      69.603  58.605  34.059  1.00  0.00           H  
ATOM    242  HA  ALA    15      71.182  60.489  35.661  1.00  0.00           H  
ATOM    243  HB1 ALA    15      68.749  61.279  35.306  1.00  0.00           H  
ATOM    244  HB2 ALA    15      68.213  59.817  36.164  1.00  0.00           H  
ATOM    245  HB3 ALA    15      69.163  61.111  36.914  1.00  0.00           H  
ATOM    246  N   VAL    16      71.391  59.011  37.856  1.00  0.00           N  
ATOM    247  CA  VAL    16      71.325  58.152  39.036  1.00  0.00           C  
ATOM    248  C   VAL    16      70.015  58.503  39.834  1.00  0.00           C  
ATOM    249  O   VAL    16      69.872  59.633  40.163  1.00  0.00           O  
ATOM    250  CB  VAL    16      72.520  58.376  39.908  1.00  0.00           C  
ATOM    251  CG1 VAL    16      72.456  57.550  41.224  1.00  0.00           C  
ATOM    252  CG2 VAL    16      73.859  57.939  39.253  1.00  0.00           C  
ATOM    253  H   VAL    16      71.976  59.834  37.850  1.00  0.00           H  
ATOM    254  HA  VAL    16      71.384  57.108  38.728  1.00  0.00           H  
ATOM    255  HB  VAL    16      72.610  59.432  40.162  1.00  0.00           H  
ATOM    256 HG11 VAL    16      73.217  58.100  41.779  1.00  0.00           H  
ATOM    257 HG12 VAL    16      71.533  57.582  41.803  1.00  0.00           H  
ATOM    258 HG13 VAL    16      72.741  56.520  41.009  1.00  0.00           H  
ATOM    259 HG21 VAL    16      74.697  58.202  39.898  1.00  0.00           H  
ATOM    260 HG22 VAL    16      73.908  56.871  39.040  1.00  0.00           H  
ATOM    261 HG23 VAL    16      74.019  58.377  38.268  1.00  0.00           H  
ATOM    262  N   TYR    17      69.196  57.499  40.155  1.00  0.00           N  
ATOM    263  CA  TYR    17      68.025  57.748  40.966  1.00  0.00           C  
ATOM    264  C   TYR    17      68.203  57.225  42.416  1.00  0.00           C  
ATOM    265  O   TYR    17      68.262  55.972  42.710  1.00  0.00           O  
ATOM    266  CB  TYR    17      66.869  57.112  40.219  1.00  0.00           C  
ATOM    267  CG  TYR    17      65.470  57.288  40.775  1.00  0.00           C  
ATOM    268  CD1 TYR    17      65.149  56.837  42.061  1.00  0.00           C  
ATOM    269  CD2 TYR    17      64.412  57.838  40.047  1.00  0.00           C  
ATOM    270  CE1 TYR    17      63.888  57.038  42.642  1.00  0.00           C  
ATOM    271  CE2 TYR    17      63.149  57.970  40.608  1.00  0.00           C  
ATOM    272  CZ  TYR    17      62.819  57.531  41.858  1.00  0.00           C  
ATOM    273  OH  TYR    17      61.578  57.409  42.341  1.00  0.00           O  
ATOM    274  H   TYR    17      69.508  56.556  39.969  1.00  0.00           H  
ATOM    275  HA  TYR    17      67.912  58.821  41.115  1.00  0.00           H  
ATOM    276  HB2 TYR    17      66.882  57.530  39.213  1.00  0.00           H  
ATOM    277  HB3 TYR    17      67.155  56.060  40.206  1.00  0.00           H  
ATOM    278  HD1 TYR    17      65.800  56.277  42.716  1.00  0.00           H  
ATOM    279  HD2 TYR    17      64.588  58.329  39.101  1.00  0.00           H  
ATOM    280  HE1 TYR    17      63.622  56.904  43.681  1.00  0.00           H  
ATOM    281  HE2 TYR    17      62.328  58.415  40.065  1.00  0.00           H  
ATOM    282  HH  TYR    17      61.607  57.020  43.218  1.00  0.00           H  
ATOM    283  N   VAL    18      68.268  58.116  43.445  1.00  0.00           N  
ATOM    284  CA  VAL    18      68.335  57.906  44.858  1.00  0.00           C  
ATOM    285  C   VAL    18      66.971  57.427  45.406  1.00  0.00           C  
ATOM    286  O   VAL    18      66.040  58.231  45.503  1.00  0.00           O  
ATOM    287  CB  VAL    18      68.664  59.196  45.604  1.00  0.00           C  
ATOM    288  CG1 VAL    18      68.695  58.900  47.145  1.00  0.00           C  
ATOM    289  CG2 VAL    18      70.111  59.719  45.397  1.00  0.00           C  
ATOM    290  H   VAL    18      67.908  59.047  43.285  1.00  0.00           H  
ATOM    291  HA  VAL    18      69.059  57.128  45.103  1.00  0.00           H  
ATOM    292  HB  VAL    18      67.925  59.954  45.344  1.00  0.00           H  
ATOM    293 HG11 VAL    18      68.884  57.835  47.278  1.00  0.00           H  
ATOM    294 HG12 VAL    18      69.478  59.464  47.652  1.00  0.00           H  
ATOM    295 HG13 VAL    18      67.734  59.176  47.581  1.00  0.00           H  
ATOM    296 HG21 VAL    18      70.197  59.876  44.322  1.00  0.00           H  
ATOM    297 HG22 VAL    18      70.135  60.727  45.810  1.00  0.00           H  
ATOM    298 HG23 VAL    18      70.827  58.998  45.791  1.00  0.00           H  
ATOM    299  N   LEU    19      66.827  56.105  45.676  1.00  0.00           N  
ATOM    300  CA  LEU    19      65.573  55.465  46.201  1.00  0.00           C  
ATOM    301  C   LEU    19      64.997  56.009  47.529  1.00  0.00           C  
ATOM    302  O   LEU    19      65.776  56.373  48.470  1.00  0.00           O  
ATOM    303  CB  LEU    19      65.883  53.933  46.444  1.00  0.00           C  
ATOM    304  CG  LEU    19      65.519  53.203  45.142  1.00  0.00           C  
ATOM    305  CD1 LEU    19      66.262  51.866  45.012  1.00  0.00           C  
ATOM    306  CD2 LEU    19      64.026  52.916  45.069  1.00  0.00           C  
ATOM    307  H   LEU    19      67.515  55.405  45.438  1.00  0.00           H  
ATOM    308  HA  LEU    19      64.856  55.679  45.408  1.00  0.00           H  
ATOM    309  HB2 LEU    19      66.938  53.811  46.694  1.00  0.00           H  
ATOM    310  HB3 LEU    19      65.215  53.633  47.251  1.00  0.00           H  
ATOM    311  HG  LEU    19      65.639  53.848  44.271  1.00  0.00           H  
ATOM    312 HD11 LEU    19      67.342  51.968  44.909  1.00  0.00           H  
ATOM    313 HD12 LEU    19      66.157  51.354  45.969  1.00  0.00           H  
ATOM    314 HD13 LEU    19      65.915  51.270  44.168  1.00  0.00           H  
ATOM    315 HD21 LEU    19      63.892  52.599  44.035  1.00  0.00           H  
ATOM    316 HD22 LEU    19      63.682  52.119  45.729  1.00  0.00           H  
ATOM    317 HD23 LEU    19      63.474  53.848  45.184  1.00  0.00           H  
ATOM    318  N   GLY    20      63.659  56.163  47.553  1.00  0.00           N  
ATOM    319  CA  GLY    20      62.886  56.907  48.532  1.00  0.00           C  
ATOM    320  C   GLY    20      62.526  58.234  48.027  1.00  0.00           C  
ATOM    321  O   GLY    20      61.405  58.627  48.301  1.00  0.00           O  
ATOM    322  H   GLY    20      63.116  55.716  46.828  1.00  0.00           H  
ATOM    323  HA2 GLY    20      61.977  56.436  48.906  1.00  0.00           H  
ATOM    324  HA3 GLY    20      63.423  57.011  49.475  1.00  0.00           H  
ATOM    325  N   THR    21      63.373  58.954  47.272  1.00  0.00           N  
ATOM    326  CA  THR    21      63.000  60.244  46.600  1.00  0.00           C  
ATOM    327  C   THR    21      62.523  59.982  45.202  1.00  0.00           C  
ATOM    328  O   THR    21      63.080  59.157  44.571  1.00  0.00           O  
ATOM    329  CB  THR    21      64.255  61.182  46.659  1.00  0.00           C  
ATOM    330  CG2 THR    21      64.105  62.520  45.768  1.00  0.00           C  
ATOM    331  OG1 THR    21      64.641  61.516  48.025  1.00  0.00           O  
ATOM    332  H   THR    21      64.256  58.536  47.015  1.00  0.00           H  
ATOM    333  HA  THR    21      62.170  60.731  47.112  1.00  0.00           H  
ATOM    334  HB  THR    21      64.983  60.615  46.079  1.00  0.00           H  
ATOM    335  HG1 THR    21      64.723  60.704  48.530  1.00  0.00           H  
ATOM    336 HG21 THR    21      63.062  62.836  45.797  1.00  0.00           H  
ATOM    337 HG22 THR    21      64.827  63.275  46.079  1.00  0.00           H  
ATOM    338 HG23 THR    21      64.399  62.282  44.746  1.00  0.00           H  
ATOM    339  N   TYR    22      61.564  60.721  44.762  1.00  0.00           N  
ATOM    340  CA  TYR    22      60.993  60.590  43.381  1.00  0.00           C  
ATOM    341  C   TYR    22      61.625  61.558  42.372  1.00  0.00           C  
ATOM    342  O   TYR    22      62.456  62.443  42.630  1.00  0.00           O  
ATOM    343  CB  TYR    22      59.542  60.546  43.432  1.00  0.00           C  
ATOM    344  CG  TYR    22      58.880  59.593  44.488  1.00  0.00           C  
ATOM    345  CD1 TYR    22      58.578  58.301  44.061  1.00  0.00           C  
ATOM    346  CD2 TYR    22      58.591  60.010  45.797  1.00  0.00           C  
ATOM    347  CE1 TYR    22      57.954  57.335  44.937  1.00  0.00           C  
ATOM    348  CE2 TYR    22      57.884  59.047  46.634  1.00  0.00           C  
ATOM    349  CZ  TYR    22      57.616  57.759  46.189  1.00  0.00           C  
ATOM    350  OH  TYR    22      56.878  56.956  47.019  1.00  0.00           O  
ATOM    351  H   TYR    22      61.033  61.296  45.401  1.00  0.00           H  
ATOM    352  HA  TYR    22      61.372  59.632  43.026  1.00  0.00           H  
ATOM    353  HB2 TYR    22      59.090  61.538  43.430  1.00  0.00           H  
ATOM    354  HB3 TYR    22      59.168  60.302  42.437  1.00  0.00           H  
ATOM    355  HD1 TYR    22      58.896  58.002  43.073  1.00  0.00           H  
ATOM    356  HD2 TYR    22      58.788  61.015  46.141  1.00  0.00           H  
ATOM    357  HE1 TYR    22      57.705  56.332  44.623  1.00  0.00           H  
ATOM    358  HE2 TYR    22      57.562  59.289  47.636  1.00  0.00           H  
ATOM    359  HH  TYR    22      55.979  57.283  46.931  1.00  0.00           H  
ATOM    360  N   LEU    23      61.108  61.582  41.089  1.00  0.00           N  
ATOM    361  CA  LEU    23      61.343  62.650  40.095  1.00  0.00           C  
ATOM    362  C   LEU    23      60.064  63.404  39.567  1.00  0.00           C  
ATOM    363  O   LEU    23      58.986  62.776  39.480  1.00  0.00           O  
ATOM    364  CB  LEU    23      62.216  62.271  38.879  1.00  0.00           C  
ATOM    365  CG  LEU    23      63.532  61.525  39.270  1.00  0.00           C  
ATOM    366  CD1 LEU    23      64.050  60.779  37.970  1.00  0.00           C  
ATOM    367  CD2 LEU    23      64.723  62.337  39.800  1.00  0.00           C  
ATOM    368  H   LEU    23      60.547  60.785  40.827  1.00  0.00           H  
ATOM    369  HA  LEU    23      61.834  63.497  40.574  1.00  0.00           H  
ATOM    370  HB2 LEU    23      61.738  61.436  38.366  1.00  0.00           H  
ATOM    371  HB3 LEU    23      62.437  63.128  38.244  1.00  0.00           H  
ATOM    372  HG  LEU    23      63.242  60.790  40.021  1.00  0.00           H  
ATOM    373 HD11 LEU    23      64.993  60.267  38.164  1.00  0.00           H  
ATOM    374 HD12 LEU    23      63.319  60.028  37.668  1.00  0.00           H  
ATOM    375 HD13 LEU    23      64.351  61.420  37.141  1.00  0.00           H  
ATOM    376 HD21 LEU    23      65.142  63.089  39.131  1.00  0.00           H  
ATOM    377 HD22 LEU    23      64.372  62.863  40.688  1.00  0.00           H  
ATOM    378 HD23 LEU    23      65.534  61.665  40.081  1.00  0.00           H  
ATOM    379  N   TRP    24      60.288  64.692  39.235  1.00  0.00           N  
ATOM    380  CA  TRP    24      59.246  65.462  38.467  1.00  0.00           C  
ATOM    381  C   TRP    24      59.840  66.118  37.190  1.00  0.00           C  
ATOM    382  O   TRP    24      61.016  66.494  37.276  1.00  0.00           O  
ATOM    383  CB  TRP    24      58.733  66.583  39.341  1.00  0.00           C  
ATOM    384  CG  TRP    24      57.908  67.691  38.737  1.00  0.00           C  
ATOM    385  CD1 TRP    24      56.610  67.817  38.930  1.00  0.00           C  
ATOM    386  CD2 TRP    24      58.383  68.972  38.075  1.00  0.00           C  
ATOM    387  CE2 TRP    24      57.221  69.681  37.851  1.00  0.00           C  
ATOM    388  CE3 TRP    24      59.616  69.522  37.581  1.00  0.00           C  
ATOM    389  NE1 TRP    24      56.180  68.987  38.425  1.00  0.00           N  
ATOM    390  CZ2 TRP    24      57.281  70.897  37.114  1.00  0.00           C  
ATOM    391  CZ3 TRP    24      59.655  70.763  37.023  1.00  0.00           C  
ATOM    392  CH2 TRP    24      58.490  71.502  36.778  1.00  0.00           C  
ATOM    393  H   TRP    24      61.230  65.048  39.307  1.00  0.00           H  
ATOM    394  HA  TRP    24      58.406  64.868  38.108  1.00  0.00           H  
ATOM    395  HB2 TRP    24      58.057  66.110  40.054  1.00  0.00           H  
ATOM    396  HB3 TRP    24      59.525  67.046  39.930  1.00  0.00           H  
ATOM    397  HD1 TRP    24      56.114  67.194  39.659  1.00  0.00           H  
ATOM    398  HE1 TRP    24      55.288  69.364  38.711  1.00  0.00           H  
ATOM    399  HE3 TRP    24      60.528  69.008  37.847  1.00  0.00           H  
ATOM    400  HZ2 TRP    24      56.300  71.293  36.895  1.00  0.00           H  
ATOM    401  HZ3 TRP    24      60.637  71.171  36.832  1.00  0.00           H  
ATOM    402  HH2 TRP    24      58.501  72.419  36.207  1.00  0.00           H  
ATOM    403  N   THR    25      59.117  66.357  36.122  1.00  0.00           N  
ATOM    404  CA  THR    25      59.377  67.034  34.926  1.00  0.00           C  
ATOM    405  C   THR    25      58.225  67.794  34.289  1.00  0.00           C  
ATOM    406  O   THR    25      57.104  67.325  34.330  1.00  0.00           O  
ATOM    407  CB  THR    25      60.221  66.135  33.957  1.00  0.00           C  
ATOM    408  CG2 THR    25      59.318  65.237  33.128  1.00  0.00           C  
ATOM    409  OG1 THR    25      60.987  66.846  33.033  1.00  0.00           O  
ATOM    410  H   THR    25      58.144  66.091  36.183  1.00  0.00           H  
ATOM    411  HA  THR    25      60.045  67.819  35.281  1.00  0.00           H  
ATOM    412  HB  THR    25      60.914  65.497  34.505  1.00  0.00           H  
ATOM    413  HG1 THR    25      61.544  67.257  33.699  1.00  0.00           H  
ATOM    414 HG21 THR    25      58.516  64.749  33.681  1.00  0.00           H  
ATOM    415 HG22 THR    25      58.804  65.895  32.428  1.00  0.00           H  
ATOM    416 HG23 THR    25      59.797  64.521  32.461  1.00  0.00           H  
ATOM    417  N   ASP    26      58.516  68.888  33.706  1.00  0.00           N  
ATOM    418  CA  ASP    26      57.640  69.492  32.691  1.00  0.00           C  
ATOM    419  C   ASP    26      57.549  68.703  31.411  1.00  0.00           C  
ATOM    420  O   ASP    26      58.615  68.303  30.943  1.00  0.00           O  
ATOM    421  CB  ASP    26      58.156  70.898  32.388  1.00  0.00           C  
ATOM    422  CG  ASP    26      57.434  71.728  31.311  1.00  0.00           C  
ATOM    423  OD1 ASP    26      58.054  72.487  30.522  1.00  0.00           O  
ATOM    424  OD2 ASP    26      56.216  71.629  31.107  1.00  0.00           O1-
ATOM    425  H   ASP    26      59.457  69.252  33.755  1.00  0.00           H  
ATOM    426  HA  ASP    26      56.645  69.502  33.136  1.00  0.00           H  
ATOM    427  HB2 ASP    26      58.209  71.568  33.246  1.00  0.00           H  
ATOM    428  HB3 ASP    26      59.217  70.913  32.141  1.00  0.00           H  
ATOM    429  N   VAL    27      56.401  68.747  30.627  1.00  0.00           N  
ATOM    430  CA  VAL    27      56.314  68.193  29.221  1.00  0.00           C  
ATOM    431  C   VAL    27      56.204  69.294  28.137  1.00  0.00           C  
ATOM    432  O   VAL    27      56.666  69.032  27.035  1.00  0.00           O  
ATOM    433  CB  VAL    27      55.084  67.234  29.184  1.00  0.00           C  
ATOM    434  CG1 VAL    27      54.978  66.293  27.989  1.00  0.00           C  
ATOM    435  CG2 VAL    27      54.998  66.257  30.394  1.00  0.00           C  
ATOM    436  H   VAL    27      55.555  69.154  31.001  1.00  0.00           H  
ATOM    437  HA  VAL    27      57.175  67.591  28.931  1.00  0.00           H  
ATOM    438  HB  VAL    27      54.167  67.820  29.250  1.00  0.00           H  
ATOM    439 HG11 VAL    27      54.073  65.686  28.015  1.00  0.00           H  
ATOM    440 HG12 VAL    27      55.054  66.786  27.020  1.00  0.00           H  
ATOM    441 HG13 VAL    27      55.833  65.618  28.026  1.00  0.00           H  
ATOM    442 HG21 VAL    27      55.858  65.592  30.474  1.00  0.00           H  
ATOM    443 HG22 VAL    27      55.003  66.801  31.339  1.00  0.00           H  
ATOM    444 HG23 VAL    27      54.142  65.585  30.342  1.00  0.00           H  
ATOM    445  N   TYR    28      55.611  70.497  28.390  1.00  0.00           N  
ATOM    446  CA  TYR    28      55.423  71.479  27.397  1.00  0.00           C  
ATOM    447  C   TYR    28      56.680  72.225  26.876  1.00  0.00           C  
ATOM    448  O   TYR    28      56.807  72.394  25.638  1.00  0.00           O  
ATOM    449  CB  TYR    28      54.512  72.638  27.856  1.00  0.00           C  
ATOM    450  CG  TYR    28      54.202  73.807  26.903  1.00  0.00           C  
ATOM    451  CD1 TYR    28      53.255  73.646  25.835  1.00  0.00           C  
ATOM    452  CD2 TYR    28      54.664  75.115  27.178  1.00  0.00           C  
ATOM    453  CE1 TYR    28      52.941  74.761  24.991  1.00  0.00           C  
ATOM    454  CE2 TYR    28      54.303  76.183  26.359  1.00  0.00           C  
ATOM    455  CZ  TYR    28      53.463  75.964  25.237  1.00  0.00           C  
ATOM    456  OH  TYR    28      52.984  76.970  24.426  1.00  0.00           O  
ATOM    457  H   TYR    28      55.491  70.759  29.358  1.00  0.00           H  
ATOM    458  HA  TYR    28      55.040  70.933  26.535  1.00  0.00           H  
ATOM    459  HB2 TYR    28      53.511  72.269  28.080  1.00  0.00           H  
ATOM    460  HB3 TYR    28      54.858  72.983  28.830  1.00  0.00           H  
ATOM    461  HD1 TYR    28      52.968  72.633  25.593  1.00  0.00           H  
ATOM    462  HD2 TYR    28      55.247  75.213  28.082  1.00  0.00           H  
ATOM    463  HE1 TYR    28      52.270  74.595  24.162  1.00  0.00           H  
ATOM    464  HE2 TYR    28      54.654  77.171  26.617  1.00  0.00           H  
ATOM    465  HH  TYR    28      53.381  77.809  24.669  1.00  0.00           H  
ATOM    466  N   SER    29      57.678  72.651  27.659  1.00  0.00           N  
ATOM    467  CA  SER    29      58.854  73.421  27.162  1.00  0.00           C  
ATOM    468  C   SER    29      59.784  72.568  26.271  1.00  0.00           C  
ATOM    469  O   SER    29      60.253  73.134  25.302  1.00  0.00           O  
ATOM    470  CB  SER    29      59.598  74.202  28.186  1.00  0.00           C  
ATOM    471  OG  SER    29      60.007  73.412  29.216  1.00  0.00           O  
ATOM    472  H   SER    29      57.442  72.608  28.640  1.00  0.00           H  
ATOM    473  HA  SER    29      58.495  74.180  26.468  1.00  0.00           H  
ATOM    474  HB2 SER    29      60.445  74.767  27.798  1.00  0.00           H  
ATOM    475  HB3 SER    29      58.994  75.017  28.584  1.00  0.00           H  
ATOM    476  HG  SER    29      59.287  73.003  29.702  1.00  0.00           H  
ATOM    477  N   ALA    30      59.820  71.217  26.479  1.00  0.00           N  
ATOM    478  CA  ALA    30      60.706  70.351  25.675  1.00  0.00           C  
ATOM    479  C   ALA    30      60.096  70.140  24.344  1.00  0.00           C  
ATOM    480  O   ALA    30      60.825  70.080  23.356  1.00  0.00           O  
ATOM    481  CB  ALA    30      60.987  69.062  26.399  1.00  0.00           C  
ATOM    482  H   ALA    30      59.377  70.795  27.282  1.00  0.00           H  
ATOM    483  HA  ALA    30      61.631  70.902  25.506  1.00  0.00           H  
ATOM    484  HB1 ALA    30      61.697  69.329  27.183  1.00  0.00           H  
ATOM    485  HB2 ALA    30      60.075  68.513  26.632  1.00  0.00           H  
ATOM    486  HB3 ALA    30      61.341  68.364  25.641  1.00  0.00           H  
ATOM    487  N   ALA    31      58.794  70.169  24.270  1.00  0.00           N  
ATOM    488  CA  ALA    31      57.987  69.821  23.053  1.00  0.00           C  
ATOM    489  C   ALA    31      58.181  70.802  21.912  1.00  0.00           C  
ATOM    490  O   ALA    31      58.250  72.049  22.193  1.00  0.00           O  
ATOM    491  CB  ALA    31      56.530  69.621  23.496  1.00  0.00           C  
ATOM    492  H   ALA    31      58.265  70.456  25.082  1.00  0.00           H  
ATOM    493  HA  ALA    31      58.247  68.792  22.805  1.00  0.00           H  
ATOM    494  HB1 ALA    31      56.592  69.115  24.459  1.00  0.00           H  
ATOM    495  HB2 ALA    31      56.121  70.610  23.704  1.00  0.00           H  
ATOM    496  HB3 ALA    31      56.011  68.947  22.815  1.00  0.00           H  
ATOM    497  N   PRO    32      58.103  70.332  20.666  1.00  0.00           N  
ATOM    498  CA  PRO    32      58.313  71.173  19.482  1.00  0.00           C  
ATOM    499  C   PRO    32      57.293  72.268  19.320  1.00  0.00           C  
ATOM    500  O   PRO    32      56.266  72.217  19.980  1.00  0.00           O  
ATOM    501  CB  PRO    32      58.497  70.273  18.180  1.00  0.00           C  
ATOM    502  CG  PRO    32      58.876  68.931  18.802  1.00  0.00           C  
ATOM    503  CD  PRO    32      58.279  68.898  20.191  1.00  0.00           C  
ATOM    504  HA  PRO    32      59.260  71.702  19.586  1.00  0.00           H  
ATOM    505  HB2 PRO    32      57.486  70.127  17.799  1.00  0.00           H  
ATOM    506  HB3 PRO    32      59.198  70.637  17.429  1.00  0.00           H  
ATOM    507  HG2 PRO    32      58.283  68.192  18.264  1.00  0.00           H  
ATOM    508  HG3 PRO    32      59.943  68.717  18.865  1.00  0.00           H  
ATOM    509  HD2 PRO    32      57.371  68.296  20.183  1.00  0.00           H  
ATOM    510  HD3 PRO    32      58.934  68.401  20.906  1.00  0.00           H  
ATOM    511  N   ALA    33      57.538  73.283  18.451  1.00  0.00           N  
ATOM    512  CA  ALA    33      56.697  74.411  18.273  1.00  0.00           C  
ATOM    513  C   ALA    33      55.435  73.996  17.489  1.00  0.00           C  
ATOM    514  O   ALA    33      55.524  73.289  16.434  1.00  0.00           O  
ATOM    515  CB  ALA    33      57.477  75.452  17.475  1.00  0.00           C  
ATOM    516  H   ALA    33      58.325  73.255  17.818  1.00  0.00           H  
ATOM    517  HA  ALA    33      56.356  74.872  19.200  1.00  0.00           H  
ATOM    518  HB1 ALA    33      58.410  75.651  18.001  1.00  0.00           H  
ATOM    519  HB2 ALA    33      57.741  75.154  16.461  1.00  0.00           H  
ATOM    520  HB3 ALA    33      56.799  76.300  17.372  1.00  0.00           H  
ATOM    521  N   GLY    34      54.159  74.205  17.957  1.00  0.00           N  
ATOM    522  CA  GLY    34      52.889  73.751  17.406  1.00  0.00           C  
ATOM    523  C   GLY    34      52.756  72.244  17.608  1.00  0.00           C  
ATOM    524  O   GLY    34      51.878  71.656  16.925  1.00  0.00           O  
ATOM    525  H   GLY    34      54.027  74.746  18.800  1.00  0.00           H  
ATOM    526  HA2 GLY    34      52.042  74.246  17.881  1.00  0.00           H  
ATOM    527  HA3 GLY    34      52.835  73.975  16.340  1.00  0.00           H  
ATOM    528  N   ALA    35      53.534  71.481  18.356  1.00  0.00           N  
ATOM    529  CA  ALA    35      53.217  70.050  18.601  1.00  0.00           C  
ATOM    530  C   ALA    35      51.950  70.074  19.520  1.00  0.00           C  
ATOM    531  O   ALA    35      51.999  70.681  20.647  1.00  0.00           O  
ATOM    532  CB  ALA    35      54.425  69.235  19.138  1.00  0.00           C  
ATOM    533  H   ALA    35      54.205  71.990  18.913  1.00  0.00           H  
ATOM    534  HA  ALA    35      52.954  69.718  17.597  1.00  0.00           H  
ATOM    535  HB1 ALA    35      54.022  68.293  19.510  1.00  0.00           H  
ATOM    536  HB2 ALA    35      55.160  69.124  18.341  1.00  0.00           H  
ATOM    537  HB3 ALA    35      54.722  69.846  19.990  1.00  0.00           H  
ATOM    538  N   GLN    36      50.859  69.434  19.231  1.00  0.00           N  
ATOM    539  CA  GLN    36      49.551  69.488  19.931  1.00  0.00           C  
ATOM    540  C   GLN    36      49.484  68.639  21.085  1.00  0.00           C  
ATOM    541  O   GLN    36      48.896  69.013  22.110  1.00  0.00           O  
ATOM    542  CB  GLN    36      48.477  69.088  18.895  1.00  0.00           C  
ATOM    543  CG  GLN    36      48.552  69.904  17.526  1.00  0.00           C  
ATOM    544  CD  GLN    36      48.311  71.343  17.714  1.00  0.00           C  
ATOM    545  NE2 GLN    36      49.247  72.181  17.484  1.00  0.00           N  
ATOM    546  OE1 GLN    36      47.214  71.765  18.003  1.00  0.00           O  
ATOM    547  H   GLN    36      51.010  68.685  18.571  1.00  0.00           H  
ATOM    548  HA  GLN    36      49.380  70.543  20.146  1.00  0.00           H  
ATOM    549  HB2 GLN    36      48.608  68.023  18.702  1.00  0.00           H  
ATOM    550  HB3 GLN    36      47.480  69.129  19.335  1.00  0.00           H  
ATOM    551  HG2 GLN    36      49.516  69.727  17.050  1.00  0.00           H  
ATOM    552  HG3 GLN    36      47.852  69.588  16.752  1.00  0.00           H  
ATOM    553 HE21 GLN    36      48.904  73.122  17.354  1.00  0.00           H  
ATOM    554 HE22 GLN    36      50.159  71.849  17.205  1.00  0.00           H  
ATOM    555  N   THR    37      49.946  67.385  20.955  1.00  0.00           N  
ATOM    556  CA  THR    37      49.606  66.269  21.889  1.00  0.00           C  
ATOM    557  C   THR    37      50.801  65.411  22.093  1.00  0.00           C  
ATOM    558  O   THR    37      51.799  65.649  21.362  1.00  0.00           O  
ATOM    559  CB  THR    37      48.487  65.302  21.323  1.00  0.00           C  
ATOM    560  CG2 THR    37      47.119  66.016  21.259  1.00  0.00           C  
ATOM    561  OG1 THR    37      48.738  64.814  20.077  1.00  0.00           O  
ATOM    562  H   THR    37      50.537  67.180  20.161  1.00  0.00           H  
ATOM    563  HA  THR    37      49.327  66.577  22.897  1.00  0.00           H  
ATOM    564  HB  THR    37      48.478  64.531  22.093  1.00  0.00           H  
ATOM    565  HG1 THR    37      48.569  65.428  19.359  1.00  0.00           H  
ATOM    566 HG21 THR    37      47.311  67.049  20.971  1.00  0.00           H  
ATOM    567 HG22 THR    37      46.370  65.548  20.621  1.00  0.00           H  
ATOM    568 HG23 THR    37      46.631  65.948  22.232  1.00  0.00           H  
ATOM    569  N   PHE    38      50.728  64.476  22.954  1.00  0.00           N  
ATOM    570  CA  PHE    38      51.880  63.508  23.116  1.00  0.00           C  
ATOM    571  C   PHE    38      51.381  62.140  23.645  1.00  0.00           C  
ATOM    572  O   PHE    38      50.299  62.059  24.230  1.00  0.00           O  
ATOM    573  CB  PHE    38      52.896  64.211  24.046  1.00  0.00           C  
ATOM    574  CG  PHE    38      52.714  63.974  25.513  1.00  0.00           C  
ATOM    575  CD1 PHE    38      51.786  64.856  26.169  1.00  0.00           C  
ATOM    576  CD2 PHE    38      53.416  63.019  26.268  1.00  0.00           C  
ATOM    577  CE1 PHE    38      51.574  64.720  27.566  1.00  0.00           C  
ATOM    578  CE2 PHE    38      53.244  62.944  27.656  1.00  0.00           C  
ATOM    579  CZ  PHE    38      52.330  63.864  28.335  1.00  0.00           C  
ATOM    580  H   PHE    38      49.898  64.396  23.523  1.00  0.00           H  
ATOM    581  HA  PHE    38      52.485  63.345  22.223  1.00  0.00           H  
ATOM    582  HB2 PHE    38      53.885  63.843  23.773  1.00  0.00           H  
ATOM    583  HB3 PHE    38      52.820  65.286  23.880  1.00  0.00           H  
ATOM    584  HD1 PHE    38      51.175  65.548  25.609  1.00  0.00           H  
ATOM    585  HD2 PHE    38      54.069  62.335  25.747  1.00  0.00           H  
ATOM    586  HE1 PHE    38      50.815  65.341  28.020  1.00  0.00           H  
ATOM    587  HE2 PHE    38      53.809  62.344  28.354  1.00  0.00           H  
ATOM    588  HZ  PHE    38      52.318  63.756  29.410  1.00  0.00           H  
ATOM    589  N   SER    39      52.302  61.178  23.618  1.00  0.00           N  
ATOM    590  CA  SER    39      52.043  59.837  24.160  1.00  0.00           C  
ATOM    591  C   SER    39      53.273  59.395  24.962  1.00  0.00           C  
ATOM    592  O   SER    39      54.336  59.969  24.797  1.00  0.00           O  
ATOM    593  CB  SER    39      51.606  58.849  23.051  1.00  0.00           C  
ATOM    594  OG  SER    39      51.289  57.608  23.628  1.00  0.00           O  
ATOM    595  H   SER    39      53.213  61.382  23.233  1.00  0.00           H  
ATOM    596  HA  SER    39      51.180  59.985  24.809  1.00  0.00           H  
ATOM    597  HB2 SER    39      50.709  59.306  22.634  1.00  0.00           H  
ATOM    598  HB3 SER    39      52.370  58.728  22.283  1.00  0.00           H  
ATOM    599  HG  SER    39      50.621  57.746  24.304  1.00  0.00           H  
ATOM    600  N   LEU    40      53.187  58.358  25.868  1.00  0.00           N  
ATOM    601  CA  LEU    40      54.151  57.995  26.911  1.00  0.00           C  
ATOM    602  C   LEU    40      54.427  56.499  26.841  1.00  0.00           C  
ATOM    603  O   LEU    40      53.483  55.695  26.833  1.00  0.00           O  
ATOM    604  CB  LEU    40      53.566  58.387  28.303  1.00  0.00           C  
ATOM    605  CG  LEU    40      54.648  58.438  29.322  1.00  0.00           C  
ATOM    606  CD1 LEU    40      55.656  59.603  29.182  1.00  0.00           C  
ATOM    607  CD2 LEU    40      54.083  58.557  30.668  1.00  0.00           C  
ATOM    608  H   LEU    40      52.303  57.870  25.869  1.00  0.00           H  
ATOM    609  HA  LEU    40      55.051  58.559  26.663  1.00  0.00           H  
ATOM    610  HB2 LEU    40      53.163  59.399  28.273  1.00  0.00           H  
ATOM    611  HB3 LEU    40      52.742  57.716  28.550  1.00  0.00           H  
ATOM    612  HG  LEU    40      55.190  57.492  29.292  1.00  0.00           H  
ATOM    613 HD11 LEU    40      55.216  60.558  29.467  1.00  0.00           H  
ATOM    614 HD12 LEU    40      56.457  59.509  29.914  1.00  0.00           H  
ATOM    615 HD13 LEU    40      56.139  59.509  28.209  1.00  0.00           H  
ATOM    616 HD21 LEU    40      53.282  57.880  30.965  1.00  0.00           H  
ATOM    617 HD22 LEU    40      54.863  58.501  31.427  1.00  0.00           H  
ATOM    618 HD23 LEU    40      53.680  59.543  30.898  1.00  0.00           H  
ATOM    619  N   LYS    41      55.671  56.071  27.022  1.00  0.00           N  
ATOM    620  CA  LYS    41      56.115  54.587  27.071  1.00  0.00           C  
ATOM    621  C   LYS    41      57.144  54.316  28.163  1.00  0.00           C  
ATOM    622  O   LYS    41      57.989  55.218  28.486  1.00  0.00           O  
ATOM    623  CB  LYS    41      56.752  54.235  25.697  1.00  0.00           C  
ATOM    624  CG  LYS    41      55.861  54.356  24.399  1.00  0.00           C  
ATOM    625  CD  LYS    41      54.543  53.508  24.363  1.00  0.00           C  
ATOM    626  CE  LYS    41      53.867  53.739  23.012  1.00  0.00           C  
ATOM    627  NZ  LYS    41      52.461  53.257  23.062  1.00  0.00           N1+
ATOM    628  H   LYS    41      56.286  56.857  27.180  1.00  0.00           H  
ATOM    629  HA  LYS    41      55.321  53.853  27.203  1.00  0.00           H  
ATOM    630  HB2 LYS    41      57.694  54.772  25.584  1.00  0.00           H  
ATOM    631  HB3 LYS    41      57.021  53.195  25.884  1.00  0.00           H  
ATOM    632  HG2 LYS    41      55.606  55.374  24.107  1.00  0.00           H  
ATOM    633  HG3 LYS    41      56.552  54.088  23.600  1.00  0.00           H  
ATOM    634  HD2 LYS    41      54.876  52.486  24.541  1.00  0.00           H  
ATOM    635  HD3 LYS    41      53.870  53.773  25.179  1.00  0.00           H  
ATOM    636  HE2 LYS    41      53.798  54.792  22.739  1.00  0.00           H  
ATOM    637  HE3 LYS    41      54.375  53.243  22.184  1.00  0.00           H  
ATOM    638  HZ1 LYS    41      51.853  53.758  22.430  1.00  0.00           H  
ATOM    639  HZ2 LYS    41      52.216  52.304  22.836  1.00  0.00           H  
ATOM    640  HZ3 LYS    41      52.025  53.365  23.966  1.00  0.00           H  
ATOM    641  N   HIP    42      57.271  53.113  28.747  1.00  0.00           N  
ATOM    642  CA  HIP    42      58.218  52.708  29.874  1.00  0.00           C  
ATOM    643  C   HIP    42      58.860  51.276  29.732  1.00  0.00           C  
ATOM    644  O   HIP    42      58.236  50.411  29.126  1.00  0.00           O  
ATOM    645  CB  HIP    42      57.593  53.040  31.218  1.00  0.00           C  
ATOM    646  CG  HIP    42      56.587  51.940  31.668  1.00  0.00           C  
ATOM    647  CD2 HIP    42      55.216  51.983  31.430  1.00  0.00           C  
ATOM    648  ND1 HIP    42      56.822  50.890  32.508  1.00  0.00           N1+
ATOM    649  CE1 HIP    42      55.652  50.288  32.730  1.00  0.00           C  
ATOM    650  NE2 HIP    42      54.678  50.896  32.076  1.00  0.00           N  
ATOM    651  H   HIP    42      56.494  52.495  28.562  1.00  0.00           H  
ATOM    652  HA  HIP    42      59.044  53.418  29.835  1.00  0.00           H  
ATOM    653  HB2 HIP    42      58.397  53.126  31.949  1.00  0.00           H  
ATOM    654  HB3 HIP    42      57.051  53.984  31.264  1.00  0.00           H  
ATOM    655  HD1 HIP    42      57.728  50.728  32.923  1.00  0.00           H  
ATOM    656  HD2 HIP    42      54.662  52.736  30.889  1.00  0.00           H  
ATOM    657  HE1 HIP    42      55.450  49.406  33.319  1.00  0.00           H  
ATOM    658  HE2 HIP    42      53.694  50.672  32.118  1.00  0.00           H  
ATOM    659  N   SER    43      60.122  51.121  30.269  1.00  0.00           N  
ATOM    660  CA  SER    43      60.730  49.830  30.483  1.00  0.00           C  
ATOM    661  C   SER    43      60.255  49.161  31.765  1.00  0.00           C  
ATOM    662  O   SER    43      59.519  49.721  32.640  1.00  0.00           O  
ATOM    663  CB  SER    43      62.271  49.988  30.368  1.00  0.00           C  
ATOM    664  OG  SER    43      62.692  50.763  31.487  1.00  0.00           O  
ATOM    665  H   SER    43      60.532  51.882  30.791  1.00  0.00           H  
ATOM    666  HA  SER    43      60.429  49.153  29.685  1.00  0.00           H  
ATOM    667  HB2 SER    43      62.872  49.080  30.337  1.00  0.00           H  
ATOM    668  HB3 SER    43      62.420  50.609  29.484  1.00  0.00           H  
ATOM    669  HG  SER    43      63.029  50.163  32.156  1.00  0.00           H  
ATOM    670  N   GLU    44      60.585  47.931  31.967  1.00  0.00           N  
ATOM    671  CA  GLU    44      60.008  47.032  32.898  1.00  0.00           C  
ATOM    672  C   GLU    44      60.015  47.383  34.358  1.00  0.00           C  
ATOM    673  O   GLU    44      59.238  46.860  35.151  1.00  0.00           O  
ATOM    674  CB  GLU    44      60.900  45.776  32.640  1.00  0.00           C  
ATOM    675  CG  GLU    44      60.543  44.472  33.353  1.00  0.00           C  
ATOM    676  CD  GLU    44      59.209  43.977  32.721  1.00  0.00           C  
ATOM    677  OE1 GLU    44      58.133  44.604  32.825  1.00  0.00           O  
ATOM    678  OE2 GLU    44      59.156  42.863  32.086  1.00  0.00           O1-
ATOM    679  H   GLU    44      61.194  47.564  31.249  1.00  0.00           H  
ATOM    680  HA  GLU    44      58.982  46.771  32.636  1.00  0.00           H  
ATOM    681  HB2 GLU    44      60.955  45.599  31.566  1.00  0.00           H  
ATOM    682  HB3 GLU    44      61.932  46.021  32.893  1.00  0.00           H  
ATOM    683  HG2 GLU    44      61.269  43.665  33.255  1.00  0.00           H  
ATOM    684  HG3 GLU    44      60.333  44.668  34.405  1.00  0.00           H  
ATOM    685  N   HIP    45      60.920  48.253  34.755  1.00  0.00           N  
ATOM    686  CA  HIP    45      61.186  48.509  36.238  1.00  0.00           C  
ATOM    687  C   HIP    45      61.014  50.050  36.499  1.00  0.00           C  
ATOM    688  O   HIP    45      61.607  50.551  37.491  1.00  0.00           O  
ATOM    689  CB  HIP    45      62.505  47.984  36.765  1.00  0.00           C  
ATOM    690  CG  HIP    45      63.226  46.941  35.911  1.00  0.00           C  
ATOM    691  CD2 HIP    45      63.169  45.603  35.936  1.00  0.00           C  
ATOM    692  ND1 HIP    45      64.183  47.298  35.023  1.00  0.00           N1+
ATOM    693  CE1 HIP    45      64.639  46.142  34.416  1.00  0.00           C  
ATOM    694  NE2 HIP    45      64.041  45.104  34.984  1.00  0.00           N  
ATOM    695  H   HIP    45      61.704  48.506  34.170  1.00  0.00           H  
ATOM    696  HA  HIP    45      60.399  48.077  36.856  1.00  0.00           H  
ATOM    697  HB2 HIP    45      63.243  48.785  36.728  1.00  0.00           H  
ATOM    698  HB3 HIP    45      62.316  47.642  37.782  1.00  0.00           H  
ATOM    699  HD1 HIP    45      64.453  48.217  34.701  1.00  0.00           H  
ATOM    700  HD2 HIP    45      62.530  45.042  36.603  1.00  0.00           H  
ATOM    701  HE1 HIP    45      65.485  46.081  33.748  1.00  0.00           H  
ATOM    702  HE2 HIP    45      64.050  44.172  34.593  1.00  0.00           H  
ATOM    703  N   VAL    46      60.243  50.831  35.748  1.00  0.00           N  
ATOM    704  CA  VAL    46      60.097  52.347  35.930  1.00  0.00           C  
ATOM    705  C   VAL    46      58.631  52.569  35.661  1.00  0.00           C  
ATOM    706  O   VAL    46      58.092  52.042  34.686  1.00  0.00           O  
ATOM    707  CB  VAL    46      61.058  53.136  35.017  1.00  0.00           C  
ATOM    708  CG1 VAL    46      60.746  53.156  33.500  1.00  0.00           C  
ATOM    709  CG2 VAL    46      61.142  54.636  35.381  1.00  0.00           C  
ATOM    710  H   VAL    46      59.872  50.330  34.953  1.00  0.00           H  
ATOM    711  HA  VAL    46      60.323  52.703  36.935  1.00  0.00           H  
ATOM    712  HB  VAL    46      62.010  52.633  35.185  1.00  0.00           H  
ATOM    713 HG11 VAL    46      61.630  53.560  33.008  1.00  0.00           H  
ATOM    714 HG12 VAL    46      60.563  52.119  33.217  1.00  0.00           H  
ATOM    715 HG13 VAL    46      59.825  53.733  33.412  1.00  0.00           H  
ATOM    716 HG21 VAL    46      61.745  55.182  34.655  1.00  0.00           H  
ATOM    717 HG22 VAL    46      60.112  54.993  35.383  1.00  0.00           H  
ATOM    718 HG23 VAL    46      61.498  54.739  36.406  1.00  0.00           H  
ATOM    719  N   TRP    47      58.020  53.346  36.481  1.00  0.00           N  
ATOM    720  CA  TRP    47      56.531  53.617  36.584  1.00  0.00           C  
ATOM    721  C   TRP    47      56.367  55.172  36.429  1.00  0.00           C  
ATOM    722  O   TRP    47      57.213  56.021  36.698  1.00  0.00           O  
ATOM    723  CB  TRP    47      56.078  53.189  38.000  1.00  0.00           C  
ATOM    724  CG  TRP    47      55.970  51.659  38.066  1.00  0.00           C  
ATOM    725  CD1 TRP    47      54.945  50.892  37.740  1.00  0.00           C  
ATOM    726  CD2 TRP    47      57.045  50.671  38.521  1.00  0.00           C  
ATOM    727  CE2 TRP    47      56.522  49.422  38.395  1.00  0.00           C  
ATOM    728  CE3 TRP    47      58.417  50.733  39.086  1.00  0.00           C  
ATOM    729  NE1 TRP    47      55.308  49.566  37.733  1.00  0.00           N  
ATOM    730  CZ2 TRP    47      57.100  48.200  38.754  1.00  0.00           C  
ATOM    731  CZ3 TRP    47      59.061  49.568  39.482  1.00  0.00           C  
ATOM    732  CH2 TRP    47      58.410  48.298  39.323  1.00  0.00           C  
ATOM    733  H   TRP    47      58.523  53.698  37.283  1.00  0.00           H  
ATOM    734  HA  TRP    47      55.868  53.154  35.854  1.00  0.00           H  
ATOM    735  HB2 TRP    47      56.732  53.606  38.766  1.00  0.00           H  
ATOM    736  HB3 TRP    47      55.092  53.613  38.193  1.00  0.00           H  
ATOM    737  HD1 TRP    47      53.956  51.195  37.430  1.00  0.00           H  
ATOM    738  HE1 TRP    47      54.630  48.831  37.591  1.00  0.00           H  
ATOM    739  HE3 TRP    47      58.819  51.718  39.276  1.00  0.00           H  
ATOM    740  HZ2 TRP    47      56.608  47.240  38.805  1.00  0.00           H  
ATOM    741  HZ3 TRP    47      60.057  49.652  39.891  1.00  0.00           H  
ATOM    742  HH2 TRP    47      58.927  47.411  39.657  1.00  0.00           H  
ATOM    743  N   VAL    48      55.129  55.549  35.994  1.00  0.00           N  
ATOM    744  CA  VAL    48      54.857  56.861  35.449  1.00  0.00           C  
ATOM    745  C   VAL    48      53.465  57.343  35.745  1.00  0.00           C  
ATOM    746  O   VAL    48      52.545  56.536  35.735  1.00  0.00           O  
ATOM    747  CB  VAL    48      55.068  56.931  33.892  1.00  0.00           C  
ATOM    748  CG1 VAL    48      56.573  57.055  33.610  1.00  0.00           C  
ATOM    749  CG2 VAL    48      54.548  55.632  33.235  1.00  0.00           C  
ATOM    750  H   VAL    48      54.373  54.884  36.078  1.00  0.00           H  
ATOM    751  HA  VAL    48      55.528  57.602  35.883  1.00  0.00           H  
ATOM    752  HB  VAL    48      54.524  57.778  33.474  1.00  0.00           H  
ATOM    753 HG11 VAL    48      56.778  57.353  32.582  1.00  0.00           H  
ATOM    754 HG12 VAL    48      57.118  57.672  34.324  1.00  0.00           H  
ATOM    755 HG13 VAL    48      56.963  56.050  33.772  1.00  0.00           H  
ATOM    756 HG21 VAL    48      55.235  54.792  33.332  1.00  0.00           H  
ATOM    757 HG22 VAL    48      53.550  55.365  33.585  1.00  0.00           H  
ATOM    758 HG23 VAL    48      54.411  55.754  32.161  1.00  0.00           H  
ATOM    759  N   GLU    49      53.270  58.635  35.920  1.00  0.00           N  
ATOM    760  CA  GLU    49      51.953  59.226  36.066  1.00  0.00           C  
ATOM    761  C   GLU    49      51.984  60.627  35.369  1.00  0.00           C  
ATOM    762  O   GLU    49      52.872  61.394  35.666  1.00  0.00           O  
ATOM    763  CB  GLU    49      51.424  59.250  37.541  1.00  0.00           C  
ATOM    764  CG  GLU    49      50.085  59.875  37.690  1.00  0.00           C  
ATOM    765  CD  GLU    49      49.157  59.168  38.670  1.00  0.00           C  
ATOM    766  OE1 GLU    49      49.427  59.444  39.868  1.00  0.00           O  
ATOM    767  OE2 GLU    49      48.206  58.452  38.324  1.00  0.00           O1-
ATOM    768  H   GLU    49      54.093  59.214  35.829  1.00  0.00           H  
ATOM    769  HA  GLU    49      51.293  58.574  35.494  1.00  0.00           H  
ATOM    770  HB2 GLU    49      51.435  58.207  37.859  1.00  0.00           H  
ATOM    771  HB3 GLU    49      52.171  59.787  38.126  1.00  0.00           H  
ATOM    772  HG2 GLU    49      50.261  60.918  37.956  1.00  0.00           H  
ATOM    773  HG3 GLU    49      49.605  59.947  36.714  1.00  0.00           H  
ATOM    774  N   VAL    50      50.922  60.905  34.604  1.00  0.00           N  
ATOM    775  CA  VAL    50      50.812  62.199  33.924  1.00  0.00           C  
ATOM    776  C   VAL    50      49.872  63.090  34.715  1.00  0.00           C  
ATOM    777  O   VAL    50      48.850  62.526  35.161  1.00  0.00           O  
ATOM    778  CB  VAL    50      50.351  61.980  32.458  1.00  0.00           C  
ATOM    779  CG1 VAL    50      50.264  63.254  31.688  1.00  0.00           C  
ATOM    780  CG2 VAL    50      51.216  61.022  31.688  1.00  0.00           C  
ATOM    781  H   VAL    50      50.217  60.217  34.383  1.00  0.00           H  
ATOM    782  HA  VAL    50      51.788  62.681  33.862  1.00  0.00           H  
ATOM    783  HB  VAL    50      49.356  61.539  32.522  1.00  0.00           H  
ATOM    784 HG11 VAL    50      49.470  63.912  32.043  1.00  0.00           H  
ATOM    785 HG12 VAL    50      51.225  63.731  31.880  1.00  0.00           H  
ATOM    786 HG13 VAL    50      50.108  63.069  30.625  1.00  0.00           H  
ATOM    787 HG21 VAL    50      51.557  60.082  32.122  1.00  0.00           H  
ATOM    788 HG22 VAL    50      50.875  60.699  30.704  1.00  0.00           H  
ATOM    789 HG23 VAL    50      52.186  61.497  31.542  1.00  0.00           H  
ATOM    790  N   VAL    51      50.227  64.384  34.895  1.00  0.00           N  
ATOM    791  CA  VAL    51      49.710  65.349  35.939  1.00  0.00           C  
ATOM    792  C   VAL    51      49.527  66.764  35.341  1.00  0.00           C  
ATOM    793  O   VAL    51      50.473  67.372  34.835  1.00  0.00           O  
ATOM    794  CB  VAL    51      50.524  65.298  37.211  1.00  0.00           C  
ATOM    795  CG1 VAL    51      50.039  66.246  38.341  1.00  0.00           C  
ATOM    796  CG2 VAL    51      50.602  63.959  37.853  1.00  0.00           C  
ATOM    797  H   VAL    51      51.035  64.734  34.399  1.00  0.00           H  
ATOM    798  HA  VAL    51      48.695  64.987  36.105  1.00  0.00           H  
ATOM    799  HB  VAL    51      51.517  65.641  36.919  1.00  0.00           H  
ATOM    800 HG11 VAL    51      49.987  67.296  38.052  1.00  0.00           H  
ATOM    801 HG12 VAL    51      49.005  66.059  38.630  1.00  0.00           H  
ATOM    802 HG13 VAL    51      50.785  66.232  39.135  1.00  0.00           H  
ATOM    803 HG21 VAL    51      49.565  63.749  38.113  1.00  0.00           H  
ATOM    804 HG22 VAL    51      50.957  63.126  37.246  1.00  0.00           H  
ATOM    805 HG23 VAL    51      51.189  63.892  38.770  1.00  0.00           H  
ATOM    806  N   ARG    52      48.342  67.414  35.512  1.00  0.00           N  
ATOM    807  CA  ARG    52      48.131  68.825  35.200  1.00  0.00           C  
ATOM    808  C   ARG    52      47.274  69.606  36.241  1.00  0.00           C  
ATOM    809  O   ARG    52      46.470  69.037  36.875  1.00  0.00           O  
ATOM    810  CB  ARG    52      47.546  68.944  33.773  1.00  0.00           C  
ATOM    811  CG  ARG    52      46.063  68.463  33.572  1.00  0.00           C  
ATOM    812  CD  ARG    52      45.038  69.561  33.682  1.00  0.00           C  
ATOM    813  NE  ARG    52      43.794  69.083  33.081  1.00  0.00           N  
ATOM    814  CZ  ARG    52      42.599  69.572  33.324  1.00  0.00           C  
ATOM    815  NH1 ARG    52      42.375  70.713  33.858  1.00  0.00           N1+
ATOM    816  NH2 ARG    52      41.548  69.003  32.965  1.00  0.00           N  
ATOM    817  H   ARG    52      47.638  66.951  36.070  1.00  0.00           H  
ATOM    818  HA  ARG    52      49.059  69.397  35.217  1.00  0.00           H  
ATOM    819  HB2 ARG    52      47.704  69.952  33.391  1.00  0.00           H  
ATOM    820  HB3 ARG    52      48.186  68.389  33.087  1.00  0.00           H  
ATOM    821  HG2 ARG    52      46.082  68.025  32.574  1.00  0.00           H  
ATOM    822  HG3 ARG    52      45.865  67.680  34.304  1.00  0.00           H  
ATOM    823  HD2 ARG    52      44.883  69.616  34.759  1.00  0.00           H  
ATOM    824  HD3 ARG    52      45.367  70.499  33.234  1.00  0.00           H  
ATOM    825  HE  ARG    52      43.876  68.203  32.592  1.00  0.00           H  
ATOM    826 HH11 ARG    52      43.149  71.200  34.287  1.00  0.00           H  
ATOM    827 HH12 ARG    52      41.431  71.017  34.048  1.00  0.00           H  
ATOM    828 HH21 ARG    52      41.618  68.263  32.281  1.00  0.00           H  
ATOM    829 HH22 ARG    52      40.634  69.358  33.210  1.00  0.00           H  
ATOM    830  N   ASP    53      47.434  70.900  36.438  1.00  0.00           N  
ATOM    831  CA  ASP    53      46.775  71.703  37.415  1.00  0.00           C  
ATOM    832  C   ASP    53      46.921  71.184  38.900  1.00  0.00           C  
ATOM    833  O   ASP    53      46.234  71.645  39.793  1.00  0.00           O  
ATOM    834  CB  ASP    53      45.323  72.006  37.119  1.00  0.00           C  
ATOM    835  CG  ASP    53      45.099  72.648  35.714  1.00  0.00           C  
ATOM    836  OD1 ASP    53      43.958  72.537  35.161  1.00  0.00           O  
ATOM    837  OD2 ASP    53      46.052  73.251  35.161  1.00  0.00           O1-
ATOM    838  H   ASP    53      48.221  71.255  35.913  1.00  0.00           H  
ATOM    839  HA  ASP    53      47.330  72.641  37.453  1.00  0.00           H  
ATOM    840  HB2 ASP    53      44.781  71.061  37.092  1.00  0.00           H  
ATOM    841  HB3 ASP    53      44.950  72.720  37.853  1.00  0.00           H  
ATOM    842  N   GLY    54      47.810  70.237  39.168  1.00  0.00           N  
ATOM    843  CA  GLY    54      48.022  69.412  40.337  1.00  0.00           C  
ATOM    844  C   GLY    54      47.170  68.116  40.389  1.00  0.00           C  
ATOM    845  O   GLY    54      46.964  67.624  41.506  1.00  0.00           O  
ATOM    846  H   GLY    54      48.289  69.872  38.357  1.00  0.00           H  
ATOM    847  HA2 GLY    54      49.067  69.118  40.429  1.00  0.00           H  
ATOM    848  HA3 GLY    54      47.915  69.964  41.270  1.00  0.00           H  
ATOM    849  N   GLU    55      46.434  67.686  39.345  1.00  0.00           N  
ATOM    850  CA  GLU    55      45.548  66.525  39.350  1.00  0.00           C  
ATOM    851  C   GLU    55      45.782  65.621  38.144  1.00  0.00           C  
ATOM    852  O   GLU    55      45.765  66.103  37.027  1.00  0.00           O  
ATOM    853  CB  GLU    55      44.099  67.091  39.253  1.00  0.00           C  
ATOM    854  CG  GLU    55      43.609  67.639  40.577  1.00  0.00           C  
ATOM    855  CD  GLU    55      43.629  66.683  41.754  1.00  0.00           C  
ATOM    856  OE1 GLU    55      43.832  67.030  42.870  1.00  0.00           O  
ATOM    857  OE2 GLU    55      43.320  65.494  41.464  1.00  0.00           O1-
ATOM    858  H   GLU    55      46.433  68.187  38.468  1.00  0.00           H  
ATOM    859  HA  GLU    55      45.620  65.964  40.281  1.00  0.00           H  
ATOM    860  HB2 GLU    55      44.006  67.899  38.527  1.00  0.00           H  
ATOM    861  HB3 GLU    55      43.345  66.350  38.988  1.00  0.00           H  
ATOM    862  HG2 GLU    55      44.171  68.540  40.823  1.00  0.00           H  
ATOM    863  HG3 GLU    55      42.567  67.874  40.359  1.00  0.00           H  
ATOM    864  N   ALA    56      46.028  64.328  38.414  1.00  0.00           N  
ATOM    865  CA  ALA    56      46.466  63.310  37.394  1.00  0.00           C  
ATOM    866  C   ALA    56      45.447  62.974  36.338  1.00  0.00           C  
ATOM    867  O   ALA    56      44.258  63.002  36.570  1.00  0.00           O  
ATOM    868  CB  ALA    56      46.807  62.044  38.144  1.00  0.00           C  
ATOM    869  H   ALA    56      46.031  64.014  39.374  1.00  0.00           H  
ATOM    870  HA  ALA    56      47.402  63.733  37.027  1.00  0.00           H  
ATOM    871  HB1 ALA    56      45.972  61.505  38.592  1.00  0.00           H  
ATOM    872  HB2 ALA    56      47.117  61.276  37.435  1.00  0.00           H  
ATOM    873  HB3 ALA    56      47.638  62.125  38.845  1.00  0.00           H  
ATOM    874  N   GLU    57      45.970  62.555  35.162  1.00  0.00           N  
ATOM    875  CA  GLU    57      45.151  62.409  33.959  1.00  0.00           C  
ATOM    876  C   GLU    57      44.440  61.035  33.790  1.00  0.00           C  
ATOM    877  O   GLU    57      44.637  60.335  32.759  1.00  0.00           O  
ATOM    878  CB  GLU    57      46.000  63.022  32.807  1.00  0.00           C  
ATOM    879  CG  GLU    57      46.133  64.527  32.896  1.00  0.00           C  
ATOM    880  CD  GLU    57      44.861  65.154  32.574  1.00  0.00           C  
ATOM    881  OE1 GLU    57      44.008  65.566  33.355  1.00  0.00           O  
ATOM    882  OE2 GLU    57      44.595  65.353  31.385  1.00  0.00           O1-
ATOM    883  H   GLU    57      46.966  62.394  35.117  1.00  0.00           H  
ATOM    884  HA  GLU    57      44.327  63.114  34.073  1.00  0.00           H  
ATOM    885  HB2 GLU    57      46.984  62.580  32.655  1.00  0.00           H  
ATOM    886  HB3 GLU    57      45.531  62.718  31.871  1.00  0.00           H  
ATOM    887  HG2 GLU    57      46.553  64.899  33.831  1.00  0.00           H  
ATOM    888  HG3 GLU    57      46.866  64.838  32.152  1.00  0.00           H  
ATOM    889  N   GLU    58      43.692  60.619  34.780  1.00  0.00           N  
ATOM    890  CA  GLU    58      43.244  59.236  34.796  1.00  0.00           C  
ATOM    891  C   GLU    58      42.193  58.933  33.773  1.00  0.00           C  
ATOM    892  O   GLU    58      42.206  57.829  33.196  1.00  0.00           O  
ATOM    893  CB  GLU    58      42.611  58.997  36.205  1.00  0.00           C  
ATOM    894  CG  GLU    58      42.321  57.496  36.532  1.00  0.00           C  
ATOM    895  CD  GLU    58      43.422  56.562  36.162  1.00  0.00           C  
ATOM    896  OE1 GLU    58      43.034  55.408  35.859  1.00  0.00           O  
ATOM    897  OE2 GLU    58      44.645  56.844  36.370  1.00  0.00           O1-
ATOM    898  H   GLU    58      43.737  61.228  35.584  1.00  0.00           H  
ATOM    899  HA  GLU    58      44.048  58.504  34.722  1.00  0.00           H  
ATOM    900  HB2 GLU    58      43.275  59.313  37.009  1.00  0.00           H  
ATOM    901  HB3 GLU    58      41.802  59.726  36.268  1.00  0.00           H  
ATOM    902  HG2 GLU    58      42.203  57.542  37.615  1.00  0.00           H  
ATOM    903  HG3 GLU    58      41.393  57.280  36.003  1.00  0.00           H  
ATOM    904  N   VAL    59      41.486  60.004  33.250  1.00  0.00           N  
ATOM    905  CA  VAL    59      40.551  60.005  32.069  1.00  0.00           C  
ATOM    906  C   VAL    59      41.193  59.756  30.735  1.00  0.00           C  
ATOM    907  O   VAL    59      40.744  58.767  30.086  1.00  0.00           O  
ATOM    908  CB  VAL    59      39.896  61.381  32.050  1.00  0.00           C  
ATOM    909  CG1 VAL    59      38.987  61.396  30.798  1.00  0.00           C  
ATOM    910  CG2 VAL    59      38.966  61.749  33.278  1.00  0.00           C  
ATOM    911  H   VAL    59      41.667  60.852  33.769  1.00  0.00           H  
ATOM    912  HA  VAL    59      39.773  59.266  32.257  1.00  0.00           H  
ATOM    913  HB  VAL    59      40.712  62.078  31.859  1.00  0.00           H  
ATOM    914 HG11 VAL    59      38.561  62.384  30.619  1.00  0.00           H  
ATOM    915 HG12 VAL    59      39.620  61.489  29.916  1.00  0.00           H  
ATOM    916 HG13 VAL    59      38.265  60.595  30.638  1.00  0.00           H  
ATOM    917 HG21 VAL    59      38.584  62.747  33.063  1.00  0.00           H  
ATOM    918 HG22 VAL    59      38.266  60.942  33.494  1.00  0.00           H  
ATOM    919 HG23 VAL    59      39.723  61.980  34.028  1.00  0.00           H  
ATOM    920  N   ALA    60      42.340  60.322  30.484  1.00  0.00           N  
ATOM    921  CA  ALA    60      43.100  59.964  29.252  1.00  0.00           C  
ATOM    922  C   ALA    60      43.980  58.736  29.486  1.00  0.00           C  
ATOM    923  O   ALA    60      44.302  58.101  28.515  1.00  0.00           O  
ATOM    924  CB  ALA    60      44.012  61.137  28.690  1.00  0.00           C  
ATOM    925  H   ALA    60      42.813  60.950  31.118  1.00  0.00           H  
ATOM    926  HA  ALA    60      42.435  59.669  28.441  1.00  0.00           H  
ATOM    927  HB1 ALA    60      44.437  61.733  29.497  1.00  0.00           H  
ATOM    928  HB2 ALA    60      44.761  60.791  27.977  1.00  0.00           H  
ATOM    929  HB3 ALA    60      43.577  61.997  28.182  1.00  0.00           H  
ATOM    930  N   THR    61      44.385  58.455  30.725  1.00  0.00           N  
ATOM    931  CA  THR    61      45.101  57.197  31.048  1.00  0.00           C  
ATOM    932  C   THR    61      44.344  55.950  30.687  1.00  0.00           C  
ATOM    933  O   THR    61      44.797  55.045  29.914  1.00  0.00           O  
ATOM    934  CB  THR    61      45.632  57.269  32.489  1.00  0.00           C  
ATOM    935  CG2 THR    61      46.359  56.013  33.029  1.00  0.00           C  
ATOM    936  OG1 THR    61      46.525  58.315  32.715  1.00  0.00           O  
ATOM    937  H   THR    61      44.103  59.042  31.497  1.00  0.00           H  
ATOM    938  HA  THR    61      46.002  57.209  30.435  1.00  0.00           H  
ATOM    939  HB  THR    61      44.733  57.431  33.084  1.00  0.00           H  
ATOM    940  HG1 THR    61      45.966  59.078  32.881  1.00  0.00           H  
ATOM    941 HG21 THR    61      47.283  55.956  32.454  1.00  0.00           H  
ATOM    942 HG22 THR    61      46.734  56.124  34.046  1.00  0.00           H  
ATOM    943 HG23 THR    61      45.737  55.120  32.968  1.00  0.00           H  
ATOM    944  N   ASN    62      43.123  55.854  31.207  1.00  0.00           N  
ATOM    945  CA  ASN    62      42.122  54.846  30.904  1.00  0.00           C  
ATOM    946  C   ASN    62      41.809  54.793  29.419  1.00  0.00           C  
ATOM    947  O   ASN    62      41.745  53.695  28.857  1.00  0.00           O  
ATOM    948  CB  ASN    62      40.920  54.972  31.813  1.00  0.00           C  
ATOM    949  CG  ASN    62      40.220  53.627  32.085  1.00  0.00           C  
ATOM    950  ND2 ASN    62      40.439  52.974  33.199  1.00  0.00           N  
ATOM    951  OD1 ASN    62      39.559  53.086  31.255  1.00  0.00           O  
ATOM    952  H   ASN    62      42.764  56.573  31.819  1.00  0.00           H  
ATOM    953  HA  ASN    62      42.481  53.850  31.163  1.00  0.00           H  
ATOM    954  HB2 ASN    62      41.110  55.339  32.822  1.00  0.00           H  
ATOM    955  HB3 ASN    62      40.170  55.640  31.388  1.00  0.00           H  
ATOM    956 HD21 ASN    62      39.997  52.066  33.169  1.00  0.00           H  
ATOM    957 HD22 ASN    62      41.222  53.284  33.757  1.00  0.00           H  
ATOM    958  N   GLY    63      41.720  55.951  28.800  1.00  0.00           N  
ATOM    959  CA  GLY    63      41.484  56.221  27.389  1.00  0.00           C  
ATOM    960  C   GLY    63      42.599  55.792  26.428  1.00  0.00           C  
ATOM    961  O   GLY    63      43.069  54.666  26.622  1.00  0.00           O  
ATOM    962  H   GLY    63      41.800  56.764  29.394  1.00  0.00           H  
ATOM    963  HA2 GLY    63      40.594  55.633  27.167  1.00  0.00           H  
ATOM    964  HA3 GLY    63      41.086  57.224  27.231  1.00  0.00           H  
ATOM    965  N   LYS    64      42.949  56.665  25.414  1.00  0.00           N  
ATOM    966  CA  LYS    64      43.877  56.208  24.423  1.00  0.00           C  
ATOM    967  C   LYS    64      45.345  56.408  24.755  1.00  0.00           C  
ATOM    968  O   LYS    64      46.213  56.073  23.902  1.00  0.00           O  
ATOM    969  CB  LYS    64      43.430  56.682  23.043  1.00  0.00           C  
ATOM    970  CG  LYS    64      41.920  56.423  22.783  1.00  0.00           C  
ATOM    971  CD  LYS    64      41.553  56.527  21.269  1.00  0.00           C  
ATOM    972  CE  LYS    64      40.100  55.993  21.051  1.00  0.00           C  
ATOM    973  NZ  LYS    64      39.439  56.985  20.155  1.00  0.00           N1+
ATOM    974  H   LYS    64      42.444  57.524  25.246  1.00  0.00           H  
ATOM    975  HA  LYS    64      43.814  55.123  24.349  1.00  0.00           H  
ATOM    976  HB2 LYS    64      43.708  57.724  22.883  1.00  0.00           H  
ATOM    977  HB3 LYS    64      43.950  56.044  22.328  1.00  0.00           H  
ATOM    978  HG2 LYS    64      41.742  55.401  23.116  1.00  0.00           H  
ATOM    979  HG3 LYS    64      41.245  57.133  23.261  1.00  0.00           H  
ATOM    980  HD2 LYS    64      41.694  57.567  20.975  1.00  0.00           H  
ATOM    981  HD3 LYS    64      42.352  56.012  20.735  1.00  0.00           H  
ATOM    982  HE2 LYS    64      40.199  55.012  20.586  1.00  0.00           H  
ATOM    983  HE3 LYS    64      39.638  55.927  22.036  1.00  0.00           H  
ATOM    984  HZ1 LYS    64      38.503  56.605  20.180  1.00  0.00           H  
ATOM    985  HZ2 LYS    64      39.425  57.915  20.551  1.00  0.00           H  
ATOM    986  HZ3 LYS    64      39.893  56.958  19.254  1.00  0.00           H  
ATOM    987  N   GLN    65      45.579  57.031  25.835  1.00  0.00           N  
ATOM    988  CA  GLN    65      46.997  57.355  26.308  1.00  0.00           C  
ATOM    989  C   GLN    65      47.684  58.349  25.393  1.00  0.00           C  
ATOM    990  O   GLN    65      48.874  58.364  25.181  1.00  0.00           O  
ATOM    991  CB  GLN    65      47.845  56.062  26.576  1.00  0.00           C  
ATOM    992  CG  GLN    65      47.216  55.183  27.642  1.00  0.00           C  
ATOM    993  CD  GLN    65      48.005  53.883  27.677  1.00  0.00           C  
ATOM    994  NE2 GLN    65      47.512  52.855  28.307  1.00  0.00           N  
ATOM    995  OE1 GLN    65      49.081  53.790  27.090  1.00  0.00           O  
ATOM    996  H   GLN    65      44.800  57.268  26.431  1.00  0.00           H  
ATOM    997  HA  GLN    65      46.921  57.881  27.260  1.00  0.00           H  
ATOM    998  HB2 GLN    65      48.033  55.618  25.598  1.00  0.00           H  
ATOM    999  HB3 GLN    65      48.796  56.417  26.971  1.00  0.00           H  
ATOM   1000  HG2 GLN    65      47.265  55.761  28.565  1.00  0.00           H  
ATOM   1001  HG3 GLN    65      46.180  54.937  27.408  1.00  0.00           H  
ATOM   1002 HE21 GLN    65      48.079  52.026  28.411  1.00  0.00           H  
ATOM   1003 HE22 GLN    65      46.586  52.906  28.707  1.00  0.00           H  
ATOM   1004  N   ARG    66      46.931  59.323  24.843  1.00  0.00           N  
ATOM   1005  CA  ARG    66      47.492  60.495  24.100  1.00  0.00           C  
ATOM   1006  C   ARG    66      46.990  61.761  24.740  1.00  0.00           C  
ATOM   1007  O   ARG    66      45.918  62.253  24.368  1.00  0.00           O  
ATOM   1008  CB  ARG    66      47.056  60.254  22.670  1.00  0.00           C  
ATOM   1009  CG  ARG    66      47.786  61.328  21.745  1.00  0.00           C  
ATOM   1010  CD  ARG    66      48.059  60.827  20.368  1.00  0.00           C  
ATOM   1011  NE  ARG    66      48.219  61.944  19.425  1.00  0.00           N  
ATOM   1012  CZ  ARG    66      48.095  61.859  18.101  1.00  0.00           C  
ATOM   1013  NH1 ARG    66      48.257  60.741  17.470  1.00  0.00           N1+
ATOM   1014  NH2 ARG    66      47.741  62.850  17.335  1.00  0.00           N  
ATOM   1015  H   ARG    66      45.944  59.423  25.031  1.00  0.00           H  
ATOM   1016  HA  ARG    66      48.576  60.553  24.001  1.00  0.00           H  
ATOM   1017  HB2 ARG    66      47.533  59.340  22.314  1.00  0.00           H  
ATOM   1018  HB3 ARG    66      45.995  60.171  22.437  1.00  0.00           H  
ATOM   1019  HG2 ARG    66      47.305  62.306  21.755  1.00  0.00           H  
ATOM   1020  HG3 ARG    66      48.735  61.627  22.191  1.00  0.00           H  
ATOM   1021  HD2 ARG    66      48.861  60.096  20.259  1.00  0.00           H  
ATOM   1022  HD3 ARG    66      47.090  60.390  20.126  1.00  0.00           H  
ATOM   1023  HE  ARG    66      48.292  62.857  19.850  1.00  0.00           H  
ATOM   1024 HH11 ARG    66      48.537  59.894  17.945  1.00  0.00           H  
ATOM   1025 HH12 ARG    66      47.984  60.790  16.499  1.00  0.00           H  
ATOM   1026 HH21 ARG    66      47.798  63.794  17.690  1.00  0.00           H  
ATOM   1027 HH22 ARG    66      47.775  62.709  16.335  1.00  0.00           H  
ATOM   1028  N   TRP    67      47.768  62.427  25.600  1.00  0.00           N  
ATOM   1029  CA  TRP    67      47.434  63.618  26.356  1.00  0.00           C  
ATOM   1030  C   TRP    67      47.434  64.867  25.454  1.00  0.00           C  
ATOM   1031  O   TRP    67      48.295  64.962  24.584  1.00  0.00           O  
ATOM   1032  CB  TRP    67      48.384  63.627  27.510  1.00  0.00           C  
ATOM   1033  CG  TRP    67      48.186  62.525  28.547  1.00  0.00           C  
ATOM   1034  CD1 TRP    67      47.434  62.614  29.693  1.00  0.00           C  
ATOM   1035  CD2 TRP    67      48.845  61.196  28.529  1.00  0.00           C  
ATOM   1036  CE2 TRP    67      48.337  60.538  29.718  1.00  0.00           C  
ATOM   1037  CE3 TRP    67      49.685  60.474  27.658  1.00  0.00           C  
ATOM   1038  NE1 TRP    67      47.585  61.458  30.409  1.00  0.00           N  
ATOM   1039  CZ2 TRP    67      48.791  59.281  30.043  1.00  0.00           C  
ATOM   1040  CZ3 TRP    67      50.057  59.152  27.911  1.00  0.00           C  
ATOM   1041  CH2 TRP    67      49.603  58.591  29.095  1.00  0.00           C  
ATOM   1042  H   TRP    67      48.720  62.103  25.694  1.00  0.00           H  
ATOM   1043  HA  TRP    67      46.413  63.507  26.721  1.00  0.00           H  
ATOM   1044  HB2 TRP    67      49.418  63.642  27.166  1.00  0.00           H  
ATOM   1045  HB3 TRP    67      48.291  64.581  28.030  1.00  0.00           H  
ATOM   1046  HD1 TRP    67      46.831  63.474  29.943  1.00  0.00           H  
ATOM   1047  HE1 TRP    67      46.949  61.147  31.129  1.00  0.00           H  
ATOM   1048  HE3 TRP    67      49.996  60.937  26.734  1.00  0.00           H  
ATOM   1049  HZ2 TRP    67      48.573  58.810  30.990  1.00  0.00           H  
ATOM   1050  HZ3 TRP    67      50.668  58.674  27.160  1.00  0.00           H  
ATOM   1051  HH2 TRP    67      49.977  57.632  29.422  1.00  0.00           H  
ATOM   1052  N   LEU    68      46.565  65.840  25.831  1.00  0.00           N  
ATOM   1053  CA  LEU    68      46.643  67.206  25.181  1.00  0.00           C  
ATOM   1054  C   LEU    68      47.714  68.119  25.941  1.00  0.00           C  
ATOM   1055  O   LEU    68      47.800  68.175  27.206  1.00  0.00           O  
ATOM   1056  CB  LEU    68      45.202  67.722  25.070  1.00  0.00           C  
ATOM   1057  CG  LEU    68      44.985  69.204  24.539  1.00  0.00           C  
ATOM   1058  CD1 LEU    68      45.493  69.237  23.107  1.00  0.00           C  
ATOM   1059  CD2 LEU    68      43.484  69.522  24.582  1.00  0.00           C  
ATOM   1060  H   LEU    68      45.927  65.761  26.610  1.00  0.00           H  
ATOM   1061  HA  LEU    68      47.041  67.094  24.172  1.00  0.00           H  
ATOM   1062  HB2 LEU    68      44.657  67.068  24.390  1.00  0.00           H  
ATOM   1063  HB3 LEU    68      44.830  67.664  26.094  1.00  0.00           H  
ATOM   1064  HG  LEU    68      45.547  69.866  25.199  1.00  0.00           H  
ATOM   1065 HD11 LEU    68      46.557  69.005  23.170  1.00  0.00           H  
ATOM   1066 HD12 LEU    68      45.045  68.527  22.413  1.00  0.00           H  
ATOM   1067 HD13 LEU    68      45.248  70.215  22.691  1.00  0.00           H  
ATOM   1068 HD21 LEU    68      42.894  68.691  24.194  1.00  0.00           H  
ATOM   1069 HD22 LEU    68      43.309  69.700  25.643  1.00  0.00           H  
ATOM   1070 HD23 LEU    68      43.134  70.425  24.082  1.00  0.00           H  
ATOM   1071  N   LEU    69      48.643  68.762  25.226  1.00  0.00           N  
ATOM   1072  CA  LEU    69      49.663  69.586  25.739  1.00  0.00           C  
ATOM   1073  C   LEU    69      49.048  70.992  26.113  1.00  0.00           C  
ATOM   1074  O   LEU    69      48.355  71.588  25.362  1.00  0.00           O  
ATOM   1075  CB  LEU    69      50.987  69.860  24.822  1.00  0.00           C  
ATOM   1076  CG  LEU    69      52.010  68.691  24.640  1.00  0.00           C  
ATOM   1077  CD1 LEU    69      52.920  69.137  23.545  1.00  0.00           C  
ATOM   1078  CD2 LEU    69      52.920  68.312  25.864  1.00  0.00           C  
ATOM   1079  H   LEU    69      48.500  68.810  24.227  1.00  0.00           H  
ATOM   1080  HA  LEU    69      50.068  69.152  26.653  1.00  0.00           H  
ATOM   1081  HB2 LEU    69      50.555  70.175  23.872  1.00  0.00           H  
ATOM   1082  HB3 LEU    69      51.614  70.676  25.182  1.00  0.00           H  
ATOM   1083  HG  LEU    69      51.489  67.795  24.304  1.00  0.00           H  
ATOM   1084 HD11 LEU    69      53.517  68.242  23.366  1.00  0.00           H  
ATOM   1085 HD12 LEU    69      52.344  69.424  22.666  1.00  0.00           H  
ATOM   1086 HD13 LEU    69      53.584  69.967  23.786  1.00  0.00           H  
ATOM   1087 HD21 LEU    69      52.225  67.969  26.631  1.00  0.00           H  
ATOM   1088 HD22 LEU    69      53.608  67.549  25.500  1.00  0.00           H  
ATOM   1089 HD23 LEU    69      53.557  69.085  26.294  1.00  0.00           H  
ATOM   1090  N   SER    70      49.453  71.395  27.279  1.00  0.00           N  
ATOM   1091  CA  SER    70      49.116  72.721  27.912  1.00  0.00           C  
ATOM   1092  C   SER    70      50.467  73.043  28.722  1.00  0.00           C  
ATOM   1093  O   SER    70      51.092  72.140  29.279  1.00  0.00           O  
ATOM   1094  CB  SER    70      47.987  72.633  28.880  1.00  0.00           C  
ATOM   1095  OG  SER    70      48.237  71.747  30.026  1.00  0.00           O  
ATOM   1096  H   SER    70      49.868  70.690  27.871  1.00  0.00           H  
ATOM   1097  HA  SER    70      48.750  73.408  27.149  1.00  0.00           H  
ATOM   1098  HB2 SER    70      47.836  73.644  29.258  1.00  0.00           H  
ATOM   1099  HB3 SER    70      47.120  72.334  28.290  1.00  0.00           H  
ATOM   1100  HG  SER    70      47.489  71.829  30.622  1.00  0.00           H  
ATOM   1101  N   PRO    71      50.743  74.322  28.931  1.00  0.00           N  
ATOM   1102  CA  PRO    71      51.806  74.798  29.780  1.00  0.00           C  
ATOM   1103  C   PRO    71      51.742  74.270  31.265  1.00  0.00           C  
ATOM   1104  O   PRO    71      52.700  74.342  32.075  1.00  0.00           O  
ATOM   1105  CB  PRO    71      51.924  76.319  29.673  1.00  0.00           C  
ATOM   1106  CG  PRO    71      51.096  76.644  28.443  1.00  0.00           C  
ATOM   1107  CD  PRO    71      50.114  75.464  28.341  1.00  0.00           C  
ATOM   1108  HA  PRO    71      52.785  74.415  29.489  1.00  0.00           H  
ATOM   1109  HB2 PRO    71      51.599  76.821  30.584  1.00  0.00           H  
ATOM   1110  HB3 PRO    71      52.970  76.573  29.504  1.00  0.00           H  
ATOM   1111  HG2 PRO    71      50.568  77.592  28.340  1.00  0.00           H  
ATOM   1112  HG3 PRO    71      51.688  76.422  27.556  1.00  0.00           H  
ATOM   1113  HD2 PRO    71      49.262  75.727  28.969  1.00  0.00           H  
ATOM   1114  HD3 PRO    71      49.874  75.321  27.287  1.00  0.00           H  
ATOM   1115  N   SER    72      50.627  73.716  31.647  1.00  0.00           N  
ATOM   1116  CA  SER    72      50.375  73.119  32.956  1.00  0.00           C  
ATOM   1117  C   SER    72      50.791  71.659  33.085  1.00  0.00           C  
ATOM   1118  O   SER    72      50.982  71.118  34.219  1.00  0.00           O  
ATOM   1119  CB  SER    72      48.876  73.267  33.256  1.00  0.00           C  
ATOM   1120  OG  SER    72      48.372  72.673  34.461  1.00  0.00           O  
ATOM   1121  H   SER    72      49.905  73.530  30.967  1.00  0.00           H  
ATOM   1122  HA  SER    72      50.896  73.707  33.711  1.00  0.00           H  
ATOM   1123  HB2 SER    72      48.702  74.332  33.413  1.00  0.00           H  
ATOM   1124  HB3 SER    72      48.237  72.983  32.420  1.00  0.00           H  
ATOM   1125  HG  SER    72      47.466  72.958  34.599  1.00  0.00           H  
ATOM   1126  N   THR    73      50.921  70.969  31.930  1.00  0.00           N  
ATOM   1127  CA  THR    73      51.185  69.546  32.015  1.00  0.00           C  
ATOM   1128  C   THR    73      52.649  69.234  32.499  1.00  0.00           C  
ATOM   1129  O   THR    73      53.558  69.968  32.131  1.00  0.00           O  
ATOM   1130  CB  THR    73      51.025  68.901  30.645  1.00  0.00           C  
ATOM   1131  CG2 THR    73      51.024  67.418  30.651  1.00  0.00           C  
ATOM   1132  OG1 THR    73      49.793  69.208  30.027  1.00  0.00           O  
ATOM   1133  H   THR    73      50.858  71.461  31.050  1.00  0.00           H  
ATOM   1134  HA  THR    73      50.392  69.092  32.609  1.00  0.00           H  
ATOM   1135  HB  THR    73      51.843  69.172  29.977  1.00  0.00           H  
ATOM   1136  HG1 THR    73      49.584  70.082  30.367  1.00  0.00           H  
ATOM   1137 HG21 THR    73      50.185  67.090  31.266  1.00  0.00           H  
ATOM   1138 HG22 THR    73      50.919  67.027  29.639  1.00  0.00           H  
ATOM   1139 HG23 THR    73      51.886  67.001  31.172  1.00  0.00           H  
ATOM   1140  N   THR    74      52.800  68.162  33.292  1.00  0.00           N  
ATOM   1141  CA  THR    74      53.905  67.552  34.084  1.00  0.00           C  
ATOM   1142  C   THR    74      53.827  65.985  34.125  1.00  0.00           C  
ATOM   1143  O   THR    74      52.789  65.399  33.875  1.00  0.00           O  
ATOM   1144  CB  THR    74      54.017  68.100  35.532  1.00  0.00           C  
ATOM   1145  CG2 THR    74      54.285  69.602  35.714  1.00  0.00           C  
ATOM   1146  OG1 THR    74      52.869  67.728  36.179  1.00  0.00           O  
ATOM   1147  H   THR    74      51.986  67.616  33.533  1.00  0.00           H  
ATOM   1148  HA  THR    74      54.897  67.699  33.657  1.00  0.00           H  
ATOM   1149  HB  THR    74      54.883  67.590  35.955  1.00  0.00           H  
ATOM   1150  HG1 THR    74      52.099  67.853  35.619  1.00  0.00           H  
ATOM   1151 HG21 THR    74      55.199  69.835  35.168  1.00  0.00           H  
ATOM   1152 HG22 THR    74      53.371  70.120  35.424  1.00  0.00           H  
ATOM   1153 HG23 THR    74      54.474  69.796  36.770  1.00  0.00           H  
ATOM   1154  N   LEU    75      54.959  65.388  34.390  1.00  0.00           N  
ATOM   1155  CA  LEU    75      55.038  63.954  34.608  1.00  0.00           C  
ATOM   1156  C   LEU    75      55.710  63.564  35.892  1.00  0.00           C  
ATOM   1157  O   LEU    75      56.840  64.094  36.090  1.00  0.00           O  
ATOM   1158  CB  LEU    75      55.769  63.304  33.443  1.00  0.00           C  
ATOM   1159  CG  LEU    75      56.449  61.904  33.518  1.00  0.00           C  
ATOM   1160  CD1 LEU    75      55.608  60.706  33.407  1.00  0.00           C  
ATOM   1161  CD2 LEU    75      57.402  61.702  32.377  1.00  0.00           C  
ATOM   1162  H   LEU    75      55.839  65.877  34.465  1.00  0.00           H  
ATOM   1163  HA  LEU    75      54.014  63.580  34.606  1.00  0.00           H  
ATOM   1164  HB2 LEU    75      55.002  63.257  32.671  1.00  0.00           H  
ATOM   1165  HB3 LEU    75      56.494  63.971  32.976  1.00  0.00           H  
ATOM   1166  HG  LEU    75      57.051  61.814  34.422  1.00  0.00           H  
ATOM   1167 HD11 LEU    75      56.184  59.783  33.469  1.00  0.00           H  
ATOM   1168 HD12 LEU    75      54.825  60.691  34.166  1.00  0.00           H  
ATOM   1169 HD13 LEU    75      55.202  60.699  32.396  1.00  0.00           H  
ATOM   1170 HD21 LEU    75      58.266  62.365  32.438  1.00  0.00           H  
ATOM   1171 HD22 LEU    75      57.790  60.693  32.238  1.00  0.00           H  
ATOM   1172 HD23 LEU    75      56.801  61.990  31.515  1.00  0.00           H  
ATOM   1173  N   ARG    76      55.225  62.651  36.645  1.00  0.00           N  
ATOM   1174  CA  ARG    76      55.893  62.048  37.812  1.00  0.00           C  
ATOM   1175  C   ARG    76      56.611  60.704  37.331  1.00  0.00           C  
ATOM   1176  O   ARG    76      55.992  59.943  36.579  1.00  0.00           O  
ATOM   1177  CB  ARG    76      54.899  61.672  38.935  1.00  0.00           C  
ATOM   1178  CG  ARG    76      54.284  62.870  39.623  1.00  0.00           C  
ATOM   1179  CD  ARG    76      54.040  62.651  41.067  1.00  0.00           C  
ATOM   1180  NE  ARG    76      53.794  61.217  41.456  1.00  0.00           N  
ATOM   1181  CZ  ARG    76      52.670  60.544  41.195  1.00  0.00           C  
ATOM   1182  NH1 ARG    76      51.667  61.105  40.638  1.00  0.00           N1+
ATOM   1183  NH2 ARG    76      52.531  59.283  41.544  1.00  0.00           N  
ATOM   1184  H   ARG    76      54.306  62.338  36.367  1.00  0.00           H  
ATOM   1185  HA  ARG    76      56.681  62.652  38.263  1.00  0.00           H  
ATOM   1186  HB2 ARG    76      54.125  61.042  38.497  1.00  0.00           H  
ATOM   1187  HB3 ARG    76      55.538  61.185  39.672  1.00  0.00           H  
ATOM   1188  HG2 ARG    76      54.722  63.842  39.397  1.00  0.00           H  
ATOM   1189  HG3 ARG    76      53.331  62.945  39.100  1.00  0.00           H  
ATOM   1190  HD2 ARG    76      54.963  62.954  41.562  1.00  0.00           H  
ATOM   1191  HD3 ARG    76      53.260  63.261  41.523  1.00  0.00           H  
ATOM   1192  HE  ARG    76      54.510  60.778  42.018  1.00  0.00           H  
ATOM   1193 HH11 ARG    76      51.616  62.110  40.563  1.00  0.00           H  
ATOM   1194 HH12 ARG    76      50.864  60.529  40.429  1.00  0.00           H  
ATOM   1195 HH21 ARG    76      53.236  58.821  42.101  1.00  0.00           H  
ATOM   1196 HH22 ARG    76      51.667  58.759  41.560  1.00  0.00           H  
ATOM   1197  N   VAL    77      57.880  60.410  37.668  1.00  0.00           N  
ATOM   1198  CA  VAL    77      58.607  59.178  37.464  1.00  0.00           C  
ATOM   1199  C   VAL    77      58.869  58.537  38.859  1.00  0.00           C  
ATOM   1200  O   VAL    77      59.271  59.190  39.834  1.00  0.00           O  
ATOM   1201  CB  VAL    77      59.845  59.392  36.588  1.00  0.00           C  
ATOM   1202  CG1 VAL    77      60.547  58.055  36.317  1.00  0.00           C  
ATOM   1203  CG2 VAL    77      59.578  59.938  35.158  1.00  0.00           C  
ATOM   1204  H   VAL    77      58.325  61.119  38.233  1.00  0.00           H  
ATOM   1205  HA  VAL    77      57.989  58.415  36.991  1.00  0.00           H  
ATOM   1206  HB  VAL    77      60.614  60.005  37.058  1.00  0.00           H  
ATOM   1207 HG11 VAL    77      60.068  57.456  35.543  1.00  0.00           H  
ATOM   1208 HG12 VAL    77      61.539  58.190  35.885  1.00  0.00           H  
ATOM   1209 HG13 VAL    77      60.687  57.394  37.172  1.00  0.00           H  
ATOM   1210 HG21 VAL    77      58.973  59.258  34.558  1.00  0.00           H  
ATOM   1211 HG22 VAL    77      58.977  60.835  35.307  1.00  0.00           H  
ATOM   1212 HG23 VAL    77      60.462  59.964  34.520  1.00  0.00           H  
ATOM   1213  N   THR    78      58.775  57.186  38.886  1.00  0.00           N  
ATOM   1214  CA  THR    78      59.034  56.360  40.105  1.00  0.00           C  
ATOM   1215  C   THR    78      59.915  55.105  39.795  1.00  0.00           C  
ATOM   1216  O   THR    78      59.630  54.363  38.843  1.00  0.00           O  
ATOM   1217  CB  THR    78      57.706  55.926  40.710  1.00  0.00           C  
ATOM   1218  CG2 THR    78      57.835  54.892  41.895  1.00  0.00           C  
ATOM   1219  OG1 THR    78      56.851  57.016  41.009  1.00  0.00           O  
ATOM   1220  H   THR    78      58.489  56.761  38.016  1.00  0.00           H  
ATOM   1221  HA  THR    78      59.528  57.008  40.829  1.00  0.00           H  
ATOM   1222  HB  THR    78      57.175  55.388  39.925  1.00  0.00           H  
ATOM   1223  HG1 THR    78      56.492  57.265  40.154  1.00  0.00           H  
ATOM   1224 HG21 THR    78      58.648  55.328  42.475  1.00  0.00           H  
ATOM   1225 HG22 THR    78      56.978  54.850  42.567  1.00  0.00           H  
ATOM   1226 HG23 THR    78      58.180  53.903  41.595  1.00  0.00           H  
ATOM   1227  N   MET    79      60.822  54.806  40.743  1.00  0.00           N  
ATOM   1228  CA  MET    79      61.660  53.588  40.732  1.00  0.00           C  
ATOM   1229  C   MET    79      61.535  53.097  42.150  1.00  0.00           C  
ATOM   1230  O   MET    79      61.043  53.725  43.108  1.00  0.00           O  
ATOM   1231  CB  MET    79      63.044  53.860  40.302  1.00  0.00           C  
ATOM   1232  CG  MET    79      63.228  54.350  38.864  1.00  0.00           C  
ATOM   1233  SD  MET    79      64.866  54.116  38.039  1.00  0.00           S  
ATOM   1234  CE  MET    79      64.894  52.389  37.402  1.00  0.00           C  
ATOM   1235  H   MET    79      60.779  55.364  41.584  1.00  0.00           H  
ATOM   1236  HA  MET    79      61.186  52.871  40.061  1.00  0.00           H  
ATOM   1237  HB2 MET    79      63.484  54.554  41.019  1.00  0.00           H  
ATOM   1238  HB3 MET    79      63.620  52.961  40.520  1.00  0.00           H  
ATOM   1239  HG2 MET    79      62.579  53.785  38.195  1.00  0.00           H  
ATOM   1240  HG3 MET    79      62.957  55.402  38.772  1.00  0.00           H  
ATOM   1241  HE1 MET    79      64.933  51.759  38.290  1.00  0.00           H  
ATOM   1242  HE2 MET    79      63.932  52.422  36.890  1.00  0.00           H  
ATOM   1243  HE3 MET    79      65.753  52.178  36.764  1.00  0.00           H  
ATOM   1244  N   SER    80      61.843  51.798  42.361  1.00  0.00           N  
ATOM   1245  CA  SER    80      61.461  51.060  43.562  1.00  0.00           C  
ATOM   1246  C   SER    80      62.260  49.908  44.025  1.00  0.00           C  
ATOM   1247  O   SER    80      61.953  49.375  45.073  1.00  0.00           O  
ATOM   1248  CB  SER    80      60.044  50.483  43.260  1.00  0.00           C  
ATOM   1249  OG  SER    80      59.177  51.588  43.065  1.00  0.00           O  
ATOM   1250  H   SER    80      62.064  51.271  41.528  1.00  0.00           H  
ATOM   1251  HA  SER    80      61.291  51.747  44.391  1.00  0.00           H  
ATOM   1252  HB2 SER    80      60.057  49.884  42.349  1.00  0.00           H  
ATOM   1253  HB3 SER    80      59.742  49.804  44.057  1.00  0.00           H  
ATOM   1254  HG  SER    80      58.361  51.192  42.750  1.00  0.00           H  
ATOM   1255  N   GLN    81      63.321  49.545  43.328  1.00  0.00           N  
ATOM   1256  CA  GLN    81      64.342  48.586  43.738  1.00  0.00           C  
ATOM   1257  C   GLN    81      65.636  49.072  42.998  1.00  0.00           C  
ATOM   1258  O   GLN    81      65.609  49.420  41.818  1.00  0.00           O  
ATOM   1259  CB  GLN    81      63.925  47.133  43.265  1.00  0.00           C  
ATOM   1260  CG  GLN    81      64.926  45.962  43.275  1.00  0.00           C  
ATOM   1261  CD  GLN    81      65.399  45.538  44.630  1.00  0.00           C  
ATOM   1262  NE2 GLN    81      64.608  45.674  45.707  1.00  0.00           N  
ATOM   1263  OE1 GLN    81      66.563  45.158  44.702  1.00  0.00           O  
ATOM   1264  H   GLN    81      63.530  49.926  42.417  1.00  0.00           H  
ATOM   1265  HA  GLN    81      64.467  48.683  44.816  1.00  0.00           H  
ATOM   1266  HB2 GLN    81      62.984  46.819  43.717  1.00  0.00           H  
ATOM   1267  HB3 GLN    81      63.799  47.231  42.187  1.00  0.00           H  
ATOM   1268  HG2 GLN    81      64.275  45.154  42.942  1.00  0.00           H  
ATOM   1269  HG3 GLN    81      65.748  46.166  42.589  1.00  0.00           H  
ATOM   1270 HE21 GLN    81      65.046  45.531  46.606  1.00  0.00           H  
ATOM   1271 HE22 GLN    81      63.661  45.949  45.488  1.00  0.00           H  
ATOM   1272  N   ALA    82      66.797  49.029  43.750  1.00  0.00           N  
ATOM   1273  CA  ALA    82      68.098  49.208  43.039  1.00  0.00           C  
ATOM   1274  C   ALA    82      68.313  48.250  41.915  1.00  0.00           C  
ATOM   1275  O   ALA    82      67.932  47.080  41.797  1.00  0.00           O  
ATOM   1276  CB  ALA    82      69.119  49.230  44.114  1.00  0.00           C  
ATOM   1277  H   ALA    82      66.835  48.688  44.699  1.00  0.00           H  
ATOM   1278  HA  ALA    82      67.965  50.200  42.606  1.00  0.00           H  
ATOM   1279  HB1 ALA    82      70.075  49.230  43.590  1.00  0.00           H  
ATOM   1280  HB2 ALA    82      69.126  50.124  44.738  1.00  0.00           H  
ATOM   1281  HB3 ALA    82      68.974  48.321  44.698  1.00  0.00           H  
ATOM   1282  N   SER    83      68.991  48.846  40.917  1.00  0.00           N  
ATOM   1283  CA  SER    83      69.305  48.258  39.646  1.00  0.00           C  
ATOM   1284  C   SER    83      70.558  47.320  39.660  1.00  0.00           C  
ATOM   1285  O   SER    83      71.482  47.525  38.849  1.00  0.00           O  
ATOM   1286  CB  SER    83      69.431  49.385  38.694  1.00  0.00           C  
ATOM   1287  OG  SER    83      68.263  50.156  38.788  1.00  0.00           O  
ATOM   1288  H   SER    83      69.356  49.775  41.069  1.00  0.00           H  
ATOM   1289  HA  SER    83      68.489  47.609  39.330  1.00  0.00           H  
ATOM   1290  HB2 SER    83      70.333  49.883  39.050  1.00  0.00           H  
ATOM   1291  HB3 SER    83      69.571  49.068  37.661  1.00  0.00           H  
ATOM   1292  HG  SER    83      67.547  49.690  38.350  1.00  0.00           H  
ATOM   1293  N   THR    84      70.618  46.358  40.593  1.00  0.00           N  
ATOM   1294  CA  THR    84      71.641  45.384  40.654  1.00  0.00           C  
ATOM   1295  C   THR    84      71.269  44.178  39.798  1.00  0.00           C  
ATOM   1296  O   THR    84      72.045  43.954  38.834  1.00  0.00           O  
ATOM   1297  CB  THR    84      71.829  44.976  42.109  1.00  0.00           C  
ATOM   1298  CG2 THR    84      72.756  43.844  42.462  1.00  0.00           C  
ATOM   1299  OG1 THR    84      72.138  46.036  42.902  1.00  0.00           O  
ATOM   1300  H   THR    84      69.975  46.456  41.366  1.00  0.00           H  
ATOM   1301  HA  THR    84      72.568  45.834  40.300  1.00  0.00           H  
ATOM   1302  HB  THR    84      70.894  44.589  42.512  1.00  0.00           H  
ATOM   1303  HG1 THR    84      72.826  46.489  42.409  1.00  0.00           H  
ATOM   1304 HG21 THR    84      72.547  43.025  41.774  1.00  0.00           H  
ATOM   1305 HG22 THR    84      73.742  44.207  42.170  1.00  0.00           H  
ATOM   1306 HG23 THR    84      72.562  43.520  43.485  1.00  0.00           H  
ATOM   1307  N   GLU    85      70.220  43.535  40.007  1.00  0.00           N  
ATOM   1308  CA  GLU    85      69.899  42.300  39.247  1.00  0.00           C  
ATOM   1309  C   GLU    85      69.183  42.699  37.988  1.00  0.00           C  
ATOM   1310  O   GLU    85      69.393  42.085  36.910  1.00  0.00           O  
ATOM   1311  CB  GLU    85      69.131  41.327  40.099  1.00  0.00           C  
ATOM   1312  CG  GLU    85      68.990  39.920  39.383  1.00  0.00           C  
ATOM   1313  CD  GLU    85      70.212  39.028  39.706  1.00  0.00           C  
ATOM   1314  OE1 GLU    85      70.770  38.442  38.730  1.00  0.00           O  
ATOM   1315  OE2 GLU    85      70.678  38.811  40.855  1.00  0.00           O1-
ATOM   1316  H   GLU    85      69.613  43.772  40.778  1.00  0.00           H  
ATOM   1317  HA  GLU    85      70.796  41.812  38.865  1.00  0.00           H  
ATOM   1318  HB2 GLU    85      69.734  41.210  40.999  1.00  0.00           H  
ATOM   1319  HB3 GLU    85      68.172  41.780  40.354  1.00  0.00           H  
ATOM   1320  HG2 GLU    85      68.113  39.438  39.816  1.00  0.00           H  
ATOM   1321  HG3 GLU    85      68.790  40.155  38.337  1.00  0.00           H  
ATOM   1322  N   ALA    86      68.372  43.746  38.004  1.00  0.00           N  
ATOM   1323  CA  ALA    86      67.773  44.390  36.845  1.00  0.00           C  
ATOM   1324  C   ALA    86      68.847  45.210  36.070  1.00  0.00           C  
ATOM   1325  O   ALA    86      69.600  45.993  36.775  1.00  0.00           O  
ATOM   1326  CB  ALA    86      66.598  45.216  37.339  1.00  0.00           C  
ATOM   1327  H   ALA    86      68.460  44.299  38.844  1.00  0.00           H  
ATOM   1328  HA  ALA    86      67.255  43.617  36.276  1.00  0.00           H  
ATOM   1329  HB1 ALA    86      66.933  45.864  38.148  1.00  0.00           H  
ATOM   1330  HB2 ALA    86      66.311  45.806  36.469  1.00  0.00           H  
ATOM   1331  HB3 ALA    86      65.771  44.622  37.729  1.00  0.00           H  
ATOM   1332  N   SER    87      68.844  45.215  34.732  1.00  0.00           N  
ATOM   1333  CA  SER    87      69.467  46.247  33.888  1.00  0.00           C  
ATOM   1334  C   SER    87      68.766  47.662  33.960  1.00  0.00           C  
ATOM   1335  O   SER    87      67.698  47.814  34.524  1.00  0.00           O  
ATOM   1336  CB  SER    87      69.484  45.718  32.439  1.00  0.00           C  
ATOM   1337  OG  SER    87      70.444  44.621  32.319  1.00  0.00           O  
ATOM   1338  H   SER    87      68.429  44.425  34.259  1.00  0.00           H  
ATOM   1339  HA  SER    87      70.492  46.362  34.241  1.00  0.00           H  
ATOM   1340  HB2 SER    87      68.475  45.452  32.125  1.00  0.00           H  
ATOM   1341  HB3 SER    87      69.824  46.553  31.826  1.00  0.00           H  
ATOM   1342  HG  SER    87      70.167  44.067  31.585  1.00  0.00           H  
ATOM   1343  N   SER    88      69.389  48.730  33.364  1.00  0.00           N  
ATOM   1344  CA  SER    88      68.871  50.110  33.432  1.00  0.00           C  
ATOM   1345  C   SER    88      67.599  50.354  32.545  1.00  0.00           C  
ATOM   1346  O   SER    88      67.186  49.552  31.687  1.00  0.00           O  
ATOM   1347  CB  SER    88      69.982  51.078  32.934  1.00  0.00           C  
ATOM   1348  OG  SER    88      70.398  50.781  31.587  1.00  0.00           O  
ATOM   1349  H   SER    88      70.280  48.575  32.914  1.00  0.00           H  
ATOM   1350  HA  SER    88      68.684  50.389  34.470  1.00  0.00           H  
ATOM   1351  HB2 SER    88      69.656  52.115  33.019  1.00  0.00           H  
ATOM   1352  HB3 SER    88      70.800  50.959  33.645  1.00  0.00           H  
ATOM   1353  HG  SER    88      71.315  50.970  31.375  1.00  0.00           H  
ATOM   1354  N   ASP    89      66.927  51.406  32.853  1.00  0.00           N  
ATOM   1355  CA  ASP    89      65.572  51.724  32.417  1.00  0.00           C  
ATOM   1356  C   ASP    89      65.413  53.010  31.533  1.00  0.00           C  
ATOM   1357  O   ASP    89      66.355  53.799  31.404  1.00  0.00           O  
ATOM   1358  CB  ASP    89      64.724  51.715  33.683  1.00  0.00           C  
ATOM   1359  CG  ASP    89      64.498  50.264  34.281  1.00  0.00           C  
ATOM   1360  OD1 ASP    89      65.002  49.863  35.315  1.00  0.00           O  
ATOM   1361  OD2 ASP    89      63.679  49.581  33.646  1.00  0.00           O1-
ATOM   1362  H   ASP    89      67.233  51.991  33.617  1.00  0.00           H  
ATOM   1363  HA  ASP    89      65.132  50.976  31.758  1.00  0.00           H  
ATOM   1364  HB2 ASP    89      65.161  52.363  34.443  1.00  0.00           H  
ATOM   1365  HB3 ASP    89      63.713  52.027  33.420  1.00  0.00           H  
ATOM   1366  N   LYS    90      64.196  53.327  31.055  1.00  0.00           N  
ATOM   1367  CA  LYS    90      63.929  54.385  30.075  1.00  0.00           C  
ATOM   1368  C   LYS    90      62.505  54.975  30.374  1.00  0.00           C  
ATOM   1369  O   LYS    90      61.508  54.230  30.629  1.00  0.00           O  
ATOM   1370  CB  LYS    90      64.050  53.965  28.582  1.00  0.00           C  
ATOM   1371  CG  LYS    90      63.615  55.090  27.554  1.00  0.00           C  
ATOM   1372  CD  LYS    90      64.482  56.286  27.553  1.00  0.00           C  
ATOM   1373  CE  LYS    90      64.164  57.182  26.380  1.00  0.00           C  
ATOM   1374  NZ  LYS    90      64.546  56.532  25.103  1.00  0.00           N1+
ATOM   1375  H   LYS    90      63.508  52.590  31.111  1.00  0.00           H  
ATOM   1376  HA  LYS    90      64.647  55.158  30.348  1.00  0.00           H  
ATOM   1377  HB2 LYS    90      65.039  53.649  28.250  1.00  0.00           H  
ATOM   1378  HB3 LYS    90      63.453  53.061  28.458  1.00  0.00           H  
ATOM   1379  HG2 LYS    90      63.674  54.600  26.582  1.00  0.00           H  
ATOM   1380  HG3 LYS    90      62.562  55.325  27.711  1.00  0.00           H  
ATOM   1381  HD2 LYS    90      64.183  56.874  28.420  1.00  0.00           H  
ATOM   1382  HD3 LYS    90      65.538  56.021  27.609  1.00  0.00           H  
ATOM   1383  HE2 LYS    90      63.075  57.208  26.362  1.00  0.00           H  
ATOM   1384  HE3 LYS    90      64.569  58.173  26.587  1.00  0.00           H  
ATOM   1385  HZ1 LYS    90      65.445  56.117  24.901  1.00  0.00           H  
ATOM   1386  HZ2 LYS    90      63.948  55.764  24.833  1.00  0.00           H  
ATOM   1387  HZ3 LYS    90      64.484  57.193  24.343  1.00  0.00           H  
ATOM   1388  N   VAL    91      62.342  56.289  30.151  1.00  0.00           N  
ATOM   1389  CA  VAL    91      61.005  56.851  29.926  1.00  0.00           C  
ATOM   1390  C   VAL    91      61.031  57.667  28.571  1.00  0.00           C  
ATOM   1391  O   VAL    91      61.938  58.480  28.306  1.00  0.00           O  
ATOM   1392  CB  VAL    91      60.632  57.805  31.091  1.00  0.00           C  
ATOM   1393  CG1 VAL    91      59.465  58.811  30.796  1.00  0.00           C  
ATOM   1394  CG2 VAL    91      60.257  57.080  32.424  1.00  0.00           C  
ATOM   1395  H   VAL    91      63.098  56.912  29.908  1.00  0.00           H  
ATOM   1396  HA  VAL    91      60.270  56.046  29.903  1.00  0.00           H  
ATOM   1397  HB  VAL    91      61.485  58.470  31.228  1.00  0.00           H  
ATOM   1398 HG11 VAL    91      59.258  59.333  31.730  1.00  0.00           H  
ATOM   1399 HG12 VAL    91      59.640  59.447  29.929  1.00  0.00           H  
ATOM   1400 HG13 VAL    91      58.549  58.306  30.487  1.00  0.00           H  
ATOM   1401 HG21 VAL    91      59.822  56.096  32.247  1.00  0.00           H  
ATOM   1402 HG22 VAL    91      61.227  56.965  32.906  1.00  0.00           H  
ATOM   1403 HG23 VAL    91      59.655  57.582  33.182  1.00  0.00           H  
ATOM   1404  N   THR    92      60.146  57.319  27.629  1.00  0.00           N  
ATOM   1405  CA  THR    92      60.119  57.799  26.302  1.00  0.00           C  
ATOM   1406  C   THR    92      58.829  58.589  26.035  1.00  0.00           C  
ATOM   1407  O   THR    92      57.769  58.035  26.373  1.00  0.00           O  
ATOM   1408  CB  THR    92      60.269  56.618  25.276  1.00  0.00           C  
ATOM   1409  CG2 THR    92      60.532  57.197  23.867  1.00  0.00           C  
ATOM   1410  OG1 THR    92      61.467  55.905  25.547  1.00  0.00           O  
ATOM   1411  H   THR    92      59.380  56.697  27.845  1.00  0.00           H  
ATOM   1412  HA  THR    92      60.967  58.449  26.088  1.00  0.00           H  
ATOM   1413  HB  THR    92      59.323  56.082  25.196  1.00  0.00           H  
ATOM   1414  HG1 THR    92      61.143  55.072  25.899  1.00  0.00           H  
ATOM   1415 HG21 THR    92      61.521  57.654  23.820  1.00  0.00           H  
ATOM   1416 HG22 THR    92      60.617  56.352  23.184  1.00  0.00           H  
ATOM   1417 HG23 THR    92      59.779  57.967  23.703  1.00  0.00           H  
ATOM   1418  N   VAL    93      58.938  59.837  25.478  1.00  0.00           N  
ATOM   1419  CA  VAL    93      57.832  60.756  25.222  1.00  0.00           C  
ATOM   1420  C   VAL    93      57.740  61.059  23.744  1.00  0.00           C  
ATOM   1421  O   VAL    93      58.585  61.788  23.262  1.00  0.00           O  
ATOM   1422  CB  VAL    93      58.260  61.994  26.083  1.00  0.00           C  
ATOM   1423  CG1 VAL    93      57.371  63.209  25.831  1.00  0.00           C  
ATOM   1424  CG2 VAL    93      58.084  61.564  27.545  1.00  0.00           C  
ATOM   1425  H   VAL    93      59.845  60.113  25.131  1.00  0.00           H  
ATOM   1426  HA  VAL    93      56.905  60.313  25.587  1.00  0.00           H  
ATOM   1427  HB  VAL    93      59.282  62.332  25.911  1.00  0.00           H  
ATOM   1428 HG11 VAL    93      57.666  64.021  26.497  1.00  0.00           H  
ATOM   1429 HG12 VAL    93      57.567  63.675  24.865  1.00  0.00           H  
ATOM   1430 HG13 VAL    93      56.317  62.941  25.769  1.00  0.00           H  
ATOM   1431 HG21 VAL    93      57.041  61.683  27.841  1.00  0.00           H  
ATOM   1432 HG22 VAL    93      58.545  60.588  27.700  1.00  0.00           H  
ATOM   1433 HG23 VAL    93      58.488  62.254  28.286  1.00  0.00           H  
ATOM   1434  N   ASN    94      56.818  60.394  23.089  1.00  0.00           N  
ATOM   1435  CA  ASN    94      56.493  60.747  21.638  1.00  0.00           C  
ATOM   1436  C   ASN    94      55.489  61.950  21.507  1.00  0.00           C  
ATOM   1437  O   ASN    94      54.505  62.108  22.217  1.00  0.00           O  
ATOM   1438  CB  ASN    94      55.692  59.675  20.930  1.00  0.00           C  
ATOM   1439  CG  ASN    94      56.573  58.537  20.330  1.00  0.00           C  
ATOM   1440  ND2 ASN    94      56.283  57.289  20.637  1.00  0.00           N  
ATOM   1441  OD1 ASN    94      57.664  58.710  19.701  1.00  0.00           O  
ATOM   1442  H   ASN    94      56.045  59.913  23.524  1.00  0.00           H  
ATOM   1443  HA  ASN    94      57.419  60.867  21.075  1.00  0.00           H  
ATOM   1444  HB2 ASN    94      54.893  59.244  21.534  1.00  0.00           H  
ATOM   1445  HB3 ASN    94      55.167  60.129  20.090  1.00  0.00           H  
ATOM   1446 HD21 ASN    94      56.828  56.617  20.116  1.00  0.00           H  
ATOM   1447 HD22 ASN    94      55.393  57.096  21.073  1.00  0.00           H  
ATOM   1448  N   TYR    95      55.722  62.816  20.501  1.00  0.00           N  
ATOM   1449  CA  TYR    95      55.040  64.087  20.276  1.00  0.00           C  
ATOM   1450  C   TYR    95      54.246  63.977  18.971  1.00  0.00           C  
ATOM   1451  O   TYR    95      54.723  63.397  18.026  1.00  0.00           O  
ATOM   1452  CB  TYR    95      56.029  65.228  20.268  1.00  0.00           C  
ATOM   1453  CG  TYR    95      56.791  65.472  21.551  1.00  0.00           C  
ATOM   1454  CD1 TYR    95      56.179  65.891  22.734  1.00  0.00           C  
ATOM   1455  CD2 TYR    95      58.191  65.282  21.553  1.00  0.00           C  
ATOM   1456  CE1 TYR    95      56.954  66.272  23.876  1.00  0.00           C  
ATOM   1457  CE2 TYR    95      58.935  65.488  22.711  1.00  0.00           C  
ATOM   1458  CZ  TYR    95      58.319  65.999  23.846  1.00  0.00           C  
ATOM   1459  OH  TYR    95      59.083  66.299  24.935  1.00  0.00           O  
ATOM   1460  H   TYR    95      56.491  62.664  19.865  1.00  0.00           H  
ATOM   1461  HA  TYR    95      54.249  64.367  20.973  1.00  0.00           H  
ATOM   1462  HB2 TYR    95      56.762  65.069  19.476  1.00  0.00           H  
ATOM   1463  HB3 TYR    95      55.453  66.109  19.988  1.00  0.00           H  
ATOM   1464  HD1 TYR    95      55.110  66.041  22.772  1.00  0.00           H  
ATOM   1465  HD2 TYR    95      58.659  64.918  20.651  1.00  0.00           H  
ATOM   1466  HE1 TYR    95      56.466  66.817  24.671  1.00  0.00           H  
ATOM   1467  HE2 TYR    95      59.986  65.248  22.776  1.00  0.00           H  
ATOM   1468  HH  TYR    95      58.551  66.607  25.672  1.00  0.00           H  
ATOM   1469  N   TYR    96      53.054  64.674  18.839  1.00  0.00           N  
ATOM   1470  CA  TYR    96      52.265  64.610  17.579  1.00  0.00           C  
ATOM   1471  C   TYR    96      51.852  66.063  17.145  1.00  0.00           C  
ATOM   1472  O   TYR    96      51.347  66.810  18.025  1.00  0.00           O  
ATOM   1473  CB  TYR    96      51.170  63.669  17.748  1.00  0.00           C  
ATOM   1474  CG  TYR    96      51.483  62.296  18.135  1.00  0.00           C  
ATOM   1475  CD1 TYR    96      51.318  61.280  17.170  1.00  0.00           C  
ATOM   1476  CD2 TYR    96      51.890  61.980  19.440  1.00  0.00           C  
ATOM   1477  CE1 TYR    96      51.513  59.919  17.561  1.00  0.00           C  
ATOM   1478  CE2 TYR    96      52.083  60.588  19.789  1.00  0.00           C  
ATOM   1479  CZ  TYR    96      51.903  59.639  18.864  1.00  0.00           C  
ATOM   1480  OH  TYR    96      51.783  58.315  19.260  1.00  0.00           O  
ATOM   1481  H   TYR    96      52.615  65.072  19.657  1.00  0.00           H  
ATOM   1482  HA  TYR    96      52.916  64.255  16.780  1.00  0.00           H  
ATOM   1483  HB2 TYR    96      50.446  64.087  18.449  1.00  0.00           H  
ATOM   1484  HB3 TYR    96      50.713  63.630  16.759  1.00  0.00           H  
ATOM   1485  HD1 TYR    96      50.953  61.501  16.178  1.00  0.00           H  
ATOM   1486  HD2 TYR    96      52.110  62.773  20.139  1.00  0.00           H  
ATOM   1487  HE1 TYR    96      51.260  59.152  16.844  1.00  0.00           H  
ATOM   1488  HE2 TYR    96      52.338  60.292  20.796  1.00  0.00           H  
ATOM   1489  HH  TYR    96      51.400  57.801  18.546  1.00  0.00           H  
ATOM   1490  N   ASP    97      52.083  66.519  15.932  1.00  0.00           N  
ATOM   1491  CA  ASP    97      51.664  67.857  15.443  1.00  0.00           C  
ATOM   1492  C   ASP    97      50.278  67.953  14.800  1.00  0.00           C  
ATOM   1493  O   ASP    97      49.870  69.032  14.463  1.00  0.00           O  
ATOM   1494  CB  ASP    97      52.744  68.408  14.477  1.00  0.00           C  
ATOM   1495  CG  ASP    97      52.862  67.895  13.029  1.00  0.00           C  
ATOM   1496  OD1 ASP    97      52.246  66.775  12.778  1.00  0.00           O  
ATOM   1497  OD2 ASP    97      53.536  68.584  12.268  1.00  0.00           O1-
ATOM   1498  H   ASP    97      52.516  65.940  15.227  1.00  0.00           H  
ATOM   1499  HA  ASP    97      51.650  68.516  16.311  1.00  0.00           H  
ATOM   1500  HB2 ASP    97      52.593  69.484  14.567  1.00  0.00           H  
ATOM   1501  HB3 ASP    97      53.768  68.233  14.806  1.00  0.00           H  
ATOM   1502  N   GLU    98      49.509  66.865  14.741  1.00  0.00           N  
ATOM   1503  CA  GLU    98      48.175  66.841  14.196  1.00  0.00           C  
ATOM   1504  C   GLU    98      47.511  65.546  14.797  1.00  0.00           C  
ATOM   1505  O   GLU    98      48.223  64.646  15.283  1.00  0.00           O  
ATOM   1506  CB  GLU    98      48.167  66.856  12.626  1.00  0.00           C  
ATOM   1507  CG  GLU    98      47.639  68.139  11.966  1.00  0.00           C  
ATOM   1508  CD  GLU    98      46.162  68.440  12.365  1.00  0.00           C  
ATOM   1509  OE1 GLU    98      45.916  69.700  12.579  1.00  0.00           O  
ATOM   1510  OE2 GLU    98      45.442  67.526  12.620  1.00  0.00           O1-
ATOM   1511  H   GLU    98      49.947  66.074  15.191  1.00  0.00           H  
ATOM   1512  HA  GLU    98      47.588  67.646  14.639  1.00  0.00           H  
ATOM   1513  HB2 GLU    98      49.146  66.605  12.218  1.00  0.00           H  
ATOM   1514  HB3 GLU    98      47.473  66.130  12.203  1.00  0.00           H  
ATOM   1515  HG2 GLU    98      48.302  68.911  12.355  1.00  0.00           H  
ATOM   1516  HG3 GLU    98      47.804  68.147  10.888  1.00  0.00           H  
ATOM   1517  N   GLU    99      46.208  65.351  14.559  1.00  0.00           N  
ATOM   1518  CA  GLU    99      45.269  64.343  15.079  1.00  0.00           C  
ATOM   1519  C   GLU    99      45.383  62.889  14.548  1.00  0.00           C  
ATOM   1520  O   GLU    99      44.960  61.950  15.221  1.00  0.00           O  
ATOM   1521  CB  GLU    99      43.856  64.876  14.814  1.00  0.00           C  
ATOM   1522  CG  GLU    99      42.668  64.332  15.673  1.00  0.00           C  
ATOM   1523  CD  GLU    99      42.890  64.710  17.184  1.00  0.00           C  
ATOM   1524  OE1 GLU    99      42.002  64.242  18.019  1.00  0.00           O  
ATOM   1525  OE2 GLU    99      43.780  65.453  17.635  1.00  0.00           O1-
ATOM   1526  H   GLU    99      45.742  66.086  14.047  1.00  0.00           H  
ATOM   1527  HA  GLU    99      45.437  64.381  16.155  1.00  0.00           H  
ATOM   1528  HB2 GLU    99      43.795  65.953  14.967  1.00  0.00           H  
ATOM   1529  HB3 GLU    99      43.675  64.881  13.739  1.00  0.00           H  
ATOM   1530  HG2 GLU    99      41.733  64.820  15.397  1.00  0.00           H  
ATOM   1531  HG3 GLU    99      42.588  63.276  15.413  1.00  0.00           H  
ATOM   1532  N   GLY   100      45.957  62.732  13.317  1.00  0.00           N  
ATOM   1533  CA  GLY   100      46.480  61.475  12.763  1.00  0.00           C  
ATOM   1534  C   GLY   100      47.513  60.748  13.708  1.00  0.00           C  
ATOM   1535  O   GLY   100      47.971  61.291  14.773  1.00  0.00           O  
ATOM   1536  H   GLY   100      46.003  63.512  12.677  1.00  0.00           H  
ATOM   1537  HA2 GLY   100      45.688  60.746  12.593  1.00  0.00           H  
ATOM   1538  HA3 GLY   100      47.030  61.694  11.848  1.00  0.00           H  
ATOM   1539  N   SER   101      47.984  59.563  13.362  1.00  0.00           N  
ATOM   1540  CA  SER   101      48.646  58.509  14.170  1.00  0.00           C  
ATOM   1541  C   SER   101      50.146  58.417  14.045  1.00  0.00           C  
ATOM   1542  O   SER   101      50.746  57.604  14.790  1.00  0.00           O  
ATOM   1543  CB  SER   101      47.945  57.179  13.903  1.00  0.00           C  
ATOM   1544  OG  SER   101      48.063  56.869  12.541  1.00  0.00           O  
ATOM   1545  H   SER   101      47.577  59.220  12.503  1.00  0.00           H  
ATOM   1546  HA  SER   101      48.595  58.830  15.210  1.00  0.00           H  
ATOM   1547  HB2 SER   101      48.397  56.362  14.464  1.00  0.00           H  
ATOM   1548  HB3 SER   101      46.908  57.299  14.219  1.00  0.00           H  
ATOM   1549  HG  SER   101      47.457  57.480  12.116  1.00  0.00           H  
ATOM   1550  N   ILE   102      50.837  59.288  13.236  1.00  0.00           N  
ATOM   1551  CA  ILE   102      52.292  59.473  13.051  1.00  0.00           C  
ATOM   1552  C   ILE   102      52.807  60.554  14.077  1.00  0.00           C  
ATOM   1553  O   ILE   102      52.364  61.703  14.003  1.00  0.00           O  
ATOM   1554  CB  ILE   102      52.688  59.804  11.582  1.00  0.00           C  
ATOM   1555  CG1 ILE   102      52.333  58.778  10.550  1.00  0.00           C  
ATOM   1556  CG2 ILE   102      54.123  60.352  11.547  1.00  0.00           C  
ATOM   1557  CD1 ILE   102      53.352  57.595  10.525  1.00  0.00           C  
ATOM   1558  H   ILE   102      50.208  59.895  12.732  1.00  0.00           H  
ATOM   1559  HA  ILE   102      52.833  58.547  13.246  1.00  0.00           H  
ATOM   1560  HB  ILE   102      52.039  60.664  11.415  1.00  0.00           H  
ATOM   1561 HG12 ILE   102      51.300  58.491  10.745  1.00  0.00           H  
ATOM   1562 HG13 ILE   102      52.383  59.182   9.539  1.00  0.00           H  
ATOM   1563 HG21 ILE   102      54.140  61.352  11.979  1.00  0.00           H  
ATOM   1564 HG22 ILE   102      54.747  59.673  12.129  1.00  0.00           H  
ATOM   1565 HG23 ILE   102      54.592  60.256  10.568  1.00  0.00           H  
ATOM   1566 HD11 ILE   102      53.435  57.274  11.563  1.00  0.00           H  
ATOM   1567 HD12 ILE   102      53.024  56.816   9.836  1.00  0.00           H  
ATOM   1568 HD13 ILE   102      54.337  58.027  10.350  1.00  0.00           H  
ATOM   1569  N   PRO   103      53.734  60.124  14.956  1.00  0.00           N  
ATOM   1570  CA  PRO   103      54.397  61.102  15.795  1.00  0.00           C  
ATOM   1571  C   PRO   103      55.491  61.907  15.014  1.00  0.00           C  
ATOM   1572  O   PRO   103      56.266  61.357  14.238  1.00  0.00           O  
ATOM   1573  CB  PRO   103      55.104  60.370  16.910  1.00  0.00           C  
ATOM   1574  CG  PRO   103      55.266  58.952  16.370  1.00  0.00           C  
ATOM   1575  CD  PRO   103      54.072  58.770  15.385  1.00  0.00           C  
ATOM   1576  HA  PRO   103      53.757  61.810  16.321  1.00  0.00           H  
ATOM   1577  HB2 PRO   103      56.005  60.846  17.299  1.00  0.00           H  
ATOM   1578  HB3 PRO   103      54.441  60.222  17.762  1.00  0.00           H  
ATOM   1579  HG2 PRO   103      56.172  58.824  15.778  1.00  0.00           H  
ATOM   1580  HG3 PRO   103      55.028  58.270  17.186  1.00  0.00           H  
ATOM   1581  HD2 PRO   103      54.459  58.090  14.626  1.00  0.00           H  
ATOM   1582  HD3 PRO   103      53.202  58.344  15.886  1.00  0.00           H  
ATOM   1583  N   ILE   104      55.565  63.192  15.240  1.00  0.00           N  
ATOM   1584  CA  ILE   104      56.620  64.157  14.747  1.00  0.00           C  
ATOM   1585  C   ILE   104      58.007  63.919  15.383  1.00  0.00           C  
ATOM   1586  O   ILE   104      58.992  63.913  14.633  1.00  0.00           O  
ATOM   1587  CB  ILE   104      56.119  65.635  14.604  1.00  0.00           C  
ATOM   1588  CG1 ILE   104      57.258  66.481  13.934  1.00  0.00           C  
ATOM   1589  CG2 ILE   104      55.769  66.283  15.999  1.00  0.00           C  
ATOM   1590  CD1 ILE   104      57.690  66.119  12.436  1.00  0.00           C  
ATOM   1591  H   ILE   104      54.829  63.627  15.778  1.00  0.00           H  
ATOM   1592  HA  ILE   104      56.759  63.796  13.727  1.00  0.00           H  
ATOM   1593  HB  ILE   104      55.266  65.675  13.927  1.00  0.00           H  
ATOM   1594 HG12 ILE   104      56.900  67.508  13.859  1.00  0.00           H  
ATOM   1595 HG13 ILE   104      58.131  66.466  14.586  1.00  0.00           H  
ATOM   1596 HG21 ILE   104      56.624  66.139  16.660  1.00  0.00           H  
ATOM   1597 HG22 ILE   104      55.526  67.341  15.902  1.00  0.00           H  
ATOM   1598 HG23 ILE   104      54.964  65.741  16.495  1.00  0.00           H  
ATOM   1599 HD11 ILE   104      58.034  65.085  12.453  1.00  0.00           H  
ATOM   1600 HD12 ILE   104      56.870  66.139  11.718  1.00  0.00           H  
ATOM   1601 HD13 ILE   104      58.499  66.714  12.012  1.00  0.00           H  
ATOM   1602  N   ASP   105      58.119  63.716  16.656  1.00  0.00           N  
ATOM   1603  CA  ASP   105      59.452  63.379  17.255  1.00  0.00           C  
ATOM   1604  C   ASP   105      59.364  62.728  18.676  1.00  0.00           C  
ATOM   1605  O   ASP   105      58.263  62.481  19.165  1.00  0.00           O  
ATOM   1606  CB  ASP   105      60.344  64.629  17.354  1.00  0.00           C  
ATOM   1607  CG  ASP   105      61.824  64.394  17.081  1.00  0.00           C  
ATOM   1608  OD1 ASP   105      62.322  63.225  17.061  1.00  0.00           O  
ATOM   1609  OD2 ASP   105      62.525  65.390  17.084  1.00  0.00           O1-
ATOM   1610  H   ASP   105      57.346  63.444  17.245  1.00  0.00           H  
ATOM   1611  HA  ASP   105      59.976  62.670  16.615  1.00  0.00           H  
ATOM   1612  HB2 ASP   105      60.134  65.271  16.499  1.00  0.00           H  
ATOM   1613  HB3 ASP   105      60.210  65.167  18.293  1.00  0.00           H  
ATOM   1614  N   GLN   106      60.494  62.442  19.344  1.00  0.00           N  
ATOM   1615  CA  GLN   106      60.426  61.969  20.766  1.00  0.00           C  
ATOM   1616  C   GLN   106      61.545  62.491  21.682  1.00  0.00           C  
ATOM   1617  O   GLN   106      62.686  62.338  21.244  1.00  0.00           O  
ATOM   1618  CB  GLN   106      60.407  60.389  20.765  1.00  0.00           C  
ATOM   1619  CG  GLN   106      61.709  59.583  20.508  1.00  0.00           C  
ATOM   1620  CD  GLN   106      61.496  58.014  20.524  1.00  0.00           C  
ATOM   1621  NE2 GLN   106      60.288  57.531  20.505  1.00  0.00           N  
ATOM   1622  OE1 GLN   106      62.403  57.217  20.716  1.00  0.00           O  
ATOM   1623  H   GLN   106      61.428  62.608  18.997  1.00  0.00           H  
ATOM   1624  HA  GLN   106      59.482  62.348  21.160  1.00  0.00           H  
ATOM   1625  HB2 GLN   106      59.982  60.156  21.741  1.00  0.00           H  
ATOM   1626  HB3 GLN   106      59.590  60.206  20.067  1.00  0.00           H  
ATOM   1627  HG2 GLN   106      62.109  59.914  19.549  1.00  0.00           H  
ATOM   1628  HG3 GLN   106      62.389  59.799  21.331  1.00  0.00           H  
ATOM   1629 HE21 GLN   106      60.104  56.538  20.495  1.00  0.00           H  
ATOM   1630 HE22 GLN   106      59.470  58.038  20.199  1.00  0.00           H  
ATOM   1631  N   ALA   107      61.308  63.024  22.859  1.00  0.00           N  
ATOM   1632  CA  ALA   107      62.276  63.230  23.983  1.00  0.00           C  
ATOM   1633  C   ALA   107      62.241  62.058  25.020  1.00  0.00           C  
ATOM   1634  O   ALA   107      61.540  61.042  24.819  1.00  0.00           O  
ATOM   1635  CB  ALA   107      61.940  64.559  24.671  1.00  0.00           C  
ATOM   1636  H   ALA   107      60.343  62.975  23.154  1.00  0.00           H  
ATOM   1637  HA  ALA   107      63.279  63.326  23.567  1.00  0.00           H  
ATOM   1638  HB1 ALA   107      60.964  64.476  25.149  1.00  0.00           H  
ATOM   1639  HB2 ALA   107      62.703  64.806  25.410  1.00  0.00           H  
ATOM   1640  HB3 ALA   107      62.105  65.394  23.991  1.00  0.00           H  
ATOM   1641  N   GLY   108      63.092  62.046  26.048  1.00  0.00           N  
ATOM   1642  CA  GLY   108      63.058  60.999  27.096  1.00  0.00           C  
ATOM   1643  C   GLY   108      63.972  61.244  28.289  1.00  0.00           C  
ATOM   1644  O   GLY   108      64.503  62.320  28.295  1.00  0.00           O  
ATOM   1645  H   GLY   108      63.659  62.873  26.168  1.00  0.00           H  
ATOM   1646  HA2 GLY   108      62.066  60.728  27.458  1.00  0.00           H  
ATOM   1647  HA3 GLY   108      63.236  60.021  26.650  1.00  0.00           H  
ATOM   1648  N   LEU   109      64.032  60.294  29.164  1.00  0.00           N  
ATOM   1649  CA  LEU   109      65.118  60.264  30.205  1.00  0.00           C  
ATOM   1650  C   LEU   109      65.571  58.819  30.575  1.00  0.00           C  
ATOM   1651  O   LEU   109      64.703  57.947  30.667  1.00  0.00           O  
ATOM   1652  CB  LEU   109      64.560  61.048  31.431  1.00  0.00           C  
ATOM   1653  CG  LEU   109      65.393  60.934  32.723  1.00  0.00           C  
ATOM   1654  CD1 LEU   109      66.654  61.651  32.564  1.00  0.00           C  
ATOM   1655  CD2 LEU   109      64.531  61.695  33.824  1.00  0.00           C  
ATOM   1656  H   LEU   109      63.464  59.471  29.021  1.00  0.00           H  
ATOM   1657  HA  LEU   109      65.983  60.812  29.830  1.00  0.00           H  
ATOM   1658  HB2 LEU   109      64.480  62.057  31.026  1.00  0.00           H  
ATOM   1659  HB3 LEU   109      63.520  60.800  31.640  1.00  0.00           H  
ATOM   1660  HG  LEU   109      65.595  59.912  33.045  1.00  0.00           H  
ATOM   1661 HD11 LEU   109      66.500  62.728  32.493  1.00  0.00           H  
ATOM   1662 HD12 LEU   109      67.293  61.384  33.405  1.00  0.00           H  
ATOM   1663 HD13 LEU   109      67.171  61.202  31.716  1.00  0.00           H  
ATOM   1664 HD21 LEU   109      63.513  61.319  33.929  1.00  0.00           H  
ATOM   1665 HD22 LEU   109      64.995  61.680  34.810  1.00  0.00           H  
ATOM   1666 HD23 LEU   109      64.464  62.766  33.636  1.00  0.00           H  
ATOM   1667  N   PHE   110      66.814  58.559  30.595  1.00  0.00           N  
ATOM   1668  CA  PHE   110      67.336  57.234  31.002  1.00  0.00           C  
ATOM   1669  C   PHE   110      67.773  57.184  32.493  1.00  0.00           C  
ATOM   1670  O   PHE   110      68.329  58.214  32.924  1.00  0.00           O  
ATOM   1671  CB  PHE   110      68.537  56.812  30.072  1.00  0.00           C  
ATOM   1672  CG  PHE   110      68.350  56.568  28.594  1.00  0.00           C  
ATOM   1673  CD1 PHE   110      68.359  57.647  27.674  1.00  0.00           C  
ATOM   1674  CD2 PHE   110      68.134  55.243  28.118  1.00  0.00           C  
ATOM   1675  CE1 PHE   110      68.284  57.419  26.302  1.00  0.00           C  
ATOM   1676  CE2 PHE   110      67.968  55.010  26.717  1.00  0.00           C  
ATOM   1677  CZ  PHE   110      68.128  56.115  25.875  1.00  0.00           C  
ATOM   1678  H   PHE   110      67.416  59.302  30.269  1.00  0.00           H  
ATOM   1679  HA  PHE   110      66.515  56.517  30.954  1.00  0.00           H  
ATOM   1680  HB2 PHE   110      69.237  57.642  30.163  1.00  0.00           H  
ATOM   1681  HB3 PHE   110      68.940  55.914  30.541  1.00  0.00           H  
ATOM   1682  HD1 PHE   110      68.458  58.638  28.092  1.00  0.00           H  
ATOM   1683  HD2 PHE   110      67.905  54.468  28.835  1.00  0.00           H  
ATOM   1684  HE1 PHE   110      68.155  58.244  25.617  1.00  0.00           H  
ATOM   1685  HE2 PHE   110      67.728  54.025  26.346  1.00  0.00           H  
ATOM   1686  HZ  PHE   110      68.153  55.965  24.806  1.00  0.00           H  
ATOM   1687  N   LEU   111      67.606  56.045  33.216  1.00  0.00           N  
ATOM   1688  CA  LEU   111      67.695  55.881  34.690  1.00  0.00           C  
ATOM   1689  C   LEU   111      68.307  54.578  35.093  1.00  0.00           C  
ATOM   1690  O   LEU   111      68.128  53.523  34.421  1.00  0.00           O  
ATOM   1691  CB  LEU   111      66.194  55.939  35.167  1.00  0.00           C  
ATOM   1692  CG  LEU   111      65.335  57.170  34.879  1.00  0.00           C  
ATOM   1693  CD1 LEU   111      64.233  57.003  33.828  1.00  0.00           C  
ATOM   1694  CD2 LEU   111      64.725  57.747  36.278  1.00  0.00           C  
ATOM   1695  H   LEU   111      67.181  55.268  32.731  1.00  0.00           H  
ATOM   1696  HA  LEU   111      68.135  56.785  35.110  1.00  0.00           H  
ATOM   1697  HB2 LEU   111      65.653  55.036  34.884  1.00  0.00           H  
ATOM   1698  HB3 LEU   111      66.191  55.774  36.244  1.00  0.00           H  
ATOM   1699  HG  LEU   111      65.994  57.936  34.471  1.00  0.00           H  
ATOM   1700 HD11 LEU   111      63.885  58.008  33.587  1.00  0.00           H  
ATOM   1701 HD12 LEU   111      64.630  56.409  33.005  1.00  0.00           H  
ATOM   1702 HD13 LEU   111      63.358  56.526  34.269  1.00  0.00           H  
ATOM   1703 HD21 LEU   111      64.441  58.768  36.024  1.00  0.00           H  
ATOM   1704 HD22 LEU   111      63.828  57.278  36.683  1.00  0.00           H  
ATOM   1705 HD23 LEU   111      65.518  57.803  37.023  1.00  0.00           H  
ATOM   1706  N   THR   112      68.956  54.643  36.252  1.00  0.00           N  
ATOM   1707  CA  THR   112      69.670  53.556  36.994  1.00  0.00           C  
ATOM   1708  C   THR   112      69.578  53.883  38.590  1.00  0.00           C  
ATOM   1709  O   THR   112      69.739  55.019  38.995  1.00  0.00           O  
ATOM   1710  CB  THR   112      71.108  53.456  36.388  1.00  0.00           C  
ATOM   1711  CG2 THR   112      72.225  54.158  37.222  1.00  0.00           C  
ATOM   1712  OG1 THR   112      71.384  52.077  36.336  1.00  0.00           O  
ATOM   1713  H   THR   112      68.882  55.506  36.771  1.00  0.00           H  
ATOM   1714  HA  THR   112      69.178  52.604  36.792  1.00  0.00           H  
ATOM   1715  HB  THR   112      71.000  53.859  35.381  1.00  0.00           H  
ATOM   1716  HG1 THR   112      72.169  51.892  35.816  1.00  0.00           H  
ATOM   1717 HG21 THR   112      71.998  55.224  37.253  1.00  0.00           H  
ATOM   1718 HG22 THR   112      72.330  53.723  38.216  1.00  0.00           H  
ATOM   1719 HG23 THR   112      73.095  53.851  36.641  1.00  0.00           H  
ATOM   1720  N   ALA   113      69.040  52.932  39.372  1.00  0.00           N  
ATOM   1721  CA  ALA   113      68.574  53.260  40.748  1.00  0.00           C  
ATOM   1722  C   ALA   113      69.513  52.731  41.809  1.00  0.00           C  
ATOM   1723  O   ALA   113      69.989  51.580  41.687  1.00  0.00           O  
ATOM   1724  CB  ALA   113      67.162  52.916  40.995  1.00  0.00           C  
ATOM   1725  H   ALA   113      68.780  52.014  39.043  1.00  0.00           H  
ATOM   1726  HA  ALA   113      68.753  54.328  40.873  1.00  0.00           H  
ATOM   1727  HB1 ALA   113      66.901  51.906  40.679  1.00  0.00           H  
ATOM   1728  HB2 ALA   113      66.853  52.926  42.041  1.00  0.00           H  
ATOM   1729  HB3 ALA   113      66.515  53.566  40.406  1.00  0.00           H  
ATOM   1730  N   ILE   114      69.714  53.540  42.801  1.00  0.00           N  
ATOM   1731  CA  ILE   114      70.655  53.222  43.915  1.00  0.00           C  
ATOM   1732  C   ILE   114      70.013  53.419  45.294  1.00  0.00           C  
ATOM   1733  O   ILE   114      69.100  54.233  45.510  1.00  0.00           O  
ATOM   1734  CB  ILE   114      72.074  53.902  43.771  1.00  0.00           C  
ATOM   1735  CG1 ILE   114      71.912  55.431  43.989  1.00  0.00           C  
ATOM   1736  CG2 ILE   114      72.762  53.615  42.384  1.00  0.00           C  
ATOM   1737  CD1 ILE   114      73.224  56.165  44.173  1.00  0.00           C  
ATOM   1738  H   ILE   114      69.422  54.507  42.791  1.00  0.00           H  
ATOM   1739  HA  ILE   114      70.853  52.157  43.789  1.00  0.00           H  
ATOM   1740  HB  ILE   114      72.594  53.393  44.583  1.00  0.00           H  
ATOM   1741 HG12 ILE   114      71.389  55.896  43.153  1.00  0.00           H  
ATOM   1742 HG13 ILE   114      71.394  55.521  44.944  1.00  0.00           H  
ATOM   1743 HG21 ILE   114      73.801  53.935  42.463  1.00  0.00           H  
ATOM   1744 HG22 ILE   114      72.674  52.569  42.089  1.00  0.00           H  
ATOM   1745 HG23 ILE   114      72.229  54.238  41.665  1.00  0.00           H  
ATOM   1746 HD11 ILE   114      73.079  57.233  44.339  1.00  0.00           H  
ATOM   1747 HD12 ILE   114      73.615  55.735  45.095  1.00  0.00           H  
ATOM   1748 HD13 ILE   114      73.915  56.023  43.342  1.00  0.00           H  
ATOM   1749  N   GLU   115      70.474  52.590  46.247  1.00  0.00           N  
ATOM   1750  CA  GLU   115      70.309  52.999  47.672  1.00  0.00           C  
ATOM   1751  C   GLU   115      71.583  53.680  48.207  1.00  0.00           C  
ATOM   1752  O   GLU   115      72.638  53.457  47.633  1.00  0.00           O  
ATOM   1753  CB  GLU   115      70.173  51.761  48.537  1.00  0.00           C  
ATOM   1754  CG  GLU   115      68.982  50.926  48.057  1.00  0.00           C  
ATOM   1755  CD  GLU   115      68.549  49.860  49.016  1.00  0.00           C  
ATOM   1756  OE1 GLU   115      69.291  49.360  49.842  1.00  0.00           O  
ATOM   1757  OE2 GLU   115      67.444  49.347  48.687  1.00  0.00           O1-
ATOM   1758  H   GLU   115      71.253  51.979  46.049  1.00  0.00           H  
ATOM   1759  HA  GLU   115      69.510  53.728  47.802  1.00  0.00           H  
ATOM   1760  HB2 GLU   115      70.991  51.052  48.402  1.00  0.00           H  
ATOM   1761  HB3 GLU   115      70.028  52.035  49.581  1.00  0.00           H  
ATOM   1762  HG2 GLU   115      68.146  51.616  47.946  1.00  0.00           H  
ATOM   1763  HG3 GLU   115      69.146  50.437  47.097  1.00  0.00           H  
ATOM   1764  N   ILE   116      71.383  54.617  49.141  1.00  0.00           N  
ATOM   1765  CA  ILE   116      72.468  55.276  49.894  1.00  0.00           C  
ATOM   1766  C   ILE   116      72.006  55.641  51.281  1.00  0.00           C  
ATOM   1767  O   ILE   116      71.020  56.346  51.463  1.00  0.00           O  
ATOM   1768  CB  ILE   116      73.194  56.437  49.103  1.00  0.00           C  
ATOM   1769  CG1 ILE   116      74.298  57.122  49.907  1.00  0.00           C  
ATOM   1770  CG2 ILE   116      72.179  57.396  48.498  1.00  0.00           C  
ATOM   1771  CD1 ILE   116      75.255  58.026  49.242  1.00  0.00           C  
ATOM   1772  H   ILE   116      70.432  54.854  49.385  1.00  0.00           H  
ATOM   1773  HA  ILE   116      73.174  54.459  50.039  1.00  0.00           H  
ATOM   1774  HB  ILE   116      73.655  55.998  48.218  1.00  0.00           H  
ATOM   1775 HG12 ILE   116      73.798  57.597  50.752  1.00  0.00           H  
ATOM   1776 HG13 ILE   116      74.911  56.362  50.392  1.00  0.00           H  
ATOM   1777 HG21 ILE   116      72.556  58.151  47.808  1.00  0.00           H  
ATOM   1778 HG22 ILE   116      71.513  56.774  47.901  1.00  0.00           H  
ATOM   1779 HG23 ILE   116      71.602  57.888  49.281  1.00  0.00           H  
ATOM   1780 HD11 ILE   116      74.727  58.859  48.777  1.00  0.00           H  
ATOM   1781 HD12 ILE   116      75.832  58.533  50.014  1.00  0.00           H  
ATOM   1782 HD13 ILE   116      75.914  57.586  48.493  1.00  0.00           H  
ATOM   1783  N   SER   117      72.747  55.242  52.242  1.00  0.00           N  
ATOM   1784  CA  SER   117      72.643  55.642  53.699  1.00  0.00           C  
ATOM   1785  C   SER   117      73.969  55.852  54.444  1.00  0.00           C  
ATOM   1786  O   SER   117      74.943  55.118  54.321  1.00  0.00           O  
ATOM   1787  CB  SER   117      71.732  54.637  54.424  1.00  0.00           C  
ATOM   1788  OG  SER   117      71.286  55.250  55.684  1.00  0.00           O  
ATOM   1789  H   SER   117      73.472  54.571  52.031  1.00  0.00           H  
ATOM   1790  HA  SER   117      72.101  56.587  53.668  1.00  0.00           H  
ATOM   1791  HB2 SER   117      70.824  54.584  53.823  1.00  0.00           H  
ATOM   1792  HB3 SER   117      72.162  53.641  54.521  1.00  0.00           H  
ATOM   1793  HG  SER   117      71.404  54.584  56.365  1.00  0.00           H  
ATOM   1794  N   LEU   118      74.013  56.869  55.253  1.00  0.00           N  
ATOM   1795  CA  LEU   118      74.719  56.769  56.602  1.00  0.00           C  
ATOM   1796  C   LEU   118      73.792  56.018  57.608  1.00  0.00           C  
ATOM   1797  O   LEU   118      72.663  56.430  57.878  1.00  0.00           O  
ATOM   1798  CB  LEU   118      74.997  58.156  57.172  1.00  0.00           C  
ATOM   1799  CG  LEU   118      75.994  59.035  56.373  1.00  0.00           C  
ATOM   1800  CD1 LEU   118      76.001  60.497  56.968  1.00  0.00           C  
ATOM   1801  CD2 LEU   118      77.368  58.432  56.532  1.00  0.00           C  
ATOM   1802  H   LEU   118      73.157  57.400  55.333  1.00  0.00           H  
ATOM   1803  HA  LEU   118      75.692  56.279  56.602  1.00  0.00           H  
ATOM   1804  HB2 LEU   118      74.054  58.693  57.276  1.00  0.00           H  
ATOM   1805  HB3 LEU   118      75.362  58.074  58.196  1.00  0.00           H  
ATOM   1806  HG  LEU   118      75.922  59.126  55.290  1.00  0.00           H  
ATOM   1807 HD11 LEU   118      76.462  60.545  57.954  1.00  0.00           H  
ATOM   1808 HD12 LEU   118      76.720  61.051  56.364  1.00  0.00           H  
ATOM   1809 HD13 LEU   118      75.003  60.926  56.874  1.00  0.00           H  
ATOM   1810 HD21 LEU   118      77.364  57.460  56.038  1.00  0.00           H  
ATOM   1811 HD22 LEU   118      78.216  58.989  56.133  1.00  0.00           H  
ATOM   1812 HD23 LEU   118      77.547  58.268  57.595  1.00  0.00           H  
ATOM   1813  N   ASP   119      74.281  55.015  58.289  1.00  0.00           N  
ATOM   1814  CA  ASP   119      73.586  54.232  59.363  1.00  0.00           C  
ATOM   1815  C   ASP   119      74.378  54.415  60.795  1.00  0.00           C  
ATOM   1816  O   ASP   119      75.593  54.320  60.848  1.00  0.00           O  
ATOM   1817  CB  ASP   119      73.398  52.743  59.062  1.00  0.00           C  
ATOM   1818  CG  ASP   119      72.515  52.489  57.781  1.00  0.00           C  
ATOM   1819  OD1 ASP   119      71.704  53.343  57.400  1.00  0.00           O  
ATOM   1820  OD2 ASP   119      72.618  51.334  57.312  1.00  0.00           O1-
ATOM   1821  H   ASP   119      75.241  54.789  58.069  1.00  0.00           H  
ATOM   1822  HA  ASP   119      72.579  54.647  59.422  1.00  0.00           H  
ATOM   1823  HB2 ASP   119      74.359  52.281  58.832  1.00  0.00           H  
ATOM   1824  HB3 ASP   119      72.900  52.184  59.855  1.00  0.00           H  
ATOM   1825  N   VAL   120      73.607  54.539  61.896  1.00  0.00           N  
ATOM   1826  CA  VAL   120      74.151  54.496  63.230  1.00  0.00           C  
ATOM   1827  C   VAL   120      73.212  53.738  64.166  1.00  0.00           C  
ATOM   1828  O   VAL   120      72.086  53.325  63.839  1.00  0.00           O  
ATOM   1829  CB  VAL   120      74.352  55.875  63.912  1.00  0.00           C  
ATOM   1830  CG1 VAL   120      75.480  56.510  63.078  1.00  0.00           C  
ATOM   1831  CG2 VAL   120      73.268  56.854  63.929  1.00  0.00           C  
ATOM   1832  H   VAL   120      72.626  54.314  61.803  1.00  0.00           H  
ATOM   1833  HA  VAL   120      75.077  53.920  63.242  1.00  0.00           H  
ATOM   1834  HB  VAL   120      74.712  55.555  64.889  1.00  0.00           H  
ATOM   1835 HG11 VAL   120      75.234  56.779  62.051  1.00  0.00           H  
ATOM   1836 HG12 VAL   120      75.703  57.496  63.484  1.00  0.00           H  
ATOM   1837 HG13 VAL   120      76.319  55.816  63.037  1.00  0.00           H  
ATOM   1838 HG21 VAL   120      73.178  57.364  62.970  1.00  0.00           H  
ATOM   1839 HG22 VAL   120      72.344  56.288  64.045  1.00  0.00           H  
ATOM   1840 HG23 VAL   120      73.486  57.558  64.732  1.00  0.00           H  
ATOM   1841  N   ASP   121      73.591  53.455  65.369  1.00  0.00           N  
ATOM   1842  CA  ASP   121      72.847  52.780  66.447  1.00  0.00           C  
ATOM   1843  C   ASP   121      71.754  53.686  67.157  1.00  0.00           C  
ATOM   1844  O   ASP   121      71.645  53.785  68.363  1.00  0.00           O  
ATOM   1845  CB  ASP   121      73.857  52.202  67.473  1.00  0.00           C  
ATOM   1846  CG  ASP   121      73.187  51.498  68.618  1.00  0.00           C  
ATOM   1847  OD1 ASP   121      72.215  50.748  68.333  1.00  0.00           O  
ATOM   1848  OD2 ASP   121      73.559  51.705  69.781  1.00  0.00           O1-
ATOM   1849  H   ASP   121      74.507  53.800  65.619  1.00  0.00           H  
ATOM   1850  HA  ASP   121      72.339  51.897  66.059  1.00  0.00           H  
ATOM   1851  HB2 ASP   121      74.458  51.509  66.884  1.00  0.00           H  
ATOM   1852  HB3 ASP   121      74.439  53.091  67.717  1.00  0.00           H  
ATOM   1853  N   ALA   122      71.002  54.393  66.369  1.00  0.00           N  
ATOM   1854  CA  ALA   122      69.788  55.075  66.865  1.00  0.00           C  
ATOM   1855  C   ALA   122      69.024  54.484  68.082  1.00  0.00           C  
ATOM   1856  O   ALA   122      68.675  55.220  69.041  1.00  0.00           O  
ATOM   1857  CB  ALA   122      68.846  55.467  65.742  1.00  0.00           C  
ATOM   1858  H   ALA   122      71.070  54.075  65.412  1.00  0.00           H  
ATOM   1859  HA  ALA   122      70.213  56.020  67.204  1.00  0.00           H  
ATOM   1860  HB1 ALA   122      69.449  55.697  64.864  1.00  0.00           H  
ATOM   1861  HB2 ALA   122      68.128  54.669  65.555  1.00  0.00           H  
ATOM   1862  HB3 ALA   122      68.205  56.300  66.031  1.00  0.00           H  
ATOM   1863  N   ASP   123      68.622  53.238  68.041  1.00  0.00           N  
ATOM   1864  CA  ASP   123      67.873  52.640  69.210  1.00  0.00           C  
ATOM   1865  C   ASP   123      68.710  52.416  70.447  1.00  0.00           C  
ATOM   1866  O   ASP   123      68.045  52.075  71.453  1.00  0.00           O  
ATOM   1867  CB  ASP   123      67.113  51.386  68.813  1.00  0.00           C  
ATOM   1868  CG  ASP   123      67.698  50.001  69.053  1.00  0.00           C  
ATOM   1869  OD1 ASP   123      66.925  48.987  68.829  1.00  0.00           O  
ATOM   1870  OD2 ASP   123      68.933  49.884  69.030  1.00  0.00           O1-
ATOM   1871  H   ASP   123      68.968  52.611  67.328  1.00  0.00           H  
ATOM   1872  HA  ASP   123      67.098  53.371  69.442  1.00  0.00           H  
ATOM   1873  HB2 ASP   123      66.177  51.406  69.371  1.00  0.00           H  
ATOM   1874  HB3 ASP   123      66.766  51.431  67.781  1.00  0.00           H  
ATOM   1875  N   ARG   124      70.061  52.557  70.523  1.00  0.00           N  
ATOM   1876  CA  ARG   124      70.960  52.520  71.684  1.00  0.00           C  
ATOM   1877  C   ARG   124      71.349  51.204  72.334  1.00  0.00           C  
ATOM   1878  O   ARG   124      71.601  51.120  73.480  1.00  0.00           O  
ATOM   1879  CB  ARG   124      70.529  53.482  72.773  1.00  0.00           C  
ATOM   1880  CG  ARG   124      70.277  54.951  72.404  1.00  0.00           C  
ATOM   1881  CD  ARG   124      69.599  55.894  73.420  1.00  0.00           C  
ATOM   1882  NE  ARG   124      69.741  57.230  72.992  1.00  0.00           N  
ATOM   1883  CZ  ARG   124      69.126  58.323  73.406  1.00  0.00           C  
ATOM   1884  NH1 ARG   124      68.167  58.379  74.263  1.00  0.00           N1+
ATOM   1885  NH2 ARG   124      69.508  59.538  72.989  1.00  0.00           N  
ATOM   1886  H   ARG   124      70.493  52.870  69.666  1.00  0.00           H  
ATOM   1887  HA  ARG   124      71.957  52.866  71.413  1.00  0.00           H  
ATOM   1888  HB2 ARG   124      69.645  53.057  73.247  1.00  0.00           H  
ATOM   1889  HB3 ARG   124      71.264  53.448  73.578  1.00  0.00           H  
ATOM   1890  HG2 ARG   124      71.222  55.410  72.115  1.00  0.00           H  
ATOM   1891  HG3 ARG   124      69.728  54.976  71.463  1.00  0.00           H  
ATOM   1892  HD2 ARG   124      68.540  55.637  73.442  1.00  0.00           H  
ATOM   1893  HD3 ARG   124      69.992  55.694  74.416  1.00  0.00           H  
ATOM   1894  HE  ARG   124      70.588  57.431  72.481  1.00  0.00           H  
ATOM   1895 HH11 ARG   124      67.928  57.590  74.847  1.00  0.00           H  
ATOM   1896 HH12 ARG   124      67.700  59.245  74.488  1.00  0.00           H  
ATOM   1897 HH21 ARG   124      70.030  59.642  72.131  1.00  0.00           H  
ATOM   1898 HH22 ARG   124      69.059  60.343  73.400  1.00  0.00           H  
ATOM   1899  N   ASP   125      71.531  50.108  71.531  1.00  0.00           N  
ATOM   1900  CA  ASP   125      71.794  48.766  71.927  1.00  0.00           C  
ATOM   1901  C   ASP   125      73.169  48.153  71.482  1.00  0.00           C  
ATOM   1902  O   ASP   125      73.536  47.081  71.954  1.00  0.00           O  
ATOM   1903  CB  ASP   125      70.670  47.884  71.378  1.00  0.00           C  
ATOM   1904  CG  ASP   125      70.657  47.590  69.875  1.00  0.00           C  
ATOM   1905  OD1 ASP   125      69.663  46.874  69.514  1.00  0.00           O  
ATOM   1906  OD2 ASP   125      71.544  48.070  69.070  1.00  0.00           O1-
ATOM   1907  H   ASP   125      71.497  50.333  70.547  1.00  0.00           H  
ATOM   1908  HA  ASP   125      71.768  48.762  73.017  1.00  0.00           H  
ATOM   1909  HB2 ASP   125      70.693  46.921  71.889  1.00  0.00           H  
ATOM   1910  HB3 ASP   125      69.759  48.399  71.685  1.00  0.00           H  
ATOM   1911  N   GLY   126      73.897  48.788  70.632  1.00  0.00           N  
ATOM   1912  CA  GLY   126      75.235  48.494  70.123  1.00  0.00           C  
ATOM   1913  C   GLY   126      75.411  48.055  68.707  1.00  0.00           C  
ATOM   1914  O   GLY   126      76.502  47.733  68.360  1.00  0.00           O  
ATOM   1915  H   GLY   126      73.474  49.629  70.265  1.00  0.00           H  
ATOM   1916  HA2 GLY   126      75.813  49.418  70.148  1.00  0.00           H  
ATOM   1917  HA3 GLY   126      75.633  47.707  70.763  1.00  0.00           H  
ATOM   1918  N   VAL   127      74.327  47.986  67.881  1.00  0.00           N  
ATOM   1919  CA  VAL   127      74.313  47.648  66.479  1.00  0.00           C  
ATOM   1920  C   VAL   127      73.532  48.691  65.671  1.00  0.00           C  
ATOM   1921  O   VAL   127      72.388  49.019  66.038  1.00  0.00           O  
ATOM   1922  CB  VAL   127      73.572  46.265  66.332  1.00  0.00           C  
ATOM   1923  CG1 VAL   127      73.183  46.102  64.819  1.00  0.00           C  
ATOM   1924  CG2 VAL   127      74.513  45.100  66.711  1.00  0.00           C  
ATOM   1925  H   VAL   127      73.430  48.069  68.337  1.00  0.00           H  
ATOM   1926  HA  VAL   127      75.314  47.537  66.063  1.00  0.00           H  
ATOM   1927  HB  VAL   127      72.659  46.282  66.927  1.00  0.00           H  
ATOM   1928 HG11 VAL   127      72.737  45.112  64.729  1.00  0.00           H  
ATOM   1929 HG12 VAL   127      72.352  46.779  64.624  1.00  0.00           H  
ATOM   1930 HG13 VAL   127      74.039  46.269  64.165  1.00  0.00           H  
ATOM   1931 HG21 VAL   127      74.127  44.137  66.374  1.00  0.00           H  
ATOM   1932 HG22 VAL   127      75.515  45.147  66.285  1.00  0.00           H  
ATOM   1933 HG23 VAL   127      74.673  45.070  67.788  1.00  0.00           H  
ATOM   1934  N   VAL   128      73.981  49.075  64.475  1.00  0.00           N  
ATOM   1935  CA  VAL   128      73.387  50.200  63.663  1.00  0.00           C  
ATOM   1936  C   VAL   128      72.056  49.840  63.076  1.00  0.00           C  
ATOM   1937  O   VAL   128      71.801  48.722  62.651  1.00  0.00           O  
ATOM   1938  CB  VAL   128      74.458  50.648  62.593  1.00  0.00           C  
ATOM   1939  CG1 VAL   128      75.867  50.926  63.219  1.00  0.00           C  
ATOM   1940  CG2 VAL   128      74.642  49.788  61.379  1.00  0.00           C  
ATOM   1941  H   VAL   128      74.817  48.618  64.139  1.00  0.00           H  
ATOM   1942  HA  VAL   128      73.209  50.969  64.415  1.00  0.00           H  
ATOM   1943  HB  VAL   128      74.051  51.594  62.236  1.00  0.00           H  
ATOM   1944 HG11 VAL   128      76.428  51.581  62.552  1.00  0.00           H  
ATOM   1945 HG12 VAL   128      75.847  51.384  64.207  1.00  0.00           H  
ATOM   1946 HG13 VAL   128      76.505  50.043  63.267  1.00  0.00           H  
ATOM   1947 HG21 VAL   128      74.894  48.778  61.703  1.00  0.00           H  
ATOM   1948 HG22 VAL   128      73.666  49.747  60.896  1.00  0.00           H  
ATOM   1949 HG23 VAL   128      75.461  50.171  60.771  1.00  0.00           H  
ATOM   1950  N   GLU   129      71.081  50.860  63.009  1.00  0.00           N  
ATOM   1951  CA  GLU   129      69.788  50.747  62.340  1.00  0.00           C  
ATOM   1952  C   GLU   129      69.965  51.167  60.878  1.00  0.00           C  
ATOM   1953  O   GLU   129      70.568  52.154  60.493  1.00  0.00           O  
ATOM   1954  CB  GLU   129      68.750  51.632  62.952  1.00  0.00           C  
ATOM   1955  CG  GLU   129      68.049  51.170  64.223  1.00  0.00           C  
ATOM   1956  CD  GLU   129      69.033  50.641  65.257  1.00  0.00           C  
ATOM   1957  OE1 GLU   129      69.446  51.319  66.192  1.00  0.00           O  
ATOM   1958  OE2 GLU   129      69.292  49.412  65.274  1.00  0.00           O1-
ATOM   1959  H   GLU   129      71.187  51.759  63.456  1.00  0.00           H  
ATOM   1960  HA  GLU   129      69.360  49.753  62.477  1.00  0.00           H  
ATOM   1961  HB2 GLU   129      69.234  52.581  63.185  1.00  0.00           H  
ATOM   1962  HB3 GLU   129      67.947  51.859  62.252  1.00  0.00           H  
ATOM   1963  HG2 GLU   129      67.432  51.934  64.696  1.00  0.00           H  
ATOM   1964  HG3 GLU   129      67.370  50.348  63.996  1.00  0.00           H  
ATOM   1965  N   LYS   130      69.344  50.310  59.979  1.00  0.00           N  
ATOM   1966  CA  LYS   130      69.396  50.434  58.540  1.00  0.00           C  
ATOM   1967  C   LYS   130      68.465  51.634  58.209  1.00  0.00           C  
ATOM   1968  O   LYS   130      67.260  51.494  58.403  1.00  0.00           O  
ATOM   1969  CB  LYS   130      68.864  49.284  57.675  1.00  0.00           C  
ATOM   1970  CG  LYS   130      70.050  48.265  57.723  1.00  0.00           C  
ATOM   1971  CD  LYS   130      69.834  46.933  56.930  1.00  0.00           C  
ATOM   1972  CE  LYS   130      71.151  46.122  57.182  1.00  0.00           C  
ATOM   1973  NZ  LYS   130      70.991  44.800  56.613  1.00  0.00           N1+
ATOM   1974  H   LYS   130      68.818  49.482  60.219  1.00  0.00           H  
ATOM   1975  HA  LYS   130      70.400  50.684  58.198  1.00  0.00           H  
ATOM   1976  HB2 LYS   130      67.932  48.886  58.076  1.00  0.00           H  
ATOM   1977  HB3 LYS   130      68.709  49.699  56.679  1.00  0.00           H  
ATOM   1978  HG2 LYS   130      70.906  48.725  57.229  1.00  0.00           H  
ATOM   1979  HG3 LYS   130      70.264  48.095  58.778  1.00  0.00           H  
ATOM   1980  HD2 LYS   130      69.027  46.332  57.349  1.00  0.00           H  
ATOM   1981  HD3 LYS   130      69.681  47.146  55.872  1.00  0.00           H  
ATOM   1982  HE2 LYS   130      72.038  46.672  56.869  1.00  0.00           H  
ATOM   1983  HE3 LYS   130      71.128  46.115  58.272  1.00  0.00           H  
ATOM   1984  HZ1 LYS   130      71.902  44.432  56.381  1.00  0.00           H  
ATOM   1985  HZ2 LYS   130      70.510  44.122  57.187  1.00  0.00           H  
ATOM   1986  HZ3 LYS   130      70.471  44.831  55.747  1.00  0.00           H  
ATOM   1987  N   ASN   131      69.019  52.723  57.723  1.00  0.00           N  
ATOM   1988  CA  ASN   131      68.380  53.967  57.372  1.00  0.00           C  
ATOM   1989  C   ASN   131      67.131  54.327  58.302  1.00  0.00           C  
ATOM   1990  O   ASN   131      66.028  54.346  57.804  1.00  0.00           O  
ATOM   1991  CB  ASN   131      68.142  54.076  55.906  1.00  0.00           C  
ATOM   1992  CG  ASN   131      67.893  55.515  55.411  1.00  0.00           C  
ATOM   1993  ND2 ASN   131      67.512  55.700  54.165  1.00  0.00           N  
ATOM   1994  OD1 ASN   131      68.127  56.502  56.143  1.00  0.00           O  
ATOM   1995  H   ASN   131      70.000  52.636  57.501  1.00  0.00           H  
ATOM   1996  HA  ASN   131      69.115  54.717  57.662  1.00  0.00           H  
ATOM   1997  HB2 ASN   131      69.022  53.699  55.386  1.00  0.00           H  
ATOM   1998  HB3 ASN   131      67.288  53.459  55.626  1.00  0.00           H  
ATOM   1999 HD21 ASN   131      67.695  56.609  53.764  1.00  0.00           H  
ATOM   2000 HD22 ASN   131      67.116  54.992  53.564  1.00  0.00           H  
ATOM   2001  N   ASN   132      67.373  54.629  59.589  1.00  0.00           N  
ATOM   2002  CA  ASN   132      66.311  55.210  60.330  1.00  0.00           C  
ATOM   2003  C   ASN   132      65.902  56.612  59.718  1.00  0.00           C  
ATOM   2004  O   ASN   132      66.696  57.508  59.437  1.00  0.00           O  
ATOM   2005  CB  ASN   132      66.680  55.205  61.837  1.00  0.00           C  
ATOM   2006  CG  ASN   132      65.614  55.830  62.650  1.00  0.00           C  
ATOM   2007  ND2 ASN   132      64.650  54.980  63.183  1.00  0.00           N  
ATOM   2008  OD1 ASN   132      65.567  56.994  62.810  1.00  0.00           O  
ATOM   2009  H   ASN   132      68.272  54.515  60.033  1.00  0.00           H  
ATOM   2010  HA  ASN   132      65.459  54.538  60.226  1.00  0.00           H  
ATOM   2011  HB2 ASN   132      67.070  54.268  62.233  1.00  0.00           H  
ATOM   2012  HB3 ASN   132      67.470  55.956  61.805  1.00  0.00           H  
ATOM   2013 HD21 ASN   132      64.114  55.442  63.903  1.00  0.00           H  
ATOM   2014 HD22 ASN   132      64.689  53.999  62.943  1.00  0.00           H  
ATOM   2015  N   PRO   133      64.597  56.768  59.497  1.00  0.00           N  
ATOM   2016  CA  PRO   133      64.002  58.029  59.029  1.00  0.00           C  
ATOM   2017  C   PRO   133      64.184  59.232  59.920  1.00  0.00           C  
ATOM   2018  O   PRO   133      63.599  60.250  59.549  1.00  0.00           O  
ATOM   2019  CB  PRO   133      62.601  57.758  58.664  1.00  0.00           C  
ATOM   2020  CG  PRO   133      62.235  56.602  59.680  1.00  0.00           C  
ATOM   2021  CD  PRO   133      63.499  55.807  59.731  1.00  0.00           C  
ATOM   2022  HA  PRO   133      64.546  58.262  58.113  1.00  0.00           H  
ATOM   2023  HB2 PRO   133      61.970  58.644  58.733  1.00  0.00           H  
ATOM   2024  HB3 PRO   133      62.522  57.324  57.667  1.00  0.00           H  
ATOM   2025  HG2 PRO   133      61.979  57.008  60.658  1.00  0.00           H  
ATOM   2026  HG3 PRO   133      61.369  56.044  59.324  1.00  0.00           H  
ATOM   2027  HD2 PRO   133      63.621  55.240  60.653  1.00  0.00           H  
ATOM   2028  HD3 PRO   133      63.437  55.257  58.792  1.00  0.00           H  
ATOM   2029  N   LYS   134      64.773  59.209  61.135  1.00  0.00           N  
ATOM   2030  CA  LYS   134      64.988  60.390  62.043  1.00  0.00           C  
ATOM   2031  C   LYS   134      66.387  60.421  62.736  1.00  0.00           C  
ATOM   2032  O   LYS   134      66.550  60.992  63.761  1.00  0.00           O  
ATOM   2033  CB  LYS   134      63.730  60.685  63.002  1.00  0.00           C  
ATOM   2034  CG  LYS   134      63.600  59.569  64.064  1.00  0.00           C  
ATOM   2035  CD  LYS   134      62.492  59.850  65.030  1.00  0.00           C  
ATOM   2036  CE  LYS   134      62.736  58.907  66.277  1.00  0.00           C  
ATOM   2037  NZ  LYS   134      61.755  59.277  67.419  1.00  0.00           N1+
ATOM   2038  H   LYS   134      65.194  58.346  61.449  1.00  0.00           H  
ATOM   2039  HA  LYS   134      64.996  61.279  61.412  1.00  0.00           H  
ATOM   2040  HB2 LYS   134      63.768  61.652  63.501  1.00  0.00           H  
ATOM   2041  HB3 LYS   134      62.771  60.641  62.486  1.00  0.00           H  
ATOM   2042  HG2 LYS   134      63.457  58.601  63.584  1.00  0.00           H  
ATOM   2043  HG3 LYS   134      64.524  59.297  64.574  1.00  0.00           H  
ATOM   2044  HD2 LYS   134      62.643  60.871  65.383  1.00  0.00           H  
ATOM   2045  HD3 LYS   134      61.537  59.671  64.535  1.00  0.00           H  
ATOM   2046  HE2 LYS   134      62.624  57.895  65.888  1.00  0.00           H  
ATOM   2047  HE3 LYS   134      63.729  59.008  66.714  1.00  0.00           H  
ATOM   2048  HZ1 LYS   134      62.067  58.761  68.229  1.00  0.00           H  
ATOM   2049  HZ2 LYS   134      61.779  60.265  67.626  1.00  0.00           H  
ATOM   2050  HZ3 LYS   134      60.758  59.152  67.311  1.00  0.00           H  
ATOM   2051  N   LYS   135      67.385  59.738  62.118  1.00  0.00           N  
ATOM   2052  CA  LYS   135      68.775  59.674  62.574  1.00  0.00           C  
ATOM   2053  C   LYS   135      69.681  60.966  62.729  1.00  0.00           C  
ATOM   2054  O   LYS   135      70.736  60.797  63.339  1.00  0.00           O  
ATOM   2055  CB  LYS   135      69.400  58.559  61.801  1.00  0.00           C  
ATOM   2056  CG  LYS   135      69.826  59.154  60.405  1.00  0.00           C  
ATOM   2057  CD  LYS   135      70.102  58.102  59.340  1.00  0.00           C  
ATOM   2058  CE  LYS   135      70.787  58.614  58.024  1.00  0.00           C  
ATOM   2059  NZ  LYS   135      70.533  57.687  56.871  1.00  0.00           N1+
ATOM   2060  H   LYS   135      67.123  59.432  61.192  1.00  0.00           H  
ATOM   2061  HA  LYS   135      68.717  59.312  63.601  1.00  0.00           H  
ATOM   2062  HB2 LYS   135      70.321  58.149  62.217  1.00  0.00           H  
ATOM   2063  HB3 LYS   135      68.733  57.699  61.737  1.00  0.00           H  
ATOM   2064  HG2 LYS   135      68.992  59.718  59.988  1.00  0.00           H  
ATOM   2065  HG3 LYS   135      70.660  59.845  60.520  1.00  0.00           H  
ATOM   2066  HD2 LYS   135      70.801  57.418  59.822  1.00  0.00           H  
ATOM   2067  HD3 LYS   135      69.143  57.694  59.021  1.00  0.00           H  
ATOM   2068  HE2 LYS   135      70.481  59.635  57.795  1.00  0.00           H  
ATOM   2069  HE3 LYS   135      71.867  58.728  58.121  1.00  0.00           H  
ATOM   2070  HZ1 LYS   135      70.997  56.791  56.908  1.00  0.00           H  
ATOM   2071  HZ2 LYS   135      69.539  57.642  56.696  1.00  0.00           H  
ATOM   2072  HZ3 LYS   135      70.920  58.081  56.025  1.00  0.00           H  
ATOM   2073  N   ALA   136      69.231  62.188  62.281  1.00  0.00           N  
ATOM   2074  CA  ALA   136      69.829  63.479  62.583  1.00  0.00           C  
ATOM   2075  C   ALA   136      69.127  64.251  63.781  1.00  0.00           C  
ATOM   2076  O   ALA   136      69.497  65.420  64.077  1.00  0.00           O  
ATOM   2077  CB  ALA   136      70.074  64.369  61.318  1.00  0.00           C  
ATOM   2078  H   ALA   136      68.414  62.240  61.689  1.00  0.00           H  
ATOM   2079  HA  ALA   136      70.877  63.322  62.840  1.00  0.00           H  
ATOM   2080  HB1 ALA   136      70.643  65.221  61.690  1.00  0.00           H  
ATOM   2081  HB2 ALA   136      70.692  63.704  60.714  1.00  0.00           H  
ATOM   2082  HB3 ALA   136      69.167  64.695  60.808  1.00  0.00           H  
ATOM   2083  N   SER   137      68.254  63.509  64.512  1.00  0.00           N  
ATOM   2084  CA  SER   137      67.674  63.993  65.743  1.00  0.00           C  
ATOM   2085  C   SER   137      68.219  63.194  66.954  1.00  0.00           C  
ATOM   2086  O   SER   137      68.594  62.096  66.831  1.00  0.00           O  
ATOM   2087  CB  SER   137      66.097  63.896  65.569  1.00  0.00           C  
ATOM   2088  OG  SER   137      65.431  63.949  66.815  1.00  0.00           O  
ATOM   2089  H   SER   137      68.061  62.578  64.172  1.00  0.00           H  
ATOM   2090  HA  SER   137      67.974  65.030  65.894  1.00  0.00           H  
ATOM   2091  HB2 SER   137      65.865  64.719  64.893  1.00  0.00           H  
ATOM   2092  HB3 SER   137      65.827  62.933  65.135  1.00  0.00           H  
ATOM   2093  HG  SER   137      65.663  64.776  67.245  1.00  0.00           H  
ATOM   2094  N   TRP   138      68.363  63.860  68.146  1.00  0.00           N  
ATOM   2095  CA  TRP   138      68.722  63.253  69.466  1.00  0.00           C  
ATOM   2096  C   TRP   138      67.728  63.533  70.564  1.00  0.00           C  
ATOM   2097  O   TRP   138      67.453  64.693  70.823  1.00  0.00           O  
ATOM   2098  CB  TRP   138      70.181  63.640  69.919  1.00  0.00           C  
ATOM   2099  CG  TRP   138      70.854  62.677  70.795  1.00  0.00           C  
ATOM   2100  CD1 TRP   138      71.888  61.861  70.420  1.00  0.00           C  
ATOM   2101  CD2 TRP   138      70.712  62.426  72.207  1.00  0.00           C  
ATOM   2102  CE2 TRP   138      71.622  61.446  72.665  1.00  0.00           C  
ATOM   2103  CE3 TRP   138      69.872  63.018  73.164  1.00  0.00           C  
ATOM   2104  NE1 TRP   138      72.273  61.002  71.473  1.00  0.00           N  
ATOM   2105  CZ2 TRP   138      71.738  60.985  74.038  1.00  0.00           C  
ATOM   2106  CZ3 TRP   138      69.958  62.512  74.479  1.00  0.00           C  
ATOM   2107  CH2 TRP   138      70.909  61.632  74.931  1.00  0.00           C  
ATOM   2108  H   TRP   138      68.067  64.826  68.160  1.00  0.00           H  
ATOM   2109  HA  TRP   138      68.796  62.172  69.339  1.00  0.00           H  
ATOM   2110  HB2 TRP   138      70.786  63.810  69.029  1.00  0.00           H  
ATOM   2111  HB3 TRP   138      70.196  64.647  70.336  1.00  0.00           H  
ATOM   2112  HD1 TRP   138      72.286  61.803  69.418  1.00  0.00           H  
ATOM   2113  HE1 TRP   138      72.958  60.272  71.340  1.00  0.00           H  
ATOM   2114  HE3 TRP   138      69.194  63.827  72.937  1.00  0.00           H  
ATOM   2115  HZ2 TRP   138      72.428  60.166  74.179  1.00  0.00           H  
ATOM   2116  HZ3 TRP   138      69.291  62.963  75.199  1.00  0.00           H  
ATOM   2117  HH2 TRP   138      70.887  61.419  75.990  1.00  0.00           H  
ATOM   2118  N   THR   139      67.178  62.495  71.278  1.00  0.00           N  
ATOM   2119  CA  THR   139      66.166  62.674  72.332  1.00  0.00           C  
ATOM   2120  C   THR   139      66.444  61.974  73.740  1.00  0.00           C  
ATOM   2121  O   THR   139      67.104  60.909  73.817  1.00  0.00           O  
ATOM   2122  CB  THR   139      64.791  62.364  71.770  1.00  0.00           C  
ATOM   2123  CG2 THR   139      64.347  63.413  70.713  1.00  0.00           C  
ATOM   2124  OG1 THR   139      64.666  61.146  71.068  1.00  0.00           O  
ATOM   2125  H   THR   139      67.437  61.553  71.019  1.00  0.00           H  
ATOM   2126  HA  THR   139      66.082  63.732  72.580  1.00  0.00           H  
ATOM   2127  HB  THR   139      64.105  62.362  72.617  1.00  0.00           H  
ATOM   2128  HG1 THR   139      64.333  61.411  70.207  1.00  0.00           H  
ATOM   2129 HG21 THR   139      65.024  63.312  69.865  1.00  0.00           H  
ATOM   2130 HG22 THR   139      63.323  63.320  70.350  1.00  0.00           H  
ATOM   2131 HG23 THR   139      64.416  64.379  71.214  1.00  0.00           H  
ATOM   2132  N   TRP   140      65.949  62.683  74.807  1.00  0.00           N  
ATOM   2133  CA  TRP   140      66.142  62.311  76.194  1.00  0.00           C  
ATOM   2134  C   TRP   140      65.205  61.244  76.709  1.00  0.00           C  
ATOM   2135  O   TRP   140      64.098  61.135  76.183  1.00  0.00           O  
ATOM   2136  CB  TRP   140      65.947  63.485  77.146  1.00  0.00           C  
ATOM   2137  CG  TRP   140      67.036  64.395  77.125  1.00  0.00           C  
ATOM   2138  CD1 TRP   140      67.107  65.622  76.503  1.00  0.00           C  
ATOM   2139  CD2 TRP   140      68.420  64.225  77.667  1.00  0.00           C  
ATOM   2140  CE2 TRP   140      69.258  65.341  77.457  1.00  0.00           C  
ATOM   2141  CE3 TRP   140      68.985  63.211  78.465  1.00  0.00           C  
ATOM   2142  NE1 TRP   140      68.399  66.139  76.655  1.00  0.00           N  
ATOM   2143  CZ2 TRP   140      70.532  65.554  77.937  1.00  0.00           C  
ATOM   2144  CZ3 TRP   140      70.274  63.325  78.971  1.00  0.00           C  
ATOM   2145  CH2 TRP   140      70.993  64.465  78.684  1.00  0.00           C  
ATOM   2146  H   TRP   140      65.349  63.471  74.612  1.00  0.00           H  
ATOM   2147  HA  TRP   140      67.130  61.863  76.305  1.00  0.00           H  
ATOM   2148  HB2 TRP   140      65.054  64.093  77.006  1.00  0.00           H  
ATOM   2149  HB3 TRP   140      65.977  63.129  78.176  1.00  0.00           H  
ATOM   2150  HD1 TRP   140      66.313  66.066  75.920  1.00  0.00           H  
ATOM   2151  HE1 TRP   140      68.669  66.932  76.090  1.00  0.00           H  
ATOM   2152  HE3 TRP   140      68.432  62.364  78.843  1.00  0.00           H  
ATOM   2153  HZ2 TRP   140      71.048  66.488  77.767  1.00  0.00           H  
ATOM   2154  HZ3 TRP   140      70.636  62.518  79.591  1.00  0.00           H  
ATOM   2155  HH2 TRP   140      71.947  64.581  79.178  1.00  0.00           H  
ATOM   2156  N   GLY   141      65.512  60.472  77.785  1.00  0.00           N  
ATOM   2157  CA  GLY   141      64.558  59.484  78.457  1.00  0.00           C  
ATOM   2158  C   GLY   141      64.698  58.070  77.806  1.00  0.00           C  
ATOM   2159  O   GLY   141      65.388  57.768  76.809  1.00  0.00           O  
ATOM   2160  H   GLY   141      66.335  60.644  78.344  1.00  0.00           H  
ATOM   2161  HA2 GLY   141      64.822  59.339  79.504  1.00  0.00           H  
ATOM   2162  HA3 GLY   141      63.488  59.670  78.367  1.00  0.00           H  
ATOM   2163  N   PRO   142      63.983  57.124  78.388  1.00  0.00           N  
ATOM   2164  CA  PRO   142      63.945  55.716  78.151  1.00  0.00           C  
ATOM   2165  C   PRO   142      63.760  55.362  76.705  1.00  0.00           C  
ATOM   2166  O   PRO   142      64.463  54.466  76.212  1.00  0.00           O  
ATOM   2167  CB  PRO   142      62.907  55.134  79.102  1.00  0.00           C  
ATOM   2168  CG  PRO   142      63.050  56.023  80.283  1.00  0.00           C  
ATOM   2169  CD  PRO   142      63.201  57.400  79.559  1.00  0.00           C  
ATOM   2170  HA  PRO   142      64.938  55.363  78.429  1.00  0.00           H  
ATOM   2171  HB2 PRO   142      61.927  55.087  78.626  1.00  0.00           H  
ATOM   2172  HB3 PRO   142      63.067  54.104  79.418  1.00  0.00           H  
ATOM   2173  HG2 PRO   142      62.166  56.018  80.920  1.00  0.00           H  
ATOM   2174  HG3 PRO   142      63.887  55.726  80.915  1.00  0.00           H  
ATOM   2175  HD2 PRO   142      62.190  57.762  79.376  1.00  0.00           H  
ATOM   2176  HD3 PRO   142      63.684  57.916  80.389  1.00  0.00           H  
ATOM   2177  N   GLU   143      62.821  56.065  76.000  1.00  0.00           N  
ATOM   2178  CA  GLU   143      62.353  55.874  74.631  1.00  0.00           C  
ATOM   2179  C   GLU   143      63.082  56.844  73.725  1.00  0.00           C  
ATOM   2180  O   GLU   143      62.846  56.857  72.542  1.00  0.00           O  
ATOM   2181  CB  GLU   143      60.878  55.895  74.657  1.00  0.00           C  
ATOM   2182  CG  GLU   143      60.233  54.598  75.102  1.00  0.00           C  
ATOM   2183  CD  GLU   143      60.805  53.263  74.643  1.00  0.00           C  
ATOM   2184  OE1 GLU   143      61.184  53.053  73.481  1.00  0.00           O  
ATOM   2185  OE2 GLU   143      60.681  52.327  75.516  1.00  0.00           O1-
ATOM   2186  H   GLU   143      62.332  56.777  76.524  1.00  0.00           H  
ATOM   2187  HA  GLU   143      62.775  54.928  74.293  1.00  0.00           H  
ATOM   2188  HB2 GLU   143      60.491  56.680  75.306  1.00  0.00           H  
ATOM   2189  HB3 GLU   143      60.672  56.192  73.628  1.00  0.00           H  
ATOM   2190  HG2 GLU   143      60.353  54.594  76.185  1.00  0.00           H  
ATOM   2191  HG3 GLU   143      59.147  54.641  75.022  1.00  0.00           H  
ATOM   2192  N   GLY   144      63.903  57.708  74.288  1.00  0.00           N  
ATOM   2193  CA  GLY   144      64.843  58.538  73.672  1.00  0.00           C  
ATOM   2194  C   GLY   144      65.654  57.722  72.661  1.00  0.00           C  
ATOM   2195  O   GLY   144      65.990  56.523  72.891  1.00  0.00           O  
ATOM   2196  H   GLY   144      63.939  57.712  75.297  1.00  0.00           H  
ATOM   2197  HA2 GLY   144      64.238  59.326  73.223  1.00  0.00           H  
ATOM   2198  HA3 GLY   144      65.414  58.979  74.489  1.00  0.00           H  
ATOM   2199  N   GLN   145      66.139  58.367  71.569  1.00  0.00           N  
ATOM   2200  CA  GLN   145      66.782  57.757  70.474  1.00  0.00           C  
ATOM   2201  C   GLN   145      67.976  58.626  70.027  1.00  0.00           C  
ATOM   2202  O   GLN   145      67.942  59.850  70.064  1.00  0.00           O  
ATOM   2203  CB  GLN   145      65.774  57.431  69.320  1.00  0.00           C  
ATOM   2204  CG  GLN   145      64.535  56.665  69.780  1.00  0.00           C  
ATOM   2205  CD  GLN   145      63.768  55.967  68.695  1.00  0.00           C  
ATOM   2206  NE2 GLN   145      62.905  55.031  69.007  1.00  0.00           N  
ATOM   2207  OE1 GLN   145      63.790  56.377  67.566  1.00  0.00           O  
ATOM   2208  H   GLN   145      65.693  59.254  71.382  1.00  0.00           H  
ATOM   2209  HA  GLN   145      67.246  56.825  70.797  1.00  0.00           H  
ATOM   2210  HB2 GLN   145      65.480  58.378  68.868  1.00  0.00           H  
ATOM   2211  HB3 GLN   145      66.434  56.848  68.677  1.00  0.00           H  
ATOM   2212  HG2 GLN   145      64.931  55.883  70.428  1.00  0.00           H  
ATOM   2213  HG3 GLN   145      63.907  57.403  70.279  1.00  0.00           H  
ATOM   2214 HE21 GLN   145      62.505  54.559  68.208  1.00  0.00           H  
ATOM   2215 HE22 GLN   145      62.685  54.677  69.927  1.00  0.00           H  
ATOM   2216  N   GLY   146      68.962  57.985  69.459  1.00  0.00           N  
ATOM   2217  CA  GLY   146      70.183  58.614  68.930  1.00  0.00           C  
ATOM   2218  C   GLY   146      71.418  57.982  69.567  1.00  0.00           C  
ATOM   2219  O   GLY   146      71.420  57.600  70.710  1.00  0.00           O  
ATOM   2220  H   GLY   146      68.829  57.016  69.207  1.00  0.00           H  
ATOM   2221  HA2 GLY   146      70.133  58.577  67.841  1.00  0.00           H  
ATOM   2222  HA3 GLY   146      70.154  59.678  69.162  1.00  0.00           H  
ATOM   2223  N   ALA   147      72.413  57.774  68.685  1.00  0.00           N  
ATOM   2224  CA  ALA   147      73.643  57.121  69.118  1.00  0.00           C  
ATOM   2225  C   ALA   147      74.425  58.025  70.119  1.00  0.00           C  
ATOM   2226  O   ALA   147      74.123  59.201  70.244  1.00  0.00           O  
ATOM   2227  CB  ALA   147      74.418  56.849  67.845  1.00  0.00           C  
ATOM   2228  H   ALA   147      72.173  58.149  67.778  1.00  0.00           H  
ATOM   2229  HA  ALA   147      73.391  56.212  69.665  1.00  0.00           H  
ATOM   2230  HB1 ALA   147      75.291  56.254  68.113  1.00  0.00           H  
ATOM   2231  HB2 ALA   147      73.861  56.426  67.009  1.00  0.00           H  
ATOM   2232  HB3 ALA   147      74.846  57.758  67.423  1.00  0.00           H  
ATOM   2233  N   ILE   148      75.523  57.485  70.656  1.00  0.00           N  
ATOM   2234  CA  ILE   148      76.299  58.164  71.740  1.00  0.00           C  
ATOM   2235  C   ILE   148      77.830  58.064  71.391  1.00  0.00           C  
ATOM   2236  O   ILE   148      78.251  57.078  70.795  1.00  0.00           O  
ATOM   2237  CB  ILE   148      76.024  57.402  73.099  1.00  0.00           C  
ATOM   2238  CG1 ILE   148      74.721  57.965  73.743  1.00  0.00           C  
ATOM   2239  CG2 ILE   148      77.072  57.606  74.159  1.00  0.00           C  
ATOM   2240  CD1 ILE   148      74.161  57.221  74.967  1.00  0.00           C  
ATOM   2241  H   ILE   148      75.754  56.502  70.617  1.00  0.00           H  
ATOM   2242  HA  ILE   148      75.926  59.188  71.724  1.00  0.00           H  
ATOM   2243  HB  ILE   148      75.952  56.331  72.907  1.00  0.00           H  
ATOM   2244 HG12 ILE   148      74.837  58.999  74.068  1.00  0.00           H  
ATOM   2245 HG13 ILE   148      73.920  57.938  73.004  1.00  0.00           H  
ATOM   2246 HG21 ILE   148      77.940  57.085  73.754  1.00  0.00           H  
ATOM   2247 HG22 ILE   148      77.199  58.681  74.284  1.00  0.00           H  
ATOM   2248 HG23 ILE   148      76.925  57.141  75.134  1.00  0.00           H  
ATOM   2249 HD11 ILE   148      74.773  57.018  75.846  1.00  0.00           H  
ATOM   2250 HD12 ILE   148      73.247  57.709  75.304  1.00  0.00           H  
ATOM   2251 HD13 ILE   148      73.940  56.206  74.637  1.00  0.00           H  
ATOM   2252  N   LEU   149      78.605  59.076  71.809  1.00  0.00           N  
ATOM   2253  CA  LEU   149      80.104  59.069  71.567  1.00  0.00           C  
ATOM   2254  C   LEU   149      80.819  59.469  72.820  1.00  0.00           C  
ATOM   2255  O   LEU   149      80.637  60.416  73.547  1.00  0.00           O  
ATOM   2256  CB  LEU   149      80.361  60.037  70.389  1.00  0.00           C  
ATOM   2257  CG  LEU   149      81.798  60.296  70.043  1.00  0.00           C  
ATOM   2258  CD1 LEU   149      82.523  59.037  69.439  1.00  0.00           C  
ATOM   2259  CD2 LEU   149      81.873  61.446  69.141  1.00  0.00           C  
ATOM   2260  H   LEU   149      78.222  59.975  72.066  1.00  0.00           H  
ATOM   2261  HA  LEU   149      80.465  58.067  71.335  1.00  0.00           H  
ATOM   2262  HB2 LEU   149      79.804  59.596  69.563  1.00  0.00           H  
ATOM   2263  HB3 LEU   149      79.892  60.965  70.716  1.00  0.00           H  
ATOM   2264  HG  LEU   149      82.326  60.563  70.959  1.00  0.00           H  
ATOM   2265 HD11 LEU   149      82.422  58.271  70.208  1.00  0.00           H  
ATOM   2266 HD12 LEU   149      82.014  58.684  68.542  1.00  0.00           H  
ATOM   2267 HD13 LEU   149      83.572  59.252  69.240  1.00  0.00           H  
ATOM   2268 HD21 LEU   149      81.401  62.305  69.618  1.00  0.00           H  
ATOM   2269 HD22 LEU   149      82.892  61.639  68.804  1.00  0.00           H  
ATOM   2270 HD23 LEU   149      81.258  61.174  68.284  1.00  0.00           H  
ATOM   2271  N   LEU   150      81.881  58.701  73.147  1.00  0.00           N  
ATOM   2272  CA  LEU   150      82.841  59.030  74.215  1.00  0.00           C  
ATOM   2273  C   LEU   150      83.956  59.931  73.724  1.00  0.00           C  
ATOM   2274  O   LEU   150      84.528  59.745  72.650  1.00  0.00           O  
ATOM   2275  CB  LEU   150      83.446  57.651  74.739  1.00  0.00           C  
ATOM   2276  CG  LEU   150      82.521  56.677  75.448  1.00  0.00           C  
ATOM   2277  CD1 LEU   150      82.884  55.164  75.431  1.00  0.00           C  
ATOM   2278  CD2 LEU   150      82.325  57.253  76.852  1.00  0.00           C  
ATOM   2279  H   LEU   150      81.958  57.895  72.543  1.00  0.00           H  
ATOM   2280  HA  LEU   150      82.261  59.349  75.081  1.00  0.00           H  
ATOM   2281  HB2 LEU   150      83.826  57.143  73.853  1.00  0.00           H  
ATOM   2282  HB3 LEU   150      84.272  57.821  75.429  1.00  0.00           H  
ATOM   2283  HG  LEU   150      81.505  56.701  75.054  1.00  0.00           H  
ATOM   2284 HD11 LEU   150      82.689  54.602  76.345  1.00  0.00           H  
ATOM   2285 HD12 LEU   150      82.225  54.651  74.731  1.00  0.00           H  
ATOM   2286 HD13 LEU   150      83.887  54.987  75.043  1.00  0.00           H  
ATOM   2287 HD21 LEU   150      83.280  57.103  77.357  1.00  0.00           H  
ATOM   2288 HD22 LEU   150      82.097  58.318  76.905  1.00  0.00           H  
ATOM   2289 HD23 LEU   150      81.512  56.779  77.403  1.00  0.00           H  
ATOM   2290  N   VAL   151      84.482  60.867  74.602  1.00  0.00           N  
ATOM   2291  CA  VAL   151      85.820  61.612  74.372  1.00  0.00           C  
ATOM   2292  C   VAL   151      86.889  60.526  74.556  1.00  0.00           C  
ATOM   2293  O   VAL   151      86.805  59.802  75.554  1.00  0.00           O  
ATOM   2294  CB  VAL   151      85.954  62.879  75.293  1.00  0.00           C  
ATOM   2295  CG1 VAL   151      87.300  63.663  75.173  1.00  0.00           C  
ATOM   2296  CG2 VAL   151      84.802  63.900  75.160  1.00  0.00           C  
ATOM   2297  H   VAL   151      84.076  60.897  75.527  1.00  0.00           H  
ATOM   2298  HA  VAL   151      85.816  61.908  73.324  1.00  0.00           H  
ATOM   2299  HB  VAL   151      85.823  62.528  76.317  1.00  0.00           H  
ATOM   2300 HG11 VAL   151      87.183  64.661  75.595  1.00  0.00           H  
ATOM   2301 HG12 VAL   151      88.216  63.230  75.575  1.00  0.00           H  
ATOM   2302 HG13 VAL   151      87.539  63.863  74.128  1.00  0.00           H  
ATOM   2303 HG21 VAL   151      84.684  64.116  74.098  1.00  0.00           H  
ATOM   2304 HG22 VAL   151      83.867  63.484  75.534  1.00  0.00           H  
ATOM   2305 HG23 VAL   151      85.031  64.890  75.556  1.00  0.00           H  
ATOM   2306  N   ASN   152      87.904  60.470  73.693  1.00  0.00           N  
ATOM   2307  CA  ASN   152      89.092  59.621  73.925  1.00  0.00           C  
ATOM   2308  C   ASN   152      90.030  60.219  74.883  1.00  0.00           C  
ATOM   2309  O   ASN   152      91.211  60.495  74.635  1.00  0.00           O  
ATOM   2310  CB  ASN   152      89.575  59.080  72.519  1.00  0.00           C  
ATOM   2311  CG  ASN   152      90.184  57.729  72.433  1.00  0.00           C  
ATOM   2312  ND2 ASN   152      90.776  57.417  71.327  1.00  0.00           N  
ATOM   2313  OD1 ASN   152      90.174  56.871  73.337  1.00  0.00           O  
ATOM   2314  H   ASN   152      87.849  60.930  72.796  1.00  0.00           H  
ATOM   2315  HA  ASN   152      88.788  58.630  74.261  1.00  0.00           H  
ATOM   2316  HB2 ASN   152      88.708  59.123  71.859  1.00  0.00           H  
ATOM   2317  HB3 ASN   152      90.248  59.744  71.978  1.00  0.00           H  
ATOM   2318 HD21 ASN   152      91.264  56.536  71.256  1.00  0.00           H  
ATOM   2319 HD22 ASN   152      90.840  58.012  70.513  1.00  0.00           H  
ATOM   2320  N   CYS   153      89.528  60.597  76.040  1.00  0.00           N  
ATOM   2321  CA  CYS   153      90.221  61.246  77.204  1.00  0.00           C  
ATOM   2322  C   CYS   153      91.171  60.312  77.957  1.00  0.00           C  
ATOM   2323  O   CYS   153      91.698  60.753  79.020  1.00  0.00           O  
ATOM   2324  CB  CYS   153      89.244  61.958  78.148  1.00  0.00           C  
ATOM   2325  SG  CYS   153      87.843  60.891  78.527  1.00  0.00           S  
ATOM   2326  H   CYS   153      88.616  60.190  76.188  1.00  0.00           H  
ATOM   2327  HA  CYS   153      90.892  62.033  76.861  1.00  0.00           H  
ATOM   2328  HB2 CYS   153      89.857  62.191  79.018  1.00  0.00           H  
ATOM   2329  HB3 CYS   153      88.926  62.923  77.753  1.00  0.00           H  
ATOM   2330  HG  CYS   153      87.229  61.081  77.355  1.00  0.00           H  
ATOM   2331  N   ASP   154      91.306  59.026  77.638  1.00  0.00           N  
ATOM   2332  CA  ASP   154      92.205  58.118  78.360  1.00  0.00           C  
ATOM   2333  C   ASP   154      93.555  58.046  77.606  1.00  0.00           C  
ATOM   2334  O   ASP   154      93.871  58.872  76.814  1.00  0.00           O  
ATOM   2335  CB  ASP   154      91.566  56.762  78.707  1.00  0.00           C  
ATOM   2336  CG  ASP   154      91.485  55.671  77.532  1.00  0.00           C  
ATOM   2337  OD1 ASP   154      91.411  56.067  76.332  1.00  0.00           O  
ATOM   2338  OD2 ASP   154      91.271  54.524  77.872  1.00  0.00           O1-
ATOM   2339  H   ASP   154      91.084  58.622  76.739  1.00  0.00           H  
ATOM   2340  HA  ASP   154      92.464  58.579  79.313  1.00  0.00           H  
ATOM   2341  HB2 ASP   154      92.054  56.250  79.537  1.00  0.00           H  
ATOM   2342  HB3 ASP   154      90.551  56.966  79.049  1.00  0.00           H  
ATOM   2343  N   ARG   155      94.274  56.919  77.852  1.00  0.00           N  
ATOM   2344  CA  ARG   155      95.488  56.668  77.074  1.00  0.00           C  
ATOM   2345  C   ARG   155      95.867  55.176  76.872  1.00  0.00           C  
ATOM   2346  O   ARG   155      96.393  54.505  77.768  1.00  0.00           O  
ATOM   2347  CB  ARG   155      96.594  57.547  77.681  1.00  0.00           C  
ATOM   2348  CG  ARG   155      97.797  57.716  76.704  1.00  0.00           C  
ATOM   2349  CD  ARG   155      99.119  58.048  77.455  1.00  0.00           C  
ATOM   2350  NE  ARG   155      99.561  56.916  78.252  1.00  0.00           N  
ATOM   2351  CZ  ARG   155     100.749  56.809  78.835  1.00  0.00           C  
ATOM   2352  NH1 ARG   155     101.553  57.799  78.891  1.00  0.00           N1+
ATOM   2353  NH2 ARG   155     101.088  55.627  79.300  1.00  0.00           N  
ATOM   2354  H   ARG   155      93.858  56.269  78.503  1.00  0.00           H  
ATOM   2355  HA  ARG   155      95.342  57.058  76.067  1.00  0.00           H  
ATOM   2356  HB2 ARG   155      96.289  58.553  77.971  1.00  0.00           H  
ATOM   2357  HB3 ARG   155      96.838  57.030  78.608  1.00  0.00           H  
ATOM   2358  HG2 ARG   155      98.013  56.778  76.191  1.00  0.00           H  
ATOM   2359  HG3 ARG   155      97.590  58.364  75.853  1.00  0.00           H  
ATOM   2360  HD2 ARG   155      99.897  58.319  76.741  1.00  0.00           H  
ATOM   2361  HD3 ARG   155      98.980  58.988  77.989  1.00  0.00           H  
ATOM   2362  HE  ARG   155      98.993  56.082  78.218  1.00  0.00           H  
ATOM   2363 HH11 ARG   155     101.465  58.558  78.230  1.00  0.00           H  
ATOM   2364 HH12 ARG   155     102.391  57.718  79.449  1.00  0.00           H  
ATOM   2365 HH21 ARG   155     101.989  55.593  79.756  1.00  0.00           H  
ATOM   2366 HH22 ARG   155     100.568  54.824  78.977  1.00  0.00           H  
ATOM   2367  N   GLU   156      95.520  54.583  75.701  1.00  0.00           N  
ATOM   2368  CA  GLU   156      96.144  53.340  75.194  1.00  0.00           C  
ATOM   2369  C   GLU   156      97.420  53.514  74.317  1.00  0.00           C  
ATOM   2370  O   GLU   156      98.141  52.533  73.993  1.00  0.00           O  
ATOM   2371  CB  GLU   156      95.217  52.268  74.559  1.00  0.00           C  
ATOM   2372  CG  GLU   156      94.277  51.714  75.543  1.00  0.00           C  
ATOM   2373  CD  GLU   156      93.058  52.487  75.926  1.00  0.00           C  
ATOM   2374  OE1 GLU   156      92.561  53.441  75.251  1.00  0.00           O  
ATOM   2375  OE2 GLU   156      92.481  52.163  77.015  1.00  0.00           O1-
ATOM   2376  H   GLU   156      94.990  55.180  75.082  1.00  0.00           H  
ATOM   2377  HA  GLU   156      96.487  52.805  76.080  1.00  0.00           H  
ATOM   2378  HB2 GLU   156      94.767  52.774  73.705  1.00  0.00           H  
ATOM   2379  HB3 GLU   156      95.827  51.422  74.242  1.00  0.00           H  
ATOM   2380  HG2 GLU   156      93.962  50.751  75.141  1.00  0.00           H  
ATOM   2381  HG3 GLU   156      94.882  51.606  76.443  1.00  0.00           H  
ATOM   2382  N   THR   157      97.775  54.828  74.084  1.00  0.00           N  
ATOM   2383  CA  THR   157      99.143  55.250  73.568  1.00  0.00           C  
ATOM   2384  C   THR   157     100.266  54.882  74.581  1.00  0.00           C  
ATOM   2385  O   THR   157     100.198  55.238  75.727  1.00  0.00           O  
ATOM   2386  CB  THR   157      99.120  56.764  73.271  1.00  0.00           C  
ATOM   2387  CG2 THR   157     100.368  57.192  72.487  1.00  0.00           C  
ATOM   2388  OG1 THR   157      98.170  56.882  72.306  1.00  0.00           O  
ATOM   2389  H   THR   157      97.204  55.585  74.432  1.00  0.00           H  
ATOM   2390  HA  THR   157      99.284  54.683  72.649  1.00  0.00           H  
ATOM   2391  HB  THR   157      98.997  57.413  74.139  1.00  0.00           H  
ATOM   2392  HG1 THR   157      97.349  56.945  72.800  1.00  0.00           H  
ATOM   2393 HG21 THR   157     100.223  58.011  71.782  1.00  0.00           H  
ATOM   2394 HG22 THR   157     101.087  57.539  73.229  1.00  0.00           H  
ATOM   2395 HG23 THR   157     100.769  56.349  71.925  1.00  0.00           H  
ATOM   2396  N   PRO   158     101.337  54.193  74.167  1.00  0.00           N  
ATOM   2397  CA  PRO   158     102.397  53.699  75.082  1.00  0.00           C  
ATOM   2398  C   PRO   158     103.290  54.781  75.816  1.00  0.00           C  
ATOM   2399  O   PRO   158     104.219  54.477  76.511  1.00  0.00           O  
ATOM   2400  CB  PRO   158     103.079  52.548  74.372  1.00  0.00           C  
ATOM   2401  CG  PRO   158     102.113  52.164  73.260  1.00  0.00           C  
ATOM   2402  CD  PRO   158     101.528  53.530  72.894  1.00  0.00           C  
ATOM   2403  HA  PRO   158     101.860  53.276  75.931  1.00  0.00           H  
ATOM   2404  HB2 PRO   158     103.963  53.018  73.941  1.00  0.00           H  
ATOM   2405  HB3 PRO   158     103.301  51.744  75.074  1.00  0.00           H  
ATOM   2406  HG2 PRO   158     102.685  51.709  72.452  1.00  0.00           H  
ATOM   2407  HG3 PRO   158     101.366  51.479  73.660  1.00  0.00           H  
ATOM   2408  HD2 PRO   158     102.200  54.010  72.183  1.00  0.00           H  
ATOM   2409  HD3 PRO   158     100.630  53.231  72.352  1.00  0.00           H  
ATOM   2410  N   TRP   159     102.978  56.062  75.582  1.00  0.00           N  
ATOM   2411  CA  TRP   159     103.896  57.222  75.892  1.00  0.00           C  
ATOM   2412  C   TRP   159     103.211  58.518  76.038  1.00  0.00           C  
ATOM   2413  O   TRP   159     102.132  58.764  75.501  1.00  0.00           O  
ATOM   2414  CB  TRP   159     104.897  57.309  74.706  1.00  0.00           C  
ATOM   2415  CG  TRP   159     104.288  57.223  73.301  1.00  0.00           C  
ATOM   2416  CD1 TRP   159     103.734  58.260  72.582  1.00  0.00           C  
ATOM   2417  CD2 TRP   159     104.437  56.201  72.298  1.00  0.00           C  
ATOM   2418  CE2 TRP   159     103.789  56.540  71.094  1.00  0.00           C  
ATOM   2419  CE3 TRP   159     104.976  54.902  72.350  1.00  0.00           C  
ATOM   2420  NE1 TRP   159     103.426  57.885  71.308  1.00  0.00           N  
ATOM   2421  CZ2 TRP   159     103.786  55.657  70.000  1.00  0.00           C  
ATOM   2422  CZ3 TRP   159     104.928  53.963  71.307  1.00  0.00           C  
ATOM   2423  CH2 TRP   159     104.282  54.339  70.119  1.00  0.00           C  
ATOM   2424  H   TRP   159     102.289  56.236  74.864  1.00  0.00           H  
ATOM   2425  HA  TRP   159     104.551  57.077  76.752  1.00  0.00           H  
ATOM   2426  HB2 TRP   159     105.490  58.223  74.741  1.00  0.00           H  
ATOM   2427  HB3 TRP   159     105.548  56.436  74.753  1.00  0.00           H  
ATOM   2428  HD1 TRP   159     103.614  59.223  73.055  1.00  0.00           H  
ATOM   2429  HE1 TRP   159     102.805  58.462  70.760  1.00  0.00           H  
ATOM   2430  HE3 TRP   159     105.472  54.557  73.244  1.00  0.00           H  
ATOM   2431  HZ2 TRP   159     103.362  56.043  69.085  1.00  0.00           H  
ATOM   2432  HZ3 TRP   159     105.316  52.966  71.455  1.00  0.00           H  
ATOM   2433  HH2 TRP   159     104.175  53.647  69.297  1.00  0.00           H  
ATOM   2434  N   LEU   160     103.904  59.370  76.825  1.00  0.00           N  
ATOM   2435  CA  LEU   160     103.589  60.775  77.152  1.00  0.00           C  
ATOM   2436  C   LEU   160     102.377  60.979  78.046  1.00  0.00           C  
ATOM   2437  O   LEU   160     101.319  60.422  77.723  1.00  0.00           O  
ATOM   2438  CB  LEU   160     103.460  61.621  75.920  1.00  0.00           C  
ATOM   2439  CG  LEU   160     104.698  61.784  75.030  1.00  0.00           C  
ATOM   2440  CD1 LEU   160     104.359  62.539  73.705  1.00  0.00           C  
ATOM   2441  CD2 LEU   160     105.811  62.539  75.740  1.00  0.00           C  
ATOM   2442  H   LEU   160     104.685  59.097  77.403  1.00  0.00           H  
ATOM   2443  HA  LEU   160     104.440  61.136  77.729  1.00  0.00           H  
ATOM   2444  HB2 LEU   160     102.618  61.209  75.363  1.00  0.00           H  
ATOM   2445  HB3 LEU   160     103.163  62.620  76.240  1.00  0.00           H  
ATOM   2446  HG  LEU   160     105.037  60.772  74.807  1.00  0.00           H  
ATOM   2447 HD11 LEU   160     104.185  63.598  73.896  1.00  0.00           H  
ATOM   2448 HD12 LEU   160     105.152  62.570  72.958  1.00  0.00           H  
ATOM   2449 HD13 LEU   160     103.450  62.125  73.268  1.00  0.00           H  
ATOM   2450 HD21 LEU   160     106.147  62.123  76.690  1.00  0.00           H  
ATOM   2451 HD22 LEU   160     106.687  62.566  75.093  1.00  0.00           H  
ATOM   2452 HD23 LEU   160     105.385  63.514  75.978  1.00  0.00           H  
ATOM   2453  N   PRO   161     102.524  61.646  79.218  1.00  0.00           N  
ATOM   2454  CA  PRO   161     101.324  61.972  79.992  1.00  0.00           C  
ATOM   2455  C   PRO   161     100.350  62.982  79.290  1.00  0.00           C  
ATOM   2456  O   PRO   161     100.254  64.122  79.671  1.00  0.00           O  
ATOM   2457  CB  PRO   161     101.900  62.640  81.321  1.00  0.00           C  
ATOM   2458  CG  PRO   161     103.109  63.403  80.801  1.00  0.00           C  
ATOM   2459  CD  PRO   161     103.640  62.521  79.632  1.00  0.00           C  
ATOM   2460  HA  PRO   161     100.709  61.089  80.165  1.00  0.00           H  
ATOM   2461  HB2 PRO   161     101.249  63.287  81.909  1.00  0.00           H  
ATOM   2462  HB3 PRO   161     102.228  61.765  81.883  1.00  0.00           H  
ATOM   2463  HG2 PRO   161     102.826  64.302  80.253  1.00  0.00           H  
ATOM   2464  HG3 PRO   161     103.937  63.527  81.499  1.00  0.00           H  
ATOM   2465  HD2 PRO   161     103.882  63.083  78.731  1.00  0.00           H  
ATOM   2466  HD3 PRO   161     104.394  61.822  79.993  1.00  0.00           H  
ATOM   2467  N   LYS   162      99.565  62.424  78.332  1.00  0.00           N  
ATOM   2468  CA  LYS   162      98.453  63.156  77.651  1.00  0.00           C  
ATOM   2469  C   LYS   162      97.651  62.092  77.004  1.00  0.00           C  
ATOM   2470  O   LYS   162      98.084  60.938  76.725  1.00  0.00           O  
ATOM   2471  CB  LYS   162      99.148  64.288  76.719  1.00  0.00           C  
ATOM   2472  CG  LYS   162      99.758  63.653  75.426  1.00  0.00           C  
ATOM   2473  CD  LYS   162     100.506  64.589  74.503  1.00  0.00           C  
ATOM   2474  CE  LYS   162     100.890  63.857  73.230  1.00  0.00           C  
ATOM   2475  NZ  LYS   162     101.686  64.607  72.269  1.00  0.00           N1+
ATOM   2476  H   LYS   162      99.832  61.505  78.010  1.00  0.00           H  
ATOM   2477  HA  LYS   162      97.832  63.613  78.421  1.00  0.00           H  
ATOM   2478  HB2 LYS   162      98.378  65.022  76.480  1.00  0.00           H  
ATOM   2479  HB3 LYS   162      99.944  64.745  77.307  1.00  0.00           H  
ATOM   2480  HG2 LYS   162     100.422  62.803  75.584  1.00  0.00           H  
ATOM   2481  HG3 LYS   162      98.942  63.251  74.826  1.00  0.00           H  
ATOM   2482  HD2 LYS   162      99.766  65.370  74.333  1.00  0.00           H  
ATOM   2483  HD3 LYS   162     101.412  65.016  74.932  1.00  0.00           H  
ATOM   2484  HE2 LYS   162     101.366  62.914  73.500  1.00  0.00           H  
ATOM   2485  HE3 LYS   162      99.970  63.512  72.759  1.00  0.00           H  
ATOM   2486  HZ1 LYS   162     102.603  64.956  72.509  1.00  0.00           H  
ATOM   2487  HZ2 LYS   162     101.656  64.067  71.416  1.00  0.00           H  
ATOM   2488  HZ3 LYS   162     101.230  65.491  72.091  1.00  0.00           H  
ATOM   2489  N   GLU   163      96.388  62.519  76.720  1.00  0.00           N  
ATOM   2490  CA  GLU   163      95.227  61.762  76.191  1.00  0.00           C  
ATOM   2491  C   GLU   163      95.448  61.312  74.755  1.00  0.00           C  
ATOM   2492  O   GLU   163      95.939  61.947  73.883  1.00  0.00           O  
ATOM   2493  CB  GLU   163      93.951  62.594  76.254  1.00  0.00           C  
ATOM   2494  CG  GLU   163      93.515  63.341  77.574  1.00  0.00           C  
ATOM   2495  CD  GLU   163      93.827  64.814  77.352  1.00  0.00           C  
ATOM   2496  OE1 GLU   163      95.025  65.192  77.337  1.00  0.00           O  
ATOM   2497  OE2 GLU   163      92.850  65.629  77.256  1.00  0.00           O1-
ATOM   2498  H   GLU   163      96.176  63.470  76.986  1.00  0.00           H  
ATOM   2499  HA  GLU   163      95.115  60.837  76.756  1.00  0.00           H  
ATOM   2500  HB2 GLU   163      94.048  63.307  75.435  1.00  0.00           H  
ATOM   2501  HB3 GLU   163      93.128  61.923  76.011  1.00  0.00           H  
ATOM   2502  HG2 GLU   163      92.556  62.989  77.955  1.00  0.00           H  
ATOM   2503  HG3 GLU   163      94.201  63.058  78.372  1.00  0.00           H  
ATOM   2504  N   ASP   164      94.869  60.171  74.465  1.00  0.00           N  
ATOM   2505  CA  ASP   164      94.674  59.611  73.132  1.00  0.00           C  
ATOM   2506  C   ASP   164      93.959  60.484  72.061  1.00  0.00           C  
ATOM   2507  O   ASP   164      94.148  60.212  70.896  1.00  0.00           O  
ATOM   2508  CB  ASP   164      93.984  58.266  72.999  1.00  0.00           C  
ATOM   2509  CG  ASP   164      94.761  57.115  73.655  1.00  0.00           C  
ATOM   2510  OD1 ASP   164      93.975  56.380  74.276  1.00  0.00           O  
ATOM   2511  OD2 ASP   164      95.987  56.952  73.739  1.00  0.00           O1-
ATOM   2512  H   ASP   164      94.420  59.686  75.228  1.00  0.00           H  
ATOM   2513  HA  ASP   164      95.685  59.418  72.774  1.00  0.00           H  
ATOM   2514  HB2 ASP   164      93.013  58.268  73.495  1.00  0.00           H  
ATOM   2515  HB3 ASP   164      93.863  58.043  71.939  1.00  0.00           H  
ATOM   2516  N   CYS   165      93.069  61.426  72.471  1.00  0.00           N  
ATOM   2517  CA  CYS   165      92.469  62.376  71.579  1.00  0.00           C  
ATOM   2518  C   CYS   165      93.402  63.509  71.084  1.00  0.00           C  
ATOM   2519  O   CYS   165      93.029  64.349  70.241  1.00  0.00           O  
ATOM   2520  CB  CYS   165      91.222  62.933  72.246  1.00  0.00           C  
ATOM   2521  SG  CYS   165      91.380  63.817  73.829  1.00  0.00           S  
ATOM   2522  H   CYS   165      93.084  61.556  73.472  1.00  0.00           H  
ATOM   2523  HA  CYS   165      92.034  61.881  70.711  1.00  0.00           H  
ATOM   2524  HB2 CYS   165      90.916  63.754  71.596  1.00  0.00           H  
ATOM   2525  HB3 CYS   165      90.301  62.355  72.318  1.00  0.00           H  
ATOM   2526  HG  CYS   165      91.881  64.874  73.184  1.00  0.00           H  
ATOM   2527  N   ARG   166      94.678  63.624  71.736  1.00  0.00           N  
ATOM   2528  CA  ARG   166      95.532  64.837  71.608  1.00  0.00           C  
ATOM   2529  C   ARG   166      96.189  65.008  70.275  1.00  0.00           C  
ATOM   2530  O   ARG   166      96.911  65.966  70.011  1.00  0.00           O  
ATOM   2531  CB  ARG   166      96.701  64.866  72.701  1.00  0.00           C  
ATOM   2532  CG  ARG   166      96.054  65.258  74.011  1.00  0.00           C  
ATOM   2533  CD  ARG   166      95.845  66.820  74.205  1.00  0.00           C  
ATOM   2534  NE  ARG   166      94.901  67.030  75.286  1.00  0.00           N  
ATOM   2535  CZ  ARG   166      94.416  68.220  75.708  1.00  0.00           C  
ATOM   2536  NH1 ARG   166      94.685  69.297  75.089  1.00  0.00           N1+
ATOM   2537  NH2 ARG   166      93.561  68.296  76.716  1.00  0.00           N  
ATOM   2538  H   ARG   166      94.934  62.941  72.434  1.00  0.00           H  
ATOM   2539  HA  ARG   166      94.916  65.704  71.847  1.00  0.00           H  
ATOM   2540  HB2 ARG   166      97.224  63.914  72.609  1.00  0.00           H  
ATOM   2541  HB3 ARG   166      97.357  65.677  72.384  1.00  0.00           H  
ATOM   2542  HG2 ARG   166      95.140  64.697  74.204  1.00  0.00           H  
ATOM   2543  HG3 ARG   166      96.803  65.060  74.778  1.00  0.00           H  
ATOM   2544  HD2 ARG   166      96.782  67.332  74.420  1.00  0.00           H  
ATOM   2545  HD3 ARG   166      95.389  67.058  73.244  1.00  0.00           H  
ATOM   2546  HE  ARG   166      94.702  66.270  75.921  1.00  0.00           H  
ATOM   2547 HH11 ARG   166      95.422  69.260  74.400  1.00  0.00           H  
ATOM   2548 HH12 ARG   166      94.213  70.154  75.340  1.00  0.00           H  
ATOM   2549 HH21 ARG   166      93.283  67.479  77.241  1.00  0.00           H  
ATOM   2550 HH22 ARG   166      93.304  69.197  77.093  1.00  0.00           H  
ATOM   2551  N   ASP   167      96.012  64.073  69.426  1.00  0.00           N  
ATOM   2552  CA  ASP   167      96.658  64.001  68.062  1.00  0.00           C  
ATOM   2553  C   ASP   167      95.745  63.378  66.988  1.00  0.00           C  
ATOM   2554  O   ASP   167      94.640  62.850  67.401  1.00  0.00           O  
ATOM   2555  CB  ASP   167      97.884  63.091  68.263  1.00  0.00           C  
ATOM   2556  CG  ASP   167      97.654  61.645  68.490  1.00  0.00           C  
ATOM   2557  OD1 ASP   167      96.453  61.204  68.480  1.00  0.00           O  
ATOM   2558  OD2 ASP   167      98.624  60.911  68.805  1.00  0.00           O1-
ATOM   2559  H   ASP   167      95.327  63.363  69.640  1.00  0.00           H  
ATOM   2560  HA  ASP   167      96.944  65.012  67.774  1.00  0.00           H  
ATOM   2561  HB2 ASP   167      98.411  63.217  67.317  1.00  0.00           H  
ATOM   2562  HB3 ASP   167      98.512  63.459  69.075  1.00  0.00           H  
ATOM   2563  N   GLU   168      96.149  63.217  65.699  1.00  0.00           N  
ATOM   2564  CA  GLU   168      95.342  62.617  64.629  1.00  0.00           C  
ATOM   2565  C   GLU   168      95.793  61.165  64.282  1.00  0.00           C  
ATOM   2566  O   GLU   168      95.680  60.846  63.124  1.00  0.00           O  
ATOM   2567  CB  GLU   168      95.316  63.577  63.453  1.00  0.00           C  
ATOM   2568  CG  GLU   168      94.580  64.955  63.823  1.00  0.00           C  
ATOM   2569  CD  GLU   168      95.510  65.981  64.664  1.00  0.00           C  
ATOM   2570  OE1 GLU   168      96.495  66.353  64.010  1.00  0.00           O  
ATOM   2571  OE2 GLU   168      95.238  66.335  65.800  1.00  0.00           O1-
ATOM   2572  H   GLU   168      97.028  63.615  65.400  1.00  0.00           H  
ATOM   2573  HA  GLU   168      94.280  62.640  64.873  1.00  0.00           H  
ATOM   2574  HB2 GLU   168      96.321  63.735  63.062  1.00  0.00           H  
ATOM   2575  HB3 GLU   168      94.677  63.144  62.684  1.00  0.00           H  
ATOM   2576  HG2 GLU   168      94.209  65.475  62.940  1.00  0.00           H  
ATOM   2577  HG3 GLU   168      93.657  64.713  64.351  1.00  0.00           H  
ATOM   2578  N   LYS   169      96.288  60.357  65.242  1.00  0.00           N  
ATOM   2579  CA  LYS   169      96.854  59.041  64.972  1.00  0.00           C  
ATOM   2580  C   LYS   169      96.705  58.052  66.004  1.00  0.00           C  
ATOM   2581  O   LYS   169      96.349  58.518  67.112  1.00  0.00           O  
ATOM   2582  CB  LYS   169      98.431  59.218  64.655  1.00  0.00           C  
ATOM   2583  CG  LYS   169      98.853  60.260  63.636  1.00  0.00           C  
ATOM   2584  CD  LYS   169     100.360  60.338  63.378  1.00  0.00           C  
ATOM   2585  CE  LYS   169     100.662  61.477  62.404  1.00  0.00           C  
ATOM   2586  NZ  LYS   169     102.084  61.764  62.019  1.00  0.00           N1+
ATOM   2587  H   LYS   169      96.512  60.844  66.098  1.00  0.00           H  
ATOM   2588  HA  LYS   169      96.527  58.549  64.056  1.00  0.00           H  
ATOM   2589  HB2 LYS   169      98.845  59.480  65.628  1.00  0.00           H  
ATOM   2590  HB3 LYS   169      98.868  58.239  64.462  1.00  0.00           H  
ATOM   2591  HG2 LYS   169      98.387  59.859  62.737  1.00  0.00           H  
ATOM   2592  HG3 LYS   169      98.486  61.248  63.914  1.00  0.00           H  
ATOM   2593  HD2 LYS   169     100.865  60.513  64.328  1.00  0.00           H  
ATOM   2594  HD3 LYS   169     100.679  59.371  62.992  1.00  0.00           H  
ATOM   2595  HE2 LYS   169     100.161  61.224  61.470  1.00  0.00           H  
ATOM   2596  HE3 LYS   169     100.228  62.383  62.826  1.00  0.00           H  
ATOM   2597  HZ1 LYS   169     102.114  62.579  61.422  1.00  0.00           H  
ATOM   2598  HZ2 LYS   169     102.683  61.764  62.832  1.00  0.00           H  
ATOM   2599  HZ3 LYS   169     102.395  60.984  61.457  1.00  0.00           H  
ATOM   2600  N   VAL   170      96.936  56.772  65.834  1.00  0.00           N  
ATOM   2601  CA  VAL   170      96.695  55.693  66.734  1.00  0.00           C  
ATOM   2602  C   VAL   170      97.822  54.642  66.492  1.00  0.00           C  
ATOM   2603  O   VAL   170      98.131  54.353  65.354  1.00  0.00           O  
ATOM   2604  CB  VAL   170      95.282  55.174  66.601  1.00  0.00           C  
ATOM   2605  CG1 VAL   170      94.956  54.663  65.233  1.00  0.00           C  
ATOM   2606  CG2 VAL   170      94.898  53.971  67.525  1.00  0.00           C  
ATOM   2607  H   VAL   170      97.171  56.484  64.895  1.00  0.00           H  
ATOM   2608  HA  VAL   170      96.823  55.946  67.786  1.00  0.00           H  
ATOM   2609  HB  VAL   170      94.559  55.970  66.776  1.00  0.00           H  
ATOM   2610 HG11 VAL   170      95.066  55.414  64.450  1.00  0.00           H  
ATOM   2611 HG12 VAL   170      95.537  53.819  64.862  1.00  0.00           H  
ATOM   2612 HG13 VAL   170      93.931  54.294  65.209  1.00  0.00           H  
ATOM   2613 HG21 VAL   170      93.823  53.811  67.440  1.00  0.00           H  
ATOM   2614 HG22 VAL   170      95.404  53.046  67.248  1.00  0.00           H  
ATOM   2615 HG23 VAL   170      95.106  54.095  68.587  1.00  0.00           H  
ATOM   2616  N   TYR   171      98.420  54.154  67.532  1.00  0.00           N  
ATOM   2617  CA  TYR   171      99.666  53.402  67.490  1.00  0.00           C  
ATOM   2618  C   TYR   171      99.545  51.943  67.974  1.00  0.00           C  
ATOM   2619  O   TYR   171     100.538  51.240  67.966  1.00  0.00           O  
ATOM   2620  CB  TYR   171     100.808  54.104  68.250  1.00  0.00           C  
ATOM   2621  CG  TYR   171     100.780  55.662  68.044  1.00  0.00           C  
ATOM   2622  CD1 TYR   171     100.101  56.485  68.888  1.00  0.00           C  
ATOM   2623  CD2 TYR   171     101.543  56.239  67.043  1.00  0.00           C  
ATOM   2624  CE1 TYR   171     100.029  57.909  68.691  1.00  0.00           C  
ATOM   2625  CE2 TYR   171     101.489  57.630  66.779  1.00  0.00           C  
ATOM   2626  CZ  TYR   171     100.801  58.492  67.625  1.00  0.00           C  
ATOM   2627  OH  TYR   171     100.957  59.814  67.551  1.00  0.00           O  
ATOM   2628  H   TYR   171      98.131  54.521  68.428  1.00  0.00           H  
ATOM   2629  HA  TYR   171      99.970  53.299  66.448  1.00  0.00           H  
ATOM   2630  HB2 TYR   171     100.749  53.899  69.319  1.00  0.00           H  
ATOM   2631  HB3 TYR   171     101.752  53.766  67.822  1.00  0.00           H  
ATOM   2632  HD1 TYR   171      99.625  56.087  69.772  1.00  0.00           H  
ATOM   2633  HD2 TYR   171     102.101  55.639  66.338  1.00  0.00           H  
ATOM   2634  HE1 TYR   171      99.472  58.565  69.344  1.00  0.00           H  
ATOM   2635  HE2 TYR   171     102.114  57.942  65.955  1.00  0.00           H  
ATOM   2636  HH  TYR   171     100.354  60.339  68.082  1.00  0.00           H  
ATOM   2637  N   SER   172      98.359  51.656  68.515  1.00  0.00           N  
ATOM   2638  CA  SER   172      97.883  50.534  69.269  1.00  0.00           C  
ATOM   2639  C   SER   172      96.327  50.242  69.020  1.00  0.00           C  
ATOM   2640  O   SER   172      95.478  51.113  69.026  1.00  0.00           O  
ATOM   2641  CB  SER   172      98.169  50.753  70.808  1.00  0.00           C  
ATOM   2642  OG  SER   172      97.764  51.982  71.280  1.00  0.00           O  
ATOM   2643  H   SER   172      97.692  52.412  68.458  1.00  0.00           H  
ATOM   2644  HA  SER   172      98.539  49.668  69.179  1.00  0.00           H  
ATOM   2645  HB2 SER   172      97.666  49.947  71.341  1.00  0.00           H  
ATOM   2646  HB3 SER   172      99.235  50.668  71.019  1.00  0.00           H  
ATOM   2647  HG  SER   172      97.868  52.092  72.228  1.00  0.00           H  
ATOM   2648  N   LYS   173      96.011  48.982  68.827  1.00  0.00           N  
ATOM   2649  CA  LYS   173      94.733  48.429  68.392  1.00  0.00           C  
ATOM   2650  C   LYS   173      93.648  48.447  69.535  1.00  0.00           C  
ATOM   2651  O   LYS   173      92.432  48.574  69.199  1.00  0.00           O  
ATOM   2652  CB  LYS   173      94.928  47.029  67.765  1.00  0.00           C  
ATOM   2653  CG  LYS   173      93.724  46.300  67.176  1.00  0.00           C  
ATOM   2654  CD  LYS   173      94.259  45.099  66.423  1.00  0.00           C  
ATOM   2655  CE  LYS   173      93.207  44.407  65.618  1.00  0.00           C  
ATOM   2656  NZ  LYS   173      93.914  43.310  64.865  1.00  0.00           N1+
ATOM   2657  H   LYS   173      96.680  48.227  68.781  1.00  0.00           H  
ATOM   2658  HA  LYS   173      94.401  49.149  67.644  1.00  0.00           H  
ATOM   2659  HB2 LYS   173      95.781  47.158  67.098  1.00  0.00           H  
ATOM   2660  HB3 LYS   173      95.298  46.334  68.519  1.00  0.00           H  
ATOM   2661  HG2 LYS   173      92.937  46.204  67.925  1.00  0.00           H  
ATOM   2662  HG3 LYS   173      93.390  47.026  66.435  1.00  0.00           H  
ATOM   2663  HD2 LYS   173      95.034  45.409  65.723  1.00  0.00           H  
ATOM   2664  HD3 LYS   173      94.828  44.467  67.104  1.00  0.00           H  
ATOM   2665  HE2 LYS   173      92.457  43.982  66.285  1.00  0.00           H  
ATOM   2666  HE3 LYS   173      92.785  45.129  64.919  1.00  0.00           H  
ATOM   2667  HZ1 LYS   173      93.300  42.627  64.446  1.00  0.00           H  
ATOM   2668  HZ2 LYS   173      94.412  43.710  64.083  1.00  0.00           H  
ATOM   2669  HZ3 LYS   173      94.529  42.745  65.434  1.00  0.00           H  
ATOM   2670  N   GLU   174      94.096  48.371  70.768  1.00  0.00           N  
ATOM   2671  CA  GLU   174      93.285  48.494  71.934  1.00  0.00           C  
ATOM   2672  C   GLU   174      92.525  49.830  72.034  1.00  0.00           C  
ATOM   2673  O   GLU   174      91.536  49.853  72.853  1.00  0.00           O  
ATOM   2674  CB  GLU   174      94.136  48.293  73.244  1.00  0.00           C  
ATOM   2675  CG  GLU   174      94.745  46.901  73.427  1.00  0.00           C  
ATOM   2676  CD  GLU   174      93.670  45.845  73.766  1.00  0.00           C  
ATOM   2677  OE1 GLU   174      92.543  46.142  74.359  1.00  0.00           O  
ATOM   2678  OE2 GLU   174      93.898  44.650  73.492  1.00  0.00           O1-
ATOM   2679  H   GLU   174      95.089  48.244  70.898  1.00  0.00           H  
ATOM   2680  HA  GLU   174      92.555  47.685  71.897  1.00  0.00           H  
ATOM   2681  HB2 GLU   174      94.984  48.963  73.099  1.00  0.00           H  
ATOM   2682  HB3 GLU   174      93.574  48.748  74.060  1.00  0.00           H  
ATOM   2683  HG2 GLU   174      95.300  46.509  72.575  1.00  0.00           H  
ATOM   2684  HG3 GLU   174      95.436  46.959  74.268  1.00  0.00           H  
ATOM   2685  N   ASP   175      92.810  50.865  71.296  1.00  0.00           N  
ATOM   2686  CA  ASP   175      92.176  52.148  71.262  1.00  0.00           C  
ATOM   2687  C   ASP   175      90.719  52.041  70.666  1.00  0.00           C  
ATOM   2688  O   ASP   175      89.803  52.786  71.087  1.00  0.00           O  
ATOM   2689  CB  ASP   175      93.169  53.160  70.549  1.00  0.00           C  
ATOM   2690  CG  ASP   175      93.028  54.612  70.885  1.00  0.00           C  
ATOM   2691  OD1 ASP   175      92.423  54.919  71.953  1.00  0.00           O  
ATOM   2692  OD2 ASP   175      93.574  55.465  70.160  1.00  0.00           O1-
ATOM   2693  H   ASP   175      93.653  50.706  70.763  1.00  0.00           H  
ATOM   2694  HA  ASP   175      92.048  52.461  72.298  1.00  0.00           H  
ATOM   2695  HB2 ASP   175      94.217  52.945  70.761  1.00  0.00           H  
ATOM   2696  HB3 ASP   175      92.920  53.062  69.492  1.00  0.00           H  
ATOM   2697  N   LEU   176      90.569  51.268  69.572  1.00  0.00           N  
ATOM   2698  CA  LEU   176      89.439  51.326  68.628  1.00  0.00           C  
ATOM   2699  C   LEU   176      88.083  51.108  69.346  1.00  0.00           C  
ATOM   2700  O   LEU   176      87.081  51.756  69.015  1.00  0.00           O  
ATOM   2701  CB  LEU   176      89.496  50.265  67.466  1.00  0.00           C  
ATOM   2702  CG  LEU   176      90.481  50.484  66.272  1.00  0.00           C  
ATOM   2703  CD1 LEU   176      89.892  51.502  65.318  1.00  0.00           C  
ATOM   2704  CD2 LEU   176      91.842  51.046  66.576  1.00  0.00           C  
ATOM   2705  H   LEU   176      91.361  50.695  69.319  1.00  0.00           H  
ATOM   2706  HA  LEU   176      89.412  52.325  68.193  1.00  0.00           H  
ATOM   2707  HB2 LEU   176      89.693  49.292  67.915  1.00  0.00           H  
ATOM   2708  HB3 LEU   176      88.464  50.302  67.117  1.00  0.00           H  
ATOM   2709  HG  LEU   176      90.516  49.486  65.835  1.00  0.00           H  
ATOM   2710 HD11 LEU   176      89.022  51.011  64.882  1.00  0.00           H  
ATOM   2711 HD12 LEU   176      89.694  52.462  65.795  1.00  0.00           H  
ATOM   2712 HD13 LEU   176      90.561  51.714  64.484  1.00  0.00           H  
ATOM   2713 HD21 LEU   176      92.464  50.349  67.137  1.00  0.00           H  
ATOM   2714 HD22 LEU   176      92.390  51.233  65.652  1.00  0.00           H  
ATOM   2715 HD23 LEU   176      91.670  51.986  67.101  1.00  0.00           H  
ATOM   2716  N   LYS   177      87.977  50.193  70.304  1.00  0.00           N  
ATOM   2717  CA  LYS   177      86.825  49.982  71.097  1.00  0.00           C  
ATOM   2718  C   LYS   177      86.235  51.239  71.797  1.00  0.00           C  
ATOM   2719  O   LYS   177      85.089  51.369  72.071  1.00  0.00           O  
ATOM   2720  CB  LYS   177      87.232  48.818  72.103  1.00  0.00           C  
ATOM   2721  CG  LYS   177      88.309  49.162  73.162  1.00  0.00           C  
ATOM   2722  CD  LYS   177      88.586  47.937  73.935  1.00  0.00           C  
ATOM   2723  CE  LYS   177      89.367  46.828  73.180  1.00  0.00           C  
ATOM   2724  NZ  LYS   177      89.734  45.804  74.273  1.00  0.00           N1+
ATOM   2725  H   LYS   177      88.780  49.645  70.579  1.00  0.00           H  
ATOM   2726  HA  LYS   177      86.014  49.720  70.417  1.00  0.00           H  
ATOM   2727  HB2 LYS   177      86.344  48.415  72.591  1.00  0.00           H  
ATOM   2728  HB3 LYS   177      87.597  48.036  71.437  1.00  0.00           H  
ATOM   2729  HG2 LYS   177      89.214  49.454  72.630  1.00  0.00           H  
ATOM   2730  HG3 LYS   177      87.877  49.918  73.819  1.00  0.00           H  
ATOM   2731  HD2 LYS   177      89.063  48.312  74.841  1.00  0.00           H  
ATOM   2732  HD3 LYS   177      87.646  47.516  74.289  1.00  0.00           H  
ATOM   2733  HE2 LYS   177      88.676  46.420  72.442  1.00  0.00           H  
ATOM   2734  HE3 LYS   177      90.234  47.223  72.651  1.00  0.00           H  
ATOM   2735  HZ1 LYS   177      90.272  45.066  73.841  1.00  0.00           H  
ATOM   2736  HZ2 LYS   177      90.360  46.175  74.974  1.00  0.00           H  
ATOM   2737  HZ3 LYS   177      88.907  45.523  74.781  1.00  0.00           H  
ATOM   2738  N   ASP   178      87.110  52.231  72.100  1.00  0.00           N  
ATOM   2739  CA  ASP   178      86.619  53.462  72.792  1.00  0.00           C  
ATOM   2740  C   ASP   178      85.793  54.429  71.851  1.00  0.00           C  
ATOM   2741  O   ASP   178      85.061  55.314  72.275  1.00  0.00           O  
ATOM   2742  CB  ASP   178      87.826  54.265  73.336  1.00  0.00           C  
ATOM   2743  CG  ASP   178      88.792  53.435  74.261  1.00  0.00           C  
ATOM   2744  OD1 ASP   178      89.987  53.802  74.379  1.00  0.00           O  
ATOM   2745  OD2 ASP   178      88.417  52.476  74.967  1.00  0.00           O1-
ATOM   2746  H   ASP   178      88.076  52.197  71.807  1.00  0.00           H  
ATOM   2747  HA  ASP   178      86.016  53.198  73.661  1.00  0.00           H  
ATOM   2748  HB2 ASP   178      88.405  54.746  72.548  1.00  0.00           H  
ATOM   2749  HB3 ASP   178      87.404  54.903  74.112  1.00  0.00           H  
ATOM   2750  N   MET   179      85.861  54.124  70.531  1.00  0.00           N  
ATOM   2751  CA  MET   179      85.243  54.936  69.475  1.00  0.00           C  
ATOM   2752  C   MET   179      83.812  54.565  69.181  1.00  0.00           C  
ATOM   2753  O   MET   179      83.354  53.464  69.734  1.00  0.00           O  
ATOM   2754  CB  MET   179      86.088  54.865  68.228  1.00  0.00           C  
ATOM   2755  CG  MET   179      87.542  55.325  68.430  1.00  0.00           C  
ATOM   2756  SD  MET   179      88.465  55.580  66.927  1.00  0.00           S  
ATOM   2757  CE  MET   179      90.102  56.061  67.528  1.00  0.00           C  
ATOM   2758  H   MET   179      86.527  53.428  70.227  1.00  0.00           H  
ATOM   2759  HA  MET   179      85.178  55.973  69.806  1.00  0.00           H  
ATOM   2760  HB2 MET   179      86.135  53.841  67.857  1.00  0.00           H  
ATOM   2761  HB3 MET   179      85.616  55.289  67.342  1.00  0.00           H  
ATOM   2762  HG2 MET   179      87.458  56.314  68.879  1.00  0.00           H  
ATOM   2763  HG3 MET   179      88.132  54.679  69.081  1.00  0.00           H  
ATOM   2764  HE1 MET   179      90.614  56.797  66.908  1.00  0.00           H  
ATOM   2765  HE2 MET   179      90.017  56.679  68.422  1.00  0.00           H  
ATOM   2766  HE3 MET   179      90.721  55.164  67.542  1.00  0.00           H  
ATOM   2767  N   SER   180      83.004  55.324  68.429  1.00  0.00           N  
ATOM   2768  CA  SER   180      81.641  54.934  68.090  1.00  0.00           C  
ATOM   2769  C   SER   180      81.638  54.550  66.580  1.00  0.00           C  
ATOM   2770  O   SER   180      82.473  55.045  65.854  1.00  0.00           O  
ATOM   2771  CB  SER   180      80.737  56.102  68.539  1.00  0.00           C  
ATOM   2772  OG  SER   180      79.459  55.587  68.621  1.00  0.00           O  
ATOM   2773  H   SER   180      83.369  56.208  68.104  1.00  0.00           H  
ATOM   2774  HA  SER   180      81.396  54.043  68.668  1.00  0.00           H  
ATOM   2775  HB2 SER   180      81.020  56.486  69.519  1.00  0.00           H  
ATOM   2776  HB3 SER   180      80.693  56.886  67.782  1.00  0.00           H  
ATOM   2777  HG  SER   180      78.962  56.031  69.313  1.00  0.00           H  
ATOM   2778  N   GLN   181      80.707  53.709  66.141  1.00  0.00           N  
ATOM   2779  CA  GLN   181      80.864  52.950  64.882  1.00  0.00           C  
ATOM   2780  C   GLN   181      79.760  53.392  63.941  1.00  0.00           C  
ATOM   2781  O   GLN   181      78.559  53.131  64.129  1.00  0.00           O  
ATOM   2782  CB  GLN   181      80.765  51.430  65.130  1.00  0.00           C  
ATOM   2783  CG  GLN   181      82.024  50.975  65.908  1.00  0.00           C  
ATOM   2784  CD  GLN   181      81.703  49.799  66.888  1.00  0.00           C  
ATOM   2785  NE2 GLN   181      82.707  49.323  67.558  1.00  0.00           N  
ATOM   2786  OE1 GLN   181      80.612  49.394  67.074  1.00  0.00           O  
ATOM   2787  H   GLN   181      79.949  53.374  66.717  1.00  0.00           H  
ATOM   2788  HA  GLN   181      81.810  53.167  64.387  1.00  0.00           H  
ATOM   2789  HB2 GLN   181      79.930  51.347  65.826  1.00  0.00           H  
ATOM   2790  HB3 GLN   181      80.564  50.903  64.197  1.00  0.00           H  
ATOM   2791  HG2 GLN   181      82.814  50.593  65.261  1.00  0.00           H  
ATOM   2792  HG3 GLN   181      82.445  51.864  66.377  1.00  0.00           H  
ATOM   2793 HE21 GLN   181      82.485  48.472  68.054  1.00  0.00           H  
ATOM   2794 HE22 GLN   181      83.594  49.806  67.533  1.00  0.00           H  
ATOM   2795  N   MET   182      80.081  54.191  62.977  1.00  0.00           N  
ATOM   2796  CA  MET   182      79.176  54.652  61.852  1.00  0.00           C  
ATOM   2797  C   MET   182      79.336  53.629  60.711  1.00  0.00           C  
ATOM   2798  O   MET   182      80.480  53.288  60.415  1.00  0.00           O  
ATOM   2799  CB  MET   182      79.573  56.029  61.457  1.00  0.00           C  
ATOM   2800  CG  MET   182      78.607  56.556  60.452  1.00  0.00           C  
ATOM   2801  SD  MET   182      79.175  58.128  59.608  1.00  0.00           S  
ATOM   2802  CE  MET   182      80.197  57.329  58.336  1.00  0.00           C  
ATOM   2803  H   MET   182      81.047  54.478  62.902  1.00  0.00           H  
ATOM   2804  HA  MET   182      78.177  54.679  62.288  1.00  0.00           H  
ATOM   2805  HB2 MET   182      79.677  56.640  62.354  1.00  0.00           H  
ATOM   2806  HB3 MET   182      80.564  55.988  61.005  1.00  0.00           H  
ATOM   2807  HG2 MET   182      78.380  55.818  59.683  1.00  0.00           H  
ATOM   2808  HG3 MET   182      77.643  56.602  60.960  1.00  0.00           H  
ATOM   2809  HE1 MET   182      80.931  56.646  58.761  1.00  0.00           H  
ATOM   2810  HE2 MET   182      79.474  56.822  57.697  1.00  0.00           H  
ATOM   2811  HE3 MET   182      80.640  58.130  57.744  1.00  0.00           H  
ATOM   2812  N   ILE   183      78.278  53.219  60.063  1.00  0.00           N  
ATOM   2813  CA  ILE   183      78.315  52.498  58.835  1.00  0.00           C  
ATOM   2814  C   ILE   183      77.809  53.347  57.557  1.00  0.00           C  
ATOM   2815  O   ILE   183      76.768  53.983  57.529  1.00  0.00           O  
ATOM   2816  CB  ILE   183      77.701  51.104  58.926  1.00  0.00           C  
ATOM   2817  CG1 ILE   183      78.419  50.272  59.942  1.00  0.00           C  
ATOM   2818  CG2 ILE   183      77.735  50.499  57.473  1.00  0.00           C  
ATOM   2819  CD1 ILE   183      78.289  48.696  60.000  1.00  0.00           C  
ATOM   2820  H   ILE   183      77.380  53.386  60.495  1.00  0.00           H  
ATOM   2821  HA  ILE   183      79.348  52.305  58.545  1.00  0.00           H  
ATOM   2822  HB  ILE   183      76.721  51.287  59.366  1.00  0.00           H  
ATOM   2823 HG12 ILE   183      79.488  50.403  59.768  1.00  0.00           H  
ATOM   2824 HG13 ILE   183      78.297  50.616  60.969  1.00  0.00           H  
ATOM   2825 HG21 ILE   183      76.917  50.858  56.849  1.00  0.00           H  
ATOM   2826 HG22 ILE   183      78.714  50.691  57.036  1.00  0.00           H  
ATOM   2827 HG23 ILE   183      77.488  49.437  57.494  1.00  0.00           H  
ATOM   2828 HD11 ILE   183      77.233  48.558  59.767  1.00  0.00           H  
ATOM   2829 HD12 ILE   183      78.926  48.162  59.295  1.00  0.00           H  
ATOM   2830 HD13 ILE   183      78.528  48.280  60.978  1.00  0.00           H  
ATOM   2831  N   LEU   184      78.525  53.347  56.445  1.00  0.00           N  
ATOM   2832  CA  LEU   184      78.123  53.954  55.140  1.00  0.00           C  
ATOM   2833  C   LEU   184      77.617  52.727  54.268  1.00  0.00           C  
ATOM   2834  O   LEU   184      78.428  51.911  53.973  1.00  0.00           O  
ATOM   2835  CB  LEU   184      79.345  54.583  54.468  1.00  0.00           C  
ATOM   2836  CG  LEU   184      79.123  55.743  53.557  1.00  0.00           C  
ATOM   2837  CD1 LEU   184      80.466  56.126  52.746  1.00  0.00           C  
ATOM   2838  CD2 LEU   184      78.123  55.402  52.442  1.00  0.00           C  
ATOM   2839  H   LEU   184      79.385  52.825  56.355  1.00  0.00           H  
ATOM   2840  HA  LEU   184      77.298  54.661  55.223  1.00  0.00           H  
ATOM   2841  HB2 LEU   184      79.993  55.042  55.215  1.00  0.00           H  
ATOM   2842  HB3 LEU   184      79.937  53.834  53.942  1.00  0.00           H  
ATOM   2843  HG  LEU   184      78.693  56.537  54.168  1.00  0.00           H  
ATOM   2844 HD11 LEU   184      80.131  56.808  51.964  1.00  0.00           H  
ATOM   2845 HD12 LEU   184      81.113  56.683  53.423  1.00  0.00           H  
ATOM   2846 HD13 LEU   184      81.044  55.228  52.527  1.00  0.00           H  
ATOM   2847 HD21 LEU   184      77.095  55.236  52.764  1.00  0.00           H  
ATOM   2848 HD22 LEU   184      78.136  56.135  51.635  1.00  0.00           H  
ATOM   2849 HD23 LEU   184      78.471  54.480  51.976  1.00  0.00           H  
ATOM   2850  N   ARG   185      76.326  52.693  53.857  1.00  0.00           N  
ATOM   2851  CA  ARG   185      75.685  51.732  52.999  1.00  0.00           C  
ATOM   2852  C   ARG   185      75.289  52.225  51.605  1.00  0.00           C  
ATOM   2853  O   ARG   185      74.588  53.244  51.483  1.00  0.00           O  
ATOM   2854  CB  ARG   185      74.509  50.963  53.611  1.00  0.00           C  
ATOM   2855  CG  ARG   185      74.931  50.219  54.954  1.00  0.00           C  
ATOM   2856  CD  ARG   185      74.006  49.038  55.348  1.00  0.00           C  
ATOM   2857  NE  ARG   185      74.496  48.242  56.507  1.00  0.00           N  
ATOM   2858  CZ  ARG   185      73.983  48.048  57.714  1.00  0.00           C  
ATOM   2859  NH1 ARG   185      73.040  48.872  58.240  1.00  0.00           N1+
ATOM   2860  NH2 ARG   185      74.366  47.027  58.506  1.00  0.00           N  
ATOM   2861  H   ARG   185      75.691  53.381  54.235  1.00  0.00           H  
ATOM   2862  HA  ARG   185      76.412  50.948  52.788  1.00  0.00           H  
ATOM   2863  HB2 ARG   185      73.776  51.731  53.862  1.00  0.00           H  
ATOM   2864  HB3 ARG   185      74.026  50.311  52.884  1.00  0.00           H  
ATOM   2865  HG2 ARG   185      75.909  49.788  54.741  1.00  0.00           H  
ATOM   2866  HG3 ARG   185      75.045  50.995  55.711  1.00  0.00           H  
ATOM   2867  HD2 ARG   185      73.006  49.447  55.496  1.00  0.00           H  
ATOM   2868  HD3 ARG   185      73.890  48.415  54.462  1.00  0.00           H  
ATOM   2869  HE  ARG   185      75.247  47.619  56.247  1.00  0.00           H  
ATOM   2870 HH11 ARG   185      72.883  49.791  57.852  1.00  0.00           H  
ATOM   2871 HH12 ARG   185      72.774  48.621  59.181  1.00  0.00           H  
ATOM   2872 HH21 ARG   185      75.001  46.372  58.074  1.00  0.00           H  
ATOM   2873 HH22 ARG   185      73.873  46.867  59.373  1.00  0.00           H  
ATOM   2874  N   THR   186      75.567  51.424  50.572  1.00  0.00           N  
ATOM   2875  CA  THR   186      75.114  51.736  49.154  1.00  0.00           C  
ATOM   2876  C   THR   186      74.732  50.438  48.404  1.00  0.00           C  
ATOM   2877  O   THR   186      75.351  49.432  48.655  1.00  0.00           O  
ATOM   2878  CB  THR   186      76.224  52.409  48.246  1.00  0.00           C  
ATOM   2879  CG2 THR   186      76.633  53.791  48.786  1.00  0.00           C  
ATOM   2880  OG1 THR   186      77.378  51.578  48.197  1.00  0.00           O  
ATOM   2881  H   THR   186      76.203  50.647  50.683  1.00  0.00           H  
ATOM   2882  HA  THR   186      74.229  52.371  49.158  1.00  0.00           H  
ATOM   2883  HB  THR   186      75.927  52.596  47.214  1.00  0.00           H  
ATOM   2884  HG1 THR   186      77.166  50.996  47.463  1.00  0.00           H  
ATOM   2885 HG21 THR   186      75.619  54.159  48.941  1.00  0.00           H  
ATOM   2886 HG22 THR   186      77.014  53.586  49.787  1.00  0.00           H  
ATOM   2887 HG23 THR   186      77.297  54.336  48.116  1.00  0.00           H  
ATOM   2888  N   LYS   187      73.726  50.466  47.570  1.00  0.00           N  
ATOM   2889  CA  LYS   187      73.438  49.359  46.578  1.00  0.00           C  
ATOM   2890  C   LYS   187      73.139  49.961  45.193  1.00  0.00           C  
ATOM   2891  O   LYS   187      72.466  50.995  45.025  1.00  0.00           O  
ATOM   2892  CB  LYS   187      72.348  48.456  47.086  1.00  0.00           C  
ATOM   2893  CG  LYS   187      72.150  47.262  46.139  1.00  0.00           C  
ATOM   2894  CD  LYS   187      71.208  46.178  46.722  1.00  0.00           C  
ATOM   2895  CE  LYS   187      69.694  46.337  46.579  1.00  0.00           C  
ATOM   2896  NZ  LYS   187      68.986  45.013  46.660  1.00  0.00           N1+
ATOM   2897  H   LYS   187      73.180  51.316  47.576  1.00  0.00           H  
ATOM   2898  HA  LYS   187      74.400  48.850  46.503  1.00  0.00           H  
ATOM   2899  HB2 LYS   187      72.562  48.085  48.088  1.00  0.00           H  
ATOM   2900  HB3 LYS   187      71.425  49.034  47.060  1.00  0.00           H  
ATOM   2901  HG2 LYS   187      71.809  47.485  45.127  1.00  0.00           H  
ATOM   2902  HG3 LYS   187      73.111  46.782  45.955  1.00  0.00           H  
ATOM   2903  HD2 LYS   187      71.516  45.205  46.339  1.00  0.00           H  
ATOM   2904  HD3 LYS   187      71.376  46.056  47.792  1.00  0.00           H  
ATOM   2905  HE2 LYS   187      69.196  46.964  47.318  1.00  0.00           H  
ATOM   2906  HE3 LYS   187      69.469  46.723  45.585  1.00  0.00           H  
ATOM   2907  HZ1 LYS   187      69.569  44.210  46.473  1.00  0.00           H  
ATOM   2908  HZ2 LYS   187      68.732  44.980  47.637  1.00  0.00           H  
ATOM   2909  HZ3 LYS   187      68.094  44.961  46.189  1.00  0.00           H  
ATOM   2910  N   GLY   188      73.542  49.303  44.137  1.00  0.00           N  
ATOM   2911  CA  GLY   188      73.472  49.824  42.741  1.00  0.00           C  
ATOM   2912  C   GLY   188      73.910  48.826  41.605  1.00  0.00           C  
ATOM   2913  O   GLY   188      74.029  47.620  41.979  1.00  0.00           O  
ATOM   2914  H   GLY   188      74.082  48.461  44.277  1.00  0.00           H  
ATOM   2915  HA2 GLY   188      72.422  49.966  42.484  1.00  0.00           H  
ATOM   2916  HA3 GLY   188      74.139  50.686  42.745  1.00  0.00           H  
ATOM   2917  N   PRO   189      74.058  49.255  40.378  1.00  0.00           N  
ATOM   2918  CA  PRO   189      74.847  48.576  39.343  1.00  0.00           C  
ATOM   2919  C   PRO   189      76.389  48.310  39.680  1.00  0.00           C  
ATOM   2920  O   PRO   189      76.887  48.903  40.574  1.00  0.00           O  
ATOM   2921  CB  PRO   189      74.806  49.634  38.129  1.00  0.00           C  
ATOM   2922  CG  PRO   189      73.540  50.415  38.392  1.00  0.00           C  
ATOM   2923  CD  PRO   189      73.510  50.485  39.925  1.00  0.00           C  
ATOM   2924  HA  PRO   189      74.413  47.594  39.152  1.00  0.00           H  
ATOM   2925  HB2 PRO   189      75.664  50.306  38.123  1.00  0.00           H  
ATOM   2926  HB3 PRO   189      74.707  49.028  37.228  1.00  0.00           H  
ATOM   2927  HG2 PRO   189      73.635  51.396  37.926  1.00  0.00           H  
ATOM   2928  HG3 PRO   189      72.655  49.894  38.028  1.00  0.00           H  
ATOM   2929  HD2 PRO   189      74.022  51.362  40.324  1.00  0.00           H  
ATOM   2930  HD3 PRO   189      72.461  50.532  40.217  1.00  0.00           H  
ATOM   2931  N   ASP   190      77.263  47.803  38.799  1.00  0.00           N  
ATOM   2932  CA  ASP   190      78.694  47.625  39.033  1.00  0.00           C  
ATOM   2933  C   ASP   190      79.429  48.931  38.866  1.00  0.00           C  
ATOM   2934  O   ASP   190      80.506  49.027  39.486  1.00  0.00           O  
ATOM   2935  CB  ASP   190      79.238  46.598  38.012  1.00  0.00           C  
ATOM   2936  CG  ASP   190      79.098  46.850  36.496  1.00  0.00           C  
ATOM   2937  OD1 ASP   190      79.353  45.934  35.701  1.00  0.00           O  
ATOM   2938  OD2 ASP   190      78.705  47.982  36.092  1.00  0.00           O1-
ATOM   2939  H   ASP   190      77.001  47.395  37.913  1.00  0.00           H  
ATOM   2940  HA  ASP   190      78.884  47.296  40.055  1.00  0.00           H  
ATOM   2941  HB2 ASP   190      80.311  46.512  38.184  1.00  0.00           H  
ATOM   2942  HB3 ASP   190      78.772  45.655  38.298  1.00  0.00           H  
ATOM   2943  N   ARG   191      78.924  50.011  38.255  1.00  0.00           N  
ATOM   2944  CA  ARG   191      79.660  51.283  38.228  1.00  0.00           C  
ATOM   2945  C   ARG   191      78.711  52.506  38.357  1.00  0.00           C  
ATOM   2946  O   ARG   191      77.655  52.402  37.851  1.00  0.00           O  
ATOM   2947  CB  ARG   191      80.628  51.319  37.033  1.00  0.00           C  
ATOM   2948  CG  ARG   191      79.875  51.626  35.717  1.00  0.00           C  
ATOM   2949  CD  ARG   191      80.515  50.960  34.577  1.00  0.00           C  
ATOM   2950  NE  ARG   191      80.293  49.584  34.561  1.00  0.00           N  
ATOM   2951  CZ  ARG   191      80.377  48.835  33.485  1.00  0.00           C  
ATOM   2952  NH1 ARG   191      80.751  49.297  32.322  1.00  0.00           N1+
ATOM   2953  NH2 ARG   191      80.101  47.549  33.548  1.00  0.00           N  
ATOM   2954  H   ARG   191      77.977  49.928  37.913  1.00  0.00           H  
ATOM   2955  HA  ARG   191      80.269  51.332  39.131  1.00  0.00           H  
ATOM   2956  HB2 ARG   191      81.408  52.034  37.296  1.00  0.00           H  
ATOM   2957  HB3 ARG   191      81.122  50.347  37.041  1.00  0.00           H  
ATOM   2958  HG2 ARG   191      78.883  51.177  35.763  1.00  0.00           H  
ATOM   2959  HG3 ARG   191      79.777  52.691  35.511  1.00  0.00           H  
ATOM   2960  HD2 ARG   191      80.084  51.484  33.724  1.00  0.00           H  
ATOM   2961  HD3 ARG   191      81.590  51.089  34.448  1.00  0.00           H  
ATOM   2962  HE  ARG   191      79.852  49.188  35.379  1.00  0.00           H  
ATOM   2963 HH11 ARG   191      80.802  50.293  32.163  1.00  0.00           H  
ATOM   2964 HH12 ARG   191      80.959  48.629  31.594  1.00  0.00           H  
ATOM   2965 HH21 ARG   191      79.749  47.159  34.411  1.00  0.00           H  
ATOM   2966 HH22 ARG   191      80.203  46.922  32.763  1.00  0.00           H  
ATOM   2967  N   LEU   192      79.249  53.677  38.767  1.00  0.00           N  
ATOM   2968  CA  LEU   192      78.454  54.934  38.627  1.00  0.00           C  
ATOM   2969  C   LEU   192      78.487  55.378  37.137  1.00  0.00           C  
ATOM   2970  O   LEU   192      79.500  55.218  36.452  1.00  0.00           O  
ATOM   2971  CB  LEU   192      78.802  56.038  39.636  1.00  0.00           C  
ATOM   2972  CG  LEU   192      78.508  55.711  41.097  1.00  0.00           C  
ATOM   2973  CD1 LEU   192      78.625  56.938  42.092  1.00  0.00           C  
ATOM   2974  CD2 LEU   192      77.065  55.238  41.409  1.00  0.00           C  
ATOM   2975  H   LEU   192      80.231  53.690  39.003  1.00  0.00           H  
ATOM   2976  HA  LEU   192      77.420  54.716  38.895  1.00  0.00           H  
ATOM   2977  HB2 LEU   192      79.859  56.294  39.562  1.00  0.00           H  
ATOM   2978  HB3 LEU   192      78.096  56.850  39.464  1.00  0.00           H  
ATOM   2979  HG  LEU   192      79.263  55.004  41.442  1.00  0.00           H  
ATOM   2980 HD11 LEU   192      79.606  57.386  41.933  1.00  0.00           H  
ATOM   2981 HD12 LEU   192      77.829  57.678  42.011  1.00  0.00           H  
ATOM   2982 HD13 LEU   192      78.664  56.652  43.143  1.00  0.00           H  
ATOM   2983 HD21 LEU   192      76.281  55.756  40.857  1.00  0.00           H  
ATOM   2984 HD22 LEU   192      77.018  54.197  41.091  1.00  0.00           H  
ATOM   2985 HD23 LEU   192      76.975  55.241  42.495  1.00  0.00           H  
ATOM   2986  N   PRO   193      77.304  55.836  36.645  1.00  0.00           N  
ATOM   2987  CA  PRO   193      77.214  56.470  35.283  1.00  0.00           C  
ATOM   2988  C   PRO   193      78.241  57.528  35.005  1.00  0.00           C  
ATOM   2989  O   PRO   193      79.007  57.970  35.908  1.00  0.00           O  
ATOM   2990  CB  PRO   193      75.709  57.055  35.257  1.00  0.00           C  
ATOM   2991  CG  PRO   193      74.923  56.290  36.281  1.00  0.00           C  
ATOM   2992  CD  PRO   193      75.995  55.737  37.315  1.00  0.00           C  
ATOM   2993  HA  PRO   193      77.342  55.705  34.516  1.00  0.00           H  
ATOM   2994  HB2 PRO   193      75.768  58.089  35.598  1.00  0.00           H  
ATOM   2995  HB3 PRO   193      75.324  56.935  34.244  1.00  0.00           H  
ATOM   2996  HG2 PRO   193      74.109  56.913  36.652  1.00  0.00           H  
ATOM   2997  HG3 PRO   193      74.503  55.381  35.850  1.00  0.00           H  
ATOM   2998  HD2 PRO   193      75.968  56.336  38.225  1.00  0.00           H  
ATOM   2999  HD3 PRO   193      75.648  54.773  37.689  1.00  0.00           H  
ATOM   3000  N   ALA   194      78.358  57.952  33.722  1.00  0.00           N  
ATOM   3001  CA  ALA   194      79.147  59.217  33.404  1.00  0.00           C  
ATOM   3002  C   ALA   194      78.609  60.422  34.163  1.00  0.00           C  
ATOM   3003  O   ALA   194      77.471  60.804  34.181  1.00  0.00           O  
ATOM   3004  CB  ALA   194      79.186  59.525  31.939  1.00  0.00           C  
ATOM   3005  H   ALA   194      77.965  57.355  33.009  1.00  0.00           H  
ATOM   3006  HA  ALA   194      80.129  59.108  33.865  1.00  0.00           H  
ATOM   3007  HB1 ALA   194      78.240  59.298  31.446  1.00  0.00           H  
ATOM   3008  HB2 ALA   194      79.507  60.536  31.688  1.00  0.00           H  
ATOM   3009  HB3 ALA   194      80.019  58.959  31.522  1.00  0.00           H  
ATOM   3010  N   GLY   195      79.574  61.030  34.864  1.00  0.00           N  
ATOM   3011  CA  GLY   195      79.488  62.275  35.646  1.00  0.00           C  
ATOM   3012  C   GLY   195      78.843  62.281  37.025  1.00  0.00           C  
ATOM   3013  O   GLY   195      77.950  63.154  37.259  1.00  0.00           O  
ATOM   3014  H   GLY   195      80.527  60.711  34.764  1.00  0.00           H  
ATOM   3015  HA2 GLY   195      80.498  62.661  35.788  1.00  0.00           H  
ATOM   3016  HA3 GLY   195      79.078  63.009  34.953  1.00  0.00           H  
ATOM   3017  N   TYR   196      79.202  61.307  37.854  1.00  0.00           N  
ATOM   3018  CA  TYR   196      78.920  61.379  39.311  1.00  0.00           C  
ATOM   3019  C   TYR   196      80.085  61.243  40.283  1.00  0.00           C  
ATOM   3020  O   TYR   196      81.067  60.674  39.893  1.00  0.00           O  
ATOM   3021  CB  TYR   196      77.895  60.282  39.579  1.00  0.00           C  
ATOM   3022  CG  TYR   196      76.487  60.572  39.051  1.00  0.00           C  
ATOM   3023  CD1 TYR   196      75.557  61.306  39.757  1.00  0.00           C  
ATOM   3024  CD2 TYR   196      76.239  60.208  37.718  1.00  0.00           C  
ATOM   3025  CE1 TYR   196      74.325  61.658  39.237  1.00  0.00           C  
ATOM   3026  CE2 TYR   196      75.044  60.545  37.102  1.00  0.00           C  
ATOM   3027  CZ  TYR   196      74.087  61.342  37.839  1.00  0.00           C  
ATOM   3028  OH  TYR   196      72.851  61.627  37.396  1.00  0.00           O  
ATOM   3029  H   TYR   196      79.889  60.617  37.587  1.00  0.00           H  
ATOM   3030  HA  TYR   196      78.375  62.293  39.546  1.00  0.00           H  
ATOM   3031  HB2 TYR   196      78.260  59.398  39.056  1.00  0.00           H  
ATOM   3032  HB3 TYR   196      77.752  60.049  40.634  1.00  0.00           H  
ATOM   3033  HD1 TYR   196      75.796  61.721  40.725  1.00  0.00           H  
ATOM   3034  HD2 TYR   196      76.972  59.687  37.120  1.00  0.00           H  
ATOM   3035  HE1 TYR   196      73.578  62.124  39.862  1.00  0.00           H  
ATOM   3036  HE2 TYR   196      74.802  60.274  36.085  1.00  0.00           H  
ATOM   3037  HH  TYR   196      72.605  62.472  37.780  1.00  0.00           H  
ATOM   3038  N   GLU   197      80.027  61.783  41.497  1.00  0.00           N  
ATOM   3039  CA  GLU   197      80.984  61.543  42.586  1.00  0.00           C  
ATOM   3040  C   GLU   197      80.499  61.661  44.054  1.00  0.00           C  
ATOM   3041  O   GLU   197      79.728  62.633  44.307  1.00  0.00           O  
ATOM   3042  CB  GLU   197      82.305  62.325  42.336  1.00  0.00           C  
ATOM   3043  CG  GLU   197      83.497  62.162  43.226  1.00  0.00           C  
ATOM   3044  CD  GLU   197      84.322  60.913  42.703  1.00  0.00           C  
ATOM   3045  OE1 GLU   197      83.712  59.799  42.680  1.00  0.00           O  
ATOM   3046  OE2 GLU   197      85.472  61.110  42.218  1.00  0.00           O1-
ATOM   3047  H   GLU   197      79.243  62.390  41.691  1.00  0.00           H  
ATOM   3048  HA  GLU   197      81.353  60.525  42.457  1.00  0.00           H  
ATOM   3049  HB2 GLU   197      82.664  62.210  41.313  1.00  0.00           H  
ATOM   3050  HB3 GLU   197      82.060  63.382  42.227  1.00  0.00           H  
ATOM   3051  HG2 GLU   197      84.169  63.019  43.182  1.00  0.00           H  
ATOM   3052  HG3 GLU   197      83.254  61.936  44.264  1.00  0.00           H  
ATOM   3053  N   ILE   198      81.012  60.764  44.919  1.00  0.00           N  
ATOM   3054  CA  ILE   198      80.709  60.701  46.367  1.00  0.00           C  
ATOM   3055  C   ILE   198      81.846  61.383  47.266  1.00  0.00           C  
ATOM   3056  O   ILE   198      83.010  61.016  47.145  1.00  0.00           O  
ATOM   3057  CB  ILE   198      80.322  59.304  46.929  1.00  0.00           C  
ATOM   3058  CG1 ILE   198      79.198  58.606  46.059  1.00  0.00           C  
ATOM   3059  CG2 ILE   198      79.752  59.459  48.296  1.00  0.00           C  
ATOM   3060  CD1 ILE   198      78.844  57.155  46.436  1.00  0.00           C  
ATOM   3061  H   ILE   198      81.495  59.963  44.539  1.00  0.00           H  
ATOM   3062  HA  ILE   198      79.875  61.364  46.598  1.00  0.00           H  
ATOM   3063  HB  ILE   198      81.175  58.633  47.022  1.00  0.00           H  
ATOM   3064 HG12 ILE   198      78.307  59.233  46.087  1.00  0.00           H  
ATOM   3065 HG13 ILE   198      79.482  58.604  45.006  1.00  0.00           H  
ATOM   3066 HG21 ILE   198      79.014  60.261  48.307  1.00  0.00           H  
ATOM   3067 HG22 ILE   198      79.470  58.516  48.764  1.00  0.00           H  
ATOM   3068 HG23 ILE   198      80.652  59.749  48.838  1.00  0.00           H  
ATOM   3069 HD11 ILE   198      78.189  57.092  47.305  1.00  0.00           H  
ATOM   3070 HD12 ILE   198      78.396  56.674  45.566  1.00  0.00           H  
ATOM   3071 HD13 ILE   198      79.797  56.660  46.626  1.00  0.00           H  
ATOM   3072  N   VAL   199      81.412  62.163  48.215  1.00  0.00           N  
ATOM   3073  CA  VAL   199      82.271  62.790  49.246  1.00  0.00           C  
ATOM   3074  C   VAL   199      81.548  62.705  50.632  1.00  0.00           C  
ATOM   3075  O   VAL   199      80.330  62.892  50.770  1.00  0.00           O  
ATOM   3076  CB  VAL   199      82.637  64.153  48.699  1.00  0.00           C  
ATOM   3077  CG1 VAL   199      81.436  65.122  48.572  1.00  0.00           C  
ATOM   3078  CG2 VAL   199      83.623  64.748  49.684  1.00  0.00           C  
ATOM   3079  H   VAL   199      80.409  62.194  48.331  1.00  0.00           H  
ATOM   3080  HA  VAL   199      83.162  62.161  49.247  1.00  0.00           H  
ATOM   3081  HB  VAL   199      83.125  64.027  47.733  1.00  0.00           H  
ATOM   3082 HG11 VAL   199      80.607  64.797  47.944  1.00  0.00           H  
ATOM   3083 HG12 VAL   199      81.026  65.240  49.575  1.00  0.00           H  
ATOM   3084 HG13 VAL   199      81.744  66.079  48.150  1.00  0.00           H  
ATOM   3085 HG21 VAL   199      83.950  65.732  49.348  1.00  0.00           H  
ATOM   3086 HG22 VAL   199      83.242  64.750  50.705  1.00  0.00           H  
ATOM   3087 HG23 VAL   199      84.524  64.134  49.713  1.00  0.00           H  
ATOM   3088  N   LEU   200      82.303  62.386  51.730  1.00  0.00           N  
ATOM   3089  CA  LEU   200      82.064  62.168  53.128  1.00  0.00           C  
ATOM   3090  C   LEU   200      82.676  63.430  53.828  1.00  0.00           C  
ATOM   3091  O   LEU   200      83.854  63.707  53.581  1.00  0.00           O  
ATOM   3092  CB  LEU   200      82.634  60.763  53.474  1.00  0.00           C  
ATOM   3093  CG  LEU   200      82.506  60.384  54.904  1.00  0.00           C  
ATOM   3094  CD1 LEU   200      81.043  59.919  55.110  1.00  0.00           C  
ATOM   3095  CD2 LEU   200      83.365  59.259  55.382  1.00  0.00           C  
ATOM   3096  H   LEU   200      83.249  62.171  51.450  1.00  0.00           H  
ATOM   3097  HA  LEU   200      81.007  62.231  53.385  1.00  0.00           H  
ATOM   3098  HB2 LEU   200      82.125  60.054  52.820  1.00  0.00           H  
ATOM   3099  HB3 LEU   200      83.686  60.714  53.192  1.00  0.00           H  
ATOM   3100  HG  LEU   200      82.677  61.260  55.529  1.00  0.00           H  
ATOM   3101 HD11 LEU   200      80.329  60.702  54.855  1.00  0.00           H  
ATOM   3102 HD12 LEU   200      80.809  59.136  54.389  1.00  0.00           H  
ATOM   3103 HD13 LEU   200      80.754  59.577  56.104  1.00  0.00           H  
ATOM   3104 HD21 LEU   200      83.098  58.926  56.385  1.00  0.00           H  
ATOM   3105 HD22 LEU   200      83.313  58.400  54.714  1.00  0.00           H  
ATOM   3106 HD23 LEU   200      84.409  59.571  55.400  1.00  0.00           H  
ATOM   3107  N   TYR   201      81.998  64.086  54.764  1.00  0.00           N  
ATOM   3108  CA  TYR   201      82.411  65.355  55.336  1.00  0.00           C  
ATOM   3109  C   TYR   201      81.897  65.650  56.680  1.00  0.00           C  
ATOM   3110  O   TYR   201      80.999  65.038  57.256  1.00  0.00           O  
ATOM   3111  CB  TYR   201      82.181  66.438  54.279  1.00  0.00           C  
ATOM   3112  CG  TYR   201      80.770  66.710  53.971  1.00  0.00           C  
ATOM   3113  CD1 TYR   201      80.213  67.842  54.491  1.00  0.00           C  
ATOM   3114  CD2 TYR   201      80.047  65.876  53.021  1.00  0.00           C  
ATOM   3115  CE1 TYR   201      78.923  68.218  54.200  1.00  0.00           C  
ATOM   3116  CE2 TYR   201      78.699  66.290  52.753  1.00  0.00           C  
ATOM   3117  CZ  TYR   201      78.133  67.378  53.333  1.00  0.00           C  
ATOM   3118  OH  TYR   201      76.801  67.602  53.146  1.00  0.00           O  
ATOM   3119  H   TYR   201      81.062  63.780  54.988  1.00  0.00           H  
ATOM   3120  HA  TYR   201      83.483  65.232  55.489  1.00  0.00           H  
ATOM   3121  HB2 TYR   201      82.571  67.359  54.713  1.00  0.00           H  
ATOM   3122  HB3 TYR   201      82.809  66.266  53.405  1.00  0.00           H  
ATOM   3123  HD1 TYR   201      80.715  68.486  55.199  1.00  0.00           H  
ATOM   3124  HD2 TYR   201      80.390  64.946  52.593  1.00  0.00           H  
ATOM   3125  HE1 TYR   201      78.458  69.040  54.723  1.00  0.00           H  
ATOM   3126  HE2 TYR   201      78.043  65.644  52.187  1.00  0.00           H  
ATOM   3127  HH  TYR   201      76.338  67.972  53.901  1.00  0.00           H  
ATOM   3128  N   ILE   202      82.501  66.718  57.187  1.00  0.00           N  
ATOM   3129  CA  ILE   202      82.008  67.481  58.413  1.00  0.00           C  
ATOM   3130  C   ILE   202      82.247  68.975  58.330  1.00  0.00           C  
ATOM   3131  O   ILE   202      82.898  69.425  57.396  1.00  0.00           O  
ATOM   3132  CB  ILE   202      82.765  66.906  59.756  1.00  0.00           C  
ATOM   3133  CG1 ILE   202      84.270  67.216  59.682  1.00  0.00           C  
ATOM   3134  CG2 ILE   202      82.327  65.496  60.165  1.00  0.00           C  
ATOM   3135  CD1 ILE   202      84.943  67.274  61.034  1.00  0.00           C  
ATOM   3136  H   ILE   202      83.139  67.160  56.541  1.00  0.00           H  
ATOM   3137  HA  ILE   202      80.943  67.341  58.600  1.00  0.00           H  
ATOM   3138  HB  ILE   202      82.381  67.538  60.557  1.00  0.00           H  
ATOM   3139 HG12 ILE   202      84.686  66.464  59.012  1.00  0.00           H  
ATOM   3140 HG13 ILE   202      84.389  68.191  59.209  1.00  0.00           H  
ATOM   3141 HG21 ILE   202      82.866  65.095  61.024  1.00  0.00           H  
ATOM   3142 HG22 ILE   202      81.243  65.467  60.273  1.00  0.00           H  
ATOM   3143 HG23 ILE   202      82.640  64.867  59.332  1.00  0.00           H  
ATOM   3144 HD11 ILE   202      85.955  67.611  60.810  1.00  0.00           H  
ATOM   3145 HD12 ILE   202      84.512  68.066  61.646  1.00  0.00           H  
ATOM   3146 HD13 ILE   202      85.069  66.341  61.583  1.00  0.00           H  
ATOM   3147  N   SER   203      81.793  69.812  59.249  1.00  0.00           N  
ATOM   3148  CA  SER   203      82.098  71.168  59.394  1.00  0.00           C  
ATOM   3149  C   SER   203      83.444  71.478  60.107  1.00  0.00           C  
ATOM   3150  O   SER   203      83.680  70.894  61.178  1.00  0.00           O  
ATOM   3151  CB  SER   203      80.994  71.947  60.043  1.00  0.00           C  
ATOM   3152  OG  SER   203      81.225  73.306  60.238  1.00  0.00           O  
ATOM   3153  H   SER   203      81.353  69.298  59.998  1.00  0.00           H  
ATOM   3154  HA  SER   203      82.256  71.586  58.400  1.00  0.00           H  
ATOM   3155  HB2 SER   203      80.021  71.734  59.600  1.00  0.00           H  
ATOM   3156  HB3 SER   203      80.767  71.528  61.023  1.00  0.00           H  
ATOM   3157  HG  SER   203      81.428  73.659  59.368  1.00  0.00           H  
ATOM   3158  N   MET   204      84.114  72.539  59.644  1.00  0.00           N  
ATOM   3159  CA  MET   204      85.187  73.204  60.451  1.00  0.00           C  
ATOM   3160  C   MET   204      84.886  73.456  61.915  1.00  0.00           C  
ATOM   3161  O   MET   204      85.681  73.210  62.812  1.00  0.00           O  
ATOM   3162  CB  MET   204      85.688  74.535  59.800  1.00  0.00           C  
ATOM   3163  CG  MET   204      87.062  75.061  60.325  1.00  0.00           C  
ATOM   3164  SD  MET   204      87.712  76.435  59.347  1.00  0.00           S  
ATOM   3165  CE  MET   204      88.732  75.641  58.087  1.00  0.00           C  
ATOM   3166  H   MET   204      83.730  73.056  58.865  1.00  0.00           H  
ATOM   3167  HA  MET   204      86.099  72.611  60.375  1.00  0.00           H  
ATOM   3168  HB2 MET   204      85.832  74.458  58.722  1.00  0.00           H  
ATOM   3169  HB3 MET   204      84.922  75.308  59.863  1.00  0.00           H  
ATOM   3170  HG2 MET   204      86.918  75.304  61.378  1.00  0.00           H  
ATOM   3171  HG3 MET   204      87.790  74.252  60.264  1.00  0.00           H  
ATOM   3172  HE1 MET   204      89.512  75.058  58.577  1.00  0.00           H  
ATOM   3173  HE2 MET   204      88.115  74.865  57.633  1.00  0.00           H  
ATOM   3174  HE3 MET   204      89.160  76.358  57.386  1.00  0.00           H  
ATOM   3175  N   SER   205      83.621  73.796  62.159  1.00  0.00           N  
ATOM   3176  CA  SER   205      82.965  74.008  63.513  1.00  0.00           C  
ATOM   3177  C   SER   205      82.809  72.746  64.324  1.00  0.00           C  
ATOM   3178  O   SER   205      82.882  72.831  65.528  1.00  0.00           O  
ATOM   3179  CB  SER   205      81.617  74.777  63.360  1.00  0.00           C  
ATOM   3180  OG  SER   205      80.627  73.897  62.882  1.00  0.00           O  
ATOM   3181  H   SER   205      83.021  74.145  61.426  1.00  0.00           H  
ATOM   3182  HA  SER   205      83.522  74.679  64.167  1.00  0.00           H  
ATOM   3183  HB2 SER   205      81.410  75.287  64.301  1.00  0.00           H  
ATOM   3184  HB3 SER   205      81.659  75.672  62.739  1.00  0.00           H  
ATOM   3185  HG  SER   205      80.717  73.964  61.929  1.00  0.00           H  
ATOM   3186  N   ASP   206      82.702  71.533  63.664  1.00  0.00           N  
ATOM   3187  CA  ASP   206      82.600  70.245  64.343  1.00  0.00           C  
ATOM   3188  C   ASP   206      84.038  69.685  64.546  1.00  0.00           C  
ATOM   3189  O   ASP   206      84.304  68.922  65.422  1.00  0.00           O  
ATOM   3190  CB  ASP   206      81.769  69.283  63.494  1.00  0.00           C  
ATOM   3191  CG  ASP   206      80.283  69.785  63.538  1.00  0.00           C  
ATOM   3192  OD1 ASP   206      79.821  70.047  64.652  1.00  0.00           O  
ATOM   3193  OD2 ASP   206      79.486  69.838  62.558  1.00  0.00           O1-
ATOM   3194  H   ASP   206      82.831  71.566  62.663  1.00  0.00           H  
ATOM   3195  HA  ASP   206      82.238  70.236  65.371  1.00  0.00           H  
ATOM   3196  HB2 ASP   206      82.088  69.299  62.452  1.00  0.00           H  
ATOM   3197  HB3 ASP   206      81.942  68.302  63.937  1.00  0.00           H  
ATOM   3198  N   SER   207      85.011  70.029  63.666  1.00  0.00           N  
ATOM   3199  CA  SER   207      86.416  69.444  63.491  1.00  0.00           C  
ATOM   3200  C   SER   207      87.317  69.451  64.718  1.00  0.00           C  
ATOM   3201  O   SER   207      88.224  68.626  64.715  1.00  0.00           O  
ATOM   3202  CB  SER   207      87.121  70.037  62.232  1.00  0.00           C  
ATOM   3203  OG  SER   207      87.565  71.315  62.543  1.00  0.00           O  
ATOM   3204  H   SER   207      84.809  70.625  62.876  1.00  0.00           H  
ATOM   3205  HA  SER   207      86.263  68.373  63.356  1.00  0.00           H  
ATOM   3206  HB2 SER   207      87.987  69.415  62.006  1.00  0.00           H  
ATOM   3207  HB3 SER   207      86.432  69.964  61.390  1.00  0.00           H  
ATOM   3208  HG  SER   207      86.892  71.864  62.953  1.00  0.00           H  
ATOM   3209  N   ASP   208      87.146  70.207  65.785  1.00  0.00           N  
ATOM   3210  CA  ASP   208      87.921  70.227  67.038  1.00  0.00           C  
ATOM   3211  C   ASP   208      87.124  69.540  68.226  1.00  0.00           C  
ATOM   3212  O   ASP   208      87.554  69.554  69.397  1.00  0.00           O  
ATOM   3213  CB  ASP   208      88.393  71.634  67.371  1.00  0.00           C  
ATOM   3214  CG  ASP   208      87.242  72.629  67.701  1.00  0.00           C  
ATOM   3215  OD1 ASP   208      87.485  73.459  68.596  1.00  0.00           O  
ATOM   3216  OD2 ASP   208      86.152  72.691  67.143  1.00  0.00           O1-
ATOM   3217  H   ASP   208      86.445  70.925  65.670  1.00  0.00           H  
ATOM   3218  HA  ASP   208      88.838  69.638  66.997  1.00  0.00           H  
ATOM   3219  HB2 ASP   208      89.113  71.643  68.189  1.00  0.00           H  
ATOM   3220  HB3 ASP   208      88.845  72.041  66.466  1.00  0.00           H  
ATOM   3221  N   LYS   209      85.948  68.988  67.984  1.00  0.00           N  
ATOM   3222  CA  LYS   209      85.040  68.190  68.853  1.00  0.00           C  
ATOM   3223  C   LYS   209      84.860  66.722  68.403  1.00  0.00           C  
ATOM   3224  O   LYS   209      84.631  65.834  69.213  1.00  0.00           O  
ATOM   3225  CB  LYS   209      83.669  68.894  68.816  1.00  0.00           C  
ATOM   3226  CG  LYS   209      83.679  70.429  69.168  1.00  0.00           C  
ATOM   3227  CD  LYS   209      82.575  71.177  68.389  1.00  0.00           C  
ATOM   3228  CE  LYS   209      82.773  72.632  68.893  1.00  0.00           C  
ATOM   3229  NZ  LYS   209      83.738  73.455  68.115  1.00  0.00           N1+
ATOM   3230  H   LYS   209      85.558  69.145  67.066  1.00  0.00           H  
ATOM   3231  HA  LYS   209      85.452  68.133  69.860  1.00  0.00           H  
ATOM   3232  HB2 LYS   209      83.236  68.775  67.823  1.00  0.00           H  
ATOM   3233  HB3 LYS   209      82.993  68.393  69.508  1.00  0.00           H  
ATOM   3234  HG2 LYS   209      83.388  70.488  70.216  1.00  0.00           H  
ATOM   3235  HG3 LYS   209      84.657  70.908  69.116  1.00  0.00           H  
ATOM   3236  HD2 LYS   209      82.849  71.114  67.336  1.00  0.00           H  
ATOM   3237  HD3 LYS   209      81.648  70.677  68.671  1.00  0.00           H  
ATOM   3238  HE2 LYS   209      81.798  73.100  68.761  1.00  0.00           H  
ATOM   3239  HE3 LYS   209      83.028  72.604  69.952  1.00  0.00           H  
ATOM   3240  HZ1 LYS   209      83.793  74.426  68.390  1.00  0.00           H  
ATOM   3241  HZ2 LYS   209      84.639  72.999  68.139  1.00  0.00           H  
ATOM   3242  HZ3 LYS   209      83.491  73.307  67.147  1.00  0.00           H  
ATOM   3243  N   VAL   210      85.086  66.413  67.083  1.00  0.00           N  
ATOM   3244  CA  VAL   210      85.007  65.016  66.548  1.00  0.00           C  
ATOM   3245  C   VAL   210      86.194  64.634  65.553  1.00  0.00           C  
ATOM   3246  O   VAL   210      86.540  65.496  64.781  1.00  0.00           O  
ATOM   3247  CB  VAL   210      83.550  64.733  65.945  1.00  0.00           C  
ATOM   3248  CG1 VAL   210      82.996  65.715  64.918  1.00  0.00           C  
ATOM   3249  CG2 VAL   210      83.375  63.397  65.281  1.00  0.00           C  
ATOM   3250  H   VAL   210      85.078  67.208  66.461  1.00  0.00           H  
ATOM   3251  HA  VAL   210      85.112  64.327  67.386  1.00  0.00           H  
ATOM   3252  HB  VAL   210      82.979  64.740  66.873  1.00  0.00           H  
ATOM   3253 HG11 VAL   210      81.999  65.356  64.662  1.00  0.00           H  
ATOM   3254 HG12 VAL   210      82.922  66.663  65.451  1.00  0.00           H  
ATOM   3255 HG13 VAL   210      83.717  65.663  64.102  1.00  0.00           H  
ATOM   3256 HG21 VAL   210      83.704  63.477  64.245  1.00  0.00           H  
ATOM   3257 HG22 VAL   210      84.070  62.700  65.748  1.00  0.00           H  
ATOM   3258 HG23 VAL   210      82.352  63.030  65.371  1.00  0.00           H  
ATOM   3259  N   GLY   211      86.580  63.364  65.557  1.00  0.00           N  
ATOM   3260  CA  GLY   211      87.410  62.789  64.576  1.00  0.00           C  
ATOM   3261  C   GLY   211      86.687  61.589  63.852  1.00  0.00           C  
ATOM   3262  O   GLY   211      85.774  61.055  64.460  1.00  0.00           O  
ATOM   3263  H   GLY   211      86.206  62.811  66.314  1.00  0.00           H  
ATOM   3264  HA2 GLY   211      87.726  63.521  63.834  1.00  0.00           H  
ATOM   3265  HA3 GLY   211      88.384  62.406  64.881  1.00  0.00           H  
ATOM   3266  N   VAL   212      87.160  61.124  62.712  1.00  0.00           N  
ATOM   3267  CA  VAL   212      86.776  59.869  62.076  1.00  0.00           C  
ATOM   3268  C   VAL   212      87.909  59.057  61.467  1.00  0.00           C  
ATOM   3269  O   VAL   212      88.793  59.608  60.795  1.00  0.00           O  
ATOM   3270  CB  VAL   212      85.607  60.067  61.059  1.00  0.00           C  
ATOM   3271  CG1 VAL   212      84.766  58.810  60.782  1.00  0.00           C  
ATOM   3272  CG2 VAL   212      84.556  61.172  61.315  1.00  0.00           C  
ATOM   3273  H   VAL   212      87.977  61.557  62.306  1.00  0.00           H  
ATOM   3274  HA  VAL   212      86.377  59.177  62.818  1.00  0.00           H  
ATOM   3275  HB  VAL   212      86.054  60.346  60.105  1.00  0.00           H  
ATOM   3276 HG11 VAL   212      85.345  58.030  60.287  1.00  0.00           H  
ATOM   3277 HG12 VAL   212      84.285  58.404  61.672  1.00  0.00           H  
ATOM   3278 HG13 VAL   212      83.869  59.061  60.215  1.00  0.00           H  
ATOM   3279 HG21 VAL   212      85.081  62.124  61.389  1.00  0.00           H  
ATOM   3280 HG22 VAL   212      83.767  61.225  60.565  1.00  0.00           H  
ATOM   3281 HG23 VAL   212      84.069  61.004  62.276  1.00  0.00           H  
ATOM   3282  N   PHE   213      88.001  57.760  61.778  1.00  0.00           N  
ATOM   3283  CA  PHE   213      89.088  56.861  61.382  1.00  0.00           C  
ATOM   3284  C   PHE   213      88.633  55.728  60.449  1.00  0.00           C  
ATOM   3285  O   PHE   213      87.430  55.311  60.504  1.00  0.00           O  
ATOM   3286  CB  PHE   213      89.870  56.358  62.592  1.00  0.00           C  
ATOM   3287  CG  PHE   213      90.709  57.408  63.326  1.00  0.00           C  
ATOM   3288  CD1 PHE   213      92.152  57.469  63.210  1.00  0.00           C  
ATOM   3289  CD2 PHE   213      90.046  58.202  64.235  1.00  0.00           C  
ATOM   3290  CE1 PHE   213      92.880  58.449  63.911  1.00  0.00           C  
ATOM   3291  CE2 PHE   213      90.817  59.070  65.016  1.00  0.00           C  
ATOM   3292  CZ  PHE   213      92.204  59.160  64.881  1.00  0.00           C  
ATOM   3293  H   PHE   213      87.180  57.356  62.204  1.00  0.00           H  
ATOM   3294  HA  PHE   213      89.821  57.332  60.728  1.00  0.00           H  
ATOM   3295  HB2 PHE   213      89.131  55.987  63.302  1.00  0.00           H  
ATOM   3296  HB3 PHE   213      90.549  55.551  62.316  1.00  0.00           H  
ATOM   3297  HD1 PHE   213      92.597  56.749  62.540  1.00  0.00           H  
ATOM   3298  HD2 PHE   213      89.017  58.080  64.541  1.00  0.00           H  
ATOM   3299  HE1 PHE   213      93.956  58.359  63.912  1.00  0.00           H  
ATOM   3300  HE2 PHE   213      90.350  59.642  65.805  1.00  0.00           H  
ATOM   3301  HZ  PHE   213      92.565  59.920  65.558  1.00  0.00           H  
ATOM   3302  N   TYR   214      89.544  55.144  59.626  1.00  0.00           N  
ATOM   3303  CA  TYR   214      89.335  54.094  58.708  1.00  0.00           C  
ATOM   3304  C   TYR   214      90.543  53.133  58.672  1.00  0.00           C  
ATOM   3305  O   TYR   214      91.600  53.497  59.097  1.00  0.00           O  
ATOM   3306  CB  TYR   214      89.019  54.737  57.354  1.00  0.00           C  
ATOM   3307  CG  TYR   214      88.511  53.698  56.370  1.00  0.00           C  
ATOM   3308  CD1 TYR   214      87.422  52.782  56.746  1.00  0.00           C  
ATOM   3309  CD2 TYR   214      89.146  53.637  55.119  1.00  0.00           C  
ATOM   3310  CE1 TYR   214      87.086  51.769  55.801  1.00  0.00           C  
ATOM   3311  CE2 TYR   214      88.792  52.590  54.201  1.00  0.00           C  
ATOM   3312  CZ  TYR   214      87.787  51.685  54.549  1.00  0.00           C  
ATOM   3313  OH  TYR   214      87.521  50.753  53.588  1.00  0.00           O  
ATOM   3314  H   TYR   214      90.469  55.517  59.789  1.00  0.00           H  
ATOM   3315  HA  TYR   214      88.526  53.479  59.104  1.00  0.00           H  
ATOM   3316  HB2 TYR   214      88.375  55.617  57.330  1.00  0.00           H  
ATOM   3317  HB3 TYR   214      89.970  55.045  56.920  1.00  0.00           H  
ATOM   3318  HD1 TYR   214      86.948  52.958  57.700  1.00  0.00           H  
ATOM   3319  HD2 TYR   214      89.861  54.395  54.835  1.00  0.00           H  
ATOM   3320  HE1 TYR   214      86.255  51.128  56.057  1.00  0.00           H  
ATOM   3321  HE2 TYR   214      89.264  52.501  53.233  1.00  0.00           H  
ATOM   3322  HH  TYR   214      87.888  51.034  52.747  1.00  0.00           H  
ATOM   3323  N   VAL   215      90.368  51.884  58.186  1.00  0.00           N  
ATOM   3324  CA  VAL   215      91.410  50.913  57.949  1.00  0.00           C  
ATOM   3325  C   VAL   215      92.015  50.889  56.553  1.00  0.00           C  
ATOM   3326  O   VAL   215      91.443  51.058  55.474  1.00  0.00           O  
ATOM   3327  CB  VAL   215      90.931  49.467  58.210  1.00  0.00           C  
ATOM   3328  CG1 VAL   215      89.782  48.871  57.351  1.00  0.00           C  
ATOM   3329  CG2 VAL   215      92.048  48.449  58.102  1.00  0.00           C  
ATOM   3330  H   VAL   215      89.440  51.666  57.852  1.00  0.00           H  
ATOM   3331  HA  VAL   215      92.177  51.138  58.690  1.00  0.00           H  
ATOM   3332  HB  VAL   215      90.646  49.440  59.261  1.00  0.00           H  
ATOM   3333 HG11 VAL   215      89.809  47.789  57.481  1.00  0.00           H  
ATOM   3334 HG12 VAL   215      88.813  49.238  57.690  1.00  0.00           H  
ATOM   3335 HG13 VAL   215      89.804  49.125  56.291  1.00  0.00           H  
ATOM   3336 HG21 VAL   215      92.434  48.310  57.093  1.00  0.00           H  
ATOM   3337 HG22 VAL   215      92.844  48.791  58.765  1.00  0.00           H  
ATOM   3338 HG23 VAL   215      91.764  47.442  58.408  1.00  0.00           H  
ATOM   3339  N   GLU   216      93.345  50.724  56.613  1.00  0.00           N  
ATOM   3340  CA  GLU   216      94.285  50.516  55.510  1.00  0.00           C  
ATOM   3341  C   GLU   216      95.239  49.281  55.733  1.00  0.00           C  
ATOM   3342  O   GLU   216      95.708  49.053  56.853  1.00  0.00           O  
ATOM   3343  CB  GLU   216      95.097  51.828  55.300  1.00  0.00           C  
ATOM   3344  CG  GLU   216      96.174  51.870  54.214  1.00  0.00           C  
ATOM   3345  CD  GLU   216      95.709  51.578  52.775  1.00  0.00           C  
ATOM   3346  OE1 GLU   216      94.811  50.748  52.612  1.00  0.00           O  
ATOM   3347  OE2 GLU   216      96.041  52.312  51.814  1.00  0.00           O1-
ATOM   3348  H   GLU   216      93.735  50.573  57.532  1.00  0.00           H  
ATOM   3349  HA  GLU   216      93.715  50.174  54.646  1.00  0.00           H  
ATOM   3350  HB2 GLU   216      94.410  52.637  55.052  1.00  0.00           H  
ATOM   3351  HB3 GLU   216      95.619  52.064  56.227  1.00  0.00           H  
ATOM   3352  HG2 GLU   216      96.604  52.872  54.199  1.00  0.00           H  
ATOM   3353  HG3 GLU   216      97.045  51.260  54.452  1.00  0.00           H  
ATOM   3354  N   ASN   217      95.421  48.557  54.620  1.00  0.00           N  
ATOM   3355  CA  ASN   217      96.218  47.332  54.471  1.00  0.00           C  
ATOM   3356  C   ASN   217      95.644  46.260  55.371  1.00  0.00           C  
ATOM   3357  O   ASN   217      96.408  45.674  56.132  1.00  0.00           O  
ATOM   3358  CB  ASN   217      97.742  47.724  54.613  1.00  0.00           C  
ATOM   3359  CG  ASN   217      98.136  48.534  53.346  1.00  0.00           C  
ATOM   3360  ND2 ASN   217      98.969  49.602  53.427  1.00  0.00           N  
ATOM   3361  OD1 ASN   217      97.781  48.192  52.193  1.00  0.00           O  
ATOM   3362  H   ASN   217      94.847  48.763  53.815  1.00  0.00           H  
ATOM   3363  HA  ASN   217      96.178  46.884  53.478  1.00  0.00           H  
ATOM   3364  HB2 ASN   217      97.927  48.252  55.548  1.00  0.00           H  
ATOM   3365  HB3 ASN   217      98.382  46.841  54.605  1.00  0.00           H  
ATOM   3366 HD21 ASN   217      99.153  50.210  52.643  1.00  0.00           H  
ATOM   3367 HD22 ASN   217      99.429  49.772  54.310  1.00  0.00           H  
ATOM   3368  N   PRO   218      94.305  45.921  55.364  1.00  0.00           N  
ATOM   3369  CA  PRO   218      93.652  44.978  56.190  1.00  0.00           C  
ATOM   3370  C   PRO   218      94.099  43.461  56.042  1.00  0.00           C  
ATOM   3371  O   PRO   218      94.244  42.936  54.887  1.00  0.00           O  
ATOM   3372  CB  PRO   218      92.159  44.966  55.921  1.00  0.00           C  
ATOM   3373  CG  PRO   218      92.137  45.560  54.479  1.00  0.00           C  
ATOM   3374  CD  PRO   218      93.293  46.486  54.359  1.00  0.00           C  
ATOM   3375  HA  PRO   218      93.840  45.314  57.210  1.00  0.00           H  
ATOM   3376  HB2 PRO   218      91.674  43.994  56.009  1.00  0.00           H  
ATOM   3377  HB3 PRO   218      91.637  45.678  56.562  1.00  0.00           H  
ATOM   3378  HG2 PRO   218      92.402  44.725  53.831  1.00  0.00           H  
ATOM   3379  HG3 PRO   218      91.213  46.013  54.119  1.00  0.00           H  
ATOM   3380  HD2 PRO   218      93.621  46.419  53.322  1.00  0.00           H  
ATOM   3381  HD3 PRO   218      92.945  47.432  54.772  1.00  0.00           H  
ATOM   3382  N   ALA   219      94.145  42.762  57.146  1.00  0.00           N  
ATOM   3383  CA  ALA   219      94.603  41.366  57.247  1.00  0.00           C  
ATOM   3384  C   ALA   219      96.031  41.107  56.824  1.00  0.00           C  
ATOM   3385  O   ALA   219      96.645  40.184  57.379  1.00  0.00           O  
ATOM   3386  CB  ALA   219      93.492  40.446  56.658  1.00  0.00           C  
ATOM   3387  H   ALA   219      93.815  43.181  58.003  1.00  0.00           H  
ATOM   3388  HA  ALA   219      94.480  41.097  58.296  1.00  0.00           H  
ATOM   3389  HB1 ALA   219      93.505  40.469  55.568  1.00  0.00           H  
ATOM   3390  HB2 ALA   219      93.730  39.428  56.964  1.00  0.00           H  
ATOM   3391  HB3 ALA   219      92.511  40.448  57.132  1.00  0.00           H  
ATOM   3392  N   ALA   220      96.641  41.809  55.917  1.00  0.00           N  
ATOM   3393  CA  ALA   220      98.073  41.827  55.910  1.00  0.00           C  
ATOM   3394  C   ALA   220      98.669  43.258  55.770  1.00  0.00           C  
ATOM   3395  O   ALA   220      98.693  43.749  54.678  1.00  0.00           O  
ATOM   3396  CB  ALA   220      98.633  40.817  54.860  1.00  0.00           C  
ATOM   3397  H   ALA   220      96.150  42.558  55.451  1.00  0.00           H  
ATOM   3398  HA  ALA   220      98.430  41.444  56.866  1.00  0.00           H  
ATOM   3399  HB1 ALA   220      98.424  41.092  53.826  1.00  0.00           H  
ATOM   3400  HB2 ALA   220      99.716  40.736  54.950  1.00  0.00           H  
ATOM   3401  HB3 ALA   220      98.232  39.835  55.109  1.00  0.00           H  
ATOM   3402  N   GLY   221      99.084  43.939  56.923  1.00  0.00           N  
ATOM   3403  CA  GLY   221      99.671  45.257  56.946  1.00  0.00           C  
ATOM   3404  C   GLY   221      98.921  46.274  57.781  1.00  0.00           C  
ATOM   3405  O   GLY   221      99.288  47.439  57.922  1.00  0.00           O  
ATOM   3406  H   GLY   221      99.126  43.459  57.811  1.00  0.00           H  
ATOM   3407  HA2 GLY   221     100.661  45.204  57.397  1.00  0.00           H  
ATOM   3408  HA3 GLY   221      99.802  45.716  55.966  1.00  0.00           H  
ATOM   3409  N   GLN   222      97.999  45.759  58.640  1.00  0.00           N  
ATOM   3410  CA  GLN   222      96.787  46.410  59.096  1.00  0.00           C  
ATOM   3411  C   GLN   222      97.018  47.552  60.028  1.00  0.00           C  
ATOM   3412  O   GLN   222      97.546  47.393  61.200  1.00  0.00           O  
ATOM   3413  CB  GLN   222      95.764  45.356  59.510  1.00  0.00           C  
ATOM   3414  CG  GLN   222      94.489  45.976  60.242  1.00  0.00           C  
ATOM   3415  CD  GLN   222      93.140  45.139  60.066  1.00  0.00           C  
ATOM   3416  NE2 GLN   222      92.107  45.395  60.759  1.00  0.00           N  
ATOM   3417  OE1 GLN   222      92.957  44.290  59.240  1.00  0.00           O  
ATOM   3418  H   GLN   222      97.922  44.754  58.694  1.00  0.00           H  
ATOM   3419  HA  GLN   222      96.326  46.867  58.220  1.00  0.00           H  
ATOM   3420  HB2 GLN   222      95.604  44.814  58.578  1.00  0.00           H  
ATOM   3421  HB3 GLN   222      96.230  44.598  60.139  1.00  0.00           H  
ATOM   3422  HG2 GLN   222      94.751  46.129  61.288  1.00  0.00           H  
ATOM   3423  HG3 GLN   222      94.199  46.980  59.931  1.00  0.00           H  
ATOM   3424 HE21 GLN   222      91.230  44.991  60.466  1.00  0.00           H  
ATOM   3425 HE22 GLN   222      92.099  46.168  61.410  1.00  0.00           H  
ATOM   3426  N   ARG   223      96.675  48.799  59.572  1.00  0.00           N  
ATOM   3427  CA  ARG   223      96.818  50.110  60.348  1.00  0.00           C  
ATOM   3428  C   ARG   223      95.494  50.930  60.112  1.00  0.00           C  
ATOM   3429  O   ARG   223      94.779  50.718  59.166  1.00  0.00           O  
ATOM   3430  CB  ARG   223      98.065  50.731  59.862  1.00  0.00           C  
ATOM   3431  CG  ARG   223      98.191  50.961  58.412  1.00  0.00           C  
ATOM   3432  CD  ARG   223      99.504  51.734  58.123  1.00  0.00           C  
ATOM   3433  NE  ARG   223      99.866  51.799  56.712  1.00  0.00           N  
ATOM   3434  CZ  ARG   223      99.629  52.727  55.810  1.00  0.00           C  
ATOM   3435  NH1 ARG   223      98.927  53.841  56.053  1.00  0.00           N1+
ATOM   3436  NH2 ARG   223      99.962  52.440  54.549  1.00  0.00           N  
ATOM   3437  H   ARG   223      96.268  48.815  58.648  1.00  0.00           H  
ATOM   3438  HA  ARG   223      96.899  49.904  61.415  1.00  0.00           H  
ATOM   3439  HB2 ARG   223      98.199  51.675  60.391  1.00  0.00           H  
ATOM   3440  HB3 ARG   223      98.912  50.103  60.138  1.00  0.00           H  
ATOM   3441  HG2 ARG   223      98.160  50.016  57.871  1.00  0.00           H  
ATOM   3442  HG3 ARG   223      97.381  51.618  58.095  1.00  0.00           H  
ATOM   3443  HD2 ARG   223      99.466  52.755  58.503  1.00  0.00           H  
ATOM   3444  HD3 ARG   223     100.348  51.190  58.547  1.00  0.00           H  
ATOM   3445  HE  ARG   223     100.525  51.068  56.485  1.00  0.00           H  
ATOM   3446 HH11 ARG   223      98.690  54.115  56.996  1.00  0.00           H  
ATOM   3447 HH12 ARG   223      98.529  54.435  55.339  1.00  0.00           H  
ATOM   3448 HH21 ARG   223     100.527  51.623  54.366  1.00  0.00           H  
ATOM   3449 HH22 ARG   223     100.000  53.224  53.914  1.00  0.00           H  
ATOM   3450  N   TYR   224      95.323  51.983  60.961  1.00  0.00           N  
ATOM   3451  CA  TYR   224      94.198  52.797  61.098  1.00  0.00           C  
ATOM   3452  C   TYR   224      94.653  54.179  60.874  1.00  0.00           C  
ATOM   3453  O   TYR   224      95.617  54.699  61.493  1.00  0.00           O  
ATOM   3454  CB  TYR   224      93.703  52.536  62.587  1.00  0.00           C  
ATOM   3455  CG  TYR   224      93.226  51.179  62.851  1.00  0.00           C  
ATOM   3456  CD1 TYR   224      91.891  50.802  62.483  1.00  0.00           C  
ATOM   3457  CD2 TYR   224      93.983  50.172  63.549  1.00  0.00           C  
ATOM   3458  CE1 TYR   224      91.433  49.522  62.718  1.00  0.00           C  
ATOM   3459  CE2 TYR   224      93.504  48.811  63.680  1.00  0.00           C  
ATOM   3460  CZ  TYR   224      92.169  48.490  63.263  1.00  0.00           C  
ATOM   3461  OH  TYR   224      91.771  47.226  63.498  1.00  0.00           O  
ATOM   3462  H   TYR   224      96.047  52.115  61.652  1.00  0.00           H  
ATOM   3463  HA  TYR   224      93.410  52.475  60.417  1.00  0.00           H  
ATOM   3464  HB2 TYR   224      94.464  52.841  63.306  1.00  0.00           H  
ATOM   3465  HB3 TYR   224      92.859  53.203  62.760  1.00  0.00           H  
ATOM   3466  HD1 TYR   224      91.249  51.534  62.016  1.00  0.00           H  
ATOM   3467  HD2 TYR   224      94.952  50.393  63.972  1.00  0.00           H  
ATOM   3468  HE1 TYR   224      90.410  49.368  62.410  1.00  0.00           H  
ATOM   3469  HE2 TYR   224      94.125  48.125  64.238  1.00  0.00           H  
ATOM   3470  HH  TYR   224      90.867  47.052  63.224  1.00  0.00           H  
ATOM   3471  N   ILE   225      94.047  54.781  59.789  1.00  0.00           N  
ATOM   3472  CA  ILE   225      94.354  56.158  59.274  1.00  0.00           C  
ATOM   3473  C   ILE   225      93.267  57.173  59.612  1.00  0.00           C  
ATOM   3474  O   ILE   225      92.034  56.838  59.727  1.00  0.00           O  
ATOM   3475  CB  ILE   225      94.427  56.067  57.719  1.00  0.00           C  
ATOM   3476  CG1 ILE   225      94.969  57.325  56.969  1.00  0.00           C  
ATOM   3477  CG2 ILE   225      93.194  55.500  56.966  1.00  0.00           C  
ATOM   3478  CD1 ILE   225      95.734  57.009  55.701  1.00  0.00           C  
ATOM   3479  H   ILE   225      93.303  54.297  59.307  1.00  0.00           H  
ATOM   3480  HA  ILE   225      95.343  56.575  59.463  1.00  0.00           H  
ATOM   3481  HB  ILE   225      95.140  55.263  57.536  1.00  0.00           H  
ATOM   3482 HG12 ILE   225      94.162  58.043  56.822  1.00  0.00           H  
ATOM   3483 HG13 ILE   225      95.774  57.681  57.613  1.00  0.00           H  
ATOM   3484 HG21 ILE   225      92.753  54.560  57.298  1.00  0.00           H  
ATOM   3485 HG22 ILE   225      92.394  56.236  57.045  1.00  0.00           H  
ATOM   3486 HG23 ILE   225      93.468  55.313  55.928  1.00  0.00           H  
ATOM   3487 HD11 ILE   225      95.112  56.536  54.940  1.00  0.00           H  
ATOM   3488 HD12 ILE   225      96.017  57.978  55.288  1.00  0.00           H  
ATOM   3489 HD13 ILE   225      96.595  56.360  55.859  1.00  0.00           H  
ATOM   3490  N   HIE   226      93.673  58.406  59.822  1.00  0.00           N  
ATOM   3491  CA  HIE   226      92.711  59.452  60.178  1.00  0.00           C  
ATOM   3492  C   HIE   226      92.064  59.978  58.891  1.00  0.00           C  
ATOM   3493  O   HIE   226      92.864  60.247  57.957  1.00  0.00           O  
ATOM   3494  CB  HIE   226      93.403  60.497  61.056  1.00  0.00           C  
ATOM   3495  CG  HIE   226      92.506  61.755  61.327  1.00  0.00           C  
ATOM   3496  CD2 HIE   226      91.649  61.995  62.334  1.00  0.00           C  
ATOM   3497  ND1 HIE   226      92.599  62.932  60.534  1.00  0.00           N  
ATOM   3498  CE1 HIE   226      91.855  63.880  61.178  1.00  0.00           C  
ATOM   3499  NE2 HIE   226      91.347  63.330  62.288  1.00  0.00           N  
ATOM   3500  H   HIE   226      94.641  58.694  59.811  1.00  0.00           H  
ATOM   3501  HA  HIE   226      91.900  59.053  60.788  1.00  0.00           H  
ATOM   3502  HB2 HIE   226      93.501  60.118  62.073  1.00  0.00           H  
ATOM   3503  HB3 HIE   226      94.373  60.741  60.622  1.00  0.00           H  
ATOM   3504  HD2 HIE   226      91.471  61.314  63.154  1.00  0.00           H  
ATOM   3505  HE1 HIE   226      91.706  64.892  60.831  1.00  0.00           H  
ATOM   3506  HE2 HIE   226      90.818  63.720  63.055  1.00  0.00           H  
ATOM   3507  N   ILE   227      90.771  60.322  58.848  1.00  0.00           N  
ATOM   3508  CA  ILE   227      90.188  60.776  57.586  1.00  0.00           C  
ATOM   3509  C   ILE   227      89.375  62.088  57.754  1.00  0.00           C  
ATOM   3510  O   ILE   227      89.341  62.757  56.758  1.00  0.00           O  
ATOM   3511  CB  ILE   227      89.338  59.701  56.925  1.00  0.00           C  
ATOM   3512  CG1 ILE   227      88.004  59.487  57.735  1.00  0.00           C  
ATOM   3513  CG2 ILE   227      90.174  58.433  56.673  1.00  0.00           C  
ATOM   3514  CD1 ILE   227      86.880  58.814  56.923  1.00  0.00           C  
ATOM   3515  H   ILE   227      90.201  60.034  59.631  1.00  0.00           H  
ATOM   3516  HA  ILE   227      90.929  61.124  56.866  1.00  0.00           H  
ATOM   3517  HB  ILE   227      89.143  60.122  55.939  1.00  0.00           H  
ATOM   3518 HG12 ILE   227      88.130  58.937  58.667  1.00  0.00           H  
ATOM   3519 HG13 ILE   227      87.533  60.390  58.125  1.00  0.00           H  
ATOM   3520 HG21 ILE   227      91.152  58.756  56.318  1.00  0.00           H  
ATOM   3521 HG22 ILE   227      90.331  57.840  57.575  1.00  0.00           H  
ATOM   3522 HG23 ILE   227      89.642  57.870  55.906  1.00  0.00           H  
ATOM   3523 HD11 ILE   227      86.791  59.292  55.948  1.00  0.00           H  
ATOM   3524 HD12 ILE   227      87.079  57.774  56.662  1.00  0.00           H  
ATOM   3525 HD13 ILE   227      85.995  58.991  57.534  1.00  0.00           H  
ATOM   3526  N   LEU   228      88.810  62.443  58.890  1.00  0.00           N  
ATOM   3527  CA  LEU   228      87.995  63.599  59.108  1.00  0.00           C  
ATOM   3528  C   LEU   228      88.171  64.171  60.502  1.00  0.00           C  
ATOM   3529  O   LEU   228      88.540  63.404  61.404  1.00  0.00           O  
ATOM   3530  CB  LEU   228      86.517  63.292  58.794  1.00  0.00           C  
ATOM   3531  CG  LEU   228      86.180  63.037  57.305  1.00  0.00           C  
ATOM   3532  CD1 LEU   228      84.742  62.571  57.175  1.00  0.00           C  
ATOM   3533  CD2 LEU   228      86.327  64.389  56.498  1.00  0.00           C  
ATOM   3534  H   LEU   228      89.042  61.806  59.639  1.00  0.00           H  
ATOM   3535  HA  LEU   228      88.362  64.388  58.451  1.00  0.00           H  
ATOM   3536  HB2 LEU   228      86.205  62.493  59.467  1.00  0.00           H  
ATOM   3537  HB3 LEU   228      85.835  64.054  59.171  1.00  0.00           H  
ATOM   3538  HG  LEU   228      86.801  62.273  56.839  1.00  0.00           H  
ATOM   3539 HD11 LEU   228      84.549  62.256  56.150  1.00  0.00           H  
ATOM   3540 HD12 LEU   228      84.543  61.731  57.841  1.00  0.00           H  
ATOM   3541 HD13 LEU   228      84.006  63.320  57.466  1.00  0.00           H  
ATOM   3542 HD21 LEU   228      85.722  64.254  55.602  1.00  0.00           H  
ATOM   3543 HD22 LEU   228      85.910  65.294  56.940  1.00  0.00           H  
ATOM   3544 HD23 LEU   228      87.356  64.471  56.149  1.00  0.00           H  
ATOM   3545  N   GLY   229      88.022  65.441  60.821  1.00  0.00           N  
ATOM   3546  CA  GLY   229      88.473  66.062  62.067  1.00  0.00           C  
ATOM   3547  C   GLY   229      89.616  67.101  61.879  1.00  0.00           C  
ATOM   3548  O   GLY   229      89.592  67.779  60.861  1.00  0.00           O  
ATOM   3549  H   GLY   229      87.813  66.122  60.105  1.00  0.00           H  
ATOM   3550  HA2 GLY   229      87.628  66.628  62.460  1.00  0.00           H  
ATOM   3551  HA3 GLY   229      88.801  65.360  62.834  1.00  0.00           H  
ATOM   3552  N   ARG   230      90.529  67.186  62.868  1.00  0.00           N  
ATOM   3553  CA  ARG   230      91.531  68.229  62.857  1.00  0.00           C  
ATOM   3554  C   ARG   230      92.304  68.123  61.512  1.00  0.00           C  
ATOM   3555  O   ARG   230      92.777  67.031  61.122  1.00  0.00           O  
ATOM   3556  CB  ARG   230      92.445  68.177  64.044  1.00  0.00           C  
ATOM   3557  CG  ARG   230      91.556  68.655  65.242  1.00  0.00           C  
ATOM   3558  CD  ARG   230      92.220  68.947  66.583  1.00  0.00           C  
ATOM   3559  NE  ARG   230      93.060  67.771  66.970  1.00  0.00           N  
ATOM   3560  CZ  ARG   230      92.872  66.943  67.971  1.00  0.00           C  
ATOM   3561  NH1 ARG   230      91.899  67.089  68.828  1.00  0.00           N1+
ATOM   3562  NH2 ARG   230      93.720  65.912  68.068  1.00  0.00           N  
ATOM   3563  H   ARG   230      90.406  66.565  63.656  1.00  0.00           H  
ATOM   3564  HA  ARG   230      91.053  69.201  62.742  1.00  0.00           H  
ATOM   3565  HB2 ARG   230      92.737  67.162  64.314  1.00  0.00           H  
ATOM   3566  HB3 ARG   230      93.342  68.789  63.951  1.00  0.00           H  
ATOM   3567  HG2 ARG   230      91.090  69.612  65.010  1.00  0.00           H  
ATOM   3568  HG3 ARG   230      90.740  67.940  65.354  1.00  0.00           H  
ATOM   3569  HD2 ARG   230      92.833  69.849  66.618  1.00  0.00           H  
ATOM   3570  HD3 ARG   230      91.402  69.094  67.288  1.00  0.00           H  
ATOM   3571  HE  ARG   230      93.822  67.414  66.411  1.00  0.00           H  
ATOM   3572 HH11 ARG   230      91.368  67.947  68.788  1.00  0.00           H  
ATOM   3573 HH12 ARG   230      91.964  66.399  69.562  1.00  0.00           H  
ATOM   3574 HH21 ARG   230      94.270  65.744  67.237  1.00  0.00           H  
ATOM   3575 HH22 ARG   230      93.583  65.177  68.747  1.00  0.00           H  
ATOM   3576  N   ARG   231      92.368  69.220  60.707  1.00  0.00           N  
ATOM   3577  CA  ARG   231      92.981  69.415  59.410  1.00  0.00           C  
ATOM   3578  C   ARG   231      92.412  68.487  58.289  1.00  0.00           C  
ATOM   3579  O   ARG   231      93.097  68.387  57.251  1.00  0.00           O  
ATOM   3580  CB  ARG   231      94.538  69.409  59.503  1.00  0.00           C  
ATOM   3581  CG  ARG   231      95.051  70.536  60.458  1.00  0.00           C  
ATOM   3582  CD  ARG   231      96.546  70.814  60.255  1.00  0.00           C  
ATOM   3583  NE  ARG   231      96.980  71.821  61.255  1.00  0.00           N  
ATOM   3584  CZ  ARG   231      98.142  72.457  61.314  1.00  0.00           C  
ATOM   3585  NH1 ARG   231      99.056  72.322  60.439  1.00  0.00           N1+
ATOM   3586  NH2 ARG   231      98.372  73.221  62.339  1.00  0.00           N  
ATOM   3587  H   ARG   231      91.771  69.984  60.991  1.00  0.00           H  
ATOM   3588  HA  ARG   231      92.662  70.410  59.102  1.00  0.00           H  
ATOM   3589  HB2 ARG   231      94.851  68.478  59.976  1.00  0.00           H  
ATOM   3590  HB3 ARG   231      95.053  69.480  58.545  1.00  0.00           H  
ATOM   3591  HG2 ARG   231      94.345  71.365  60.397  1.00  0.00           H  
ATOM   3592  HG3 ARG   231      94.935  70.106  61.453  1.00  0.00           H  
ATOM   3593  HD2 ARG   231      97.106  69.891  60.409  1.00  0.00           H  
ATOM   3594  HD3 ARG   231      96.733  71.065  59.210  1.00  0.00           H  
ATOM   3595  HE  ARG   231      96.353  71.960  62.035  1.00  0.00           H  
ATOM   3596 HH11 ARG   231      99.126  71.593  59.744  1.00  0.00           H  
ATOM   3597 HH12 ARG   231      99.797  73.004  60.358  1.00  0.00           H  
ATOM   3598 HH21 ARG   231      97.649  73.367  63.028  1.00  0.00           H  
ATOM   3599 HH22 ARG   231      99.259  73.693  62.441  1.00  0.00           H  
ATOM   3600  N   LYS   232      91.243  67.807  58.457  1.00  0.00           N  
ATOM   3601  CA  LYS   232      90.507  67.112  57.397  1.00  0.00           C  
ATOM   3602  C   LYS   232      88.989  67.342  57.553  1.00  0.00           C  
ATOM   3603  O   LYS   232      88.422  66.902  58.538  1.00  0.00           O  
ATOM   3604  CB  LYS   232      90.849  65.538  57.310  1.00  0.00           C  
ATOM   3605  CG  LYS   232      92.355  65.286  57.167  1.00  0.00           C  
ATOM   3606  CD  LYS   232      92.623  63.772  57.045  1.00  0.00           C  
ATOM   3607  CE  LYS   232      94.066  63.555  56.790  1.00  0.00           C  
ATOM   3608  NZ  LYS   232      94.363  62.165  56.363  1.00  0.00           N1+
ATOM   3609  H   LYS   232      90.821  67.946  59.365  1.00  0.00           H  
ATOM   3610  HA  LYS   232      90.795  67.635  56.486  1.00  0.00           H  
ATOM   3611  HB2 LYS   232      90.455  65.081  58.218  1.00  0.00           H  
ATOM   3612  HB3 LYS   232      90.367  65.054  56.461  1.00  0.00           H  
ATOM   3613  HG2 LYS   232      92.664  65.848  56.285  1.00  0.00           H  
ATOM   3614  HG3 LYS   232      92.866  65.591  58.080  1.00  0.00           H  
ATOM   3615  HD2 LYS   232      92.299  63.130  57.865  1.00  0.00           H  
ATOM   3616  HD3 LYS   232      92.023  63.476  56.185  1.00  0.00           H  
ATOM   3617  HE2 LYS   232      94.441  64.200  55.996  1.00  0.00           H  
ATOM   3618  HE3 LYS   232      94.589  63.738  57.728  1.00  0.00           H  
ATOM   3619  HZ1 LYS   232      95.336  61.894  56.358  1.00  0.00           H  
ATOM   3620  HZ2 LYS   232      93.850  61.543  56.971  1.00  0.00           H  
ATOM   3621  HZ3 LYS   232      93.934  62.039  55.458  1.00  0.00           H  
ATOM   3622  N   LEU   233      88.287  67.944  56.493  1.00  0.00           N  
ATOM   3623  CA  LEU   233      86.876  68.254  56.568  1.00  0.00           C  
ATOM   3624  C   LEU   233      86.083  67.660  55.351  1.00  0.00           C  
ATOM   3625  O   LEU   233      84.861  67.800  55.236  1.00  0.00           O  
ATOM   3626  CB  LEU   233      86.727  69.836  56.500  1.00  0.00           C  
ATOM   3627  CG  LEU   233      87.679  70.611  57.374  1.00  0.00           C  
ATOM   3628  CD1 LEU   233      87.580  72.049  57.254  1.00  0.00           C  
ATOM   3629  CD2 LEU   233      87.399  70.354  58.800  1.00  0.00           C  
ATOM   3630  H   LEU   233      88.738  68.397  55.711  1.00  0.00           H  
ATOM   3631  HA  LEU   233      86.436  67.788  57.450  1.00  0.00           H  
ATOM   3632  HB2 LEU   233      86.950  70.106  55.468  1.00  0.00           H  
ATOM   3633  HB3 LEU   233      85.712  70.044  56.837  1.00  0.00           H  
ATOM   3634  HG  LEU   233      88.735  70.493  57.129  1.00  0.00           H  
ATOM   3635 HD11 LEU   233      87.776  72.381  56.235  1.00  0.00           H  
ATOM   3636 HD12 LEU   233      86.650  72.463  57.642  1.00  0.00           H  
ATOM   3637 HD13 LEU   233      88.444  72.513  57.730  1.00  0.00           H  
ATOM   3638 HD21 LEU   233      87.575  69.301  59.017  1.00  0.00           H  
ATOM   3639 HD22 LEU   233      88.195  70.835  59.369  1.00  0.00           H  
ATOM   3640 HD23 LEU   233      86.454  70.785  59.130  1.00  0.00           H  
ATOM   3641  N   TYR   234      86.854  67.001  54.440  1.00  0.00           N  
ATOM   3642  CA  TYR   234      86.611  66.697  53.035  1.00  0.00           C  
ATOM   3643  C   TYR   234      87.320  65.459  52.680  1.00  0.00           C  
ATOM   3644  O   TYR   234      88.565  65.506  52.591  1.00  0.00           O  
ATOM   3645  CB  TYR   234      86.940  67.876  52.139  1.00  0.00           C  
ATOM   3646  CG  TYR   234      86.336  67.731  50.740  1.00  0.00           C  
ATOM   3647  CD1 TYR   234      87.203  67.259  49.768  1.00  0.00           C  
ATOM   3648  CD2 TYR   234      85.215  68.424  50.378  1.00  0.00           C  
ATOM   3649  CE1 TYR   234      86.886  67.409  48.416  1.00  0.00           C  
ATOM   3650  CE2 TYR   234      84.851  68.577  49.003  1.00  0.00           C  
ATOM   3651  CZ  TYR   234      85.689  68.043  47.999  1.00  0.00           C  
ATOM   3652  OH  TYR   234      85.384  68.105  46.685  1.00  0.00           O  
ATOM   3653  H   TYR   234      87.825  67.077  54.707  1.00  0.00           H  
ATOM   3654  HA  TYR   234      85.560  66.452  52.882  1.00  0.00           H  
ATOM   3655  HB2 TYR   234      86.546  68.816  52.526  1.00  0.00           H  
ATOM   3656  HB3 TYR   234      88.010  68.035  52.005  1.00  0.00           H  
ATOM   3657  HD1 TYR   234      88.133  66.770  50.017  1.00  0.00           H  
ATOM   3658  HD2 TYR   234      84.675  68.965  51.141  1.00  0.00           H  
ATOM   3659  HE1 TYR   234      87.515  67.076  47.603  1.00  0.00           H  
ATOM   3660  HE2 TYR   234      83.990  69.194  48.791  1.00  0.00           H  
ATOM   3661  HH  TYR   234      84.584  68.593  46.477  1.00  0.00           H  
ATOM   3662  N   HIE   235      86.595  64.413  52.353  1.00  0.00           N  
ATOM   3663  CA  HIE   235      87.162  63.029  52.174  1.00  0.00           C  
ATOM   3664  C   HIE   235      86.422  62.329  50.977  1.00  0.00           C  
ATOM   3665  O   HIE   235      85.252  62.053  51.106  1.00  0.00           O  
ATOM   3666  CB  HIE   235      87.187  62.220  53.440  1.00  0.00           C  
ATOM   3667  CG  HIE   235      87.915  60.931  53.349  1.00  0.00           C  
ATOM   3668  CD2 HIE   235      87.226  59.713  53.200  1.00  0.00           C  
ATOM   3669  ND1 HIE   235      89.290  60.688  53.235  1.00  0.00           N  
ATOM   3670  CE1 HIE   235      89.383  59.385  53.029  1.00  0.00           C  
ATOM   3671  NE2 HIE   235      88.192  58.736  53.055  1.00  0.00           N  
ATOM   3672  H   HIE   235      85.600  64.362  52.521  1.00  0.00           H  
ATOM   3673  HA  HIE   235      88.175  63.294  51.872  1.00  0.00           H  
ATOM   3674  HB2 HIE   235      87.706  62.867  54.147  1.00  0.00           H  
ATOM   3675  HB3 HIE   235      86.187  62.010  53.818  1.00  0.00           H  
ATOM   3676  HD2 HIE   235      86.158  59.592  53.102  1.00  0.00           H  
ATOM   3677  HE1 HIE   235      90.368  58.942  53.011  1.00  0.00           H  
ATOM   3678  HE2 HIE   235      88.012  57.781  52.782  1.00  0.00           H  
ATOM   3679  N   VAL   236      87.092  62.072  49.865  1.00  0.00           N  
ATOM   3680  CA  VAL   236      86.434  61.643  48.649  1.00  0.00           C  
ATOM   3681  C   VAL   236      86.268  60.097  48.693  1.00  0.00           C  
ATOM   3682  O   VAL   236      87.216  59.449  49.139  1.00  0.00           O  
ATOM   3683  CB  VAL   236      87.100  62.124  47.411  1.00  0.00           C  
ATOM   3684  CG1 VAL   236      86.622  61.452  46.092  1.00  0.00           C  
ATOM   3685  CG2 VAL   236      86.807  63.582  47.285  1.00  0.00           C  
ATOM   3686  H   VAL   236      87.962  62.573  49.753  1.00  0.00           H  
ATOM   3687  HA  VAL   236      85.395  61.972  48.635  1.00  0.00           H  
ATOM   3688  HB  VAL   236      88.182  62.000  47.461  1.00  0.00           H  
ATOM   3689 HG11 VAL   236      87.139  61.862  45.225  1.00  0.00           H  
ATOM   3690 HG12 VAL   236      86.904  60.408  46.231  1.00  0.00           H  
ATOM   3691 HG13 VAL   236      85.547  61.613  46.010  1.00  0.00           H  
ATOM   3692 HG21 VAL   236      87.112  64.049  46.349  1.00  0.00           H  
ATOM   3693 HG22 VAL   236      85.760  63.861  47.402  1.00  0.00           H  
ATOM   3694 HG23 VAL   236      87.278  64.067  48.140  1.00  0.00           H  
ATOM   3695  N   VAL   237      85.124  59.563  48.267  1.00  0.00           N  
ATOM   3696  CA  VAL   237      84.757  58.102  48.382  1.00  0.00           C  
ATOM   3697  C   VAL   237      84.448  57.512  47.028  1.00  0.00           C  
ATOM   3698  O   VAL   237      83.588  58.050  46.317  1.00  0.00           O  
ATOM   3699  CB  VAL   237      83.563  57.976  49.399  1.00  0.00           C  
ATOM   3700  CG1 VAL   237      82.923  56.540  49.347  1.00  0.00           C  
ATOM   3701  CG2 VAL   237      83.990  58.353  50.816  1.00  0.00           C  
ATOM   3702  H   VAL   237      84.454  60.189  47.844  1.00  0.00           H  
ATOM   3703  HA  VAL   237      85.588  57.475  48.705  1.00  0.00           H  
ATOM   3704  HB  VAL   237      82.721  58.648  49.229  1.00  0.00           H  
ATOM   3705 HG11 VAL   237      83.688  55.803  49.103  1.00  0.00           H  
ATOM   3706 HG12 VAL   237      82.449  56.354  50.311  1.00  0.00           H  
ATOM   3707 HG13 VAL   237      82.163  56.503  48.566  1.00  0.00           H  
ATOM   3708 HG21 VAL   237      84.605  57.578  51.275  1.00  0.00           H  
ATOM   3709 HG22 VAL   237      84.592  59.261  50.859  1.00  0.00           H  
ATOM   3710 HG23 VAL   237      83.062  58.491  51.370  1.00  0.00           H  
ATOM   3711  N   LYS   238      85.121  56.396  46.620  1.00  0.00           N  
ATOM   3712  CA  LYS   238      84.805  55.759  45.351  1.00  0.00           C  
ATOM   3713  C   LYS   238      83.683  54.688  45.584  1.00  0.00           C  
ATOM   3714  O   LYS   238      83.427  54.119  46.689  1.00  0.00           O  
ATOM   3715  CB  LYS   238      86.085  55.142  44.775  1.00  0.00           C  
ATOM   3716  CG  LYS   238      85.896  54.787  43.310  1.00  0.00           C  
ATOM   3717  CD  LYS   238      87.221  54.555  42.591  1.00  0.00           C  
ATOM   3718  CE  LYS   238      86.977  54.230  41.073  1.00  0.00           C  
ATOM   3719  NZ  LYS   238      88.156  54.637  40.236  1.00  0.00           N1+
ATOM   3720  H   LYS   238      85.906  56.143  47.203  1.00  0.00           H  
ATOM   3721  HA  LYS   238      84.518  56.557  44.667  1.00  0.00           H  
ATOM   3722  HB2 LYS   238      86.936  55.814  44.889  1.00  0.00           H  
ATOM   3723  HB3 LYS   238      86.300  54.185  45.250  1.00  0.00           H  
ATOM   3724  HG2 LYS   238      85.361  53.845  43.188  1.00  0.00           H  
ATOM   3725  HG3 LYS   238      85.444  55.559  42.687  1.00  0.00           H  
ATOM   3726  HD2 LYS   238      87.755  55.506  42.575  1.00  0.00           H  
ATOM   3727  HD3 LYS   238      87.666  53.689  43.080  1.00  0.00           H  
ATOM   3728  HE2 LYS   238      86.823  53.152  41.037  1.00  0.00           H  
ATOM   3729  HE3 LYS   238      86.054  54.696  40.726  1.00  0.00           H  
ATOM   3730  HZ1 LYS   238      88.291  55.630  40.363  1.00  0.00           H  
ATOM   3731  HZ2 LYS   238      89.073  54.329  40.528  1.00  0.00           H  
ATOM   3732  HZ3 LYS   238      87.887  54.478  39.276  1.00  0.00           H  
ATOM   3733  N   TYR   239      82.965  54.451  44.523  1.00  0.00           N  
ATOM   3734  CA  TYR   239      81.840  53.543  44.595  1.00  0.00           C  
ATOM   3735  C   TYR   239      82.423  52.099  44.352  1.00  0.00           C  
ATOM   3736  O   TYR   239      82.997  51.879  43.299  1.00  0.00           O  
ATOM   3737  CB  TYR   239      80.807  54.011  43.560  1.00  0.00           C  
ATOM   3738  CG  TYR   239      79.710  52.964  43.367  1.00  0.00           C  
ATOM   3739  CD1 TYR   239      78.553  53.062  44.154  1.00  0.00           C  
ATOM   3740  CD2 TYR   239      79.867  52.083  42.374  1.00  0.00           C  
ATOM   3741  CE1 TYR   239      77.455  52.251  43.865  1.00  0.00           C  
ATOM   3742  CE2 TYR   239      78.816  51.235  42.054  1.00  0.00           C  
ATOM   3743  CZ  TYR   239      77.688  51.277  42.825  1.00  0.00           C  
ATOM   3744  OH  TYR   239      76.782  50.330  42.627  1.00  0.00           O  
ATOM   3745  H   TYR   239      83.213  54.815  43.614  1.00  0.00           H  
ATOM   3746  HA  TYR   239      81.379  53.491  45.581  1.00  0.00           H  
ATOM   3747  HB2 TYR   239      80.353  54.955  43.864  1.00  0.00           H  
ATOM   3748  HB3 TYR   239      81.270  54.222  42.596  1.00  0.00           H  
ATOM   3749  HD1 TYR   239      78.552  53.840  44.904  1.00  0.00           H  
ATOM   3750  HD2 TYR   239      80.721  52.113  41.713  1.00  0.00           H  
ATOM   3751  HE1 TYR   239      76.550  52.258  44.454  1.00  0.00           H  
ATOM   3752  HE2 TYR   239      78.950  50.563  41.219  1.00  0.00           H  
ATOM   3753  HH  TYR   239      76.995  49.839  41.830  1.00  0.00           H  
ATOM   3754  N   THR   240      82.116  51.105  45.176  1.00  0.00           N  
ATOM   3755  CA  THR   240      82.080  49.660  44.829  1.00  0.00           C  
ATOM   3756  C   THR   240      80.728  49.393  44.167  1.00  0.00           C  
ATOM   3757  O   THR   240      79.658  49.671  44.814  1.00  0.00           O  
ATOM   3758  CB  THR   240      82.112  48.905  46.126  1.00  0.00           C  
ATOM   3759  CG2 THR   240      82.142  47.437  45.847  1.00  0.00           C  
ATOM   3760  OG1 THR   240      83.296  49.216  46.828  1.00  0.00           O  
ATOM   3761  H   THR   240      81.719  51.358  46.069  1.00  0.00           H  
ATOM   3762  HA  THR   240      82.931  49.432  44.187  1.00  0.00           H  
ATOM   3763  HB  THR   240      81.248  49.145  46.746  1.00  0.00           H  
ATOM   3764  HG1 THR   240      83.040  49.802  47.544  1.00  0.00           H  
ATOM   3765 HG21 THR   240      81.202  47.022  45.483  1.00  0.00           H  
ATOM   3766 HG22 THR   240      82.893  47.200  45.094  1.00  0.00           H  
ATOM   3767 HG23 THR   240      82.326  46.809  46.718  1.00  0.00           H  
ATOM   3768  N   GLY   241      80.747  48.630  43.091  1.00  0.00           N  
ATOM   3769  CA  GLY   241      79.615  48.014  42.410  1.00  0.00           C  
ATOM   3770  C   GLY   241      78.887  46.898  43.121  1.00  0.00           C  
ATOM   3771  O   GLY   241      79.506  46.079  43.847  1.00  0.00           O  
ATOM   3772  H   GLY   241      81.656  48.432  42.698  1.00  0.00           H  
ATOM   3773  HA2 GLY   241      78.769  48.660  42.175  1.00  0.00           H  
ATOM   3774  HA3 GLY   241      79.981  47.515  41.513  1.00  0.00           H  
ATOM   3775  N   GLY   242      77.564  46.842  42.821  1.00  0.00           N  
ATOM   3776  CA  GLY   242      76.658  45.990  43.671  1.00  0.00           C  
ATOM   3777  C   GLY   242      76.230  46.594  44.949  1.00  0.00           C  
ATOM   3778  O   GLY   242      76.009  47.735  45.103  1.00  0.00           O  
ATOM   3779  H   GLY   242      77.173  47.350  42.041  1.00  0.00           H  
ATOM   3780  HA2 GLY   242      75.740  45.806  43.112  1.00  0.00           H  
ATOM   3781  HA3 GLY   242      77.109  45.023  43.892  1.00  0.00           H  
ATOM   3782  N   SER   243      76.267  45.734  45.995  1.00  0.00           N  
ATOM   3783  CA  SER   243      76.168  46.155  47.422  1.00  0.00           C  
ATOM   3784  C   SER   243      77.537  46.372  48.196  1.00  0.00           C  
ATOM   3785  O   SER   243      78.271  45.420  48.265  1.00  0.00           O  
ATOM   3786  CB  SER   243      75.195  45.337  48.332  1.00  0.00           C  
ATOM   3787  OG  SER   243      75.194  45.815  49.617  1.00  0.00           O  
ATOM   3788  H   SER   243      76.416  44.771  45.730  1.00  0.00           H  
ATOM   3789  HA  SER   243      75.594  47.081  47.439  1.00  0.00           H  
ATOM   3790  HB2 SER   243      74.240  45.386  47.809  1.00  0.00           H  
ATOM   3791  HB3 SER   243      75.523  44.301  48.419  1.00  0.00           H  
ATOM   3792  HG  SER   243      74.788  45.117  50.136  1.00  0.00           H  
ATOM   3793  N   ALA   244      77.763  47.532  48.790  1.00  0.00           N  
ATOM   3794  CA  ALA   244      78.929  47.768  49.632  1.00  0.00           C  
ATOM   3795  C   ALA   244      78.499  48.478  50.935  1.00  0.00           C  
ATOM   3796  O   ALA   244      77.725  49.419  50.935  1.00  0.00           O  
ATOM   3797  CB  ALA   244      79.902  48.614  48.853  1.00  0.00           C  
ATOM   3798  H   ALA   244      76.981  48.159  48.671  1.00  0.00           H  
ATOM   3799  HA  ALA   244      79.310  46.771  49.852  1.00  0.00           H  
ATOM   3800  HB1 ALA   244      80.951  48.676  49.144  1.00  0.00           H  
ATOM   3801  HB2 ALA   244      79.908  48.155  47.865  1.00  0.00           H  
ATOM   3802  HB3 ALA   244      79.498  49.582  48.555  1.00  0.00           H  
ATOM   3803  N   GLU   245      79.067  48.044  52.073  1.00  0.00           N  
ATOM   3804  CA  GLU   245      78.764  48.532  53.474  1.00  0.00           C  
ATOM   3805  C   GLU   245      80.084  48.677  54.283  1.00  0.00           C  
ATOM   3806  O   GLU   245      80.693  47.737  54.762  1.00  0.00           O  
ATOM   3807  CB  GLU   245      77.640  47.644  54.022  1.00  0.00           C  
ATOM   3808  CG  GLU   245      76.443  47.278  53.131  1.00  0.00           C  
ATOM   3809  CD  GLU   245      75.520  46.245  53.704  1.00  0.00           C  
ATOM   3810  OE1 GLU   245      74.522  45.835  53.108  1.00  0.00           O  
ATOM   3811  OE2 GLU   245      75.813  45.786  54.876  1.00  0.00           O1-
ATOM   3812  H   GLU   245      79.698  47.263  51.971  1.00  0.00           H  
ATOM   3813  HA  GLU   245      78.256  49.494  53.421  1.00  0.00           H  
ATOM   3814  HB2 GLU   245      78.190  46.750  54.316  1.00  0.00           H  
ATOM   3815  HB3 GLU   245      77.348  48.052  54.990  1.00  0.00           H  
ATOM   3816  HG2 GLU   245      75.926  48.180  52.803  1.00  0.00           H  
ATOM   3817  HG3 GLU   245      76.842  46.744  52.269  1.00  0.00           H  
ATOM   3818  N   LEU   246      80.441  49.948  54.337  1.00  0.00           N  
ATOM   3819  CA  LEU   246      81.688  50.428  54.985  1.00  0.00           C  
ATOM   3820  C   LEU   246      81.548  50.944  56.431  1.00  0.00           C  
ATOM   3821  O   LEU   246      80.830  51.836  56.664  1.00  0.00           O  
ATOM   3822  CB  LEU   246      82.361  51.482  54.077  1.00  0.00           C  
ATOM   3823  CG  LEU   246      82.856  50.933  52.694  1.00  0.00           C  
ATOM   3824  CD1 LEU   246      83.296  52.046  51.784  1.00  0.00           C  
ATOM   3825  CD2 LEU   246      84.011  49.949  52.817  1.00  0.00           C  
ATOM   3826  H   LEU   246      79.834  50.628  53.902  1.00  0.00           H  
ATOM   3827  HA  LEU   246      82.370  49.579  54.983  1.00  0.00           H  
ATOM   3828  HB2 LEU   246      81.546  52.189  53.920  1.00  0.00           H  
ATOM   3829  HB3 LEU   246      83.171  51.959  54.629  1.00  0.00           H  
ATOM   3830  HG  LEU   246      82.006  50.417  52.246  1.00  0.00           H  
ATOM   3831 HD11 LEU   246      83.268  51.712  50.747  1.00  0.00           H  
ATOM   3832 HD12 LEU   246      82.536  52.820  51.891  1.00  0.00           H  
ATOM   3833 HD13 LEU   246      84.263  52.485  52.030  1.00  0.00           H  
ATOM   3834 HD21 LEU   246      84.515  49.811  51.861  1.00  0.00           H  
ATOM   3835 HD22 LEU   246      84.789  50.243  53.521  1.00  0.00           H  
ATOM   3836 HD23 LEU   246      83.494  49.035  53.110  1.00  0.00           H  
ATOM   3837  N   LEU   247      82.338  50.315  57.325  1.00  0.00           N  
ATOM   3838  CA  LEU   247      82.446  50.594  58.725  1.00  0.00           C  
ATOM   3839  C   LEU   247      83.554  51.663  58.932  1.00  0.00           C  
ATOM   3840  O   LEU   247      84.745  51.441  58.629  1.00  0.00           O  
ATOM   3841  CB  LEU   247      82.740  49.278  59.531  1.00  0.00           C  
ATOM   3842  CG  LEU   247      83.158  49.450  61.024  1.00  0.00           C  
ATOM   3843  CD1 LEU   247      82.130  50.166  61.886  1.00  0.00           C  
ATOM   3844  CD2 LEU   247      83.437  48.064  61.676  1.00  0.00           C  
ATOM   3845  H   LEU   247      82.869  49.507  57.035  1.00  0.00           H  
ATOM   3846  HA  LEU   247      81.510  50.993  59.113  1.00  0.00           H  
ATOM   3847  HB2 LEU   247      81.981  48.512  59.376  1.00  0.00           H  
ATOM   3848  HB3 LEU   247      83.551  48.806  58.977  1.00  0.00           H  
ATOM   3849  HG  LEU   247      84.121  49.959  61.067  1.00  0.00           H  
ATOM   3850 HD11 LEU   247      82.507  50.314  62.898  1.00  0.00           H  
ATOM   3851 HD12 LEU   247      81.812  51.161  61.575  1.00  0.00           H  
ATOM   3852 HD13 LEU   247      81.273  49.502  61.997  1.00  0.00           H  
ATOM   3853 HD21 LEU   247      83.776  48.195  62.704  1.00  0.00           H  
ATOM   3854 HD22 LEU   247      82.476  47.548  61.662  1.00  0.00           H  
ATOM   3855 HD23 LEU   247      84.223  47.504  61.169  1.00  0.00           H  
ATOM   3856  N   PHE   248      83.183  52.758  59.561  1.00  0.00           N  
ATOM   3857  CA  PHE   248      84.056  53.935  59.815  1.00  0.00           C  
ATOM   3858  C   PHE   248      83.915  54.339  61.303  1.00  0.00           C  
ATOM   3859  O   PHE   248      82.798  54.662  61.725  1.00  0.00           O  
ATOM   3860  CB  PHE   248      83.538  55.129  58.938  1.00  0.00           C  
ATOM   3861  CG  PHE   248      83.812  55.070  57.413  1.00  0.00           C  
ATOM   3862  CD1 PHE   248      82.795  54.660  56.495  1.00  0.00           C  
ATOM   3863  CD2 PHE   248      85.029  55.684  56.936  1.00  0.00           C  
ATOM   3864  CE1 PHE   248      83.050  54.740  55.129  1.00  0.00           C  
ATOM   3865  CE2 PHE   248      85.251  55.752  55.561  1.00  0.00           C  
ATOM   3866  CZ  PHE   248      84.195  55.336  54.663  1.00  0.00           C  
ATOM   3867  H   PHE   248      82.188  52.778  59.732  1.00  0.00           H  
ATOM   3868  HA  PHE   248      85.085  53.630  59.628  1.00  0.00           H  
ATOM   3869  HB2 PHE   248      82.459  55.219  59.063  1.00  0.00           H  
ATOM   3870  HB3 PHE   248      83.980  56.051  59.318  1.00  0.00           H  
ATOM   3871  HD1 PHE   248      81.891  54.201  56.867  1.00  0.00           H  
ATOM   3872  HD2 PHE   248      85.767  55.973  57.669  1.00  0.00           H  
ATOM   3873  HE1 PHE   248      82.300  54.363  54.450  1.00  0.00           H  
ATOM   3874  HE2 PHE   248      86.100  56.259  55.128  1.00  0.00           H  
ATOM   3875  HZ  PHE   248      84.304  55.344  53.589  1.00  0.00           H  
ATOM   3876  N   PHE   249      85.037  54.267  62.079  1.00  0.00           N  
ATOM   3877  CA  PHE   249      84.976  54.584  63.535  1.00  0.00           C  
ATOM   3878  C   PHE   249      85.064  56.088  63.804  1.00  0.00           C  
ATOM   3879  O   PHE   249      85.751  56.809  63.061  1.00  0.00           O  
ATOM   3880  CB  PHE   249      86.146  53.947  64.262  1.00  0.00           C  
ATOM   3881  CG  PHE   249      86.449  52.524  64.063  1.00  0.00           C  
ATOM   3882  CD1 PHE   249      86.128  51.574  65.089  1.00  0.00           C  
ATOM   3883  CD2 PHE   249      87.061  52.148  62.854  1.00  0.00           C  
ATOM   3884  CE1 PHE   249      86.302  50.256  64.844  1.00  0.00           C  
ATOM   3885  CE2 PHE   249      87.083  50.838  62.578  1.00  0.00           C  
ATOM   3886  CZ  PHE   249      86.659  49.866  63.535  1.00  0.00           C  
ATOM   3887  H   PHE   249      85.932  54.213  61.613  1.00  0.00           H  
ATOM   3888  HA  PHE   249      84.040  54.206  63.946  1.00  0.00           H  
ATOM   3889  HB2 PHE   249      87.107  54.379  63.986  1.00  0.00           H  
ATOM   3890  HB3 PHE   249      86.038  54.093  65.337  1.00  0.00           H  
ATOM   3891  HD1 PHE   249      85.626  52.006  65.941  1.00  0.00           H  
ATOM   3892  HD2 PHE   249      87.121  52.769  61.973  1.00  0.00           H  
ATOM   3893  HE1 PHE   249      86.078  49.485  65.567  1.00  0.00           H  
ATOM   3894  HE2 PHE   249      87.251  50.487  61.570  1.00  0.00           H  
ATOM   3895  HZ  PHE   249      86.706  48.814  63.293  1.00  0.00           H  
ATOM   3896  N   VAL   250      84.474  56.648  64.880  1.00  0.00           N  
ATOM   3897  CA  VAL   250      84.195  58.050  65.220  1.00  0.00           C  
ATOM   3898  C   VAL   250      84.691  58.402  66.686  1.00  0.00           C  
ATOM   3899  O   VAL   250      84.371  57.660  67.637  1.00  0.00           O  
ATOM   3900  CB  VAL   250      82.720  58.363  65.095  1.00  0.00           C  
ATOM   3901  CG1 VAL   250      82.435  59.821  65.506  1.00  0.00           C  
ATOM   3902  CG2 VAL   250      81.935  57.999  63.747  1.00  0.00           C  
ATOM   3903  H   VAL   250      83.964  56.030  65.494  1.00  0.00           H  
ATOM   3904  HA  VAL   250      84.712  58.753  64.566  1.00  0.00           H  
ATOM   3905  HB  VAL   250      82.183  57.864  65.902  1.00  0.00           H  
ATOM   3906 HG11 VAL   250      82.729  60.027  66.535  1.00  0.00           H  
ATOM   3907 HG12 VAL   250      82.936  60.531  64.848  1.00  0.00           H  
ATOM   3908 HG13 VAL   250      81.370  60.048  65.565  1.00  0.00           H  
ATOM   3909 HG21 VAL   250      82.088  56.950  63.496  1.00  0.00           H  
ATOM   3910 HG22 VAL   250      80.877  58.227  63.877  1.00  0.00           H  
ATOM   3911 HG23 VAL   250      82.281  58.544  62.869  1.00  0.00           H  
ATOM   3912  N   GLU   251      85.584  59.352  66.843  1.00  0.00           N  
ATOM   3913  CA  GLU   251      86.329  59.754  68.053  1.00  0.00           C  
ATOM   3914  C   GLU   251      85.839  61.097  68.628  1.00  0.00           C  
ATOM   3915  O   GLU   251      85.787  62.090  67.892  1.00  0.00           O  
ATOM   3916  CB  GLU   251      87.901  59.796  67.679  1.00  0.00           C  
ATOM   3917  CG  GLU   251      88.749  60.314  68.855  1.00  0.00           C  
ATOM   3918  CD  GLU   251      90.271  60.180  68.593  1.00  0.00           C  
ATOM   3919  OE1 GLU   251      90.835  59.088  68.905  1.00  0.00           O  
ATOM   3920  OE2 GLU   251      90.879  61.116  68.057  1.00  0.00           O1-
ATOM   3921  H   GLU   251      85.682  60.054  66.123  1.00  0.00           H  
ATOM   3922  HA  GLU   251      86.218  58.976  68.808  1.00  0.00           H  
ATOM   3923  HB2 GLU   251      88.182  58.803  67.329  1.00  0.00           H  
ATOM   3924  HB3 GLU   251      88.088  60.473  66.845  1.00  0.00           H  
ATOM   3925  HG2 GLU   251      88.493  61.358  69.037  1.00  0.00           H  
ATOM   3926  HG3 GLU   251      88.561  59.706  69.740  1.00  0.00           H  
ATOM   3927  N   GLY   252      85.527  61.228  69.929  1.00  0.00           N  
ATOM   3928  CA  GLY   252      85.244  62.501  70.539  1.00  0.00           C  
ATOM   3929  C   GLY   252      86.387  63.207  71.261  1.00  0.00           C  
ATOM   3930  O   GLY   252      87.255  62.539  71.897  1.00  0.00           O  
ATOM   3931  H   GLY   252      85.772  60.436  70.506  1.00  0.00           H  
ATOM   3932  HA2 GLY   252      84.776  63.131  69.782  1.00  0.00           H  
ATOM   3933  HA3 GLY   252      84.485  62.229  71.273  1.00  0.00           H  
ATOM   3934  N   LEU   253      86.533  64.534  71.056  1.00  0.00           N  
ATOM   3935  CA  LEU   253      87.699  65.387  71.491  1.00  0.00           C  
ATOM   3936  C   LEU   253      87.511  66.304  72.702  1.00  0.00           C  
ATOM   3937  O   LEU   253      88.510  66.861  73.184  1.00  0.00           O  
ATOM   3938  CB  LEU   253      88.146  66.279  70.237  1.00  0.00           C  
ATOM   3939  CG  LEU   253      88.276  65.494  68.948  1.00  0.00           C  
ATOM   3940  CD1 LEU   253      88.739  66.414  67.767  1.00  0.00           C  
ATOM   3941  CD2 LEU   253      89.386  64.412  68.999  1.00  0.00           C  
ATOM   3942  H   LEU   253      85.825  65.015  70.521  1.00  0.00           H  
ATOM   3943  HA  LEU   253      88.475  64.681  71.790  1.00  0.00           H  
ATOM   3944  HB2 LEU   253      87.455  67.120  70.173  1.00  0.00           H  
ATOM   3945  HB3 LEU   253      89.107  66.712  70.515  1.00  0.00           H  
ATOM   3946  HG  LEU   253      87.380  64.966  68.622  1.00  0.00           H  
ATOM   3947 HD11 LEU   253      89.690  66.928  67.907  1.00  0.00           H  
ATOM   3948 HD12 LEU   253      88.813  65.914  66.801  1.00  0.00           H  
ATOM   3949 HD13 LEU   253      87.881  67.071  67.628  1.00  0.00           H  
ATOM   3950 HD21 LEU   253      89.074  63.604  69.661  1.00  0.00           H  
ATOM   3951 HD22 LEU   253      89.745  64.074  68.027  1.00  0.00           H  
ATOM   3952 HD23 LEU   253      90.168  64.970  69.515  1.00  0.00           H  
ATOM   3953  N   CYS   254      86.296  66.681  73.044  1.00  0.00           N  
ATOM   3954  CA  CYS   254      86.002  67.800  74.012  1.00  0.00           C  
ATOM   3955  C   CYS   254      84.657  67.464  74.701  1.00  0.00           C  
ATOM   3956  O   CYS   254      83.663  67.338  74.001  1.00  0.00           O  
ATOM   3957  CB  CYS   254      85.824  69.084  73.059  1.00  0.00           C  
ATOM   3958  SG  CYS   254      85.315  70.570  74.086  1.00  0.00           S  
ATOM   3959  H   CYS   254      85.506  66.233  72.604  1.00  0.00           H  
ATOM   3960  HA  CYS   254      86.793  67.951  74.747  1.00  0.00           H  
ATOM   3961  HB2 CYS   254      86.775  69.260  72.556  1.00  0.00           H  
ATOM   3962  HB3 CYS   254      85.037  68.816  72.355  1.00  0.00           H  
ATOM   3963  HG  CYS   254      84.137  70.268  74.639  1.00  0.00           H  
ATOM   3964  N   PHE   255      84.564  67.575  76.021  1.00  0.00           N  
ATOM   3965  CA  PHE   255      83.404  67.468  76.849  1.00  0.00           C  
ATOM   3966  C   PHE   255      82.534  68.798  76.717  1.00  0.00           C  
ATOM   3967  O   PHE   255      82.975  69.854  76.279  1.00  0.00           O  
ATOM   3968  CB  PHE   255      83.739  67.402  78.269  1.00  0.00           C  
ATOM   3969  CG  PHE   255      84.300  66.141  78.679  1.00  0.00           C  
ATOM   3970  CD1 PHE   255      83.424  65.096  79.092  1.00  0.00           C  
ATOM   3971  CD2 PHE   255      85.668  65.839  78.707  1.00  0.00           C  
ATOM   3972  CE1 PHE   255      83.873  63.890  79.635  1.00  0.00           C  
ATOM   3973  CE2 PHE   255      86.152  64.556  79.111  1.00  0.00           C  
ATOM   3974  CZ  PHE   255      85.246  63.592  79.597  1.00  0.00           C  
ATOM   3975  H   PHE   255      85.393  67.939  76.468  1.00  0.00           H  
ATOM   3976  HA  PHE   255      82.784  66.605  76.607  1.00  0.00           H  
ATOM   3977  HB2 PHE   255      84.526  68.152  78.347  1.00  0.00           H  
ATOM   3978  HB3 PHE   255      82.956  67.809  78.908  1.00  0.00           H  
ATOM   3979  HD1 PHE   255      82.357  65.265  79.113  1.00  0.00           H  
ATOM   3980  HD2 PHE   255      86.323  66.603  78.314  1.00  0.00           H  
ATOM   3981  HE1 PHE   255      83.180  63.255  80.166  1.00  0.00           H  
ATOM   3982  HE2 PHE   255      87.226  64.445  79.144  1.00  0.00           H  
ATOM   3983  HZ  PHE   255      85.573  62.620  79.935  1.00  0.00           H  
ATOM   3984  N   PRO   256      81.275  68.768  77.182  1.00  0.00           N  
ATOM   3985  CA  PRO   256      80.378  69.915  77.105  1.00  0.00           C  
ATOM   3986  C   PRO   256      80.905  71.228  77.688  1.00  0.00           C  
ATOM   3987  O   PRO   256      81.599  71.185  78.701  1.00  0.00           O  
ATOM   3988  CB  PRO   256      79.084  69.468  77.840  1.00  0.00           C  
ATOM   3989  CG  PRO   256      78.970  67.908  77.632  1.00  0.00           C  
ATOM   3990  CD  PRO   256      80.509  67.585  77.689  1.00  0.00           C  
ATOM   3991  HA  PRO   256      80.107  69.938  76.049  1.00  0.00           H  
ATOM   3992  HB2 PRO   256      79.126  69.796  78.879  1.00  0.00           H  
ATOM   3993  HB3 PRO   256      78.230  69.945  77.360  1.00  0.00           H  
ATOM   3994  HG2 PRO   256      78.405  67.518  78.478  1.00  0.00           H  
ATOM   3995  HG3 PRO   256      78.638  67.719  76.611  1.00  0.00           H  
ATOM   3996  HD2 PRO   256      80.892  67.252  78.653  1.00  0.00           H  
ATOM   3997  HD3 PRO   256      80.628  66.697  77.069  1.00  0.00           H  
ATOM   3998  N   ASP   257      80.441  72.382  77.171  1.00  0.00           N  
ATOM   3999  CA  ASP   257      80.712  73.732  77.636  1.00  0.00           C  
ATOM   4000  C   ASP   257      79.501  74.628  77.411  1.00  0.00           C  
ATOM   4001  O   ASP   257      78.596  74.247  76.671  1.00  0.00           O  
ATOM   4002  CB  ASP   257      81.917  74.264  76.791  1.00  0.00           C  
ATOM   4003  CG  ASP   257      82.574  75.473  77.428  1.00  0.00           C  
ATOM   4004  OD1 ASP   257      82.294  75.920  78.577  1.00  0.00           O  
ATOM   4005  OD2 ASP   257      83.385  76.044  76.683  1.00  0.00           O1-
ATOM   4006  H   ASP   257      79.712  72.374  76.473  1.00  0.00           H  
ATOM   4007  HA  ASP   257      80.852  73.790  78.715  1.00  0.00           H  
ATOM   4008  HB2 ASP   257      82.667  73.476  76.715  1.00  0.00           H  
ATOM   4009  HB3 ASP   257      81.693  74.425  75.736  1.00  0.00           H  
ATOM   4010  N   GLU   258      79.551  75.825  77.968  1.00  0.00           N  
ATOM   4011  CA  GLU   258      78.408  76.828  77.776  1.00  0.00           C  
ATOM   4012  C   GLU   258      78.033  77.106  76.292  1.00  0.00           C  
ATOM   4013  O   GLU   258      76.898  77.083  75.915  1.00  0.00           O  
ATOM   4014  CB  GLU   258      78.750  78.172  78.413  1.00  0.00           C  
ATOM   4015  CG  GLU   258      77.622  79.212  78.370  1.00  0.00           C  
ATOM   4016  CD  GLU   258      77.866  80.288  79.346  1.00  0.00           C  
ATOM   4017  OE1 GLU   258      78.732  81.118  79.103  1.00  0.00           O  
ATOM   4018  OE2 GLU   258      77.164  80.447  80.408  1.00  0.00           O1-
ATOM   4019  H   GLU   258      80.370  76.113  78.484  1.00  0.00           H  
ATOM   4020  HA  GLU   258      77.546  76.289  78.169  1.00  0.00           H  
ATOM   4021  HB2 GLU   258      78.928  78.095  79.486  1.00  0.00           H  
ATOM   4022  HB3 GLU   258      79.700  78.565  78.051  1.00  0.00           H  
ATOM   4023  HG2 GLU   258      77.562  79.794  77.451  1.00  0.00           H  
ATOM   4024  HG3 GLU   258      76.618  78.815  78.517  1.00  0.00           H  
ATOM   4025  N   GLY   259      78.995  77.285  75.417  1.00  0.00           N  
ATOM   4026  CA  GLY   259      78.804  77.331  74.009  1.00  0.00           C  
ATOM   4027  C   GLY   259      78.686  75.925  73.225  1.00  0.00           C  
ATOM   4028  O   GLY   259      78.600  75.956  71.962  1.00  0.00           O  
ATOM   4029  H   GLY   259      79.937  77.160  75.759  1.00  0.00           H  
ATOM   4030  HA2 GLY   259      77.891  77.905  73.853  1.00  0.00           H  
ATOM   4031  HA3 GLY   259      79.656  77.845  73.563  1.00  0.00           H  
ATOM   4032  N   PHE   260      78.652  74.814  73.914  1.00  0.00           N  
ATOM   4033  CA  PHE   260      78.612  73.491  73.292  1.00  0.00           C  
ATOM   4034  C   PHE   260      77.933  72.399  74.104  1.00  0.00           C  
ATOM   4035  O   PHE   260      78.448  71.880  75.092  1.00  0.00           O  
ATOM   4036  CB  PHE   260      80.044  72.954  72.921  1.00  0.00           C  
ATOM   4037  CG  PHE   260      80.237  71.588  72.230  1.00  0.00           C  
ATOM   4038  CD1 PHE   260      79.619  71.357  70.962  1.00  0.00           C  
ATOM   4039  CD2 PHE   260      80.758  70.508  72.909  1.00  0.00           C  
ATOM   4040  CE1 PHE   260      79.583  70.119  70.390  1.00  0.00           C  
ATOM   4041  CE2 PHE   260      80.994  69.318  72.246  1.00  0.00           C  
ATOM   4042  CZ  PHE   260      80.329  69.165  71.014  1.00  0.00           C  
ATOM   4043  H   PHE   260      78.762  74.807  74.918  1.00  0.00           H  
ATOM   4044  HA  PHE   260      78.091  73.459  72.335  1.00  0.00           H  
ATOM   4045  HB2 PHE   260      80.578  73.648  72.272  1.00  0.00           H  
ATOM   4046  HB3 PHE   260      80.671  73.060  73.807  1.00  0.00           H  
ATOM   4047  HD1 PHE   260      79.118  72.248  70.612  1.00  0.00           H  
ATOM   4048  HD2 PHE   260      81.223  70.674  73.869  1.00  0.00           H  
ATOM   4049  HE1 PHE   260      79.195  69.956  69.396  1.00  0.00           H  
ATOM   4050  HE2 PHE   260      81.667  68.564  72.629  1.00  0.00           H  
ATOM   4051  HZ  PHE   260      80.231  68.188  70.563  1.00  0.00           H  
ATOM   4052  N   SER   261      76.730  71.971  73.602  1.00  0.00           N  
ATOM   4053  CA  SER   261      75.813  71.024  74.159  1.00  0.00           C  
ATOM   4054  C   SER   261      76.437  69.543  74.340  1.00  0.00           C  
ATOM   4055  O   SER   261      75.914  68.817  75.172  1.00  0.00           O  
ATOM   4056  CB  SER   261      74.569  70.847  73.266  1.00  0.00           C  
ATOM   4057  OG  SER   261      74.901  70.617  71.907  1.00  0.00           O  
ATOM   4058  H   SER   261      76.535  72.359  72.690  1.00  0.00           H  
ATOM   4059  HA  SER   261      75.488  71.392  75.133  1.00  0.00           H  
ATOM   4060  HB2 SER   261      73.871  70.117  73.677  1.00  0.00           H  
ATOM   4061  HB3 SER   261      74.064  71.812  73.313  1.00  0.00           H  
ATOM   4062  HG  SER   261      75.468  71.297  71.537  1.00  0.00           H  
ATOM   4063  N   GLY   262      77.467  69.260  73.516  1.00  0.00           N  
ATOM   4064  CA  GLY   262      78.007  67.929  73.162  1.00  0.00           C  
ATOM   4065  C   GLY   262      77.355  67.242  71.952  1.00  0.00           C  
ATOM   4066  O   GLY   262      77.661  66.124  71.620  1.00  0.00           O  
ATOM   4067  H   GLY   262      77.876  70.011  72.977  1.00  0.00           H  
ATOM   4068  HA2 GLY   262      79.097  67.936  73.192  1.00  0.00           H  
ATOM   4069  HA3 GLY   262      77.689  67.335  74.019  1.00  0.00           H  
ATOM   4070  N   LEU   263      76.514  67.871  71.103  1.00  0.00           N  
ATOM   4071  CA  LEU   263      75.902  67.206  69.884  1.00  0.00           C  
ATOM   4072  C   LEU   263      76.760  67.377  68.543  1.00  0.00           C  
ATOM   4073  O   LEU   263      77.076  68.517  68.190  1.00  0.00           O  
ATOM   4074  CB  LEU   263      74.518  67.886  69.744  1.00  0.00           C  
ATOM   4075  CG  LEU   263      73.441  67.481  70.770  1.00  0.00           C  
ATOM   4076  CD1 LEU   263      72.332  68.473  70.940  1.00  0.00           C  
ATOM   4077  CD2 LEU   263      72.883  66.077  70.588  1.00  0.00           C  
ATOM   4078  H   LEU   263      76.069  68.702  71.466  1.00  0.00           H  
ATOM   4079  HA  LEU   263      75.595  66.173  70.046  1.00  0.00           H  
ATOM   4080  HB2 LEU   263      74.654  68.967  69.779  1.00  0.00           H  
ATOM   4081  HB3 LEU   263      74.187  67.758  68.713  1.00  0.00           H  
ATOM   4082  HG  LEU   263      73.929  67.572  71.740  1.00  0.00           H  
ATOM   4083 HD11 LEU   263      71.836  68.220  71.876  1.00  0.00           H  
ATOM   4084 HD12 LEU   263      72.786  69.463  70.981  1.00  0.00           H  
ATOM   4085 HD13 LEU   263      71.612  68.404  70.125  1.00  0.00           H  
ATOM   4086 HD21 LEU   263      73.672  65.376  70.317  1.00  0.00           H  
ATOM   4087 HD22 LEU   263      72.275  65.923  71.479  1.00  0.00           H  
ATOM   4088 HD23 LEU   263      72.170  66.015  69.765  1.00  0.00           H  
ATOM   4089  N   VAL   264      77.079  66.283  67.858  1.00  0.00           N  
ATOM   4090  CA  VAL   264      77.876  66.318  66.605  1.00  0.00           C  
ATOM   4091  C   VAL   264      77.368  65.332  65.507  1.00  0.00           C  
ATOM   4092  O   VAL   264      76.872  64.312  65.796  1.00  0.00           O  
ATOM   4093  CB  VAL   264      79.380  65.896  66.887  1.00  0.00           C  
ATOM   4094  CG1 VAL   264      79.947  66.763  68.025  1.00  0.00           C  
ATOM   4095  CG2 VAL   264      79.670  64.428  67.252  1.00  0.00           C  
ATOM   4096  H   VAL   264      76.746  65.405  68.230  1.00  0.00           H  
ATOM   4097  HA  VAL   264      77.890  67.349  66.253  1.00  0.00           H  
ATOM   4098  HB  VAL   264      79.985  66.078  65.999  1.00  0.00           H  
ATOM   4099 HG11 VAL   264      79.521  66.585  69.012  1.00  0.00           H  
ATOM   4100 HG12 VAL   264      80.967  66.550  68.345  1.00  0.00           H  
ATOM   4101 HG13 VAL   264      79.815  67.816  67.777  1.00  0.00           H  
ATOM   4102 HG21 VAL   264      79.361  63.747  66.459  1.00  0.00           H  
ATOM   4103 HG22 VAL   264      80.745  64.271  67.346  1.00  0.00           H  
ATOM   4104 HG23 VAL   264      79.229  64.152  68.210  1.00  0.00           H  
ATOM   4105  N   SER   265      77.611  65.704  64.223  1.00  0.00           N  
ATOM   4106  CA  SER   265      77.045  65.152  63.056  1.00  0.00           C  
ATOM   4107  C   SER   265      78.009  64.888  61.951  1.00  0.00           C  
ATOM   4108  O   SER   265      78.978  65.618  61.686  1.00  0.00           O  
ATOM   4109  CB  SER   265      75.874  66.068  62.560  1.00  0.00           C  
ATOM   4110  OG  SER   265      76.494  67.251  62.175  1.00  0.00           O  
ATOM   4111  H   SER   265      78.158  66.533  64.045  1.00  0.00           H  
ATOM   4112  HA  SER   265      76.686  64.173  63.372  1.00  0.00           H  
ATOM   4113  HB2 SER   265      75.440  65.558  61.700  1.00  0.00           H  
ATOM   4114  HB3 SER   265      75.123  66.234  63.333  1.00  0.00           H  
ATOM   4115  HG  SER   265      76.609  67.837  62.927  1.00  0.00           H  
ATOM   4116  N   ILE   266      77.806  63.791  61.254  1.00  0.00           N  
ATOM   4117  CA  ILE   266      78.593  63.340  60.084  1.00  0.00           C  
ATOM   4118  C   ILE   266      77.623  63.564  58.852  1.00  0.00           C  
ATOM   4119  O   ILE   266      76.387  63.489  58.977  1.00  0.00           O  
ATOM   4120  CB  ILE   266      79.193  61.933  60.058  1.00  0.00           C  
ATOM   4121  CG1 ILE   266      79.758  61.499  61.438  1.00  0.00           C  
ATOM   4122  CG2 ILE   266      80.177  61.785  58.920  1.00  0.00           C  
ATOM   4123  CD1 ILE   266      80.974  62.242  61.777  1.00  0.00           C  
ATOM   4124  H   ILE   266      76.876  63.401  61.306  1.00  0.00           H  
ATOM   4125  HA  ILE   266      79.506  63.915  59.928  1.00  0.00           H  
ATOM   4126  HB  ILE   266      78.395  61.205  59.909  1.00  0.00           H  
ATOM   4127 HG12 ILE   266      79.011  61.582  62.228  1.00  0.00           H  
ATOM   4128 HG13 ILE   266      80.057  60.453  61.361  1.00  0.00           H  
ATOM   4129 HG21 ILE   266      79.603  61.609  58.010  1.00  0.00           H  
ATOM   4130 HG22 ILE   266      80.816  62.664  58.844  1.00  0.00           H  
ATOM   4131 HG23 ILE   266      80.842  60.945  59.123  1.00  0.00           H  
ATOM   4132 HD11 ILE   266      80.882  63.284  62.085  1.00  0.00           H  
ATOM   4133 HD12 ILE   266      81.459  61.791  62.642  1.00  0.00           H  
ATOM   4134 HD13 ILE   266      81.709  62.268  60.972  1.00  0.00           H  
ATOM   4135  N   HIE   267      78.285  63.857  57.718  1.00  0.00           N  
ATOM   4136  CA  HIE   267      77.617  64.194  56.416  1.00  0.00           C  
ATOM   4137  C   HIE   267      78.255  63.474  55.213  1.00  0.00           C  
ATOM   4138  O   HIE   267      79.404  63.128  55.175  1.00  0.00           O  
ATOM   4139  CB  HIE   267      77.659  65.717  56.227  1.00  0.00           C  
ATOM   4140  CG  HIE   267      77.107  66.603  57.285  1.00  0.00           C  
ATOM   4141  CD2 HIE   267      77.851  66.973  58.415  1.00  0.00           C  
ATOM   4142  ND1 HIE   267      75.789  67.125  57.360  1.00  0.00           N  
ATOM   4143  CE1 HIE   267      75.707  67.814  58.534  1.00  0.00           C  
ATOM   4144  NE2 HIE   267      76.928  67.742  59.164  1.00  0.00           N  
ATOM   4145  H   HIE   267      79.288  63.975  57.732  1.00  0.00           H  
ATOM   4146  HA  HIE   267      76.558  63.951  56.505  1.00  0.00           H  
ATOM   4147  HB2 HIE   267      78.632  66.086  55.903  1.00  0.00           H  
ATOM   4148  HB3 HIE   267      77.057  65.862  55.330  1.00  0.00           H  
ATOM   4149  HD2 HIE   267      78.796  66.523  58.680  1.00  0.00           H  
ATOM   4150  HE1 HIE   267      74.848  68.406  58.813  1.00  0.00           H  
ATOM   4151  HE2 HIE   267      77.196  68.223  60.010  1.00  0.00           H  
ATOM   4152  N   VAL   268      77.443  63.183  54.236  1.00  0.00           N  
ATOM   4153  CA  VAL   268      77.790  62.560  52.949  1.00  0.00           C  
ATOM   4154  C   VAL   268      76.963  63.187  51.791  1.00  0.00           C  
ATOM   4155  O   VAL   268      75.762  63.542  52.004  1.00  0.00           O  
ATOM   4156  CB  VAL   268      77.458  61.060  53.019  1.00  0.00           C  
ATOM   4157  CG1 VAL   268      75.942  60.775  52.977  1.00  0.00           C  
ATOM   4158  CG2 VAL   268      78.255  60.312  51.883  1.00  0.00           C  
ATOM   4159  H   VAL   268      76.446  63.336  54.285  1.00  0.00           H  
ATOM   4160  HA  VAL   268      78.871  62.510  52.824  1.00  0.00           H  
ATOM   4161  HB  VAL   268      77.799  60.589  53.941  1.00  0.00           H  
ATOM   4162 HG11 VAL   268      75.416  61.410  52.264  1.00  0.00           H  
ATOM   4163 HG12 VAL   268      75.741  59.737  52.710  1.00  0.00           H  
ATOM   4164 HG13 VAL   268      75.436  60.871  53.938  1.00  0.00           H  
ATOM   4165 HG21 VAL   268      77.925  59.273  51.849  1.00  0.00           H  
ATOM   4166 HG22 VAL   268      78.106  60.834  50.938  1.00  0.00           H  
ATOM   4167 HG23 VAL   268      79.324  60.423  52.064  1.00  0.00           H  
ATOM   4168  N   SER   269      77.474  63.382  50.567  1.00  0.00           N  
ATOM   4169  CA  SER   269      76.818  63.989  49.407  1.00  0.00           C  
ATOM   4170  C   SER   269      77.158  63.201  48.190  1.00  0.00           C  
ATOM   4171  O   SER   269      78.276  62.698  48.076  1.00  0.00           O  
ATOM   4172  CB  SER   269      77.259  65.441  49.252  1.00  0.00           C  
ATOM   4173  OG  SER   269      76.488  66.032  48.244  1.00  0.00           O  
ATOM   4174  H   SER   269      78.455  63.156  50.481  1.00  0.00           H  
ATOM   4175  HA  SER   269      75.735  64.007  49.535  1.00  0.00           H  
ATOM   4176  HB2 SER   269      76.963  66.013  50.131  1.00  0.00           H  
ATOM   4177  HB3 SER   269      78.312  65.575  49.004  1.00  0.00           H  
ATOM   4178  HG  SER   269      75.551  66.116  48.433  1.00  0.00           H  
ATOM   4179  N   LEU   270      76.159  63.092  47.287  1.00  0.00           N  
ATOM   4180  CA  LEU   270      76.300  62.621  45.873  1.00  0.00           C  
ATOM   4181  C   LEU   270      76.208  63.839  44.980  1.00  0.00           C  
ATOM   4182  O   LEU   270      75.168  64.503  44.893  1.00  0.00           O  
ATOM   4183  CB  LEU   270      75.371  61.403  45.521  1.00  0.00           C  
ATOM   4184  CG  LEU   270      75.370  61.112  43.994  1.00  0.00           C  
ATOM   4185  CD1 LEU   270      76.620  60.501  43.478  1.00  0.00           C  
ATOM   4186  CD2 LEU   270      74.231  60.175  43.775  1.00  0.00           C  
ATOM   4187  H   LEU   270      75.257  63.401  47.620  1.00  0.00           H  
ATOM   4188  HA  LEU   270      77.303  62.197  45.831  1.00  0.00           H  
ATOM   4189  HB2 LEU   270      75.736  60.520  46.046  1.00  0.00           H  
ATOM   4190  HB3 LEU   270      74.395  61.558  45.980  1.00  0.00           H  
ATOM   4191  HG  LEU   270      75.080  61.972  43.390  1.00  0.00           H  
ATOM   4192 HD11 LEU   270      77.532  61.099  43.482  1.00  0.00           H  
ATOM   4193 HD12 LEU   270      76.781  59.558  43.999  1.00  0.00           H  
ATOM   4194 HD13 LEU   270      76.346  60.271  42.448  1.00  0.00           H  
ATOM   4195 HD21 LEU   270      73.266  60.645  43.961  1.00  0.00           H  
ATOM   4196 HD22 LEU   270      74.231  59.786  42.757  1.00  0.00           H  
ATOM   4197 HD23 LEU   270      74.399  59.279  44.374  1.00  0.00           H  
ATOM   4198  N   LEU   271      77.370  64.195  44.361  1.00  0.00           N  
ATOM   4199  CA  LEU   271      77.641  65.148  43.240  1.00  0.00           C  
ATOM   4200  C   LEU   271      77.291  64.716  41.841  1.00  0.00           C  
ATOM   4201  O   LEU   271      77.708  63.615  41.402  1.00  0.00           O  
ATOM   4202  CB  LEU   271      79.032  65.756  43.389  1.00  0.00           C  
ATOM   4203  CG  LEU   271      79.631  65.945  44.784  1.00  0.00           C  
ATOM   4204  CD1 LEU   271      81.115  66.253  44.542  1.00  0.00           C  
ATOM   4205  CD2 LEU   271      79.020  67.127  45.559  1.00  0.00           C  
ATOM   4206  H   LEU   271      78.211  63.682  44.582  1.00  0.00           H  
ATOM   4207  HA  LEU   271      76.953  65.968  43.441  1.00  0.00           H  
ATOM   4208  HB2 LEU   271      79.749  65.088  42.912  1.00  0.00           H  
ATOM   4209  HB3 LEU   271      79.070  66.674  42.802  1.00  0.00           H  
ATOM   4210  HG  LEU   271      79.611  65.105  45.478  1.00  0.00           H  
ATOM   4211 HD11 LEU   271      81.280  67.136  43.925  1.00  0.00           H  
ATOM   4212 HD12 LEU   271      81.487  66.365  45.561  1.00  0.00           H  
ATOM   4213 HD13 LEU   271      81.646  65.387  44.146  1.00  0.00           H  
ATOM   4214 HD21 LEU   271      78.022  66.830  45.881  1.00  0.00           H  
ATOM   4215 HD22 LEU   271      79.615  67.420  46.425  1.00  0.00           H  
ATOM   4216 HD23 LEU   271      78.958  68.000  44.909  1.00  0.00           H  
ATOM   4217  N   GLU   272      76.674  65.589  41.071  1.00  0.00           N  
ATOM   4218  CA  GLU   272      76.402  65.331  39.608  1.00  0.00           C  
ATOM   4219  C   GLU   272      77.209  66.270  38.653  1.00  0.00           C  
ATOM   4220  O   GLU   272      77.315  67.449  38.873  1.00  0.00           O  
ATOM   4221  CB  GLU   272      74.866  65.424  39.421  1.00  0.00           C  
ATOM   4222  CG  GLU   272      74.396  65.202  37.923  1.00  0.00           C  
ATOM   4223  CD  GLU   272      72.860  65.161  37.844  1.00  0.00           C  
ATOM   4224  OE1 GLU   272      72.202  64.098  38.151  1.00  0.00           O  
ATOM   4225  OE2 GLU   272      72.212  66.179  37.328  1.00  0.00           O1-
ATOM   4226  H   GLU   272      76.327  66.416  41.536  1.00  0.00           H  
ATOM   4227  HA  GLU   272      76.749  64.307  39.469  1.00  0.00           H  
ATOM   4228  HB2 GLU   272      74.440  64.577  39.959  1.00  0.00           H  
ATOM   4229  HB3 GLU   272      74.566  66.409  39.779  1.00  0.00           H  
ATOM   4230  HG2 GLU   272      74.725  66.052  37.325  1.00  0.00           H  
ATOM   4231  HG3 GLU   272      74.782  64.299  37.450  1.00  0.00           H  
ATOM   4232  N   TYR   273      77.842  65.854  37.592  1.00  0.00           N  
ATOM   4233  CA  TYR   273      78.453  66.680  36.482  1.00  0.00           C  
ATOM   4234  C   TYR   273      77.378  67.486  35.702  1.00  0.00           C  
ATOM   4235  O   TYR   273      76.286  67.001  35.325  1.00  0.00           O  
ATOM   4236  CB  TYR   273      79.158  65.775  35.446  1.00  0.00           C  
ATOM   4237  CG  TYR   273      79.816  66.312  34.195  1.00  0.00           C  
ATOM   4238  CD1 TYR   273      79.015  66.496  33.011  1.00  0.00           C  
ATOM   4239  CD2 TYR   273      81.179  66.529  34.201  1.00  0.00           C  
ATOM   4240  CE1 TYR   273      79.592  67.133  31.910  1.00  0.00           C  
ATOM   4241  CE2 TYR   273      81.753  67.019  32.950  1.00  0.00           C  
ATOM   4242  CZ  TYR   273      80.946  67.417  31.843  1.00  0.00           C  
ATOM   4243  OH  TYR   273      81.397  68.038  30.689  1.00  0.00           O  
ATOM   4244  H   TYR   273      77.864  64.860  37.413  1.00  0.00           H  
ATOM   4245  HA  TYR   273      79.186  67.400  36.846  1.00  0.00           H  
ATOM   4246  HB2 TYR   273      79.983  65.256  35.934  1.00  0.00           H  
ATOM   4247  HB3 TYR   273      78.454  65.042  35.053  1.00  0.00           H  
ATOM   4248  HD1 TYR   273      77.956  66.292  33.067  1.00  0.00           H  
ATOM   4249  HD2 TYR   273      81.833  66.258  35.017  1.00  0.00           H  
ATOM   4250  HE1 TYR   273      79.028  67.459  31.049  1.00  0.00           H  
ATOM   4251  HE2 TYR   273      82.782  67.282  32.757  1.00  0.00           H  
ATOM   4252  HH  TYR   273      82.349  68.118  30.596  1.00  0.00           H  
ATOM   4253  N   MET   274      77.718  68.803  35.488  1.00  0.00           N  
ATOM   4254  CA  MET   274      76.832  69.785  35.035  1.00  0.00           C  
ATOM   4255  C   MET   274      77.394  70.654  33.978  1.00  0.00           C  
ATOM   4256  O   MET   274      76.668  70.918  32.936  1.00  0.00           O  
ATOM   4257  CB  MET   274      76.213  70.537  36.253  1.00  0.00           C  
ATOM   4258  CG  MET   274      75.265  69.792  37.157  1.00  0.00           C  
ATOM   4259  SD  MET   274      73.982  70.797  37.998  1.00  0.00           S  
ATOM   4260  CE  MET   274      72.944  69.491  38.839  1.00  0.00           C  
ATOM   4261  H   MET   274      78.507  69.153  36.013  1.00  0.00           H  
ATOM   4262  HA  MET   274      75.968  69.329  34.550  1.00  0.00           H  
ATOM   4263  HB2 MET   274      77.006  70.971  36.861  1.00  0.00           H  
ATOM   4264  HB3 MET   274      75.603  71.310  35.783  1.00  0.00           H  
ATOM   4265  HG2 MET   274      74.704  69.058  36.578  1.00  0.00           H  
ATOM   4266  HG3 MET   274      75.835  69.249  37.911  1.00  0.00           H  
ATOM   4267  HE1 MET   274      71.918  69.427  38.477  1.00  0.00           H  
ATOM   4268  HE2 MET   274      73.375  68.490  38.812  1.00  0.00           H  
ATOM   4269  HE3 MET   274      72.787  69.848  39.857  1.00  0.00           H  
ATOM   4270  N   ALA   275      78.678  70.922  33.944  1.00  0.00           N  
ATOM   4271  CA  ALA   275      79.415  71.620  32.879  1.00  0.00           C  
ATOM   4272  C   ALA   275      80.889  71.186  32.966  1.00  0.00           C  
ATOM   4273  O   ALA   275      81.373  70.683  33.984  1.00  0.00           O  
ATOM   4274  CB  ALA   275      79.192  73.102  32.960  1.00  0.00           C  
ATOM   4275  H   ALA   275      79.250  70.679  34.740  1.00  0.00           H  
ATOM   4276  HA  ALA   275      79.018  71.243  31.937  1.00  0.00           H  
ATOM   4277  HB1 ALA   275      79.551  73.546  33.889  1.00  0.00           H  
ATOM   4278  HB2 ALA   275      79.919  73.515  32.261  1.00  0.00           H  
ATOM   4279  HB3 ALA   275      78.153  73.353  32.745  1.00  0.00           H  
ATOM   4280  N   GLN   276      81.637  71.462  31.874  1.00  0.00           N  
ATOM   4281  CA  GLN   276      83.076  71.260  31.730  1.00  0.00           C  
ATOM   4282  C   GLN   276      83.932  72.241  32.571  1.00  0.00           C  
ATOM   4283  O   GLN   276      83.466  73.363  32.830  1.00  0.00           O  
ATOM   4284  CB  GLN   276      83.503  71.297  30.263  1.00  0.00           C  
ATOM   4285  CG  GLN   276      83.750  72.702  29.678  1.00  0.00           C  
ATOM   4286  CD  GLN   276      82.332  73.385  29.533  1.00  0.00           C  
ATOM   4287  NE2 GLN   276      81.964  74.375  30.247  1.00  0.00           N  
ATOM   4288  OE1 GLN   276      81.528  72.971  28.752  1.00  0.00           O  
ATOM   4289  H   GLN   276      81.200  71.659  30.985  1.00  0.00           H  
ATOM   4290  HA  GLN   276      83.345  70.267  32.091  1.00  0.00           H  
ATOM   4291  HB2 GLN   276      84.471  70.809  30.143  1.00  0.00           H  
ATOM   4292  HB3 GLN   276      82.774  70.704  29.711  1.00  0.00           H  
ATOM   4293  HG2 GLN   276      84.425  73.346  30.242  1.00  0.00           H  
ATOM   4294  HG3 GLN   276      84.203  72.738  28.687  1.00  0.00           H  
ATOM   4295 HE21 GLN   276      81.047  74.750  30.052  1.00  0.00           H  
ATOM   4296 HE22 GLN   276      82.562  74.723  30.983  1.00  0.00           H  
ATOM   4297  N   ASP   277      85.186  71.917  32.873  1.00  0.00           N  
ATOM   4298  CA  ASP   277      86.164  72.761  33.633  1.00  0.00           C  
ATOM   4299  C   ASP   277      85.591  73.297  34.928  1.00  0.00           C  
ATOM   4300  O   ASP   277      86.036  74.311  35.469  1.00  0.00           O  
ATOM   4301  CB  ASP   277      86.701  73.796  32.781  1.00  0.00           C  
ATOM   4302  CG  ASP   277      87.193  73.338  31.374  1.00  0.00           C  
ATOM   4303  OD1 ASP   277      87.583  72.168  31.153  1.00  0.00           O  
ATOM   4304  OD2 ASP   277      87.162  74.311  30.599  1.00  0.00           O1-
ATOM   4305  H   ASP   277      85.333  70.918  32.846  1.00  0.00           H  
ATOM   4306  HA  ASP   277      86.998  72.130  33.939  1.00  0.00           H  
ATOM   4307  HB2 ASP   277      86.042  74.630  32.540  1.00  0.00           H  
ATOM   4308  HB3 ASP   277      87.577  74.322  33.162  1.00  0.00           H  
ATOM   4309  N   ILE   278      84.611  72.635  35.469  1.00  0.00           N  
ATOM   4310  CA  ILE   278      83.721  73.165  36.568  1.00  0.00           C  
ATOM   4311  C   ILE   278      83.437  72.126  37.597  1.00  0.00           C  
ATOM   4312  O   ILE   278      83.365  70.954  37.235  1.00  0.00           O  
ATOM   4313  CB  ILE   278      82.428  73.757  35.800  1.00  0.00           C  
ATOM   4314  CG1 ILE   278      82.695  75.084  35.190  1.00  0.00           C  
ATOM   4315  CG2 ILE   278      81.207  73.878  36.699  1.00  0.00           C  
ATOM   4316  CD1 ILE   278      81.659  75.543  34.171  1.00  0.00           C  
ATOM   4317  H   ILE   278      84.415  71.722  35.084  1.00  0.00           H  
ATOM   4318  HA  ILE   278      84.258  74.037  36.942  1.00  0.00           H  
ATOM   4319  HB  ILE   278      82.079  73.062  35.036  1.00  0.00           H  
ATOM   4320 HG12 ILE   278      82.634  75.792  36.016  1.00  0.00           H  
ATOM   4321 HG13 ILE   278      83.689  75.062  34.742  1.00  0.00           H  
ATOM   4322 HG21 ILE   278      81.313  74.668  37.443  1.00  0.00           H  
ATOM   4323 HG22 ILE   278      80.432  74.183  35.995  1.00  0.00           H  
ATOM   4324 HG23 ILE   278      80.896  72.900  37.067  1.00  0.00           H  
ATOM   4325 HD11 ILE   278      82.130  76.281  33.522  1.00  0.00           H  
ATOM   4326 HD12 ILE   278      81.325  74.733  33.522  1.00  0.00           H  
ATOM   4327 HD13 ILE   278      80.788  76.025  34.615  1.00  0.00           H  
ATOM   4328  N   PRO   279      83.263  72.469  38.879  1.00  0.00           N  
ATOM   4329  CA  PRO   279      82.887  71.447  39.922  1.00  0.00           C  
ATOM   4330  C   PRO   279      81.564  70.742  39.679  1.00  0.00           C  
ATOM   4331  O   PRO   279      80.587  71.295  39.297  1.00  0.00           O  
ATOM   4332  CB  PRO   279      82.908  72.219  41.205  1.00  0.00           C  
ATOM   4333  CG  PRO   279      82.520  73.640  40.797  1.00  0.00           C  
ATOM   4334  CD  PRO   279      83.353  73.786  39.536  1.00  0.00           C  
ATOM   4335  HA  PRO   279      83.678  70.697  39.911  1.00  0.00           H  
ATOM   4336  HB2 PRO   279      82.225  71.740  41.907  1.00  0.00           H  
ATOM   4337  HB3 PRO   279      83.878  72.181  41.700  1.00  0.00           H  
ATOM   4338  HG2 PRO   279      81.437  73.716  40.708  1.00  0.00           H  
ATOM   4339  HG3 PRO   279      82.781  74.363  41.570  1.00  0.00           H  
ATOM   4340  HD2 PRO   279      82.888  74.562  38.929  1.00  0.00           H  
ATOM   4341  HD3 PRO   279      84.373  74.055  39.812  1.00  0.00           H  
ATOM   4342  N   LEU   280      81.452  69.483  40.193  1.00  0.00           N  
ATOM   4343  CA  LEU   280      80.209  68.693  40.194  1.00  0.00           C  
ATOM   4344  C   LEU   280      79.265  69.177  41.274  1.00  0.00           C  
ATOM   4345  O   LEU   280      79.697  69.531  42.351  1.00  0.00           O  
ATOM   4346  CB  LEU   280      80.537  67.206  40.361  1.00  0.00           C  
ATOM   4347  CG  LEU   280      81.246  66.541  39.161  1.00  0.00           C  
ATOM   4348  CD1 LEU   280      82.610  66.895  38.809  1.00  0.00           C  
ATOM   4349  CD2 LEU   280      81.114  65.087  39.229  1.00  0.00           C  
ATOM   4350  H   LEU   280      82.211  69.075  40.720  1.00  0.00           H  
ATOM   4351  HA  LEU   280      79.770  68.871  39.212  1.00  0.00           H  
ATOM   4352  HB2 LEU   280      81.047  66.983  41.298  1.00  0.00           H  
ATOM   4353  HB3 LEU   280      79.621  66.631  40.494  1.00  0.00           H  
ATOM   4354  HG  LEU   280      80.528  66.673  38.352  1.00  0.00           H  
ATOM   4355 HD11 LEU   280      82.749  67.944  38.551  1.00  0.00           H  
ATOM   4356 HD12 LEU   280      83.185  66.914  39.735  1.00  0.00           H  
ATOM   4357 HD13 LEU   280      83.087  66.336  38.003  1.00  0.00           H  
ATOM   4358 HD21 LEU   280      81.381  64.699  38.247  1.00  0.00           H  
ATOM   4359 HD22 LEU   280      81.787  64.703  39.995  1.00  0.00           H  
ATOM   4360 HD23 LEU   280      80.123  64.717  39.493  1.00  0.00           H  
ATOM   4361  N   THR   281      77.955  69.241  40.930  1.00  0.00           N  
ATOM   4362  CA  THR   281      76.985  69.927  41.873  1.00  0.00           C  
ATOM   4363  C   THR   281      76.392  68.963  42.876  1.00  0.00           C  
ATOM   4364  O   THR   281      75.852  67.914  42.477  1.00  0.00           O  
ATOM   4365  CB  THR   281      75.855  70.575  41.015  1.00  0.00           C  
ATOM   4366  CG2 THR   281      74.685  71.240  41.768  1.00  0.00           C  
ATOM   4367  OG1 THR   281      76.415  71.427  40.087  1.00  0.00           O  
ATOM   4368  H   THR   281      77.686  68.826  40.050  1.00  0.00           H  
ATOM   4369  HA  THR   281      77.483  70.714  42.440  1.00  0.00           H  
ATOM   4370  HB  THR   281      75.511  69.755  40.384  1.00  0.00           H  
ATOM   4371  HG1 THR   281      75.694  71.623  39.486  1.00  0.00           H  
ATOM   4372 HG21 THR   281      74.033  71.781  41.083  1.00  0.00           H  
ATOM   4373 HG22 THR   281      74.158  70.466  42.327  1.00  0.00           H  
ATOM   4374 HG23 THR   281      75.008  71.984  42.496  1.00  0.00           H  
ATOM   4375  N   PRO   282      76.460  69.312  44.185  1.00  0.00           N  
ATOM   4376  CA  PRO   282      75.737  68.525  45.178  1.00  0.00           C  
ATOM   4377  C   PRO   282      74.199  68.416  44.904  1.00  0.00           C  
ATOM   4378  O   PRO   282      73.520  69.443  45.006  1.00  0.00           O  
ATOM   4379  CB  PRO   282      76.066  69.104  46.487  1.00  0.00           C  
ATOM   4380  CG  PRO   282      77.276  69.953  46.263  1.00  0.00           C  
ATOM   4381  CD  PRO   282      77.251  70.375  44.845  1.00  0.00           C  
ATOM   4382  HA  PRO   282      76.097  67.496  45.197  1.00  0.00           H  
ATOM   4383  HB2 PRO   282      75.207  69.731  46.725  1.00  0.00           H  
ATOM   4384  HB3 PRO   282      76.184  68.412  47.321  1.00  0.00           H  
ATOM   4385  HG2 PRO   282      77.436  70.694  47.046  1.00  0.00           H  
ATOM   4386  HG3 PRO   282      78.131  69.287  46.380  1.00  0.00           H  
ATOM   4387  HD2 PRO   282      76.849  71.334  44.517  1.00  0.00           H  
ATOM   4388  HD3 PRO   282      78.268  70.238  44.476  1.00  0.00           H  
ATOM   4389  N   ILE   283      73.644  67.322  44.465  1.00  0.00           N  
ATOM   4390  CA  ILE   283      72.109  67.120  44.294  1.00  0.00           C  
ATOM   4391  C   ILE   283      71.411  66.542  45.538  1.00  0.00           C  
ATOM   4392  O   ILE   283      70.209  66.848  45.759  1.00  0.00           O  
ATOM   4393  CB  ILE   283      71.909  66.346  42.981  1.00  0.00           C  
ATOM   4394  CG1 ILE   283      72.420  64.905  43.032  1.00  0.00           C  
ATOM   4395  CG2 ILE   283      72.395  67.165  41.851  1.00  0.00           C  
ATOM   4396  CD1 ILE   283      71.907  63.924  41.894  1.00  0.00           C  
ATOM   4397  H   ILE   283      74.215  66.489  44.489  1.00  0.00           H  
ATOM   4398  HA  ILE   283      71.560  68.049  44.134  1.00  0.00           H  
ATOM   4399  HB  ILE   283      70.819  66.344  42.952  1.00  0.00           H  
ATOM   4400 HG12 ILE   283      73.499  64.797  43.139  1.00  0.00           H  
ATOM   4401 HG13 ILE   283      72.042  64.444  43.945  1.00  0.00           H  
ATOM   4402 HG21 ILE   283      73.466  67.338  41.961  1.00  0.00           H  
ATOM   4403 HG22 ILE   283      72.208  66.666  40.900  1.00  0.00           H  
ATOM   4404 HG23 ILE   283      71.918  68.145  41.840  1.00  0.00           H  
ATOM   4405 HD11 ILE   283      72.082  64.349  40.906  1.00  0.00           H  
ATOM   4406 HD12 ILE   283      72.442  62.975  41.902  1.00  0.00           H  
ATOM   4407 HD13 ILE   283      70.847  63.803  42.119  1.00  0.00           H  
ATOM   4408  N   PHE   284      72.144  65.726  46.351  1.00  0.00           N  
ATOM   4409  CA  PHE   284      71.602  64.907  47.513  1.00  0.00           C  
ATOM   4410  C   PHE   284      72.621  64.828  48.673  1.00  0.00           C  
ATOM   4411  O   PHE   284      73.813  64.982  48.401  1.00  0.00           O  
ATOM   4412  CB  PHE   284      71.274  63.446  46.986  1.00  0.00           C  
ATOM   4413  CG  PHE   284      71.006  62.539  48.161  1.00  0.00           C  
ATOM   4414  CD1 PHE   284      69.733  62.471  48.701  1.00  0.00           C  
ATOM   4415  CD2 PHE   284      72.049  61.679  48.618  1.00  0.00           C  
ATOM   4416  CE1 PHE   284      69.550  61.526  49.765  1.00  0.00           C  
ATOM   4417  CE2 PHE   284      71.846  60.574  49.492  1.00  0.00           C  
ATOM   4418  CZ  PHE   284      70.539  60.605  50.093  1.00  0.00           C  
ATOM   4419  H   PHE   284      73.019  65.391  45.976  1.00  0.00           H  
ATOM   4420  HA  PHE   284      70.738  65.450  47.897  1.00  0.00           H  
ATOM   4421  HB2 PHE   284      70.416  63.524  46.319  1.00  0.00           H  
ATOM   4422  HB3 PHE   284      72.102  62.982  46.450  1.00  0.00           H  
ATOM   4423  HD1 PHE   284      68.905  63.026  48.287  1.00  0.00           H  
ATOM   4424  HD2 PHE   284      73.027  61.684  48.162  1.00  0.00           H  
ATOM   4425  HE1 PHE   284      68.579  61.277  50.166  1.00  0.00           H  
ATOM   4426  HE2 PHE   284      72.701  59.962  49.737  1.00  0.00           H  
ATOM   4427  HZ  PHE   284      70.360  59.794  50.783  1.00  0.00           H  
ATOM   4428  N   THR   285      72.112  64.686  49.907  1.00  0.00           N  
ATOM   4429  CA  THR   285      72.855  64.725  51.159  1.00  0.00           C  
ATOM   4430  C   THR   285      72.150  63.890  52.176  1.00  0.00           C  
ATOM   4431  O   THR   285      70.939  64.014  52.375  1.00  0.00           O  
ATOM   4432  CB  THR   285      72.863  66.178  51.552  1.00  0.00           C  
ATOM   4433  CG2 THR   285      73.700  66.361  52.775  1.00  0.00           C  
ATOM   4434  OG1 THR   285      73.634  66.850  50.534  1.00  0.00           O  
ATOM   4435  H   THR   285      71.138  64.426  49.968  1.00  0.00           H  
ATOM   4436  HA  THR   285      73.850  64.343  50.931  1.00  0.00           H  
ATOM   4437  HB  THR   285      71.872  66.633  51.544  1.00  0.00           H  
ATOM   4438  HG1 THR   285      72.980  67.226  49.940  1.00  0.00           H  
ATOM   4439 HG21 THR   285      73.790  67.427  52.983  1.00  0.00           H  
ATOM   4440 HG22 THR   285      73.204  65.840  53.593  1.00  0.00           H  
ATOM   4441 HG23 THR   285      74.672  65.893  52.617  1.00  0.00           H  
ATOM   4442  N   ASP   286      72.936  63.016  52.853  1.00  0.00           N  
ATOM   4443  CA  ASP   286      72.546  62.157  53.995  1.00  0.00           C  
ATOM   4444  C   ASP   286      73.372  62.545  55.250  1.00  0.00           C  
ATOM   4445  O   ASP   286      74.458  63.112  55.196  1.00  0.00           O  
ATOM   4446  CB  ASP   286      72.407  60.609  53.628  1.00  0.00           C  
ATOM   4447  CG  ASP   286      71.684  59.846  54.675  1.00  0.00           C  
ATOM   4448  OD1 ASP   286      71.668  58.632  54.598  1.00  0.00           O  
ATOM   4449  OD2 ASP   286      71.016  60.380  55.519  1.00  0.00           O1-
ATOM   4450  H   ASP   286      73.862  62.850  52.483  1.00  0.00           H  
ATOM   4451  HA  ASP   286      71.493  62.412  54.121  1.00  0.00           H  
ATOM   4452  HB2 ASP   286      71.738  60.681  52.770  1.00  0.00           H  
ATOM   4453  HB3 ASP   286      73.382  60.221  53.332  1.00  0.00           H  
ATOM   4454  N   THR   287      72.795  62.375  56.405  1.00  0.00           N  
ATOM   4455  CA  THR   287      73.279  63.025  57.707  1.00  0.00           C  
ATOM   4456  C   THR   287      72.953  62.253  59.005  1.00  0.00           C  
ATOM   4457  O   THR   287      71.868  61.706  59.062  1.00  0.00           O  
ATOM   4458  CB  THR   287      72.718  64.504  57.794  1.00  0.00           C  
ATOM   4459  CG2 THR   287      73.230  65.217  59.056  1.00  0.00           C  
ATOM   4460  OG1 THR   287      73.059  65.241  56.650  1.00  0.00           O  
ATOM   4461  H   THR   287      71.919  61.874  56.372  1.00  0.00           H  
ATOM   4462  HA  THR   287      74.361  63.155  57.671  1.00  0.00           H  
ATOM   4463  HB  THR   287      71.630  64.509  57.855  1.00  0.00           H  
ATOM   4464  HG1 THR   287      73.962  65.025  56.405  1.00  0.00           H  
ATOM   4465 HG21 THR   287      73.039  66.283  58.932  1.00  0.00           H  
ATOM   4466 HG22 THR   287      72.906  64.856  60.032  1.00  0.00           H  
ATOM   4467 HG23 THR   287      74.308  65.067  59.004  1.00  0.00           H  
ATOM   4468  N   VAL   288      73.814  62.203  60.031  1.00  0.00           N  
ATOM   4469  CA  VAL   288      73.556  61.521  61.360  1.00  0.00           C  
ATOM   4470  C   VAL   288      74.056  62.393  62.449  1.00  0.00           C  
ATOM   4471  O   VAL   288      74.815  63.330  62.212  1.00  0.00           O  
ATOM   4472  CB  VAL   288      74.405  60.155  61.269  1.00  0.00           C  
ATOM   4473  CG1 VAL   288      73.836  59.154  60.211  1.00  0.00           C  
ATOM   4474  CG2 VAL   288      75.910  60.433  61.056  1.00  0.00           C  
ATOM   4475  H   VAL   288      74.704  62.672  59.942  1.00  0.00           H  
ATOM   4476  HA  VAL   288      72.522  61.227  61.545  1.00  0.00           H  
ATOM   4477  HB  VAL   288      74.296  59.577  62.187  1.00  0.00           H  
ATOM   4478 HG11 VAL   288      74.601  58.377  60.198  1.00  0.00           H  
ATOM   4479 HG12 VAL   288      72.900  58.655  60.464  1.00  0.00           H  
ATOM   4480 HG13 VAL   288      73.859  59.706  59.272  1.00  0.00           H  
ATOM   4481 HG21 VAL   288      76.268  61.128  61.816  1.00  0.00           H  
ATOM   4482 HG22 VAL   288      76.566  59.570  61.174  1.00  0.00           H  
ATOM   4483 HG23 VAL   288      76.168  60.762  60.050  1.00  0.00           H  
ATOM   4484  N   ILE   289      73.636  62.049  63.661  1.00  0.00           N  
ATOM   4485  CA  ILE   289      73.923  62.824  64.846  1.00  0.00           C  
ATOM   4486  C   ILE   289      74.318  61.816  65.899  1.00  0.00           C  
ATOM   4487  O   ILE   289      73.739  60.700  65.961  1.00  0.00           O  
ATOM   4488  CB  ILE   289      72.747  63.724  65.296  1.00  0.00           C  
ATOM   4489  CG1 ILE   289      73.318  65.061  65.670  1.00  0.00           C  
ATOM   4490  CG2 ILE   289      71.716  63.070  66.266  1.00  0.00           C  
ATOM   4491  CD1 ILE   289      72.390  66.086  66.380  1.00  0.00           C  
ATOM   4492  H   ILE   289      73.162  61.173  63.833  1.00  0.00           H  
ATOM   4493  HA  ILE   289      74.796  63.394  64.527  1.00  0.00           H  
ATOM   4494  HB  ILE   289      72.123  63.860  64.414  1.00  0.00           H  
ATOM   4495 HG12 ILE   289      74.135  64.885  66.369  1.00  0.00           H  
ATOM   4496 HG13 ILE   289      73.830  65.623  64.889  1.00  0.00           H  
ATOM   4497 HG21 ILE   289      72.167  63.219  67.247  1.00  0.00           H  
ATOM   4498 HG22 ILE   289      70.871  63.736  66.090  1.00  0.00           H  
ATOM   4499 HG23 ILE   289      71.423  62.050  66.017  1.00  0.00           H  
ATOM   4500 HD11 ILE   289      71.887  66.790  65.717  1.00  0.00           H  
ATOM   4501 HD12 ILE   289      71.613  65.707  67.043  1.00  0.00           H  
ATOM   4502 HD13 ILE   289      72.991  66.713  67.038  1.00  0.00           H  
ATOM   4503  N   PHE   290      75.274  62.173  66.735  1.00  0.00           N  
ATOM   4504  CA  PHE   290      75.522  61.582  68.057  1.00  0.00           C  
ATOM   4505  C   PHE   290      75.331  62.579  69.250  1.00  0.00           C  
ATOM   4506  O   PHE   290      75.230  63.790  68.986  1.00  0.00           O  
ATOM   4507  CB  PHE   290      76.952  61.018  67.987  1.00  0.00           C  
ATOM   4508  CG  PHE   290      77.330  59.867  67.074  1.00  0.00           C  
ATOM   4509  CD1 PHE   290      77.639  60.202  65.728  1.00  0.00           C  
ATOM   4510  CD2 PHE   290      77.758  58.635  67.468  1.00  0.00           C  
ATOM   4511  CE1 PHE   290      78.094  59.287  64.764  1.00  0.00           C  
ATOM   4512  CE2 PHE   290      78.053  57.614  66.529  1.00  0.00           C  
ATOM   4513  CZ  PHE   290      78.281  57.970  65.239  1.00  0.00           C  
ATOM   4514  H   PHE   290      75.736  63.063  66.617  1.00  0.00           H  
ATOM   4515  HA  PHE   290      74.916  60.680  68.142  1.00  0.00           H  
ATOM   4516  HB2 PHE   290      77.640  61.860  67.911  1.00  0.00           H  
ATOM   4517  HB3 PHE   290      77.091  60.566  68.969  1.00  0.00           H  
ATOM   4518  HD1 PHE   290      77.664  61.249  65.463  1.00  0.00           H  
ATOM   4519  HD2 PHE   290      77.796  58.400  68.521  1.00  0.00           H  
ATOM   4520  HE1 PHE   290      78.142  59.480  63.703  1.00  0.00           H  
ATOM   4521  HE2 PHE   290      78.348  56.617  66.821  1.00  0.00           H  
ATOM   4522  HZ  PHE   290      78.636  57.172  64.604  1.00  0.00           H  
ATOM   4523  N   ARG   291      75.495  62.174  70.520  1.00  0.00           N  
ATOM   4524  CA  ARG   291      75.846  63.114  71.564  1.00  0.00           C  
ATOM   4525  C   ARG   291      77.072  62.692  72.367  1.00  0.00           C  
ATOM   4526  O   ARG   291      77.200  61.541  72.764  1.00  0.00           O  
ATOM   4527  CB  ARG   291      74.628  63.422  72.455  1.00  0.00           C  
ATOM   4528  CG  ARG   291      74.866  64.773  73.202  1.00  0.00           C  
ATOM   4529  CD  ARG   291      73.723  65.158  74.166  1.00  0.00           C  
ATOM   4530  NE  ARG   291      73.961  66.450  74.782  1.00  0.00           N  
ATOM   4531  CZ  ARG   291      73.044  67.370  75.132  1.00  0.00           C  
ATOM   4532  NH1 ARG   291      71.805  67.312  74.606  1.00  0.00           N1+
ATOM   4533  NH2 ARG   291      73.295  68.286  75.947  1.00  0.00           N  
ATOM   4534  H   ARG   291      75.591  61.202  70.777  1.00  0.00           H  
ATOM   4535  HA  ARG   291      76.032  64.093  71.122  1.00  0.00           H  
ATOM   4536  HB2 ARG   291      73.657  63.458  71.961  1.00  0.00           H  
ATOM   4537  HB3 ARG   291      74.676  62.707  73.276  1.00  0.00           H  
ATOM   4538  HG2 ARG   291      75.867  64.682  73.621  1.00  0.00           H  
ATOM   4539  HG3 ARG   291      74.902  65.528  72.416  1.00  0.00           H  
ATOM   4540  HD2 ARG   291      72.730  65.106  73.719  1.00  0.00           H  
ATOM   4541  HD3 ARG   291      73.646  64.374  74.919  1.00  0.00           H  
ATOM   4542  HE  ARG   291      74.890  66.581  75.156  1.00  0.00           H  
ATOM   4543 HH11 ARG   291      71.554  66.626  73.908  1.00  0.00           H  
ATOM   4544 HH12 ARG   291      71.160  67.985  74.995  1.00  0.00           H  
ATOM   4545 HH21 ARG   291      74.189  68.398  76.403  1.00  0.00           H  
ATOM   4546 HH22 ARG   291      72.569  68.878  76.325  1.00  0.00           H  
ATOM   4547  N   ILE   292      78.016  63.522  72.642  1.00  0.00           N  
ATOM   4548  CA  ILE   292      79.246  63.337  73.454  1.00  0.00           C  
ATOM   4549  C   ILE   292      78.727  62.990  74.916  1.00  0.00           C  
ATOM   4550  O   ILE   292      78.029  63.797  75.525  1.00  0.00           O  
ATOM   4551  CB  ILE   292      80.246  64.470  73.326  1.00  0.00           C  
ATOM   4552  CG1 ILE   292      81.060  64.400  72.028  1.00  0.00           C  
ATOM   4553  CG2 ILE   292      81.208  64.397  74.489  1.00  0.00           C  
ATOM   4554  CD1 ILE   292      82.028  65.514  71.705  1.00  0.00           C  
ATOM   4555  H   ILE   292      77.803  64.455  72.319  1.00  0.00           H  
ATOM   4556  HA  ILE   292      79.643  62.414  73.032  1.00  0.00           H  
ATOM   4557  HB  ILE   292      79.837  65.481  73.335  1.00  0.00           H  
ATOM   4558 HG12 ILE   292      81.681  63.504  72.011  1.00  0.00           H  
ATOM   4559 HG13 ILE   292      80.413  64.360  71.151  1.00  0.00           H  
ATOM   4560 HG21 ILE   292      80.635  64.482  75.412  1.00  0.00           H  
ATOM   4561 HG22 ILE   292      81.611  63.386  74.548  1.00  0.00           H  
ATOM   4562 HG23 ILE   292      81.968  65.178  74.490  1.00  0.00           H  
ATOM   4563 HD11 ILE   292      82.881  65.444  72.379  1.00  0.00           H  
ATOM   4564 HD12 ILE   292      82.368  65.496  70.669  1.00  0.00           H  
ATOM   4565 HD13 ILE   292      81.553  66.482  71.863  1.00  0.00           H  
ATOM   4566  N   ALA   293      79.160  61.874  75.436  1.00  0.00           N  
ATOM   4567  CA  ALA   293      78.893  61.266  76.777  1.00  0.00           C  
ATOM   4568  C   ALA   293      79.299  62.207  77.907  1.00  0.00           C  
ATOM   4569  O   ALA   293      80.502  62.466  78.038  1.00  0.00           O  
ATOM   4570  CB  ALA   293      79.476  59.843  76.782  1.00  0.00           C  
ATOM   4571  H   ALA   293      79.730  61.303  74.828  1.00  0.00           H  
ATOM   4572  HA  ALA   293      77.813  61.119  76.756  1.00  0.00           H  
ATOM   4573  HB1 ALA   293      79.116  59.275  75.923  1.00  0.00           H  
ATOM   4574  HB2 ALA   293      80.559  59.954  76.829  1.00  0.00           H  
ATOM   4575  HB3 ALA   293      79.120  59.423  77.722  1.00  0.00           H  
ATOM   4576  N   PRO   294      78.416  62.649  78.784  1.00  0.00           N  
ATOM   4577  CA  PRO   294      78.715  63.668  79.837  1.00  0.00           C  
ATOM   4578  C   PRO   294      79.441  63.054  81.070  1.00  0.00           C  
ATOM   4579  O   PRO   294      79.299  61.873  81.296  1.00  0.00           O  
ATOM   4580  CB  PRO   294      77.364  64.210  80.372  1.00  0.00           C  
ATOM   4581  CG  PRO   294      76.391  63.044  80.090  1.00  0.00           C  
ATOM   4582  CD  PRO   294      77.015  62.262  78.867  1.00  0.00           C  
ATOM   4583  HA  PRO   294      79.311  64.507  79.478  1.00  0.00           H  
ATOM   4584  HB2 PRO   294      77.405  64.501  81.422  1.00  0.00           H  
ATOM   4585  HB3 PRO   294      77.013  65.060  79.787  1.00  0.00           H  
ATOM   4586  HG2 PRO   294      76.370  62.341  80.923  1.00  0.00           H  
ATOM   4587  HG3 PRO   294      75.412  63.458  79.847  1.00  0.00           H  
ATOM   4588  HD2 PRO   294      76.942  61.189  79.044  1.00  0.00           H  
ATOM   4589  HD3 PRO   294      76.537  62.482  77.913  1.00  0.00           H  
ATOM   4590  N   TRP   295      80.245  63.794  81.813  1.00  0.00           N  
ATOM   4591  CA  TRP   295      80.973  63.352  83.069  1.00  0.00           C  
ATOM   4592  C   TRP   295      80.068  63.379  84.318  1.00  0.00           C  
ATOM   4593  O   TRP   295      79.243  64.282  84.533  1.00  0.00           O  
ATOM   4594  CB  TRP   295      82.229  64.266  83.169  1.00  0.00           C  
ATOM   4595  CG  TRP   295      83.139  64.090  84.416  1.00  0.00           C  
ATOM   4596  CD1 TRP   295      84.253  63.288  84.358  1.00  0.00           C  
ATOM   4597  CD2 TRP   295      83.007  64.702  85.696  1.00  0.00           C  
ATOM   4598  CE2 TRP   295      84.203  64.207  86.477  1.00  0.00           C  
ATOM   4599  CE3 TRP   295      82.151  65.634  86.364  1.00  0.00           C  
ATOM   4600  NE1 TRP   295      84.902  63.386  85.619  1.00  0.00           N  
ATOM   4601  CZ2 TRP   295      84.443  64.671  87.837  1.00  0.00           C  
ATOM   4602  CZ3 TRP   295      82.503  66.084  87.653  1.00  0.00           C  
ATOM   4603  CH2 TRP   295      83.651  65.693  88.365  1.00  0.00           C  
ATOM   4604  H   TRP   295      80.287  64.715  81.399  1.00  0.00           H  
ATOM   4605  HA  TRP   295      81.331  62.328  82.960  1.00  0.00           H  
ATOM   4606  HB2 TRP   295      82.726  63.986  82.240  1.00  0.00           H  
ATOM   4607  HB3 TRP   295      81.882  65.297  83.104  1.00  0.00           H  
ATOM   4608  HD1 TRP   295      84.684  62.620  83.628  1.00  0.00           H  
ATOM   4609  HE1 TRP   295      85.766  62.962  85.925  1.00  0.00           H  
ATOM   4610  HE3 TRP   295      81.157  65.792  85.972  1.00  0.00           H  
ATOM   4611  HZ2 TRP   295      85.234  64.185  88.391  1.00  0.00           H  
ATOM   4612  HZ3 TRP   295      81.838  66.850  88.026  1.00  0.00           H  
ATOM   4613  HH2 TRP   295      83.807  66.033  89.378  1.00  0.00           H  
ATOM   4614  N   ILE   296      80.283  62.306  85.128  1.00  0.00           N  
ATOM   4615  CA  ILE   296      79.512  61.702  86.273  1.00  0.00           C  
ATOM   4616  C   ILE   296      80.341  61.482  87.537  1.00  0.00           C  
ATOM   4617  O   ILE   296      81.283  60.704  87.614  1.00  0.00           O  
ATOM   4618  CB  ILE   296      78.686  60.444  85.818  1.00  0.00           C  
ATOM   4619  CG1 ILE   296      78.196  60.421  84.347  1.00  0.00           C  
ATOM   4620  CG2 ILE   296      77.563  60.304  86.808  1.00  0.00           C  
ATOM   4621  CD1 ILE   296      77.394  59.198  83.851  1.00  0.00           C  
ATOM   4622  H   ILE   296      81.108  61.787  84.864  1.00  0.00           H  
ATOM   4623  HA  ILE   296      78.688  62.367  86.532  1.00  0.00           H  
ATOM   4624  HB  ILE   296      79.317  59.565  85.956  1.00  0.00           H  
ATOM   4625 HG12 ILE   296      77.648  61.340  84.140  1.00  0.00           H  
ATOM   4626 HG13 ILE   296      79.025  60.491  83.643  1.00  0.00           H  
ATOM   4627 HG21 ILE   296      76.908  61.175  86.833  1.00  0.00           H  
ATOM   4628 HG22 ILE   296      76.960  59.474  86.438  1.00  0.00           H  
ATOM   4629 HG23 ILE   296      77.904  60.141  87.830  1.00  0.00           H  
ATOM   4630 HD11 ILE   296      78.024  58.324  84.019  1.00  0.00           H  
ATOM   4631 HD12 ILE   296      76.376  59.279  84.232  1.00  0.00           H  
ATOM   4632 HD13 ILE   296      77.411  59.308  82.767  1.00  0.00           H  
ATOM   4633  N   MET   297      80.029  62.319  88.578  1.00  0.00           N  
ATOM   4634  CA  MET   297      80.427  62.124  90.028  1.00  0.00           C  
ATOM   4635  C   MET   297      79.658  60.928  90.682  1.00  0.00           C  
ATOM   4636  O   MET   297      78.484  60.682  90.427  1.00  0.00           O  
ATOM   4637  CB  MET   297      80.266  63.424  90.768  1.00  0.00           C  
ATOM   4638  CG  MET   297      81.313  64.532  90.464  1.00  0.00           C  
ATOM   4639  SD  MET   297      81.408  65.769  91.776  1.00  0.00           S  
ATOM   4640  CE  MET   297      82.106  64.835  93.200  1.00  0.00           C  
ATOM   4641  H   MET   297      79.347  63.040  88.389  1.00  0.00           H  
ATOM   4642  HA  MET   297      81.493  61.895  90.015  1.00  0.00           H  
ATOM   4643  HB2 MET   297      79.255  63.822  90.681  1.00  0.00           H  
ATOM   4644  HB3 MET   297      80.333  63.215  91.836  1.00  0.00           H  
ATOM   4645  HG2 MET   297      82.272  64.018  90.397  1.00  0.00           H  
ATOM   4646  HG3 MET   297      81.096  64.965  89.487  1.00  0.00           H  
ATOM   4647  HE1 MET   297      82.548  65.538  93.906  1.00  0.00           H  
ATOM   4648  HE2 MET   297      81.399  64.228  93.765  1.00  0.00           H  
ATOM   4649  HE3 MET   297      82.835  64.062  92.959  1.00  0.00           H  
ATOM   4650  N   THR   298      80.393  60.131  91.499  1.00  0.00           N  
ATOM   4651  CA  THR   298      79.842  59.044  92.237  1.00  0.00           C  
ATOM   4652  C   THR   298      79.534  59.464  93.706  1.00  0.00           C  
ATOM   4653  O   THR   298      80.555  59.679  94.432  1.00  0.00           O  
ATOM   4654  CB  THR   298      80.824  57.835  92.257  1.00  0.00           C  
ATOM   4655  CG2 THR   298      81.102  57.194  90.932  1.00  0.00           C  
ATOM   4656  OG1 THR   298      82.013  58.408  92.670  1.00  0.00           O  
ATOM   4657  H   THR   298      81.386  60.301  91.567  1.00  0.00           H  
ATOM   4658  HA  THR   298      78.974  58.675  91.689  1.00  0.00           H  
ATOM   4659  HB  THR   298      80.546  57.052  92.962  1.00  0.00           H  
ATOM   4660  HG1 THR   298      81.720  59.036  93.334  1.00  0.00           H  
ATOM   4661 HG21 THR   298      81.139  58.031  90.235  1.00  0.00           H  
ATOM   4662 HG22 THR   298      82.033  56.631  90.997  1.00  0.00           H  
ATOM   4663 HG23 THR   298      80.305  56.488  90.697  1.00  0.00           H  
ATOM   4664  N   PRO   299      78.289  59.677  94.158  1.00  0.00           N  
ATOM   4665  CA  PRO   299      77.890  60.019  95.559  1.00  0.00           C  
ATOM   4666  C   PRO   299      78.257  59.023  96.593  1.00  0.00           C  
ATOM   4667  O   PRO   299      78.703  57.907  96.297  1.00  0.00           O  
ATOM   4668  CB  PRO   299      76.381  60.167  95.435  1.00  0.00           C  
ATOM   4669  CG  PRO   299      76.072  60.455  94.040  1.00  0.00           C  
ATOM   4670  CD  PRO   299      77.160  59.652  93.293  1.00  0.00           C  
ATOM   4671  HA  PRO   299      78.368  60.979  95.754  1.00  0.00           H  
ATOM   4672  HB2 PRO   299      75.927  59.212  95.701  1.00  0.00           H  
ATOM   4673  HB3 PRO   299      75.992  60.918  96.122  1.00  0.00           H  
ATOM   4674  HG2 PRO   299      75.057  60.133  93.806  1.00  0.00           H  
ATOM   4675  HG3 PRO   299      76.257  61.517  93.879  1.00  0.00           H  
ATOM   4676  HD2 PRO   299      76.825  58.659  92.995  1.00  0.00           H  
ATOM   4677  HD3 PRO   299      77.233  60.256  92.389  1.00  0.00           H  
ATOM   4678  N   ASN   300      78.135  59.374  97.858  1.00  0.00           N  
ATOM   4679  CA  ASN   300      78.484  58.779  99.141  1.00  0.00           C  
ATOM   4680  C   ASN   300      77.788  57.438  99.533  1.00  0.00           C  
ATOM   4681  O   ASN   300      78.223  56.695 100.431  1.00  0.00           O  
ATOM   4682  CB  ASN   300      78.152  59.793 100.266  1.00  0.00           C  
ATOM   4683  CG  ASN   300      79.164  60.905 100.333  1.00  0.00           C  
ATOM   4684  ND2 ASN   300      79.196  61.551 101.441  1.00  0.00           N  
ATOM   4685  OD1 ASN   300      79.799  61.289  99.380  1.00  0.00           O  
ATOM   4686  H   ASN   300      77.898  60.339  98.038  1.00  0.00           H  
ATOM   4687  HA  ASN   300      79.542  58.545  99.254  1.00  0.00           H  
ATOM   4688  HB2 ASN   300      77.122  60.114 100.109  1.00  0.00           H  
ATOM   4689  HB3 ASN   300      78.237  59.391 101.276  1.00  0.00           H  
ATOM   4690 HD21 ASN   300      80.033  62.047 101.709  1.00  0.00           H  
ATOM   4691 HD22 ASN   300      78.704  61.159 102.231  1.00  0.00           H  
ATOM   4692  N   ILE   301      76.810  57.125  98.711  1.00  0.00           N  
ATOM   4693  CA  ILE   301      76.073  55.792  98.911  1.00  0.00           C  
ATOM   4694  C   ILE   301      76.592  54.679  97.969  1.00  0.00           C  
ATOM   4695  O   ILE   301      76.404  53.524  98.261  1.00  0.00           O  
ATOM   4696  CB  ILE   301      74.551  56.088  98.602  1.00  0.00           C  
ATOM   4697  CG1 ILE   301      74.307  56.552  97.118  1.00  0.00           C  
ATOM   4698  CG2 ILE   301      73.988  57.101  99.571  1.00  0.00           C  
ATOM   4699  CD1 ILE   301      72.901  56.162  96.603  1.00  0.00           C  
ATOM   4700  H   ILE   301      76.460  57.825  98.072  1.00  0.00           H  
ATOM   4701  HA  ILE   301      76.161  55.454  99.944  1.00  0.00           H  
ATOM   4702  HB  ILE   301      73.916  55.233  98.836  1.00  0.00           H  
ATOM   4703 HG12 ILE   301      74.342  57.641  97.110  1.00  0.00           H  
ATOM   4704 HG13 ILE   301      75.049  56.194  96.404  1.00  0.00           H  
ATOM   4705 HG21 ILE   301      74.445  58.066  99.350  1.00  0.00           H  
ATOM   4706 HG22 ILE   301      72.924  57.233  99.373  1.00  0.00           H  
ATOM   4707 HG23 ILE   301      74.220  56.897 100.616  1.00  0.00           H  
ATOM   4708 HD11 ILE   301      72.252  56.817  97.183  1.00  0.00           H  
ATOM   4709 HD12 ILE   301      72.721  56.473  95.574  1.00  0.00           H  
ATOM   4710 HD13 ILE   301      72.687  55.116  96.822  1.00  0.00           H  
ATOM   4711  N   LEU   302      77.300  55.044  96.896  1.00  0.00           N  
ATOM   4712  CA  LEU   302      78.004  54.111  96.024  1.00  0.00           C  
ATOM   4713  C   LEU   302      79.185  53.537  96.862  1.00  0.00           C  
ATOM   4714  O   LEU   302      79.873  54.198  97.623  1.00  0.00           O  
ATOM   4715  CB  LEU   302      78.481  54.925  94.811  1.00  0.00           C  
ATOM   4716  CG  LEU   302      77.379  55.448  93.864  1.00  0.00           C  
ATOM   4717  CD1 LEU   302      77.903  56.117  92.593  1.00  0.00           C  
ATOM   4718  CD2 LEU   302      76.437  54.324  93.441  1.00  0.00           C  
ATOM   4719  H   LEU   302      77.656  55.990  96.899  1.00  0.00           H  
ATOM   4720  HA  LEU   302      77.366  53.253  95.809  1.00  0.00           H  
ATOM   4721  HB2 LEU   302      79.187  55.698  95.115  1.00  0.00           H  
ATOM   4722  HB3 LEU   302      79.045  54.258  94.158  1.00  0.00           H  
ATOM   4723  HG  LEU   302      76.895  56.265  94.400  1.00  0.00           H  
ATOM   4724 HD11 LEU   302      78.677  55.550  92.077  1.00  0.00           H  
ATOM   4725 HD12 LEU   302      77.157  56.202  91.803  1.00  0.00           H  
ATOM   4726 HD13 LEU   302      78.417  57.019  92.923  1.00  0.00           H  
ATOM   4727 HD21 LEU   302      77.073  53.439  93.416  1.00  0.00           H  
ATOM   4728 HD22 LEU   302      75.572  54.333  94.103  1.00  0.00           H  
ATOM   4729 HD23 LEU   302      76.106  54.452  92.410  1.00  0.00           H  
ATOM   4730  N   PRO   303      79.515  52.210  96.658  1.00  0.00           N  
ATOM   4731  CA  PRO   303      80.555  51.508  97.395  1.00  0.00           C  
ATOM   4732  C   PRO   303      81.940  52.185  97.266  1.00  0.00           C  
ATOM   4733  O   PRO   303      82.439  52.384  96.234  1.00  0.00           O  
ATOM   4734  CB  PRO   303      80.555  50.079  96.905  1.00  0.00           C  
ATOM   4735  CG  PRO   303      79.204  49.840  96.207  1.00  0.00           C  
ATOM   4736  CD  PRO   303      78.962  51.250  95.653  1.00  0.00           C  
ATOM   4737  HA  PRO   303      80.166  51.593  98.410  1.00  0.00           H  
ATOM   4738  HB2 PRO   303      81.283  49.810  96.139  1.00  0.00           H  
ATOM   4739  HB3 PRO   303      80.597  49.391  97.749  1.00  0.00           H  
ATOM   4740  HG2 PRO   303      79.266  49.150  95.365  1.00  0.00           H  
ATOM   4741  HG3 PRO   303      78.599  49.502  97.048  1.00  0.00           H  
ATOM   4742  HD2 PRO   303      79.462  51.404  94.697  1.00  0.00           H  
ATOM   4743  HD3 PRO   303      77.920  51.458  95.408  1.00  0.00           H  
ATOM   4744  N   PRO   304      82.728  52.420  98.364  1.00  0.00           N  
ATOM   4745  CA  PRO   304      84.168  52.823  98.284  1.00  0.00           C  
ATOM   4746  C   PRO   304      85.146  51.725  97.765  1.00  0.00           C  
ATOM   4747  O   PRO   304      85.593  50.885  98.543  1.00  0.00           O  
ATOM   4748  CB  PRO   304      84.492  53.211  99.680  1.00  0.00           C  
ATOM   4749  CG  PRO   304      83.572  52.403 100.570  1.00  0.00           C  
ATOM   4750  CD  PRO   304      82.276  52.362  99.756  1.00  0.00           C  
ATOM   4751  HA  PRO   304      84.184  53.691  97.625  1.00  0.00           H  
ATOM   4752  HB2 PRO   304      85.520  53.002  99.977  1.00  0.00           H  
ATOM   4753  HB3 PRO   304      84.267  54.261  99.867  1.00  0.00           H  
ATOM   4754  HG2 PRO   304      84.012  51.417 100.718  1.00  0.00           H  
ATOM   4755  HG3 PRO   304      83.467  52.962 101.500  1.00  0.00           H  
ATOM   4756  HD2 PRO   304      81.666  51.474  99.921  1.00  0.00           H  
ATOM   4757  HD3 PRO   304      81.594  53.203  99.877  1.00  0.00           H  
ATOM   4758  N   VAL   305      85.526  51.893  96.531  1.00  0.00           N  
ATOM   4759  CA  VAL   305      86.621  51.116  95.894  1.00  0.00           C  
ATOM   4760  C   VAL   305      88.022  51.349  96.500  1.00  0.00           C  
ATOM   4761  O   VAL   305      88.601  50.398  97.002  1.00  0.00           O  
ATOM   4762  CB  VAL   305      86.565  51.312  94.312  1.00  0.00           C  
ATOM   4763  CG1 VAL   305      87.725  50.654  93.513  1.00  0.00           C  
ATOM   4764  CG2 VAL   305      85.256  50.831  93.628  1.00  0.00           C  
ATOM   4765  H   VAL   305      85.238  52.772  96.126  1.00  0.00           H  
ATOM   4766  HA  VAL   305      86.438  50.064  96.113  1.00  0.00           H  
ATOM   4767  HB  VAL   305      86.597  52.384  94.112  1.00  0.00           H  
ATOM   4768 HG11 VAL   305      87.780  50.945  92.464  1.00  0.00           H  
ATOM   4769 HG12 VAL   305      88.682  50.960  93.935  1.00  0.00           H  
ATOM   4770 HG13 VAL   305      87.678  49.573  93.647  1.00  0.00           H  
ATOM   4771 HG21 VAL   305      85.314  51.129  92.581  1.00  0.00           H  
ATOM   4772 HG22 VAL   305      85.139  49.748  93.653  1.00  0.00           H  
ATOM   4773 HG23 VAL   305      84.432  51.258  94.199  1.00  0.00           H  
ATOM   4774  N   SER   306      88.473  52.625  96.397  1.00  0.00           N  
ATOM   4775  CA  SER   306      89.810  52.960  97.077  1.00  0.00           C  
ATOM   4776  C   SER   306      89.802  54.225  97.804  1.00  0.00           C  
ATOM   4777  O   SER   306      88.955  55.036  97.461  1.00  0.00           O  
ATOM   4778  CB  SER   306      90.996  52.820  96.133  1.00  0.00           C  
ATOM   4779  OG  SER   306      90.862  53.634  95.002  1.00  0.00           O  
ATOM   4780  H   SER   306      87.867  53.349  96.039  1.00  0.00           H  
ATOM   4781  HA  SER   306      90.002  52.267  97.896  1.00  0.00           H  
ATOM   4782  HB2 SER   306      91.957  53.074  96.580  1.00  0.00           H  
ATOM   4783  HB3 SER   306      90.995  51.782  95.800  1.00  0.00           H  
ATOM   4784  HG  SER   306      90.858  53.092  94.209  1.00  0.00           H  
ATOM   4785  N   VAL   307      90.804  54.397  98.699  1.00  0.00           N  
ATOM   4786  CA  VAL   307      91.017  55.627  99.411  1.00  0.00           C  
ATOM   4787  C   VAL   307      92.452  55.904  99.017  1.00  0.00           C  
ATOM   4788  O   VAL   307      93.243  55.000  99.257  1.00  0.00           O  
ATOM   4789  CB  VAL   307      90.794  55.503 100.917  1.00  0.00           C  
ATOM   4790  CG1 VAL   307      91.568  54.326 101.632  1.00  0.00           C  
ATOM   4791  CG2 VAL   307      91.186  56.848 101.584  1.00  0.00           C  
ATOM   4792  H   VAL   307      91.401  53.589  98.809  1.00  0.00           H  
ATOM   4793  HA  VAL   307      90.417  56.464  99.056  1.00  0.00           H  
ATOM   4794  HB  VAL   307      89.713  55.431 101.036  1.00  0.00           H  
ATOM   4795 HG11 VAL   307      92.648  54.376 101.490  1.00  0.00           H  
ATOM   4796 HG12 VAL   307      91.440  54.495 102.702  1.00  0.00           H  
ATOM   4797 HG13 VAL   307      91.222  53.362 101.259  1.00  0.00           H  
ATOM   4798 HG21 VAL   307      91.023  56.698 102.651  1.00  0.00           H  
ATOM   4799 HG22 VAL   307      92.272  56.871 101.493  1.00  0.00           H  
ATOM   4800 HG23 VAL   307      90.542  57.601 101.129  1.00  0.00           H  
ATOM   4801  N   PHE   308      92.829  57.189  98.725  1.00  0.00           N  
ATOM   4802  CA  PHE   308      94.183  57.623  98.473  1.00  0.00           C  
ATOM   4803  C   PHE   308      94.704  58.533  99.669  1.00  0.00           C  
ATOM   4804  O   PHE   308      93.987  59.418 100.123  1.00  0.00           O  
ATOM   4805  CB  PHE   308      94.376  58.235  97.109  1.00  0.00           C  
ATOM   4806  CG  PHE   308      94.721  57.312  95.927  1.00  0.00           C  
ATOM   4807  CD1 PHE   308      93.699  56.738  95.154  1.00  0.00           C  
ATOM   4808  CD2 PHE   308      96.067  57.263  95.431  1.00  0.00           C  
ATOM   4809  CE1 PHE   308      94.009  56.038  93.952  1.00  0.00           C  
ATOM   4810  CE2 PHE   308      96.268  56.622  94.190  1.00  0.00           C  
ATOM   4811  CZ  PHE   308      95.273  55.976  93.462  1.00  0.00           C  
ATOM   4812  H   PHE   308      92.084  57.841  98.528  1.00  0.00           H  
ATOM   4813  HA  PHE   308      94.838  56.760  98.591  1.00  0.00           H  
ATOM   4814  HB2 PHE   308      93.631  59.027  97.035  1.00  0.00           H  
ATOM   4815  HB3 PHE   308      95.259  58.856  97.255  1.00  0.00           H  
ATOM   4816  HD1 PHE   308      92.644  56.910  95.313  1.00  0.00           H  
ATOM   4817  HD2 PHE   308      96.852  57.803  95.939  1.00  0.00           H  
ATOM   4818  HE1 PHE   308      93.147  55.747  93.370  1.00  0.00           H  
ATOM   4819  HE2 PHE   308      97.218  56.498  93.691  1.00  0.00           H  
ATOM   4820  HZ  PHE   308      95.458  55.463  92.530  1.00  0.00           H  
ATOM   4821  N   VAL   309      95.969  58.231 100.029  1.00  0.00           N  
ATOM   4822  CA  VAL   309      96.642  58.815 101.212  1.00  0.00           C  
ATOM   4823  C   VAL   309      97.996  59.464 100.846  1.00  0.00           C  
ATOM   4824  O   VAL   309      98.738  59.120  99.881  1.00  0.00           O  
ATOM   4825  CB  VAL   309      96.809  57.776 102.338  1.00  0.00           C  
ATOM   4826  CG1 VAL   309      95.484  57.225 102.874  1.00  0.00           C  
ATOM   4827  CG2 VAL   309      97.784  56.679 101.849  1.00  0.00           C  
ATOM   4828  H   VAL   309      96.409  57.425  99.608  1.00  0.00           H  
ATOM   4829  HA  VAL   309      96.044  59.583 101.702  1.00  0.00           H  
ATOM   4830  HB  VAL   309      97.274  58.324 103.158  1.00  0.00           H  
ATOM   4831 HG11 VAL   309      95.032  56.520 102.176  1.00  0.00           H  
ATOM   4832 HG12 VAL   309      95.584  56.802 103.873  1.00  0.00           H  
ATOM   4833 HG13 VAL   309      94.775  58.051 102.933  1.00  0.00           H  
ATOM   4834 HG21 VAL   309      97.376  56.094 101.025  1.00  0.00           H  
ATOM   4835 HG22 VAL   309      98.757  57.100 101.597  1.00  0.00           H  
ATOM   4836 HG23 VAL   309      97.891  56.101 102.768  1.00  0.00           H  
ATOM   4837  N   CYS   310      98.257  60.496 101.575  1.00  0.00           N  
ATOM   4838  CA  CYS   310      99.473  61.217 101.497  1.00  0.00           C  
ATOM   4839  C   CYS   310     100.557  60.623 102.402  1.00  0.00           C  
ATOM   4840  O   CYS   310     100.375  59.930 103.410  1.00  0.00           O  
ATOM   4841  CB  CYS   310      99.317  62.732 101.835  1.00  0.00           C  
ATOM   4842  SG  CYS   310      98.138  63.684 100.715  1.00  0.00           S  
ATOM   4843  H   CYS   310      97.569  60.818 102.240  1.00  0.00           H  
ATOM   4844  HA  CYS   310      99.813  61.226 100.462  1.00  0.00           H  
ATOM   4845  HB2 CYS   310      98.810  62.915 102.782  1.00  0.00           H  
ATOM   4846  HB3 CYS   310     100.269  63.264 101.848  1.00  0.00           H  
ATOM   4847  HG  CYS   310      97.071  63.725 101.518  1.00  0.00           H  
ATOM   4848  N   CYS   311     101.719  60.785 101.845  1.00  0.00           N  
ATOM   4849  CA  CYS   311     103.005  60.489 102.558  1.00  0.00           C  
ATOM   4850  C   CYS   311     103.463  61.633 103.538  1.00  0.00           C  
ATOM   4851  O   CYS   311     103.623  62.808 103.092  1.00  0.00           O  
ATOM   4852  CB  CYS   311     104.136  60.145 101.482  1.00  0.00           C  
ATOM   4853  SG  CYS   311     103.644  58.517 100.762  1.00  0.00           S  
ATOM   4854  H   CYS   311     101.805  61.177 100.918  1.00  0.00           H  
ATOM   4855  HA  CYS   311     102.860  59.606 103.179  1.00  0.00           H  
ATOM   4856  HB2 CYS   311     104.139  60.881 100.677  1.00  0.00           H  
ATOM   4857  HB3 CYS   311     105.154  60.052 101.859  1.00  0.00           H  
ATOM   4858  HG  CYS   311     103.516  58.933  99.499  1.00  0.00           H  
ATOM   4859  N   MET   312     103.654  61.401 104.826  1.00  0.00           N  
ATOM   4860  CA  MET   312     103.775  60.088 105.565  1.00  0.00           C  
ATOM   4861  C   MET   312     103.578  60.253 107.115  1.00  0.00           C  
ATOM   4862  O   MET   312     103.234  61.267 107.657  1.00  0.00           O  
ATOM   4863  CB  MET   312     105.120  59.366 105.209  1.00  0.00           C  
ATOM   4864  CG  MET   312     106.295  60.170 105.767  1.00  0.00           C  
ATOM   4865  SD  MET   312     108.001  59.402 105.655  1.00  0.00           S  
ATOM   4866  CE  MET   312     107.861  57.933 106.695  1.00  0.00           C  
ATOM   4867  H   MET   312     103.700  62.264 105.349  1.00  0.00           H  
ATOM   4868  HA  MET   312     102.977  59.425 105.233  1.00  0.00           H  
ATOM   4869  HB2 MET   312     105.147  58.370 105.653  1.00  0.00           H  
ATOM   4870  HB3 MET   312     105.191  59.279 104.125  1.00  0.00           H  
ATOM   4871  HG2 MET   312     106.382  61.141 105.278  1.00  0.00           H  
ATOM   4872  HG3 MET   312     106.137  60.357 106.829  1.00  0.00           H  
ATOM   4873  HE1 MET   312     108.817  57.412 106.636  1.00  0.00           H  
ATOM   4874  HE2 MET   312     107.697  58.220 107.734  1.00  0.00           H  
ATOM   4875  HE3 MET   312     107.136  57.232 106.281  1.00  0.00           H  
ATOM   4876  N   LYS   313     103.824  59.156 107.860  1.00  0.00           N  
ATOM   4877  CA  LYS   313     103.931  59.027 109.356  1.00  0.00           C  
ATOM   4878  C   LYS   313     105.029  57.957 109.566  1.00  0.00           C  
ATOM   4879  O   LYS   313     105.207  57.129 108.706  1.00  0.00           O  
ATOM   4880  CB  LYS   313     102.560  58.737 110.080  1.00  0.00           C  
ATOM   4881  CG  LYS   313     101.972  57.392 109.723  1.00  0.00           C  
ATOM   4882  CD  LYS   313     100.618  57.124 110.410  1.00  0.00           C  
ATOM   4883  CE  LYS   313     100.021  55.960 109.759  1.00  0.00           C  
ATOM   4884  NZ  LYS   313      98.841  55.398 110.508  1.00  0.00           N1+
ATOM   4885  H   LYS   313     104.055  58.286 107.403  1.00  0.00           H  
ATOM   4886  HA  LYS   313     104.282  60.029 109.603  1.00  0.00           H  
ATOM   4887  HB2 LYS   313     102.737  58.763 111.155  1.00  0.00           H  
ATOM   4888  HB3 LYS   313     101.902  59.576 109.852  1.00  0.00           H  
ATOM   4889  HG2 LYS   313     101.928  57.258 108.643  1.00  0.00           H  
ATOM   4890  HG3 LYS   313     102.692  56.650 110.066  1.00  0.00           H  
ATOM   4891  HD2 LYS   313     100.879  56.964 111.456  1.00  0.00           H  
ATOM   4892  HD3 LYS   313     100.002  58.007 110.238  1.00  0.00           H  
ATOM   4893  HE2 LYS   313      99.654  56.347 108.808  1.00  0.00           H  
ATOM   4894  HE3 LYS   313     100.720  55.125 109.701  1.00  0.00           H  
ATOM   4895  HZ1 LYS   313      98.226  56.125 110.845  1.00  0.00           H  
ATOM   4896  HZ2 LYS   313      98.288  54.764 109.949  1.00  0.00           H  
ATOM   4897  HZ3 LYS   313      99.174  54.989 111.369  1.00  0.00           H  
ATOM   4898  N   ASP   314     105.717  57.898 110.692  1.00  0.00           N  
ATOM   4899  CA  ASP   314     105.556  58.802 111.843  1.00  0.00           C  
ATOM   4900  C   ASP   314     106.020  60.309 111.587  1.00  0.00           C  
ATOM   4901  O   ASP   314     105.526  61.183 112.283  1.00  0.00           O  
ATOM   4902  CB  ASP   314     106.364  58.112 112.936  1.00  0.00           C  
ATOM   4903  CG  ASP   314     106.430  58.935 114.215  1.00  0.00           C  
ATOM   4904  OD1 ASP   314     105.423  59.024 114.968  1.00  0.00           O  
ATOM   4905  OD2 ASP   314     107.494  59.500 114.556  1.00  0.00           O1-
ATOM   4906  OXT ASP   314     106.968  60.500 110.814  1.00  0.00           O1-
ATOM   4907  H   ASP   314     106.497  57.256 110.685  1.00  0.00           H  
ATOM   4908  HA  ASP   314     104.545  58.845 112.249  1.00  0.00           H  
ATOM   4909  HB2 ASP   314     105.980  57.118 113.166  1.00  0.00           H  
ATOM   4910  HB3 ASP   314     107.385  57.968 112.582  1.00  0.00           H  
ATOM   4911  N   THR   315      84.681  48.348 107.012  1.00  0.00           N  
ATOM   4912  CA  THR   315      85.294  48.686 105.746  1.00  0.00           C  
ATOM   4913  C   THR   315      85.955  47.511 104.994  1.00  0.00           C  
ATOM   4914  O   THR   315      86.617  46.679 105.635  1.00  0.00           O  
ATOM   4915  CB  THR   315      85.999  50.072 105.791  1.00  0.00           C  
ATOM   4916  CG2 THR   315      87.350  50.148 106.711  1.00  0.00           C  
ATOM   4917  OG1 THR   315      86.450  50.450 104.586  1.00  0.00           O  
ATOM   4918  HA  THR   315      84.447  48.761 105.064  1.00  0.00           H  
ATOM   4919  HB  THR   315      85.372  50.861 106.205  1.00  0.00           H  
ATOM   4920  HG1 THR   315      85.660  50.640 104.075  1.00  0.00           H  
ATOM   4921 HG21 THR   315      88.030  49.304 106.593  1.00  0.00           H  
ATOM   4922 HG22 THR   315      87.873  51.055 106.407  1.00  0.00           H  
ATOM   4923 HG23 THR   315      87.128  50.207 107.777  1.00  0.00           H  
ATOM   4924  H1  THR   315      85.374  47.923 107.611  1.00  0.00           H  
ATOM   4925  H2  THR   315      83.917  47.729 106.781  1.00  0.00           H  
ATOM   4926  H3  THR   315      84.316  49.242 107.308  1.00  0.00           H  
ATOM   4927  N   ASN   316      86.008  47.576 103.653  1.00  0.00           N  
ATOM   4928  CA  ASN   316      86.831  46.749 102.757  1.00  0.00           C  
ATOM   4929  C   ASN   316      87.388  47.670 101.670  1.00  0.00           C  
ATOM   4930  O   ASN   316      87.859  47.184 100.667  1.00  0.00           O  
ATOM   4931  CB  ASN   316      86.078  45.533 102.171  1.00  0.00           C  
ATOM   4932  CG  ASN   316      85.916  44.321 103.081  1.00  0.00           C  
ATOM   4933  ND2 ASN   316      84.926  44.267 103.919  1.00  0.00           N  
ATOM   4934  OD1 ASN   316      86.670  43.360 102.973  1.00  0.00           O  
ATOM   4935  H   ASN   316      85.360  48.221 103.223  1.00  0.00           H  
ATOM   4936  HA  ASN   316      87.711  46.359 103.270  1.00  0.00           H  
ATOM   4937  HB2 ASN   316      85.103  45.807 101.766  1.00  0.00           H  
ATOM   4938  HB3 ASN   316      86.633  45.071 101.355  1.00  0.00           H
[truncated: 1,315,149 more chars]
