# Supplementary material for: Molecular Mechanism of Protein Arginine Deiminase 2: A Study Involving Multiple Microsecond Long Molecular Dynamics Simulations
Source: Biochemistry. 2022 Jun 23;61(13):1286–97. doi: 10.1021/acs.biochem.2c00158 (PMC9260958; doi:10.1021/acs.biochem.2c00158)
Supplement: Supplementary file 2 — bi2c00158_si_002.zip [file bi2c00158_si_002.zip › closest/ps1-08-100w-last-frame.pdb]

ATOM      1  N   ARG     1      80.200  70.431  39.918  1.00  0.00           N  
ATOM      2  CA  ARG     1      80.078  71.190  38.626  1.00  0.00           C  
ATOM      3  C   ARG     1      79.148  70.429  37.665  1.00  0.00           C  
ATOM      4  O   ARG     1      78.150  70.890  37.112  1.00  0.00           O  
ATOM      5  CB  ARG     1      81.435  71.366  38.023  1.00  0.00           C  
ATOM      6  CG  ARG     1      81.409  72.164  36.699  1.00  0.00           C  
ATOM      7  CD  ARG     1      82.748  72.461  36.028  1.00  0.00           C  
ATOM      8  NE  ARG     1      83.318  71.359  35.345  1.00  0.00           N  
ATOM      9  CZ  ARG     1      84.505  71.314  34.710  1.00  0.00           C  
ATOM     10  NH1 ARG     1      85.304  72.317  34.618  1.00  0.00           N1+
ATOM     11  NH2 ARG     1      84.773  70.241  34.061  1.00  0.00           N  
ATOM     12  HA  ARG     1      79.697  72.187  38.847  1.00  0.00           H  
ATOM     13  HB2 ARG     1      82.075  71.899  38.727  1.00  0.00           H  
ATOM     14  HB3 ARG     1      81.919  70.432  37.739  1.00  0.00           H  
ATOM     15  HG2 ARG     1      80.832  71.611  35.959  1.00  0.00           H  
ATOM     16  HG3 ARG     1      80.873  73.089  36.913  1.00  0.00           H  
ATOM     17  HD2 ARG     1      82.408  73.188  35.290  1.00  0.00           H  
ATOM     18  HD3 ARG     1      83.464  72.967  36.675  1.00  0.00           H  
ATOM     19  HE  ARG     1      82.704  70.630  35.011  1.00  0.00           H  
ATOM     20 HH11 ARG     1      85.341  73.082  35.277  1.00  0.00           H  
ATOM     21 HH12 ARG     1      86.171  72.192  34.116  1.00  0.00           H  
ATOM     22 HH21 ARG     1      84.124  69.481  34.208  1.00  0.00           H  
ATOM     23 HH22 ARG     1      85.605  70.078  33.512  1.00  0.00           H  
ATOM     24  H1  ARG     1      80.274  71.028  40.730  1.00  0.00           H  
ATOM     25  H2  ARG     1      81.079  69.933  39.895  1.00  0.00           H  
ATOM     26  H3  ARG     1      79.329  69.928  40.007  1.00  0.00           H  
ATOM     27  N   GLU     2      79.434  69.130  37.522  1.00  0.00           N  
ATOM     28  CA  GLU     2      78.701  68.222  36.682  1.00  0.00           C  
ATOM     29  C   GLU     2      78.516  66.865  37.418  1.00  0.00           C  
ATOM     30  O   GLU     2      79.464  66.268  37.832  1.00  0.00           O  
ATOM     31  CB  GLU     2      79.266  68.012  35.269  1.00  0.00           C  
ATOM     32  CG  GLU     2      80.747  67.455  35.330  1.00  0.00           C  
ATOM     33  CD  GLU     2      81.720  68.560  34.953  1.00  0.00           C  
ATOM     34  OE1 GLU     2      82.917  68.421  35.241  1.00  0.00           O  
ATOM     35  OE2 GLU     2      81.454  69.612  34.254  1.00  0.00           O1-
ATOM     36  H   GLU     2      80.223  68.760  38.034  1.00  0.00           H  
ATOM     37  HA  GLU     2      77.760  68.697  36.404  1.00  0.00           H  
ATOM     38  HB2 GLU     2      78.793  67.347  34.546  1.00  0.00           H  
ATOM     39  HB3 GLU     2      79.201  68.914  34.660  1.00  0.00           H  
ATOM     40  HG2 GLU     2      81.034  66.935  36.244  1.00  0.00           H  
ATOM     41  HG3 GLU     2      80.885  66.720  34.536  1.00  0.00           H  
ATOM     42  N   ARG     3      77.284  66.513  37.470  1.00  0.00           N  
ATOM     43  CA  ARG     3      76.798  65.227  37.943  1.00  0.00           C  
ATOM     44  C   ARG     3      77.111  64.043  37.023  1.00  0.00           C  
ATOM     45  O   ARG     3      76.775  63.930  35.833  1.00  0.00           O  
ATOM     46  CB  ARG     3      75.237  65.326  38.249  1.00  0.00           C  
ATOM     47  CG  ARG     3      74.716  63.961  38.762  1.00  0.00           C  
ATOM     48  CD  ARG     3      73.201  63.913  39.034  1.00  0.00           C  
ATOM     49  NE  ARG     3      72.900  62.570  39.558  1.00  0.00           N  
ATOM     50  CZ  ARG     3      71.725  61.966  39.647  1.00  0.00           C  
ATOM     51  NH1 ARG     3      70.672  62.428  39.171  1.00  0.00           N1+
ATOM     52  NH2 ARG     3      71.716  60.755  40.101  1.00  0.00           N  
ATOM     53  H   ARG     3      76.590  67.077  36.999  1.00  0.00           H  
ATOM     54  HA  ARG     3      77.337  65.097  38.882  1.00  0.00           H  
ATOM     55  HB2 ARG     3      74.938  66.094  38.962  1.00  0.00           H  
ATOM     56  HB3 ARG     3      74.653  65.465  37.339  1.00  0.00           H  
ATOM     57  HG2 ARG     3      75.047  63.268  37.989  1.00  0.00           H  
ATOM     58  HG3 ARG     3      75.394  63.795  39.599  1.00  0.00           H  
ATOM     59  HD2 ARG     3      72.773  64.531  39.823  1.00  0.00           H  
ATOM     60  HD3 ARG     3      72.741  64.083  38.060  1.00  0.00           H  
ATOM     61  HE  ARG     3      73.603  62.061  40.075  1.00  0.00           H  
ATOM     62 HH11 ARG     3      70.656  63.365  38.793  1.00  0.00           H  
ATOM     63 HH12 ARG     3      69.750  62.058  39.354  1.00  0.00           H  
ATOM     64 HH21 ARG     3      72.400  60.272  40.665  1.00  0.00           H  
ATOM     65 HH22 ARG     3      70.791  60.349  40.083  1.00  0.00           H  
ATOM     66  N   THR     4      77.699  63.012  37.610  1.00  0.00           N  
ATOM     67  CA  THR     4      77.930  61.654  37.033  1.00  0.00           C  
ATOM     68  C   THR     4      76.674  60.762  36.828  1.00  0.00           C  
ATOM     69  O   THR     4      75.994  60.433  37.780  1.00  0.00           O  
ATOM     70  CB  THR     4      79.001  60.892  37.885  1.00  0.00           C  
ATOM     71  CG2 THR     4      79.695  59.665  37.201  1.00  0.00           C  
ATOM     72  OG1 THR     4      80.140  61.699  38.162  1.00  0.00           O  
ATOM     73  H   THR     4      77.878  63.098  38.600  1.00  0.00           H  
ATOM     74  HA  THR     4      78.334  61.811  36.033  1.00  0.00           H  
ATOM     75  HB  THR     4      78.619  60.532  38.840  1.00  0.00           H  
ATOM     76  HG1 THR     4      79.840  62.196  38.926  1.00  0.00           H  
ATOM     77 HG21 THR     4      79.004  58.931  36.787  1.00  0.00           H  
ATOM     78 HG22 THR     4      80.367  60.133  36.482  1.00  0.00           H  
ATOM     79 HG23 THR     4      80.344  59.136  37.900  1.00  0.00           H  
ATOM     80  N   VAL     5      76.300  60.588  35.604  1.00  0.00           N  
ATOM     81  CA  VAL     5      75.135  59.730  35.127  1.00  0.00           C  
ATOM     82  C   VAL     5      75.502  58.693  34.019  1.00  0.00           C  
ATOM     83  O   VAL     5      76.658  58.561  33.562  1.00  0.00           O  
ATOM     84  CB  VAL     5      73.958  60.583  34.647  1.00  0.00           C  
ATOM     85  CG1 VAL     5      73.317  61.286  35.903  1.00  0.00           C  
ATOM     86  CG2 VAL     5      74.365  61.595  33.521  1.00  0.00           C  
ATOM     87  H   VAL     5      76.933  60.817  34.850  1.00  0.00           H  
ATOM     88  HA  VAL     5      74.774  59.099  35.939  1.00  0.00           H  
ATOM     89  HB  VAL     5      73.197  59.930  34.220  1.00  0.00           H  
ATOM     90 HG11 VAL     5      74.101  61.946  36.275  1.00  0.00           H  
ATOM     91 HG12 VAL     5      72.354  61.773  35.747  1.00  0.00           H  
ATOM     92 HG13 VAL     5      73.208  60.466  36.612  1.00  0.00           H  
ATOM     93 HG21 VAL     5      73.562  62.149  33.035  1.00  0.00           H  
ATOM     94 HG22 VAL     5      75.080  62.360  33.823  1.00  0.00           H  
ATOM     95 HG23 VAL     5      74.809  61.021  32.708  1.00  0.00           H  
ATOM     96  N   ARG     6      74.508  57.906  33.523  1.00  0.00           N  
ATOM     97  CA  ARG     6      74.695  56.842  32.543  1.00  0.00           C  
ATOM     98  C   ARG     6      73.447  56.861  31.611  1.00  0.00           C  
ATOM     99  O   ARG     6      72.353  56.999  32.133  1.00  0.00           O  
ATOM    100  CB  ARG     6      74.785  55.534  33.205  1.00  0.00           C  
ATOM    101  CG  ARG     6      75.765  55.310  34.392  1.00  0.00           C  
ATOM    102  CD  ARG     6      77.307  55.270  33.920  1.00  0.00           C  
ATOM    103  NE  ARG     6      78.336  55.442  35.030  1.00  0.00           N  
ATOM    104  CZ  ARG     6      79.642  55.340  34.974  1.00  0.00           C  
ATOM    105  NH1 ARG     6      80.277  55.026  33.825  1.00  0.00           N1+
ATOM    106  NH2 ARG     6      80.374  55.495  36.007  1.00  0.00           N  
ATOM    107  H   ARG     6      73.613  58.011  33.979  1.00  0.00           H  
ATOM    108  HA  ARG     6      75.640  56.950  32.010  1.00  0.00           H  
ATOM    109  HB2 ARG     6      73.809  55.429  33.678  1.00  0.00           H  
ATOM    110  HB3 ARG     6      74.930  54.676  32.549  1.00  0.00           H  
ATOM    111  HG2 ARG     6      75.500  56.014  35.180  1.00  0.00           H  
ATOM    112  HG3 ARG     6      75.588  54.380  34.933  1.00  0.00           H  
ATOM    113  HD2 ARG     6      77.435  54.293  33.454  1.00  0.00           H  
ATOM    114  HD3 ARG     6      77.429  56.073  33.193  1.00  0.00           H  
ATOM    115  HE  ARG     6      77.978  55.765  35.917  1.00  0.00           H  
ATOM    116 HH11 ARG     6      79.739  54.884  32.982  1.00  0.00           H  
ATOM    117 HH12 ARG     6      81.286  55.025  33.774  1.00  0.00           H  
ATOM    118 HH21 ARG     6      79.937  55.842  36.849  1.00  0.00           H  
ATOM    119 HH22 ARG     6      81.379  55.397  35.993  1.00  0.00           H  
ATOM    120  N   LEU     7      73.744  56.602  30.305  1.00  0.00           N  
ATOM    121  CA  LEU     7      72.836  56.301  29.262  1.00  0.00           C  
ATOM    122  C   LEU     7      72.118  54.949  29.576  1.00  0.00           C  
ATOM    123  O   LEU     7      72.687  53.981  30.147  1.00  0.00           O  
ATOM    124  CB  LEU     7      73.647  56.214  28.007  1.00  0.00           C  
ATOM    125  CG  LEU     7      74.290  57.450  27.577  1.00  0.00           C  
ATOM    126  CD1 LEU     7      74.788  57.178  26.139  1.00  0.00           C  
ATOM    127  CD2 LEU     7      73.495  58.747  27.455  1.00  0.00           C  
ATOM    128  H   LEU     7      74.730  56.427  30.174  1.00  0.00           H  
ATOM    129  HA  LEU     7      71.992  56.985  29.171  1.00  0.00           H  
ATOM    130  HB2 LEU     7      74.401  55.440  28.153  1.00  0.00           H  
ATOM    131  HB3 LEU     7      73.089  55.814  27.161  1.00  0.00           H  
ATOM    132  HG  LEU     7      75.192  57.755  28.107  1.00  0.00           H  
ATOM    133 HD11 LEU     7      73.922  56.955  25.516  1.00  0.00           H  
ATOM    134 HD12 LEU     7      75.170  58.121  25.748  1.00  0.00           H  
ATOM    135 HD13 LEU     7      75.470  56.328  26.167  1.00  0.00           H  
ATOM    136 HD21 LEU     7      73.898  59.543  26.828  1.00  0.00           H  
ATOM    137 HD22 LEU     7      72.597  58.409  26.938  1.00  0.00           H  
ATOM    138 HD23 LEU     7      73.217  59.015  28.474  1.00  0.00           H  
ATOM    139  N   GLN     8      70.920  54.829  28.923  1.00  0.00           N  
ATOM    140  CA  GLN     8      70.006  53.720  29.205  1.00  0.00           C  
ATOM    141  C   GLN     8      69.556  53.075  27.877  1.00  0.00           C  
ATOM    142  O   GLN     8      69.177  53.795  26.956  1.00  0.00           O  
ATOM    143  CB  GLN     8      68.879  54.124  30.150  1.00  0.00           C  
ATOM    144  CG  GLN     8      69.399  54.539  31.565  1.00  0.00           C  
ATOM    145  CD  GLN     8      68.467  54.301  32.735  1.00  0.00           C  
ATOM    146  NE2 GLN     8      68.624  55.101  33.785  1.00  0.00           N  
ATOM    147  OE1 GLN     8      67.542  53.563  32.650  1.00  0.00           O  
ATOM    148  H   GLN     8      70.516  55.648  28.489  1.00  0.00           H  
ATOM    149  HA  GLN     8      70.565  52.982  29.780  1.00  0.00           H  
ATOM    150  HB2 GLN     8      68.381  55.047  29.851  1.00  0.00           H  
ATOM    151  HB3 GLN     8      68.146  53.342  30.347  1.00  0.00           H  
ATOM    152  HG2 GLN     8      70.287  53.958  31.812  1.00  0.00           H  
ATOM    153  HG3 GLN     8      69.725  55.574  31.460  1.00  0.00           H  
ATOM    154 HE21 GLN     8      67.917  54.978  34.496  1.00  0.00           H  
ATOM    155 HE22 GLN     8      69.352  55.800  33.816  1.00  0.00           H  
ATOM    156  N   TYR     9      69.353  51.727  27.829  1.00  0.00           N  
ATOM    157  CA  TYR     9      68.632  51.078  26.708  1.00  0.00           C  
ATOM    158  C   TYR     9      67.162  50.950  27.137  1.00  0.00           C  
ATOM    159  O   TYR     9      66.889  50.702  28.297  1.00  0.00           O  
ATOM    160  CB  TYR     9      69.380  49.761  26.368  1.00  0.00           C  
ATOM    161  CG  TYR     9      70.770  49.909  25.894  1.00  0.00           C  
ATOM    162  CD1 TYR     9      71.773  50.003  26.832  1.00  0.00           C  
ATOM    163  CD2 TYR     9      71.104  49.792  24.428  1.00  0.00           C  
ATOM    164  CE1 TYR     9      73.147  49.898  26.431  1.00  0.00           C  
ATOM    165  CE2 TYR     9      72.459  49.885  24.022  1.00  0.00           C  
ATOM    166  CZ  TYR     9      73.474  49.919  25.069  1.00  0.00           C  
ATOM    167  OH  TYR     9      74.733  49.758  24.769  1.00  0.00           O  
ATOM    168  H   TYR     9      69.579  51.175  28.645  1.00  0.00           H  
ATOM    169  HA  TYR     9      68.558  51.776  25.874  1.00  0.00           H  
ATOM    170  HB2 TYR     9      69.302  49.146  27.264  1.00  0.00           H  
ATOM    171  HB3 TYR     9      68.754  49.290  25.610  1.00  0.00           H  
ATOM    172  HD1 TYR     9      71.578  50.112  27.888  1.00  0.00           H  
ATOM    173  HD2 TYR     9      70.268  49.725  23.748  1.00  0.00           H  
ATOM    174  HE1 TYR     9      73.944  49.963  27.156  1.00  0.00           H  
ATOM    175  HE2 TYR     9      72.737  49.900  22.978  1.00  0.00           H  
ATOM    176  HH  TYR     9      75.236  50.218  25.445  1.00  0.00           H  
ATOM    177  N   GLY    10      66.200  50.928  26.203  1.00  0.00           N  
ATOM    178  CA  GLY    10      64.745  50.845  26.441  1.00  0.00           C  
ATOM    179  C   GLY    10      64.110  51.932  27.297  1.00  0.00           C  
ATOM    180  O   GLY    10      62.995  51.780  27.845  1.00  0.00           O  
ATOM    181  H   GLY    10      66.509  51.033  25.247  1.00  0.00           H  
ATOM    182  HA2 GLY    10      64.364  51.004  25.432  1.00  0.00           H  
ATOM    183  HA3 GLY    10      64.521  49.865  26.862  1.00  0.00           H  
ATOM    184  N   SER    11      64.776  53.080  27.379  1.00  0.00           N  
ATOM    185  CA  SER    11      64.297  54.206  28.291  1.00  0.00           C  
ATOM    186  C   SER    11      62.894  54.769  27.904  1.00  0.00           C  
ATOM    187  O   SER    11      62.464  54.713  26.748  1.00  0.00           O  
ATOM    188  CB  SER    11      65.452  55.242  28.365  1.00  0.00           C  
ATOM    189  OG  SER    11      65.582  55.976  27.148  1.00  0.00           O  
ATOM    190  H   SER    11      65.610  53.111  26.809  1.00  0.00           H  
ATOM    191  HA  SER    11      64.358  53.655  29.229  1.00  0.00           H  
ATOM    192  HB2 SER    11      65.148  55.975  29.113  1.00  0.00           H  
ATOM    193  HB3 SER    11      66.461  54.861  28.521  1.00  0.00           H  
ATOM    194  HG  SER    11      66.272  55.576  26.613  1.00  0.00           H  
ATOM    195  N   ALA    12      62.197  55.233  28.912  1.00  0.00           N  
ATOM    196  CA  ALA    12      60.824  55.891  28.744  1.00  0.00           C  
ATOM    197  C   ALA    12      60.454  56.763  29.920  1.00  0.00           C  
ATOM    198  O   ALA    12      59.369  57.362  29.886  1.00  0.00           O  
ATOM    199  CB  ALA    12      59.815  54.758  28.427  1.00  0.00           C  
ATOM    200  H   ALA    12      62.672  55.221  29.803  1.00  0.00           H  
ATOM    201  HA  ALA    12      61.053  56.463  27.845  1.00  0.00           H  
ATOM    202  HB1 ALA    12      59.319  54.499  29.362  1.00  0.00           H  
ATOM    203  HB2 ALA    12      59.057  54.982  27.677  1.00  0.00           H  
ATOM    204  HB3 ALA    12      60.270  53.856  28.018  1.00  0.00           H  
ATOM    205  N   VAL    13      61.330  56.844  31.012  1.00  0.00           N  
ATOM    206  CA  VAL    13      60.984  57.682  32.160  1.00  0.00           C  
ATOM    207  C   VAL    13      62.236  58.550  32.513  1.00  0.00           C  
ATOM    208  O   VAL    13      63.350  58.122  32.306  1.00  0.00           O  
ATOM    209  CB  VAL    13      60.732  56.747  33.354  1.00  0.00           C  
ATOM    210  CG1 VAL    13      60.088  57.442  34.514  1.00  0.00           C  
ATOM    211  CG2 VAL    13      59.825  55.579  33.039  1.00  0.00           C  
ATOM    212  H   VAL    13      62.308  56.599  30.951  1.00  0.00           H  
ATOM    213  HA  VAL    13      60.139  58.306  31.869  1.00  0.00           H  
ATOM    214  HB  VAL    13      61.652  56.250  33.664  1.00  0.00           H  
ATOM    215 HG11 VAL    13      59.730  56.693  35.221  1.00  0.00           H  
ATOM    216 HG12 VAL    13      60.744  58.253  34.831  1.00  0.00           H  
ATOM    217 HG13 VAL    13      59.226  57.991  34.134  1.00  0.00           H  
ATOM    218 HG21 VAL    13      59.720  55.017  33.967  1.00  0.00           H  
ATOM    219 HG22 VAL    13      58.862  55.888  32.633  1.00  0.00           H  
ATOM    220 HG23 VAL    13      60.164  54.791  32.366  1.00  0.00           H  
ATOM    221  N   GLU    14      62.054  59.771  33.050  1.00  0.00           N  
ATOM    222  CA  GLU    14      62.982  60.776  32.914  1.00  0.00           C  
ATOM    223  C   GLU    14      63.730  61.012  34.261  1.00  0.00           C  
ATOM    224  O   GLU    14      63.263  60.693  35.322  1.00  0.00           O  
ATOM    225  CB  GLU    14      62.308  62.064  32.411  1.00  0.00           C  
ATOM    226  CG  GLU    14      61.299  62.821  33.284  1.00  0.00           C  
ATOM    227  CD  GLU    14      59.859  62.277  33.085  1.00  0.00           C  
ATOM    228  OE1 GLU    14      59.675  61.051  33.175  1.00  0.00           O  
ATOM    229  OE2 GLU    14      58.862  63.025  32.938  1.00  0.00           O1-
ATOM    230  H   GLU    14      61.116  60.025  33.326  1.00  0.00           H  
ATOM    231  HA  GLU    14      63.778  60.521  32.213  1.00  0.00           H  
ATOM    232  HB2 GLU    14      63.072  62.827  32.261  1.00  0.00           H  
ATOM    233  HB3 GLU    14      61.768  61.889  31.480  1.00  0.00           H  
ATOM    234  HG2 GLU    14      61.595  62.752  34.331  1.00  0.00           H  
ATOM    235  HG3 GLU    14      61.267  63.875  33.011  1.00  0.00           H  
ATOM    236  N   ALA    15      64.972  61.629  34.175  1.00  0.00           N  
ATOM    237  CA  ALA    15      65.670  62.250  35.334  1.00  0.00           C  
ATOM    238  C   ALA    15      65.266  63.728  35.544  1.00  0.00           C  
ATOM    239  O   ALA    15      64.941  64.407  34.548  1.00  0.00           O  
ATOM    240  CB  ALA    15      67.171  61.973  35.178  1.00  0.00           C  
ATOM    241  H   ALA    15      65.372  61.770  33.258  1.00  0.00           H  
ATOM    242  HA  ALA    15      65.268  61.678  36.171  1.00  0.00           H  
ATOM    243  HB1 ALA    15      67.417  60.914  35.260  1.00  0.00           H  
ATOM    244  HB2 ALA    15      67.579  62.268  34.212  1.00  0.00           H  
ATOM    245  HB3 ALA    15      67.727  62.602  35.873  1.00  0.00           H  
ATOM    246  N   VAL    16      65.330  64.274  36.770  1.00  0.00           N  
ATOM    247  CA  VAL    16      65.377  65.652  37.021  1.00  0.00           C  
ATOM    248  C   VAL    16      66.753  66.191  36.719  1.00  0.00           C  
ATOM    249  O   VAL    16      67.769  65.919  37.386  1.00  0.00           O  
ATOM    250  CB  VAL    16      65.038  65.924  38.571  1.00  0.00           C  
ATOM    251  CG1 VAL    16      65.067  67.414  38.932  1.00  0.00           C  
ATOM    252  CG2 VAL    16      63.570  65.457  38.605  1.00  0.00           C  
ATOM    253  H   VAL    16      65.447  63.590  37.503  1.00  0.00           H  
ATOM    254  HA  VAL    16      64.638  66.218  36.454  1.00  0.00           H  
ATOM    255  HB  VAL    16      65.692  65.320  39.200  1.00  0.00           H  
ATOM    256 HG11 VAL    16      64.700  67.520  39.953  1.00  0.00           H  
ATOM    257 HG12 VAL    16      66.097  67.769  38.967  1.00  0.00           H  
ATOM    258 HG13 VAL    16      64.498  67.922  38.154  1.00  0.00           H  
ATOM    259 HG21 VAL    16      62.979  65.898  37.802  1.00  0.00           H  
ATOM    260 HG22 VAL    16      63.398  64.386  38.710  1.00  0.00           H  
ATOM    261 HG23 VAL    16      63.053  65.943  39.432  1.00  0.00           H  
ATOM    262  N   TYR    17      66.771  67.211  35.845  1.00  0.00           N  
ATOM    263  CA  TYR    17      67.914  68.076  35.839  1.00  0.00           C  
ATOM    264  C   TYR    17      67.649  69.262  36.833  1.00  0.00           C  
ATOM    265  O   TYR    17      66.658  69.988  36.591  1.00  0.00           O  
ATOM    266  CB  TYR    17      68.115  68.597  34.405  1.00  0.00           C  
ATOM    267  CG  TYR    17      69.365  69.369  34.152  1.00  0.00           C  
ATOM    268  CD1 TYR    17      70.380  68.949  33.315  1.00  0.00           C  
ATOM    269  CD2 TYR    17      69.326  70.760  34.420  1.00  0.00           C  
ATOM    270  CE1 TYR    17      71.475  69.693  32.842  1.00  0.00           C  
ATOM    271  CE2 TYR    17      70.377  71.641  33.980  1.00  0.00           C  
ATOM    272  CZ  TYR    17      71.477  71.028  33.267  1.00  0.00           C  
ATOM    273  OH  TYR    17      72.408  71.928  32.866  1.00  0.00           O  
ATOM    274  H   TYR    17      65.977  67.411  35.254  1.00  0.00           H  
ATOM    275  HA  TYR    17      68.779  67.514  36.192  1.00  0.00           H  
ATOM    276  HB2 TYR    17      68.122  67.693  33.796  1.00  0.00           H  
ATOM    277  HB3 TYR    17      67.286  69.210  34.053  1.00  0.00           H  
ATOM    278  HD1 TYR    17      70.148  67.969  32.926  1.00  0.00           H  
ATOM    279  HD2 TYR    17      68.536  71.123  35.061  1.00  0.00           H  
ATOM    280  HE1 TYR    17      72.297  69.370  32.221  1.00  0.00           H  
ATOM    281  HE2 TYR    17      70.310  72.705  34.151  1.00  0.00           H  
ATOM    282  HH  TYR    17      72.271  72.791  33.265  1.00  0.00           H  
ATOM    283  N   VAL    18      68.550  69.533  37.783  1.00  0.00           N  
ATOM    284  CA  VAL    18      68.512  70.774  38.621  1.00  0.00           C  
ATOM    285  C   VAL    18      69.315  71.802  37.911  1.00  0.00           C  
ATOM    286  O   VAL    18      70.460  71.661  37.708  1.00  0.00           O  
ATOM    287  CB  VAL    18      69.031  70.471  40.046  1.00  0.00           C  
ATOM    288  CG1 VAL    18      69.034  71.783  40.855  1.00  0.00           C  
ATOM    289  CG2 VAL    18      68.300  69.293  40.692  1.00  0.00           C  
ATOM    290  H   VAL    18      69.356  68.925  37.785  1.00  0.00           H  
ATOM    291  HA  VAL    18      67.460  71.039  38.733  1.00  0.00           H  
ATOM    292  HB  VAL    18      70.096  70.245  40.003  1.00  0.00           H  
ATOM    293 HG11 VAL    18      69.199  71.627  41.921  1.00  0.00           H  
ATOM    294 HG12 VAL    18      69.850  72.477  40.657  1.00  0.00           H  
ATOM    295 HG13 VAL    18      68.143  72.367  40.624  1.00  0.00           H  
ATOM    296 HG21 VAL    18      68.502  69.301  41.763  1.00  0.00           H  
ATOM    297 HG22 VAL    18      67.218  69.346  40.569  1.00  0.00           H  
ATOM    298 HG23 VAL    18      68.675  68.307  40.421  1.00  0.00           H  
ATOM    299  N   LEU    19      68.636  72.925  37.644  1.00  0.00           N  
ATOM    300  CA  LEU    19      69.270  74.003  36.931  1.00  0.00           C  
ATOM    301  C   LEU    19      70.403  74.619  37.794  1.00  0.00           C  
ATOM    302  O   LEU    19      70.284  74.835  39.011  1.00  0.00           O  
ATOM    303  CB  LEU    19      68.267  75.071  36.488  1.00  0.00           C  
ATOM    304  CG  LEU    19      67.267  74.633  35.486  1.00  0.00           C  
ATOM    305  CD1 LEU    19      66.155  75.776  35.376  1.00  0.00           C  
ATOM    306  CD2 LEU    19      67.837  74.527  34.027  1.00  0.00           C  
ATOM    307  H   LEU    19      67.665  72.945  37.921  1.00  0.00           H  
ATOM    308  HA  LEU    19      69.718  73.515  36.065  1.00  0.00           H  
ATOM    309  HB2 LEU    19      67.820  75.461  37.402  1.00  0.00           H  
ATOM    310  HB3 LEU    19      68.851  75.905  36.098  1.00  0.00           H  
ATOM    311  HG  LEU    19      66.753  73.717  35.776  1.00  0.00           H  
ATOM    312 HD11 LEU    19      66.561  76.777  35.228  1.00  0.00           H  
ATOM    313 HD12 LEU    19      65.563  75.693  34.464  1.00  0.00           H  
ATOM    314 HD13 LEU    19      65.497  75.707  36.242  1.00  0.00           H  
ATOM    315 HD21 LEU    19      68.529  73.690  33.933  1.00  0.00           H  
ATOM    316 HD22 LEU    19      66.948  74.408  33.407  1.00  0.00           H  
ATOM    317 HD23 LEU    19      68.282  75.465  33.696  1.00  0.00           H  
ATOM    318  N   GLY    20      71.505  74.972  37.101  1.00  0.00           N  
ATOM    319  CA  GLY    20      72.766  75.420  37.704  1.00  0.00           C  
ATOM    320  C   GLY    20      73.826  74.388  38.028  1.00  0.00           C  
ATOM    321  O   GLY    20      74.935  74.788  38.376  1.00  0.00           O  
ATOM    322  H   GLY    20      71.529  74.917  36.092  1.00  0.00           H  
ATOM    323  HA2 GLY    20      73.034  76.284  37.096  1.00  0.00           H  
ATOM    324  HA3 GLY    20      72.415  75.893  38.621  1.00  0.00           H  
ATOM    325  N   THR    21      73.445  73.142  37.765  1.00  0.00           N  
ATOM    326  CA  THR    21      74.451  72.067  37.642  1.00  0.00           C  
ATOM    327  C   THR    21      74.141  71.323  36.323  1.00  0.00           C  
ATOM    328  O   THR    21      72.992  71.080  35.958  1.00  0.00           O  
ATOM    329  CB  THR    21      74.234  71.124  38.782  1.00  0.00           C  
ATOM    330  CG2 THR    21      74.755  69.647  38.691  1.00  0.00           C  
ATOM    331  OG1 THR    21      74.950  71.594  39.859  1.00  0.00           O  
ATOM    332  H   THR    21      72.441  73.044  37.716  1.00  0.00           H  
ATOM    333  HA  THR    21      75.498  72.371  37.651  1.00  0.00           H  
ATOM    334  HB  THR    21      73.196  71.161  39.111  1.00  0.00           H  
ATOM    335  HG1 THR    21      74.229  71.846  40.442  1.00  0.00           H  
ATOM    336 HG21 THR    21      74.078  69.086  38.048  1.00  0.00           H  
ATOM    337 HG22 THR    21      75.714  69.599  38.175  1.00  0.00           H  
ATOM    338 HG23 THR    21      74.748  69.249  39.706  1.00  0.00           H  
ATOM    339  N   TYR    22      75.173  70.835  35.759  1.00  0.00           N  
ATOM    340  CA  TYR    22      75.200  70.063  34.511  1.00  0.00           C  
ATOM    341  C   TYR    22      75.163  68.607  34.707  1.00  0.00           C  
ATOM    342  O   TYR    22      75.497  68.143  35.791  1.00  0.00           O  
ATOM    343  CB  TYR    22      76.522  70.341  33.688  1.00  0.00           C  
ATOM    344  CG  TYR    22      76.792  71.853  33.518  1.00  0.00           C  
ATOM    345  CD1 TYR    22      78.087  72.310  33.900  1.00  0.00           C  
ATOM    346  CD2 TYR    22      75.756  72.712  33.156  1.00  0.00           C  
ATOM    347  CE1 TYR    22      78.341  73.699  33.772  1.00  0.00           C  
ATOM    348  CE2 TYR    22      76.067  74.092  32.937  1.00  0.00           C  
ATOM    349  CZ  TYR    22      77.338  74.626  33.222  1.00  0.00           C  
ATOM    350  OH  TYR    22      77.553  75.943  33.014  1.00  0.00           O  
ATOM    351  H   TYR    22      76.030  71.218  36.133  1.00  0.00           H  
ATOM    352  HA  TYR    22      74.338  70.297  33.887  1.00  0.00           H  
ATOM    353  HB2 TYR    22      77.399  70.063  34.272  1.00  0.00           H  
ATOM    354  HB3 TYR    22      76.519  69.913  32.686  1.00  0.00           H  
ATOM    355  HD1 TYR    22      78.880  71.661  34.242  1.00  0.00           H  
ATOM    356  HD2 TYR    22      74.766  72.354  32.914  1.00  0.00           H  
ATOM    357  HE1 TYR    22      79.286  74.101  34.107  1.00  0.00           H  
ATOM    358  HE2 TYR    22      75.303  74.810  32.679  1.00  0.00           H  
ATOM    359  HH  TYR    22      76.834  76.492  32.692  1.00  0.00           H  
ATOM    360  N   LEU    23      74.925  67.744  33.715  1.00  0.00           N  
ATOM    361  CA  LEU    23      75.136  66.292  33.785  1.00  0.00           C  
ATOM    362  C   LEU    23      76.312  65.799  32.859  1.00  0.00           C  
ATOM    363  O   LEU    23      76.487  66.403  31.854  1.00  0.00           O  
ATOM    364  CB  LEU    23      73.840  65.513  33.527  1.00  0.00           C  
ATOM    365  CG  LEU    23      72.526  66.151  33.946  1.00  0.00           C  
ATOM    366  CD1 LEU    23      71.429  65.139  33.673  1.00  0.00           C  
ATOM    367  CD2 LEU    23      72.417  66.408  35.407  1.00  0.00           C  
ATOM    368  H   LEU    23      74.763  68.099  32.783  1.00  0.00           H  
ATOM    369  HA  LEU    23      75.403  65.904  34.768  1.00  0.00           H  
ATOM    370  HB2 LEU    23      73.786  65.127  32.509  1.00  0.00           H  
ATOM    371  HB3 LEU    23      73.961  64.626  34.148  1.00  0.00           H  
ATOM    372  HG  LEU    23      72.468  67.091  33.398  1.00  0.00           H  
ATOM    373 HD11 LEU    23      71.648  64.306  34.340  1.00  0.00           H  
ATOM    374 HD12 LEU    23      70.554  65.631  34.099  1.00  0.00           H  
ATOM    375 HD13 LEU    23      71.334  64.953  32.603  1.00  0.00           H  
ATOM    376 HD21 LEU    23      73.227  67.041  35.768  1.00  0.00           H  
ATOM    377 HD22 LEU    23      71.430  66.831  35.594  1.00  0.00           H  
ATOM    378 HD23 LEU    23      72.606  65.436  35.862  1.00  0.00           H  
ATOM    379  N   TRP    24      77.047  64.721  33.138  1.00  0.00           N  
ATOM    380  CA  TRP    24      78.249  64.286  32.358  1.00  0.00           C  
ATOM    381  C   TRP    24      78.371  62.667  32.268  1.00  0.00           C  
ATOM    382  O   TRP    24      77.938  62.037  33.214  1.00  0.00           O  
ATOM    383  CB  TRP    24      79.545  64.830  33.116  1.00  0.00           C  
ATOM    384  CG  TRP    24      80.863  64.356  32.500  1.00  0.00           C  
ATOM    385  CD1 TRP    24      81.498  64.929  31.490  1.00  0.00           C  
ATOM    386  CD2 TRP    24      81.587  63.174  32.908  1.00  0.00           C  
ATOM    387  CE2 TRP    24      82.768  63.187  32.059  1.00  0.00           C  
ATOM    388  CE3 TRP    24      81.419  62.186  33.827  1.00  0.00           C  
ATOM    389  NE1 TRP    24      82.712  64.371  31.379  1.00  0.00           N  
ATOM    390  CZ2 TRP    24      83.720  62.109  32.216  1.00  0.00           C  
ATOM    391  CZ3 TRP    24      82.293  61.098  33.908  1.00  0.00           C  
ATOM    392  CH2 TRP    24      83.403  61.039  33.071  1.00  0.00           C  
ATOM    393  H   TRP    24      76.669  64.171  33.897  1.00  0.00           H  
ATOM    394  HA  TRP    24      78.295  64.636  31.327  1.00  0.00           H  
ATOM    395  HB2 TRP    24      79.495  65.913  33.003  1.00  0.00           H  
ATOM    396  HB3 TRP    24      79.422  64.574  34.168  1.00  0.00           H  
ATOM    397  HD1 TRP    24      81.173  65.779  30.908  1.00  0.00           H  
ATOM    398  HE1 TRP    24      83.394  64.700  30.710  1.00  0.00           H  
ATOM    399  HE3 TRP    24      80.565  62.153  34.488  1.00  0.00           H  
ATOM    400  HZ2 TRP    24      84.639  62.241  31.664  1.00  0.00           H  
ATOM    401  HZ3 TRP    24      81.962  60.306  34.563  1.00  0.00           H  
ATOM    402  HH2 TRP    24      84.080  60.197  33.062  1.00  0.00           H  
ATOM    403  N   THR    25      78.971  62.109  31.247  1.00  0.00           N  
ATOM    404  CA  THR    25      78.993  60.668  31.067  1.00  0.00           C  
ATOM    405  C   THR    25      80.132  60.139  30.127  1.00  0.00           C  
ATOM    406  O   THR    25      80.564  60.923  29.267  1.00  0.00           O  
ATOM    407  CB  THR    25      77.642  60.055  30.633  1.00  0.00           C  
ATOM    408  CG2 THR    25      77.313  60.082  29.152  1.00  0.00           C  
ATOM    409  OG1 THR    25      77.627  58.664  31.105  1.00  0.00           O  
ATOM    410  H   THR    25      79.352  62.743  30.559  1.00  0.00           H  
ATOM    411  HA  THR    25      79.223  60.344  32.082  1.00  0.00           H  
ATOM    412  HB  THR    25      76.870  60.549  31.223  1.00  0.00           H  
ATOM    413  HG1 THR    25      77.484  58.622  32.054  1.00  0.00           H  
ATOM    414 HG21 THR    25      76.261  59.898  28.934  1.00  0.00           H  
ATOM    415 HG22 THR    25      77.533  61.078  28.769  1.00  0.00           H  
ATOM    416 HG23 THR    25      77.882  59.316  28.624  1.00  0.00           H  
ATOM    417  N   ASP    26      80.484  58.856  30.205  1.00  0.00           N  
ATOM    418  CA  ASP    26      81.413  58.076  29.394  1.00  0.00           C  
ATOM    419  C   ASP    26      80.610  57.366  28.370  1.00  0.00           C  
ATOM    420  O   ASP    26      79.837  56.419  28.714  1.00  0.00           O  
ATOM    421  CB  ASP    26      82.229  57.186  30.311  1.00  0.00           C  
ATOM    422  CG  ASP    26      83.129  56.216  29.549  1.00  0.00           C  
ATOM    423  OD1 ASP    26      83.541  55.211  30.204  1.00  0.00           O  
ATOM    424  OD2 ASP    26      83.319  56.262  28.309  1.00  0.00           O1-
ATOM    425  H   ASP    26      79.940  58.265  30.817  1.00  0.00           H  
ATOM    426  HA  ASP    26      82.106  58.680  28.808  1.00  0.00           H  
ATOM    427  HB2 ASP    26      82.825  57.744  31.034  1.00  0.00           H  
ATOM    428  HB3 ASP    26      81.557  56.628  30.963  1.00  0.00           H  
ATOM    429  N   VAL    27      80.832  57.693  27.090  1.00  0.00           N  
ATOM    430  CA  VAL    27      80.061  57.103  25.940  1.00  0.00           C  
ATOM    431  C   VAL    27      80.561  55.724  25.546  1.00  0.00           C  
ATOM    432  O   VAL    27      79.828  54.842  25.090  1.00  0.00           O  
ATOM    433  CB  VAL    27      80.048  58.097  24.807  1.00  0.00           C  
ATOM    434  CG1 VAL    27      79.549  57.461  23.551  1.00  0.00           C  
ATOM    435  CG2 VAL    27      79.150  59.339  25.261  1.00  0.00           C  
ATOM    436  H   VAL    27      81.548  58.397  26.986  1.00  0.00           H  
ATOM    437  HA  VAL    27      79.051  56.920  26.305  1.00  0.00           H  
ATOM    438  HB  VAL    27      81.041  58.515  24.645  1.00  0.00           H  
ATOM    439 HG11 VAL    27      79.587  58.192  22.743  1.00  0.00           H  
ATOM    440 HG12 VAL    27      80.187  56.630  23.251  1.00  0.00           H  
ATOM    441 HG13 VAL    27      78.595  56.990  23.787  1.00  0.00           H  
ATOM    442 HG21 VAL    27      78.193  58.952  25.611  1.00  0.00           H  
ATOM    443 HG22 VAL    27      79.566  59.969  26.048  1.00  0.00           H  
ATOM    444 HG23 VAL    27      79.032  59.829  24.295  1.00  0.00           H  
ATOM    445  N   TYR    28      81.876  55.537  25.891  1.00  0.00           N  
ATOM    446  CA  TYR    28      82.561  54.320  25.500  1.00  0.00           C  
ATOM    447  C   TYR    28      82.170  53.134  26.349  1.00  0.00           C  
ATOM    448  O   TYR    28      81.741  52.101  25.806  1.00  0.00           O  
ATOM    449  CB  TYR    28      84.056  54.647  25.454  1.00  0.00           C  
ATOM    450  CG  TYR    28      85.041  53.444  25.405  1.00  0.00           C  
ATOM    451  CD1 TYR    28      85.348  52.799  24.202  1.00  0.00           C  
ATOM    452  CD2 TYR    28      85.486  53.005  26.705  1.00  0.00           C  
ATOM    453  CE1 TYR    28      86.194  51.672  24.260  1.00  0.00           C  
ATOM    454  CE2 TYR    28      86.290  51.856  26.743  1.00  0.00           C  
ATOM    455  CZ  TYR    28      86.614  51.171  25.507  1.00  0.00           C  
ATOM    456  OH  TYR    28      87.378  50.059  25.595  1.00  0.00           O  
ATOM    457  H   TYR    28      82.326  56.232  26.469  1.00  0.00           H  
ATOM    458  HA  TYR    28      82.319  54.217  24.442  1.00  0.00           H  
ATOM    459  HB2 TYR    28      84.276  55.381  24.679  1.00  0.00           H  
ATOM    460  HB3 TYR    28      84.289  55.189  26.370  1.00  0.00           H  
ATOM    461  HD1 TYR    28      84.879  53.090  23.273  1.00  0.00           H  
ATOM    462  HD2 TYR    28      85.334  53.644  27.563  1.00  0.00           H  
ATOM    463  HE1 TYR    28      86.555  51.208  23.354  1.00  0.00           H  
ATOM    464  HE2 TYR    28      86.800  51.424  27.592  1.00  0.00           H  
ATOM    465  HH  TYR    28      87.632  49.888  26.505  1.00  0.00           H  
ATOM    466  N   SER    29      82.216  53.193  27.694  1.00  0.00           N  
ATOM    467  CA  SER    29      81.833  52.162  28.629  1.00  0.00           C  
ATOM    468  C   SER    29      80.378  51.767  28.569  1.00  0.00           C  
ATOM    469  O   SER    29      80.040  50.641  28.846  1.00  0.00           O  
ATOM    470  CB  SER    29      82.281  52.370  30.054  1.00  0.00           C  
ATOM    471  OG  SER    29      83.722  52.370  30.111  1.00  0.00           O  
ATOM    472  H   SER    29      82.494  54.083  28.082  1.00  0.00           H  
ATOM    473  HA  SER    29      82.284  51.209  28.352  1.00  0.00           H  
ATOM    474  HB2 SER    29      81.922  53.268  30.557  1.00  0.00           H  
ATOM    475  HB3 SER    29      81.873  51.595  30.703  1.00  0.00           H  
ATOM    476  HG  SER    29      84.121  53.208  29.865  1.00  0.00           H  
ATOM    477  N   ALA    30      79.449  52.690  28.120  1.00  0.00           N  
ATOM    478  CA  ALA    30      78.061  52.205  27.847  1.00  0.00           C  
ATOM    479  C   ALA    30      77.797  51.225  26.696  1.00  0.00           C  
ATOM    480  O   ALA    30      76.643  50.865  26.494  1.00  0.00           O  
ATOM    481  CB  ALA    30      77.067  53.337  27.667  1.00  0.00           C  
ATOM    482  H   ALA    30      79.829  53.595  27.883  1.00  0.00           H  
ATOM    483  HA  ALA    30      77.704  51.632  28.702  1.00  0.00           H  
ATOM    484  HB1 ALA    30      77.261  54.103  28.418  1.00  0.00           H  
ATOM    485  HB2 ALA    30      77.168  53.768  26.671  1.00  0.00           H  
ATOM    486  HB3 ALA    30      76.027  53.067  27.854  1.00  0.00           H  
ATOM    487  N   ALA    31      78.798  51.124  25.761  1.00  0.00           N  
ATOM    488  CA  ALA    31      78.563  50.752  24.367  1.00  0.00           C  
ATOM    489  C   ALA    31      78.292  49.246  24.178  1.00  0.00           C  
ATOM    490  O   ALA    31      78.568  48.425  25.054  1.00  0.00           O  
ATOM    491  CB  ALA    31      79.833  51.193  23.493  1.00  0.00           C  
ATOM    492  H   ALA    31      79.723  51.322  26.116  1.00  0.00           H  
ATOM    493  HA  ALA    31      77.716  51.384  24.098  1.00  0.00           H  
ATOM    494  HB1 ALA    31      80.640  50.510  23.756  1.00  0.00           H  
ATOM    495  HB2 ALA    31      79.545  51.059  22.451  1.00  0.00           H  
ATOM    496  HB3 ALA    31      80.025  52.234  23.756  1.00  0.00           H  
ATOM    497  N   PRO    32      77.542  48.872  23.153  1.00  0.00           N  
ATOM    498  CA  PRO    32      77.104  47.497  22.876  1.00  0.00           C  
ATOM    499  C   PRO    32      78.266  46.642  22.316  1.00  0.00           C  
ATOM    500  O   PRO    32      79.098  47.212  21.617  1.00  0.00           O  
ATOM    501  CB  PRO    32      76.004  47.578  21.916  1.00  0.00           C  
ATOM    502  CG  PRO    32      76.299  48.915  21.199  1.00  0.00           C  
ATOM    503  CD  PRO    32      76.887  49.768  22.213  1.00  0.00           C  
ATOM    504  HA  PRO    32      76.888  47.058  23.850  1.00  0.00           H  
ATOM    505  HB2 PRO    32      75.855  46.697  21.292  1.00  0.00           H  
ATOM    506  HB3 PRO    32      75.098  47.631  22.520  1.00  0.00           H  
ATOM    507  HG2 PRO    32      76.929  48.677  20.343  1.00  0.00           H  
ATOM    508  HG3 PRO    32      75.393  49.397  20.832  1.00  0.00           H  
ATOM    509  HD2 PRO    32      77.516  50.456  21.648  1.00  0.00           H  
ATOM    510  HD3 PRO    32      76.143  50.385  22.718  1.00  0.00           H  
ATOM    511  N   ALA    33      78.233  45.338  22.577  1.00  0.00           N  
ATOM    512  CA  ALA    33      79.298  44.404  22.048  1.00  0.00           C  
ATOM    513  C   ALA    33      79.363  44.393  20.459  1.00  0.00           C  
ATOM    514  O   ALA    33      78.370  43.893  19.837  1.00  0.00           O  
ATOM    515  CB  ALA    33      79.025  42.988  22.584  1.00  0.00           C  
ATOM    516  H   ALA    33      77.449  44.896  23.035  1.00  0.00           H  
ATOM    517  HA  ALA    33      80.246  44.843  22.360  1.00  0.00           H  
ATOM    518  HB1 ALA    33      78.988  43.179  23.657  1.00  0.00           H  
ATOM    519  HB2 ALA    33      78.036  42.613  22.321  1.00  0.00           H  
ATOM    520  HB3 ALA    33      79.796  42.277  22.289  1.00  0.00           H  
ATOM    521  N   GLY    34      80.510  44.787  19.889  1.00  0.00           N  
ATOM    522  CA  GLY    34      80.621  44.820  18.355  1.00  0.00           C  
ATOM    523  C   GLY    34      81.042  46.229  17.840  1.00  0.00           C  
ATOM    524  O   GLY    34      81.844  46.374  16.933  1.00  0.00           O  
ATOM    525  H   GLY    34      81.123  45.269  20.531  1.00  0.00           H  
ATOM    526  HA2 GLY    34      81.345  44.158  17.880  1.00  0.00           H  
ATOM    527  HA3 GLY    34      79.692  44.598  17.830  1.00  0.00           H  
ATOM    528  N   ALA    35      80.361  47.194  18.423  1.00  0.00           N  
ATOM    529  CA  ALA    35      80.562  48.562  17.912  1.00  0.00           C  
ATOM    530  C   ALA    35      81.978  49.198  17.914  1.00  0.00           C  
ATOM    531  O   ALA    35      82.940  48.636  18.480  1.00  0.00           O  
ATOM    532  CB  ALA    35      79.626  49.372  18.821  1.00  0.00           C  
ATOM    533  H   ALA    35      79.857  47.018  19.280  1.00  0.00           H  
ATOM    534  HA  ALA    35      80.167  48.651  16.900  1.00  0.00           H  
ATOM    535  HB1 ALA    35      79.707  50.360  18.367  1.00  0.00           H  
ATOM    536  HB2 ALA    35      78.613  48.997  18.670  1.00  0.00           H  
ATOM    537  HB3 ALA    35      79.948  49.176  19.844  1.00  0.00           H  
ATOM    538  N   GLN    36      82.233  50.419  17.273  1.00  0.00           N  
ATOM    539  CA  GLN    36      83.391  51.234  17.358  1.00  0.00           C  
ATOM    540  C   GLN    36      83.153  52.646  16.862  1.00  0.00           C  
ATOM    541  O   GLN    36      83.964  53.539  17.192  1.00  0.00           O  
ATOM    542  CB  GLN    36      84.397  50.493  16.392  1.00  0.00           C  
ATOM    543  CG  GLN    36      85.856  50.962  16.311  1.00  0.00           C  
ATOM    544  CD  GLN    36      86.625  50.997  17.654  1.00  0.00           C  
ATOM    545  NE2 GLN    36      87.926  51.096  17.547  1.00  0.00           N  
ATOM    546  OE1 GLN    36      86.136  50.726  18.722  1.00  0.00           O  
ATOM    547  H   GLN    36      81.419  50.765  16.786  1.00  0.00           H  
ATOM    548  HA  GLN    36      83.739  51.303  18.389  1.00  0.00           H  
ATOM    549  HB2 GLN    36      84.559  49.447  16.654  1.00  0.00           H  
ATOM    550  HB3 GLN    36      84.085  50.533  15.349  1.00  0.00           H  
ATOM    551  HG2 GLN    36      86.434  50.560  15.479  1.00  0.00           H  
ATOM    552  HG3 GLN    36      85.932  52.026  16.086  1.00  0.00           H  
ATOM    553 HE21 GLN    36      88.438  50.843  18.380  1.00  0.00           H  
ATOM    554 HE22 GLN    36      88.333  51.174  16.626  1.00  0.00           H  
ATOM    555  N   THR    37      82.112  52.914  16.067  1.00  0.00           N  
ATOM    556  CA  THR    37      81.655  54.283  15.664  1.00  0.00           C  
ATOM    557  C   THR    37      80.302  54.700  16.330  1.00  0.00           C  
ATOM    558  O   THR    37      79.488  53.784  16.451  1.00  0.00           O  
ATOM    559  CB  THR    37      81.496  54.465  14.104  1.00  0.00           C  
ATOM    560  CG2 THR    37      81.124  55.809  13.616  1.00  0.00           C  
ATOM    561  OG1 THR    37      82.725  54.026  13.448  1.00  0.00           O  
ATOM    562  H   THR    37      81.539  52.150  15.738  1.00  0.00           H  
ATOM    563  HA  THR    37      82.344  55.074  15.961  1.00  0.00           H  
ATOM    564  HB  THR    37      80.750  53.794  13.677  1.00  0.00           H  
ATOM    565  HG1 THR    37      82.685  53.070  13.370  1.00  0.00           H  
ATOM    566 HG21 THR    37      81.799  56.499  14.122  1.00  0.00           H  
ATOM    567 HG22 THR    37      81.357  55.839  12.551  1.00  0.00           H  
ATOM    568 HG23 THR    37      80.078  55.984  13.867  1.00  0.00           H  
ATOM    569  N   PHE    38      80.175  56.011  16.691  1.00  0.00           N  
ATOM    570  CA  PHE    38      79.007  56.438  17.297  1.00  0.00           C  
ATOM    571  C   PHE    38      78.358  57.734  16.640  1.00  0.00           C  
ATOM    572  O   PHE    38      79.110  58.339  15.874  1.00  0.00           O  
ATOM    573  CB  PHE    38      79.100  56.489  18.829  1.00  0.00           C  
ATOM    574  CG  PHE    38      79.743  57.776  19.319  1.00  0.00           C  
ATOM    575  CD1 PHE    38      78.842  58.830  19.759  1.00  0.00           C  
ATOM    576  CD2 PHE    38      81.106  57.977  19.258  1.00  0.00           C  
ATOM    577  CE1 PHE    38      79.419  60.096  20.131  1.00  0.00           C  
ATOM    578  CE2 PHE    38      81.653  59.227  19.671  1.00  0.00           C  
ATOM    579  CZ  PHE    38      80.849  60.187  20.171  1.00  0.00           C  
ATOM    580  H   PHE    38      80.990  56.606  16.660  1.00  0.00           H  
ATOM    581  HA  PHE    38      78.197  55.709  17.250  1.00  0.00           H  
ATOM    582  HB2 PHE    38      78.064  56.438  19.166  1.00  0.00           H  
ATOM    583  HB3 PHE    38      79.620  55.612  19.215  1.00  0.00           H  
ATOM    584  HD1 PHE    38      77.800  58.596  19.917  1.00  0.00           H  
ATOM    585  HD2 PHE    38      81.697  57.167  18.856  1.00  0.00           H  
ATOM    586  HE1 PHE    38      78.855  60.931  20.521  1.00  0.00           H  
ATOM    587  HE2 PHE    38      82.721  59.383  19.625  1.00  0.00           H  
ATOM    588  HZ  PHE    38      81.286  61.135  20.448  1.00  0.00           H  
ATOM    589  N   SER    39      77.087  58.049  16.891  1.00  0.00           N  
ATOM    590  CA  SER    39      76.409  59.232  16.355  1.00  0.00           C  
ATOM    591  C   SER    39      75.315  59.666  17.240  1.00  0.00           C  
ATOM    592  O   SER    39      74.736  58.882  18.012  1.00  0.00           O  
ATOM    593  CB  SER    39      75.990  58.950  14.829  1.00  0.00           C  
ATOM    594  OG  SER    39      75.173  60.024  14.385  1.00  0.00           O  
ATOM    595  H   SER    39      76.446  57.465  17.408  1.00  0.00           H  
ATOM    596  HA  SER    39      77.114  60.063  16.376  1.00  0.00           H  
ATOM    597  HB2 SER    39      76.931  58.866  14.285  1.00  0.00           H  
ATOM    598  HB3 SER    39      75.449  58.004  14.837  1.00  0.00           H  
ATOM    599  HG  SER    39      74.254  59.866  14.614  1.00  0.00           H  
ATOM    600  N   LEU    40      75.077  60.982  17.140  1.00  0.00           N  
ATOM    601  CA  LEU    40      74.352  61.739  18.111  1.00  0.00           C  
ATOM    602  C   LEU    40      73.158  62.537  17.608  1.00  0.00           C  
ATOM    603  O   LEU    40      73.191  63.195  16.583  1.00  0.00           O  
ATOM    604  CB  LEU    40      75.295  62.620  18.843  1.00  0.00           C  
ATOM    605  CG  LEU    40      74.937  63.578  20.007  1.00  0.00           C  
ATOM    606  CD1 LEU    40      74.753  62.753  21.272  1.00  0.00           C  
ATOM    607  CD2 LEU    40      76.088  64.595  20.294  1.00  0.00           C  
ATOM    608  H   LEU    40      75.590  61.499  16.440  1.00  0.00           H  
ATOM    609  HA  LEU    40      73.978  61.063  18.880  1.00  0.00           H  
ATOM    610  HB2 LEU    40      75.944  61.877  19.308  1.00  0.00           H  
ATOM    611  HB3 LEU    40      75.750  63.167  18.018  1.00  0.00           H  
ATOM    612  HG  LEU    40      73.958  64.007  19.789  1.00  0.00           H  
ATOM    613 HD11 LEU    40      74.622  63.384  22.151  1.00  0.00           H  
ATOM    614 HD12 LEU    40      73.866  62.127  21.173  1.00  0.00           H  
ATOM    615 HD13 LEU    40      75.705  62.343  21.608  1.00  0.00           H  
ATOM    616 HD21 LEU    40      75.952  65.034  21.283  1.00  0.00           H  
ATOM    617 HD22 LEU    40      76.951  63.929  20.287  1.00  0.00           H  
ATOM    618 HD23 LEU    40      76.161  65.423  19.590  1.00  0.00           H  
ATOM    619  N   LYS    41      72.096  62.519  18.432  1.00  0.00           N  
ATOM    620  CA  LYS    41      70.868  63.370  18.339  1.00  0.00           C  
ATOM    621  C   LYS    41      70.327  63.872  19.652  1.00  0.00           C  
ATOM    622  O   LYS    41      70.512  63.353  20.755  1.00  0.00           O  
ATOM    623  CB  LYS    41      69.865  62.649  17.457  1.00  0.00           C  
ATOM    624  CG  LYS    41      69.413  61.332  18.098  1.00  0.00           C  
ATOM    625  CD  LYS    41      68.333  60.745  17.179  1.00  0.00           C  
ATOM    626  CE  LYS    41      67.564  59.728  18.014  1.00  0.00           C  
ATOM    627  NZ  LYS    41      66.575  59.004  17.211  1.00  0.00           N1+
ATOM    628  H   LYS    41      72.099  61.919  19.244  1.00  0.00           H  
ATOM    629  HA  LYS    41      71.113  64.280  17.791  1.00  0.00           H  
ATOM    630  HB2 LYS    41      69.033  63.321  17.249  1.00  0.00           H  
ATOM    631  HB3 LYS    41      70.253  62.362  16.479  1.00  0.00           H  
ATOM    632  HG2 LYS    41      70.168  60.551  18.192  1.00  0.00           H  
ATOM    633  HG3 LYS    41      68.953  61.618  19.044  1.00  0.00           H  
ATOM    634  HD2 LYS    41      67.555  61.479  16.968  1.00  0.00           H  
ATOM    635  HD3 LYS    41      68.752  60.278  16.288  1.00  0.00           H  
ATOM    636  HE2 LYS    41      68.273  58.963  18.330  1.00  0.00           H  
ATOM    637  HE3 LYS    41      67.140  60.226  18.886  1.00  0.00           H  
ATOM    638  HZ1 LYS    41      66.973  58.688  16.338  1.00  0.00           H  
ATOM    639  HZ2 LYS    41      66.139  58.189  17.618  1.00  0.00           H  
ATOM    640  HZ3 LYS    41      65.801  59.593  16.940  1.00  0.00           H  
ATOM    641  N   HIP    42      69.570  64.996  19.682  1.00  0.00           N  
ATOM    642  CA  HIP    42      68.777  65.485  20.800  1.00  0.00           C  
ATOM    643  C   HIP    42      67.714  66.453  20.434  1.00  0.00           C  
ATOM    644  O   HIP    42      67.809  67.112  19.407  1.00  0.00           O  
ATOM    645  CB  HIP    42      69.771  66.017  21.855  1.00  0.00           C  
ATOM    646  CG  HIP    42      70.298  67.380  21.363  1.00  0.00           C  
ATOM    647  CD2 HIP    42      71.574  67.520  20.884  1.00  0.00           C  
ATOM    648  ND1 HIP    42      69.676  68.657  21.356  1.00  0.00           N1+
ATOM    649  CE1 HIP    42      70.554  69.495  20.813  1.00  0.00           C  
ATOM    650  NE2 HIP    42      71.733  68.880  20.622  1.00  0.00           N  
ATOM    651  H   HIP    42      69.585  65.562  18.845  1.00  0.00           H  
ATOM    652  HA  HIP    42      68.218  64.720  21.339  1.00  0.00           H  
ATOM    653  HB2 HIP    42      69.247  66.173  22.798  1.00  0.00           H  
ATOM    654  HB3 HIP    42      70.560  65.278  21.999  1.00  0.00           H  
ATOM    655  HD1 HIP    42      68.739  68.823  21.695  1.00  0.00           H  
ATOM    656  HD2 HIP    42      72.280  66.702  20.872  1.00  0.00           H  
ATOM    657  HE1 HIP    42      70.456  70.560  20.660  1.00  0.00           H  
ATOM    658  HE2 HIP    42      72.570  69.305  20.251  1.00  0.00           H  
ATOM    659  N   SER    43      66.690  66.460  21.221  1.00  0.00           N  
ATOM    660  CA  SER    43      65.469  67.413  21.234  1.00  0.00           C  
ATOM    661  C   SER    43      65.838  68.820  21.728  1.00  0.00           C  
ATOM    662  O   SER    43      66.961  69.153  22.017  1.00  0.00           O  
ATOM    663  CB  SER    43      64.375  66.855  22.107  1.00  0.00           C  
ATOM    664  OG  SER    43      64.629  66.831  23.495  1.00  0.00           O  
ATOM    665  H   SER    43      66.687  65.786  21.973  1.00  0.00           H  
ATOM    666  HA  SER    43      64.986  67.485  20.259  1.00  0.00           H  
ATOM    667  HB2 SER    43      63.518  67.525  22.033  1.00  0.00           H  
ATOM    668  HB3 SER    43      64.220  65.818  21.809  1.00  0.00           H  
ATOM    669  HG  SER    43      64.226  67.656  23.776  1.00  0.00           H  
ATOM    670  N   GLU    44      64.873  69.789  21.697  1.00  0.00           N  
ATOM    671  CA  GLU    44      65.215  71.168  21.569  1.00  0.00           C  
ATOM    672  C   GLU    44      65.696  71.955  22.803  1.00  0.00           C  
ATOM    673  O   GLU    44      66.508  72.851  22.653  1.00  0.00           O  
ATOM    674  CB  GLU    44      63.969  71.853  20.902  1.00  0.00           C  
ATOM    675  CG  GLU    44      62.635  71.719  21.542  1.00  0.00           C  
ATOM    676  CD  GLU    44      61.705  70.628  20.879  1.00  0.00           C  
ATOM    677  OE1 GLU    44      61.083  70.893  19.868  1.00  0.00           O  
ATOM    678  OE2 GLU    44      61.490  69.577  21.519  1.00  0.00           O1-
ATOM    679  H   GLU    44      63.898  69.555  21.572  1.00  0.00           H  
ATOM    680  HA  GLU    44      65.926  71.210  20.744  1.00  0.00           H  
ATOM    681  HB2 GLU    44      64.252  72.905  20.865  1.00  0.00           H  
ATOM    682  HB3 GLU    44      63.807  71.640  19.845  1.00  0.00           H  
ATOM    683  HG2 GLU    44      62.747  71.490  22.602  1.00  0.00           H  
ATOM    684  HG3 GLU    44      62.181  72.709  21.490  1.00  0.00           H  
ATOM    685  N   HIP    45      65.241  71.644  24.013  1.00  0.00           N  
ATOM    686  CA  HIP    45      65.586  72.346  25.254  1.00  0.00           C  
ATOM    687  C   HIP    45      66.931  71.926  25.848  1.00  0.00           C  
ATOM    688  O   HIP    45      67.128  72.235  26.974  1.00  0.00           O  
ATOM    689  CB  HIP    45      64.419  72.307  26.266  1.00  0.00           C  
ATOM    690  CG  HIP    45      63.014  72.475  25.617  1.00  0.00           C  
ATOM    691  CD2 HIP    45      62.545  73.670  25.109  1.00  0.00           C  
ATOM    692  ND1 HIP    45      62.049  71.577  25.439  1.00  0.00           N1+
ATOM    693  CE1 HIP    45      61.063  72.149  24.812  1.00  0.00           C  
ATOM    694  NE2 HIP    45      61.334  73.444  24.543  1.00  0.00           N  
ATOM    695  H   HIP    45      64.764  70.760  24.113  1.00  0.00           H  
ATOM    696  HA  HIP    45      65.641  73.343  24.818  1.00  0.00           H  
ATOM    697  HB2 HIP    45      64.397  71.310  26.706  1.00  0.00           H  
ATOM    698  HB3 HIP    45      64.541  73.110  26.993  1.00  0.00           H  
ATOM    699  HD1 HIP    45      62.172  70.592  25.626  1.00  0.00           H  
ATOM    700  HD2 HIP    45      63.104  74.569  24.894  1.00  0.00           H  
ATOM    701  HE1 HIP    45      60.163  71.681  24.441  1.00  0.00           H  
ATOM    702  HE2 HIP    45      60.690  74.154  24.226  1.00  0.00           H  
ATOM    703  N   VAL    46      67.658  71.119  25.152  1.00  0.00           N  
ATOM    704  CA  VAL    46      68.864  70.462  25.668  1.00  0.00           C  
ATOM    705  C   VAL    46      70.118  70.705  24.665  1.00  0.00           C  
ATOM    706  O   VAL    46      69.963  70.587  23.486  1.00  0.00           O  
ATOM    707  CB  VAL    46      68.571  68.986  26.048  1.00  0.00           C  
ATOM    708  CG1 VAL    46      68.113  68.078  24.831  1.00  0.00           C  
ATOM    709  CG2 VAL    46      69.842  68.201  26.602  1.00  0.00           C  
ATOM    710  H   VAL    46      67.479  70.924  24.177  1.00  0.00           H  
ATOM    711  HA  VAL    46      69.089  70.975  26.603  1.00  0.00           H  
ATOM    712  HB  VAL    46      67.749  68.782  26.734  1.00  0.00           H  
ATOM    713 HG11 VAL    46      67.875  67.040  25.066  1.00  0.00           H  
ATOM    714 HG12 VAL    46      67.130  68.462  24.560  1.00  0.00           H  
ATOM    715 HG13 VAL    46      68.857  68.184  24.041  1.00  0.00           H  
ATOM    716 HG21 VAL    46      70.306  68.825  27.366  1.00  0.00           H  
ATOM    717 HG22 VAL    46      69.653  67.235  27.070  1.00  0.00           H  
ATOM    718 HG23 VAL    46      70.494  67.977  25.758  1.00  0.00           H  
ATOM    719  N   TRP    47      71.182  71.110  25.299  1.00  0.00           N  
ATOM    720  CA  TRP    47      72.476  71.375  24.603  1.00  0.00           C  
ATOM    721  C   TRP    47      73.691  70.624  25.142  1.00  0.00           C  
ATOM    722  O   TRP    47      73.617  70.204  26.297  1.00  0.00           O  
ATOM    723  CB  TRP    47      72.890  72.837  24.644  1.00  0.00           C  
ATOM    724  CG  TRP    47      71.920  73.688  24.028  1.00  0.00           C  
ATOM    725  CD1 TRP    47      72.018  74.261  22.750  1.00  0.00           C  
ATOM    726  CD2 TRP    47      70.683  74.236  24.583  1.00  0.00           C  
ATOM    727  CE2 TRP    47      70.040  75.020  23.617  1.00  0.00           C  
ATOM    728  CE3 TRP    47      69.941  74.102  25.823  1.00  0.00           C  
ATOM    729  NE1 TRP    47      70.873  75.015  22.526  1.00  0.00           N  
ATOM    730  CZ2 TRP    47      68.773  75.644  23.839  1.00  0.00           C  
ATOM    731  CZ3 TRP    47      68.701  74.704  26.064  1.00  0.00           C  
ATOM    732  CH2 TRP    47      68.060  75.422  25.038  1.00  0.00           C  
ATOM    733  H   TRP    47      71.225  71.092  26.308  1.00  0.00           H  
ATOM    734  HA  TRP    47      72.338  71.146  23.546  1.00  0.00           H  
ATOM    735  HB2 TRP    47      73.053  73.074  25.695  1.00  0.00           H  
ATOM    736  HB3 TRP    47      73.855  73.009  24.166  1.00  0.00           H  
ATOM    737  HD1 TRP    47      72.806  74.087  22.031  1.00  0.00           H  
ATOM    738  HE1 TRP    47      70.581  75.329  21.612  1.00  0.00           H  
ATOM    739  HE3 TRP    47      70.276  73.379  26.552  1.00  0.00           H  
ATOM    740  HZ2 TRP    47      68.296  76.265  23.094  1.00  0.00           H  
ATOM    741  HZ3 TRP    47      68.348  74.552  27.074  1.00  0.00           H  
ATOM    742  HH2 TRP    47      67.140  75.980  25.139  1.00  0.00           H  
ATOM    743  N   VAL    48      74.694  70.363  24.304  1.00  0.00           N  
ATOM    744  CA  VAL    48      75.520  69.117  24.456  1.00  0.00           C  
ATOM    745  C   VAL    48      76.920  69.397  23.835  1.00  0.00           C  
ATOM    746  O   VAL    48      77.148  70.272  22.978  1.00  0.00           O  
ATOM    747  CB  VAL    48      74.906  67.817  23.783  1.00  0.00           C  
ATOM    748  CG1 VAL    48      73.486  67.520  24.159  1.00  0.00           C  
ATOM    749  CG2 VAL    48      74.919  67.851  22.226  1.00  0.00           C  
ATOM    750  H   VAL    48      74.644  70.834  23.412  1.00  0.00           H  
ATOM    751  HA  VAL    48      75.606  68.879  25.516  1.00  0.00           H  
ATOM    752  HB  VAL    48      75.556  66.990  24.069  1.00  0.00           H  
ATOM    753 HG11 VAL    48      72.872  68.330  23.765  1.00  0.00           H  
ATOM    754 HG12 VAL    48      73.273  66.557  23.696  1.00  0.00           H  
ATOM    755 HG13 VAL    48      73.409  67.473  25.245  1.00  0.00           H  
ATOM    756 HG21 VAL    48      75.917  67.976  21.807  1.00  0.00           H  
ATOM    757 HG22 VAL    48      74.509  66.932  21.808  1.00  0.00           H  
ATOM    758 HG23 VAL    48      74.283  68.631  21.807  1.00  0.00           H  
ATOM    759  N   GLU    49      77.917  68.597  24.206  1.00  0.00           N  
ATOM    760  CA  GLU    49      79.335  68.715  23.744  1.00  0.00           C  
ATOM    761  C   GLU    49      80.019  67.299  23.845  1.00  0.00           C  
ATOM    762  O   GLU    49      79.620  66.503  24.670  1.00  0.00           O  
ATOM    763  CB  GLU    49      80.094  69.767  24.609  1.00  0.00           C  
ATOM    764  CG  GLU    49      80.187  69.393  26.102  1.00  0.00           C  
ATOM    765  CD  GLU    49      80.478  70.516  27.171  1.00  0.00           C  
ATOM    766  OE1 GLU    49      79.562  70.924  27.842  1.00  0.00           O  
ATOM    767  OE2 GLU    49      81.631  70.959  27.303  1.00  0.00           O1-
ATOM    768  H   GLU    49      77.787  67.848  24.872  1.00  0.00           H  
ATOM    769  HA  GLU    49      79.336  69.168  22.753  1.00  0.00           H  
ATOM    770  HB2 GLU    49      81.020  70.059  24.114  1.00  0.00           H  
ATOM    771  HB3 GLU    49      79.486  70.672  24.631  1.00  0.00           H  
ATOM    772  HG2 GLU    49      79.214  69.029  26.432  1.00  0.00           H  
ATOM    773  HG3 GLU    49      80.971  68.648  26.237  1.00  0.00           H  
ATOM    774  N   VAL    50      80.899  66.945  22.955  1.00  0.00           N  
ATOM    775  CA  VAL    50      81.619  65.632  22.870  1.00  0.00           C  
ATOM    776  C   VAL    50      83.071  65.821  23.035  1.00  0.00           C  
ATOM    777  O   VAL    50      83.618  66.860  22.608  1.00  0.00           O  
ATOM    778  CB  VAL    50      81.211  64.871  21.544  1.00  0.00           C  
ATOM    779  CG1 VAL    50      82.100  63.610  21.275  1.00  0.00           C  
ATOM    780  CG2 VAL    50      79.748  64.450  21.532  1.00  0.00           C  
ATOM    781  H   VAL    50      81.160  67.700  22.337  1.00  0.00           H  
ATOM    782  HA  VAL    50      81.323  64.942  23.660  1.00  0.00           H  
ATOM    783  HB  VAL    50      81.288  65.443  20.619  1.00  0.00           H  
ATOM    784 HG11 VAL    50      83.142  63.856  21.069  1.00  0.00           H  
ATOM    785 HG12 VAL    50      82.010  63.002  22.176  1.00  0.00           H  
ATOM    786 HG13 VAL    50      81.630  63.216  20.375  1.00  0.00           H  
ATOM    787 HG21 VAL    50      79.145  65.354  21.622  1.00  0.00           H  
ATOM    788 HG22 VAL    50      79.521  63.936  20.599  1.00  0.00           H  
ATOM    789 HG23 VAL    50      79.440  63.849  22.388  1.00  0.00           H  
ATOM    790  N   VAL    51      83.745  65.001  23.896  1.00  0.00           N  
ATOM    791  CA  VAL    51      85.104  65.198  24.386  1.00  0.00           C  
ATOM    792  C   VAL    51      85.879  63.877  24.315  1.00  0.00           C  
ATOM    793  O   VAL    51      85.318  62.820  24.343  1.00  0.00           O  
ATOM    794  CB  VAL    51      85.097  65.730  25.801  1.00  0.00           C  
ATOM    795  CG1 VAL    51      86.399  65.701  26.584  1.00  0.00           C  
ATOM    796  CG2 VAL    51      84.573  67.169  25.855  1.00  0.00           C  
ATOM    797  H   VAL    51      83.147  64.376  24.416  1.00  0.00           H  
ATOM    798  HA  VAL    51      85.601  65.916  23.733  1.00  0.00           H  
ATOM    799  HB  VAL    51      84.426  65.143  26.429  1.00  0.00           H  
ATOM    800 HG11 VAL    51      86.728  64.690  26.827  1.00  0.00           H  
ATOM    801 HG12 VAL    51      87.145  66.278  26.039  1.00  0.00           H  
ATOM    802 HG13 VAL    51      86.296  66.084  27.600  1.00  0.00           H  
ATOM    803 HG21 VAL    51      83.585  67.180  25.395  1.00  0.00           H  
ATOM    804 HG22 VAL    51      84.687  67.596  26.851  1.00  0.00           H  
ATOM    805 HG23 VAL    51      85.294  67.717  25.249  1.00  0.00           H  
ATOM    806  N   ARG    52      87.170  63.945  23.977  1.00  0.00           N  
ATOM    807  CA  ARG    52      88.029  62.729  23.788  1.00  0.00           C  
ATOM    808  C   ARG    52      89.502  63.117  24.163  1.00  0.00           C  
ATOM    809  O   ARG    52      89.901  64.199  23.819  1.00  0.00           O  
ATOM    810  CB  ARG    52      88.082  62.201  22.378  1.00  0.00           C  
ATOM    811  CG  ARG    52      86.859  61.679  21.766  1.00  0.00           C  
ATOM    812  CD  ARG    52      86.975  60.979  20.429  1.00  0.00           C  
ATOM    813  NE  ARG    52      86.973  61.910  19.295  1.00  0.00           N  
ATOM    814  CZ  ARG    52      87.038  61.626  18.019  1.00  0.00           C  
ATOM    815  NH1 ARG    52      87.057  60.385  17.516  1.00  0.00           N1+
ATOM    816  NH2 ARG    52      87.106  62.697  17.248  1.00  0.00           N  
ATOM    817  H   ARG    52      87.636  64.788  23.674  1.00  0.00           H  
ATOM    818  HA  ARG    52      87.748  62.030  24.576  1.00  0.00           H  
ATOM    819  HB2 ARG    52      88.416  62.950  21.659  1.00  0.00           H  
ATOM    820  HB3 ARG    52      88.816  61.398  22.442  1.00  0.00           H  
ATOM    821  HG2 ARG    52      86.579  60.883  22.456  1.00  0.00           H  
ATOM    822  HG3 ARG    52      85.942  62.267  21.734  1.00  0.00           H  
ATOM    823  HD2 ARG    52      87.865  60.358  20.324  1.00  0.00           H  
ATOM    824  HD3 ARG    52      86.092  60.347  20.325  1.00  0.00           H  
ATOM    825  HE  ARG    52      86.863  62.889  19.514  1.00  0.00           H  
ATOM    826 HH11 ARG    52      87.004  59.615  18.166  1.00  0.00           H  
ATOM    827 HH12 ARG    52      87.121  60.239  16.519  1.00  0.00           H  
ATOM    828 HH21 ARG    52      86.975  63.621  17.634  1.00  0.00           H  
ATOM    829 HH22 ARG    52      87.405  62.620  16.287  1.00  0.00           H  
ATOM    830  N   ASP    53      90.098  62.275  24.929  1.00  0.00           N  
ATOM    831  CA  ASP    53      91.458  62.389  25.425  1.00  0.00           C  
ATOM    832  C   ASP    53      91.614  63.689  26.232  1.00  0.00           C  
ATOM    833  O   ASP    53      92.760  64.207  26.152  1.00  0.00           O  
ATOM    834  CB  ASP    53      92.539  62.058  24.320  1.00  0.00           C  
ATOM    835  CG  ASP    53      92.589  60.505  24.159  1.00  0.00           C  
ATOM    836  OD1 ASP    53      93.211  60.148  23.143  1.00  0.00           O  
ATOM    837  OD2 ASP    53      92.226  59.738  25.096  1.00  0.00           O1-
ATOM    838  H   ASP    53      89.575  61.441  25.153  1.00  0.00           H  
ATOM    839  HA  ASP    53      91.572  61.591  26.159  1.00  0.00           H  
ATOM    840  HB2 ASP    53      92.219  62.506  23.380  1.00  0.00           H  
ATOM    841  HB3 ASP    53      93.550  62.399  24.543  1.00  0.00           H  
ATOM    842  N   GLY    54      90.557  64.250  26.819  1.00  0.00           N  
ATOM    843  CA  GLY    54      90.668  65.486  27.559  1.00  0.00           C  
ATOM    844  C   GLY    54      90.405  66.878  26.878  1.00  0.00           C  
ATOM    845  O   GLY    54      90.687  67.895  27.448  1.00  0.00           O  
ATOM    846  H   GLY    54      89.616  63.889  26.747  1.00  0.00           H  
ATOM    847  HA2 GLY    54      90.052  65.427  28.457  1.00  0.00           H  
ATOM    848  HA3 GLY    54      91.674  65.468  27.978  1.00  0.00           H  
ATOM    849  N   GLU    55      89.937  66.798  25.601  1.00  0.00           N  
ATOM    850  CA  GLU    55      89.682  67.990  24.706  1.00  0.00           C  
ATOM    851  C   GLU    55      88.484  67.901  23.752  1.00  0.00           C  
ATOM    852  O   GLU    55      88.075  66.772  23.376  1.00  0.00           O  
ATOM    853  CB  GLU    55      91.077  68.368  23.959  1.00  0.00           C  
ATOM    854  CG  GLU    55      91.034  69.830  23.590  1.00  0.00           C  
ATOM    855  CD  GLU    55      92.420  70.412  23.085  1.00  0.00           C  
ATOM    856  OE1 GLU    55      92.743  71.563  23.370  1.00  0.00           O  
ATOM    857  OE2 GLU    55      93.304  69.626  22.589  1.00  0.00           O1-
ATOM    858  H   GLU    55      89.755  65.960  25.068  1.00  0.00           H  
ATOM    859  HA  GLU    55      89.437  68.862  25.313  1.00  0.00           H  
ATOM    860  HB2 GLU    55      91.959  68.148  24.561  1.00  0.00           H  
ATOM    861  HB3 GLU    55      91.045  67.755  23.058  1.00  0.00           H  
ATOM    862  HG2 GLU    55      90.295  69.973  22.801  1.00  0.00           H  
ATOM    863  HG3 GLU    55      90.748  70.437  24.449  1.00  0.00           H  
ATOM    864  N   ALA    56      87.786  68.945  23.499  1.00  0.00           N  
ATOM    865  CA  ALA    56      86.442  68.944  22.940  1.00  0.00           C  
ATOM    866  C   ALA    56      86.410  68.756  21.368  1.00  0.00           C  
ATOM    867  O   ALA    56      87.254  69.356  20.712  1.00  0.00           O  
ATOM    868  CB  ALA    56      85.698  70.164  23.453  1.00  0.00           C  
ATOM    869  H   ALA    56      88.269  69.810  23.698  1.00  0.00           H  
ATOM    870  HA  ALA    56      85.946  68.097  23.413  1.00  0.00           H  
ATOM    871  HB1 ALA    56      85.608  70.170  24.540  1.00  0.00           H  
ATOM    872  HB2 ALA    56      86.134  71.130  23.197  1.00  0.00           H  
ATOM    873  HB3 ALA    56      84.686  70.038  23.067  1.00  0.00           H  
ATOM    874  N   GLU    57      85.417  67.994  20.822  1.00  0.00           N  
ATOM    875  CA  GLU    57      85.025  67.787  19.412  1.00  0.00           C  
ATOM    876  C   GLU    57      84.265  68.937  18.981  1.00  0.00           C  
ATOM    877  O   GLU    57      83.721  69.691  19.763  1.00  0.00           O  
ATOM    878  CB  GLU    57      84.145  66.550  19.453  1.00  0.00           C  
ATOM    879  CG  GLU    57      84.925  65.284  19.787  1.00  0.00           C  
ATOM    880  CD  GLU    57      86.270  65.218  19.037  1.00  0.00           C  
ATOM    881  OE1 GLU    57      86.277  65.445  17.769  1.00  0.00           O  
ATOM    882  OE2 GLU    57      87.292  64.587  19.461  1.00  0.00           O1-
ATOM    883  H   GLU    57      84.789  67.600  21.508  1.00  0.00           H  
ATOM    884  HA  GLU    57      85.909  67.687  18.784  1.00  0.00           H  
ATOM    885  HB2 GLU    57      83.252  66.678  20.064  1.00  0.00           H  
ATOM    886  HB3 GLU    57      83.847  66.387  18.417  1.00  0.00           H  
ATOM    887  HG2 GLU    57      85.007  65.231  20.873  1.00  0.00           H  
ATOM    888  HG3 GLU    57      84.319  64.458  19.414  1.00  0.00           H  
ATOM    889  N   GLU    58      84.227  69.086  17.617  1.00  0.00           N  
ATOM    890  CA  GLU    58      83.337  70.047  16.980  1.00  0.00           C  
ATOM    891  C   GLU    58      81.873  69.584  16.843  1.00  0.00           C  
ATOM    892  O   GLU    58      81.537  68.754  16.057  1.00  0.00           O  
ATOM    893  CB  GLU    58      84.006  70.382  15.550  1.00  0.00           C  
ATOM    894  CG  GLU    58      85.372  71.091  15.630  1.00  0.00           C  
ATOM    895  CD  GLU    58      85.442  72.374  16.563  1.00  0.00           C  
ATOM    896  OE1 GLU    58      84.607  73.276  16.634  1.00  0.00           O  
ATOM    897  OE2 GLU    58      86.459  72.486  17.285  1.00  0.00           O1-
ATOM    898  H   GLU    58      84.693  68.378  17.067  1.00  0.00           H  
ATOM    899  HA  GLU    58      83.309  70.940  17.605  1.00  0.00           H  
ATOM    900  HB2 GLU    58      84.175  69.425  15.057  1.00  0.00           H  
ATOM    901  HB3 GLU    58      83.280  70.996  15.016  1.00  0.00           H  
ATOM    902  HG2 GLU    58      86.144  70.338  15.788  1.00  0.00           H  
ATOM    903  HG3 GLU    58      85.421  71.556  14.645  1.00  0.00           H  
ATOM    904  N   VAL    59      80.977  70.139  17.718  1.00  0.00           N  
ATOM    905  CA  VAL    59      79.556  69.822  17.892  1.00  0.00           C  
ATOM    906  C   VAL    59      78.715  71.048  17.549  1.00  0.00           C  
ATOM    907  O   VAL    59      77.640  70.918  16.916  1.00  0.00           O  
ATOM    908  CB  VAL    59      79.323  69.257  19.287  1.00  0.00           C  
ATOM    909  CG1 VAL    59      77.938  69.314  19.827  1.00  0.00           C  
ATOM    910  CG2 VAL    59      79.843  67.805  19.500  1.00  0.00           C  
ATOM    911  H   VAL    59      81.396  70.742  18.413  1.00  0.00           H  
ATOM    912  HA  VAL    59      79.281  69.123  17.102  1.00  0.00           H  
ATOM    913  HB  VAL    59      79.895  69.933  19.922  1.00  0.00           H  
ATOM    914 HG11 VAL    59      77.285  68.853  19.085  1.00  0.00           H  
ATOM    915 HG12 VAL    59      77.833  68.857  20.811  1.00  0.00           H  
ATOM    916 HG13 VAL    59      77.473  70.299  19.822  1.00  0.00           H  
ATOM    917 HG21 VAL    59      80.901  67.828  19.236  1.00  0.00           H  
ATOM    918 HG22 VAL    59      79.798  67.805  20.590  1.00  0.00           H  
ATOM    919 HG23 VAL    59      79.209  67.179  18.873  1.00  0.00           H  
ATOM    920  N   ALA    60      79.224  72.293  17.768  1.00  0.00           N  
ATOM    921  CA  ALA    60      78.462  73.533  17.340  1.00  0.00           C  
ATOM    922  C   ALA    60      78.306  73.576  15.830  1.00  0.00           C  
ATOM    923  O   ALA    60      79.301  73.489  15.122  1.00  0.00           O  
ATOM    924  CB  ALA    60      79.092  74.843  17.852  1.00  0.00           C  
ATOM    925  H   ALA    60      80.075  72.540  18.253  1.00  0.00           H  
ATOM    926  HA  ALA    60      77.416  73.449  17.636  1.00  0.00           H  
ATOM    927  HB1 ALA    60      78.925  74.894  18.928  1.00  0.00           H  
ATOM    928  HB2 ALA    60      80.165  74.875  17.660  1.00  0.00           H  
ATOM    929  HB3 ALA    60      78.537  75.692  17.454  1.00  0.00           H  
ATOM    930  N   THR    61      77.051  73.708  15.344  1.00  0.00           N  
ATOM    931  CA  THR    61      76.663  73.794  13.936  1.00  0.00           C  
ATOM    932  C   THR    61      77.015  72.516  13.220  1.00  0.00           C  
ATOM    933  O   THR    61      77.052  72.445  12.002  1.00  0.00           O  
ATOM    934  CB  THR    61      77.110  75.106  13.260  1.00  0.00           C  
ATOM    935  CG2 THR    61      76.507  76.332  13.854  1.00  0.00           C  
ATOM    936  OG1 THR    61      78.532  75.330  13.124  1.00  0.00           O  
ATOM    937  H   THR    61      76.352  73.860  16.057  1.00  0.00           H  
ATOM    938  HA  THR    61      75.573  73.826  13.918  1.00  0.00           H  
ATOM    939  HB  THR    61      76.904  75.130  12.190  1.00  0.00           H  
ATOM    940  HG1 THR    61      78.992  74.871  13.830  1.00  0.00           H  
ATOM    941 HG21 THR    61      76.604  76.360  14.940  1.00  0.00           H  
ATOM    942 HG22 THR    61      76.780  77.223  13.289  1.00  0.00           H  
ATOM    943 HG23 THR    61      75.432  76.322  13.678  1.00  0.00           H  
ATOM    944  N   ASN    62      77.275  71.388  13.901  1.00  0.00           N  
ATOM    945  CA  ASN    62      77.583  70.059  13.293  1.00  0.00           C  
ATOM    946  C   ASN    62      76.314  69.268  12.825  1.00  0.00           C  
ATOM    947  O   ASN    62      75.389  68.986  13.608  1.00  0.00           O  
ATOM    948  CB  ASN    62      78.537  69.235  14.235  1.00  0.00           C  
ATOM    949  CG  ASN    62      79.116  67.921  13.578  1.00  0.00           C  
ATOM    950  ND2 ASN    62      80.234  67.484  13.919  1.00  0.00           N  
ATOM    951  OD1 ASN    62      78.424  67.263  12.833  1.00  0.00           O  
ATOM    952  H   ASN    62      77.333  71.462  14.907  1.00  0.00           H  
ATOM    953  HA  ASN    62      78.242  70.242  12.445  1.00  0.00           H  
ATOM    954  HB2 ASN    62      79.423  69.830  14.458  1.00  0.00           H  
ATOM    955  HB3 ASN    62      78.122  68.959  15.204  1.00  0.00           H  
ATOM    956 HD21 ASN    62      80.398  66.502  13.749  1.00  0.00           H  
ATOM    957 HD22 ASN    62      80.744  67.932  14.667  1.00  0.00           H  
ATOM    958  N   GLY    63      76.167  68.993  11.512  1.00  0.00           N  
ATOM    959  CA  GLY    63      75.129  68.278  10.865  1.00  0.00           C  
ATOM    960  C   GLY    63      75.099  66.726  11.128  1.00  0.00           C  
ATOM    961  O   GLY    63      74.118  66.219  11.690  1.00  0.00           O  
ATOM    962  H   GLY    63      76.888  69.321  10.886  1.00  0.00           H  
ATOM    963  HA2 GLY    63      74.218  68.755  11.224  1.00  0.00           H  
ATOM    964  HA3 GLY    63      75.116  68.446   9.788  1.00  0.00           H  
ATOM    965  N   LYS    64      76.059  65.956  10.605  1.00  0.00           N  
ATOM    966  CA  LYS    64      76.145  64.521  10.615  1.00  0.00           C  
ATOM    967  C   LYS    64      76.479  63.993  11.923  1.00  0.00           C  
ATOM    968  O   LYS    64      75.783  63.038  12.317  1.00  0.00           O  
ATOM    969  CB  LYS    64      77.024  64.163   9.372  1.00  0.00           C  
ATOM    970  CG  LYS    64      76.408  64.329   8.025  1.00  0.00           C  
ATOM    971  CD  LYS    64      77.108  63.708   6.833  1.00  0.00           C  
ATOM    972  CE  LYS    64      78.646  63.972   6.802  1.00  0.00           C  
ATOM    973  NZ  LYS    64      79.241  63.300   5.583  1.00  0.00           N1+
ATOM    974  H   LYS    64      76.648  66.503   9.994  1.00  0.00           H  
ATOM    975  HA  LYS    64      75.114  64.202  10.461  1.00  0.00           H  
ATOM    976  HB2 LYS    64      77.951  64.729   9.463  1.00  0.00           H  
ATOM    977  HB3 LYS    64      77.376  63.141   9.513  1.00  0.00           H  
ATOM    978  HG2 LYS    64      75.362  64.036   8.118  1.00  0.00           H  
ATOM    979  HG3 LYS    64      76.374  65.412   7.905  1.00  0.00           H  
ATOM    980  HD2 LYS    64      77.038  62.623   6.906  1.00  0.00           H  
ATOM    981  HD3 LYS    64      76.789  64.097   5.866  1.00  0.00           H  
ATOM    982  HE2 LYS    64      78.810  65.048   6.761  1.00  0.00           H  
ATOM    983  HE3 LYS    64      79.033  63.653   7.770  1.00  0.00           H  
ATOM    984  HZ1 LYS    64      80.139  63.700   5.351  1.00  0.00           H  
ATOM    985  HZ2 LYS    64      79.418  62.326   5.787  1.00  0.00           H  
ATOM    986  HZ3 LYS    64      78.792  63.458   4.693  1.00  0.00           H  
ATOM    987  N   GLN    65      77.381  64.570  12.775  1.00  0.00           N  
ATOM    988  CA  GLN    65      77.775  64.132  14.147  1.00  0.00           C  
ATOM    989  C   GLN    65      77.923  62.683  14.250  1.00  0.00           C  
ATOM    990  O   GLN    65      77.228  61.979  14.912  1.00  0.00           O  
ATOM    991  CB  GLN    65      76.720  64.715  15.182  1.00  0.00           C  
ATOM    992  CG  GLN    65      76.679  66.220  15.308  1.00  0.00           C  
ATOM    993  CD  GLN    65      75.702  66.657  16.479  1.00  0.00           C  
ATOM    994  NE2 GLN    65      74.543  65.974  16.605  1.00  0.00           N  
ATOM    995  OE1 GLN    65      75.889  67.705  17.069  1.00  0.00           O  
ATOM    996  H   GLN    65      77.685  65.501  12.530  1.00  0.00           H  
ATOM    997  HA  GLN    65      78.703  64.597  14.479  1.00  0.00           H  
ATOM    998  HB2 GLN    65      75.730  64.422  14.831  1.00  0.00           H  
ATOM    999  HB3 GLN    65      76.882  64.339  16.192  1.00  0.00           H  
ATOM   1000  HG2 GLN    65      77.690  66.604  15.441  1.00  0.00           H  
ATOM   1001  HG3 GLN    65      76.241  66.655  14.409  1.00  0.00           H  
ATOM   1002 HE21 GLN    65      73.912  66.559  17.135  1.00  0.00           H  
ATOM   1003 HE22 GLN    65      74.262  65.158  16.080  1.00  0.00           H  
ATOM   1004  N   ARG    66      79.005  62.178  13.639  1.00  0.00           N  
ATOM   1005  CA  ARG    66      79.405  60.810  13.577  1.00  0.00           C  
ATOM   1006  C   ARG    66      80.935  60.842  13.621  1.00  0.00           C  
ATOM   1007  O   ARG    66      81.632  61.541  12.918  1.00  0.00           O  
ATOM   1008  CB  ARG    66      78.854  60.217  12.311  1.00  0.00           C  
ATOM   1009  CG  ARG    66      79.408  58.747  12.074  1.00  0.00           C  
ATOM   1010  CD  ARG    66      78.755  58.010  10.971  1.00  0.00           C  
ATOM   1011  NE  ARG    66      77.319  58.049  11.121  1.00  0.00           N  
ATOM   1012  CZ  ARG    66      76.421  57.251  10.566  1.00  0.00           C  
ATOM   1013  NH1 ARG    66      76.732  56.085  10.129  1.00  0.00           N1+
ATOM   1014  NH2 ARG    66      75.188  57.508  10.588  1.00  0.00           N  
ATOM   1015  H   ARG    66      79.526  62.731  12.974  1.00  0.00           H  
ATOM   1016  HA  ARG    66      78.956  60.212  14.370  1.00  0.00           H  
ATOM   1017  HB2 ARG    66      77.773  60.184  12.447  1.00  0.00           H  
ATOM   1018  HB3 ARG    66      79.142  60.943  11.550  1.00  0.00           H  
ATOM   1019  HG2 ARG    66      80.484  58.778  11.902  1.00  0.00           H  
ATOM   1020  HG3 ARG    66      79.206  58.196  12.993  1.00  0.00           H  
ATOM   1021  HD2 ARG    66      78.948  58.485  10.010  1.00  0.00           H  
ATOM   1022  HD3 ARG    66      79.224  57.026  10.965  1.00  0.00           H  
ATOM   1023  HE  ARG    66      76.921  58.925  11.429  1.00  0.00           H  
ATOM   1024 HH11 ARG    66      77.717  55.894  10.014  1.00  0.00           H  
ATOM   1025 HH12 ARG    66      76.027  55.492   9.716  1.00  0.00           H  
ATOM   1026 HH21 ARG    66      74.948  58.464  10.811  1.00  0.00           H  
ATOM   1027 HH22 ARG    66      74.563  56.780  10.274  1.00  0.00           H  
ATOM   1028  N   TRP    67      81.352  60.068  14.615  1.00  0.00           N  
ATOM   1029  CA  TRP    67      82.834  59.896  15.088  1.00  0.00           C  
ATOM   1030  C   TRP    67      83.217  58.518  15.553  1.00  0.00           C  
ATOM   1031  O   TRP    67      82.375  57.778  16.031  1.00  0.00           O  
ATOM   1032  CB  TRP    67      83.141  60.880  16.217  1.00  0.00           C  
ATOM   1033  CG  TRP    67      82.654  62.317  16.092  1.00  0.00           C  
ATOM   1034  CD1 TRP    67      83.344  63.314  15.539  1.00  0.00           C  
ATOM   1035  CD2 TRP    67      81.434  62.928  16.558  1.00  0.00           C  
ATOM   1036  CE2 TRP    67      81.488  64.373  16.371  1.00  0.00           C  
ATOM   1037  CE3 TRP    67      80.293  62.456  17.260  1.00  0.00           C  
ATOM   1038  NE1 TRP    67      82.689  64.506  15.774  1.00  0.00           N  
ATOM   1039  CZ2 TRP    67      80.580  65.312  16.802  1.00  0.00           C  
ATOM   1040  CZ3 TRP    67      79.310  63.387  17.637  1.00  0.00           C  
ATOM   1041  CH2 TRP    67      79.463  64.785  17.472  1.00  0.00           C  
ATOM   1042  H   TRP    67      80.638  59.465  15.000  1.00  0.00           H  
ATOM   1043  HA  TRP    67      83.423  60.078  14.189  1.00  0.00           H  
ATOM   1044  HB2 TRP    67      82.698  60.461  17.121  1.00  0.00           H  
ATOM   1045  HB3 TRP    67      84.221  60.931  16.352  1.00  0.00           H  
ATOM   1046  HD1 TRP    67      84.265  63.185  14.990  1.00  0.00           H  
ATOM   1047  HE1 TRP    67      82.984  65.403  15.416  1.00  0.00           H  
ATOM   1048  HE3 TRP    67      80.171  61.404  17.473  1.00  0.00           H  
ATOM   1049  HZ2 TRP    67      80.762  66.376  16.843  1.00  0.00           H  
ATOM   1050  HZ3 TRP    67      78.440  62.970  18.123  1.00  0.00           H  
ATOM   1051  HH2 TRP    67      78.619  65.423  17.688  1.00  0.00           H  
ATOM   1052  N   LEU    68      84.516  58.273  15.682  1.00  0.00           N  
ATOM   1053  CA  LEU    68      85.181  57.050  16.064  1.00  0.00           C  
ATOM   1054  C   LEU    68      85.429  57.016  17.557  1.00  0.00           C  
ATOM   1055  O   LEU    68      85.757  58.059  18.180  1.00  0.00           O  
ATOM   1056  CB  LEU    68      86.576  56.954  15.322  1.00  0.00           C  
ATOM   1057  CG  LEU    68      87.363  55.691  15.484  1.00  0.00           C  
ATOM   1058  CD1 LEU    68      86.717  54.383  14.940  1.00  0.00           C  
ATOM   1059  CD2 LEU    68      88.523  55.869  14.530  1.00  0.00           C  
ATOM   1060  H   LEU    68      85.110  58.962  15.244  1.00  0.00           H  
ATOM   1061  HA  LEU    68      84.570  56.174  15.844  1.00  0.00           H  
ATOM   1062  HB2 LEU    68      86.393  57.041  14.251  1.00  0.00           H  
ATOM   1063  HB3 LEU    68      87.050  57.840  15.746  1.00  0.00           H  
ATOM   1064  HG  LEU    68      87.755  55.574  16.494  1.00  0.00           H  
ATOM   1065 HD11 LEU    68      87.463  53.609  14.760  1.00  0.00           H  
ATOM   1066 HD12 LEU    68      85.876  54.100  15.573  1.00  0.00           H  
ATOM   1067 HD13 LEU    68      86.275  54.571  13.962  1.00  0.00           H  
ATOM   1068 HD21 LEU    68      88.122  56.030  13.530  1.00  0.00           H  
ATOM   1069 HD22 LEU    68      89.065  56.776  14.798  1.00  0.00           H  
ATOM   1070 HD23 LEU    68      89.102  54.957  14.388  1.00  0.00           H  
ATOM   1071  N   LEU    69      85.308  55.833  18.208  1.00  0.00           N  
ATOM   1072  CA  LEU    69      85.576  55.725  19.679  1.00  0.00           C  
ATOM   1073  C   LEU    69      87.105  55.630  19.862  1.00  0.00           C  
ATOM   1074  O   LEU    69      87.760  54.664  19.446  1.00  0.00           O  
ATOM   1075  CB  LEU    69      84.798  54.628  20.428  1.00  0.00           C  
ATOM   1076  CG  LEU    69      83.299  54.779  20.359  1.00  0.00           C  
ATOM   1077  CD1 LEU    69      82.666  53.392  20.734  1.00  0.00           C  
ATOM   1078  CD2 LEU    69      82.912  55.753  21.496  1.00  0.00           C  
ATOM   1079  H   LEU    69      85.107  54.956  17.749  1.00  0.00           H  
ATOM   1080  HA  LEU    69      85.157  56.569  20.227  1.00  0.00           H  
ATOM   1081  HB2 LEU    69      85.060  53.613  20.130  1.00  0.00           H  
ATOM   1082  HB3 LEU    69      85.055  54.605  21.487  1.00  0.00           H  
ATOM   1083  HG  LEU    69      82.890  55.100  19.401  1.00  0.00           H  
ATOM   1084 HD11 LEU    69      81.588  53.495  20.613  1.00  0.00           H  
ATOM   1085 HD12 LEU    69      82.904  52.631  19.991  1.00  0.00           H  
ATOM   1086 HD13 LEU    69      83.046  53.075  21.705  1.00  0.00           H  
ATOM   1087 HD21 LEU    69      81.828  55.855  21.445  1.00  0.00           H  
ATOM   1088 HD22 LEU    69      83.210  55.429  22.493  1.00  0.00           H  
ATOM   1089 HD23 LEU    69      83.309  56.727  21.208  1.00  0.00           H  
ATOM   1090  N   SER    70      87.644  56.558  20.683  1.00  0.00           N  
ATOM   1091  CA  SER    70      88.743  56.324  21.592  1.00  0.00           C  
ATOM   1092  C   SER    70      88.134  55.854  22.919  1.00  0.00           C  
ATOM   1093  O   SER    70      87.116  56.442  23.338  1.00  0.00           O  
ATOM   1094  CB  SER    70      89.469  57.665  21.719  1.00  0.00           C  
ATOM   1095  OG  SER    70      90.538  57.594  22.557  1.00  0.00           O  
ATOM   1096  H   SER    70      86.932  57.171  21.053  1.00  0.00           H  
ATOM   1097  HA  SER    70      89.278  55.600  20.978  1.00  0.00           H  
ATOM   1098  HB2 SER    70      89.924  57.986  20.782  1.00  0.00           H  
ATOM   1099  HB3 SER    70      88.770  58.418  22.083  1.00  0.00           H  
ATOM   1100  HG  SER    70      91.373  57.795  22.129  1.00  0.00           H  
ATOM   1101  N   PRO    71      88.699  54.882  23.616  1.00  0.00           N  
ATOM   1102  CA  PRO    71      88.496  54.511  25.025  1.00  0.00           C  
ATOM   1103  C   PRO    71      88.139  55.684  26.078  1.00  0.00           C  
ATOM   1104  O   PRO    71      87.565  55.401  27.147  1.00  0.00           O  
ATOM   1105  CB  PRO    71      89.732  53.764  25.428  1.00  0.00           C  
ATOM   1106  CG  PRO    71      90.173  53.123  24.156  1.00  0.00           C  
ATOM   1107  CD  PRO    71      89.834  54.172  23.133  1.00  0.00           C  
ATOM   1108  HA  PRO    71      87.596  53.896  25.014  1.00  0.00           H  
ATOM   1109  HB2 PRO    71      90.475  54.516  25.693  1.00  0.00           H  
ATOM   1110  HB3 PRO    71      89.408  53.033  26.170  1.00  0.00           H  
ATOM   1111  HG2 PRO    71      91.232  52.880  24.237  1.00  0.00           H  
ATOM   1112  HG3 PRO    71      89.598  52.217  23.963  1.00  0.00           H  
ATOM   1113  HD2 PRO    71      90.658  54.875  23.011  1.00  0.00           H  
ATOM   1114  HD3 PRO    71      89.610  53.692  22.181  1.00  0.00           H  
ATOM   1115  N   SER    72      88.447  56.922  25.836  1.00  0.00           N  
ATOM   1116  CA  SER    72      88.272  58.172  26.662  1.00  0.00           C  
ATOM   1117  C   SER    72      87.126  58.972  26.062  1.00  0.00           C  
ATOM   1118  O   SER    72      86.998  60.177  26.469  1.00  0.00           O  
ATOM   1119  CB  SER    72      89.647  58.929  26.665  1.00  0.00           C  
ATOM   1120  OG  SER    72      89.775  59.402  25.311  1.00  0.00           O  
ATOM   1121  H   SER    72      88.875  56.991  24.924  1.00  0.00           H  
ATOM   1122  HA  SER    72      88.009  57.963  27.699  1.00  0.00           H  
ATOM   1123  HB2 SER    72      89.673  59.715  27.420  1.00  0.00           H  
ATOM   1124  HB3 SER    72      90.410  58.207  26.956  1.00  0.00           H  
ATOM   1125  HG  SER    72      90.707  59.608  25.204  1.00  0.00           H  
ATOM   1126  N   THR    73      86.268  58.473  25.147  1.00  0.00           N  
ATOM   1127  CA  THR    73      85.131  59.301  24.591  1.00  0.00           C  
ATOM   1128  C   THR    73      84.192  59.612  25.771  1.00  0.00           C  
ATOM   1129  O   THR    73      83.755  58.672  26.407  1.00  0.00           O  
ATOM   1130  CB  THR    73      84.385  58.578  23.435  1.00  0.00           C  
ATOM   1131  CG2 THR    73      83.229  59.465  22.846  1.00  0.00           C  
ATOM   1132  OG1 THR    73      85.264  58.331  22.327  1.00  0.00           O  
ATOM   1133  H   THR    73      86.244  57.496  24.892  1.00  0.00           H  
ATOM   1134  HA  THR    73      85.513  60.265  24.254  1.00  0.00           H  
ATOM   1135  HB  THR    73      83.935  57.598  23.586  1.00  0.00           H  
ATOM   1136  HG1 THR    73      86.082  57.954  22.659  1.00  0.00           H  
ATOM   1137 HG21 THR    73      83.642  60.372  22.405  1.00  0.00           H  
ATOM   1138 HG22 THR    73      82.726  58.925  22.043  1.00  0.00           H  
ATOM   1139 HG23 THR    73      82.570  59.670  23.689  1.00  0.00           H  
ATOM   1140  N   THR    74      83.880  60.892  25.980  1.00  0.00           N  
ATOM   1141  CA  THR    74      83.009  61.462  27.071  1.00  0.00           C  
ATOM   1142  C   THR    74      82.101  62.603  26.475  1.00  0.00           C  
ATOM   1143  O   THR    74      82.127  62.974  25.294  1.00  0.00           O  
ATOM   1144  CB  THR    74      83.876  62.074  28.250  1.00  0.00           C  
ATOM   1145  CG2 THR    74      84.621  60.990  28.944  1.00  0.00           C  
ATOM   1146  OG1 THR    74      84.883  63.014  27.867  1.00  0.00           O  
ATOM   1147  H   THR    74      84.369  61.584  25.430  1.00  0.00           H  
ATOM   1148  HA  THR    74      82.342  60.699  27.472  1.00  0.00           H  
ATOM   1149  HB  THR    74      83.101  62.518  28.875  1.00  0.00           H  
ATOM   1150  HG1 THR    74      85.737  62.577  27.903  1.00  0.00           H  
ATOM   1151 HG21 THR    74      85.284  60.460  28.260  1.00  0.00           H  
ATOM   1152 HG22 THR    74      85.302  61.428  29.673  1.00  0.00           H  
ATOM   1153 HG23 THR    74      83.950  60.274  29.419  1.00  0.00           H  
ATOM   1154  N   LEU    75      81.103  63.056  27.244  1.00  0.00           N  
ATOM   1155  CA  LEU    75      80.021  63.924  26.804  1.00  0.00           C  
ATOM   1156  C   LEU    75      79.389  64.683  28.003  1.00  0.00           C  
ATOM   1157  O   LEU    75      79.299  64.076  29.033  1.00  0.00           O  
ATOM   1158  CB  LEU    75      79.004  62.922  26.077  1.00  0.00           C  
ATOM   1159  CG  LEU    75      77.764  63.501  25.338  1.00  0.00           C  
ATOM   1160  CD1 LEU    75      77.168  62.390  24.569  1.00  0.00           C  
ATOM   1161  CD2 LEU    75      76.696  64.115  26.294  1.00  0.00           C  
ATOM   1162  H   LEU    75      80.990  62.572  28.123  1.00  0.00           H  
ATOM   1163  HA  LEU    75      80.437  64.635  26.090  1.00  0.00           H  
ATOM   1164  HB2 LEU    75      79.599  62.388  25.336  1.00  0.00           H  
ATOM   1165  HB3 LEU    75      78.898  62.103  26.787  1.00  0.00           H  
ATOM   1166  HG  LEU    75      78.055  64.214  24.566  1.00  0.00           H  
ATOM   1167 HD11 LEU    75      76.233  62.763  24.150  1.00  0.00           H  
ATOM   1168 HD12 LEU    75      77.841  61.967  23.824  1.00  0.00           H  
ATOM   1169 HD13 LEU    75      76.949  61.462  25.096  1.00  0.00           H  
ATOM   1170 HD21 LEU    75      76.813  65.195  26.393  1.00  0.00           H  
ATOM   1171 HD22 LEU    75      75.695  63.868  25.938  1.00  0.00           H  
ATOM   1172 HD23 LEU    75      76.747  63.547  27.223  1.00  0.00           H  
ATOM   1173  N   ARG    76      79.058  65.939  27.856  1.00  0.00           N  
ATOM   1174  CA  ARG    76      78.297  66.854  28.823  1.00  0.00           C  
ATOM   1175  C   ARG    76      77.031  67.473  28.315  1.00  0.00           C  
ATOM   1176  O   ARG    76      76.901  67.842  27.116  1.00  0.00           O  
ATOM   1177  CB  ARG    76      79.220  67.964  29.391  1.00  0.00           C  
ATOM   1178  CG  ARG    76      78.834  68.662  30.689  1.00  0.00           C  
ATOM   1179  CD  ARG    76      79.778  69.641  31.415  1.00  0.00           C  
ATOM   1180  NE  ARG    76      80.493  70.654  30.578  1.00  0.00           N  
ATOM   1181  CZ  ARG    76      81.687  71.130  30.836  1.00  0.00           C  
ATOM   1182  NH1 ARG    76      82.492  70.891  31.811  1.00  0.00           N1+
ATOM   1183  NH2 ARG    76      82.283  71.932  30.021  1.00  0.00           N  
ATOM   1184  H   ARG    76      79.209  66.359  26.950  1.00  0.00           H  
ATOM   1185  HA  ARG    76      78.037  66.270  29.706  1.00  0.00           H  
ATOM   1186  HB2 ARG    76      80.190  67.510  29.595  1.00  0.00           H  
ATOM   1187  HB3 ARG    76      79.153  68.694  28.584  1.00  0.00           H  
ATOM   1188  HG2 ARG    76      77.954  69.235  30.396  1.00  0.00           H  
ATOM   1189  HG3 ARG    76      78.467  67.960  31.438  1.00  0.00           H  
ATOM   1190  HD2 ARG    76      79.218  70.165  32.189  1.00  0.00           H  
ATOM   1191  HD3 ARG    76      80.535  69.114  31.996  1.00  0.00           H  
ATOM   1192  HE  ARG    76      80.020  70.957  29.739  1.00  0.00           H  
ATOM   1193 HH11 ARG    76      82.284  70.192  32.510  1.00  0.00           H  
ATOM   1194 HH12 ARG    76      83.430  71.266  31.792  1.00  0.00           H  
ATOM   1195 HH21 ARG    76      81.931  71.907  29.074  1.00  0.00           H  
ATOM   1196 HH22 ARG    76      83.192  72.240  30.335  1.00  0.00           H  
ATOM   1197  N   VAL    77      76.079  67.463  29.177  1.00  0.00           N  
ATOM   1198  CA  VAL    77      74.722  68.068  28.929  1.00  0.00           C  
ATOM   1199  C   VAL    77      74.433  69.301  29.808  1.00  0.00           C  
ATOM   1200  O   VAL    77      74.314  69.166  31.024  1.00  0.00           O  
ATOM   1201  CB  VAL    77      73.674  66.916  29.117  1.00  0.00           C  
ATOM   1202  CG1 VAL    77      72.352  67.458  28.592  1.00  0.00           C  
ATOM   1203  CG2 VAL    77      74.024  65.568  28.419  1.00  0.00           C  
ATOM   1204  H   VAL    77      76.248  67.301  30.159  1.00  0.00           H  
ATOM   1205  HA  VAL    77      74.636  68.420  27.901  1.00  0.00           H  
ATOM   1206  HB  VAL    77      73.584  66.681  30.178  1.00  0.00           H  
ATOM   1207 HG11 VAL    77      71.550  66.719  28.588  1.00  0.00           H  
ATOM   1208 HG12 VAL    77      72.071  68.252  29.284  1.00  0.00           H  
ATOM   1209 HG13 VAL    77      72.315  67.988  27.640  1.00  0.00           H  
ATOM   1210 HG21 VAL    77      74.775  65.006  28.974  1.00  0.00           H  
ATOM   1211 HG22 VAL    77      73.082  65.083  28.159  1.00  0.00           H  
ATOM   1212 HG23 VAL    77      74.487  65.764  27.452  1.00  0.00           H  
ATOM   1213  N   THR    78      74.142  70.435  29.202  1.00  0.00           N  
ATOM   1214  CA  THR    78      73.676  71.777  29.734  1.00  0.00           C  
ATOM   1215  C   THR    78      72.219  71.962  29.368  1.00  0.00           C  
ATOM   1216  O   THR    78      71.725  71.643  28.291  1.00  0.00           O  
ATOM   1217  CB  THR    78      74.523  72.893  29.161  1.00  0.00           C  
ATOM   1218  CG2 THR    78      74.265  74.338  29.626  1.00  0.00           C  
ATOM   1219  OG1 THR    78      75.857  72.688  29.646  1.00  0.00           O  
ATOM   1220  H   THR    78      74.074  70.419  28.195  1.00  0.00           H  
ATOM   1221  HA  THR    78      73.841  71.696  30.808  1.00  0.00           H  
ATOM   1222  HB  THR    78      74.477  72.848  28.073  1.00  0.00           H  
ATOM   1223  HG1 THR    78      76.143  71.826  29.334  1.00  0.00           H  
ATOM   1224 HG21 THR    78      74.581  75.077  28.890  1.00  0.00           H  
ATOM   1225 HG22 THR    78      73.200  74.449  29.834  1.00  0.00           H  
ATOM   1226 HG23 THR    78      74.825  74.532  30.541  1.00  0.00           H  
ATOM   1227  N   MET    79      71.398  72.469  30.309  1.00  0.00           N  
ATOM   1228  CA  MET    79      70.052  72.987  30.173  1.00  0.00           C  
ATOM   1229  C   MET    79      69.913  74.299  30.929  1.00  0.00           C  
ATOM   1230  O   MET    79      70.438  74.510  32.045  1.00  0.00           O  
ATOM   1231  CB  MET    79      68.999  71.910  30.623  1.00  0.00           C  
ATOM   1232  CG  MET    79      68.994  70.533  30.037  1.00  0.00           C  
ATOM   1233  SD  MET    79      67.640  69.497  30.475  1.00  0.00           S  
ATOM   1234  CE  MET    79      66.300  70.145  29.451  1.00  0.00           C  
ATOM   1235  H   MET    79      71.855  72.645  31.193  1.00  0.00           H  
ATOM   1236  HA  MET    79      69.922  73.141  29.102  1.00  0.00           H  
ATOM   1237  HB2 MET    79      69.063  71.800  31.706  1.00  0.00           H  
ATOM   1238  HB3 MET    79      67.996  72.285  30.417  1.00  0.00           H  
ATOM   1239  HG2 MET    79      69.045  70.542  28.949  1.00  0.00           H  
ATOM   1240  HG3 MET    79      69.926  70.010  30.251  1.00  0.00           H  
ATOM   1241  HE1 MET    79      66.211  71.231  29.481  1.00  0.00           H  
ATOM   1242  HE2 MET    79      66.415  69.899  28.395  1.00  0.00           H  
ATOM   1243  HE3 MET    79      65.372  69.770  29.881  1.00  0.00           H  
ATOM   1244  N   SER    80      69.393  75.301  30.222  1.00  0.00           N  
ATOM   1245  CA  SER    80      69.370  76.779  30.626  1.00  0.00           C  
ATOM   1246  C   SER    80      68.078  77.230  31.318  1.00  0.00           C  
ATOM   1247  O   SER    80      68.129  77.876  32.393  1.00  0.00           O  
ATOM   1248  CB  SER    80      69.736  77.745  29.468  1.00  0.00           C  
ATOM   1249  OG  SER    80      68.750  77.468  28.473  1.00  0.00           O  
ATOM   1250  H   SER    80      68.948  75.045  29.353  1.00  0.00           H  
ATOM   1251  HA  SER    80      70.190  76.940  31.327  1.00  0.00           H  
ATOM   1252  HB2 SER    80      69.852  78.794  29.738  1.00  0.00           H  
ATOM   1253  HB3 SER    80      70.676  77.479  28.986  1.00  0.00           H  
ATOM   1254  HG  SER    80      69.174  77.535  27.615  1.00  0.00           H  
ATOM   1255  N   GLN    81      66.908  76.753  30.834  1.00  0.00           N  
ATOM   1256  CA  GLN    81      65.641  77.066  31.276  1.00  0.00           C  
ATOM   1257  C   GLN    81      64.743  75.990  31.889  1.00  0.00           C  
ATOM   1258  O   GLN    81      64.703  74.838  31.451  1.00  0.00           O  
ATOM   1259  CB  GLN    81      64.814  77.957  30.223  1.00  0.00           C  
ATOM   1260  CG  GLN    81      65.616  79.216  29.852  1.00  0.00           C  
ATOM   1261  CD  GLN    81      65.806  80.346  30.843  1.00  0.00           C  
ATOM   1262  NE2 GLN    81      66.910  81.094  30.690  1.00  0.00           N  
ATOM   1263  OE1 GLN    81      65.124  80.627  31.813  1.00  0.00           O  
ATOM   1264  H   GLN    81      66.915  76.242  29.963  1.00  0.00           H  
ATOM   1265  HA  GLN    81      65.780  77.802  32.068  1.00  0.00           H  
ATOM   1266  HB2 GLN    81      64.478  77.351  29.382  1.00  0.00           H  
ATOM   1267  HB3 GLN    81      63.868  78.307  30.637  1.00  0.00           H  
ATOM   1268  HG2 GLN    81      66.568  78.898  29.428  1.00  0.00           H  
ATOM   1269  HG3 GLN    81      65.016  79.652  29.054  1.00  0.00           H  
ATOM   1270 HE21 GLN    81      67.169  81.906  31.231  1.00  0.00           H  
ATOM   1271 HE22 GLN    81      67.537  80.911  29.920  1.00  0.00           H  
ATOM   1272  N   ALA    82      63.810  76.360  32.802  1.00  0.00           N  
ATOM   1273  CA  ALA    82      62.906  75.368  33.478  1.00  0.00           C  
ATOM   1274  C   ALA    82      61.792  74.852  32.493  1.00  0.00           C  
ATOM   1275  O   ALA    82      61.139  75.561  31.696  1.00  0.00           O  
ATOM   1276  CB  ALA    82      62.285  75.962  34.726  1.00  0.00           C  
ATOM   1277  H   ALA    82      63.749  77.300  33.166  1.00  0.00           H  
ATOM   1278  HA  ALA    82      63.506  74.511  33.786  1.00  0.00           H  
ATOM   1279  HB1 ALA    82      63.115  76.020  35.430  1.00  0.00           H  
ATOM   1280  HB2 ALA    82      61.840  76.933  34.510  1.00  0.00           H  
ATOM   1281  HB3 ALA    82      61.470  75.276  34.957  1.00  0.00           H  
ATOM   1282  N   SER    83      61.404  73.522  32.605  1.00  0.00           N  
ATOM   1283  CA  SER    83      60.384  72.873  31.818  1.00  0.00           C  
ATOM   1284  C   SER    83      58.921  73.128  32.254  1.00  0.00           C  
ATOM   1285  O   SER    83      58.025  72.357  32.055  1.00  0.00           O  
ATOM   1286  CB  SER    83      60.672  71.366  31.784  1.00  0.00           C  
ATOM   1287  OG  SER    83      61.983  71.095  31.404  1.00  0.00           O  
ATOM   1288  H   SER    83      61.879  72.960  33.298  1.00  0.00           H  
ATOM   1289  HA  SER    83      60.406  73.349  30.837  1.00  0.00           H  
ATOM   1290  HB2 SER    83      60.632  71.031  32.821  1.00  0.00           H  
ATOM   1291  HB3 SER    83      59.999  70.948  31.036  1.00  0.00           H  
ATOM   1292  HG  SER    83      61.858  70.686  30.545  1.00  0.00           H  
ATOM   1293  N   THR    84      58.702  74.310  32.836  1.00  0.00           N  
ATOM   1294  CA  THR    84      57.352  74.656  33.248  1.00  0.00           C  
ATOM   1295  C   THR    84      56.093  74.510  32.297  1.00  0.00           C  
ATOM   1296  O   THR    84      54.960  74.456  32.821  1.00  0.00           O  
ATOM   1297  CB  THR    84      57.398  76.144  33.707  1.00  0.00           C  
ATOM   1298  CG2 THR    84      58.267  76.246  35.020  1.00  0.00           C  
ATOM   1299  OG1 THR    84      58.058  76.993  32.767  1.00  0.00           O  
ATOM   1300  H   THR    84      59.377  75.042  32.669  1.00  0.00           H  
ATOM   1301  HA  THR    84      57.151  74.077  34.149  1.00  0.00           H  
ATOM   1302  HB  THR    84      56.410  76.513  33.984  1.00  0.00           H  
ATOM   1303  HG1 THR    84      57.613  76.900  31.922  1.00  0.00           H  
ATOM   1304 HG21 THR    84      58.321  77.288  35.337  1.00  0.00           H  
ATOM   1305 HG22 THR    84      57.903  75.720  35.902  1.00  0.00           H  
ATOM   1306 HG23 THR    84      59.267  75.816  34.963  1.00  0.00           H  
ATOM   1307  N   GLU    85      56.351  74.395  30.983  1.00  0.00           N  
ATOM   1308  CA  GLU    85      55.216  74.270  29.995  1.00  0.00           C  
ATOM   1309  C   GLU    85      55.523  73.102  28.971  1.00  0.00           C  
ATOM   1310  O   GLU    85      54.561  72.626  28.331  1.00  0.00           O  
ATOM   1311  CB  GLU    85      54.963  75.594  29.222  1.00  0.00           C  
ATOM   1312  CG  GLU    85      54.761  76.879  30.082  1.00  0.00           C  
ATOM   1313  CD  GLU    85      56.125  77.599  30.467  1.00  0.00           C  
ATOM   1314  OE1 GLU    85      55.991  78.720  31.043  1.00  0.00           O  
ATOM   1315  OE2 GLU    85      57.158  77.052  30.244  1.00  0.00           O1-
ATOM   1316  H   GLU    85      57.273  74.712  30.720  1.00  0.00           H  
ATOM   1317  HA  GLU    85      54.313  73.963  30.523  1.00  0.00           H  
ATOM   1318  HB2 GLU    85      55.668  75.866  28.437  1.00  0.00           H  
ATOM   1319  HB3 GLU    85      54.083  75.379  28.617  1.00  0.00           H  
ATOM   1320  HG2 GLU    85      54.168  77.581  29.495  1.00  0.00           H  
ATOM   1321  HG3 GLU    85      54.225  76.702  31.014  1.00  0.00           H  
ATOM   1322  N   ALA    86      56.769  72.656  28.792  1.00  0.00           N  
ATOM   1323  CA  ALA    86      57.148  71.644  27.814  1.00  0.00           C  
ATOM   1324  C   ALA    86      57.100  70.141  28.375  1.00  0.00           C  
ATOM   1325  O   ALA    86      57.273  69.813  29.529  1.00  0.00           O  
ATOM   1326  CB  ALA    86      58.597  71.908  27.436  1.00  0.00           C  
ATOM   1327  H   ALA    86      57.537  73.089  29.284  1.00  0.00           H  
ATOM   1328  HA  ALA    86      56.418  71.767  27.014  1.00  0.00           H  
ATOM   1329  HB1 ALA    86      59.254  71.926  28.306  1.00  0.00           H  
ATOM   1330  HB2 ALA    86      58.996  71.182  26.727  1.00  0.00           H  
ATOM   1331  HB3 ALA    86      58.631  72.901  26.989  1.00  0.00           H  
ATOM   1332  N   SER    87      57.022  69.176  27.432  1.00  0.00           N  
ATOM   1333  CA  SER    87      57.105  67.737  27.746  1.00  0.00           C  
ATOM   1334  C   SER    87      58.577  67.413  28.152  1.00  0.00           C  
ATOM   1335  O   SER    87      59.422  68.278  28.054  1.00  0.00           O  
ATOM   1336  CB  SER    87      56.798  66.775  26.580  1.00  0.00           C  
ATOM   1337  OG  SER    87      57.687  66.935  25.494  1.00  0.00           O  
ATOM   1338  H   SER    87      56.783  69.486  26.501  1.00  0.00           H  
ATOM   1339  HA  SER    87      56.472  67.559  28.615  1.00  0.00           H  
ATOM   1340  HB2 SER    87      56.903  65.746  26.926  1.00  0.00           H  
ATOM   1341  HB3 SER    87      55.811  66.976  26.165  1.00  0.00           H  
ATOM   1342  HG  SER    87      57.382  67.718  25.029  1.00  0.00           H  
ATOM   1343  N   SER    88      58.864  66.188  28.510  1.00  0.00           N  
ATOM   1344  CA  SER    88      60.271  65.687  28.742  1.00  0.00           C  
ATOM   1345  C   SER    88      61.133  65.639  27.474  1.00  0.00           C  
ATOM   1346  O   SER    88      60.799  65.007  26.487  1.00  0.00           O  
ATOM   1347  CB  SER    88      60.248  64.346  29.421  1.00  0.00           C  
ATOM   1348  OG  SER    88      61.651  63.886  29.652  1.00  0.00           O  
ATOM   1349  H   SER    88      58.086  65.545  28.546  1.00  0.00           H  
ATOM   1350  HA  SER    88      60.793  66.407  29.371  1.00  0.00           H  
ATOM   1351  HB2 SER    88      59.769  64.387  30.399  1.00  0.00           H  
ATOM   1352  HB3 SER    88      59.730  63.618  28.797  1.00  0.00           H  
ATOM   1353  HG  SER    88      62.050  64.663  30.051  1.00  0.00           H  
ATOM   1354  N   ASP    89      62.338  66.256  27.514  1.00  0.00           N  
ATOM   1355  CA  ASP    89      63.317  66.202  26.436  1.00  0.00           C  
ATOM   1356  C   ASP    89      64.075  64.863  26.463  1.00  0.00           C  
ATOM   1357  O   ASP    89      63.994  64.078  27.432  1.00  0.00           O  
ATOM   1358  CB  ASP    89      64.312  67.381  26.577  1.00  0.00           C  
ATOM   1359  CG  ASP    89      63.665  68.630  25.920  1.00  0.00           C  
ATOM   1360  OD1 ASP    89      64.062  69.053  24.831  1.00  0.00           O  
ATOM   1361  OD2 ASP    89      62.714  69.172  26.485  1.00  0.00           O1-
ATOM   1362  H   ASP    89      62.430  66.826  28.343  1.00  0.00           H  
ATOM   1363  HA  ASP    89      62.877  66.244  25.439  1.00  0.00           H  
ATOM   1364  HB2 ASP    89      64.393  67.599  27.642  1.00  0.00           H  
ATOM   1365  HB3 ASP    89      65.288  67.124  26.167  1.00  0.00           H  
ATOM   1366  N   LYS    90      64.944  64.607  25.442  1.00  0.00           N  
ATOM   1367  CA  LYS    90      65.644  63.315  25.283  1.00  0.00           C  
ATOM   1368  C   LYS    90      67.000  63.546  24.541  1.00  0.00           C  
ATOM   1369  O   LYS    90      67.147  64.369  23.593  1.00  0.00           O  
ATOM   1370  CB  LYS    90      64.716  62.327  24.639  1.00  0.00           C  
ATOM   1371  CG  LYS    90      64.197  62.722  23.296  1.00  0.00           C  
ATOM   1372  CD  LYS    90      62.966  61.846  22.914  1.00  0.00           C  
ATOM   1373  CE  LYS    90      62.661  61.976  21.522  1.00  0.00           C  
ATOM   1374  NZ  LYS    90      61.357  61.312  21.232  1.00  0.00           N1+
ATOM   1375  H   LYS    90      64.992  65.282  24.693  1.00  0.00           H  
ATOM   1376  HA  LYS    90      65.869  62.897  26.264  1.00  0.00           H  
ATOM   1377  HB2 LYS    90      65.238  61.373  24.557  1.00  0.00           H  
ATOM   1378  HB3 LYS    90      63.862  62.229  25.309  1.00  0.00           H  
ATOM   1379  HG2 LYS    90      63.835  63.749  23.241  1.00  0.00           H  
ATOM   1380  HG3 LYS    90      65.055  62.766  22.626  1.00  0.00           H  
ATOM   1381  HD2 LYS    90      63.060  60.817  23.262  1.00  0.00           H  
ATOM   1382  HD3 LYS    90      62.071  62.132  23.467  1.00  0.00           H  
ATOM   1383  HE2 LYS    90      62.619  63.023  21.222  1.00  0.00           H  
ATOM   1384  HE3 LYS    90      63.381  61.486  20.867  1.00  0.00           H  
ATOM   1385  HZ1 LYS    90      61.262  61.150  20.239  1.00  0.00           H  
ATOM   1386  HZ2 LYS    90      61.393  60.426  21.715  1.00  0.00           H  
ATOM   1387  HZ3 LYS    90      60.661  61.932  21.620  1.00  0.00           H  
ATOM   1388  N   VAL    91      68.025  62.695  24.895  1.00  0.00           N  
ATOM   1389  CA  VAL    91      69.417  62.713  24.343  1.00  0.00           C  
ATOM   1390  C   VAL    91      69.692  61.219  23.923  1.00  0.00           C  
ATOM   1391  O   VAL    91      69.476  60.314  24.744  1.00  0.00           O  
ATOM   1392  CB  VAL    91      70.495  63.251  25.332  1.00  0.00           C  
ATOM   1393  CG1 VAL    91      71.822  63.088  24.602  1.00  0.00           C  
ATOM   1394  CG2 VAL    91      70.253  64.676  25.792  1.00  0.00           C  
ATOM   1395  H   VAL    91      67.970  62.055  25.675  1.00  0.00           H  
ATOM   1396  HA  VAL    91      69.487  63.274  23.412  1.00  0.00           H  
ATOM   1397  HB  VAL    91      70.531  62.524  26.144  1.00  0.00           H  
ATOM   1398 HG11 VAL    91      72.611  63.578  25.173  1.00  0.00           H  
ATOM   1399 HG12 VAL    91      72.082  62.047  24.413  1.00  0.00           H  
ATOM   1400 HG13 VAL    91      71.900  63.672  23.685  1.00  0.00           H  
ATOM   1401 HG21 VAL    91      70.896  65.007  26.608  1.00  0.00           H  
ATOM   1402 HG22 VAL    91      70.270  65.267  24.876  1.00  0.00           H  
ATOM   1403 HG23 VAL    91      69.273  64.846  26.240  1.00  0.00           H  
ATOM   1404  N   THR    92      70.142  60.964  22.668  1.00  0.00           N  
ATOM   1405  CA  THR    92      70.312  59.587  22.150  1.00  0.00           C  
ATOM   1406  C   THR    92      71.669  59.359  21.469  1.00  0.00           C  
ATOM   1407  O   THR    92      72.049  60.140  20.588  1.00  0.00           O  
ATOM   1408  CB  THR    92      69.045  59.116  21.328  1.00  0.00           C  
ATOM   1409  CG2 THR    92      69.148  57.682  20.723  1.00  0.00           C  
ATOM   1410  OG1 THR    92      67.954  59.092  22.257  1.00  0.00           O  
ATOM   1411  H   THR    92      70.233  61.733  22.020  1.00  0.00           H  
ATOM   1412  HA  THR    92      70.416  58.989  23.056  1.00  0.00           H  
ATOM   1413  HB  THR    92      68.923  59.818  20.504  1.00  0.00           H  
ATOM   1414  HG1 THR    92      67.544  59.957  22.197  1.00  0.00           H  
ATOM   1415 HG21 THR    92      69.894  57.608  19.931  1.00  0.00           H  
ATOM   1416 HG22 THR    92      69.416  56.829  21.347  1.00  0.00           H  
ATOM   1417 HG23 THR    92      68.208  57.415  20.242  1.00  0.00           H  
ATOM   1418  N   VAL    93      72.209  58.153  21.545  1.00  0.00           N  
ATOM   1419  CA  VAL    93      73.385  57.599  20.712  1.00  0.00           C  
ATOM   1420  C   VAL    93      73.139  56.294  19.966  1.00  0.00           C  
ATOM   1421  O   VAL    93      72.787  55.292  20.602  1.00  0.00           O  
ATOM   1422  CB  VAL    93      74.698  57.575  21.657  1.00  0.00           C  
ATOM   1423  CG1 VAL    93      75.781  56.946  20.865  1.00  0.00           C  
ATOM   1424  CG2 VAL    93      75.199  58.987  22.061  1.00  0.00           C  
ATOM   1425  H   VAL    93      71.771  57.496  22.174  1.00  0.00           H  
ATOM   1426  HA  VAL    93      73.553  58.308  19.902  1.00  0.00           H  
ATOM   1427  HB  VAL    93      74.461  56.926  22.500  1.00  0.00           H  
ATOM   1428 HG11 VAL    93      75.586  55.900  20.626  1.00  0.00           H  
ATOM   1429 HG12 VAL    93      75.874  57.469  19.913  1.00  0.00           H  
ATOM   1430 HG13 VAL    93      76.679  56.905  21.481  1.00  0.00           H  
ATOM   1431 HG21 VAL    93      74.380  59.408  22.643  1.00  0.00           H  
ATOM   1432 HG22 VAL    93      76.035  58.807  22.736  1.00  0.00           H  
ATOM   1433 HG23 VAL    93      75.575  59.601  21.242  1.00  0.00           H  
ATOM   1434  N   ASN    94      73.240  56.275  18.684  1.00  0.00           N  
ATOM   1435  CA  ASN    94      73.399  55.138  17.715  1.00  0.00           C  
ATOM   1436  C   ASN    94      74.843  54.665  17.587  1.00  0.00           C  
ATOM   1437  O   ASN    94      75.790  55.485  17.306  1.00  0.00           O  
ATOM   1438  CB  ASN    94      72.772  55.542  16.324  1.00  0.00           C  
ATOM   1439  CG  ASN    94      71.287  55.809  16.504  1.00  0.00           C  
ATOM   1440  ND2 ASN    94      70.498  54.786  16.290  1.00  0.00           N  
ATOM   1441  OD1 ASN    94      70.817  56.873  16.848  1.00  0.00           O  
ATOM   1442  H   ASN    94      73.496  57.187  18.335  1.00  0.00           H  
ATOM   1443  HA  ASN    94      72.891  54.241  18.067  1.00  0.00           H  
ATOM   1444  HB2 ASN    94      73.251  56.425  15.901  1.00  0.00           H  
ATOM   1445  HB3 ASN    94      72.965  54.636  15.751  1.00  0.00           H  
ATOM   1446 HD21 ASN    94      69.503  54.870  16.443  1.00  0.00           H  
ATOM   1447 HD22 ASN    94      70.830  53.866  16.039  1.00  0.00           H  
ATOM   1448  N   TYR    95      75.106  53.335  17.722  1.00  0.00           N  
ATOM   1449  CA  TYR    95      76.434  52.717  17.585  1.00  0.00           C  
ATOM   1450  C   TYR    95      76.513  51.929  16.254  1.00  0.00           C  
ATOM   1451  O   TYR    95      75.603  51.189  15.859  1.00  0.00           O  
ATOM   1452  CB  TYR    95      76.595  51.932  18.828  1.00  0.00           C  
ATOM   1453  CG  TYR    95      76.754  52.653  20.206  1.00  0.00           C  
ATOM   1454  CD1 TYR    95      77.962  53.182  20.668  1.00  0.00           C  
ATOM   1455  CD2 TYR    95      75.600  52.616  21.070  1.00  0.00           C  
ATOM   1456  CE1 TYR    95      78.046  53.827  21.881  1.00  0.00           C  
ATOM   1457  CE2 TYR    95      75.769  53.070  22.379  1.00  0.00           C  
ATOM   1458  CZ  TYR    95      76.952  53.659  22.777  1.00  0.00           C  
ATOM   1459  OH  TYR    95      77.137  54.030  24.131  1.00  0.00           O  
ATOM   1460  H   TYR    95      74.312  52.734  17.895  1.00  0.00           H  
ATOM   1461  HA  TYR    95      77.146  53.541  17.624  1.00  0.00           H  
ATOM   1462  HB2 TYR    95      75.748  51.252  18.907  1.00  0.00           H  
ATOM   1463  HB3 TYR    95      77.495  51.324  18.733  1.00  0.00           H  
ATOM   1464  HD1 TYR    95      78.815  53.181  20.005  1.00  0.00           H  
ATOM   1465  HD2 TYR    95      74.639  52.221  20.777  1.00  0.00           H  
ATOM   1466  HE1 TYR    95      78.914  54.363  22.237  1.00  0.00           H  
ATOM   1467  HE2 TYR    95      74.909  52.995  23.028  1.00  0.00           H  
ATOM   1468  HH  TYR    95      78.043  54.342  24.187  1.00  0.00           H  
ATOM   1469  N   TYR    96      77.605  52.089  15.582  1.00  0.00           N  
ATOM   1470  CA  TYR    96      78.024  51.506  14.349  1.00  0.00           C  
ATOM   1471  C   TYR    96      79.330  50.732  14.405  1.00  0.00           C  
ATOM   1472  O   TYR    96      79.989  50.635  15.441  1.00  0.00           O  
ATOM   1473  CB  TYR    96      77.952  52.622  13.287  1.00  0.00           C  
ATOM   1474  CG  TYR    96      76.686  53.213  13.002  1.00  0.00           C  
ATOM   1475  CD1 TYR    96      75.778  52.761  11.938  1.00  0.00           C  
ATOM   1476  CD2 TYR    96      76.290  54.296  13.772  1.00  0.00           C  
ATOM   1477  CE1 TYR    96      74.601  53.464  11.656  1.00  0.00           C  
ATOM   1478  CE2 TYR    96      75.046  54.980  13.510  1.00  0.00           C  
ATOM   1479  CZ  TYR    96      74.306  54.583  12.418  1.00  0.00           C  
ATOM   1480  OH  TYR    96      73.070  55.197  12.231  1.00  0.00           O  
ATOM   1481  H   TYR    96      78.294  52.592  16.122  1.00  0.00           H  
ATOM   1482  HA  TYR    96      77.277  50.760  14.076  1.00  0.00           H  
ATOM   1483  HB2 TYR    96      78.651  53.409  13.571  1.00  0.00           H  
ATOM   1484  HB3 TYR    96      78.335  52.207  12.356  1.00  0.00           H  
ATOM   1485  HD1 TYR    96      76.127  51.929  11.344  1.00  0.00           H  
ATOM   1486  HD2 TYR    96      76.931  54.579  14.595  1.00  0.00           H  
ATOM   1487  HE1 TYR    96      73.940  53.042  10.914  1.00  0.00           H  
ATOM   1488  HE2 TYR    96      74.777  55.904  14.001  1.00  0.00           H  
ATOM   1489  HH  TYR    96      72.756  54.626  11.526  1.00  0.00           H  
ATOM   1490  N   ASP    97      79.667  49.999  13.349  1.00  0.00           N  
ATOM   1491  CA  ASP    97      80.923  49.209  13.213  1.00  0.00           C  
ATOM   1492  C   ASP    97      82.232  50.063  13.020  1.00  0.00           C  
ATOM   1493  O   ASP    97      82.181  51.311  13.146  1.00  0.00           O  
ATOM   1494  CB  ASP    97      80.785  48.269  12.006  1.00  0.00           C  
ATOM   1495  CG  ASP    97      80.811  48.843  10.603  1.00  0.00           C  
ATOM   1496  OD1 ASP    97      80.136  49.868  10.381  1.00  0.00           O  
ATOM   1497  OD2 ASP    97      81.481  48.151   9.786  1.00  0.00           O1-
ATOM   1498  H   ASP    97      78.988  49.932  12.605  1.00  0.00           H  
ATOM   1499  HA  ASP    97      81.077  48.593  14.098  1.00  0.00           H  
ATOM   1500  HB2 ASP    97      81.566  47.516  12.112  1.00  0.00           H  
ATOM   1501  HB3 ASP    97      79.862  47.699  12.115  1.00  0.00           H  
ATOM   1502  N   GLU    98      83.409  49.508  12.667  1.00  0.00           N  
ATOM   1503  CA  GLU    98      84.679  50.219  12.250  1.00  0.00           C  
ATOM   1504  C   GLU    98      84.503  51.084  11.030  1.00  0.00           C  
ATOM   1505  O   GLU    98      85.019  52.159  11.049  1.00  0.00           O  
ATOM   1506  CB  GLU    98      85.756  49.083  11.929  1.00  0.00           C  
ATOM   1507  CG  GLU    98      86.166  48.194  13.088  1.00  0.00           C  
ATOM   1508  CD  GLU    98      85.196  47.078  13.421  1.00  0.00           C  
ATOM   1509  OE1 GLU    98      84.167  46.786  12.785  1.00  0.00           O  
ATOM   1510  OE2 GLU    98      85.533  46.391  14.481  1.00  0.00           O1-
ATOM   1511  H   GLU    98      83.432  48.500  12.601  1.00  0.00           H  
ATOM   1512  HA  GLU    98      85.004  50.864  13.067  1.00  0.00           H  
ATOM   1513  HB2 GLU    98      85.597  48.516  11.011  1.00  0.00           H  
ATOM   1514  HB3 GLU    98      86.613  49.707  11.674  1.00  0.00           H  
ATOM   1515  HG2 GLU    98      87.140  47.806  12.790  1.00  0.00           H  
ATOM   1516  HG3 GLU    98      86.370  48.817  13.959  1.00  0.00           H  
ATOM   1517  N   GLU    99      83.844  50.653   9.961  1.00  0.00           N  
ATOM   1518  CA  GLU    99      83.574  51.480   8.742  1.00  0.00           C  
ATOM   1519  C   GLU    99      82.545  52.511   9.073  1.00  0.00           C  
ATOM   1520  O   GLU    99      82.491  53.652   8.443  1.00  0.00           O  
ATOM   1521  CB  GLU    99      83.044  50.574   7.610  1.00  0.00           C  
ATOM   1522  CG  GLU    99      82.645  51.198   6.207  1.00  0.00           C  
ATOM   1523  CD  GLU    99      83.714  52.025   5.551  1.00  0.00           C  
ATOM   1524  OE1 GLU    99      83.279  52.871   4.773  1.00  0.00           O  
ATOM   1525  OE2 GLU    99      84.942  51.773   5.746  1.00  0.00           O1-
ATOM   1526  H   GLU    99      83.336  49.790  10.095  1.00  0.00           H  
ATOM   1527  HA  GLU    99      84.538  51.777   8.329  1.00  0.00           H  
ATOM   1528  HB2 GLU    99      83.847  49.874   7.381  1.00  0.00           H  
ATOM   1529  HB3 GLU    99      82.259  49.999   8.100  1.00  0.00           H  
ATOM   1530  HG2 GLU    99      82.428  50.489   5.408  1.00  0.00           H  
ATOM   1531  HG3 GLU    99      81.751  51.793   6.391  1.00  0.00           H  
ATOM   1532  N   GLY   100      81.700  52.347  10.063  1.00  0.00           N  
ATOM   1533  CA  GLY   100      80.823  53.413  10.569  1.00  0.00           C  
ATOM   1534  C   GLY   100      79.464  53.424   9.839  1.00  0.00           C  
ATOM   1535  O   GLY   100      78.842  54.440   9.587  1.00  0.00           O  
ATOM   1536  H   GLY   100      81.782  51.493  10.595  1.00  0.00           H  
ATOM   1537  HA2 GLY   100      80.757  53.219  11.640  1.00  0.00           H  
ATOM   1538  HA3 GLY   100      81.279  54.402  10.586  1.00  0.00           H  
ATOM   1539  N   SER   101      79.020  52.213   9.469  1.00  0.00           N  
ATOM   1540  CA  SER   101      77.915  51.990   8.536  1.00  0.00           C  
ATOM   1541  C   SER   101      76.894  50.824   8.824  1.00  0.00           C  
ATOM   1542  O   SER   101      75.732  50.973   8.436  1.00  0.00           O  
ATOM   1543  CB  SER   101      78.697  51.688   7.266  1.00  0.00           C  
ATOM   1544  OG  SER   101      77.773  51.864   6.085  1.00  0.00           O  
ATOM   1545  H   SER   101      79.556  51.446   9.850  1.00  0.00           H  
ATOM   1546  HA  SER   101      77.318  52.895   8.418  1.00  0.00           H  
ATOM   1547  HB2 SER   101      79.547  52.334   7.046  1.00  0.00           H  
ATOM   1548  HB3 SER   101      78.979  50.636   7.318  1.00  0.00           H  
ATOM   1549  HG  SER   101      77.309  51.034   5.956  1.00  0.00           H  
ATOM   1550  N   ILE   102      77.261  49.862   9.658  1.00  0.00           N  
ATOM   1551  CA  ILE   102      76.367  48.726  10.140  1.00  0.00           C  
ATOM   1552  C   ILE   102      75.961  49.170  11.552  1.00  0.00           C  
ATOM   1553  O   ILE   102      76.842  49.309  12.348  1.00  0.00           O  
ATOM   1554  CB  ILE   102      77.070  47.389  10.040  1.00  0.00           C  
ATOM   1555  CG1 ILE   102      77.590  47.098   8.599  1.00  0.00           C  
ATOM   1556  CG2 ILE   102      76.166  46.156  10.433  1.00  0.00           C  
ATOM   1557  CD1 ILE   102      78.206  45.751   8.245  1.00  0.00           C  
ATOM   1558  H   ILE   102      78.182  49.913  10.068  1.00  0.00           H  
ATOM   1559  HA  ILE   102      75.485  48.622   9.509  1.00  0.00           H  
ATOM   1560  HB  ILE   102      77.920  47.481  10.715  1.00  0.00           H  
ATOM   1561 HG12 ILE   102      76.841  47.417   7.874  1.00  0.00           H  
ATOM   1562 HG13 ILE   102      78.301  47.899   8.394  1.00  0.00           H  
ATOM   1563 HG21 ILE   102      75.439  46.006   9.635  1.00  0.00           H  
ATOM   1564 HG22 ILE   102      76.770  45.256  10.549  1.00  0.00           H  
ATOM   1565 HG23 ILE   102      75.505  46.297  11.288  1.00  0.00           H  
ATOM   1566 HD11 ILE   102      77.435  45.004   8.062  1.00  0.00           H  
ATOM   1567 HD12 ILE   102      78.735  45.854   7.298  1.00  0.00           H  
ATOM   1568 HD13 ILE   102      78.910  45.384   8.993  1.00  0.00           H  
ATOM   1569  N   PRO   103      74.588  49.282  11.847  1.00  0.00           N  
ATOM   1570  CA  PRO   103      74.147  49.673  13.224  1.00  0.00           C  
ATOM   1571  C   PRO   103      74.002  48.426  14.161  1.00  0.00           C  
ATOM   1572  O   PRO   103      73.324  47.497  13.781  1.00  0.00           O  
ATOM   1573  CB  PRO   103      72.891  50.582  13.131  1.00  0.00           C  
ATOM   1574  CG  PRO   103      72.248  50.001  11.894  1.00  0.00           C  
ATOM   1575  CD  PRO   103      73.435  49.554  10.972  1.00  0.00           C  
ATOM   1576  HA  PRO   103      74.900  50.337  13.648  1.00  0.00           H  
ATOM   1577  HB2 PRO   103      72.225  50.622  13.993  1.00  0.00           H  
ATOM   1578  HB3 PRO   103      73.263  51.590  12.946  1.00  0.00           H  
ATOM   1579  HG2 PRO   103      71.789  49.061  12.200  1.00  0.00           H  
ATOM   1580  HG3 PRO   103      71.533  50.697  11.454  1.00  0.00           H  
ATOM   1581  HD2 PRO   103      73.166  48.618  10.483  1.00  0.00           H  
ATOM   1582  HD3 PRO   103      73.630  50.488  10.444  1.00  0.00           H  
ATOM   1583  N   ILE   104      74.569  48.514  15.347  1.00  0.00           N  
ATOM   1584  CA  ILE   104      74.452  47.434  16.374  1.00  0.00           C  
ATOM   1585  C   ILE   104      73.373  47.746  17.349  1.00  0.00           C  
ATOM   1586  O   ILE   104      72.522  46.873  17.645  1.00  0.00           O  
ATOM   1587  CB  ILE   104      75.886  47.271  17.111  1.00  0.00           C  
ATOM   1588  CG1 ILE   104      76.865  46.476  16.194  1.00  0.00           C  
ATOM   1589  CG2 ILE   104      75.778  46.485  18.439  1.00  0.00           C  
ATOM   1590  CD1 ILE   104      77.510  47.336  15.168  1.00  0.00           C  
ATOM   1591  H   ILE   104      75.125  49.300  15.650  1.00  0.00           H  
ATOM   1592  HA  ILE   104      74.202  46.467  15.938  1.00  0.00           H  
ATOM   1593  HB  ILE   104      76.266  48.275  17.299  1.00  0.00           H  
ATOM   1594 HG12 ILE   104      77.553  45.811  16.717  1.00  0.00           H  
ATOM   1595 HG13 ILE   104      76.218  45.868  15.561  1.00  0.00           H  
ATOM   1596 HG21 ILE   104      75.548  45.435  18.259  1.00  0.00           H  
ATOM   1597 HG22 ILE   104      76.686  46.586  19.033  1.00  0.00           H  
ATOM   1598 HG23 ILE   104      74.909  46.728  19.050  1.00  0.00           H  
ATOM   1599 HD11 ILE   104      78.047  48.177  15.607  1.00  0.00           H  
ATOM   1600 HD12 ILE   104      78.140  46.736  14.511  1.00  0.00           H  
ATOM   1601 HD13 ILE   104      76.787  47.673  14.426  1.00  0.00           H  
ATOM   1602  N   ASP   105      73.382  48.781  18.068  1.00  0.00           N  
ATOM   1603  CA  ASP   105      72.277  49.142  19.006  1.00  0.00           C  
ATOM   1604  C   ASP   105      72.208  50.679  19.207  1.00  0.00           C  
ATOM   1605  O   ASP   105      73.100  51.419  18.777  1.00  0.00           O  
ATOM   1606  CB  ASP   105      72.440  48.398  20.395  1.00  0.00           C  
ATOM   1607  CG  ASP   105      71.143  48.010  21.172  1.00  0.00           C  
ATOM   1608  OD1 ASP   105      70.099  48.693  20.922  1.00  0.00           O  
ATOM   1609  OD2 ASP   105      71.192  47.032  21.986  1.00  0.00           O1-
ATOM   1610  H   ASP   105      74.068  49.456  17.762  1.00  0.00           H  
ATOM   1611  HA  ASP   105      71.344  48.854  18.522  1.00  0.00           H  
ATOM   1612  HB2 ASP   105      73.094  47.527  20.351  1.00  0.00           H  
ATOM   1613  HB3 ASP   105      72.998  49.109  21.004  1.00  0.00           H  
ATOM   1614  N   GLN   106      71.249  51.189  20.012  1.00  0.00           N  
ATOM   1615  CA  GLN   106      71.066  52.591  20.509  1.00  0.00           C  
ATOM   1616  C   GLN   106      70.603  52.726  21.940  1.00  0.00           C  
ATOM   1617  O   GLN   106      69.894  51.894  22.528  1.00  0.00           O  
ATOM   1618  CB  GLN   106      70.159  53.296  19.528  1.00  0.00           C  
ATOM   1619  CG  GLN   106      68.772  52.741  19.525  1.00  0.00           C  
ATOM   1620  CD  GLN   106      67.794  53.806  20.061  1.00  0.00           C  
ATOM   1621  NE2 GLN   106      67.579  53.828  21.349  1.00  0.00           N  
ATOM   1622  OE1 GLN   106      67.225  54.640  19.304  1.00  0.00           O  
ATOM   1623  H   GLN   106      70.544  50.555  20.360  1.00  0.00           H  
ATOM   1624  HA  GLN   106      72.042  53.074  20.460  1.00  0.00           H  
ATOM   1625  HB2 GLN   106      70.175  54.353  19.796  1.00  0.00           H  
ATOM   1626  HB3 GLN   106      70.488  53.307  18.489  1.00  0.00           H  
ATOM   1627  HG2 GLN   106      68.292  52.683  18.548  1.00  0.00           H  
ATOM   1628  HG3 GLN   106      68.713  51.797  20.066  1.00  0.00           H  
ATOM   1629 HE21 GLN   106      67.203  54.727  21.615  1.00  0.00           H  
ATOM   1630 HE22 GLN   106      68.089  53.231  21.985  1.00  0.00           H  
ATOM   1631  N   ALA   107      71.068  53.767  22.653  1.00  0.00           N  
ATOM   1632  CA  ALA   107      70.787  54.019  24.075  1.00  0.00           C  
ATOM   1633  C   ALA   107      70.584  55.484  24.079  1.00  0.00           C  
ATOM   1634  O   ALA   107      71.058  56.297  23.272  1.00  0.00           O  
ATOM   1635  CB  ALA   107      71.941  53.562  24.961  1.00  0.00           C  
ATOM   1636  H   ALA   107      71.589  54.449  22.120  1.00  0.00           H  
ATOM   1637  HA  ALA   107      69.829  53.552  24.303  1.00  0.00           H  
ATOM   1638  HB1 ALA   107      71.666  53.523  26.015  1.00  0.00           H  
ATOM   1639  HB2 ALA   107      72.253  52.530  24.799  1.00  0.00           H  
ATOM   1640  HB3 ALA   107      72.757  54.272  24.833  1.00  0.00           H  
ATOM   1641  N   GLY   108      70.060  55.918  25.218  1.00  0.00           N  
ATOM   1642  CA  GLY   108      69.733  57.342  25.425  1.00  0.00           C  
ATOM   1643  C   GLY   108      69.173  57.650  26.843  1.00  0.00           C  
ATOM   1644  O   GLY   108      69.170  56.849  27.763  1.00  0.00           O  
ATOM   1645  H   GLY   108      69.691  55.216  25.843  1.00  0.00           H  
ATOM   1646  HA2 GLY   108      70.578  57.986  25.184  1.00  0.00           H  
ATOM   1647  HA3 GLY   108      68.988  57.713  24.722  1.00  0.00           H  
ATOM   1648  N   LEU   109      68.606  58.856  27.009  1.00  0.00           N  
ATOM   1649  CA  LEU   109      68.310  59.542  28.358  1.00  0.00           C  
ATOM   1650  C   LEU   109      67.245  60.591  28.162  1.00  0.00           C  
ATOM   1651  O   LEU   109      67.382  61.452  27.307  1.00  0.00           O  
ATOM   1652  CB  LEU   109      69.599  60.067  28.926  1.00  0.00           C  
ATOM   1653  CG  LEU   109      69.596  60.521  30.373  1.00  0.00           C  
ATOM   1654  CD1 LEU   109      69.122  59.604  31.429  1.00  0.00           C  
ATOM   1655  CD2 LEU   109      70.998  60.989  30.798  1.00  0.00           C  
ATOM   1656  H   LEU   109      68.367  59.399  26.191  1.00  0.00           H  
ATOM   1657  HA  LEU   109      68.021  58.816  29.117  1.00  0.00           H  
ATOM   1658  HB2 LEU   109      70.431  59.363  28.955  1.00  0.00           H  
ATOM   1659  HB3 LEU   109      70.067  60.836  28.310  1.00  0.00           H  
ATOM   1660  HG  LEU   109      68.984  61.422  30.326  1.00  0.00           H  
ATOM   1661 HD11 LEU   109      68.168  60.025  31.747  1.00  0.00           H  
ATOM   1662 HD12 LEU   109      68.909  58.606  31.046  1.00  0.00           H  
ATOM   1663 HD13 LEU   109      69.866  59.402  32.200  1.00  0.00           H  
ATOM   1664 HD21 LEU   109      71.755  60.251  30.537  1.00  0.00           H  
ATOM   1665 HD22 LEU   109      71.194  61.918  30.262  1.00  0.00           H  
ATOM   1666 HD23 LEU   109      71.029  61.158  31.875  1.00  0.00           H  
ATOM   1667  N   PHE   110      66.221  60.568  29.015  1.00  0.00           N  
ATOM   1668  CA  PHE   110      65.145  61.493  29.153  1.00  0.00           C  
ATOM   1669  C   PHE   110      65.341  62.428  30.341  1.00  0.00           C  
ATOM   1670  O   PHE   110      65.751  62.051  31.435  1.00  0.00           O  
ATOM   1671  CB  PHE   110      63.771  60.771  29.293  1.00  0.00           C  
ATOM   1672  CG  PHE   110      63.290  60.291  28.032  1.00  0.00           C  
ATOM   1673  CD1 PHE   110      62.389  61.058  27.306  1.00  0.00           C  
ATOM   1674  CD2 PHE   110      63.825  59.112  27.498  1.00  0.00           C  
ATOM   1675  CE1 PHE   110      61.864  60.560  26.031  1.00  0.00           C  
ATOM   1676  CE2 PHE   110      63.316  58.592  26.328  1.00  0.00           C  
ATOM   1677  CZ  PHE   110      62.296  59.339  25.623  1.00  0.00           C  
ATOM   1678  H   PHE   110      66.162  59.760  29.619  1.00  0.00           H  
ATOM   1679  HA  PHE   110      65.101  62.092  28.243  1.00  0.00           H  
ATOM   1680  HB2 PHE   110      63.835  59.969  30.028  1.00  0.00           H  
ATOM   1681  HB3 PHE   110      62.959  61.363  29.716  1.00  0.00           H  
ATOM   1682  HD1 PHE   110      61.958  61.949  27.737  1.00  0.00           H  
ATOM   1683  HD2 PHE   110      64.564  58.570  28.069  1.00  0.00           H  
ATOM   1684  HE1 PHE   110      61.156  61.137  25.455  1.00  0.00           H  
ATOM   1685  HE2 PHE   110      63.778  57.738  25.856  1.00  0.00           H  
ATOM   1686  HZ  PHE   110      61.869  58.841  24.764  1.00  0.00           H  
ATOM   1687  N   LEU   111      64.924  63.652  30.118  1.00  0.00           N  
ATOM   1688  CA  LEU   111      65.191  64.787  31.094  1.00  0.00           C  
ATOM   1689  C   LEU   111      63.977  65.700  31.315  1.00  0.00           C  
ATOM   1690  O   LEU   111      63.160  65.817  30.415  1.00  0.00           O  
ATOM   1691  CB  LEU   111      66.404  65.578  30.579  1.00  0.00           C  
ATOM   1692  CG  LEU   111      67.791  64.782  30.509  1.00  0.00           C  
ATOM   1693  CD1 LEU   111      68.728  65.726  29.775  1.00  0.00           C  
ATOM   1694  CD2 LEU   111      68.432  64.382  31.855  1.00  0.00           C  
ATOM   1695  H   LEU   111      64.507  63.885  29.228  1.00  0.00           H  
ATOM   1696  HA  LEU   111      65.502  64.359  32.047  1.00  0.00           H  
ATOM   1697  HB2 LEU   111      66.097  65.966  29.608  1.00  0.00           H  
ATOM   1698  HB3 LEU   111      66.540  66.394  31.289  1.00  0.00           H  
ATOM   1699  HG  LEU   111      67.673  63.926  29.844  1.00  0.00           H  
ATOM   1700 HD11 LEU   111      68.548  66.679  30.273  1.00  0.00           H  
ATOM   1701 HD12 LEU   111      69.765  65.425  29.921  1.00  0.00           H  
ATOM   1702 HD13 LEU   111      68.614  65.752  28.692  1.00  0.00           H  
ATOM   1703 HD21 LEU   111      69.281  63.790  31.514  1.00  0.00           H  
ATOM   1704 HD22 LEU   111      68.905  65.231  32.350  1.00  0.00           H  
ATOM   1705 HD23 LEU   111      67.733  63.722  32.368  1.00  0.00           H  
ATOM   1706  N   THR   112      63.912  66.342  32.440  1.00  0.00           N  
ATOM   1707  CA  THR   112      63.063  67.446  32.684  1.00  0.00           C  
ATOM   1708  C   THR   112      63.694  68.441  33.750  1.00  0.00           C  
ATOM   1709  O   THR   112      64.245  68.076  34.766  1.00  0.00           O  
ATOM   1710  CB  THR   112      61.730  66.972  33.249  1.00  0.00           C  
ATOM   1711  CG2 THR   112      61.813  66.439  34.728  1.00  0.00           C  
ATOM   1712  OG1 THR   112      60.815  68.081  33.267  1.00  0.00           O  
ATOM   1713  H   THR   112      64.457  65.850  33.134  1.00  0.00           H  
ATOM   1714  HA  THR   112      62.810  68.112  31.859  1.00  0.00           H  
ATOM   1715  HB  THR   112      61.293  66.147  32.686  1.00  0.00           H  
ATOM   1716  HG1 THR   112      60.312  68.086  32.449  1.00  0.00           H  
ATOM   1717 HG21 THR   112      61.022  65.697  34.827  1.00  0.00           H  
ATOM   1718 HG22 THR   112      62.731  65.875  34.892  1.00  0.00           H  
ATOM   1719 HG23 THR   112      61.648  67.175  35.515  1.00  0.00           H  
ATOM   1720  N   ALA   113      63.661  69.756  33.388  1.00  0.00           N  
ATOM   1721  CA  ALA   113      64.432  70.818  33.985  1.00  0.00           C  
ATOM   1722  C   ALA   113      63.612  71.528  35.129  1.00  0.00           C  
ATOM   1723  O   ALA   113      62.604  72.157  34.912  1.00  0.00           O  
ATOM   1724  CB  ALA   113      64.840  71.873  32.906  1.00  0.00           C  
ATOM   1725  H   ALA   113      63.245  69.920  32.482  1.00  0.00           H  
ATOM   1726  HA  ALA   113      65.338  70.378  34.401  1.00  0.00           H  
ATOM   1727  HB1 ALA   113      63.975  72.442  32.564  1.00  0.00           H  
ATOM   1728  HB2 ALA   113      65.563  72.618  33.239  1.00  0.00           H  
ATOM   1729  HB3 ALA   113      65.277  71.284  32.101  1.00  0.00           H  
ATOM   1730  N   ILE   114      64.080  71.414  36.421  1.00  0.00           N  
ATOM   1731  CA  ILE   114      63.398  71.777  37.669  1.00  0.00           C  
ATOM   1732  C   ILE   114      64.314  72.841  38.411  1.00  0.00           C  
ATOM   1733  O   ILE   114      65.552  72.833  38.306  1.00  0.00           O  
ATOM   1734  CB  ILE   114      63.158  70.450  38.547  1.00  0.00           C  
ATOM   1735  CG1 ILE   114      62.216  69.479  37.812  1.00  0.00           C  
ATOM   1736  CG2 ILE   114      62.529  70.919  39.904  1.00  0.00           C  
ATOM   1737  CD1 ILE   114      61.318  68.611  38.736  1.00  0.00           C  
ATOM   1738  H   ILE   114      64.919  70.853  36.464  1.00  0.00           H  
ATOM   1739  HA  ILE   114      62.404  72.193  37.503  1.00  0.00           H  
ATOM   1740  HB  ILE   114      64.131  70.031  38.802  1.00  0.00           H  
ATOM   1741 HG12 ILE   114      61.508  70.091  37.253  1.00  0.00           H  
ATOM   1742 HG13 ILE   114      62.791  68.962  37.044  1.00  0.00           H  
ATOM   1743 HG21 ILE   114      61.578  71.439  39.791  1.00  0.00           H  
ATOM   1744 HG22 ILE   114      62.422  70.051  40.554  1.00  0.00           H  
ATOM   1745 HG23 ILE   114      63.149  71.691  40.361  1.00  0.00           H  
ATOM   1746 HD11 ILE   114      60.434  69.128  39.109  1.00  0.00           H  
ATOM   1747 HD12 ILE   114      60.962  67.852  38.039  1.00  0.00           H  
ATOM   1748 HD13 ILE   114      61.932  68.097  39.476  1.00  0.00           H  
ATOM   1749  N   GLU   115      63.739  73.736  39.167  1.00  0.00           N  
ATOM   1750  CA  GLU   115      64.399  74.740  40.069  1.00  0.00           C  
ATOM   1751  C   GLU   115      63.856  74.659  41.534  1.00  0.00           C  
ATOM   1752  O   GLU   115      62.572  74.462  41.620  1.00  0.00           O  
ATOM   1753  CB  GLU   115      64.284  76.161  39.489  1.00  0.00           C  
ATOM   1754  CG  GLU   115      65.291  77.059  40.209  1.00  0.00           C  
ATOM   1755  CD  GLU   115      65.193  78.511  39.543  1.00  0.00           C  
ATOM   1756  OE1 GLU   115      65.028  79.506  40.283  1.00  0.00           O  
ATOM   1757  OE2 GLU   115      65.325  78.700  38.334  1.00  0.00           O1-
ATOM   1758  H   GLU   115      62.730  73.788  39.179  1.00  0.00           H  
ATOM   1759  HA  GLU   115      65.465  74.512  40.050  1.00  0.00           H  
ATOM   1760  HB2 GLU   115      64.512  76.203  38.424  1.00  0.00           H  
ATOM   1761  HB3 GLU   115      63.270  76.526  39.655  1.00  0.00           H  
ATOM   1762  HG2 GLU   115      65.065  77.172  41.269  1.00  0.00           H  
ATOM   1763  HG3 GLU   115      66.324  76.713  40.189  1.00  0.00           H  
ATOM   1764  N   ILE   116      64.660  74.793  42.533  1.00  0.00           N  
ATOM   1765  CA  ILE   116      64.213  74.867  43.880  1.00  0.00           C  
ATOM   1766  C   ILE   116      64.915  76.152  44.446  1.00  0.00           C  
ATOM   1767  O   ILE   116      66.073  76.429  44.095  1.00  0.00           O  
ATOM   1768  CB  ILE   116      64.592  73.627  44.694  1.00  0.00           C  
ATOM   1769  CG1 ILE   116      63.760  72.424  44.186  1.00  0.00           C  
ATOM   1770  CG2 ILE   116      64.515  73.831  46.258  1.00  0.00           C  
ATOM   1771  CD1 ILE   116      64.269  70.998  44.563  1.00  0.00           C  
ATOM   1772  H   ILE   116      65.617  75.072  42.369  1.00  0.00           H  
ATOM   1773  HA  ILE   116      63.128  74.974  43.870  1.00  0.00           H  
ATOM   1774  HB  ILE   116      65.632  73.340  44.536  1.00  0.00           H  
ATOM   1775 HG12 ILE   116      62.729  72.553  44.517  1.00  0.00           H  
ATOM   1776 HG13 ILE   116      63.687  72.517  43.103  1.00  0.00           H  
ATOM   1777 HG21 ILE   116      65.339  74.470  46.576  1.00  0.00           H  
ATOM   1778 HG22 ILE   116      63.528  74.169  46.572  1.00  0.00           H  
ATOM   1779 HG23 ILE   116      64.714  72.935  46.845  1.00  0.00           H  
ATOM   1780 HD11 ILE   116      63.541  70.217  44.346  1.00  0.00           H  
ATOM   1781 HD12 ILE   116      65.182  70.850  43.986  1.00  0.00           H  
ATOM   1782 HD13 ILE   116      64.677  70.944  45.572  1.00  0.00           H  
ATOM   1783  N   SER   117      64.202  76.858  45.375  1.00  0.00           N  
ATOM   1784  CA  SER   117      64.884  77.721  46.386  1.00  0.00           C  
ATOM   1785  C   SER   117      64.170  77.902  47.715  1.00  0.00           C  
ATOM   1786  O   SER   117      62.916  77.914  47.696  1.00  0.00           O  
ATOM   1787  CB  SER   117      65.132  79.095  45.742  1.00  0.00           C  
ATOM   1788  OG  SER   117      65.749  79.955  46.687  1.00  0.00           O  
ATOM   1789  H   SER   117      63.202  76.719  45.409  1.00  0.00           H  
ATOM   1790  HA  SER   117      65.877  77.306  46.554  1.00  0.00           H  
ATOM   1791  HB2 SER   117      65.746  79.037  44.844  1.00  0.00           H  
ATOM   1792  HB3 SER   117      64.168  79.514  45.454  1.00  0.00           H  
ATOM   1793  HG  SER   117      65.189  80.729  46.782  1.00  0.00           H  
ATOM   1794  N   LEU   118      64.893  77.994  48.816  1.00  0.00           N  
ATOM   1795  CA  LEU   118      64.429  78.630  50.116  1.00  0.00           C  
ATOM   1796  C   LEU   118      64.664  80.186  50.123  1.00  0.00           C  
ATOM   1797  O   LEU   118      65.761  80.622  50.456  1.00  0.00           O  
ATOM   1798  CB  LEU   118      65.047  77.893  51.360  1.00  0.00           C  
ATOM   1799  CG  LEU   118      64.587  76.454  51.672  1.00  0.00           C  
ATOM   1800  CD1 LEU   118      65.354  75.771  52.777  1.00  0.00           C  
ATOM   1801  CD2 LEU   118      63.110  76.315  52.131  1.00  0.00           C  
ATOM   1802  H   LEU   118      65.884  78.112  48.657  1.00  0.00           H  
ATOM   1803  HA  LEU   118      63.360  78.427  50.188  1.00  0.00           H  
ATOM   1804  HB2 LEU   118      66.132  77.869  51.263  1.00  0.00           H  
ATOM   1805  HB3 LEU   118      64.870  78.436  52.289  1.00  0.00           H  
ATOM   1806  HG  LEU   118      64.650  75.901  50.735  1.00  0.00           H  
ATOM   1807 HD11 LEU   118      65.372  76.358  53.696  1.00  0.00           H  
ATOM   1808 HD12 LEU   118      64.960  74.758  52.861  1.00  0.00           H  
ATOM   1809 HD13 LEU   118      66.392  75.744  52.446  1.00  0.00           H  
ATOM   1810 HD21 LEU   118      62.419  76.803  51.443  1.00  0.00           H  
ATOM   1811 HD22 LEU   118      62.877  75.253  52.205  1.00  0.00           H  
ATOM   1812 HD23 LEU   118      63.013  76.764  53.119  1.00  0.00           H  
ATOM   1813  N   ASP   119      63.609  80.923  49.705  1.00  0.00           N  
ATOM   1814  CA  ASP   119      63.779  82.374  49.780  1.00  0.00           C  
ATOM   1815  C   ASP   119      63.484  82.924  51.111  1.00  0.00           C  
ATOM   1816  O   ASP   119      62.551  82.519  51.794  1.00  0.00           O  
ATOM   1817  CB  ASP   119      62.824  83.034  48.803  1.00  0.00           C  
ATOM   1818  CG  ASP   119      63.259  82.826  47.420  1.00  0.00           C  
ATOM   1819  OD1 ASP   119      62.371  83.018  46.515  1.00  0.00           O  
ATOM   1820  OD2 ASP   119      64.440  82.388  47.092  1.00  0.00           O1-
ATOM   1821  H   ASP   119      62.715  80.475  49.562  1.00  0.00           H  
ATOM   1822  HA  ASP   119      64.814  82.648  49.576  1.00  0.00           H  
ATOM   1823  HB2 ASP   119      61.805  82.713  49.019  1.00  0.00           H  
ATOM   1824  HB3 ASP   119      62.886  84.118  48.903  1.00  0.00           H  
ATOM   1825  N   VAL   120      64.246  83.750  51.699  1.00  0.00           N  
ATOM   1826  CA  VAL   120      64.201  84.356  53.060  1.00  0.00           C  
ATOM   1827  C   VAL   120      64.770  85.853  52.960  1.00  0.00           C  
ATOM   1828  O   VAL   120      65.476  86.142  52.034  1.00  0.00           O  
ATOM   1829  CB  VAL   120      65.119  83.483  54.033  1.00  0.00           C  
ATOM   1830  CG1 VAL   120      66.621  83.806  53.896  1.00  0.00           C  
ATOM   1831  CG2 VAL   120      64.782  83.788  55.535  1.00  0.00           C  
ATOM   1832  H   VAL   120      65.014  84.110  51.151  1.00  0.00           H  
ATOM   1833  HA  VAL   120      63.198  84.467  53.472  1.00  0.00           H  
ATOM   1834  HB  VAL   120      64.984  82.420  53.838  1.00  0.00           H  
ATOM   1835 HG11 VAL   120      66.986  83.520  52.909  1.00  0.00           H  
ATOM   1836 HG12 VAL   120      66.819  84.863  54.076  1.00  0.00           H  
ATOM   1837 HG13 VAL   120      67.168  83.177  54.598  1.00  0.00           H  
ATOM   1838 HG21 VAL   120      63.726  83.628  55.756  1.00  0.00           H  
ATOM   1839 HG22 VAL   120      65.401  83.200  56.212  1.00  0.00           H  
ATOM   1840 HG23 VAL   120      65.094  84.760  55.915  1.00  0.00           H  
ATOM   1841  N   ASP   121      64.399  86.731  53.983  1.00  0.00           N  
ATOM   1842  CA  ASP   121      64.930  88.106  54.176  1.00  0.00           C  
ATOM   1843  C   ASP   121      66.455  88.150  54.557  1.00  0.00           C  
ATOM   1844  O   ASP   121      66.818  88.579  55.629  1.00  0.00           O  
ATOM   1845  CB  ASP   121      64.190  88.834  55.319  1.00  0.00           C  
ATOM   1846  CG  ASP   121      64.474  90.293  55.295  1.00  0.00           C  
ATOM   1847  OD1 ASP   121      64.784  90.847  54.222  1.00  0.00           O  
ATOM   1848  OD2 ASP   121      64.503  90.903  56.396  1.00  0.00           O1-
ATOM   1849  H   ASP   121      63.869  86.372  54.765  1.00  0.00           H  
ATOM   1850  HA  ASP   121      64.620  88.670  53.296  1.00  0.00           H  
ATOM   1851  HB2 ASP   121      63.140  88.792  55.030  1.00  0.00           H  
ATOM   1852  HB3 ASP   121      64.300  88.399  56.313  1.00  0.00           H  
ATOM   1853  N   ALA   122      67.278  87.628  53.696  1.00  0.00           N  
ATOM   1854  CA  ALA   122      68.736  87.623  53.943  1.00  0.00           C  
ATOM   1855  C   ALA   122      69.291  89.050  53.985  1.00  0.00           C  
ATOM   1856  O   ALA   122      70.027  89.298  54.909  1.00  0.00           O  
ATOM   1857  CB  ALA   122      69.416  86.652  53.065  1.00  0.00           C  
ATOM   1858  H   ALA   122      66.862  87.422  52.799  1.00  0.00           H  
ATOM   1859  HA  ALA   122      68.835  87.196  54.941  1.00  0.00           H  
ATOM   1860  HB1 ALA   122      69.263  85.594  53.278  1.00  0.00           H  
ATOM   1861  HB2 ALA   122      69.157  86.811  52.018  1.00  0.00           H  
ATOM   1862  HB3 ALA   122      70.486  86.852  53.122  1.00  0.00           H  
ATOM   1863  N   ASP   123      69.043  89.976  53.089  1.00  0.00           N  
ATOM   1864  CA  ASP   123      69.538  91.372  53.117  1.00  0.00           C  
ATOM   1865  C   ASP   123      68.827  92.288  54.117  1.00  0.00           C  
ATOM   1866  O   ASP   123      69.161  93.513  54.076  1.00  0.00           O  
ATOM   1867  CB  ASP   123      69.700  91.884  51.721  1.00  0.00           C  
ATOM   1868  CG  ASP   123      68.491  92.010  50.837  1.00  0.00           C  
ATOM   1869  OD1 ASP   123      68.670  92.329  49.630  1.00  0.00           O  
ATOM   1870  OD2 ASP   123      67.362  91.965  51.404  1.00  0.00           O1-
ATOM   1871  H   ASP   123      68.420  89.664  52.358  1.00  0.00           H  
ATOM   1872  HA  ASP   123      70.459  91.242  53.685  1.00  0.00           H  
ATOM   1873  HB2 ASP   123      70.179  92.863  51.769  1.00  0.00           H  
ATOM   1874  HB3 ASP   123      70.246  91.081  51.227  1.00  0.00           H  
ATOM   1875  N   ARG   124      68.027  91.728  55.065  1.00  0.00           N  
ATOM   1876  CA  ARG   124      67.683  92.322  56.365  1.00  0.00           C  
ATOM   1877  C   ARG   124      66.922  93.611  56.318  1.00  0.00           C  
ATOM   1878  O   ARG   124      67.336  94.645  56.866  1.00  0.00           O  
ATOM   1879  CB  ARG   124      68.956  92.468  57.206  1.00  0.00           C  
ATOM   1880  CG  ARG   124      69.625  91.186  57.571  1.00  0.00           C  
ATOM   1881  CD  ARG   124      70.952  91.494  58.314  1.00  0.00           C  
ATOM   1882  NE  ARG   124      71.645  90.262  58.790  1.00  0.00           N  
ATOM   1883  CZ  ARG   124      72.919  90.179  59.029  1.00  0.00           C  
ATOM   1884  NH1 ARG   124      73.792  91.111  58.903  1.00  0.00           N1+
ATOM   1885  NH2 ARG   124      73.477  89.063  59.331  1.00  0.00           N  
ATOM   1886  H   ARG   124      67.934  90.732  54.929  1.00  0.00           H  
ATOM   1887  HA  ARG   124      67.090  91.607  56.935  1.00  0.00           H  
ATOM   1888  HB2 ARG   124      69.716  93.115  56.767  1.00  0.00           H  
ATOM   1889  HB3 ARG   124      68.676  92.907  58.163  1.00  0.00           H  
ATOM   1890  HG2 ARG   124      68.814  90.749  58.153  1.00  0.00           H  
ATOM   1891  HG3 ARG   124      69.788  90.464  56.770  1.00  0.00           H  
ATOM   1892  HD2 ARG   124      71.569  92.074  57.627  1.00  0.00           H  
ATOM   1893  HD3 ARG   124      70.622  92.120  59.143  1.00  0.00           H  
ATOM   1894  HE  ARG   124      71.000  89.501  58.947  1.00  0.00           H  
ATOM   1895 HH11 ARG   124      73.568  92.039  58.575  1.00  0.00           H  
ATOM   1896 HH12 ARG   124      74.786  90.936  58.940  1.00  0.00           H  
ATOM   1897 HH21 ARG   124      72.881  88.253  59.236  1.00  0.00           H  
ATOM   1898 HH22 ARG   124      74.476  89.007  59.190  1.00  0.00           H  
ATOM   1899  N   ASP   125      65.733  93.654  55.756  1.00  0.00           N  
ATOM   1900  CA  ASP   125      64.872  94.823  55.576  1.00  0.00           C  
ATOM   1901  C   ASP   125      63.390  94.487  55.760  1.00  0.00           C  
ATOM   1902  O   ASP   125      62.538  95.410  55.623  1.00  0.00           O  
ATOM   1903  CB  ASP   125      64.975  95.340  54.126  1.00  0.00           C  
ATOM   1904  CG  ASP   125      64.721  94.232  53.135  1.00  0.00           C  
ATOM   1905  OD1 ASP   125      65.568  93.969  52.231  1.00  0.00           O  
ATOM   1906  OD2 ASP   125      63.826  93.397  53.293  1.00  0.00           O1-
ATOM   1907  H   ASP   125      65.320  92.752  55.570  1.00  0.00           H  
ATOM   1908  HA  ASP   125      65.085  95.497  56.405  1.00  0.00           H  
ATOM   1909  HB2 ASP   125      64.277  96.173  54.048  1.00  0.00           H  
ATOM   1910  HB3 ASP   125      65.971  95.751  53.961  1.00  0.00           H  
ATOM   1911  N   GLY   126      62.996  93.313  56.089  1.00  0.00           N  
ATOM   1912  CA  GLY   126      61.618  92.979  56.500  1.00  0.00           C  
ATOM   1913  C   GLY   126      60.717  92.675  55.352  1.00  0.00           C  
ATOM   1914  O   GLY   126      59.496  92.691  55.388  1.00  0.00           O  
ATOM   1915  H   GLY   126      63.675  92.572  56.185  1.00  0.00           H  
ATOM   1916  HA2 GLY   126      61.676  92.114  57.160  1.00  0.00           H  
ATOM   1917  HA3 GLY   126      61.347  93.775  57.194  1.00  0.00           H  
ATOM   1918  N   VAL   127      61.337  92.270  54.298  1.00  0.00           N  
ATOM   1919  CA  VAL   127      60.722  91.704  53.079  1.00  0.00           C  
ATOM   1920  C   VAL   127      61.559  90.515  52.566  1.00  0.00           C  
ATOM   1921  O   VAL   127      62.708  90.716  52.236  1.00  0.00           O  
ATOM   1922  CB  VAL   127      60.565  92.676  51.842  1.00  0.00           C  
ATOM   1923  CG1 VAL   127      59.787  91.999  50.709  1.00  0.00           C  
ATOM   1924  CG2 VAL   127      59.874  94.002  52.146  1.00  0.00           C  
ATOM   1925  H   VAL   127      62.334  92.416  54.228  1.00  0.00           H  
ATOM   1926  HA  VAL   127      59.731  91.290  53.263  1.00  0.00           H  
ATOM   1927  HB  VAL   127      61.550  92.881  51.424  1.00  0.00           H  
ATOM   1928 HG11 VAL   127      60.508  91.330  50.241  1.00  0.00           H  
ATOM   1929 HG12 VAL   127      58.997  91.351  51.087  1.00  0.00           H  
ATOM   1930 HG13 VAL   127      59.404  92.581  49.871  1.00  0.00           H  
ATOM   1931 HG21 VAL   127      59.147  93.900  52.953  1.00  0.00           H  
ATOM   1932 HG22 VAL   127      60.597  94.772  52.413  1.00  0.00           H  
ATOM   1933 HG23 VAL   127      59.295  94.370  51.299  1.00  0.00           H  
ATOM   1934  N   VAL   128      60.945  89.407  52.234  1.00  0.00           N  
ATOM   1935  CA  VAL   128      61.664  88.270  51.559  1.00  0.00           C  
ATOM   1936  C   VAL   128      62.074  88.689  50.065  1.00  0.00           C  
ATOM   1937  O   VAL   128      61.188  88.969  49.269  1.00  0.00           O  
ATOM   1938  CB  VAL   128      60.839  86.976  51.653  1.00  0.00           C  
ATOM   1939  CG1 VAL   128      61.501  85.993  50.680  1.00  0.00           C  
ATOM   1940  CG2 VAL   128      60.637  86.304  53.088  1.00  0.00           C  
ATOM   1941  H   VAL   128      59.937  89.455  52.262  1.00  0.00           H  
ATOM   1942  HA  VAL   128      62.570  88.063  52.128  1.00  0.00           H  
ATOM   1943  HB  VAL   128      59.845  87.200  51.264  1.00  0.00           H  
ATOM   1944 HG11 VAL   128      61.026  85.024  50.838  1.00  0.00           H  
ATOM   1945 HG12 VAL   128      61.439  86.284  49.631  1.00  0.00           H  
ATOM   1946 HG13 VAL   128      62.546  85.811  50.931  1.00  0.00           H  
ATOM   1947 HG21 VAL   128      60.042  86.966  53.717  1.00  0.00           H  
ATOM   1948 HG22 VAL   128      60.090  85.369  52.966  1.00  0.00           H  
ATOM   1949 HG23 VAL   128      61.647  86.237  53.493  1.00  0.00           H  
ATOM   1950  N   GLU   129      63.363  88.550  49.747  1.00  0.00           N  
ATOM   1951  CA  GLU   129      63.867  88.436  48.373  1.00  0.00           C  
ATOM   1952  C   GLU   129      63.952  87.054  47.792  1.00  0.00           C  
ATOM   1953  O   GLU   129      64.269  86.103  48.476  1.00  0.00           O  
ATOM   1954  CB  GLU   129      65.122  89.179  48.213  1.00  0.00           C  
ATOM   1955  CG  GLU   129      66.393  88.675  48.946  1.00  0.00           C  
ATOM   1956  CD  GLU   129      66.492  89.077  50.404  1.00  0.00           C  
ATOM   1957  OE1 GLU   129      65.548  89.692  50.959  1.00  0.00           O  
ATOM   1958  OE2 GLU   129      67.491  88.700  51.003  1.00  0.00           O1-
ATOM   1959  H   GLU   129      63.987  88.326  50.509  1.00  0.00           H  
ATOM   1960  HA  GLU   129      63.155  89.025  47.796  1.00  0.00           H  
ATOM   1961  HB2 GLU   129      65.393  89.303  47.165  1.00  0.00           H  
ATOM   1962  HB3 GLU   129      65.003  90.213  48.539  1.00  0.00           H  
ATOM   1963  HG2 GLU   129      66.592  87.609  48.838  1.00  0.00           H  
ATOM   1964  HG3 GLU   129      67.241  89.054  48.376  1.00  0.00           H  
ATOM   1965  N   LYS   130      63.679  86.959  46.463  1.00  0.00           N  
ATOM   1966  CA  LYS   130      64.093  85.820  45.731  1.00  0.00           C  
ATOM   1967  C   LYS   130      65.574  85.672  45.703  1.00  0.00           C  
ATOM   1968  O   LYS   130      66.275  86.638  45.765  1.00  0.00           O  
ATOM   1969  CB  LYS   130      63.704  85.904  44.248  1.00  0.00           C  
ATOM   1970  CG  LYS   130      62.168  86.109  44.162  1.00  0.00           C  
ATOM   1971  CD  LYS   130      61.879  86.369  42.739  1.00  0.00           C  
ATOM   1972  CE  LYS   130      60.419  86.831  42.627  1.00  0.00           C  
ATOM   1973  NZ  LYS   130      60.135  87.059  41.247  1.00  0.00           N1+
ATOM   1974  H   LYS   130      63.396  87.802  45.984  1.00  0.00           H  
ATOM   1975  HA  LYS   130      63.653  84.907  46.133  1.00  0.00           H  
ATOM   1976  HB2 LYS   130      64.284  86.719  43.815  1.00  0.00           H  
ATOM   1977  HB3 LYS   130      64.002  85.020  43.685  1.00  0.00           H  
ATOM   1978  HG2 LYS   130      61.566  85.276  44.524  1.00  0.00           H  
ATOM   1979  HG3 LYS   130      61.874  87.022  44.680  1.00  0.00           H  
ATOM   1980  HD2 LYS   130      62.467  87.152  42.261  1.00  0.00           H  
ATOM   1981  HD3 LYS   130      61.981  85.415  42.221  1.00  0.00           H  
ATOM   1982  HE2 LYS   130      59.885  86.005  43.098  1.00  0.00           H  
ATOM   1983  HE3 LYS   130      60.446  87.703  43.281  1.00  0.00           H  
ATOM   1984  HZ1 LYS   130      60.854  87.664  40.877  1.00  0.00           H  
ATOM   1985  HZ2 LYS   130      60.165  86.191  40.731  1.00  0.00           H  
ATOM   1986  HZ3 LYS   130      59.220  87.459  41.098  1.00  0.00           H  
ATOM   1987  N   ASN   131      66.150  84.479  45.681  1.00  0.00           N  
ATOM   1988  CA  ASN   131      67.432  84.053  45.120  1.00  0.00           C  
ATOM   1989  C   ASN   131      68.723  84.764  45.736  1.00  0.00           C  
ATOM   1990  O   ASN   131      69.707  84.843  45.077  1.00  0.00           O  
ATOM   1991  CB  ASN   131      67.283  84.205  43.598  1.00  0.00           C  
ATOM   1992  CG  ASN   131      66.378  83.210  42.926  1.00  0.00           C  
ATOM   1993  ND2 ASN   131      66.029  83.490  41.685  1.00  0.00           N  
ATOM   1994  OD1 ASN   131      66.052  82.174  43.503  1.00  0.00           O  
ATOM   1995  H   ASN   131      65.494  83.715  45.749  1.00  0.00           H  
ATOM   1996  HA  ASN   131      67.537  82.972  45.215  1.00  0.00           H  
ATOM   1997  HB2 ASN   131      66.995  85.216  43.310  1.00  0.00           H  
ATOM   1998  HB3 ASN   131      68.294  84.066  43.215  1.00  0.00           H  
ATOM   1999 HD21 ASN   131      65.362  82.869  41.249  1.00  0.00           H  
ATOM   2000 HD22 ASN   131      66.366  84.251  41.113  1.00  0.00           H  
ATOM   2001  N   ASN   132      68.789  85.233  46.945  1.00  0.00           N  
ATOM   2002  CA  ASN   132      70.011  85.888  47.594  1.00  0.00           C  
ATOM   2003  C   ASN   132      71.241  84.996  47.563  1.00  0.00           C  
ATOM   2004  O   ASN   132      71.383  84.039  48.297  1.00  0.00           O  
ATOM   2005  CB  ASN   132      69.576  86.395  48.966  1.00  0.00           C  
ATOM   2006  CG  ASN   132      70.677  87.245  49.585  1.00  0.00           C  
ATOM   2007  ND2 ASN   132      70.308  88.416  50.120  1.00  0.00           N  
ATOM   2008  OD1 ASN   132      71.904  87.036  49.442  1.00  0.00           O  
ATOM   2009  H   ASN   132      68.005  85.166  47.579  1.00  0.00           H  
ATOM   2010  HA  ASN   132      70.241  86.790  47.027  1.00  0.00           H  
ATOM   2011  HB2 ASN   132      68.658  86.979  48.898  1.00  0.00           H  
ATOM   2012  HB3 ASN   132      69.383  85.615  49.702  1.00  0.00           H  
ATOM   2013 HD21 ASN   132      71.033  89.020  50.479  1.00  0.00           H  
ATOM   2014 HD22 ASN   132      69.350  88.725  50.198  1.00  0.00           H  
ATOM   2015  N   PRO   133      72.361  85.398  46.866  1.00  0.00           N  
ATOM   2016  CA  PRO   133      73.512  84.544  46.700  1.00  0.00           C  
ATOM   2017  C   PRO   133      74.314  84.335  47.979  1.00  0.00           C  
ATOM   2018  O   PRO   133      75.197  83.419  48.094  1.00  0.00           O  
ATOM   2019  CB  PRO   133      74.236  85.146  45.474  1.00  0.00           C  
ATOM   2020  CG  PRO   133      73.835  86.583  45.453  1.00  0.00           C  
ATOM   2021  CD  PRO   133      72.501  86.637  46.072  1.00  0.00           C  
ATOM   2022  HA  PRO   133      73.216  83.565  46.320  1.00  0.00           H  
ATOM   2023  HB2 PRO   133      75.311  85.001  45.583  1.00  0.00           H  
ATOM   2024  HB3 PRO   133      73.844  84.607  44.611  1.00  0.00           H  
ATOM   2025  HG2 PRO   133      74.556  87.187  46.004  1.00  0.00           H  
ATOM   2026  HG3 PRO   133      73.806  86.960  44.430  1.00  0.00           H  
ATOM   2027  HD2 PRO   133      72.453  87.519  46.710  1.00  0.00           H  
ATOM   2028  HD3 PRO   133      71.634  86.649  45.412  1.00  0.00           H  
ATOM   2029  N   LYS   134      74.064  85.071  49.060  1.00  0.00           N  
ATOM   2030  CA  LYS   134      74.749  84.985  50.334  1.00  0.00           C  
ATOM   2031  C   LYS   134      74.023  84.132  51.376  1.00  0.00           C  
ATOM   2032  O   LYS   134      74.567  83.983  52.493  1.00  0.00           O  
ATOM   2033  CB  LYS   134      75.052  86.391  50.964  1.00  0.00           C  
ATOM   2034  CG  LYS   134      75.726  87.330  49.988  1.00  0.00           C  
ATOM   2035  CD  LYS   134      75.837  88.782  50.547  1.00  0.00           C  
ATOM   2036  CE  LYS   134      76.552  89.748  49.594  1.00  0.00           C  
ATOM   2037  NZ  LYS   134      77.852  89.191  49.190  1.00  0.00           N1+
ATOM   2038  H   LYS   134      73.341  85.776  49.067  1.00  0.00           H  
ATOM   2039  HA  LYS   134      75.703  84.459  50.316  1.00  0.00           H  
ATOM   2040  HB2 LYS   134      74.037  86.736  51.161  1.00  0.00           H  
ATOM   2041  HB3 LYS   134      75.584  86.171  51.890  1.00  0.00           H  
ATOM   2042  HG2 LYS   134      76.751  86.974  49.892  1.00  0.00           H  
ATOM   2043  HG3 LYS   134      75.243  87.316  49.010  1.00  0.00           H  
ATOM   2044  HD2 LYS   134      74.824  89.110  50.779  1.00  0.00           H  
ATOM   2045  HD3 LYS   134      76.477  88.712  51.427  1.00  0.00           H  
ATOM   2046  HE2 LYS   134      75.924  89.963  48.730  1.00  0.00           H  
ATOM   2047  HE3 LYS   134      76.782  90.680  50.111  1.00  0.00           H  
ATOM   2048  HZ1 LYS   134      78.541  89.120  49.926  1.00  0.00           H  
ATOM   2049  HZ2 LYS   134      77.760  88.315  48.696  1.00  0.00           H  
ATOM   2050  HZ3 LYS   134      78.269  89.763  48.470  1.00  0.00           H  
ATOM   2051  N   LYS   135      72.789  83.648  51.202  1.00  0.00           N  
ATOM   2052  CA  LYS   135      72.031  83.148  52.306  1.00  0.00           C  
ATOM   2053  C   LYS   135      72.462  81.867  53.086  1.00  0.00           C  
ATOM   2054  O   LYS   135      71.800  81.602  54.077  1.00  0.00           O  
ATOM   2055  CB  LYS   135      70.560  82.962  51.741  1.00  0.00           C  
ATOM   2056  CG  LYS   135      70.445  81.667  50.931  1.00  0.00           C  
ATOM   2057  CD  LYS   135      69.403  81.638  49.882  1.00  0.00           C  
ATOM   2058  CE  LYS   135      69.209  80.150  49.433  1.00  0.00           C  
ATOM   2059  NZ  LYS   135      68.084  80.017  48.470  1.00  0.00           N1+
ATOM   2060  H   LYS   135      72.400  83.547  50.275  1.00  0.00           H  
ATOM   2061  HA  LYS   135      71.969  83.992  52.993  1.00  0.00           H  
ATOM   2062  HB2 LYS   135      69.808  82.902  52.528  1.00  0.00           H  
ATOM   2063  HB3 LYS   135      70.367  83.775  51.042  1.00  0.00           H  
ATOM   2064  HG2 LYS   135      71.326  81.417  50.339  1.00  0.00           H  
ATOM   2065  HG3 LYS   135      70.398  80.783  51.567  1.00  0.00           H  
ATOM   2066  HD2 LYS   135      68.446  81.977  50.277  1.00  0.00           H  
ATOM   2067  HD3 LYS   135      69.762  82.236  49.043  1.00  0.00           H  
ATOM   2068  HE2 LYS   135      70.080  79.712  48.946  1.00  0.00           H  
ATOM   2069  HE3 LYS   135      69.035  79.561  50.333  1.00  0.00           H  
ATOM   2070  HZ1 LYS   135      67.824  79.091  48.161  1.00  0.00           H  
ATOM   2071  HZ2 LYS   135      67.193  80.398  48.754  1.00  0.00           H  
ATOM   2072  HZ3 LYS   135      68.355  80.441  47.595  1.00  0.00           H  
ATOM   2073  N   ALA   136      73.525  81.124  52.616  1.00  0.00           N  
ATOM   2074  CA  ALA   136      74.044  80.024  53.441  1.00  0.00           C  
ATOM   2075  C   ALA   136      75.162  80.533  54.434  1.00  0.00           C  
ATOM   2076  O   ALA   136      75.812  79.735  54.993  1.00  0.00           O  
ATOM   2077  CB  ALA   136      74.467  78.876  52.518  1.00  0.00           C  
ATOM   2078  H   ALA   136      73.990  81.438  51.776  1.00  0.00           H  
ATOM   2079  HA  ALA   136      73.188  79.746  54.057  1.00  0.00           H  
ATOM   2080  HB1 ALA   136      73.600  78.444  52.018  1.00  0.00           H  
ATOM   2081  HB2 ALA   136      75.228  79.272  51.846  1.00  0.00           H  
ATOM   2082  HB3 ALA   136      74.995  78.161  53.150  1.00  0.00           H  
ATOM   2083  N   SER   137      75.401  81.888  54.534  1.00  0.00           N  
ATOM   2084  CA  SER   137      76.375  82.523  55.400  1.00  0.00           C  
ATOM   2085  C   SER   137      75.786  83.705  56.192  1.00  0.00           C  
ATOM   2086  O   SER   137      74.963  84.422  55.727  1.00  0.00           O  
ATOM   2087  CB  SER   137      77.612  83.098  54.664  1.00  0.00           C  
ATOM   2088  OG  SER   137      77.237  83.951  53.599  1.00  0.00           O  
ATOM   2089  H   SER   137      74.908  82.565  53.969  1.00  0.00           H  
ATOM   2090  HA  SER   137      76.704  81.730  56.072  1.00  0.00           H  
ATOM   2091  HB2 SER   137      78.192  83.710  55.355  1.00  0.00           H  
ATOM   2092  HB3 SER   137      78.133  82.218  54.286  1.00  0.00           H  
ATOM   2093  HG  SER   137      76.987  83.398  52.855  1.00  0.00           H  
ATOM   2094  N   TRP   138      76.177  83.913  57.471  1.00  0.00           N  
ATOM   2095  CA  TRP   138      75.685  85.081  58.251  1.00  0.00           C  
ATOM   2096  C   TRP   138      76.846  85.874  58.833  1.00  0.00           C  
ATOM   2097  O   TRP   138      77.824  85.252  59.260  1.00  0.00           O  
ATOM   2098  CB  TRP   138      74.796  84.453  59.313  1.00  0.00           C  
ATOM   2099  CG  TRP   138      73.983  85.266  60.293  1.00  0.00           C  
ATOM   2100  CD1 TRP   138      72.651  85.179  60.275  1.00  0.00           C  
ATOM   2101  CD2 TRP   138      74.361  86.209  61.262  1.00  0.00           C  
ATOM   2102  CE2 TRP   138      73.177  86.927  61.677  1.00  0.00           C  
ATOM   2103  CE3 TRP   138      75.529  86.747  61.735  1.00  0.00           C  
ATOM   2104  NE1 TRP   138      72.128  86.194  61.117  1.00  0.00           N  
ATOM   2105  CZ2 TRP   138      73.239  88.108  62.462  1.00  0.00           C  
ATOM   2106  CZ3 TRP   138      75.654  87.974  62.478  1.00  0.00           C  
ATOM   2107  CH2 TRP   138      74.445  88.588  62.906  1.00  0.00           C  
ATOM   2108  H   TRP   138      76.880  83.315  57.882  1.00  0.00           H  
ATOM   2109  HA  TRP   138      75.078  85.763  57.656  1.00  0.00           H  
ATOM   2110  HB2 TRP   138      74.081  83.747  58.888  1.00  0.00           H  
ATOM   2111  HB3 TRP   138      75.470  83.792  59.858  1.00  0.00           H  
ATOM   2112  HD1 TRP   138      71.958  84.481  59.827  1.00  0.00           H  
ATOM   2113  HE1 TRP   138      71.138  86.390  61.166  1.00  0.00           H  
ATOM   2114  HE3 TRP   138      76.410  86.184  61.465  1.00  0.00           H  
ATOM   2115  HZ2 TRP   138      72.417  88.714  62.811  1.00  0.00           H  
ATOM   2116  HZ3 TRP   138      76.641  88.323  62.745  1.00  0.00           H  
ATOM   2117  HH2 TRP   138      74.458  89.543  63.409  1.00  0.00           H  
ATOM   2118  N   THR   139      76.755  87.162  58.739  1.00  0.00           N  
ATOM   2119  CA  THR   139      77.945  87.995  59.092  1.00  0.00           C  
ATOM   2120  C   THR   139      77.461  89.306  59.666  1.00  0.00           C  
ATOM   2121  O   THR   139      76.344  89.864  59.302  1.00  0.00           O  
ATOM   2122  CB  THR   139      78.894  88.158  57.898  1.00  0.00           C  
ATOM   2123  CG2 THR   139      79.536  86.906  57.317  1.00  0.00           C  
ATOM   2124  OG1 THR   139      78.123  88.709  56.805  1.00  0.00           O  
ATOM   2125  H   THR   139      75.987  87.737  58.421  1.00  0.00           H  
ATOM   2126  HA  THR   139      78.529  87.539  59.892  1.00  0.00           H  
ATOM   2127  HB  THR   139      79.627  88.903  58.207  1.00  0.00           H  
ATOM   2128  HG1 THR   139      78.488  88.090  56.169  1.00  0.00           H  
ATOM   2129 HG21 THR   139      78.788  86.401  56.706  1.00  0.00           H  
ATOM   2130 HG22 THR   139      80.415  87.234  56.763  1.00  0.00           H  
ATOM   2131 HG23 THR   139      79.783  86.213  58.122  1.00  0.00           H  
ATOM   2132  N   TRP   140      78.177  89.873  60.566  1.00  0.00           N  
ATOM   2133  CA  TRP   140      77.959  91.125  61.161  1.00  0.00           C  
ATOM   2134  C   TRP   140      78.191  92.283  60.223  1.00  0.00           C  
ATOM   2135  O   TRP   140      78.830  92.001  59.157  1.00  0.00           O  
ATOM   2136  CB  TRP   140      78.886  91.266  62.403  1.00  0.00           C  
ATOM   2137  CG  TRP   140      78.628  90.265  63.507  1.00  0.00           C  
ATOM   2138  CD1 TRP   140      79.131  89.004  63.599  1.00  0.00           C  
ATOM   2139  CD2 TRP   140      77.950  90.537  64.782  1.00  0.00           C  
ATOM   2140  CE2 TRP   140      77.866  89.278  65.469  1.00  0.00           C  
ATOM   2141  CE3 TRP   140      77.216  91.582  65.288  1.00  0.00           C  
ATOM   2142  NE1 TRP   140      78.668  88.476  64.784  1.00  0.00           N  
ATOM   2143  CZ2 TRP   140      77.193  89.118  66.697  1.00  0.00           C  
ATOM   2144  CZ3 TRP   140      76.581  91.478  66.539  1.00  0.00           C  
ATOM   2145  CH2 TRP   140      76.555  90.288  67.252  1.00  0.00           C  
ATOM   2146  H   TRP   140      79.055  89.404  60.735  1.00  0.00           H  
ATOM   2147  HA  TRP   140      76.925  91.148  61.506  1.00  0.00           H  
ATOM   2148  HB2 TRP   140      79.910  91.156  62.045  1.00  0.00           H  
ATOM   2149  HB3 TRP   140      78.853  92.319  62.684  1.00  0.00           H  
ATOM   2150  HD1 TRP   140      79.764  88.550  62.850  1.00  0.00           H  
ATOM   2151  HE1 TRP   140      78.965  87.552  65.064  1.00  0.00           H  
ATOM   2152  HE3 TRP   140      77.241  92.579  64.874  1.00  0.00           H  
ATOM   2153  HZ2 TRP   140      77.323  88.206  67.261  1.00  0.00           H  
ATOM   2154  HZ3 TRP   140      76.145  92.321  67.054  1.00  0.00           H  
ATOM   2155  HH2 TRP   140      76.037  90.165  68.192  1.00  0.00           H  
ATOM   2156  N   GLY   141      77.890  93.529  60.625  1.00  0.00           N  
ATOM   2157  CA  GLY   141      78.288  94.748  59.886  1.00  0.00           C  
ATOM   2158  C   GLY   141      77.113  95.414  59.083  1.00  0.00           C  
ATOM   2159  O   GLY   141      76.128  94.610  58.835  1.00  0.00           O  
ATOM   2160  H   GLY   141      77.357  93.637  61.476  1.00  0.00           H  
ATOM   2161  HA2 GLY   141      78.608  95.419  60.683  1.00  0.00           H  
ATOM   2162  HA3 GLY   141      79.196  94.554  59.315  1.00  0.00           H  
ATOM   2163  N   PRO   142      77.185  96.696  58.782  1.00  0.00           N  
ATOM   2164  CA  PRO   142      76.227  97.329  57.879  1.00  0.00           C  
ATOM   2165  C   PRO   142      76.076  96.585  56.525  1.00  0.00           C  
ATOM   2166  O   PRO   142      74.983  96.336  56.080  1.00  0.00           O  
ATOM   2167  CB  PRO   142      76.521  98.832  57.812  1.00  0.00           C  
ATOM   2168  CG  PRO   142      77.680  98.997  58.864  1.00  0.00           C  
ATOM   2169  CD  PRO   142      78.143  97.651  59.350  1.00  0.00           C  
ATOM   2170  HA  PRO   142      75.293  97.139  58.408  1.00  0.00           H  
ATOM   2171  HB2 PRO   142      76.878  99.136  56.828  1.00  0.00           H  
ATOM   2172  HB3 PRO   142      75.657  99.477  57.976  1.00  0.00           H  
ATOM   2173  HG2 PRO   142      78.555  99.422  58.372  1.00  0.00           H  
ATOM   2174  HG3 PRO   142      77.185  99.574  59.645  1.00  0.00           H  
ATOM   2175  HD2 PRO   142      79.116  97.303  59.002  1.00  0.00           H  
ATOM   2176  HD3 PRO   142      78.054  97.667  60.436  1.00  0.00           H  
ATOM   2177  N   GLU   143      77.161  96.223  55.932  1.00  0.00           N  
ATOM   2178  CA  GLU   143      77.247  95.403  54.767  1.00  0.00           C  
ATOM   2179  C   GLU   143      77.030  93.885  54.919  1.00  0.00           C  
ATOM   2180  O   GLU   143      76.931  93.214  53.877  1.00  0.00           O  
ATOM   2181  CB  GLU   143      78.566  95.581  53.987  1.00  0.00           C  
ATOM   2182  CG  GLU   143      78.839  97.123  53.776  1.00  0.00           C  
ATOM   2183  CD  GLU   143      80.266  97.534  53.253  1.00  0.00           C  
ATOM   2184  OE1 GLU   143      80.483  98.463  52.402  1.00  0.00           O  
ATOM   2185  OE2 GLU   143      81.238  96.950  53.683  1.00  0.00           O1-
ATOM   2186  H   GLU   143      78.042  96.339  56.414  1.00  0.00           H  
ATOM   2187  HA  GLU   143      76.425  95.691  54.112  1.00  0.00           H  
ATOM   2188  HB2 GLU   143      79.359  94.981  54.434  1.00  0.00           H  
ATOM   2189  HB3 GLU   143      78.564  95.196  52.967  1.00  0.00           H  
ATOM   2190  HG2 GLU   143      78.170  97.433  52.972  1.00  0.00           H  
ATOM   2191  HG3 GLU   143      78.631  97.759  54.636  1.00  0.00           H  
ATOM   2192  N   GLY   144      76.952  93.367  56.112  1.00  0.00           N  
ATOM   2193  CA  GLY   144      76.687  91.933  56.394  1.00  0.00           C  
ATOM   2194  C   GLY   144      75.282  91.529  56.050  1.00  0.00           C  
ATOM   2195  O   GLY   144      74.369  92.343  55.990  1.00  0.00           O  
ATOM   2196  H   GLY   144      76.779  94.022  56.861  1.00  0.00           H  
ATOM   2197  HA2 GLY   144      77.382  91.279  55.867  1.00  0.00           H  
ATOM   2198  HA3 GLY   144      76.589  91.697  57.454  1.00  0.00           H  
ATOM   2199  N   GLN   145      75.033  90.242  55.688  1.00  0.00           N  
ATOM   2200  CA  GLN   145      73.735  89.614  55.431  1.00  0.00           C  
ATOM   2201  C   GLN   145      73.585  88.270  56.088  1.00  0.00           C  
ATOM   2202  O   GLN   145      74.538  87.886  56.727  1.00  0.00           O  
ATOM   2203  CB  GLN   145      73.512  89.450  53.894  1.00  0.00           C  
ATOM   2204  CG  GLN   145      73.569  90.746  53.099  1.00  0.00           C  
ATOM   2205  CD  GLN   145      73.021  90.716  51.677  1.00  0.00           C  
ATOM   2206  NE2 GLN   145      73.036  91.836  50.955  1.00  0.00           N  
ATOM   2207  OE1 GLN   145      72.524  89.741  51.210  1.00  0.00           O  
ATOM   2208  H   GLN   145      75.808  89.600  55.773  1.00  0.00           H  
ATOM   2209  HA  GLN   145      72.945  90.267  55.800  1.00  0.00           H  
ATOM   2210  HB2 GLN   145      74.264  88.730  53.572  1.00  0.00           H  
ATOM   2211  HB3 GLN   145      72.548  88.956  53.770  1.00  0.00           H  
ATOM   2212  HG2 GLN   145      73.038  91.493  53.689  1.00  0.00           H  
ATOM   2213  HG3 GLN   145      74.581  91.138  52.999  1.00  0.00           H  
ATOM   2214 HE21 GLN   145      72.556  91.870  50.067  1.00  0.00           H  
ATOM   2215 HE22 GLN   145      73.553  92.652  51.250  1.00  0.00           H  
ATOM   2216  N   GLY   146      72.433  87.633  56.020  1.00  0.00           N  
ATOM   2217  CA  GLY   146      71.979  86.406  56.743  1.00  0.00           C  
ATOM   2218  C   GLY   146      70.916  86.779  57.716  1.00  0.00           C  
ATOM   2219  O   GLY   146      70.988  87.707  58.514  1.00  0.00           O  
ATOM   2220  H   GLY   146      71.707  88.180  55.581  1.00  0.00           H  
ATOM   2221  HA2 GLY   146      71.579  85.626  56.095  1.00  0.00           H  
ATOM   2222  HA3 GLY   146      72.850  86.026  57.277  1.00  0.00           H  
ATOM   2223  N   ALA   147      69.847  85.946  57.693  1.00  0.00           N  
ATOM   2224  CA  ALA   147      68.603  86.258  58.270  1.00  0.00           C  
ATOM   2225  C   ALA   147      68.657  86.385  59.885  1.00  0.00           C  
ATOM   2226  O   ALA   147      69.487  85.816  60.589  1.00  0.00           O  
ATOM   2227  CB  ALA   147      67.589  85.315  57.776  1.00  0.00           C  
ATOM   2228  H   ALA   147      69.801  85.250  56.962  1.00  0.00           H  
ATOM   2229  HA  ALA   147      68.351  87.275  57.970  1.00  0.00           H  
ATOM   2230  HB1 ALA   147      67.429  85.463  56.708  1.00  0.00           H  
ATOM   2231  HB2 ALA   147      67.934  84.313  58.032  1.00  0.00           H  
ATOM   2232  HB3 ALA   147      66.659  85.589  58.275  1.00  0.00           H  
ATOM   2233  N   ILE   148      67.667  87.012  60.490  1.00  0.00           N  
ATOM   2234  CA  ILE   148      67.498  87.222  61.947  1.00  0.00           C  
ATOM   2235  C   ILE   148      66.109  86.782  62.439  1.00  0.00           C  
ATOM   2236  O   ILE   148      65.158  86.974  61.654  1.00  0.00           O  
ATOM   2237  CB  ILE   148      67.852  88.642  62.396  1.00  0.00           C  
ATOM   2238  CG1 ILE   148      69.376  88.917  62.289  1.00  0.00           C  
ATOM   2239  CG2 ILE   148      67.376  88.949  63.800  1.00  0.00           C  
ATOM   2240  CD1 ILE   148      69.806  90.395  62.103  1.00  0.00           C  
ATOM   2241  H   ILE   148      67.090  87.573  59.879  1.00  0.00           H  
ATOM   2242  HA  ILE   148      68.253  86.602  62.430  1.00  0.00           H  
ATOM   2243  HB  ILE   148      67.273  89.271  61.720  1.00  0.00           H  
ATOM   2244 HG12 ILE   148      69.722  88.528  63.247  1.00  0.00           H  
ATOM   2245 HG13 ILE   148      69.887  88.378  61.491  1.00  0.00           H  
ATOM   2246 HG21 ILE   148      66.331  88.895  64.106  1.00  0.00           H  
ATOM   2247 HG22 ILE   148      68.019  88.364  64.457  1.00  0.00           H  
ATOM   2248 HG23 ILE   148      67.560  90.000  64.022  1.00  0.00           H  
ATOM   2249 HD11 ILE   148      69.425  90.886  61.208  1.00  0.00           H  
ATOM   2250 HD12 ILE   148      69.446  90.971  62.956  1.00  0.00           H  
ATOM   2251 HD13 ILE   148      70.892  90.311  62.090  1.00  0.00           H  
ATOM   2252  N   LEU   149      66.041  86.160  63.622  1.00  0.00           N  
ATOM   2253  CA  LEU   149      64.818  85.675  64.289  1.00  0.00           C  
ATOM   2254  C   LEU   149      64.729  86.346  65.654  1.00  0.00           C  
ATOM   2255  O   LEU   149      65.638  86.641  66.390  1.00  0.00           O  
ATOM   2256  CB  LEU   149      64.970  84.183  64.506  1.00  0.00           C  
ATOM   2257  CG  LEU   149      65.066  83.303  63.212  1.00  0.00           C  
ATOM   2258  CD1 LEU   149      65.127  81.816  63.540  1.00  0.00           C  
ATOM   2259  CD2 LEU   149      63.977  83.606  62.190  1.00  0.00           C  
ATOM   2260  H   LEU   149      66.903  86.166  64.148  1.00  0.00           H  
ATOM   2261  HA  LEU   149      63.861  85.865  63.804  1.00  0.00           H  
ATOM   2262  HB2 LEU   149      65.861  83.959  65.093  1.00  0.00           H  
ATOM   2263  HB3 LEU   149      64.088  83.911  65.086  1.00  0.00           H  
ATOM   2264  HG  LEU   149      66.026  83.468  62.721  1.00  0.00           H  
ATOM   2265 HD11 LEU   149      65.597  81.337  62.681  1.00  0.00           H  
ATOM   2266 HD12 LEU   149      65.798  81.640  64.380  1.00  0.00           H  
ATOM   2267 HD13 LEU   149      64.131  81.396  63.681  1.00  0.00           H  
ATOM   2268 HD21 LEU   149      63.979  83.001  61.284  1.00  0.00           H  
ATOM   2269 HD22 LEU   149      63.029  83.389  62.682  1.00  0.00           H  
ATOM   2270 HD23 LEU   149      64.038  84.669  61.956  1.00  0.00           H  
ATOM   2271  N   LEU   150      63.508  86.746  66.072  1.00  0.00           N  
ATOM   2272  CA  LEU   150      63.258  86.992  67.509  1.00  0.00           C  
ATOM   2273  C   LEU   150      63.052  85.688  68.247  1.00  0.00           C  
ATOM   2274  O   LEU   150      62.835  84.628  67.618  1.00  0.00           O  
ATOM   2275  CB  LEU   150      62.065  87.964  67.422  1.00  0.00           C  
ATOM   2276  CG  LEU   150      62.203  89.285  66.701  1.00  0.00           C  
ATOM   2277  CD1 LEU   150      60.812  89.941  66.368  1.00  0.00           C  
ATOM   2278  CD2 LEU   150      62.984  90.344  67.434  1.00  0.00           C  
ATOM   2279  H   LEU   150      62.706  86.563  65.486  1.00  0.00           H  
ATOM   2280  HA  LEU   150      64.064  87.563  67.968  1.00  0.00           H  
ATOM   2281  HB2 LEU   150      61.208  87.456  66.979  1.00  0.00           H  
ATOM   2282  HB3 LEU   150      61.906  88.224  68.468  1.00  0.00           H  
ATOM   2283  HG  LEU   150      62.757  89.202  65.766  1.00  0.00           H  
ATOM   2284 HD11 LEU   150      60.234  89.494  65.559  1.00  0.00           H  
ATOM   2285 HD12 LEU   150      60.192  89.959  67.265  1.00  0.00           H  
ATOM   2286 HD13 LEU   150      60.976  90.966  66.039  1.00  0.00           H  
ATOM   2287 HD21 LEU   150      62.914  91.233  66.808  1.00  0.00           H  
ATOM   2288 HD22 LEU   150      62.616  90.652  68.413  1.00  0.00           H  
ATOM   2289 HD23 LEU   150      64.042  90.098  67.523  1.00  0.00           H  
ATOM   2290  N   VAL   151      63.127  85.729  69.617  1.00  0.00           N  
ATOM   2291  CA  VAL   151      62.458  84.678  70.395  1.00  0.00           C  
ATOM   2292  C   VAL   151      61.108  85.236  70.638  1.00  0.00           C  
ATOM   2293  O   VAL   151      60.986  86.404  71.065  1.00  0.00           O  
ATOM   2294  CB  VAL   151      63.201  84.395  71.729  1.00  0.00           C  
ATOM   2295  CG1 VAL   151      62.464  83.298  72.461  1.00  0.00           C  
ATOM   2296  CG2 VAL   151      64.561  83.899  71.494  1.00  0.00           C  
ATOM   2297  H   VAL   151      63.601  86.516  70.037  1.00  0.00           H  
ATOM   2298  HA  VAL   151      62.284  83.738  69.871  1.00  0.00           H  
ATOM   2299  HB  VAL   151      63.307  85.237  72.413  1.00  0.00           H  
ATOM   2300 HG11 VAL   151      62.242  82.450  71.813  1.00  0.00           H  
ATOM   2301 HG12 VAL   151      63.095  82.855  73.232  1.00  0.00           H  
ATOM   2302 HG13 VAL   151      61.510  83.649  72.853  1.00  0.00           H  
ATOM   2303 HG21 VAL   151      65.109  84.757  71.103  1.00  0.00           H  
ATOM   2304 HG22 VAL   151      65.020  83.538  72.414  1.00  0.00           H  
ATOM   2305 HG23 VAL   151      64.566  83.057  70.801  1.00  0.00           H  
ATOM   2306  N   ASN   152      60.085  84.427  70.400  1.00  0.00           N  
ATOM   2307  CA  ASN   152      58.694  84.659  70.693  1.00  0.00           C  
ATOM   2308  C   ASN   152      58.353  84.658  72.254  1.00  0.00           C  
ATOM   2309  O   ASN   152      57.314  84.207  72.612  1.00  0.00           O  
ATOM   2310  CB  ASN   152      57.776  83.620  69.991  1.00  0.00           C  
ATOM   2311  CG  ASN   152      56.283  84.084  69.882  1.00  0.00           C  
ATOM   2312  ND2 ASN   152      55.598  83.510  68.943  1.00  0.00           N  
ATOM   2313  OD1 ASN   152      55.881  85.085  70.428  1.00  0.00           O  
ATOM   2314  H   ASN   152      60.295  83.567  69.913  1.00  0.00           H  
ATOM   2315  HA  ASN   152      58.461  85.638  70.274  1.00  0.00           H  
ATOM   2316  HB2 ASN   152      58.093  83.346  68.984  1.00  0.00           H  
ATOM   2317  HB3 ASN   152      57.636  82.654  70.477  1.00  0.00           H  
ATOM   2318 HD21 ASN   152      54.644  83.805  68.787  1.00  0.00           H  
ATOM   2319 HD22 ASN   152      55.958  82.594  68.718  1.00  0.00           H  
ATOM   2320  N   CYS   153      59.291  85.276  72.970  1.00  0.00           N  
ATOM   2321  CA  CYS   153      59.295  85.430  74.524  1.00  0.00           C  
ATOM   2322  C   CYS   153      58.170  86.376  75.009  1.00  0.00           C  
ATOM   2323  O   CYS   153      58.387  86.951  76.028  1.00  0.00           O  
ATOM   2324  CB  CYS   153      60.708  85.790  74.946  1.00  0.00           C  
ATOM   2325  SG  CYS   153      61.170  87.365  74.193  1.00  0.00           S  
ATOM   2326  H   CYS   153      60.039  85.666  72.415  1.00  0.00           H  
ATOM   2327  HA  CYS   153      59.075  84.432  74.902  1.00  0.00           H  
ATOM   2328  HB2 CYS   153      60.821  85.766  76.030  1.00  0.00           H  
ATOM   2329  HB3 CYS   153      61.341  84.983  74.577  1.00  0.00           H  
ATOM   2330  HG  CYS   153      60.962  87.085  72.903  1.00  0.00           H  
ATOM   2331  N   ASP   154      57.097  86.633  74.299  1.00  0.00           N  
ATOM   2332  CA  ASP   154      55.925  87.441  74.697  1.00  0.00           C  
ATOM   2333  C   ASP   154      54.617  86.698  74.691  1.00  0.00           C  
ATOM   2334  O   ASP   154      54.727  85.509  74.336  1.00  0.00           O  
ATOM   2335  CB  ASP   154      55.848  88.772  73.889  1.00  0.00           C  
ATOM   2336  CG  ASP   154      55.156  88.638  72.522  1.00  0.00           C  
ATOM   2337  OD1 ASP   154      55.109  87.576  71.903  1.00  0.00           O  
ATOM   2338  OD2 ASP   154      54.581  89.644  72.039  1.00  0.00           O1-
ATOM   2339  H   ASP   154      56.938  86.200  73.401  1.00  0.00           H  
ATOM   2340  HA  ASP   154      56.072  87.698  75.746  1.00  0.00           H  
ATOM   2341  HB2 ASP   154      55.283  89.517  74.449  1.00  0.00           H  
ATOM   2342  HB3 ASP   154      56.826  89.227  73.735  1.00  0.00           H  
ATOM   2343  N   ARG   155      53.399  87.240  74.978  1.00  0.00           N  
ATOM   2344  CA  ARG   155      52.127  86.505  75.082  1.00  0.00           C  
ATOM   2345  C   ARG   155      50.909  87.346  74.678  1.00  0.00           C  
ATOM   2346  O   ARG   155      50.412  88.142  75.485  1.00  0.00           O  
ATOM   2347  CB  ARG   155      52.003  85.973  76.627  1.00  0.00           C  
ATOM   2348  CG  ARG   155      50.845  84.978  76.703  1.00  0.00           C  
ATOM   2349  CD  ARG   155      50.523  84.614  78.165  1.00  0.00           C  
ATOM   2350  NE  ARG   155      49.751  85.705  78.748  1.00  0.00           N  
ATOM   2351  CZ  ARG   155      49.863  86.178  79.972  1.00  0.00           C  
ATOM   2352  NH1 ARG   155      50.410  85.543  80.930  1.00  0.00           N1+
ATOM   2353  NH2 ARG   155      49.257  87.299  80.257  1.00  0.00           N  
ATOM   2354  H   ARG   155      53.502  88.214  75.221  1.00  0.00           H  
ATOM   2355  HA  ARG   155      52.253  85.687  74.372  1.00  0.00           H  
ATOM   2356  HB2 ARG   155      52.969  85.524  76.855  1.00  0.00           H  
ATOM   2357  HB3 ARG   155      51.825  86.768  77.352  1.00  0.00           H  
ATOM   2358  HG2 ARG   155      49.911  85.303  76.245  1.00  0.00           H  
ATOM   2359  HG3 ARG   155      51.143  84.087  76.151  1.00  0.00           H  
ATOM   2360  HD2 ARG   155      49.741  83.856  78.212  1.00  0.00           H  
ATOM   2361  HD3 ARG   155      51.426  84.437  78.748  1.00  0.00           H  
ATOM   2362  HE  ARG   155      49.203  86.363  78.213  1.00  0.00           H  
ATOM   2363 HH11 ARG   155      50.764  84.600  80.854  1.00  0.00           H  
ATOM   2364 HH12 ARG   155      50.516  85.961  81.843  1.00  0.00           H  
ATOM   2365 HH21 ARG   155      49.231  87.690  81.188  1.00  0.00           H  
ATOM   2366 HH22 ARG   155      49.094  87.963  79.513  1.00  0.00           H  
ATOM   2367  N   GLU   156      50.379  87.027  73.502  1.00  0.00           N  
ATOM   2368  CA  GLU   156      49.086  87.636  73.005  1.00  0.00           C  
ATOM   2369  C   GLU   156      47.907  87.079  73.586  1.00  0.00           C  
ATOM   2370  O   GLU   156      46.820  87.745  73.752  1.00  0.00           O  
ATOM   2371  CB  GLU   156      48.983  87.518  71.498  1.00  0.00           C  
ATOM   2372  CG  GLU   156      49.951  88.331  70.568  1.00  0.00           C  
ATOM   2373  CD  GLU   156      51.322  87.704  70.515  1.00  0.00           C  
ATOM   2374  OE1 GLU   156      52.354  88.357  70.261  1.00  0.00           O  
ATOM   2375  OE2 GLU   156      51.409  86.464  70.790  1.00  0.00           O1-
ATOM   2376  H   GLU   156      50.873  86.389  72.895  1.00  0.00           H  
ATOM   2377  HA  GLU   156      49.078  88.683  73.307  1.00  0.00           H  
ATOM   2378  HB2 GLU   156      49.094  86.450  71.309  1.00  0.00           H  
ATOM   2379  HB3 GLU   156      48.013  87.671  71.026  1.00  0.00           H  
ATOM   2380  HG2 GLU   156      49.574  88.329  69.545  1.00  0.00           H  
ATOM   2381  HG3 GLU   156      49.930  89.350  70.954  1.00  0.00           H  
ATOM   2382  N   THR   157      47.898  85.798  74.009  1.00  0.00           N  
ATOM   2383  CA  THR   157      46.713  85.098  74.524  1.00  0.00           C  
ATOM   2384  C   THR   157      46.373  85.480  75.959  1.00  0.00           C  
ATOM   2385  O   THR   157      47.275  85.538  76.759  1.00  0.00           O  
ATOM   2386  CB  THR   157      46.902  83.616  74.345  1.00  0.00           C  
ATOM   2387  CG2 THR   157      48.160  83.025  74.940  1.00  0.00           C  
ATOM   2388  OG1 THR   157      45.793  82.825  74.786  1.00  0.00           O  
ATOM   2389  H   THR   157      48.681  85.174  73.877  1.00  0.00           H  
ATOM   2390  HA  THR   157      45.904  85.307  73.824  1.00  0.00           H  
ATOM   2391  HB  THR   157      47.020  83.604  73.262  1.00  0.00           H  
ATOM   2392  HG1 THR   157      45.734  82.011  74.282  1.00  0.00           H  
ATOM   2393 HG21 THR   157      48.377  83.510  75.891  1.00  0.00           H  
ATOM   2394 HG22 THR   157      47.934  81.993  75.209  1.00  0.00           H  
ATOM   2395 HG23 THR   157      49.010  83.079  74.260  1.00  0.00           H  
ATOM   2396  N   PRO   158      45.104  85.729  76.281  1.00  0.00           N  
ATOM   2397  CA  PRO   158      44.568  85.897  77.713  1.00  0.00           C  
ATOM   2398  C   PRO   158      44.302  84.539  78.465  1.00  0.00           C  
ATOM   2399  O   PRO   158      43.821  84.542  79.580  1.00  0.00           O  
ATOM   2400  CB  PRO   158      43.261  86.769  77.422  1.00  0.00           C  
ATOM   2401  CG  PRO   158      42.728  86.200  76.077  1.00  0.00           C  
ATOM   2402  CD  PRO   158      43.991  85.872  75.371  1.00  0.00           C  
ATOM   2403  HA  PRO   158      45.249  86.501  78.313  1.00  0.00           H  
ATOM   2404  HB2 PRO   158      42.532  86.710  78.230  1.00  0.00           H  
ATOM   2405  HB3 PRO   158      43.499  87.807  77.187  1.00  0.00           H  
ATOM   2406  HG2 PRO   158      42.202  85.257  76.228  1.00  0.00           H  
ATOM   2407  HG3 PRO   158      42.121  86.846  75.442  1.00  0.00           H  
ATOM   2408  HD2 PRO   158      43.856  84.936  74.829  1.00  0.00           H  
ATOM   2409  HD3 PRO   158      44.258  86.636  74.641  1.00  0.00           H  
ATOM   2410  N   TRP   159      44.368  83.395  77.778  1.00  0.00           N  
ATOM   2411  CA  TRP   159      44.008  82.071  78.230  1.00  0.00           C  
ATOM   2412  C   TRP   159      45.002  81.374  79.097  1.00  0.00           C  
ATOM   2413  O   TRP   159      44.624  80.573  79.999  1.00  0.00           O  
ATOM   2414  CB  TRP   159      43.659  81.123  77.025  1.00  0.00           C  
ATOM   2415  CG  TRP   159      42.402  81.539  76.315  1.00  0.00           C  
ATOM   2416  CD1 TRP   159      42.323  81.728  74.970  1.00  0.00           C  
ATOM   2417  CD2 TRP   159      41.070  81.543  76.801  1.00  0.00           C  
ATOM   2418  CE2 TRP   159      40.178  81.753  75.698  1.00  0.00           C  
ATOM   2419  CE3 TRP   159      40.393  81.393  78.082  1.00  0.00           C  
ATOM   2420  NE1 TRP   159      41.011  81.962  74.637  1.00  0.00           N  
ATOM   2421  CZ2 TRP   159      38.797  81.731  75.795  1.00  0.00           C  
ATOM   2422  CZ3 TRP   159      39.048  81.312  78.161  1.00  0.00           C  
ATOM   2423  CH2 TRP   159      38.231  81.519  77.051  1.00  0.00           C  
ATOM   2424  H   TRP   159      44.704  83.468  76.829  1.00  0.00           H  
ATOM   2425  HA  TRP   159      43.146  82.093  78.897  1.00  0.00           H  
ATOM   2426  HB2 TRP   159      44.454  81.099  76.280  1.00  0.00           H  
ATOM   2427  HB3 TRP   159      43.670  80.082  77.349  1.00  0.00           H  
ATOM   2428  HD1 TRP   159      43.156  81.619  74.292  1.00  0.00           H  
ATOM   2429  HE1 TRP   159      40.591  81.954  73.719  1.00  0.00           H  
ATOM   2430  HE3 TRP   159      40.954  81.233  78.991  1.00  0.00           H  
ATOM   2431  HZ2 TRP   159      38.247  81.989  74.903  1.00  0.00           H  
ATOM   2432  HZ3 TRP   159      38.605  81.086  79.119  1.00  0.00           H  
ATOM   2433  HH2 TRP   159      37.163  81.616  77.174  1.00  0.00           H  
ATOM   2434  N   LEU   160      46.353  81.588  78.807  1.00  0.00           N  
ATOM   2435  CA  LEU   160      47.475  80.862  79.285  1.00  0.00           C  
ATOM   2436  C   LEU   160      48.346  81.672  80.262  1.00  0.00           C  
ATOM   2437  O   LEU   160      48.454  82.885  80.148  1.00  0.00           O  
ATOM   2438  CB  LEU   160      48.313  80.399  78.012  1.00  0.00           C  
ATOM   2439  CG  LEU   160      47.718  79.106  77.389  1.00  0.00           C  
ATOM   2440  CD1 LEU   160      48.338  78.802  76.061  1.00  0.00           C  
ATOM   2441  CD2 LEU   160      47.927  77.892  78.166  1.00  0.00           C  
ATOM   2442  H   LEU   160      46.489  82.334  78.141  1.00  0.00           H  
ATOM   2443  HA  LEU   160      47.084  79.949  79.734  1.00  0.00           H  
ATOM   2444  HB2 LEU   160      48.346  81.126  77.201  1.00  0.00           H  
ATOM   2445  HB3 LEU   160      49.353  80.118  78.184  1.00  0.00           H  
ATOM   2446  HG  LEU   160      46.640  79.262  77.346  1.00  0.00           H  
ATOM   2447 HD11 LEU   160      47.937  77.926  75.551  1.00  0.00           H  
ATOM   2448 HD12 LEU   160      48.093  79.553  75.310  1.00  0.00           H  
ATOM   2449 HD13 LEU   160      49.426  78.874  76.062  1.00  0.00           H  
ATOM   2450 HD21 LEU   160      47.492  77.879  79.165  1.00  0.00           H  
ATOM   2451 HD22 LEU   160      47.504  77.087  77.565  1.00  0.00           H  
ATOM   2452 HD23 LEU   160      48.990  77.698  78.310  1.00  0.00           H  
ATOM   2453  N   PRO   161      49.100  81.017  81.149  1.00  0.00           N  
ATOM   2454  CA  PRO   161      50.256  81.644  81.792  1.00  0.00           C  
ATOM   2455  C   PRO   161      51.452  81.944  80.962  1.00  0.00           C  
ATOM   2456  O   PRO   161      51.845  83.112  80.691  1.00  0.00           O  
ATOM   2457  CB  PRO   161      50.430  80.657  82.941  1.00  0.00           C  
ATOM   2458  CG  PRO   161      49.942  79.319  82.477  1.00  0.00           C  
ATOM   2459  CD  PRO   161      48.793  79.644  81.551  1.00  0.00           C  
ATOM   2460  HA  PRO   161      49.954  82.599  82.223  1.00  0.00           H  
ATOM   2461  HB2 PRO   161      51.497  80.631  83.160  1.00  0.00           H  
ATOM   2462  HB3 PRO   161      49.896  81.054  83.804  1.00  0.00           H  
ATOM   2463  HG2 PRO   161      50.655  78.813  81.826  1.00  0.00           H  
ATOM   2464  HG3 PRO   161      49.668  78.772  83.379  1.00  0.00           H  
ATOM   2465  HD2 PRO   161      48.728  78.985  80.685  1.00  0.00           H  
ATOM   2466  HD3 PRO   161      47.793  79.657  81.984  1.00  0.00           H  
ATOM   2467  N   LYS   162      52.043  80.917  80.328  1.00  0.00           N  
ATOM   2468  CA  LYS   162      53.407  80.944  79.713  1.00  0.00           C  
ATOM   2469  C   LYS   162      53.423  81.852  78.504  1.00  0.00           C  
ATOM   2470  O   LYS   162      52.479  81.916  77.676  1.00  0.00           O  
ATOM   2471  CB  LYS   162      53.697  79.504  79.239  1.00  0.00           C  
ATOM   2472  CG  LYS   162      54.035  78.559  80.436  1.00  0.00           C  
ATOM   2473  CD  LYS   162      54.006  77.106  80.049  1.00  0.00           C  
ATOM   2474  CE  LYS   162      52.531  76.734  79.713  1.00  0.00           C  
ATOM   2475  NZ  LYS   162      52.438  75.330  79.373  1.00  0.00           N1+
ATOM   2476  H   LYS   162      51.623  80.026  80.551  1.00  0.00           H  
ATOM   2477  HA  LYS   162      54.086  81.372  80.450  1.00  0.00           H  
ATOM   2478  HB2 LYS   162      52.850  79.172  78.639  1.00  0.00           H  
ATOM   2479  HB3 LYS   162      54.590  79.564  78.617  1.00  0.00           H  
ATOM   2480  HG2 LYS   162      55.051  78.881  80.661  1.00  0.00           H  
ATOM   2481  HG3 LYS   162      53.332  78.726  81.252  1.00  0.00           H  
ATOM   2482  HD2 LYS   162      54.687  76.992  79.206  1.00  0.00           H  
ATOM   2483  HD3 LYS   162      54.199  76.447  80.895  1.00  0.00           H  
ATOM   2484  HE2 LYS   162      51.805  76.907  80.507  1.00  0.00           H  
ATOM   2485  HE3 LYS   162      52.218  77.196  78.776  1.00  0.00           H  
ATOM   2486  HZ1 LYS   162      51.457  75.094  79.318  1.00  0.00           H  
ATOM   2487  HZ2 LYS   162      53.008  75.217  78.547  1.00  0.00           H  
ATOM   2488  HZ3 LYS   162      52.836  74.759  80.105  1.00  0.00           H  
ATOM   2489  N   GLU   163      54.632  82.358  78.288  1.00  0.00           N  
ATOM   2490  CA  GLU   163      55.044  82.976  76.981  1.00  0.00           C  
ATOM   2491  C   GLU   163      55.194  82.080  75.793  1.00  0.00           C  
ATOM   2492  O   GLU   163      55.515  80.864  76.009  1.00  0.00           O  
ATOM   2493  CB  GLU   163      56.267  83.856  77.215  1.00  0.00           C  
ATOM   2494  CG  GLU   163      57.671  83.249  77.493  1.00  0.00           C  
ATOM   2495  CD  GLU   163      57.742  82.026  78.430  1.00  0.00           C  
ATOM   2496  OE1 GLU   163      58.736  81.313  78.194  1.00  0.00           O  
ATOM   2497  OE2 GLU   163      56.989  81.809  79.395  1.00  0.00           O1-
ATOM   2498  H   GLU   163      55.417  82.100  78.869  1.00  0.00           H  
ATOM   2499  HA  GLU   163      54.264  83.638  76.604  1.00  0.00           H  
ATOM   2500  HB2 GLU   163      56.343  84.537  76.367  1.00  0.00           H  
ATOM   2501  HB3 GLU   163      56.047  84.562  78.017  1.00  0.00           H  
ATOM   2502  HG2 GLU   163      57.963  82.884  76.508  1.00  0.00           H  
ATOM   2503  HG3 GLU   163      58.306  83.995  77.971  1.00  0.00           H  
ATOM   2504  N   ASP   164      55.002  82.485  74.543  1.00  0.00           N  
ATOM   2505  CA  ASP   164      54.719  81.491  73.488  1.00  0.00           C  
ATOM   2506  C   ASP   164      55.955  80.761  72.906  1.00  0.00           C  
ATOM   2507  O   ASP   164      55.789  80.143  71.873  1.00  0.00           O  
ATOM   2508  CB  ASP   164      54.025  82.191  72.312  1.00  0.00           C  
ATOM   2509  CG  ASP   164      52.979  83.253  72.681  1.00  0.00           C  
ATOM   2510  OD1 ASP   164      52.868  84.319  71.975  1.00  0.00           O  
ATOM   2511  OD2 ASP   164      52.130  83.013  73.505  1.00  0.00           O1-
ATOM   2512  H   ASP   164      54.998  83.468  74.310  1.00  0.00           H  
ATOM   2513  HA  ASP   164      53.989  80.743  73.798  1.00  0.00           H  
ATOM   2514  HB2 ASP   164      54.837  82.614  71.720  1.00  0.00           H  
ATOM   2515  HB3 ASP   164      53.475  81.438  71.748  1.00  0.00           H  
ATOM   2516  N   CYS   165      57.228  80.881  73.355  1.00  0.00           N  
ATOM   2517  CA  CYS   165      58.390  80.274  72.720  1.00  0.00           C  
ATOM   2518  C   CYS   165      58.613  78.786  73.205  1.00  0.00           C  
ATOM   2519  O   CYS   165      59.785  78.269  73.097  1.00  0.00           O  
ATOM   2520  CB  CYS   165      59.503  81.294  72.857  1.00  0.00           C  
ATOM   2521  SG  CYS   165      59.953  81.671  74.506  1.00  0.00           S  
ATOM   2522  H   CYS   165      57.386  81.486  74.148  1.00  0.00           H  
ATOM   2523  HA  CYS   165      58.167  80.094  71.668  1.00  0.00           H  
ATOM   2524  HB2 CYS   165      60.439  81.008  72.377  1.00  0.00           H  
ATOM   2525  HB3 CYS   165      59.201  82.245  72.418  1.00  0.00           H  
ATOM   2526  HG  CYS   165      60.530  82.857  74.294  1.00  0.00           H  
ATOM   2527  N   ARG   166      57.624  78.083  73.698  1.00  0.00           N  
ATOM   2528  CA  ARG   166      57.714  76.665  74.093  1.00  0.00           C  
ATOM   2529  C   ARG   166      56.333  75.945  73.887  1.00  0.00           C  
ATOM   2530  O   ARG   166      55.947  75.272  74.816  1.00  0.00           O  
ATOM   2531  CB  ARG   166      58.356  76.556  75.488  1.00  0.00           C  
ATOM   2532  CG  ARG   166      57.964  77.701  76.511  1.00  0.00           C  
ATOM   2533  CD  ARG   166      58.521  77.348  77.888  1.00  0.00           C  
ATOM   2534  NE  ARG   166      58.252  78.499  78.853  1.00  0.00           N  
ATOM   2535  CZ  ARG   166      57.932  78.429  80.139  1.00  0.00           C  
ATOM   2536  NH1 ARG   166      58.084  77.296  80.821  1.00  0.00           N1+
ATOM   2537  NH2 ARG   166      57.587  79.481  80.783  1.00  0.00           N  
ATOM   2538  H   ARG   166      56.857  78.726  73.840  1.00  0.00           H  
ATOM   2539  HA  ARG   166      58.406  76.113  73.458  1.00  0.00           H  
ATOM   2540  HB2 ARG   166      58.167  75.577  75.927  1.00  0.00           H  
ATOM   2541  HB3 ARG   166      59.416  76.551  75.235  1.00  0.00           H  
ATOM   2542  HG2 ARG   166      58.489  78.563  76.099  1.00  0.00           H  
ATOM   2543  HG3 ARG   166      56.878  77.795  76.515  1.00  0.00           H  
ATOM   2544  HD2 ARG   166      57.956  76.507  78.290  1.00  0.00           H  
ATOM   2545  HD3 ARG   166      59.588  77.128  77.926  1.00  0.00           H  
ATOM   2546  HE  ARG   166      58.536  79.434  78.597  1.00  0.00           H  
ATOM   2547 HH11 ARG   166      58.563  76.512  80.402  1.00  0.00           H  
ATOM   2548 HH12 ARG   166      58.105  77.381  81.827  1.00  0.00           H  
ATOM   2549 HH21 ARG   166      57.446  80.350  80.288  1.00  0.00           H  
ATOM   2550 HH22 ARG   166      57.661  79.312  81.777  1.00  0.00           H  
ATOM   2551  N   ASP   167      55.638  76.237  72.809  1.00  0.00           N  
ATOM   2552  CA  ASP   167      54.363  75.676  72.404  1.00  0.00           C  
ATOM   2553  C   ASP   167      54.209  75.518  70.887  1.00  0.00           C  
ATOM   2554  O   ASP   167      54.729  76.289  70.109  1.00  0.00           O  
ATOM   2555  CB  ASP   167      53.153  76.471  73.060  1.00  0.00           C  
ATOM   2556  CG  ASP   167      53.241  77.924  72.748  1.00  0.00           C  
ATOM   2557  OD1 ASP   167      52.631  78.705  73.518  1.00  0.00           O  
ATOM   2558  OD2 ASP   167      53.691  78.379  71.676  1.00  0.00           O1-
ATOM   2559  H   ASP   167      55.966  76.934  72.156  1.00  0.00           H  
ATOM   2560  HA  ASP   167      54.339  74.661  72.801  1.00  0.00           H  
ATOM   2561  HB2 ASP   167      52.232  76.041  72.667  1.00  0.00           H  
ATOM   2562  HB3 ASP   167      53.012  76.324  74.131  1.00  0.00           H  
ATOM   2563  N   GLU   168      53.345  74.588  70.543  1.00  0.00           N  
ATOM   2564  CA  GLU   168      52.849  74.401  69.168  1.00  0.00           C  
ATOM   2565  C   GLU   168      51.854  75.471  68.696  1.00  0.00           C  
ATOM   2566  O   GLU   168      51.882  75.810  67.554  1.00  0.00           O  
ATOM   2567  CB  GLU   168      52.267  72.998  69.096  1.00  0.00           C  
ATOM   2568  CG  GLU   168      50.856  72.663  69.650  1.00  0.00           C  
ATOM   2569  CD  GLU   168      50.758  73.016  71.069  1.00  0.00           C  
ATOM   2570  OE1 GLU   168      51.706  72.746  71.835  1.00  0.00           O  
ATOM   2571  OE2 GLU   168      49.667  73.565  71.500  1.00  0.00           O1-
ATOM   2572  H   GLU   168      52.928  74.042  71.284  1.00  0.00           H  
ATOM   2573  HA  GLU   168      53.753  74.442  68.560  1.00  0.00           H  
ATOM   2574  HB2 GLU   168      52.251  72.705  68.047  1.00  0.00           H  
ATOM   2575  HB3 GLU   168      53.013  72.374  69.588  1.00  0.00           H  
ATOM   2576  HG2 GLU   168      50.135  73.227  69.059  1.00  0.00           H  
ATOM   2577  HG3 GLU   168      50.653  71.599  69.768  1.00  0.00           H  
ATOM   2578  N   LYS   169      50.986  76.025  69.567  1.00  0.00           N  
ATOM   2579  CA  LYS   169      49.762  76.808  69.214  1.00  0.00           C  
ATOM   2580  C   LYS   169      50.122  78.232  68.692  1.00  0.00           C  
ATOM   2581  O   LYS   169      51.219  78.786  68.913  1.00  0.00           O  
ATOM   2582  CB  LYS   169      48.943  76.948  70.480  1.00  0.00           C  
ATOM   2583  CG  LYS   169      49.680  77.595  71.730  1.00  0.00           C  
ATOM   2584  CD  LYS   169      49.017  79.038  71.993  1.00  0.00           C  
ATOM   2585  CE  LYS   169      49.807  79.805  73.080  1.00  0.00           C  
ATOM   2586  NZ  LYS   169      51.003  80.501  72.436  1.00  0.00           N1+
ATOM   2587  H   LYS   169      51.027  75.709  70.526  1.00  0.00           H  
ATOM   2588  HA  LYS   169      49.158  76.297  68.464  1.00  0.00           H  
ATOM   2589  HB2 LYS   169      47.987  77.335  70.129  1.00  0.00           H  
ATOM   2590  HB3 LYS   169      48.677  75.922  70.736  1.00  0.00           H  
ATOM   2591  HG2 LYS   169      49.763  77.002  72.641  1.00  0.00           H  
ATOM   2592  HG3 LYS   169      50.739  77.733  71.511  1.00  0.00           H  
ATOM   2593  HD2 LYS   169      49.078  79.675  71.111  1.00  0.00           H  
ATOM   2594  HD3 LYS   169      47.971  79.067  72.300  1.00  0.00           H  
ATOM   2595  HE2 LYS   169      49.210  80.637  73.455  1.00  0.00           H  
ATOM   2596  HE3 LYS   169      50.086  79.331  74.021  1.00  0.00           H  
ATOM   2597  HZ1 LYS   169      51.488  81.165  73.022  1.00  0.00           H  
ATOM   2598  HZ2 LYS   169      51.707  79.795  72.273  1.00  0.00           H  
ATOM   2599  HZ3 LYS   169      50.794  80.924  71.543  1.00  0.00           H  
ATOM   2600  N   VAL   170      49.129  78.908  68.198  1.00  0.00           N  
ATOM   2601  CA  VAL   170      49.130  80.280  67.742  1.00  0.00           C  
ATOM   2602  C   VAL   170      47.717  80.796  68.089  1.00  0.00           C  
ATOM   2603  O   VAL   170      46.692  80.143  67.817  1.00  0.00           O  
ATOM   2604  CB  VAL   170      49.388  80.383  66.229  1.00  0.00           C  
ATOM   2605  CG1 VAL   170      48.826  81.677  65.540  1.00  0.00           C  
ATOM   2606  CG2 VAL   170      50.939  80.224  65.886  1.00  0.00           C  
ATOM   2607  H   VAL   170      48.238  78.436  68.158  1.00  0.00           H  
ATOM   2608  HA  VAL   170      49.889  80.852  68.274  1.00  0.00           H  
ATOM   2609  HB  VAL   170      48.870  79.530  65.792  1.00  0.00           H  
ATOM   2610 HG11 VAL   170      48.715  81.527  64.466  1.00  0.00           H  
ATOM   2611 HG12 VAL   170      47.821  81.876  65.913  1.00  0.00           H  
ATOM   2612 HG13 VAL   170      49.474  82.547  65.645  1.00  0.00           H  
ATOM   2613 HG21 VAL   170      51.366  79.299  66.274  1.00  0.00           H  
ATOM   2614 HG22 VAL   170      51.116  80.182  64.811  1.00  0.00           H  
ATOM   2615 HG23 VAL   170      51.590  81.018  66.251  1.00  0.00           H  
ATOM   2616  N   TYR   171      47.672  81.966  68.713  1.00  0.00           N  
ATOM   2617  CA  TYR   171      46.432  82.596  69.131  1.00  0.00           C  
ATOM   2618  C   TYR   171      45.643  83.283  67.943  1.00  0.00           C  
ATOM   2619  O   TYR   171      44.468  83.149  67.891  1.00  0.00           O  
ATOM   2620  CB  TYR   171      46.773  83.570  70.256  1.00  0.00           C  
ATOM   2621  CG  TYR   171      45.708  84.330  70.834  1.00  0.00           C  
ATOM   2622  CD1 TYR   171      45.623  85.732  70.696  1.00  0.00           C  
ATOM   2623  CD2 TYR   171      44.595  83.628  71.375  1.00  0.00           C  
ATOM   2624  CE1 TYR   171      44.539  86.454  71.287  1.00  0.00           C  
ATOM   2625  CE2 TYR   171      43.560  84.306  71.919  1.00  0.00           C  
ATOM   2626  CZ  TYR   171      43.470  85.754  71.921  1.00  0.00           C  
ATOM   2627  OH  TYR   171      42.533  86.372  72.698  1.00  0.00           O  
ATOM   2628  H   TYR   171      48.572  82.382  68.906  1.00  0.00           H  
ATOM   2629  HA  TYR   171      45.869  81.722  69.461  1.00  0.00           H  
ATOM   2630  HB2 TYR   171      47.388  83.104  71.026  1.00  0.00           H  
ATOM   2631  HB3 TYR   171      47.491  84.271  69.831  1.00  0.00           H  
ATOM   2632  HD1 TYR   171      46.461  86.209  70.210  1.00  0.00           H  
ATOM   2633  HD2 TYR   171      44.634  82.549  71.405  1.00  0.00           H  
ATOM   2634  HE1 TYR   171      44.406  87.526  71.272  1.00  0.00           H  
ATOM   2635  HE2 TYR   171      42.858  83.714  72.487  1.00  0.00           H  
ATOM   2636  HH  TYR   171      42.549  87.329  72.631  1.00  0.00           H  
ATOM   2637  N   SER   172      46.393  84.094  67.130  1.00  0.00           N  
ATOM   2638  CA  SER   172      45.981  84.937  65.999  1.00  0.00           C  
ATOM   2639  C   SER   172      47.100  85.240  65.064  1.00  0.00           C  
ATOM   2640  O   SER   172      48.266  84.898  65.332  1.00  0.00           O  
ATOM   2641  CB  SER   172      45.393  86.312  66.565  1.00  0.00           C  
ATOM   2642  OG  SER   172      46.464  87.165  66.895  1.00  0.00           O  
ATOM   2643  H   SER   172      47.340  84.270  67.433  1.00  0.00           H  
ATOM   2644  HA  SER   172      45.138  84.433  65.526  1.00  0.00           H  
ATOM   2645  HB2 SER   172      44.718  86.806  65.866  1.00  0.00           H  
ATOM   2646  HB3 SER   172      44.805  86.148  67.469  1.00  0.00           H  
ATOM   2647  HG  SER   172      46.104  87.894  67.405  1.00  0.00           H  
ATOM   2648  N   LYS   173      46.760  85.904  63.966  1.00  0.00           N  
ATOM   2649  CA  LYS   173      47.625  86.415  62.924  1.00  0.00           C  
ATOM   2650  C   LYS   173      48.622  87.553  63.487  1.00  0.00           C  
ATOM   2651  O   LYS   173      49.647  87.770  62.837  1.00  0.00           O  
ATOM   2652  CB  LYS   173      46.734  86.912  61.741  1.00  0.00           C  
ATOM   2653  CG  LYS   173      45.751  88.027  62.121  1.00  0.00           C  
ATOM   2654  CD  LYS   173      44.681  88.298  61.096  1.00  0.00           C  
ATOM   2655  CE  LYS   173      45.126  89.253  59.909  1.00  0.00           C  
ATOM   2656  NZ  LYS   173      44.034  89.269  58.965  1.00  0.00           N1+
ATOM   2657  H   LYS   173      45.797  86.197  63.884  1.00  0.00           H  
ATOM   2658  HA  LYS   173      48.301  85.626  62.594  1.00  0.00           H  
ATOM   2659  HB2 LYS   173      47.428  87.419  61.071  1.00  0.00           H  
ATOM   2660  HB3 LYS   173      46.138  86.133  61.267  1.00  0.00           H  
ATOM   2661  HG2 LYS   173      45.230  87.723  63.029  1.00  0.00           H  
ATOM   2662  HG3 LYS   173      46.269  88.971  62.288  1.00  0.00           H  
ATOM   2663  HD2 LYS   173      44.470  87.337  60.627  1.00  0.00           H  
ATOM   2664  HD3 LYS   173      43.844  88.799  61.583  1.00  0.00           H  
ATOM   2665  HE2 LYS   173      45.372  90.215  60.360  1.00  0.00           H  
ATOM   2666  HE3 LYS   173      45.970  88.787  59.400  1.00  0.00           H  
ATOM   2667  HZ1 LYS   173      43.901  88.444  58.399  1.00  0.00           H  
ATOM   2668  HZ2 LYS   173      43.232  89.750  59.346  1.00  0.00           H  
ATOM   2669  HZ3 LYS   173      44.402  90.016  58.393  1.00  0.00           H  
ATOM   2670  N   GLU   174      48.416  88.122  64.698  1.00  0.00           N  
ATOM   2671  CA  GLU   174      49.345  89.008  65.448  1.00  0.00           C  
ATOM   2672  C   GLU   174      50.468  88.258  66.159  1.00  0.00           C  
ATOM   2673  O   GLU   174      51.567  88.881  66.215  1.00  0.00           O  
ATOM   2674  CB  GLU   174      48.576  89.919  66.383  1.00  0.00           C  
ATOM   2675  CG  GLU   174      47.482  90.791  65.840  1.00  0.00           C  
ATOM   2676  CD  GLU   174      48.122  91.793  64.769  1.00  0.00           C  
ATOM   2677  OE1 GLU   174      47.401  92.027  63.753  1.00  0.00           O  
ATOM   2678  OE2 GLU   174      49.154  92.424  65.107  1.00  0.00           O1-
ATOM   2679  H   GLU   174      47.575  87.968  65.236  1.00  0.00           H  
ATOM   2680  HA  GLU   174      49.810  89.553  64.627  1.00  0.00           H  
ATOM   2681  HB2 GLU   174      48.135  89.293  67.158  1.00  0.00           H  
ATOM   2682  HB3 GLU   174      49.248  90.535  66.980  1.00  0.00           H  
ATOM   2683  HG2 GLU   174      46.731  90.183  65.336  1.00  0.00           H  
ATOM   2684  HG3 GLU   174      47.015  91.271  66.700  1.00  0.00           H  
ATOM   2685  N   ASP   175      50.365  87.015  66.556  1.00  0.00           N  
ATOM   2686  CA  ASP   175      51.560  86.171  66.969  1.00  0.00           C  
ATOM   2687  C   ASP   175      52.618  85.998  65.865  1.00  0.00           C  
ATOM   2688  O   ASP   175      53.835  85.907  66.127  1.00  0.00           O  
ATOM   2689  CB  ASP   175      51.030  84.783  67.404  1.00  0.00           C  
ATOM   2690  CG  ASP   175      52.109  84.075  68.351  1.00  0.00           C  
ATOM   2691  OD1 ASP   175      53.014  84.782  68.860  1.00  0.00           O  
ATOM   2692  OD2 ASP   175      52.026  82.875  68.626  1.00  0.00           O1-
ATOM   2693  H   ASP   175      49.460  86.581  66.662  1.00  0.00           H  
ATOM   2694  HA  ASP   175      52.043  86.565  67.863  1.00  0.00           H  
ATOM   2695  HB2 ASP   175      50.053  84.863  67.880  1.00  0.00           H  
ATOM   2696  HB3 ASP   175      50.768  84.194  66.525  1.00  0.00           H  
ATOM   2697  N   LEU   176      52.131  85.879  64.629  1.00  0.00           N  
ATOM   2698  CA  LEU   176      52.863  85.605  63.417  1.00  0.00           C  
ATOM   2699  C   LEU   176      53.807  86.781  63.092  1.00  0.00           C  
ATOM   2700  O   LEU   176      54.823  86.623  62.435  1.00  0.00           O  
ATOM   2701  CB  LEU   176      51.927  85.327  62.268  1.00  0.00           C  
ATOM   2702  CG  LEU   176      50.900  84.254  62.607  1.00  0.00           C  
ATOM   2703  CD1 LEU   176      50.052  83.938  61.377  1.00  0.00           C  
ATOM   2704  CD2 LEU   176      51.650  82.976  63.087  1.00  0.00           C  
ATOM   2705  H   LEU   176      51.139  85.730  64.516  1.00  0.00           H  
ATOM   2706  HA  LEU   176      53.510  84.743  63.579  1.00  0.00           H  
ATOM   2707  HB2 LEU   176      51.455  86.272  61.997  1.00  0.00           H  
ATOM   2708  HB3 LEU   176      52.541  84.918  61.466  1.00  0.00           H  
ATOM   2709  HG  LEU   176      50.278  84.653  63.408  1.00  0.00           H  
ATOM   2710 HD11 LEU   176      49.199  83.361  61.735  1.00  0.00           H  
ATOM   2711 HD12 LEU   176      49.611  84.867  61.015  1.00  0.00           H  
ATOM   2712 HD13 LEU   176      50.628  83.492  60.566  1.00  0.00           H  
ATOM   2713 HD21 LEU   176      52.594  82.653  62.646  1.00  0.00           H  
ATOM   2714 HD22 LEU   176      51.704  82.928  64.175  1.00  0.00           H  
ATOM   2715 HD23 LEU   176      50.979  82.123  62.993  1.00  0.00           H  
ATOM   2716  N   LYS   177      53.613  87.987  63.622  1.00  0.00           N  
ATOM   2717  CA  LYS   177      54.547  89.150  63.459  1.00  0.00           C  
ATOM   2718  C   LYS   177      55.764  89.081  64.400  1.00  0.00           C  
ATOM   2719  O   LYS   177      56.738  89.774  64.214  1.00  0.00           O  
ATOM   2720  CB  LYS   177      53.714  90.426  63.668  1.00  0.00           C  
ATOM   2721  CG  LYS   177      52.472  90.655  62.856  1.00  0.00           C  
ATOM   2722  CD  LYS   177      51.790  92.029  63.044  1.00  0.00           C  
ATOM   2723  CE  LYS   177      50.555  92.154  62.109  1.00  0.00           C  
ATOM   2724  NZ  LYS   177      49.555  93.202  62.367  1.00  0.00           N1+
ATOM   2725  H   LYS   177      52.751  88.210  64.099  1.00  0.00           H  
ATOM   2726  HA  LYS   177      54.921  89.133  62.435  1.00  0.00           H  
ATOM   2727  HB2 LYS   177      53.509  90.587  64.726  1.00  0.00           H  
ATOM   2728  HB3 LYS   177      54.303  91.277  63.324  1.00  0.00           H  
ATOM   2729  HG2 LYS   177      52.773  90.556  61.813  1.00  0.00           H  
ATOM   2730  HG3 LYS   177      51.801  89.824  63.074  1.00  0.00           H  
ATOM   2731  HD2 LYS   177      51.446  92.211  64.063  1.00  0.00           H  
ATOM   2732  HD3 LYS   177      52.541  92.805  62.897  1.00  0.00           H  
ATOM   2733  HE2 LYS   177      50.928  92.279  61.092  1.00  0.00           H  
ATOM   2734  HE3 LYS   177      50.014  91.207  62.105  1.00  0.00           H  
ATOM   2735  HZ1 LYS   177      49.181  93.039  63.291  1.00  0.00           H  
ATOM   2736  HZ2 LYS   177      49.980  94.112  62.473  1.00  0.00           H  
ATOM   2737  HZ3 LYS   177      48.842  93.226  61.652  1.00  0.00           H  
ATOM   2738  N   ASP   178      55.746  88.280  65.421  1.00  0.00           N  
ATOM   2739  CA  ASP   178      56.906  87.828  66.309  1.00  0.00           C  
ATOM   2740  C   ASP   178      57.776  86.812  65.578  1.00  0.00           C  
ATOM   2741  O   ASP   178      59.000  86.851  65.741  1.00  0.00           O  
ATOM   2742  CB  ASP   178      56.472  87.308  67.646  1.00  0.00           C  
ATOM   2743  CG  ASP   178      55.492  88.181  68.380  1.00  0.00           C  
ATOM   2744  OD1 ASP   178      54.600  87.726  69.078  1.00  0.00           O  
ATOM   2745  OD2 ASP   178      55.502  89.413  68.148  1.00  0.00           O1-
ATOM   2746  H   ASP   178      54.947  87.702  65.637  1.00  0.00           H  
ATOM   2747  HA  ASP   178      57.530  88.711  66.449  1.00  0.00           H  
ATOM   2748  HB2 ASP   178      55.995  86.337  67.515  1.00  0.00           H  
ATOM   2749  HB3 ASP   178      57.359  87.095  68.242  1.00  0.00           H  
ATOM   2750  N   MET   179      57.194  85.962  64.737  1.00  0.00           N  
ATOM   2751  CA  MET   179      57.913  85.066  63.848  1.00  0.00           C  
ATOM   2752  C   MET   179      58.507  85.742  62.643  1.00  0.00           C  
ATOM   2753  O   MET   179      58.181  86.837  62.245  1.00  0.00           O  
ATOM   2754  CB  MET   179      56.913  83.979  63.359  1.00  0.00           C  
ATOM   2755  CG  MET   179      56.385  83.200  64.610  1.00  0.00           C  
ATOM   2756  SD  MET   179      55.175  81.934  64.070  1.00  0.00           S  
ATOM   2757  CE  MET   179      54.620  81.310  65.646  1.00  0.00           C  
ATOM   2758  H   MET   179      56.220  86.174  64.572  1.00  0.00           H  
ATOM   2759  HA  MET   179      58.703  84.557  64.400  1.00  0.00           H  
ATOM   2760  HB2 MET   179      56.033  84.478  62.953  1.00  0.00           H  
ATOM   2761  HB3 MET   179      57.452  83.261  62.742  1.00  0.00           H  
ATOM   2762  HG2 MET   179      57.115  82.640  65.193  1.00  0.00           H  
ATOM   2763  HG3 MET   179      55.829  83.940  65.186  1.00  0.00           H  
ATOM   2764  HE1 MET   179      54.073  82.056  66.223  1.00  0.00           H  
ATOM   2765  HE2 MET   179      54.033  80.396  65.548  1.00  0.00           H  
ATOM   2766  HE3 MET   179      55.509  80.951  66.164  1.00  0.00           H  
ATOM   2767  N   SER   180      59.461  85.092  62.084  1.00  0.00           N  
ATOM   2768  CA  SER   180      59.996  85.426  60.729  1.00  0.00           C  
ATOM   2769  C   SER   180      59.130  84.697  59.708  1.00  0.00           C  
ATOM   2770  O   SER   180      58.295  83.903  60.003  1.00  0.00           O  
ATOM   2771  CB  SER   180      61.545  85.113  60.651  1.00  0.00           C  
ATOM   2772  OG  SER   180      62.032  85.777  59.489  1.00  0.00           O  
ATOM   2773  H   SER   180      59.714  84.219  62.525  1.00  0.00           H  
ATOM   2774  HA  SER   180      59.867  86.498  60.577  1.00  0.00           H  
ATOM   2775  HB2 SER   180      61.995  85.491  61.570  1.00  0.00           H  
ATOM   2776  HB3 SER   180      61.681  84.035  60.566  1.00  0.00           H  
ATOM   2777  HG  SER   180      62.222  86.655  59.829  1.00  0.00           H  
ATOM   2778  N   GLN   181      59.525  84.872  58.449  1.00  0.00           N  
ATOM   2779  CA  GLN   181      58.943  84.335  57.214  1.00  0.00           C  
ATOM   2780  C   GLN   181      59.908  83.827  56.215  1.00  0.00           C  
ATOM   2781  O   GLN   181      60.949  84.489  55.927  1.00  0.00           O  
ATOM   2782  CB  GLN   181      57.946  85.343  56.633  1.00  0.00           C  
ATOM   2783  CG  GLN   181      56.871  85.940  57.495  1.00  0.00           C  
ATOM   2784  CD  GLN   181      56.396  87.291  56.946  1.00  0.00           C  
ATOM   2785  NE2 GLN   181      56.242  88.346  57.736  1.00  0.00           N  
ATOM   2786  OE1 GLN   181      56.086  87.271  55.832  1.00  0.00           O  
ATOM   2787  H   GLN   181      60.337  85.451  58.287  1.00  0.00           H  
ATOM   2788  HA  GLN   181      58.331  83.468  57.463  1.00  0.00           H  
ATOM   2789  HB2 GLN   181      58.599  86.101  56.200  1.00  0.00           H  
ATOM   2790  HB3 GLN   181      57.537  84.830  55.763  1.00  0.00           H  
ATOM   2791  HG2 GLN   181      56.039  85.251  57.642  1.00  0.00           H  
ATOM   2792  HG3 GLN   181      57.227  86.098  58.513  1.00  0.00           H  
ATOM   2793 HE21 GLN   181      56.138  89.270  57.341  1.00  0.00           H  
ATOM   2794 HE22 GLN   181      56.450  88.249  58.720  1.00  0.00           H  
ATOM   2795  N   MET   182      59.521  82.689  55.570  1.00  0.00           N  
ATOM   2796  CA  MET   182      60.332  82.002  54.538  1.00  0.00           C  
ATOM   2797  C   MET   182      59.483  81.333  53.474  1.00  0.00           C  
ATOM   2798  O   MET   182      58.612  80.520  53.823  1.00  0.00           O  
ATOM   2799  CB  MET   182      61.209  80.964  55.234  1.00  0.00           C  
ATOM   2800  CG  MET   182      61.996  80.038  54.314  1.00  0.00           C  
ATOM   2801  SD  MET   182      62.732  78.636  55.105  1.00  0.00           S  
ATOM   2802  CE  MET   182      61.275  77.849  55.842  1.00  0.00           C  
ATOM   2803  H   MET   182      58.679  82.269  55.936  1.00  0.00           H  
ATOM   2804  HA  MET   182      60.940  82.714  53.978  1.00  0.00           H  
ATOM   2805  HB2 MET   182      61.897  81.488  55.899  1.00  0.00           H  
ATOM   2806  HB3 MET   182      60.529  80.382  55.856  1.00  0.00           H  
ATOM   2807  HG2 MET   182      61.178  79.530  53.803  1.00  0.00           H  
ATOM   2808  HG3 MET   182      62.590  80.522  53.538  1.00  0.00           H  
ATOM   2809  HE1 MET   182      61.648  76.850  56.071  1.00  0.00           H  
ATOM   2810  HE2 MET   182      61.136  78.288  56.830  1.00  0.00           H  
ATOM   2811  HE3 MET   182      60.429  77.764  55.161  1.00  0.00           H  
ATOM   2812  N   ILE   183      59.805  81.598  52.180  1.00  0.00           N  
ATOM   2813  CA  ILE   183      59.059  81.008  51.050  1.00  0.00           C  
ATOM   2814  C   ILE   183      59.835  79.885  50.399  1.00  0.00           C  
ATOM   2815  O   ILE   183      60.892  80.273  49.850  1.00  0.00           O  
ATOM   2816  CB  ILE   183      58.638  82.040  50.099  1.00  0.00           C  
ATOM   2817  CG1 ILE   183      58.204  83.415  50.655  1.00  0.00           C  
ATOM   2818  CG2 ILE   183      57.541  81.572  49.153  1.00  0.00           C  
ATOM   2819  CD1 ILE   183      58.124  84.559  49.636  1.00  0.00           C  
ATOM   2820  H   ILE   183      60.423  82.342  51.888  1.00  0.00           H  
ATOM   2821  HA  ILE   183      58.191  80.488  51.457  1.00  0.00           H  
ATOM   2822  HB  ILE   183      59.505  82.332  49.505  1.00  0.00           H  
ATOM   2823 HG12 ILE   183      57.197  83.413  51.071  1.00  0.00           H  
ATOM   2824 HG13 ILE   183      58.866  83.764  51.448  1.00  0.00           H  
ATOM   2825 HG21 ILE   183      57.420  82.260  48.316  1.00  0.00           H  
ATOM   2826 HG22 ILE   183      57.788  80.581  48.771  1.00  0.00           H  
ATOM   2827 HG23 ILE   183      56.652  81.459  49.773  1.00  0.00           H  
ATOM   2828 HD11 ILE   183      59.026  84.746  49.052  1.00  0.00           H  
ATOM   2829 HD12 ILE   183      57.293  84.240  49.007  1.00  0.00           H  
ATOM   2830 HD13 ILE   183      57.829  85.506  50.088  1.00  0.00           H  
ATOM   2831  N   LEU   184      59.394  78.671  50.452  1.00  0.00           N  
ATOM   2832  CA  LEU   184      59.892  77.739  49.426  1.00  0.00           C  
ATOM   2833  C   LEU   184      59.274  78.048  48.079  1.00  0.00           C  
ATOM   2834  O   LEU   184      58.090  78.109  47.916  1.00  0.00           O  
ATOM   2835  CB  LEU   184      59.723  76.270  49.890  1.00  0.00           C  
ATOM   2836  CG  LEU   184      60.300  75.295  48.861  1.00  0.00           C  
ATOM   2837  CD1 LEU   184      61.790  74.887  49.184  1.00  0.00           C  
ATOM   2838  CD2 LEU   184      59.527  73.961  48.840  1.00  0.00           C  
ATOM   2839  H   LEU   184      58.470  78.547  50.840  1.00  0.00           H  
ATOM   2840  HA  LEU   184      60.966  77.778  49.247  1.00  0.00           H  
ATOM   2841  HB2 LEU   184      60.249  76.140  50.836  1.00  0.00           H  
ATOM   2842  HB3 LEU   184      58.638  76.166  49.922  1.00  0.00           H  
ATOM   2843  HG  LEU   184      60.189  75.627  47.829  1.00  0.00           H  
ATOM   2844 HD11 LEU   184      61.884  74.747  50.261  1.00  0.00           H  
ATOM   2845 HD12 LEU   184      62.081  73.961  48.689  1.00  0.00           H  
ATOM   2846 HD13 LEU   184      62.428  75.764  49.073  1.00  0.00           H  
ATOM   2847 HD21 LEU   184      59.927  73.196  48.175  1.00  0.00           H  
ATOM   2848 HD22 LEU   184      59.437  73.530  49.837  1.00  0.00           H  
ATOM   2849 HD23 LEU   184      58.560  74.256  48.432  1.00  0.00           H  
ATOM   2850  N   ARG   185      60.142  78.214  47.105  1.00  0.00           N  
ATOM   2851  CA  ARG   185      59.794  78.391  45.683  1.00  0.00           C  
ATOM   2852  C   ARG   185      60.218  77.229  44.807  1.00  0.00           C  
ATOM   2853  O   ARG   185      61.407  76.890  44.866  1.00  0.00           O  
ATOM   2854  CB  ARG   185      60.425  79.674  45.208  1.00  0.00           C  
ATOM   2855  CG  ARG   185      59.592  80.763  45.875  1.00  0.00           C  
ATOM   2856  CD  ARG   185      59.642  82.089  45.088  1.00  0.00           C  
ATOM   2857  NE  ARG   185      58.704  83.021  45.586  1.00  0.00           N  
ATOM   2858  CZ  ARG   185      58.873  84.183  46.148  1.00  0.00           C  
ATOM   2859  NH1 ARG   185      60.022  84.617  46.435  1.00  0.00           N1+
ATOM   2860  NH2 ARG   185      57.786  84.869  46.397  1.00  0.00           N  
ATOM   2861  H   ARG   185      61.119  78.225  47.358  1.00  0.00           H  
ATOM   2862  HA  ARG   185      58.704  78.373  45.659  1.00  0.00           H  
ATOM   2863  HB2 ARG   185      61.488  79.755  45.431  1.00  0.00           H  
ATOM   2864  HB3 ARG   185      60.178  79.707  44.147  1.00  0.00           H  
ATOM   2865  HG2 ARG   185      58.569  80.388  45.927  1.00  0.00           H  
ATOM   2866  HG3 ARG   185      60.065  80.951  46.839  1.00  0.00           H  
ATOM   2867  HD2 ARG   185      60.657  82.471  44.973  1.00  0.00           H  
ATOM   2868  HD3 ARG   185      59.325  81.777  44.093  1.00  0.00           H  
ATOM   2869  HE  ARG   185      57.729  82.852  45.382  1.00  0.00           H  
ATOM   2870 HH11 ARG   185      60.845  84.036  46.366  1.00  0.00           H  
ATOM   2871 HH12 ARG   185      60.061  85.508  46.910  1.00  0.00           H  
ATOM   2872 HH21 ARG   185      56.922  84.430  46.113  1.00  0.00           H  
ATOM   2873 HH22 ARG   185      57.856  85.841  46.662  1.00  0.00           H  
ATOM   2874  N   THR   186      59.440  76.756  43.851  1.00  0.00           N  
ATOM   2875  CA  THR   186      59.896  75.691  42.915  1.00  0.00           C  
ATOM   2876  C   THR   186      59.411  75.991  41.487  1.00  0.00           C  
ATOM   2877  O   THR   186      58.616  76.901  41.348  1.00  0.00           O  
ATOM   2878  CB  THR   186      59.223  74.329  43.326  1.00  0.00           C  
ATOM   2879  CG2 THR   186      59.767  73.829  44.670  1.00  0.00           C  
ATOM   2880  OG1 THR   186      57.832  74.363  43.384  1.00  0.00           O  
ATOM   2881  H   THR   186      58.470  77.037  43.811  1.00  0.00           H  
ATOM   2882  HA  THR   186      60.982  75.594  42.929  1.00  0.00           H  
ATOM   2883  HB  THR   186      59.616  73.635  42.582  1.00  0.00           H  
ATOM   2884  HG1 THR   186      57.455  74.516  42.515  1.00  0.00           H  
ATOM   2885 HG21 THR   186      59.235  72.948  45.027  1.00  0.00           H  
ATOM   2886 HG22 THR   186      60.822  73.572  44.575  1.00  0.00           H  
ATOM   2887 HG23 THR   186      59.694  74.631  45.405  1.00  0.00           H  
ATOM   2888  N   LYS   187      60.012  75.356  40.499  1.00  0.00           N  
ATOM   2889  CA  LYS   187      59.663  75.459  39.070  1.00  0.00           C  
ATOM   2890  C   LYS   187      59.814  74.072  38.506  1.00  0.00           C  
ATOM   2891  O   LYS   187      60.785  73.373  38.775  1.00  0.00           O  
ATOM   2892  CB  LYS   187      60.570  76.407  38.257  1.00  0.00           C  
ATOM   2893  CG  LYS   187      60.586  77.838  38.830  1.00  0.00           C  
ATOM   2894  CD  LYS   187      61.458  78.921  38.219  1.00  0.00           C  
ATOM   2895  CE  LYS   187      61.309  80.245  38.994  1.00  0.00           C  
ATOM   2896  NZ  LYS   187      61.996  80.167  40.238  1.00  0.00           N1+
ATOM   2897  H   LYS   187      60.751  74.706  40.728  1.00  0.00           H  
ATOM   2898  HA  LYS   187      58.675  75.913  38.996  1.00  0.00           H  
ATOM   2899  HB2 LYS   187      61.595  76.035  38.252  1.00  0.00           H  
ATOM   2900  HB3 LYS   187      60.234  76.502  37.224  1.00  0.00           H  
ATOM   2901  HG2 LYS   187      59.530  78.056  38.990  1.00  0.00           H  
ATOM   2902  HG3 LYS   187      60.994  77.799  39.840  1.00  0.00           H  
ATOM   2903  HD2 LYS   187      62.529  78.722  38.222  1.00  0.00           H  
ATOM   2904  HD3 LYS   187      61.076  79.009  37.202  1.00  0.00           H  
ATOM   2905  HE2 LYS   187      61.764  81.022  38.381  1.00  0.00           H  
ATOM   2906  HE3 LYS   187      60.274  80.521  39.195  1.00  0.00           H  
ATOM   2907  HZ1 LYS   187      61.813  80.934  40.868  1.00  0.00           H  
ATOM   2908  HZ2 LYS   187      61.641  79.384  40.767  1.00  0.00           H  
ATOM   2909  HZ3 LYS   187      62.977  79.982  40.081  1.00  0.00           H  
ATOM   2910  N   GLY   188      58.944  73.697  37.557  1.00  0.00           N  
ATOM   2911  CA  GLY   188      58.980  72.399  36.966  1.00  0.00           C  
ATOM   2912  C   GLY   188      57.753  71.954  36.250  1.00  0.00           C  
ATOM   2913  O   GLY   188      56.734  72.671  36.223  1.00  0.00           O  
ATOM   2914  H   GLY   188      58.057  74.172  37.475  1.00  0.00           H  
ATOM   2915  HA2 GLY   188      59.849  72.374  36.309  1.00  0.00           H  
ATOM   2916  HA3 GLY   188      59.099  71.701  37.795  1.00  0.00           H  
ATOM   2917  N   PRO   189      57.773  70.772  35.615  1.00  0.00           N  
ATOM   2918  CA  PRO   189      56.606  70.025  35.022  1.00  0.00           C  
ATOM   2919  C   PRO   189      55.440  69.773  36.068  1.00  0.00           C  
ATOM   2920  O   PRO   189      55.630  69.853  37.305  1.00  0.00           O  
ATOM   2921  CB  PRO   189      57.130  68.696  34.643  1.00  0.00           C  
ATOM   2922  CG  PRO   189      58.332  68.410  35.574  1.00  0.00           C  
ATOM   2923  CD  PRO   189      58.962  69.828  35.766  1.00  0.00           C  
ATOM   2924  HA  PRO   189      56.252  70.465  34.090  1.00  0.00           H  
ATOM   2925  HB2 PRO   189      56.428  67.867  34.728  1.00  0.00           H  
ATOM   2926  HB3 PRO   189      57.403  68.817  33.595  1.00  0.00           H  
ATOM   2927  HG2 PRO   189      57.920  68.128  36.543  1.00  0.00           H  
ATOM   2928  HG3 PRO   189      59.042  67.673  35.196  1.00  0.00           H  
ATOM   2929  HD2 PRO   189      59.403  69.821  36.762  1.00  0.00           H  
ATOM   2930  HD3 PRO   189      59.685  70.061  34.984  1.00  0.00           H  
ATOM   2931  N   ASP   190      54.236  69.338  35.622  1.00  0.00           N  
ATOM   2932  CA  ASP   190      53.100  69.238  36.455  1.00  0.00           C  
ATOM   2933  C   ASP   190      53.100  68.274  37.673  1.00  0.00           C  
ATOM   2934  O   ASP   190      52.355  68.446  38.599  1.00  0.00           O  
ATOM   2935  CB  ASP   190      51.895  68.929  35.575  1.00  0.00           C  
ATOM   2936  CG  ASP   190      51.533  69.729  34.369  1.00  0.00           C  
ATOM   2937  OD1 ASP   190      52.376  70.370  33.676  1.00  0.00           O  
ATOM   2938  OD2 ASP   190      50.332  69.697  34.014  1.00  0.00           O1-
ATOM   2939  H   ASP   190      54.124  69.077  34.652  1.00  0.00           H  
ATOM   2940  HA  ASP   190      52.955  70.260  36.806  1.00  0.00           H  
ATOM   2941  HB2 ASP   190      51.909  67.844  35.475  1.00  0.00           H  
ATOM   2942  HB3 ASP   190      51.100  69.163  36.283  1.00  0.00           H  
ATOM   2943  N   ARG   191      54.144  67.384  37.715  1.00  0.00           N  
ATOM   2944  CA  ARG   191      54.502  66.520  38.914  1.00  0.00           C  
ATOM   2945  C   ARG   191      55.951  66.256  38.840  1.00  0.00           C  
ATOM   2946  O   ARG   191      56.473  66.067  37.700  1.00  0.00           O  
ATOM   2947  CB  ARG   191      53.676  65.205  38.767  1.00  0.00           C  
ATOM   2948  CG  ARG   191      52.207  65.290  38.619  1.00  0.00           C  
ATOM   2949  CD  ARG   191      51.492  63.886  38.677  1.00  0.00           C  
ATOM   2950  NE  ARG   191      51.794  63.048  37.469  1.00  0.00           N  
ATOM   2951  CZ  ARG   191      50.991  62.265  36.854  1.00  0.00           C  
ATOM   2952  NH1 ARG   191      49.753  62.061  37.313  1.00  0.00           N1+
ATOM   2953  NH2 ARG   191      51.313  61.743  35.693  1.00  0.00           N  
ATOM   2954  H   ARG   191      54.794  67.427  36.944  1.00  0.00           H  
ATOM   2955  HA  ARG   191      54.180  66.976  39.850  1.00  0.00           H  
ATOM   2956  HB2 ARG   191      54.024  64.647  37.898  1.00  0.00           H  
ATOM   2957  HB3 ARG   191      53.860  64.591  39.648  1.00  0.00           H  
ATOM   2958  HG2 ARG   191      51.674  65.938  39.315  1.00  0.00           H  
ATOM   2959  HG3 ARG   191      51.997  65.649  37.611  1.00  0.00           H  
ATOM   2960  HD2 ARG   191      51.867  63.361  39.556  1.00  0.00           H  
ATOM   2961  HD3 ARG   191      50.428  64.019  38.871  1.00  0.00           H  
ATOM   2962  HE  ARG   191      52.676  63.014  36.978  1.00  0.00           H  
ATOM   2963 HH11 ARG   191      49.407  62.391  38.203  1.00  0.00           H  
ATOM   2964 HH12 ARG   191      49.150  61.518  36.712  1.00  0.00           H  
ATOM   2965 HH21 ARG   191      52.234  62.001  35.368  1.00  0.00           H  
ATOM   2966 HH22 ARG   191      50.618  61.278  35.126  1.00  0.00           H  
ATOM   2967  N   LEU   192      56.540  65.856  39.910  1.00  0.00           N  
ATOM   2968  CA  LEU   192      57.862  65.313  39.990  1.00  0.00           C  
ATOM   2969  C   LEU   192      57.890  64.005  39.115  1.00  0.00           C  
ATOM   2970  O   LEU   192      56.873  63.294  39.027  1.00  0.00           O  
ATOM   2971  CB  LEU   192      58.239  64.977  41.456  1.00  0.00           C  
ATOM   2972  CG  LEU   192      58.360  66.110  42.460  1.00  0.00           C  
ATOM   2973  CD1 LEU   192      58.792  65.631  43.895  1.00  0.00           C  
ATOM   2974  CD2 LEU   192      59.290  67.121  41.997  1.00  0.00           C  
ATOM   2975  H   LEU   192      56.021  65.869  40.776  1.00  0.00           H  
ATOM   2976  HA  LEU   192      58.526  66.053  39.544  1.00  0.00           H  
ATOM   2977  HB2 LEU   192      57.654  64.157  41.871  1.00  0.00           H  
ATOM   2978  HB3 LEU   192      59.250  64.583  41.559  1.00  0.00           H  
ATOM   2979  HG  LEU   192      57.434  66.674  42.573  1.00  0.00           H  
ATOM   2980 HD11 LEU   192      59.734  65.102  44.039  1.00  0.00           H  
ATOM   2981 HD12 LEU   192      58.921  66.493  44.549  1.00  0.00           H  
ATOM   2982 HD13 LEU   192      57.952  65.199  44.438  1.00  0.00           H  
ATOM   2983 HD21 LEU   192      60.272  66.765  41.684  1.00  0.00           H  
ATOM   2984 HD22 LEU   192      58.916  67.690  41.146  1.00  0.00           H  
ATOM   2985 HD23 LEU   192      59.465  67.759  42.863  1.00  0.00           H  
ATOM   2986  N   PRO   193      59.045  63.561  38.624  1.00  0.00           N  
ATOM   2987  CA  PRO   193      59.167  62.193  38.023  1.00  0.00           C  
ATOM   2988  C   PRO   193      59.109  61.031  39.002  1.00  0.00           C  
ATOM   2989  O   PRO   193      59.081  61.209  40.225  1.00  0.00           O  
ATOM   2990  CB  PRO   193      60.487  62.205  37.229  1.00  0.00           C  
ATOM   2991  CG  PRO   193      60.749  63.682  37.046  1.00  0.00           C  
ATOM   2992  CD  PRO   193      60.230  64.327  38.286  1.00  0.00           C  
ATOM   2993  HA  PRO   193      58.372  62.168  37.278  1.00  0.00           H  
ATOM   2994  HB2 PRO   193      61.262  61.647  37.753  1.00  0.00           H  
ATOM   2995  HB3 PRO   193      60.352  61.649  36.301  1.00  0.00           H  
ATOM   2996  HG2 PRO   193      61.805  63.888  36.874  1.00  0.00           H  
ATOM   2997  HG3 PRO   193      60.141  64.086  36.236  1.00  0.00           H  
ATOM   2998  HD2 PRO   193      61.039  64.139  38.992  1.00  0.00           H  
ATOM   2999  HD3 PRO   193      60.076  65.386  38.078  1.00  0.00           H  
ATOM   3000  N   ALA   194      59.088  59.812  38.388  1.00  0.00           N  
ATOM   3001  CA  ALA   194      59.000  58.543  39.014  1.00  0.00           C  
ATOM   3002  C   ALA   194      59.973  58.303  40.200  1.00  0.00           C  
ATOM   3003  O   ALA   194      61.202  58.332  40.002  1.00  0.00           O  
ATOM   3004  CB  ALA   194      59.113  57.447  37.982  1.00  0.00           C  
ATOM   3005  H   ALA   194      59.187  59.778  37.383  1.00  0.00           H  
ATOM   3006  HA  ALA   194      57.994  58.570  39.431  1.00  0.00           H  
ATOM   3007  HB1 ALA   194      59.176  56.554  38.603  1.00  0.00           H  
ATOM   3008  HB2 ALA   194      58.161  57.398  37.455  1.00  0.00           H  
ATOM   3009  HB3 ALA   194      59.997  57.418  37.345  1.00  0.00           H  
ATOM   3010  N   GLY   195      59.381  58.065  41.356  1.00  0.00           N  
ATOM   3011  CA  GLY   195      59.866  57.861  42.664  1.00  0.00           C  
ATOM   3012  C   GLY   195      60.492  59.079  43.461  1.00  0.00           C  
ATOM   3013  O   GLY   195      60.899  58.904  44.636  1.00  0.00           O  
ATOM   3014  H   GLY   195      58.380  57.965  41.262  1.00  0.00           H  
ATOM   3015  HA2 GLY   195      59.079  57.443  43.291  1.00  0.00           H  
ATOM   3016  HA3 GLY   195      60.610  57.066  42.624  1.00  0.00           H  
ATOM   3017  N   TYR   196      60.616  60.229  42.849  1.00  0.00           N  
ATOM   3018  CA  TYR   196      61.374  61.409  43.507  1.00  0.00           C  
ATOM   3019  C   TYR   196      60.494  61.912  44.544  1.00  0.00           C  
ATOM   3020  O   TYR   196      59.281  61.731  44.540  1.00  0.00           O  
ATOM   3021  CB  TYR   196      61.569  62.510  42.467  1.00  0.00           C  
ATOM   3022  CG  TYR   196      62.720  62.385  41.540  1.00  0.00           C  
ATOM   3023  CD1 TYR   196      62.561  61.867  40.310  1.00  0.00           C  
ATOM   3024  CD2 TYR   196      63.994  62.932  41.928  1.00  0.00           C  
ATOM   3025  CE1 TYR   196      63.695  61.571  39.507  1.00  0.00           C  
ATOM   3026  CE2 TYR   196      65.084  62.754  41.076  1.00  0.00           C  
ATOM   3027  CZ  TYR   196      64.919  62.083  39.847  1.00  0.00           C  
ATOM   3028  OH  TYR   196      66.007  62.017  39.063  1.00  0.00           O  
ATOM   3029  H   TYR   196      60.550  60.229  41.841  1.00  0.00           H  
ATOM   3030  HA  TYR   196      62.319  61.168  43.994  1.00  0.00           H  
ATOM   3031  HB2 TYR   196      60.625  62.662  41.945  1.00  0.00           H  
ATOM   3032  HB3 TYR   196      61.634  63.401  43.092  1.00  0.00           H  
ATOM   3033  HD1 TYR   196      61.549  61.650  40.002  1.00  0.00           H  
ATOM   3034  HD2 TYR   196      64.110  63.398  42.895  1.00  0.00           H  
ATOM   3035  HE1 TYR   196      63.605  61.259  38.477  1.00  0.00           H  
ATOM   3036  HE2 TYR   196      66.079  63.023  41.398  1.00  0.00           H  
ATOM   3037  HH  TYR   196      66.700  61.508  39.490  1.00  0.00           H  
ATOM   3038  N   GLU   197      61.111  62.441  45.621  1.00  0.00           N  
ATOM   3039  CA  GLU   197      60.507  63.239  46.591  1.00  0.00           C  
ATOM   3040  C   GLU   197      61.363  64.538  46.819  1.00  0.00           C  
ATOM   3041  O   GLU   197      62.555  64.590  46.351  1.00  0.00           O  
ATOM   3042  CB  GLU   197      60.501  62.469  47.932  1.00  0.00           C  
ATOM   3043  CG  GLU   197      59.775  61.175  47.906  1.00  0.00           C  
ATOM   3044  CD  GLU   197      58.250  61.102  47.634  1.00  0.00           C  
ATOM   3045  OE1 GLU   197      57.740  59.916  47.572  1.00  0.00           O  
ATOM   3046  OE2 GLU   197      57.590  62.133  47.412  1.00  0.00           O1-
ATOM   3047  H   GLU   197      62.114  62.540  45.545  1.00  0.00           H  
ATOM   3048  HA  GLU   197      59.476  63.465  46.322  1.00  0.00           H  
ATOM   3049  HB2 GLU   197      61.527  62.425  48.299  1.00  0.00           H  
ATOM   3050  HB3 GLU   197      59.933  63.052  48.656  1.00  0.00           H  
ATOM   3051  HG2 GLU   197      60.218  60.431  47.244  1.00  0.00           H  
ATOM   3052  HG3 GLU   197      59.979  60.680  48.855  1.00  0.00           H  
ATOM   3053  N   ILE   198      60.787  65.496  47.444  1.00  0.00           N  
ATOM   3054  CA  ILE   198      61.455  66.683  48.153  1.00  0.00           C  
ATOM   3055  C   ILE   198      60.949  66.613  49.627  1.00  0.00           C  
ATOM   3056  O   ILE   198      59.768  66.578  50.042  1.00  0.00           O  
ATOM   3057  CB  ILE   198      60.998  67.930  47.378  1.00  0.00           C  
ATOM   3058  CG1 ILE   198      61.213  68.026  45.939  1.00  0.00           C  
ATOM   3059  CG2 ILE   198      61.778  69.080  48.030  1.00  0.00           C  
ATOM   3060  CD1 ILE   198      60.561  69.256  45.235  1.00  0.00           C  
ATOM   3061  H   ILE   198      59.789  65.402  47.567  1.00  0.00           H  
ATOM   3062  HA  ILE   198      62.535  66.549  48.214  1.00  0.00           H  
ATOM   3063  HB  ILE   198      59.952  68.132  47.607  1.00  0.00           H  
ATOM   3064 HG12 ILE   198      62.286  68.068  45.753  1.00  0.00           H  
ATOM   3065 HG13 ILE   198      60.898  67.144  45.382  1.00  0.00           H  
ATOM   3066 HG21 ILE   198      61.281  69.978  47.662  1.00  0.00           H  
ATOM   3067 HG22 ILE   198      61.777  68.996  49.117  1.00  0.00           H  
ATOM   3068 HG23 ILE   198      62.825  69.077  47.728  1.00  0.00           H  
ATOM   3069 HD11 ILE   198      60.909  70.195  45.664  1.00  0.00           H  
ATOM   3070 HD12 ILE   198      60.760  69.099  44.175  1.00  0.00           H  
ATOM   3071 HD13 ILE   198      59.490  69.263  45.436  1.00  0.00           H  
ATOM   3072  N   VAL   199      61.919  66.831  50.455  1.00  0.00           N  
ATOM   3073  CA  VAL   199      61.766  66.893  51.936  1.00  0.00           C  
ATOM   3074  C   VAL   199      62.577  68.086  52.557  1.00  0.00           C  
ATOM   3075  O   VAL   199      63.704  68.343  52.155  1.00  0.00           O  
ATOM   3076  CB  VAL   199      62.233  65.498  52.439  1.00  0.00           C  
ATOM   3077  CG1 VAL   199      62.364  65.429  53.928  1.00  0.00           C  
ATOM   3078  CG2 VAL   199      61.349  64.303  51.868  1.00  0.00           C  
ATOM   3079  H   VAL   199      62.870  66.848  50.116  1.00  0.00           H  
ATOM   3080  HA  VAL   199      60.730  66.923  52.273  1.00  0.00           H  
ATOM   3081  HB  VAL   199      63.169  65.259  51.933  1.00  0.00           H  
ATOM   3082 HG11 VAL   199      61.395  65.773  54.290  1.00  0.00           H  
ATOM   3083 HG12 VAL   199      62.466  64.403  54.282  1.00  0.00           H  
ATOM   3084 HG13 VAL   199      63.230  66.010  54.246  1.00  0.00           H  
ATOM   3085 HG21 VAL   199      61.522  64.236  50.794  1.00  0.00           H  
ATOM   3086 HG22 VAL   199      61.531  63.277  52.188  1.00  0.00           H  
ATOM   3087 HG23 VAL   199      60.326  64.531  52.167  1.00  0.00           H  
ATOM   3088  N   LEU   200      61.920  68.790  53.512  1.00  0.00           N  
ATOM   3089  CA  LEU   200      62.434  69.737  54.520  1.00  0.00           C  
ATOM   3090  C   LEU   200      63.197  69.045  55.681  1.00  0.00           C  
ATOM   3091  O   LEU   200      62.750  67.963  55.971  1.00  0.00           O  
ATOM   3092  CB  LEU   200      61.121  70.496  55.047  1.00  0.00           C  
ATOM   3093  CG  LEU   200      60.323  71.448  54.076  1.00  0.00           C  
ATOM   3094  CD1 LEU   200      59.178  72.037  54.851  1.00  0.00           C  
ATOM   3095  CD2 LEU   200      61.209  72.468  53.437  1.00  0.00           C  
ATOM   3096  H   LEU   200      60.966  68.496  53.668  1.00  0.00           H  
ATOM   3097  HA  LEU   200      63.054  70.470  54.005  1.00  0.00           H  
ATOM   3098  HB2 LEU   200      60.424  69.762  55.452  1.00  0.00           H  
ATOM   3099  HB3 LEU   200      61.445  71.155  55.852  1.00  0.00           H  
ATOM   3100  HG  LEU   200      59.854  70.793  53.341  1.00  0.00           H  
ATOM   3101 HD11 LEU   200      58.533  71.272  55.284  1.00  0.00           H  
ATOM   3102 HD12 LEU   200      59.521  72.771  55.579  1.00  0.00           H  
ATOM   3103 HD13 LEU   200      58.672  72.473  53.989  1.00  0.00           H  
ATOM   3104 HD21 LEU   200      61.716  73.014  54.232  1.00  0.00           H  
ATOM   3105 HD22 LEU   200      61.929  72.047  52.735  1.00  0.00           H  
ATOM   3106 HD23 LEU   200      60.611  73.179  52.867  1.00  0.00           H  
ATOM   3107  N   TYR   201      64.237  69.590  56.304  1.00  0.00           N  
ATOM   3108  CA  TYR   201      65.099  68.833  57.231  1.00  0.00           C  
ATOM   3109  C   TYR   201      65.896  69.757  58.200  1.00  0.00           C  
ATOM   3110  O   TYR   201      66.082  70.877  57.833  1.00  0.00           O  
ATOM   3111  CB  TYR   201      66.001  68.033  56.417  1.00  0.00           C  
ATOM   3112  CG  TYR   201      67.014  67.288  57.250  1.00  0.00           C  
ATOM   3113  CD1 TYR   201      66.656  66.188  58.049  1.00  0.00           C  
ATOM   3114  CD2 TYR   201      68.374  67.732  57.327  1.00  0.00           C  
ATOM   3115  CE1 TYR   201      67.559  65.520  58.870  1.00  0.00           C  
ATOM   3116  CE2 TYR   201      69.343  67.031  58.093  1.00  0.00           C  
ATOM   3117  CZ  TYR   201      68.902  66.003  58.927  1.00  0.00           C  
ATOM   3118  OH  TYR   201      69.741  65.342  59.710  1.00  0.00           O  
ATOM   3119  H   TYR   201      64.530  70.525  56.057  1.00  0.00           H  
ATOM   3120  HA  TYR   201      64.467  68.143  57.791  1.00  0.00           H  
ATOM   3121  HB2 TYR   201      65.371  67.290  55.927  1.00  0.00           H  
ATOM   3122  HB3 TYR   201      66.485  68.734  55.738  1.00  0.00           H  
ATOM   3123  HD1 TYR   201      65.650  65.796  58.018  1.00  0.00           H  
ATOM   3124  HD2 TYR   201      68.606  68.659  56.824  1.00  0.00           H  
ATOM   3125  HE1 TYR   201      67.300  64.675  59.491  1.00  0.00           H  
ATOM   3126  HE2 TYR   201      70.302  67.486  58.296  1.00  0.00           H  
ATOM   3127  HH  TYR   201      70.629  65.700  59.647  1.00  0.00           H  
ATOM   3128  N   ILE   202      66.199  69.333  59.394  1.00  0.00           N  
ATOM   3129  CA  ILE   202      66.761  70.142  60.461  1.00  0.00           C  
ATOM   3130  C   ILE   202      67.752  69.306  61.335  1.00  0.00           C  
ATOM   3131  O   ILE   202      67.577  68.086  61.300  1.00  0.00           O  
ATOM   3132  CB  ILE   202      65.537  70.811  61.266  1.00  0.00           C  
ATOM   3133  CG1 ILE   202      66.205  71.791  62.338  1.00  0.00           C  
ATOM   3134  CG2 ILE   202      64.474  69.882  61.952  1.00  0.00           C  
ATOM   3135  CD1 ILE   202      65.250  72.910  62.818  1.00  0.00           C  
ATOM   3136  H   ILE   202      65.931  68.370  59.539  1.00  0.00           H  
ATOM   3137  HA  ILE   202      67.388  70.877  59.956  1.00  0.00           H  
ATOM   3138  HB  ILE   202      65.105  71.483  60.524  1.00  0.00           H  
ATOM   3139 HG12 ILE   202      66.507  71.202  63.204  1.00  0.00           H  
ATOM   3140 HG13 ILE   202      66.972  72.362  61.815  1.00  0.00           H  
ATOM   3141 HG21 ILE   202      63.763  70.452  62.550  1.00  0.00           H  
ATOM   3142 HG22 ILE   202      63.937  69.372  61.153  1.00  0.00           H  
ATOM   3143 HG23 ILE   202      64.948  69.062  62.493  1.00  0.00           H  
ATOM   3144 HD11 ILE   202      64.421  72.539  63.421  1.00  0.00           H  
ATOM   3145 HD12 ILE   202      65.830  73.569  63.465  1.00  0.00           H  
ATOM   3146 HD13 ILE   202      64.840  73.437  61.957  1.00  0.00           H  
ATOM   3147  N   SER   203      68.777  69.947  61.976  1.00  0.00           N  
ATOM   3148  CA  SER   203      69.608  69.247  63.010  1.00  0.00           C  
ATOM   3149  C   SER   203      68.844  69.021  64.338  1.00  0.00           C  
ATOM   3150  O   SER   203      68.235  70.020  64.889  1.00  0.00           O  
ATOM   3151  CB  SER   203      70.857  70.114  63.283  1.00  0.00           C  
ATOM   3152  OG  SER   203      71.592  69.536  64.331  1.00  0.00           O  
ATOM   3153  H   SER   203      68.914  70.931  61.792  1.00  0.00           H  
ATOM   3154  HA  SER   203      69.968  68.288  62.639  1.00  0.00           H  
ATOM   3155  HB2 SER   203      71.530  70.261  62.438  1.00  0.00           H  
ATOM   3156  HB3 SER   203      70.560  71.117  63.590  1.00  0.00           H  
ATOM   3157  HG  SER   203      72.094  68.898  63.820  1.00  0.00           H  
ATOM   3158  N   MET   204      69.220  67.949  65.059  1.00  0.00           N  
ATOM   3159  CA  MET   204      68.657  67.762  66.470  1.00  0.00           C  
ATOM   3160  C   MET   204      69.116  68.902  67.458  1.00  0.00           C  
ATOM   3161  O   MET   204      68.321  69.411  68.253  1.00  0.00           O  
ATOM   3162  CB  MET   204      69.081  66.389  66.965  1.00  0.00           C  
ATOM   3163  CG  MET   204      68.631  65.914  68.281  1.00  0.00           C  
ATOM   3164  SD  MET   204      66.829  65.715  68.616  1.00  0.00           S  
ATOM   3165  CE  MET   204      66.530  64.168  67.669  1.00  0.00           C  
ATOM   3166  H   MET   204      69.916  67.276  64.773  1.00  0.00           H  
ATOM   3167  HA  MET   204      67.580  67.920  66.530  1.00  0.00           H  
ATOM   3168  HB2 MET   204      68.682  65.710  66.211  1.00  0.00           H  
ATOM   3169  HB3 MET   204      70.163  66.271  66.901  1.00  0.00           H  
ATOM   3170  HG2 MET   204      69.125  65.011  68.641  1.00  0.00           H  
ATOM   3171  HG3 MET   204      68.925  66.634  69.044  1.00  0.00           H  
ATOM   3172  HE1 MET   204      67.538  63.768  67.558  1.00  0.00           H  
ATOM   3173  HE2 MET   204      65.881  63.436  68.148  1.00  0.00           H  
ATOM   3174  HE3 MET   204      66.070  64.577  66.769  1.00  0.00           H  
ATOM   3175  N   SER   205      70.330  69.347  67.316  1.00  0.00           N  
ATOM   3176  CA  SER   205      70.861  70.432  68.140  1.00  0.00           C  
ATOM   3177  C   SER   205      70.208  71.790  67.901  1.00  0.00           C  
ATOM   3178  O   SER   205      70.064  72.593  68.808  1.00  0.00           O  
ATOM   3179  CB  SER   205      72.345  70.620  67.852  1.00  0.00           C  
ATOM   3180  OG  SER   205      72.945  71.498  68.696  1.00  0.00           O  
ATOM   3181  H   SER   205      70.883  69.045  66.527  1.00  0.00           H  
ATOM   3182  HA  SER   205      70.780  70.307  69.220  1.00  0.00           H  
ATOM   3183  HB2 SER   205      72.953  69.716  67.879  1.00  0.00           H  
ATOM   3184  HB3 SER   205      72.489  70.995  66.838  1.00  0.00           H  
ATOM   3185  HG  SER   205      73.011  71.023  69.527  1.00  0.00           H  
ATOM   3186  N   ASP   206      69.601  72.028  66.694  1.00  0.00           N  
ATOM   3187  CA  ASP   206      68.791  73.231  66.404  1.00  0.00           C  
ATOM   3188  C   ASP   206      67.284  73.140  66.793  1.00  0.00           C  
ATOM   3189  O   ASP   206      66.514  74.092  66.911  1.00  0.00           O  
ATOM   3190  CB  ASP   206      68.861  73.643  64.961  1.00  0.00           C  
ATOM   3191  CG  ASP   206      70.211  74.093  64.368  1.00  0.00           C  
ATOM   3192  OD1 ASP   206      70.308  74.607  63.243  1.00  0.00           O  
ATOM   3193  OD2 ASP   206      71.296  73.729  64.911  1.00  0.00           O1-
ATOM   3194  H   ASP   206      69.568  71.263  66.036  1.00  0.00           H  
ATOM   3195  HA  ASP   206      69.137  74.076  66.999  1.00  0.00           H  
ATOM   3196  HB2 ASP   206      68.576  72.744  64.414  1.00  0.00           H  
ATOM   3197  HB3 ASP   206      68.097  74.363  64.666  1.00  0.00           H  
ATOM   3198  N   SER   207      66.732  71.906  66.832  1.00  0.00           N  
ATOM   3199  CA  SER   207      65.294  71.646  66.975  1.00  0.00           C  
ATOM   3200  C   SER   207      64.661  72.102  68.172  1.00  0.00           C  
ATOM   3201  O   SER   207      63.434  72.205  68.279  1.00  0.00           O  
ATOM   3202  CB  SER   207      65.131  70.047  66.830  1.00  0.00           C  
ATOM   3203  OG  SER   207      65.559  69.381  67.940  1.00  0.00           O  
ATOM   3204  H   SER   207      67.269  71.129  66.472  1.00  0.00           H  
ATOM   3205  HA  SER   207      64.817  72.154  66.137  1.00  0.00           H  
ATOM   3206  HB2 SER   207      64.126  69.711  66.573  1.00  0.00           H  
ATOM   3207  HB3 SER   207      65.682  69.639  65.983  1.00  0.00           H  
ATOM   3208  HG  SER   207      66.518  69.354  67.937  1.00  0.00           H  
ATOM   3209  N   ASP   208      65.434  72.473  69.250  1.00  0.00           N  
ATOM   3210  CA  ASP   208      64.822  73.188  70.445  1.00  0.00           C  
ATOM   3211  C   ASP   208      65.347  74.650  70.472  1.00  0.00           C  
ATOM   3212  O   ASP   208      65.077  75.440  71.444  1.00  0.00           O  
ATOM   3213  CB  ASP   208      65.077  72.431  71.808  1.00  0.00           C  
ATOM   3214  CG  ASP   208      66.516  72.626  72.288  1.00  0.00           C  
ATOM   3215  OD1 ASP   208      67.510  72.688  71.556  1.00  0.00           O  
ATOM   3216  OD2 ASP   208      66.718  72.705  73.525  1.00  0.00           O1-
ATOM   3217  H   ASP   208      66.406  72.240  69.105  1.00  0.00           H  
ATOM   3218  HA  ASP   208      63.748  73.307  70.301  1.00  0.00           H  
ATOM   3219  HB2 ASP   208      64.446  72.883  72.573  1.00  0.00           H  
ATOM   3220  HB3 ASP   208      64.910  71.367  71.639  1.00  0.00           H  
ATOM   3221  N   LYS   209      65.966  75.103  69.429  1.00  0.00           N  
ATOM   3222  CA  LYS   209      66.253  76.538  69.199  1.00  0.00           C  
ATOM   3223  C   LYS   209      65.336  77.194  68.263  1.00  0.00           C  
ATOM   3224  O   LYS   209      65.100  78.396  68.310  1.00  0.00           O  
ATOM   3225  CB  LYS   209      67.736  76.620  68.617  1.00  0.00           C  
ATOM   3226  CG  LYS   209      68.837  75.823  69.428  1.00  0.00           C  
ATOM   3227  CD  LYS   209      68.866  76.179  70.831  1.00  0.00           C  
ATOM   3228  CE  LYS   209      69.959  75.378  71.575  1.00  0.00           C  
ATOM   3229  NZ  LYS   209      69.871  73.899  71.447  1.00  0.00           N1+
ATOM   3230  H   LYS   209      66.210  74.381  68.766  1.00  0.00           H  
ATOM   3231  HA  LYS   209      66.219  77.119  70.120  1.00  0.00           H  
ATOM   3232  HB2 LYS   209      67.834  76.249  67.597  1.00  0.00           H  
ATOM   3233  HB3 LYS   209      68.002  77.677  68.601  1.00  0.00           H  
ATOM   3234  HG2 LYS   209      68.491  74.790  69.464  1.00  0.00           H  
ATOM   3235  HG3 LYS   209      69.792  75.818  68.903  1.00  0.00           H  
ATOM   3236  HD2 LYS   209      69.233  77.205  70.853  1.00  0.00           H  
ATOM   3237  HD3 LYS   209      67.888  76.104  71.307  1.00  0.00           H  
ATOM   3238  HE2 LYS   209      70.948  75.677  71.227  1.00  0.00           H  
ATOM   3239  HE3 LYS   209      69.948  75.593  72.644  1.00  0.00           H  
ATOM   3240  HZ1 LYS   209      70.085  73.605  70.504  1.00  0.00           H  
ATOM   3241  HZ2 LYS   209      70.472  73.464  72.131  1.00  0.00           H  
ATOM   3242  HZ3 LYS   209      68.951  73.607  71.742  1.00  0.00           H  
ATOM   3243  N   VAL   210      64.817  76.399  67.222  1.00  0.00           N  
ATOM   3244  CA  VAL   210      63.898  76.888  66.225  1.00  0.00           C  
ATOM   3245  C   VAL   210      62.750  75.846  65.876  1.00  0.00           C  
ATOM   3246  O   VAL   210      62.859  74.656  66.190  1.00  0.00           O  
ATOM   3247  CB  VAL   210      64.626  77.245  64.935  1.00  0.00           C  
ATOM   3248  CG1 VAL   210      65.203  76.038  64.174  1.00  0.00           C  
ATOM   3249  CG2 VAL   210      63.793  78.127  63.940  1.00  0.00           C  
ATOM   3250  H   VAL   210      65.143  75.455  67.073  1.00  0.00           H  
ATOM   3251  HA  VAL   210      63.484  77.736  66.772  1.00  0.00           H  
ATOM   3252  HB  VAL   210      65.425  77.926  65.232  1.00  0.00           H  
ATOM   3253 HG11 VAL   210      64.374  75.469  63.754  1.00  0.00           H  
ATOM   3254 HG12 VAL   210      65.881  76.442  63.422  1.00  0.00           H  
ATOM   3255 HG13 VAL   210      65.620  75.284  64.841  1.00  0.00           H  
ATOM   3256 HG21 VAL   210      63.252  78.952  64.402  1.00  0.00           H  
ATOM   3257 HG22 VAL   210      64.497  78.522  63.208  1.00  0.00           H  
ATOM   3258 HG23 VAL   210      63.078  77.484  63.427  1.00  0.00           H  
ATOM   3259  N   GLY   211      61.663  76.345  65.207  1.00  0.00           N  
ATOM   3260  CA  GLY   211      60.406  75.569  64.802  1.00  0.00           C  
ATOM   3261  C   GLY   211      59.742  76.389  63.710  1.00  0.00           C  
ATOM   3262  O   GLY   211      59.966  77.534  63.345  1.00  0.00           O  
ATOM   3263  H   GLY   211      61.584  77.319  64.953  1.00  0.00           H  
ATOM   3264  HA2 GLY   211      60.648  74.554  64.487  1.00  0.00           H  
ATOM   3265  HA3 GLY   211      59.839  75.472  65.728  1.00  0.00           H  
ATOM   3266  N   VAL   212      58.925  75.586  62.986  1.00  0.00           N  
ATOM   3267  CA  VAL   212      58.356  76.012  61.720  1.00  0.00           C  
ATOM   3268  C   VAL   212      56.919  75.736  61.662  1.00  0.00           C  
ATOM   3269  O   VAL   212      56.519  74.593  61.920  1.00  0.00           O  
ATOM   3270  CB  VAL   212      59.115  75.392  60.589  1.00  0.00           C  
ATOM   3271  CG1 VAL   212      58.610  75.717  59.151  1.00  0.00           C  
ATOM   3272  CG2 VAL   212      60.644  75.760  60.587  1.00  0.00           C  
ATOM   3273  H   VAL   212      58.906  74.606  63.232  1.00  0.00           H  
ATOM   3274  HA  VAL   212      58.455  77.093  61.624  1.00  0.00           H  
ATOM   3275  HB  VAL   212      59.112  74.321  60.794  1.00  0.00           H  
ATOM   3276 HG11 VAL   212      57.556  75.493  58.984  1.00  0.00           H  
ATOM   3277 HG12 VAL   212      58.783  76.767  58.917  1.00  0.00           H  
ATOM   3278 HG13 VAL   212      59.204  75.191  58.404  1.00  0.00           H  
ATOM   3279 HG21 VAL   212      61.101  75.404  59.663  1.00  0.00           H  
ATOM   3280 HG22 VAL   212      60.736  76.827  60.386  1.00  0.00           H  
ATOM   3281 HG23 VAL   212      61.176  75.465  61.492  1.00  0.00           H  
ATOM   3282  N   PHE   213      56.125  76.694  61.323  1.00  0.00           N  
ATOM   3283  CA  PHE   213      54.643  76.543  61.183  1.00  0.00           C  
ATOM   3284  C   PHE   213      54.099  77.178  59.853  1.00  0.00           C  
ATOM   3285  O   PHE   213      54.792  77.924  59.175  1.00  0.00           O  
ATOM   3286  CB  PHE   213      53.899  77.145  62.416  1.00  0.00           C  
ATOM   3287  CG  PHE   213      54.480  76.727  63.765  1.00  0.00           C  
ATOM   3288  CD1 PHE   213      53.802  75.742  64.426  1.00  0.00           C  
ATOM   3289  CD2 PHE   213      55.678  77.291  64.316  1.00  0.00           C  
ATOM   3290  CE1 PHE   213      54.394  75.146  65.621  1.00  0.00           C  
ATOM   3291  CE2 PHE   213      56.185  76.727  65.550  1.00  0.00           C  
ATOM   3292  CZ  PHE   213      55.551  75.690  66.162  1.00  0.00           C  
ATOM   3293  H   PHE   213      56.507  77.524  60.894  1.00  0.00           H  
ATOM   3294  HA  PHE   213      54.339  75.499  61.107  1.00  0.00           H  
ATOM   3295  HB2 PHE   213      53.898  78.235  62.407  1.00  0.00           H  
ATOM   3296  HB3 PHE   213      52.911  76.690  62.484  1.00  0.00           H  
ATOM   3297  HD1 PHE   213      52.879  75.310  64.068  1.00  0.00           H  
ATOM   3298  HD2 PHE   213      56.114  78.115  63.771  1.00  0.00           H  
ATOM   3299  HE1 PHE   213      53.839  74.351  66.096  1.00  0.00           H  
ATOM   3300  HE2 PHE   213      57.141  77.040  65.942  1.00  0.00           H  
ATOM   3301  HZ  PHE   213      55.927  75.139  67.011  1.00  0.00           H  
ATOM   3302  N   TYR   214      52.813  76.809  59.592  1.00  0.00           N  
ATOM   3303  CA  TYR   214      52.137  77.045  58.313  1.00  0.00           C  
ATOM   3304  C   TYR   214      50.646  77.368  58.589  1.00  0.00           C  
ATOM   3305  O   TYR   214      49.861  76.620  59.275  1.00  0.00           O  
ATOM   3306  CB  TYR   214      52.298  75.872  57.355  1.00  0.00           C  
ATOM   3307  CG  TYR   214      51.797  76.125  55.968  1.00  0.00           C  
ATOM   3308  CD1 TYR   214      52.645  76.785  55.035  1.00  0.00           C  
ATOM   3309  CD2 TYR   214      50.568  75.601  55.536  1.00  0.00           C  
ATOM   3310  CE1 TYR   214      52.270  76.810  53.721  1.00  0.00           C  
ATOM   3311  CE2 TYR   214      50.169  75.692  54.192  1.00  0.00           C  
ATOM   3312  CZ  TYR   214      51.003  76.296  53.225  1.00  0.00           C  
ATOM   3313  OH  TYR   214      50.616  76.436  52.014  1.00  0.00           O  
ATOM   3314  H   TYR   214      52.377  76.193  60.263  1.00  0.00           H  
ATOM   3315  HA  TYR   214      52.528  77.914  57.784  1.00  0.00           H  
ATOM   3316  HB2 TYR   214      53.351  75.603  57.274  1.00  0.00           H  
ATOM   3317  HB3 TYR   214      51.738  75.026  57.752  1.00  0.00           H  
ATOM   3318  HD1 TYR   214      53.598  77.282  55.138  1.00  0.00           H  
ATOM   3319  HD2 TYR   214      49.922  75.139  56.267  1.00  0.00           H  
ATOM   3320  HE1 TYR   214      52.891  77.196  52.926  1.00  0.00           H  
ATOM   3321  HE2 TYR   214      49.252  75.219  53.874  1.00  0.00           H  
ATOM   3322  HH  TYR   214      49.718  76.103  51.941  1.00  0.00           H  
ATOM   3323  N   VAL   215      50.135  78.454  57.984  1.00  0.00           N  
ATOM   3324  CA  VAL   215      48.670  78.780  57.990  1.00  0.00           C  
ATOM   3325  C   VAL   215      47.991  78.190  56.770  1.00  0.00           C  
ATOM   3326  O   VAL   215      48.385  78.539  55.641  1.00  0.00           O  
ATOM   3327  CB  VAL   215      48.376  80.318  57.987  1.00  0.00           C  
ATOM   3328  CG1 VAL   215      46.825  80.638  58.023  1.00  0.00           C  
ATOM   3329  CG2 VAL   215      48.959  81.077  59.206  1.00  0.00           C  
ATOM   3330  H   VAL   215      50.707  78.909  57.288  1.00  0.00           H  
ATOM   3331  HA  VAL   215      48.143  78.369  58.851  1.00  0.00           H  
ATOM   3332  HB  VAL   215      48.896  80.696  57.107  1.00  0.00           H  
ATOM   3333 HG11 VAL   215      46.670  81.613  57.561  1.00  0.00           H  
ATOM   3334 HG12 VAL   215      46.304  79.929  57.380  1.00  0.00           H  
ATOM   3335 HG13 VAL   215      46.404  80.619  59.028  1.00  0.00           H  
ATOM   3336 HG21 VAL   215      50.007  80.789  59.289  1.00  0.00           H  
ATOM   3337 HG22 VAL   215      48.749  82.143  59.289  1.00  0.00           H  
ATOM   3338 HG23 VAL   215      48.534  80.671  60.124  1.00  0.00           H  
ATOM   3339  N   GLU   216      46.887  77.398  56.942  1.00  0.00           N  
ATOM   3340  CA  GLU   216      46.132  76.874  55.869  1.00  0.00           C  
ATOM   3341  C   GLU   216      44.630  76.869  56.077  1.00  0.00           C  
ATOM   3342  O   GLU   216      44.166  76.984  57.193  1.00  0.00           O  
ATOM   3343  CB  GLU   216      46.709  75.466  55.552  1.00  0.00           C  
ATOM   3344  CG  GLU   216      46.534  74.502  56.632  1.00  0.00           C  
ATOM   3345  CD  GLU   216      46.994  73.097  56.218  1.00  0.00           C  
ATOM   3346  OE1 GLU   216      46.096  72.230  56.028  1.00  0.00           O  
ATOM   3347  OE2 GLU   216      48.189  72.856  55.924  1.00  0.00           O1-
ATOM   3348  H   GLU   216      46.703  77.057  57.875  1.00  0.00           H  
ATOM   3349  HA  GLU   216      46.275  77.491  54.982  1.00  0.00           H  
ATOM   3350  HB2 GLU   216      46.358  75.057  54.604  1.00  0.00           H  
ATOM   3351  HB3 GLU   216      47.785  75.560  55.411  1.00  0.00           H  
ATOM   3352  HG2 GLU   216      47.116  74.830  57.493  1.00  0.00           H  
ATOM   3353  HG3 GLU   216      45.465  74.487  56.846  1.00  0.00           H  
ATOM   3354  N   ASN   217      43.819  76.796  54.964  1.00  0.00           N  
ATOM   3355  CA  ASN   217      42.431  76.959  54.910  1.00  0.00           C  
ATOM   3356  C   ASN   217      42.003  78.482  54.979  1.00  0.00           C  
ATOM   3357  O   ASN   217      42.727  79.268  55.588  1.00  0.00           O  
ATOM   3358  CB  ASN   217      41.661  75.961  55.741  1.00  0.00           C  
ATOM   3359  CG  ASN   217      41.710  74.556  55.267  1.00  0.00           C  
ATOM   3360  ND2 ASN   217      41.239  73.639  56.096  1.00  0.00           N  
ATOM   3361  OD1 ASN   217      42.185  74.231  54.138  1.00  0.00           O  
ATOM   3362  H   ASN   217      44.301  76.928  54.086  1.00  0.00           H  
ATOM   3363  HA  ASN   217      42.167  76.732  53.877  1.00  0.00           H  
ATOM   3364  HB2 ASN   217      41.921  76.034  56.797  1.00  0.00           H  
ATOM   3365  HB3 ASN   217      40.616  76.263  55.819  1.00  0.00           H  
ATOM   3366 HD21 ASN   217      41.344  72.714  55.706  1.00  0.00           H  
ATOM   3367 HD22 ASN   217      40.713  73.996  56.881  1.00  0.00           H  
ATOM   3368  N   PRO   218      40.927  78.864  54.323  1.00  0.00           N  
ATOM   3369  CA  PRO   218      40.457  80.308  54.456  1.00  0.00           C  
ATOM   3370  C   PRO   218      40.255  80.907  55.879  1.00  0.00           C  
ATOM   3371  O   PRO   218      39.871  80.180  56.795  1.00  0.00           O  
ATOM   3372  CB  PRO   218      39.289  80.481  53.472  1.00  0.00           C  
ATOM   3373  CG  PRO   218      38.783  79.085  53.315  1.00  0.00           C  
ATOM   3374  CD  PRO   218      39.931  78.103  53.515  1.00  0.00           C  
ATOM   3375  HA  PRO   218      41.267  80.908  54.042  1.00  0.00           H  
ATOM   3376  HB2 PRO   218      38.418  81.006  53.865  1.00  0.00           H  
ATOM   3377  HB3 PRO   218      39.672  80.893  52.538  1.00  0.00           H  
ATOM   3378  HG2 PRO   218      38.029  78.802  54.050  1.00  0.00           H  
ATOM   3379  HG3 PRO   218      38.341  78.972  52.326  1.00  0.00           H  
ATOM   3380  HD2 PRO   218      39.517  77.262  54.070  1.00  0.00           H  
ATOM   3381  HD3 PRO   218      40.315  77.697  52.578  1.00  0.00           H  
ATOM   3382  N   ALA   219      40.464  82.242  56.032  1.00  0.00           N  
ATOM   3383  CA  ALA   219      40.477  82.990  57.292  1.00  0.00           C  
ATOM   3384  C   ALA   219      39.156  82.719  58.077  1.00  0.00           C  
ATOM   3385  O   ALA   219      39.255  82.497  59.310  1.00  0.00           O  
ATOM   3386  CB  ALA   219      40.661  84.431  57.085  1.00  0.00           C  
ATOM   3387  H   ALA   219      40.771  82.693  55.182  1.00  0.00           H  
ATOM   3388  HA  ALA   219      41.264  82.613  57.945  1.00  0.00           H  
ATOM   3389  HB1 ALA   219      40.526  84.916  58.052  1.00  0.00           H  
ATOM   3390  HB2 ALA   219      41.538  84.781  56.541  1.00  0.00           H  
ATOM   3391  HB3 ALA   219      39.811  84.846  56.542  1.00  0.00           H  
ATOM   3392  N   ALA   220      38.062  82.494  57.431  1.00  0.00           N  
ATOM   3393  CA  ALA   220      36.824  81.944  57.978  1.00  0.00           C  
ATOM   3394  C   ALA   220      36.915  80.694  58.875  1.00  0.00           C  
ATOM   3395  O   ALA   220      35.824  80.300  59.434  1.00  0.00           O  
ATOM   3396  CB  ALA   220      36.010  81.610  56.687  1.00  0.00           C  
ATOM   3397  H   ALA   220      38.029  82.687  56.440  1.00  0.00           H  
ATOM   3398  HA  ALA   220      36.178  82.588  58.574  1.00  0.00           H  
ATOM   3399  HB1 ALA   220      35.084  81.178  57.066  1.00  0.00           H  
ATOM   3400  HB2 ALA   220      35.697  82.458  56.077  1.00  0.00           H  
ATOM   3401  HB3 ALA   220      36.588  80.958  56.032  1.00  0.00           H  
ATOM   3402  N   GLY   221      38.028  79.946  58.939  1.00  0.00           N  
ATOM   3403  CA  GLY   221      38.161  78.770  59.849  1.00  0.00           C  
ATOM   3404  C   GLY   221      39.597  78.250  59.849  1.00  0.00           C  
ATOM   3405  O   GLY   221      39.745  77.026  59.878  1.00  0.00           O  
ATOM   3406  H   GLY   221      38.778  80.205  58.314  1.00  0.00           H  
ATOM   3407  HA2 GLY   221      38.102  79.103  60.885  1.00  0.00           H  
ATOM   3408  HA3 GLY   221      37.368  78.028  59.749  1.00  0.00           H  
ATOM   3409  N   GLN   222      40.627  79.130  59.677  1.00  0.00           N  
ATOM   3410  CA  GLN   222      41.967  78.644  59.311  1.00  0.00           C  
ATOM   3411  C   GLN   222      42.542  77.725  60.345  1.00  0.00           C  
ATOM   3412  O   GLN   222      42.313  77.810  61.633  1.00  0.00           O  
ATOM   3413  CB  GLN   222      43.018  79.821  59.107  1.00  0.00           C  
ATOM   3414  CG  GLN   222      43.473  80.498  60.391  1.00  0.00           C  
ATOM   3415  CD  GLN   222      42.455  81.308  61.136  1.00  0.00           C  
ATOM   3416  NE2 GLN   222      42.128  80.894  62.342  1.00  0.00           N  
ATOM   3417  OE1 GLN   222      41.982  82.298  60.648  1.00  0.00           O  
ATOM   3418  H   GLN   222      40.319  80.066  59.455  1.00  0.00           H  
ATOM   3419  HA  GLN   222      41.827  78.075  58.392  1.00  0.00           H  
ATOM   3420  HB2 GLN   222      43.878  79.327  58.654  1.00  0.00           H  
ATOM   3421  HB3 GLN   222      42.641  80.526  58.365  1.00  0.00           H  
ATOM   3422  HG2 GLN   222      43.906  79.815  61.121  1.00  0.00           H  
ATOM   3423  HG3 GLN   222      44.333  81.162  60.311  1.00  0.00           H  
ATOM   3424 HE21 GLN   222      41.304  81.361  62.693  1.00  0.00           H  
ATOM   3425 HE22 GLN   222      42.386  79.966  62.645  1.00  0.00           H  
ATOM   3426  N   ARG   223      43.504  76.893  59.958  1.00  0.00           N  
ATOM   3427  CA  ARG   223      44.274  76.059  60.913  1.00  0.00           C  
ATOM   3428  C   ARG   223      45.699  76.177  60.755  1.00  0.00           C  
ATOM   3429  O   ARG   223      46.105  76.750  59.747  1.00  0.00           O  
ATOM   3430  CB  ARG   223      43.901  74.654  60.657  1.00  0.00           C  
ATOM   3431  CG  ARG   223      44.328  74.049  59.353  1.00  0.00           C  
ATOM   3432  CD  ARG   223      43.572  72.598  59.192  1.00  0.00           C  
ATOM   3433  NE  ARG   223      43.916  72.012  57.884  1.00  0.00           N  
ATOM   3434  CZ  ARG   223      43.275  71.070  57.233  1.00  0.00           C  
ATOM   3435  NH1 ARG   223      42.218  70.422  57.625  1.00  0.00           N1+
ATOM   3436  NH2 ARG   223      43.661  70.660  56.082  1.00  0.00           N  
ATOM   3437  H   ARG   223      43.785  76.990  58.992  1.00  0.00           H  
ATOM   3438  HA  ARG   223      43.943  76.329  61.917  1.00  0.00           H  
ATOM   3439  HB2 ARG   223      44.128  73.975  61.479  1.00  0.00           H  
ATOM   3440  HB3 ARG   223      42.817  74.651  60.772  1.00  0.00           H  
ATOM   3441  HG2 ARG   223      44.007  74.639  58.495  1.00  0.00           H  
ATOM   3442  HG3 ARG   223      45.394  73.845  59.248  1.00  0.00           H  
ATOM   3443  HD2 ARG   223      43.975  71.962  59.980  1.00  0.00           H  
ATOM   3444  HD3 ARG   223      42.521  72.745  59.443  1.00  0.00           H  
ATOM   3445  HE  ARG   223      44.642  72.355  57.271  1.00  0.00           H  
ATOM   3446 HH11 ARG   223      41.660  70.814  58.370  1.00  0.00           H  
ATOM   3447 HH12 ARG   223      41.805  69.752  56.992  1.00  0.00           H  
ATOM   3448 HH21 ARG   223      44.444  71.130  55.651  1.00  0.00           H  
ATOM   3449 HH22 ARG   223      43.165  69.977  55.527  1.00  0.00           H  
ATOM   3450  N   TYR   224      46.510  75.818  61.717  1.00  0.00           N  
ATOM   3451  CA  TYR   224      47.952  76.059  61.997  1.00  0.00           C  
ATOM   3452  C   TYR   224      48.644  74.741  62.226  1.00  0.00           C  
ATOM   3453  O   TYR   224      48.293  74.049  63.107  1.00  0.00           O  
ATOM   3454  CB  TYR   224      48.271  76.981  63.096  1.00  0.00           C  
ATOM   3455  CG  TYR   224      47.476  78.251  63.166  1.00  0.00           C  
ATOM   3456  CD1 TYR   224      47.891  79.495  62.582  1.00  0.00           C  
ATOM   3457  CD2 TYR   224      46.241  78.306  63.917  1.00  0.00           C  
ATOM   3458  CE1 TYR   224      47.019  80.665  62.658  1.00  0.00           C  
ATOM   3459  CE2 TYR   224      45.433  79.410  63.961  1.00  0.00           C  
ATOM   3460  CZ  TYR   224      45.830  80.608  63.389  1.00  0.00           C  
ATOM   3461  OH  TYR   224      45.066  81.765  63.509  1.00  0.00           O  
ATOM   3462  H   TYR   224      46.052  75.174  62.346  1.00  0.00           H  
ATOM   3463  HA  TYR   224      48.236  76.474  61.030  1.00  0.00           H  
ATOM   3464  HB2 TYR   224      47.991  76.521  64.044  1.00  0.00           H  
ATOM   3465  HB3 TYR   224      49.357  77.066  63.134  1.00  0.00           H  
ATOM   3466  HD1 TYR   224      48.871  79.554  62.133  1.00  0.00           H  
ATOM   3467  HD2 TYR   224      45.860  77.516  64.547  1.00  0.00           H  
ATOM   3468  HE1 TYR   224      47.334  81.591  62.201  1.00  0.00           H  
ATOM   3469  HE2 TYR   224      44.554  79.376  64.588  1.00  0.00           H  
ATOM   3470  HH  TYR   224      44.452  81.606  64.229  1.00  0.00           H  
ATOM   3471  N   ILE   225      49.477  74.399  61.225  1.00  0.00           N  
ATOM   3472  CA  ILE   225      50.149  73.048  61.198  1.00  0.00           C  
ATOM   3473  C   ILE   225      51.660  73.249  61.572  1.00  0.00           C  
ATOM   3474  O   ILE   225      52.258  74.216  61.158  1.00  0.00           O  
ATOM   3475  CB  ILE   225      50.009  72.449  59.790  1.00  0.00           C  
ATOM   3476  CG1 ILE   225      48.468  72.335  59.449  1.00  0.00           C  
ATOM   3477  CG2 ILE   225      50.637  71.063  59.687  1.00  0.00           C  
ATOM   3478  CD1 ILE   225      47.538  71.552  60.363  1.00  0.00           C  
ATOM   3479  H   ILE   225      49.561  75.108  60.511  1.00  0.00           H  
ATOM   3480  HA  ILE   225      49.696  72.385  61.935  1.00  0.00           H  
ATOM   3481  HB  ILE   225      50.424  73.112  59.032  1.00  0.00           H  
ATOM   3482 HG12 ILE   225      48.145  73.362  59.281  1.00  0.00           H  
ATOM   3483 HG13 ILE   225      48.503  71.845  58.476  1.00  0.00           H  
ATOM   3484 HG21 ILE   225      50.642  70.694  58.661  1.00  0.00           H  
ATOM   3485 HG22 ILE   225      51.716  71.168  59.795  1.00  0.00           H  
ATOM   3486 HG23 ILE   225      50.221  70.261  60.297  1.00  0.00           H  
ATOM   3487 HD11 ILE   225      47.498  71.969  61.369  1.00  0.00           H  
ATOM   3488 HD12 ILE   225      46.533  71.546  59.941  1.00  0.00           H  
ATOM   3489 HD13 ILE   225      47.739  70.482  60.329  1.00  0.00           H  
ATOM   3490  N   HIE   226      52.174  72.304  62.361  1.00  0.00           N  
ATOM   3491  CA  HIE   226      53.659  72.249  62.650  1.00  0.00           C  
ATOM   3492  C   HIE   226      54.448  71.422  61.557  1.00  0.00           C  
ATOM   3493  O   HIE   226      53.967  70.401  61.049  1.00  0.00           O  
ATOM   3494  CB  HIE   226      53.818  71.538  64.011  1.00  0.00           C  
ATOM   3495  CG  HIE   226      55.236  71.185  64.333  1.00  0.00           C  
ATOM   3496  CD2 HIE   226      56.163  72.174  64.344  1.00  0.00           C  
ATOM   3497  ND1 HIE   226      55.781  69.960  64.455  1.00  0.00           N  
ATOM   3498  CE1 HIE   226      57.089  70.170  64.668  1.00  0.00           C  
ATOM   3499  NE2 HIE   226      57.331  71.466  64.425  1.00  0.00           N  
ATOM   3500  H   HIE   226      51.674  71.523  62.762  1.00  0.00           H  
ATOM   3501  HA  HIE   226      54.002  73.280  62.738  1.00  0.00           H  
ATOM   3502  HB2 HIE   226      53.399  72.042  64.883  1.00  0.00           H  
ATOM   3503  HB3 HIE   226      53.174  70.660  64.072  1.00  0.00           H  
ATOM   3504  HD2 HIE   226      55.993  73.230  64.194  1.00  0.00           H  
ATOM   3505  HE1 HIE   226      57.861  69.428  64.804  1.00  0.00           H  
ATOM   3506  HE2 HIE   226      58.242  71.863  64.246  1.00  0.00           H  
ATOM   3507  N   ILE   227      55.668  71.804  61.166  1.00  0.00           N  
ATOM   3508  CA  ILE   227      56.342  71.288  59.970  1.00  0.00           C  
ATOM   3509  C   ILE   227      57.770  70.866  60.222  1.00  0.00           C  
ATOM   3510  O   ILE   227      58.057  69.743  59.785  1.00  0.00           O  
ATOM   3511  CB  ILE   227      56.295  72.451  58.872  1.00  0.00           C  
ATOM   3512  CG1 ILE   227      54.888  72.826  58.338  1.00  0.00           C  
ATOM   3513  CG2 ILE   227      57.218  72.070  57.705  1.00  0.00           C  
ATOM   3514  CD1 ILE   227      54.168  71.714  57.630  1.00  0.00           C  
ATOM   3515  H   ILE   227      56.059  72.602  61.646  1.00  0.00           H  
ATOM   3516  HA  ILE   227      55.875  70.373  59.606  1.00  0.00           H  
ATOM   3517  HB  ILE   227      56.635  73.360  59.368  1.00  0.00           H  
ATOM   3518 HG12 ILE   227      54.318  73.068  59.235  1.00  0.00           H  
ATOM   3519 HG13 ILE   227      55.052  73.694  57.699  1.00  0.00           H  
ATOM   3520 HG21 ILE   227      56.921  71.118  57.263  1.00  0.00           H  
ATOM   3521 HG22 ILE   227      57.088  72.865  56.971  1.00  0.00           H  
ATOM   3522 HG23 ILE   227      58.252  72.154  58.039  1.00  0.00           H  
ATOM   3523 HD11 ILE   227      53.121  71.905  57.394  1.00  0.00           H  
ATOM   3524 HD12 ILE   227      54.648  71.602  56.658  1.00  0.00           H  
ATOM   3525 HD13 ILE   227      54.280  70.797  58.208  1.00  0.00           H  
ATOM   3526  N   LEU   228      58.631  71.699  60.897  1.00  0.00           N  
ATOM   3527  CA  LEU   228      59.891  71.231  61.455  1.00  0.00           C  
ATOM   3528  C   LEU   228      60.031  71.602  62.919  1.00  0.00           C  
ATOM   3529  O   LEU   228      59.654  72.676  63.388  1.00  0.00           O  
ATOM   3530  CB  LEU   228      61.148  71.796  60.762  1.00  0.00           C  
ATOM   3531  CG  LEU   228      61.299  71.278  59.239  1.00  0.00           C  
ATOM   3532  CD1 LEU   228      62.558  71.961  58.615  1.00  0.00           C  
ATOM   3533  CD2 LEU   228      61.553  69.777  59.116  1.00  0.00           C  
ATOM   3534  H   LEU   228      58.190  72.536  61.250  1.00  0.00           H  
ATOM   3535  HA  LEU   228      59.945  70.146  61.366  1.00  0.00           H  
ATOM   3536  HB2 LEU   228      61.150  72.886  60.764  1.00  0.00           H  
ATOM   3537  HB3 LEU   228      62.059  71.579  61.321  1.00  0.00           H  
ATOM   3538  HG  LEU   228      60.438  71.610  58.659  1.00  0.00           H  
ATOM   3539 HD11 LEU   228      62.274  73.002  58.465  1.00  0.00           H  
ATOM   3540 HD12 LEU   228      63.447  71.953  59.246  1.00  0.00           H  
ATOM   3541 HD13 LEU   228      62.819  71.585  57.626  1.00  0.00           H  
ATOM   3542 HD21 LEU   228      60.670  69.218  59.423  1.00  0.00           H  
ATOM   3543 HD22 LEU   228      61.833  69.525  58.093  1.00  0.00           H  
ATOM   3544 HD23 LEU   228      62.411  69.610  59.768  1.00  0.00           H  
ATOM   3545  N   GLY   229      60.612  70.653  63.675  1.00  0.00           N  
ATOM   3546  CA  GLY   229      60.901  70.868  65.094  1.00  0.00           C  
ATOM   3547  C   GLY   229      61.421  69.560  65.782  1.00  0.00           C  
ATOM   3548  O   GLY   229      61.440  68.473  65.161  1.00  0.00           O  
ATOM   3549  H   GLY   229      61.011  69.789  63.335  1.00  0.00           H  
ATOM   3550  HA2 GLY   229      61.671  71.625  65.250  1.00  0.00           H  
ATOM   3551  HA3 GLY   229      59.991  71.222  65.579  1.00  0.00           H  
ATOM   3552  N   ARG   230      61.608  69.664  67.128  1.00  0.00           N  
ATOM   3553  CA  ARG   230      61.783  68.383  67.889  1.00  0.00           C  
ATOM   3554  C   ARG   230      60.668  67.449  67.614  1.00  0.00           C  
ATOM   3555  O   ARG   230      59.470  67.749  67.562  1.00  0.00           O  
ATOM   3556  CB  ARG   230      62.047  68.691  69.370  1.00  0.00           C  
ATOM   3557  CG  ARG   230      61.081  69.627  70.014  1.00  0.00           C  
ATOM   3558  CD  ARG   230      61.536  70.186  71.401  1.00  0.00           C  
ATOM   3559  NE  ARG   230      62.109  69.128  72.333  1.00  0.00           N  
ATOM   3560  CZ  ARG   230      62.723  69.414  73.468  1.00  0.00           C  
ATOM   3561  NH1 ARG   230      62.837  70.695  73.865  1.00  0.00           N1+
ATOM   3562  NH2 ARG   230      63.283  68.493  74.153  1.00  0.00           N  
ATOM   3563  H   ARG   230      61.592  70.578  67.558  1.00  0.00           H  
ATOM   3564  HA  ARG   230      62.693  67.928  67.497  1.00  0.00           H  
ATOM   3565  HB2 ARG   230      62.015  67.686  69.791  1.00  0.00           H  
ATOM   3566  HB3 ARG   230      63.064  69.070  69.477  1.00  0.00           H  
ATOM   3567  HG2 ARG   230      60.904  70.508  69.396  1.00  0.00           H  
ATOM   3568  HG3 ARG   230      60.135  69.095  70.116  1.00  0.00           H  
ATOM   3569  HD2 ARG   230      62.301  70.925  71.164  1.00  0.00           H  
ATOM   3570  HD3 ARG   230      60.636  70.592  71.861  1.00  0.00           H  
ATOM   3571  HE  ARG   230      61.906  68.184  72.035  1.00  0.00           H  
ATOM   3572 HH11 ARG   230      62.052  71.288  73.638  1.00  0.00           H  
ATOM   3573 HH12 ARG   230      63.433  70.777  74.677  1.00  0.00           H  
ATOM   3574 HH21 ARG   230      63.132  67.533  73.877  1.00  0.00           H  
ATOM   3575 HH22 ARG   230      63.862  68.653  74.965  1.00  0.00           H  
ATOM   3576  N   ARG   231      61.044  66.173  67.464  1.00  0.00           N  
ATOM   3577  CA  ARG   231      60.077  65.074  67.076  1.00  0.00           C  
ATOM   3578  C   ARG   231      59.318  65.257  65.778  1.00  0.00           C  
ATOM   3579  O   ARG   231      58.415  64.453  65.619  1.00  0.00           O  
ATOM   3580  CB  ARG   231      59.116  64.698  68.335  1.00  0.00           C  
ATOM   3581  CG  ARG   231      59.892  64.540  69.575  1.00  0.00           C  
ATOM   3582  CD  ARG   231      58.950  63.943  70.666  1.00  0.00           C  
ATOM   3583  NE  ARG   231      57.756  64.825  70.940  1.00  0.00           N  
ATOM   3584  CZ  ARG   231      56.977  64.703  71.968  1.00  0.00           C  
ATOM   3585  NH1 ARG   231      57.096  63.674  72.803  1.00  0.00           N1+
ATOM   3586  NH2 ARG   231      55.903  65.480  72.114  1.00  0.00           N  
ATOM   3587  H   ARG   231      61.949  65.972  67.865  1.00  0.00           H  
ATOM   3588  HA  ARG   231      60.588  64.139  66.847  1.00  0.00           H  
ATOM   3589  HB2 ARG   231      58.499  65.589  68.456  1.00  0.00           H  
ATOM   3590  HB3 ARG   231      58.452  63.837  68.264  1.00  0.00           H  
ATOM   3591  HG2 ARG   231      60.714  63.854  69.369  1.00  0.00           H  
ATOM   3592  HG3 ARG   231      60.272  65.469  70.002  1.00  0.00           H  
ATOM   3593  HD2 ARG   231      58.535  62.980  70.372  1.00  0.00           H  
ATOM   3594  HD3 ARG   231      59.526  63.715  71.564  1.00  0.00           H  
ATOM   3595  HE  ARG   231      57.614  65.652  70.378  1.00  0.00           H  
ATOM   3596 HH11 ARG   231      57.667  62.886  72.533  1.00  0.00           H  
ATOM   3597 HH12 ARG   231      56.357  63.408  73.437  1.00  0.00           H  
ATOM   3598 HH21 ARG   231      55.692  66.170  71.408  1.00  0.00           H  
ATOM   3599 HH22 ARG   231      55.282  65.459  72.911  1.00  0.00           H  
ATOM   3600  N   LYS   232      59.647  66.246  64.945  1.00  0.00           N  
ATOM   3601  CA  LYS   232      59.361  66.214  63.493  1.00  0.00           C  
ATOM   3602  C   LYS   232      60.494  66.899  62.704  1.00  0.00           C  
ATOM   3603  O   LYS   232      60.366  68.083  62.372  1.00  0.00           O  
ATOM   3604  CB  LYS   232      57.894  66.802  63.132  1.00  0.00           C  
ATOM   3605  CG  LYS   232      57.390  66.662  61.696  1.00  0.00           C  
ATOM   3606  CD  LYS   232      55.994  67.385  61.513  1.00  0.00           C  
ATOM   3607  CE  LYS   232      55.360  67.019  60.133  1.00  0.00           C  
ATOM   3608  NZ  LYS   232      54.234  67.896  59.818  1.00  0.00           N1+
ATOM   3609  H   LYS   232      60.155  67.067  65.244  1.00  0.00           H  
ATOM   3610  HA  LYS   232      59.322  65.161  63.215  1.00  0.00           H  
ATOM   3611  HB2 LYS   232      57.284  66.318  63.894  1.00  0.00           H  
ATOM   3612  HB3 LYS   232      57.872  67.866  63.366  1.00  0.00           H  
ATOM   3613  HG2 LYS   232      58.124  67.194  61.091  1.00  0.00           H  
ATOM   3614  HG3 LYS   232      57.287  65.605  61.450  1.00  0.00           H  
ATOM   3615  HD2 LYS   232      55.356  67.058  62.334  1.00  0.00           H  
ATOM   3616  HD3 LYS   232      56.239  68.447  61.489  1.00  0.00           H  
ATOM   3617  HE2 LYS   232      56.111  67.165  59.357  1.00  0.00           H  
ATOM   3618  HE3 LYS   232      55.060  65.978  60.258  1.00  0.00           H  
ATOM   3619  HZ1 LYS   232      53.949  67.709  58.867  1.00  0.00           H  
ATOM   3620  HZ2 LYS   232      53.506  67.693  60.488  1.00  0.00           H  
ATOM   3621  HZ3 LYS   232      54.384  68.855  60.097  1.00  0.00           H  
ATOM   3622  N   LEU   233      61.659  66.206  62.562  1.00  0.00           N  
ATOM   3623  CA  LEU   233      62.955  66.707  62.022  1.00  0.00           C  
ATOM   3624  C   LEU   233      62.987  66.612  60.547  1.00  0.00           C  
ATOM   3625  O   LEU   233      64.042  66.918  59.959  1.00  0.00           O  
ATOM   3626  CB  LEU   233      64.145  66.021  62.774  1.00  0.00           C  
ATOM   3627  CG  LEU   233      64.463  66.567  64.219  1.00  0.00           C  
ATOM   3628  CD1 LEU   233      63.900  65.710  65.346  1.00  0.00           C  
ATOM   3629  CD2 LEU   233      65.997  66.667  64.440  1.00  0.00           C  
ATOM   3630  H   LEU   233      61.746  65.299  62.999  1.00  0.00           H  
ATOM   3631  HA  LEU   233      62.933  67.777  62.227  1.00  0.00           H  
ATOM   3632  HB2 LEU   233      64.109  64.932  62.798  1.00  0.00           H  
ATOM   3633  HB3 LEU   233      65.024  65.998  62.129  1.00  0.00           H  
ATOM   3634  HG  LEU   233      64.064  67.581  64.244  1.00  0.00           H  
ATOM   3635 HD11 LEU   233      62.814  65.797  65.305  1.00  0.00           H  
ATOM   3636 HD12 LEU   233      64.248  64.699  65.131  1.00  0.00           H  
ATOM   3637 HD13 LEU   233      64.194  66.064  66.334  1.00  0.00           H  
ATOM   3638 HD21 LEU   233      66.246  67.176  65.371  1.00  0.00           H  
ATOM   3639 HD22 LEU   233      66.512  65.710  64.353  1.00  0.00           H  
ATOM   3640 HD23 LEU   233      66.536  67.238  63.684  1.00  0.00           H  
ATOM   3641  N   TYR   234      61.920  66.321  59.878  1.00  0.00           N  
ATOM   3642  CA  TYR   234      61.742  66.272  58.443  1.00  0.00           C  
ATOM   3643  C   TYR   234      60.283  66.249  58.007  1.00  0.00           C  
ATOM   3644  O   TYR   234      59.478  65.753  58.762  1.00  0.00           O  
ATOM   3645  CB  TYR   234      62.423  65.003  57.891  1.00  0.00           C  
ATOM   3646  CG  TYR   234      62.341  63.792  58.720  1.00  0.00           C  
ATOM   3647  CD1 TYR   234      61.209  62.988  58.725  1.00  0.00           C  
ATOM   3648  CD2 TYR   234      63.435  63.371  59.539  1.00  0.00           C  
ATOM   3649  CE1 TYR   234      61.141  61.858  59.473  1.00  0.00           C  
ATOM   3650  CE2 TYR   234      63.413  62.274  60.349  1.00  0.00           C  
ATOM   3651  CZ  TYR   234      62.254  61.504  60.341  1.00  0.00           C  
ATOM   3652  OH  TYR   234      62.183  60.514  61.163  1.00  0.00           O  
ATOM   3653  H   TYR   234      61.024  66.212  60.332  1.00  0.00           H  
ATOM   3654  HA  TYR   234      62.229  67.171  58.064  1.00  0.00           H  
ATOM   3655  HB2 TYR   234      61.937  64.701  56.963  1.00  0.00           H  
ATOM   3656  HB3 TYR   234      63.495  65.188  57.818  1.00  0.00           H  
ATOM   3657  HD1 TYR   234      60.336  63.181  58.119  1.00  0.00           H  
ATOM   3658  HD2 TYR   234      64.274  64.050  59.573  1.00  0.00           H  
ATOM   3659  HE1 TYR   234      60.287  61.200  59.536  1.00  0.00           H  
ATOM   3660  HE2 TYR   234      64.267  62.072  60.977  1.00  0.00           H  
ATOM   3661  HH  TYR   234      62.984  60.111  61.504  1.00  0.00           H  
ATOM   3662  N   HIE   235      59.979  66.683  56.767  1.00  0.00           N  
ATOM   3663  CA  HIE   235      58.688  66.631  56.173  1.00  0.00           C  
ATOM   3664  C   HIE   235      58.663  66.801  54.677  1.00  0.00           C  
ATOM   3665  O   HIE   235      59.459  67.580  54.192  1.00  0.00           O  
ATOM   3666  CB  HIE   235      57.729  67.661  56.813  1.00  0.00           C  
ATOM   3667  CG  HIE   235      56.214  67.410  56.512  1.00  0.00           C  
ATOM   3668  CD2 HIE   235      55.385  68.396  56.021  1.00  0.00           C  
ATOM   3669  ND1 HIE   235      55.487  66.302  56.883  1.00  0.00           N  
ATOM   3670  CE1 HIE   235      54.245  66.515  56.408  1.00  0.00           C  
ATOM   3671  NE2 HIE   235      54.133  67.755  55.891  1.00  0.00           N  
ATOM   3672  H   HIE   235      60.684  67.156  56.220  1.00  0.00           H  
ATOM   3673  HA  HIE   235      58.253  65.653  56.381  1.00  0.00           H  
ATOM   3674  HB2 HIE   235      57.831  67.657  57.898  1.00  0.00           H  
ATOM   3675  HB3 HIE   235      58.004  68.656  56.463  1.00  0.00           H  
ATOM   3676  HD2 HIE   235      55.697  69.373  55.683  1.00  0.00           H  
ATOM   3677  HE1 HIE   235      53.469  65.770  56.312  1.00  0.00           H  
ATOM   3678  HE2 HIE   235      53.273  68.107  55.494  1.00  0.00           H  
ATOM   3679  N   VAL   236      57.756  66.123  53.997  1.00  0.00           N  
ATOM   3680  CA  VAL   236      57.629  66.011  52.574  1.00  0.00           C  
ATOM   3681  C   VAL   236      56.903  67.255  52.004  1.00  0.00           C  
ATOM   3682  O   VAL   236      55.841  67.639  52.471  1.00  0.00           O  
ATOM   3683  CB  VAL   236      56.895  64.740  52.063  1.00  0.00           C  
ATOM   3684  CG1 VAL   236      55.486  64.689  52.587  1.00  0.00           C  
ATOM   3685  CG2 VAL   236      56.778  64.684  50.479  1.00  0.00           C  
ATOM   3686  H   VAL   236      57.051  65.786  54.636  1.00  0.00           H  
ATOM   3687  HA  VAL   236      58.597  65.930  52.079  1.00  0.00           H  
ATOM   3688  HB  VAL   236      57.416  63.814  52.307  1.00  0.00           H  
ATOM   3689 HG11 VAL   236      54.873  63.966  52.049  1.00  0.00           H  
ATOM   3690 HG12 VAL   236      55.581  64.648  53.672  1.00  0.00           H  
ATOM   3691 HG13 VAL   236      54.869  65.545  52.316  1.00  0.00           H  
ATOM   3692 HG21 VAL   236      56.198  65.514  50.076  1.00  0.00           H  
ATOM   3693 HG22 VAL   236      57.721  64.882  49.969  1.00  0.00           H  
ATOM   3694 HG23 VAL   236      56.359  63.752  50.102  1.00  0.00           H  
ATOM   3695  N   VAL   237      57.481  67.949  51.055  1.00  0.00           N  
ATOM   3696  CA  VAL   237      56.863  69.161  50.391  1.00  0.00           C  
ATOM   3697  C   VAL   237      55.554  68.876  49.646  1.00  0.00           C  
ATOM   3698  O   VAL   237      55.534  68.062  48.751  1.00  0.00           O  
ATOM   3699  CB  VAL   237      57.853  69.880  49.525  1.00  0.00           C  
ATOM   3700  CG1 VAL   237      57.260  71.154  49.043  1.00  0.00           C  
ATOM   3701  CG2 VAL   237      58.999  70.409  50.377  1.00  0.00           C  
ATOM   3702  H   VAL   237      58.269  67.485  50.626  1.00  0.00           H  
ATOM   3703  HA  VAL   237      56.575  69.834  51.198  1.00  0.00           H  
ATOM   3704  HB  VAL   237      58.261  69.312  48.689  1.00  0.00           H  
ATOM   3705 HG11 VAL   237      58.037  71.710  48.519  1.00  0.00           H  
ATOM   3706 HG12 VAL   237      56.447  71.003  48.333  1.00  0.00           H  
ATOM   3707 HG13 VAL   237      56.994  71.763  49.908  1.00  0.00           H  
ATOM   3708 HG21 VAL   237      58.717  70.942  51.285  1.00  0.00           H  
ATOM   3709 HG22 VAL   237      59.543  69.502  50.639  1.00  0.00           H  
ATOM   3710 HG23 VAL   237      59.692  71.000  49.779  1.00  0.00           H  
ATOM   3711  N   LYS   238      54.517  69.714  49.921  1.00  0.00           N  
ATOM   3712  CA  LYS   238      53.311  69.794  49.051  1.00  0.00           C  
ATOM   3713  C   LYS   238      53.677  70.345  47.693  1.00  0.00           C  
ATOM   3714  O   LYS   238      54.019  71.504  47.568  1.00  0.00           O  
ATOM   3715  CB  LYS   238      52.306  70.621  49.824  1.00  0.00           C  
ATOM   3716  CG  LYS   238      51.047  70.773  48.979  1.00  0.00           C  
ATOM   3717  CD  LYS   238      49.853  71.333  49.761  1.00  0.00           C  
ATOM   3718  CE  LYS   238      49.016  70.208  50.537  1.00  0.00           C  
ATOM   3719  NZ  LYS   238      48.011  70.719  51.435  1.00  0.00           N1+
ATOM   3720  H   LYS   238      54.674  70.380  50.664  1.00  0.00           H  
ATOM   3721  HA  LYS   238      53.036  68.761  48.841  1.00  0.00           H  
ATOM   3722  HB2 LYS   238      52.003  70.012  50.675  1.00  0.00           H  
ATOM   3723  HB3 LYS   238      52.685  71.601  50.114  1.00  0.00           H  
ATOM   3724  HG2 LYS   238      51.307  71.444  48.160  1.00  0.00           H  
ATOM   3725  HG3 LYS   238      50.684  69.827  48.578  1.00  0.00           H  
ATOM   3726  HD2 LYS   238      50.247  72.075  50.454  1.00  0.00           H  
ATOM   3727  HD3 LYS   238      49.251  71.721  48.938  1.00  0.00           H  
ATOM   3728  HE2 LYS   238      48.688  69.513  49.764  1.00  0.00           H  
ATOM   3729  HE3 LYS   238      49.732  69.666  51.156  1.00  0.00           H  
ATOM   3730  HZ1 LYS   238      47.361  71.354  50.996  1.00  0.00           H  
ATOM   3731  HZ2 LYS   238      47.446  70.012  51.883  1.00  0.00           H  
ATOM   3732  HZ3 LYS   238      48.383  71.215  52.232  1.00  0.00           H  
ATOM   3733  N   TYR   239      53.645  69.567  46.587  1.00  0.00           N  
ATOM   3734  CA  TYR   239      53.933  69.977  45.219  1.00  0.00           C  
ATOM   3735  C   TYR   239      52.659  70.690  44.626  1.00  0.00           C  
ATOM   3736  O   TYR   239      51.528  70.264  44.780  1.00  0.00           O  
ATOM   3737  CB  TYR   239      54.575  68.782  44.429  1.00  0.00           C  
ATOM   3738  CG  TYR   239      55.318  69.195  43.075  1.00  0.00           C  
ATOM   3739  CD1 TYR   239      56.644  69.563  43.067  1.00  0.00           C  
ATOM   3740  CD2 TYR   239      54.535  69.293  41.853  1.00  0.00           C  
ATOM   3741  CE1 TYR   239      57.229  69.923  41.825  1.00  0.00           C  
ATOM   3742  CE2 TYR   239      55.152  69.559  40.647  1.00  0.00           C  
ATOM   3743  CZ  TYR   239      56.518  69.925  40.684  1.00  0.00           C  
ATOM   3744  OH  TYR   239      57.134  70.345  39.518  1.00  0.00           O  
ATOM   3745  H   TYR   239      53.422  68.582  46.566  1.00  0.00           H  
ATOM   3746  HA  TYR   239      54.707  70.719  45.419  1.00  0.00           H  
ATOM   3747  HB2 TYR   239      55.301  68.191  44.987  1.00  0.00           H  
ATOM   3748  HB3 TYR   239      53.726  68.144  44.184  1.00  0.00           H  
ATOM   3749  HD1 TYR   239      57.304  69.465  43.916  1.00  0.00           H  
ATOM   3750  HD2 TYR   239      53.509  68.959  41.863  1.00  0.00           H  
ATOM   3751  HE1 TYR   239      58.288  70.136  41.820  1.00  0.00           H  
ATOM   3752  HE2 TYR   239      54.659  69.576  39.686  1.00  0.00           H  
ATOM   3753  HH  TYR   239      56.554  70.135  38.782  1.00  0.00           H  
ATOM   3754  N   THR   240      52.955  71.641  43.786  1.00  0.00           N  
ATOM   3755  CA  THR   240      52.308  72.225  42.664  1.00  0.00           C  
ATOM   3756  C   THR   240      53.284  72.420  41.528  1.00  0.00           C  
ATOM   3757  O   THR   240      54.461  72.778  41.749  1.00  0.00           O  
ATOM   3758  CB  THR   240      51.544  73.509  42.998  1.00  0.00           C  
ATOM   3759  CG2 THR   240      51.131  74.281  41.734  1.00  0.00           C  
ATOM   3760  OG1 THR   240      50.360  73.254  43.697  1.00  0.00           O  
ATOM   3761  H   THR   240      53.950  71.814  43.793  1.00  0.00           H  
ATOM   3762  HA  THR   240      51.575  71.496  42.316  1.00  0.00           H  
ATOM   3763  HB  THR   240      52.212  74.149  43.573  1.00  0.00           H  
ATOM   3764  HG1 THR   240      50.535  72.707  44.466  1.00  0.00           H  
ATOM   3765 HG21 THR   240      50.689  75.215  42.078  1.00  0.00           H  
ATOM   3766 HG22 THR   240      52.006  74.583  41.158  1.00  0.00           H  
ATOM   3767 HG23 THR   240      50.383  73.675  41.222  1.00  0.00           H  
ATOM   3768  N   GLY   241      52.858  72.067  40.256  1.00  0.00           N  
ATOM   3769  CA  GLY   241      53.586  72.293  39.042  1.00  0.00           C  
ATOM   3770  C   GLY   241      53.755  73.732  38.568  1.00  0.00           C  
ATOM   3771  O   GLY   241      53.391  74.707  39.193  1.00  0.00           O  
ATOM   3772  H   GLY   241      51.925  71.701  40.137  1.00  0.00           H  
ATOM   3773  HA2 GLY   241      54.592  71.895  39.175  1.00  0.00           H  
ATOM   3774  HA3 GLY   241      53.060  71.762  38.249  1.00  0.00           H  
ATOM   3775  N   GLY   242      54.429  73.913  37.425  1.00  0.00           N  
ATOM   3776  CA  GLY   242      54.668  75.158  36.868  1.00  0.00           C  
ATOM   3777  C   GLY   242      55.701  75.838  37.758  1.00  0.00           C  
ATOM   3778  O   GLY   242      56.625  75.194  38.251  1.00  0.00           O  
ATOM   3779  H   GLY   242      54.955  73.115  37.097  1.00  0.00           H  
ATOM   3780  HA2 GLY   242      55.147  75.120  35.890  1.00  0.00           H  
ATOM   3781  HA3 GLY   242      53.718  75.687  36.787  1.00  0.00           H  
ATOM   3782  N   SER   243      55.643  77.155  37.791  1.00  0.00           N  
ATOM   3783  CA  SER   243      56.278  77.958  38.908  1.00  0.00           C  
ATOM   3784  C   SER   243      55.256  78.224  40.043  1.00  0.00           C  
ATOM   3785  O   SER   243      54.072  78.488  39.834  1.00  0.00           O  
ATOM   3786  CB  SER   243      56.622  79.370  38.314  1.00  0.00           C  
ATOM   3787  OG  SER   243      57.458  80.193  39.207  1.00  0.00           O  
ATOM   3788  H   SER   243      54.921  77.595  37.239  1.00  0.00           H  
ATOM   3789  HA  SER   243      57.149  77.518  39.394  1.00  0.00           H  
ATOM   3790  HB2 SER   243      57.025  79.218  37.312  1.00  0.00           H  
ATOM   3791  HB3 SER   243      55.652  79.845  38.168  1.00  0.00           H  
ATOM   3792  HG  SER   243      57.947  80.800  38.646  1.00  0.00           H  
ATOM   3793  N   ALA   244      55.741  77.862  41.248  1.00  0.00           N  
ATOM   3794  CA  ALA   244      54.917  77.771  42.413  1.00  0.00           C  
ATOM   3795  C   ALA   244      55.628  78.242  43.728  1.00  0.00           C  
ATOM   3796  O   ALA   244      56.821  78.377  43.695  1.00  0.00           O  
ATOM   3797  CB  ALA   244      54.511  76.288  42.496  1.00  0.00           C  
ATOM   3798  H   ALA   244      56.674  77.495  41.368  1.00  0.00           H  
ATOM   3799  HA  ALA   244      54.016  78.357  42.228  1.00  0.00           H  
ATOM   3800  HB1 ALA   244      53.775  76.251  43.300  1.00  0.00           H  
ATOM   3801  HB2 ALA   244      54.051  75.982  41.557  1.00  0.00           H  
ATOM   3802  HB3 ALA   244      55.419  75.704  42.643  1.00  0.00           H  
ATOM   3803  N   GLU   245      54.946  78.285  44.866  1.00  0.00           N  
ATOM   3804  CA  GLU   245      55.407  78.895  46.097  1.00  0.00           C  
ATOM   3805  C   GLU   245      54.540  78.522  47.362  1.00  0.00           C  
ATOM   3806  O   GLU   245      53.303  78.376  47.336  1.00  0.00           O  
ATOM   3807  CB  GLU   245      55.521  80.410  45.930  1.00  0.00           C  
ATOM   3808  CG  GLU   245      54.262  81.161  45.587  1.00  0.00           C  
ATOM   3809  CD  GLU   245      54.445  82.733  45.833  1.00  0.00           C  
ATOM   3810  OE1 GLU   245      55.510  83.239  45.413  1.00  0.00           O  
ATOM   3811  OE2 GLU   245      53.506  83.369  46.350  1.00  0.00           O1-
ATOM   3812  H   GLU   245      53.949  78.292  44.705  1.00  0.00           H  
ATOM   3813  HA  GLU   245      56.377  78.428  46.266  1.00  0.00           H  
ATOM   3814  HB2 GLU   245      55.860  80.747  46.910  1.00  0.00           H  
ATOM   3815  HB3 GLU   245      56.386  80.570  45.286  1.00  0.00           H  
ATOM   3816  HG2 GLU   245      53.983  80.981  44.549  1.00  0.00           H  
ATOM   3817  HG3 GLU   245      53.464  80.729  46.191  1.00  0.00           H  
ATOM   3818  N   LEU   246      55.237  78.355  48.492  1.00  0.00           N  
ATOM   3819  CA  LEU   246      54.730  78.142  49.863  1.00  0.00           C  
ATOM   3820  C   LEU   246      55.323  79.112  50.938  1.00  0.00           C  
ATOM   3821  O   LEU   246      56.524  78.963  51.066  1.00  0.00           O  
ATOM   3822  CB  LEU   246      55.010  76.741  50.279  1.00  0.00           C  
ATOM   3823  CG  LEU   246      54.441  75.627  49.266  1.00  0.00           C  
ATOM   3824  CD1 LEU   246      54.970  74.189  49.527  1.00  0.00           C  
ATOM   3825  CD2 LEU   246      52.898  75.528  49.275  1.00  0.00           C  
ATOM   3826  H   LEU   246      56.247  78.378  48.502  1.00  0.00           H  
ATOM   3827  HA  LEU   246      53.643  78.211  49.819  1.00  0.00           H  
ATOM   3828  HB2 LEU   246      56.097  76.659  50.287  1.00  0.00           H  
ATOM   3829  HB3 LEU   246      54.400  76.580  51.168  1.00  0.00           H  
ATOM   3830  HG  LEU   246      54.792  75.763  48.243  1.00  0.00           H  
ATOM   3831 HD11 LEU   246      56.042  74.198  49.327  1.00  0.00           H  
ATOM   3832 HD12 LEU   246      54.795  73.801  50.530  1.00  0.00           H  
ATOM   3833 HD13 LEU   246      54.608  73.516  48.750  1.00  0.00           H  
ATOM   3834 HD21 LEU   246      52.600  76.553  49.056  1.00  0.00           H  
ATOM   3835 HD22 LEU   246      52.717  74.904  48.399  1.00  0.00           H  
ATOM   3836 HD23 LEU   246      52.526  75.115  50.213  1.00  0.00           H  
ATOM   3837  N   LEU   247      54.526  79.876  51.602  1.00  0.00           N  
ATOM   3838  CA  LEU   247      55.013  80.629  52.707  1.00  0.00           C  
ATOM   3839  C   LEU   247      54.816  79.945  54.058  1.00  0.00           C  
ATOM   3840  O   LEU   247      53.762  79.661  54.541  1.00  0.00           O  
ATOM   3841  CB  LEU   247      54.261  82.026  52.726  1.00  0.00           C  
ATOM   3842  CG  LEU   247      54.786  82.958  53.956  1.00  0.00           C  
ATOM   3843  CD1 LEU   247      55.154  84.318  53.355  1.00  0.00           C  
ATOM   3844  CD2 LEU   247      53.710  83.213  55.015  1.00  0.00           C  
ATOM   3845  H   LEU   247      53.535  79.871  51.407  1.00  0.00           H  
ATOM   3846  HA  LEU   247      56.081  80.738  52.517  1.00  0.00           H  
ATOM   3847  HB2 LEU   247      54.540  82.525  51.798  1.00  0.00           H  
ATOM   3848  HB3 LEU   247      53.200  81.796  52.828  1.00  0.00           H  
ATOM   3849  HG  LEU   247      55.702  82.569  54.402  1.00  0.00           H  
ATOM   3850 HD11 LEU   247      55.992  84.229  52.663  1.00  0.00           H  
ATOM   3851 HD12 LEU   247      54.295  84.663  52.780  1.00  0.00           H  
ATOM   3852 HD13 LEU   247      55.488  85.006  54.132  1.00  0.00           H  
ATOM   3853 HD21 LEU   247      52.860  83.578  54.439  1.00  0.00           H  
ATOM   3854 HD22 LEU   247      53.452  82.342  55.618  1.00  0.00           H  
ATOM   3855 HD23 LEU   247      54.104  83.976  55.686  1.00  0.00           H  
ATOM   3856  N   PHE   248      55.922  79.755  54.784  1.00  0.00           N  
ATOM   3857  CA  PHE   248      56.018  79.290  56.212  1.00  0.00           C  
ATOM   3858  C   PHE   248      56.375  80.498  57.031  1.00  0.00           C  
ATOM   3859  O   PHE   248      57.010  81.485  56.640  1.00  0.00           O  
ATOM   3860  CB  PHE   248      57.103  78.207  56.202  1.00  0.00           C  
ATOM   3861  CG  PHE   248      56.971  77.137  55.215  1.00  0.00           C  
ATOM   3862  CD1 PHE   248      56.246  75.915  55.426  1.00  0.00           C  
ATOM   3863  CD2 PHE   248      57.714  77.176  53.949  1.00  0.00           C  
ATOM   3864  CE1 PHE   248      56.108  74.960  54.346  1.00  0.00           C  
ATOM   3865  CE2 PHE   248      57.592  76.229  52.956  1.00  0.00           C  
ATOM   3866  CZ  PHE   248      56.761  75.122  53.190  1.00  0.00           C  
ATOM   3867  H   PHE   248      56.790  80.089  54.391  1.00  0.00           H  
ATOM   3868  HA  PHE   248      55.070  78.848  56.520  1.00  0.00           H  
ATOM   3869  HB2 PHE   248      58.063  78.720  56.143  1.00  0.00           H  
ATOM   3870  HB3 PHE   248      57.071  77.696  57.164  1.00  0.00           H  
ATOM   3871  HD1 PHE   248      55.677  75.772  56.333  1.00  0.00           H  
ATOM   3872  HD2 PHE   248      58.342  78.046  53.822  1.00  0.00           H  
ATOM   3873  HE1 PHE   248      55.427  74.170  54.628  1.00  0.00           H  
ATOM   3874  HE2 PHE   248      58.166  76.234  52.041  1.00  0.00           H  
ATOM   3875  HZ  PHE   248      56.632  74.451  52.354  1.00  0.00           H  
ATOM   3876  N   PHE   249      55.957  80.425  58.276  1.00  0.00           N  
ATOM   3877  CA  PHE   249      56.395  81.219  59.405  1.00  0.00           C  
ATOM   3878  C   PHE   249      57.470  80.483  60.193  1.00  0.00           C  
ATOM   3879  O   PHE   249      57.381  79.207  60.226  1.00  0.00           O  
ATOM   3880  CB  PHE   249      55.267  81.621  60.322  1.00  0.00           C  
ATOM   3881  CG  PHE   249      54.358  82.655  59.669  1.00  0.00           C  
ATOM   3882  CD1 PHE   249      53.218  82.304  58.927  1.00  0.00           C  
ATOM   3883  CD2 PHE   249      54.698  84.021  59.784  1.00  0.00           C  
ATOM   3884  CE1 PHE   249      52.502  83.338  58.283  1.00  0.00           C  
ATOM   3885  CE2 PHE   249      53.892  85.026  59.237  1.00  0.00           C  
ATOM   3886  CZ  PHE   249      52.807  84.729  58.490  1.00  0.00           C  
ATOM   3887  H   PHE   249      55.563  79.526  58.511  1.00  0.00           H  
ATOM   3888  HA  PHE   249      56.900  82.120  59.057  1.00  0.00           H  
ATOM   3889  HB2 PHE   249      54.729  80.721  60.620  1.00  0.00           H  
ATOM   3890  HB3 PHE   249      55.674  82.009  61.256  1.00  0.00           H  
ATOM   3891  HD1 PHE   249      53.067  81.240  58.820  1.00  0.00           H  
ATOM   3892  HD2 PHE   249      55.605  84.329  60.284  1.00  0.00           H  
ATOM   3893  HE1 PHE   249      51.674  83.009  57.673  1.00  0.00           H  
ATOM   3894  HE2 PHE   249      54.248  86.044  59.302  1.00  0.00           H  
ATOM   3895  HZ  PHE   249      52.101  85.480  58.165  1.00  0.00           H  
ATOM   3896  N   VAL   250      58.399  81.166  60.837  1.00  0.00           N  
ATOM   3897  CA  VAL   250      59.580  80.688  61.482  1.00  0.00           C  
ATOM   3898  C   VAL   250      59.848  81.193  62.892  1.00  0.00           C  
ATOM   3899  O   VAL   250      60.060  82.375  63.007  1.00  0.00           O  
ATOM   3900  CB  VAL   250      60.860  80.793  60.553  1.00  0.00           C  
ATOM   3901  CG1 VAL   250      62.205  80.363  61.179  1.00  0.00           C  
ATOM   3902  CG2 VAL   250      60.663  80.085  59.187  1.00  0.00           C  
ATOM   3903  H   VAL   250      58.360  82.175  60.860  1.00  0.00           H  
ATOM   3904  HA  VAL   250      59.515  79.611  61.630  1.00  0.00           H  
ATOM   3905  HB  VAL   250      61.099  81.844  60.389  1.00  0.00           H  
ATOM   3906 HG11 VAL   250      62.974  80.416  60.408  1.00  0.00           H  
ATOM   3907 HG12 VAL   250      62.445  81.013  62.021  1.00  0.00           H  
ATOM   3908 HG13 VAL   250      62.090  79.335  61.523  1.00  0.00           H  
ATOM   3909 HG21 VAL   250      59.920  80.606  58.583  1.00  0.00           H  
ATOM   3910 HG22 VAL   250      61.573  79.921  58.610  1.00  0.00           H  
ATOM   3911 HG23 VAL   250      60.277  79.090  59.407  1.00  0.00           H  
ATOM   3912  N   GLU   251      59.801  80.291  63.890  1.00  0.00           N  
ATOM   3913  CA  GLU   251      59.863  80.796  65.301  1.00  0.00           C  
ATOM   3914  C   GLU   251      61.176  80.438  66.083  1.00  0.00           C  
ATOM   3915  O   GLU   251      61.429  79.283  66.408  1.00  0.00           O  
ATOM   3916  CB  GLU   251      58.622  80.300  66.016  1.00  0.00           C  
ATOM   3917  CG  GLU   251      58.377  80.502  67.460  1.00  0.00           C  
ATOM   3918  CD  GLU   251      57.032  80.000  68.004  1.00  0.00           C  
ATOM   3919  OE1 GLU   251      56.688  78.789  67.950  1.00  0.00           O  
ATOM   3920  OE2 GLU   251      56.339  80.767  68.794  1.00  0.00           O1-
ATOM   3921  H   GLU   251      59.839  79.292  63.742  1.00  0.00           H  
ATOM   3922  HA  GLU   251      59.834  81.884  65.355  1.00  0.00           H  
ATOM   3923  HB2 GLU   251      57.724  80.595  65.473  1.00  0.00           H  
ATOM   3924  HB3 GLU   251      58.729  79.222  65.898  1.00  0.00           H  
ATOM   3925  HG2 GLU   251      59.130  80.056  68.110  1.00  0.00           H  
ATOM   3926  HG3 GLU   251      58.542  81.562  67.653  1.00  0.00           H  
ATOM   3927  N   GLY   252      62.003  81.473  66.449  1.00  0.00           N  
ATOM   3928  CA  GLY   252      63.006  81.274  67.515  1.00  0.00           C  
ATOM   3929  C   GLY   252      62.484  80.876  68.944  1.00  0.00           C  
ATOM   3930  O   GLY   252      61.435  81.465  69.424  1.00  0.00           O  
ATOM   3931  H   GLY   252      61.721  82.376  66.095  1.00  0.00           H  
ATOM   3932  HA2 GLY   252      63.762  80.593  67.125  1.00  0.00           H  
ATOM   3933  HA3 GLY   252      63.474  82.251  67.643  1.00  0.00           H  
ATOM   3934  N   LEU   253      63.023  79.861  69.539  1.00  0.00           N  
ATOM   3935  CA  LEU   253      62.472  79.212  70.754  1.00  0.00           C  
ATOM   3936  C   LEU   253      63.148  79.712  72.026  1.00  0.00           C  
ATOM   3937  O   LEU   253      62.436  79.830  73.039  1.00  0.00           O  
ATOM   3938  CB  LEU   253      62.323  77.736  70.659  1.00  0.00           C  
ATOM   3939  CG  LEU   253      61.522  77.225  69.484  1.00  0.00           C  
ATOM   3940  CD1 LEU   253      61.585  75.659  69.337  1.00  0.00           C  
ATOM   3941  CD2 LEU   253      60.008  77.632  69.628  1.00  0.00           C  
ATOM   3942  H   LEU   253      63.813  79.431  69.081  1.00  0.00           H  
ATOM   3943  HA  LEU   253      61.493  79.663  70.919  1.00  0.00           H  
ATOM   3944  HB2 LEU   253      63.286  77.337  70.340  1.00  0.00           H  
ATOM   3945  HB3 LEU   253      61.839  77.331  71.548  1.00  0.00           H  
ATOM   3946  HG  LEU   253      61.839  77.617  68.517  1.00  0.00           H  
ATOM   3947 HD11 LEU   253      61.066  75.355  68.427  1.00  0.00           H  
ATOM   3948 HD12 LEU   253      62.637  75.430  69.172  1.00  0.00           H  
ATOM   3949 HD13 LEU   253      61.097  75.254  70.224  1.00  0.00           H  
ATOM   3950 HD21 LEU   253      59.910  78.715  69.705  1.00  0.00           H  
ATOM   3951 HD22 LEU   253      59.511  77.218  68.750  1.00  0.00           H  
ATOM   3952 HD23 LEU   253      59.554  77.212  70.526  1.00  0.00           H  
ATOM   3953  N   CYS   254      64.386  80.180  72.017  1.00  0.00           N  
ATOM   3954  CA  CYS   254      65.091  80.451  73.325  1.00  0.00           C  
ATOM   3955  C   CYS   254      66.289  81.426  73.135  1.00  0.00           C  
ATOM   3956  O   CYS   254      66.849  81.479  72.080  1.00  0.00           O  
ATOM   3957  CB  CYS   254      65.543  79.119  73.887  1.00  0.00           C  
ATOM   3958  SG  CYS   254      66.851  78.322  72.962  1.00  0.00           S  
ATOM   3959  H   CYS   254      64.893  80.253  71.146  1.00  0.00           H  
ATOM   3960  HA  CYS   254      64.514  80.954  74.101  1.00  0.00           H  
ATOM   3961  HB2 CYS   254      65.809  79.187  74.942  1.00  0.00           H  
ATOM   3962  HB3 CYS   254      64.675  78.496  74.103  1.00  0.00           H  
ATOM   3963  HG  CYS   254      67.726  79.286  72.664  1.00  0.00           H  
ATOM   3964  N   PHE   255      66.719  82.077  74.206  1.00  0.00           N  
ATOM   3965  CA  PHE   255      67.933  82.936  74.234  1.00  0.00           C  
ATOM   3966  C   PHE   255      69.358  82.246  74.317  1.00  0.00           C  
ATOM   3967  O   PHE   255      69.420  81.123  74.888  1.00  0.00           O  
ATOM   3968  CB  PHE   255      67.753  83.997  75.337  1.00  0.00           C  
ATOM   3969  CG  PHE   255      66.662  85.051  75.131  1.00  0.00           C  
ATOM   3970  CD1 PHE   255      66.986  86.261  74.534  1.00  0.00           C  
ATOM   3971  CD2 PHE   255      65.339  84.834  75.544  1.00  0.00           C  
ATOM   3972  CE1 PHE   255      66.027  87.278  74.366  1.00  0.00           C  
ATOM   3973  CE2 PHE   255      64.338  85.815  75.358  1.00  0.00           C  
ATOM   3974  CZ  PHE   255      64.746  87.120  74.845  1.00  0.00           C  
ATOM   3975  H   PHE   255      66.257  81.890  75.084  1.00  0.00           H  
ATOM   3976  HA  PHE   255      67.920  83.431  73.263  1.00  0.00           H  
ATOM   3977  HB2 PHE   255      67.551  83.581  76.324  1.00  0.00           H  
ATOM   3978  HB3 PHE   255      68.733  84.473  75.363  1.00  0.00           H  
ATOM   3979  HD1 PHE   255      67.992  86.398  74.167  1.00  0.00           H  
ATOM   3980  HD2 PHE   255      65.087  83.877  75.978  1.00  0.00           H  
ATOM   3981  HE1 PHE   255      66.374  88.231  73.993  1.00  0.00           H  
ATOM   3982  HE2 PHE   255      63.334  85.560  75.665  1.00  0.00           H  
ATOM   3983  HZ  PHE   255      63.967  87.839  74.640  1.00  0.00           H  
ATOM   3984  N   PRO   256      70.400  82.884  73.836  1.00  0.00           N  
ATOM   3985  CA  PRO   256      71.744  82.346  73.884  1.00  0.00           C  
ATOM   3986  C   PRO   256      72.232  81.878  75.348  1.00  0.00           C  
ATOM   3987  O   PRO   256      71.585  82.216  76.341  1.00  0.00           O  
ATOM   3988  CB  PRO   256      72.692  83.458  73.370  1.00  0.00           C  
ATOM   3989  CG  PRO   256      71.781  84.238  72.356  1.00  0.00           C  
ATOM   3990  CD  PRO   256      70.482  84.176  73.093  1.00  0.00           C  
ATOM   3991  HA  PRO   256      71.843  81.463  73.252  1.00  0.00           H  
ATOM   3992  HB2 PRO   256      72.964  84.072  74.228  1.00  0.00           H  
ATOM   3993  HB3 PRO   256      73.485  82.951  72.819  1.00  0.00           H  
ATOM   3994  HG2 PRO   256      72.141  85.263  72.273  1.00  0.00           H  
ATOM   3995  HG3 PRO   256      71.693  83.712  71.405  1.00  0.00           H  
ATOM   3996  HD2 PRO   256      70.352  84.934  73.865  1.00  0.00           H  
ATOM   3997  HD3 PRO   256      69.655  84.163  72.383  1.00  0.00           H  
ATOM   3998  N   ASP   257      73.209  80.968  75.370  1.00  0.00           N  
ATOM   3999  CA  ASP   257      73.765  80.309  76.575  1.00  0.00           C  
ATOM   4000  C   ASP   257      75.181  79.831  76.347  1.00  0.00           C  
ATOM   4001  O   ASP   257      75.684  79.953  75.209  1.00  0.00           O  
ATOM   4002  CB  ASP   257      72.853  79.100  76.880  1.00  0.00           C  
ATOM   4003  CG  ASP   257      72.800  78.657  78.338  1.00  0.00           C  
ATOM   4004  OD1 ASP   257      72.275  77.547  78.623  1.00  0.00           O  
ATOM   4005  OD2 ASP   257      73.509  79.242  79.161  1.00  0.00           O1-
ATOM   4006  H   ASP   257      73.635  80.584  74.539  1.00  0.00           H  
ATOM   4007  HA  ASP   257      73.715  80.930  77.470  1.00  0.00           H  
ATOM   4008  HB2 ASP   257      71.805  79.364  76.740  1.00  0.00           H  
ATOM   4009  HB3 ASP   257      73.143  78.281  76.222  1.00  0.00           H  
ATOM   4010  N   GLU   258      75.859  79.288  77.346  1.00  0.00           N  
ATOM   4011  CA  GLU   258      77.265  78.749  77.192  1.00  0.00           C  
ATOM   4012  C   GLU   258      77.286  77.555  76.202  1.00  0.00           C  
ATOM   4013  O   GLU   258      78.299  77.346  75.463  1.00  0.00           O  
ATOM   4014  CB  GLU   258      77.884  78.496  78.599  1.00  0.00           C  
ATOM   4015  CG  GLU   258      79.223  77.753  78.541  1.00  0.00           C  
ATOM   4016  CD  GLU   258      79.916  77.580  79.862  1.00  0.00           C  
ATOM   4017  OE1 GLU   258      80.721  78.382  80.324  1.00  0.00           O  
ATOM   4018  OE2 GLU   258      79.515  76.587  80.485  1.00  0.00           O1-
ATOM   4019  H   GLU   258      75.381  79.316  78.235  1.00  0.00           H  
ATOM   4020  HA  GLU   258      77.909  79.503  76.739  1.00  0.00           H  
ATOM   4021  HB2 GLU   258      78.024  79.520  78.945  1.00  0.00           H  
ATOM   4022  HB3 GLU   258      77.188  78.024  79.294  1.00  0.00           H  
ATOM   4023  HG2 GLU   258      79.033  76.741  78.184  1.00  0.00           H  
ATOM   4024  HG3 GLU   258      79.733  78.397  77.824  1.00  0.00           H  
ATOM   4025  N   GLY   259      76.149  76.810  76.147  1.00  0.00           N  
ATOM   4026  CA  GLY   259      75.931  75.709  75.232  1.00  0.00           C  
ATOM   4027  C   GLY   259      75.218  76.054  73.878  1.00  0.00           C  
ATOM   4028  O   GLY   259      74.905  75.130  73.109  1.00  0.00           O  
ATOM   4029  H   GLY   259      75.519  76.918  76.929  1.00  0.00           H  
ATOM   4030  HA2 GLY   259      76.915  75.274  75.059  1.00  0.00           H  
ATOM   4031  HA3 GLY   259      75.343  74.906  75.678  1.00  0.00           H  
ATOM   4032  N   PHE   260      74.926  77.343  73.620  1.00  0.00           N  
ATOM   4033  CA  PHE   260      74.236  77.820  72.419  1.00  0.00           C  
ATOM   4034  C   PHE   260      74.829  79.109  71.858  1.00  0.00           C  
ATOM   4035  O   PHE   260      74.731  80.192  72.487  1.00  0.00           O  
ATOM   4036  CB  PHE   260      72.743  77.883  72.830  1.00  0.00           C  
ATOM   4037  CG  PHE   260      71.781  78.364  71.668  1.00  0.00           C  
ATOM   4038  CD1 PHE   260      71.849  78.005  70.294  1.00  0.00           C  
ATOM   4039  CD2 PHE   260      70.704  79.243  72.039  1.00  0.00           C  
ATOM   4040  CE1 PHE   260      71.039  78.515  69.268  1.00  0.00           C  
ATOM   4041  CE2 PHE   260      69.869  79.750  71.113  1.00  0.00           C  
ATOM   4042  CZ  PHE   260      69.979  79.453  69.673  1.00  0.00           C  
ATOM   4043  H   PHE   260      75.146  78.070  74.287  1.00  0.00           H  
ATOM   4044  HA  PHE   260      74.339  77.074  71.631  1.00  0.00           H  
ATOM   4045  HB2 PHE   260      72.414  76.938  73.263  1.00  0.00           H  
ATOM   4046  HB3 PHE   260      72.584  78.583  73.650  1.00  0.00           H  
ATOM   4047  HD1 PHE   260      72.556  77.254  69.973  1.00  0.00           H  
ATOM   4048  HD2 PHE   260      70.486  79.519  73.061  1.00  0.00           H  
ATOM   4049  HE1 PHE   260      71.142  78.178  68.247  1.00  0.00           H  
ATOM   4050  HE2 PHE   260      69.102  80.470  71.356  1.00  0.00           H  
ATOM   4051  HZ  PHE   260      69.275  79.938  69.013  1.00  0.00           H  
ATOM   4052  N   SER   261      75.235  79.051  70.597  1.00  0.00           N  
ATOM   4053  CA  SER   261      75.846  80.245  69.933  1.00  0.00           C  
ATOM   4054  C   SER   261      74.776  81.301  69.718  1.00  0.00           C  
ATOM   4055  O   SER   261      75.035  82.506  69.681  1.00  0.00           O  
ATOM   4056  CB  SER   261      76.578  79.855  68.645  1.00  0.00           C  
ATOM   4057  OG  SER   261      75.563  79.280  67.824  1.00  0.00           O  
ATOM   4058  H   SER   261      75.449  78.170  70.152  1.00  0.00           H  
ATOM   4059  HA  SER   261      76.563  80.687  70.625  1.00  0.00           H  
ATOM   4060  HB2 SER   261      76.904  80.714  68.059  1.00  0.00           H  
ATOM   4061  HB3 SER   261      77.403  79.188  68.897  1.00  0.00           H  
ATOM   4062  HG  SER   261      76.060  78.676  67.268  1.00  0.00           H  
ATOM   4063  N   GLY   262      73.588  80.840  69.417  1.00  0.00           N  
ATOM   4064  CA  GLY   262      72.433  81.708  69.012  1.00  0.00           C  
ATOM   4065  C   GLY   262      72.076  81.502  67.511  1.00  0.00           C  
ATOM   4066  O   GLY   262      71.084  82.084  66.994  1.00  0.00           O  
ATOM   4067  H   GLY   262      73.590  79.837  69.300  1.00  0.00           H  
ATOM   4068  HA2 GLY   262      71.523  81.505  69.577  1.00  0.00           H  
ATOM   4069  HA3 GLY   262      72.725  82.746  69.176  1.00  0.00           H  
ATOM   4070  N   LEU   263      72.755  80.614  66.767  1.00  0.00           N  
ATOM   4071  CA  LEU   263      72.702  80.313  65.352  1.00  0.00           C  
ATOM   4072  C   LEU   263      71.713  79.097  65.037  1.00  0.00           C  
ATOM   4073  O   LEU   263      71.737  78.141  65.779  1.00  0.00           O  
ATOM   4074  CB  LEU   263      74.035  79.983  64.765  1.00  0.00           C  
ATOM   4075  CG  LEU   263      75.128  81.073  64.717  1.00  0.00           C  
ATOM   4076  CD1 LEU   263      76.198  80.711  63.731  1.00  0.00           C  
ATOM   4077  CD2 LEU   263      74.578  82.362  64.391  1.00  0.00           C  
ATOM   4078  H   LEU   263      73.421  80.034  67.258  1.00  0.00           H  
ATOM   4079  HA  LEU   263      72.252  81.139  64.802  1.00  0.00           H  
ATOM   4080  HB2 LEU   263      74.492  79.127  65.261  1.00  0.00           H  
ATOM   4081  HB3 LEU   263      73.759  79.712  63.746  1.00  0.00           H  
ATOM   4082  HG  LEU   263      75.643  81.117  65.677  1.00  0.00           H  
ATOM   4083 HD11 LEU   263      76.866  81.571  63.790  1.00  0.00           H  
ATOM   4084 HD12 LEU   263      76.608  79.785  64.134  1.00  0.00           H  
ATOM   4085 HD13 LEU   263      75.710  80.736  62.757  1.00  0.00           H  
ATOM   4086 HD21 LEU   263      73.898  82.180  63.559  1.00  0.00           H  
ATOM   4087 HD22 LEU   263      74.048  82.662  65.294  1.00  0.00           H  
ATOM   4088 HD23 LEU   263      75.404  83.005  64.085  1.00  0.00           H  
ATOM   4089  N   VAL   264      70.905  79.148  63.990  1.00  0.00           N  
ATOM   4090  CA  VAL   264      70.019  78.007  63.451  1.00  0.00           C  
ATOM   4091  C   VAL   264      69.945  78.057  61.900  1.00  0.00           C  
ATOM   4092  O   VAL   264      70.089  79.080  61.269  1.00  0.00           O  
ATOM   4093  CB  VAL   264      68.588  78.056  64.104  1.00  0.00           C  
ATOM   4094  CG1 VAL   264      68.560  78.216  65.638  1.00  0.00           C  
ATOM   4095  CG2 VAL   264      67.732  79.133  63.472  1.00  0.00           C  
ATOM   4096  H   VAL   264      70.832  80.065  63.573  1.00  0.00           H  
ATOM   4097  HA  VAL   264      70.477  77.065  63.753  1.00  0.00           H  
ATOM   4098  HB  VAL   264      68.010  77.132  64.068  1.00  0.00           H  
ATOM   4099 HG11 VAL   264      68.969  79.156  66.008  1.00  0.00           H  
ATOM   4100 HG12 VAL   264      67.550  78.022  66.000  1.00  0.00           H  
ATOM   4101 HG13 VAL   264      69.367  77.559  65.958  1.00  0.00           H  
ATOM   4102 HG21 VAL   264      67.407  78.886  62.462  1.00  0.00           H  
ATOM   4103 HG22 VAL   264      66.860  79.348  64.090  1.00  0.00           H  
ATOM   4104 HG23 VAL   264      68.225  80.105  63.493  1.00  0.00           H  
ATOM   4105  N   SER   265      69.635  76.904  61.299  1.00  0.00           N  
ATOM   4106  CA  SER   265      69.570  76.685  59.813  1.00  0.00           C  
ATOM   4107  C   SER   265      68.420  75.726  59.442  1.00  0.00           C  
ATOM   4108  O   SER   265      68.027  74.840  60.244  1.00  0.00           O  
ATOM   4109  CB  SER   265      70.811  76.006  59.368  1.00  0.00           C  
ATOM   4110  OG  SER   265      71.943  76.823  59.368  1.00  0.00           O  
ATOM   4111  H   SER   265      69.531  76.061  61.845  1.00  0.00           H  
ATOM   4112  HA  SER   265      69.396  77.642  59.320  1.00  0.00           H  
ATOM   4113  HB2 SER   265      70.970  75.201  60.086  1.00  0.00           H  
ATOM   4114  HB3 SER   265      70.805  75.633  58.344  1.00  0.00           H  
ATOM   4115  HG  SER   265      72.267  76.948  60.263  1.00  0.00           H  
ATOM   4116  N   ILE   266      67.876  75.959  58.256  1.00  0.00           N  
ATOM   4117  CA  ILE   266      66.812  75.228  57.629  1.00  0.00           C  
ATOM   4118  C   ILE   266      67.326  74.664  56.322  1.00  0.00           C  
ATOM   4119  O   ILE   266      68.129  75.312  55.667  1.00  0.00           O  
ATOM   4120  CB  ILE   266      65.606  76.154  57.272  1.00  0.00           C  
ATOM   4121  CG1 ILE   266      65.089  76.754  58.566  1.00  0.00           C  
ATOM   4122  CG2 ILE   266      64.376  75.374  56.659  1.00  0.00           C  
ATOM   4123  CD1 ILE   266      64.550  75.833  59.758  1.00  0.00           C  
ATOM   4124  H   ILE   266      68.297  76.692  57.703  1.00  0.00           H  
ATOM   4125  HA  ILE   266      66.588  74.324  58.197  1.00  0.00           H  
ATOM   4126  HB  ILE   266      65.959  76.978  56.652  1.00  0.00           H  
ATOM   4127 HG12 ILE   266      65.847  77.311  59.116  1.00  0.00           H  
ATOM   4128 HG13 ILE   266      64.343  77.475  58.232  1.00  0.00           H  
ATOM   4129 HG21 ILE   266      64.049  74.565  57.311  1.00  0.00           H  
ATOM   4130 HG22 ILE   266      63.567  76.094  56.533  1.00  0.00           H  
ATOM   4131 HG23 ILE   266      64.612  74.971  55.674  1.00  0.00           H  
ATOM   4132 HD11 ILE   266      63.707  75.253  59.381  1.00  0.00           H  
ATOM   4133 HD12 ILE   266      65.332  75.135  60.057  1.00  0.00           H  
ATOM   4134 HD13 ILE   266      64.412  76.491  60.616  1.00  0.00           H  
ATOM   4135  N   HIE   267      66.849  73.409  55.974  1.00  0.00           N  
ATOM   4136  CA  HIE   267      67.255  72.749  54.792  1.00  0.00           C  
ATOM   4137  C   HIE   267      66.059  72.204  53.978  1.00  0.00           C  
ATOM   4138  O   HIE   267      64.939  72.070  54.442  1.00  0.00           O  
ATOM   4139  CB  HIE   267      68.227  71.557  55.037  1.00  0.00           C  
ATOM   4140  CG  HIE   267      69.337  71.911  55.970  1.00  0.00           C  
ATOM   4141  CD2 HIE   267      69.313  71.788  57.334  1.00  0.00           C  
ATOM   4142  ND1 HIE   267      70.500  72.527  55.628  1.00  0.00           N  
ATOM   4143  CE1 HIE   267      71.256  72.580  56.763  1.00  0.00           C  
ATOM   4144  NE2 HIE   267      70.563  72.144  57.770  1.00  0.00           N  
ATOM   4145  H   HIE   267      66.177  72.918  56.547  1.00  0.00           H  
ATOM   4146  HA  HIE   267      67.817  73.476  54.204  1.00  0.00           H  
ATOM   4147  HB2 HIE   267      67.625  70.811  55.555  1.00  0.00           H  
ATOM   4148  HB3 HIE   267      68.565  71.201  54.064  1.00  0.00           H  
ATOM   4149  HD2 HIE   267      68.537  71.398  57.976  1.00  0.00           H  
ATOM   4150  HE1 HIE   267      72.291  72.858  56.898  1.00  0.00           H  
ATOM   4151  HE2 HIE   267      70.912  72.076  58.716  1.00  0.00           H  
ATOM   4152  N   VAL   268      66.395  71.875  52.754  1.00  0.00           N  
ATOM   4153  CA  VAL   268      65.546  71.187  51.758  1.00  0.00           C  
ATOM   4154  C   VAL   268      66.379  70.513  50.794  1.00  0.00           C  
ATOM   4155  O   VAL   268      67.505  70.900  50.486  1.00  0.00           O  
ATOM   4156  CB  VAL   268      64.539  72.206  51.055  1.00  0.00           C  
ATOM   4157  CG1 VAL   268      65.373  73.198  50.229  1.00  0.00           C  
ATOM   4158  CG2 VAL   268      63.574  71.487  50.149  1.00  0.00           C  
ATOM   4159  H   VAL   268      67.268  72.243  52.403  1.00  0.00           H  
ATOM   4160  HA  VAL   268      64.963  70.458  52.321  1.00  0.00           H  
ATOM   4161  HB  VAL   268      63.966  72.815  51.754  1.00  0.00           H  
ATOM   4162 HG11 VAL   268      65.927  73.833  50.921  1.00  0.00           H  
ATOM   4163 HG12 VAL   268      66.033  72.813  49.451  1.00  0.00           H  
ATOM   4164 HG13 VAL   268      64.637  73.881  49.806  1.00  0.00           H  
ATOM   4165 HG21 VAL   268      63.001  72.257  49.632  1.00  0.00           H  
ATOM   4166 HG22 VAL   268      64.064  70.950  49.337  1.00  0.00           H  
ATOM   4167 HG23 VAL   268      62.904  70.850  50.726  1.00  0.00           H  
ATOM   4168  N   SER   269      65.879  69.437  50.219  1.00  0.00           N  
ATOM   4169  CA  SER   269      66.632  68.560  49.304  1.00  0.00           C  
ATOM   4170  C   SER   269      65.643  67.862  48.426  1.00  0.00           C  
ATOM   4171  O   SER   269      64.521  67.590  48.818  1.00  0.00           O  
ATOM   4172  CB  SER   269      67.446  67.452  50.012  1.00  0.00           C  
ATOM   4173  OG  SER   269      68.032  66.508  49.141  1.00  0.00           O  
ATOM   4174  H   SER   269      65.020  69.106  50.635  1.00  0.00           H  
ATOM   4175  HA  SER   269      67.266  69.215  48.705  1.00  0.00           H  
ATOM   4176  HB2 SER   269      68.218  67.968  50.583  1.00  0.00           H  
ATOM   4177  HB3 SER   269      66.907  66.816  50.715  1.00  0.00           H  
ATOM   4178  HG  SER   269      68.535  66.927  48.439  1.00  0.00           H  
ATOM   4179  N   LEU   270      66.063  67.633  47.153  1.00  0.00           N  
ATOM   4180  CA  LEU   270      65.286  66.740  46.199  1.00  0.00           C  
ATOM   4181  C   LEU   270      66.066  65.423  46.127  1.00  0.00           C  
ATOM   4182  O   LEU   270      67.324  65.494  45.964  1.00  0.00           O  
ATOM   4183  CB  LEU   270      65.145  67.554  44.883  1.00  0.00           C  
ATOM   4184  CG  LEU   270      64.776  66.801  43.669  1.00  0.00           C  
ATOM   4185  CD1 LEU   270      64.147  67.651  42.600  1.00  0.00           C  
ATOM   4186  CD2 LEU   270      66.041  66.120  42.926  1.00  0.00           C  
ATOM   4187  H   LEU   270      67.026  67.906  47.017  1.00  0.00           H  
ATOM   4188  HA  LEU   270      64.286  66.519  46.573  1.00  0.00           H  
ATOM   4189  HB2 LEU   270      64.442  68.325  45.200  1.00  0.00           H  
ATOM   4190  HB3 LEU   270      66.167  67.884  44.693  1.00  0.00           H  
ATOM   4191  HG  LEU   270      64.003  66.104  43.991  1.00  0.00           H  
ATOM   4192 HD11 LEU   270      63.802  67.077  41.740  1.00  0.00           H  
ATOM   4193 HD12 LEU   270      63.301  68.167  43.055  1.00  0.00           H  
ATOM   4194 HD13 LEU   270      64.799  68.493  42.371  1.00  0.00           H  
ATOM   4195 HD21 LEU   270      66.731  66.921  42.658  1.00  0.00           H  
ATOM   4196 HD22 LEU   270      66.496  65.438  43.644  1.00  0.00           H  
ATOM   4197 HD23 LEU   270      65.912  65.527  42.021  1.00  0.00           H  
ATOM   4198  N   LEU   271      65.393  64.299  46.319  1.00  0.00           N  
ATOM   4199  CA  LEU   271      65.925  62.976  46.597  1.00  0.00           C  
ATOM   4200  C   LEU   271      65.513  61.967  45.532  1.00  0.00           C  
ATOM   4201  O   LEU   271      64.353  62.014  45.085  1.00  0.00           O  
ATOM   4202  CB  LEU   271      65.795  62.293  48.096  1.00  0.00           C  
ATOM   4203  CG  LEU   271      65.926  63.454  49.102  1.00  0.00           C  
ATOM   4204  CD1 LEU   271      64.621  64.186  49.403  1.00  0.00           C  
ATOM   4205  CD2 LEU   271      66.477  62.952  50.470  1.00  0.00           C  
ATOM   4206  H   LEU   271      64.406  64.464  46.454  1.00  0.00           H  
ATOM   4207  HA  LEU   271      66.959  63.075  46.267  1.00  0.00           H  
ATOM   4208  HB2 LEU   271      64.794  61.870  48.177  1.00  0.00           H  
ATOM   4209  HB3 LEU   271      66.686  61.671  48.177  1.00  0.00           H  
ATOM   4210  HG  LEU   271      66.627  64.175  48.682  1.00  0.00           H  
ATOM   4211 HD11 LEU   271      64.126  64.764  48.623  1.00  0.00           H  
ATOM   4212 HD12 LEU   271      63.830  63.514  49.736  1.00  0.00           H  
ATOM   4213 HD13 LEU   271      64.718  64.878  50.240  1.00  0.00           H  
ATOM   4214 HD21 LEU   271      66.653  63.771  51.168  1.00  0.00           H  
ATOM   4215 HD22 LEU   271      65.701  62.360  50.956  1.00  0.00           H  
ATOM   4216 HD23 LEU   271      67.396  62.367  50.449  1.00  0.00           H  
ATOM   4217  N   GLU   272      66.442  61.102  45.032  1.00  0.00           N  
ATOM   4218  CA  GLU   272      66.240  60.252  43.814  1.00  0.00           C  
ATOM   4219  C   GLU   272      65.951  58.710  44.182  1.00  0.00           C  
ATOM   4220  O   GLU   272      66.501  58.234  45.227  1.00  0.00           O  
ATOM   4221  CB  GLU   272      67.486  60.471  42.886  1.00  0.00           C  
ATOM   4222  CG  GLU   272      67.394  59.662  41.620  1.00  0.00           C  
ATOM   4223  CD  GLU   272      68.528  60.052  40.722  1.00  0.00           C  
ATOM   4224  OE1 GLU   272      68.416  61.202  40.196  1.00  0.00           O  
ATOM   4225  OE2 GLU   272      69.447  59.231  40.464  1.00  0.00           O1-
ATOM   4226  H   GLU   272      67.379  61.040  45.406  1.00  0.00           H  
ATOM   4227  HA  GLU   272      65.312  60.565  43.336  1.00  0.00           H  
ATOM   4228  HB2 GLU   272      67.523  61.512  42.565  1.00  0.00           H  
ATOM   4229  HB3 GLU   272      68.406  60.173  43.390  1.00  0.00           H  
ATOM   4230  HG2 GLU   272      67.453  58.597  41.842  1.00  0.00           H  
ATOM   4231  HG3 GLU   272      66.476  59.902  41.084  1.00  0.00           H  
ATOM   4232  N   TYR   273      65.281  57.954  43.336  1.00  0.00           N  
ATOM   4233  CA  TYR   273      65.025  56.438  43.629  1.00  0.00           C  
ATOM   4234  C   TYR   273      66.090  55.621  42.960  1.00  0.00           C  
ATOM   4235  O   TYR   273      66.647  56.119  41.919  1.00  0.00           O  
ATOM   4236  CB  TYR   273      63.634  56.238  43.040  1.00  0.00           C  
ATOM   4237  CG  TYR   273      62.860  54.978  43.387  1.00  0.00           C  
ATOM   4238  CD1 TYR   273      61.866  55.033  44.341  1.00  0.00           C  
ATOM   4239  CD2 TYR   273      63.030  53.847  42.633  1.00  0.00           C  
ATOM   4240  CE1 TYR   273      61.201  53.828  44.671  1.00  0.00           C  
ATOM   4241  CE2 TYR   273      62.400  52.636  42.916  1.00  0.00           C  
ATOM   4242  CZ  TYR   273      61.563  52.631  44.020  1.00  0.00           C  
ATOM   4243  OH  TYR   273      60.824  51.578  44.338  1.00  0.00           O  
ATOM   4244  H   TYR   273      65.014  58.263  42.412  1.00  0.00           H  
ATOM   4245  HA  TYR   273      65.000  56.268  44.706  1.00  0.00           H  
ATOM   4246  HB2 TYR   273      63.079  57.143  43.286  1.00  0.00           H  
ATOM   4247  HB3 TYR   273      63.829  56.165  41.971  1.00  0.00           H  
ATOM   4248  HD1 TYR   273      61.678  55.981  44.822  1.00  0.00           H  
ATOM   4249  HD2 TYR   273      63.825  53.902  41.903  1.00  0.00           H  
ATOM   4250  HE1 TYR   273      60.394  53.849  45.388  1.00  0.00           H  
ATOM   4251  HE2 TYR   273      62.689  51.688  42.486  1.00  0.00           H  
ATOM   4252  HH  TYR   273      60.934  50.867  43.702  1.00  0.00           H  
ATOM   4253  N   MET   274      66.386  54.407  43.318  1.00  0.00           N  
ATOM   4254  CA  MET   274      67.227  53.502  42.493  1.00  0.00           C  
ATOM   4255  C   MET   274      66.655  52.052  42.634  1.00  0.00           C  
ATOM   4256  O   MET   274      67.039  51.239  41.767  1.00  0.00           O  
ATOM   4257  CB  MET   274      68.658  53.452  42.850  1.00  0.00           C  
ATOM   4258  CG  MET   274      69.233  54.865  42.719  1.00  0.00           C  
ATOM   4259  SD  MET   274      71.028  54.860  43.274  1.00  0.00           S  
ATOM   4260  CE  MET   274      71.453  56.584  43.364  1.00  0.00           C  
ATOM   4261  H   MET   274      66.053  54.026  44.192  1.00  0.00           H  
ATOM   4262  HA  MET   274      67.108  53.736  41.435  1.00  0.00           H  
ATOM   4263  HB2 MET   274      68.764  52.974  43.824  1.00  0.00           H  
ATOM   4264  HB3 MET   274      69.173  52.789  42.155  1.00  0.00           H  
ATOM   4265  HG2 MET   274      69.206  55.166  41.671  1.00  0.00           H  
ATOM   4266  HG3 MET   274      68.671  55.653  43.219  1.00  0.00           H  
ATOM   4267  HE1 MET   274      72.218  56.756  42.607  1.00  0.00           H  
ATOM   4268  HE2 MET   274      70.538  57.167  43.258  1.00  0.00           H  
ATOM   4269  HE3 MET   274      71.837  56.685  44.379  1.00  0.00           H  
ATOM   4270  N   ALA   275      65.883  51.748  43.637  1.00  0.00           N  
ATOM   4271  CA  ALA   275      65.447  50.335  43.813  1.00  0.00           C  
ATOM   4272  C   ALA   275      64.248  50.222  44.844  1.00  0.00           C  
ATOM   4273  O   ALA   275      64.023  51.130  45.609  1.00  0.00           O  
ATOM   4274  CB  ALA   275      66.638  49.516  44.393  1.00  0.00           C  
ATOM   4275  H   ALA   275      65.718  52.473  44.321  1.00  0.00           H  
ATOM   4276  HA  ALA   275      65.137  49.834  42.896  1.00  0.00           H  
ATOM   4277  HB1 ALA   275      66.909  49.927  45.366  1.00  0.00           H  
ATOM   4278  HB2 ALA   275      66.320  48.476  44.472  1.00  0.00           H  
ATOM   4279  HB3 ALA   275      67.454  49.532  43.672  1.00  0.00           H  
ATOM   4280  N   GLN   276      63.532  49.134  44.765  1.00  0.00           N  
ATOM   4281  CA  GLN   276      62.375  49.002  45.742  1.00  0.00           C  
ATOM   4282  C   GLN   276      62.962  48.767  47.172  1.00  0.00           C  
ATOM   4283  O   GLN   276      63.871  47.983  47.311  1.00  0.00           O  
ATOM   4284  CB  GLN   276      61.506  47.793  45.355  1.00  0.00           C  
ATOM   4285  CG  GLN   276      60.321  47.386  46.274  1.00  0.00           C  
ATOM   4286  CD  GLN   276      59.207  48.383  46.364  1.00  0.00           C  
ATOM   4287  NE2 GLN   276      58.821  48.903  47.511  1.00  0.00           N  
ATOM   4288  OE1 GLN   276      58.607  48.832  45.413  1.00  0.00           O  
ATOM   4289  H   GLN   276      63.800  48.334  44.210  1.00  0.00           H  
ATOM   4290  HA  GLN   276      61.675  49.837  45.720  1.00  0.00           H  
ATOM   4291  HB2 GLN   276      61.130  48.065  44.369  1.00  0.00           H  
ATOM   4292  HB3 GLN   276      62.048  46.847  45.366  1.00  0.00           H  
ATOM   4293  HG2 GLN   276      59.963  46.428  45.896  1.00  0.00           H  
ATOM   4294  HG3 GLN   276      60.784  47.229  47.249  1.00  0.00           H  
ATOM   4295 HE21 GLN   276      57.857  49.172  47.648  1.00  0.00           H  
ATOM   4296 HE22 GLN   276      59.297  48.627  48.358  1.00  0.00           H  
ATOM   4297  N   ASP   277      62.439  49.468  48.191  1.00  0.00           N  
ATOM   4298  CA  ASP   277      62.851  49.465  49.574  1.00  0.00           C  
ATOM   4299  C   ASP   277      64.218  50.038  49.921  1.00  0.00           C  
ATOM   4300  O   ASP   277      64.491  50.174  51.119  1.00  0.00           O  
ATOM   4301  CB  ASP   277      62.602  48.081  50.272  1.00  0.00           C  
ATOM   4302  CG  ASP   277      61.153  47.585  50.264  1.00  0.00           C  
ATOM   4303  OD1 ASP   277      60.992  46.429  50.740  1.00  0.00           O  
ATOM   4304  OD2 ASP   277      60.139  48.310  49.964  1.00  0.00           O1-
ATOM   4305  H   ASP   277      61.761  50.139  47.859  1.00  0.00           H  
ATOM   4306  HA  ASP   277      62.094  50.137  49.978  1.00  0.00           H  
ATOM   4307  HB2 ASP   277      63.254  47.308  49.866  1.00  0.00           H  
ATOM   4308  HB3 ASP   277      62.900  48.090  51.321  1.00  0.00           H  
ATOM   4309  N   ILE   278      65.133  50.401  49.000  1.00  0.00           N  
ATOM   4310  CA  ILE   278      66.356  51.198  49.321  1.00  0.00           C  
ATOM   4311  C   ILE   278      66.115  52.739  49.474  1.00  0.00           C  
ATOM   4312  O   ILE   278      65.423  53.324  48.655  1.00  0.00           O  
ATOM   4313  CB  ILE   278      67.430  50.881  48.336  1.00  0.00           C  
ATOM   4314  CG1 ILE   278      67.963  49.447  48.384  1.00  0.00           C  
ATOM   4315  CG2 ILE   278      68.661  51.908  48.438  1.00  0.00           C  
ATOM   4316  CD1 ILE   278      68.754  49.149  49.683  1.00  0.00           C  
ATOM   4317  H   ILE   278      64.842  50.311  48.037  1.00  0.00           H  
ATOM   4318  HA  ILE   278      66.675  50.808  50.288  1.00  0.00           H  
ATOM   4319  HB  ILE   278      66.994  51.139  47.371  1.00  0.00           H  
ATOM   4320 HG12 ILE   278      67.120  48.763  48.292  1.00  0.00           H  
ATOM   4321 HG13 ILE   278      68.569  49.260  47.497  1.00  0.00           H  
ATOM   4322 HG21 ILE   278      69.421  51.545  47.746  1.00  0.00           H  
ATOM   4323 HG22 ILE   278      68.328  52.912  48.175  1.00  0.00           H  
ATOM   4324 HG23 ILE   278      69.037  51.983  49.458  1.00  0.00           H  
ATOM   4325 HD11 ILE   278      68.050  48.929  50.486  1.00  0.00           H  
ATOM   4326 HD12 ILE   278      69.294  48.221  49.495  1.00  0.00           H  
ATOM   4327 HD13 ILE   278      69.429  49.909  50.076  1.00  0.00           H  
ATOM   4328  N   PRO   279      66.718  53.430  50.508  1.00  0.00           N  
ATOM   4329  CA  PRO   279      66.525  54.873  50.790  1.00  0.00           C  
ATOM   4330  C   PRO   279      66.871  55.801  49.599  1.00  0.00           C  
ATOM   4331  O   PRO   279      67.654  55.473  48.783  1.00  0.00           O  
ATOM   4332  CB  PRO   279      67.478  55.117  51.975  1.00  0.00           C  
ATOM   4333  CG  PRO   279      67.389  53.826  52.803  1.00  0.00           C  
ATOM   4334  CD  PRO   279      67.411  52.816  51.631  1.00  0.00           C  
ATOM   4335  HA  PRO   279      65.483  54.926  51.108  1.00  0.00           H  
ATOM   4336  HB2 PRO   279      68.521  55.238  51.682  1.00  0.00           H  
ATOM   4337  HB3 PRO   279      67.063  55.966  52.517  1.00  0.00           H  
ATOM   4338  HG2 PRO   279      68.296  53.531  53.329  1.00  0.00           H  
ATOM   4339  HG3 PRO   279      66.505  53.757  53.437  1.00  0.00           H  
ATOM   4340  HD2 PRO   279      68.418  52.523  51.333  1.00  0.00           H  
ATOM   4341  HD3 PRO   279      66.949  51.877  51.935  1.00  0.00           H  
ATOM   4342  N   LEU   280      66.231  56.934  49.592  1.00  0.00           N  
ATOM   4343  CA  LEU   280      66.175  57.867  48.492  1.00  0.00           C  
ATOM   4344  C   LEU   280      67.508  58.743  48.579  1.00  0.00           C  
ATOM   4345  O   LEU   280      68.069  58.950  49.648  1.00  0.00           O  
ATOM   4346  CB  LEU   280      64.931  58.725  48.522  1.00  0.00           C  
ATOM   4347  CG  LEU   280      63.644  57.796  48.386  1.00  0.00           C  
ATOM   4348  CD1 LEU   280      62.475  58.771  48.519  1.00  0.00           C  
ATOM   4349  CD2 LEU   280      63.402  57.163  47.012  1.00  0.00           C  
ATOM   4350  H   LEU   280      65.516  57.072  50.292  1.00  0.00           H  
ATOM   4351  HA  LEU   280      66.093  57.339  47.542  1.00  0.00           H  
ATOM   4352  HB2 LEU   280      64.858  59.181  49.510  1.00  0.00           H  
ATOM   4353  HB3 LEU   280      64.983  59.488  47.746  1.00  0.00           H  
ATOM   4354  HG  LEU   280      63.618  56.930  49.048  1.00  0.00           H  
ATOM   4355 HD11 LEU   280      61.523  58.240  48.497  1.00  0.00           H  
ATOM   4356 HD12 LEU   280      62.455  59.198  49.522  1.00  0.00           H  
ATOM   4357 HD13 LEU   280      62.668  59.611  47.852  1.00  0.00           H  
ATOM   4358 HD21 LEU   280      62.413  56.711  46.935  1.00  0.00           H  
ATOM   4359 HD22 LEU   280      63.581  57.828  46.168  1.00  0.00           H  
ATOM   4360 HD23 LEU   280      64.115  56.345  46.910  1.00  0.00           H  
ATOM   4361  N   THR   281      68.025  59.261  47.458  1.00  0.00           N  
ATOM   4362  CA  THR   281      69.395  59.743  47.370  1.00  0.00           C  
ATOM   4363  C   THR   281      69.420  61.221  47.036  1.00  0.00           C  
ATOM   4364  O   THR   281      69.062  61.584  45.849  1.00  0.00           O  
ATOM   4365  CB  THR   281      70.124  58.922  46.275  1.00  0.00           C  
ATOM   4366  CG2 THR   281      71.471  59.400  45.838  1.00  0.00           C  
ATOM   4367  OG1 THR   281      70.354  57.539  46.694  1.00  0.00           O  
ATOM   4368  H   THR   281      67.512  59.056  46.612  1.00  0.00           H  
ATOM   4369  HA  THR   281      69.947  59.384  48.239  1.00  0.00           H  
ATOM   4370  HB  THR   281      69.555  58.912  45.346  1.00  0.00           H  
ATOM   4371  HG1 THR   281      69.528  57.100  46.478  1.00  0.00           H  
ATOM   4372 HG21 THR   281      71.854  58.959  44.918  1.00  0.00           H  
ATOM   4373 HG22 THR   281      71.393  60.457  45.583  1.00  0.00           H  
ATOM   4374 HG23 THR   281      72.106  59.266  46.714  1.00  0.00           H  
ATOM   4375  N   PRO   282      69.932  62.050  48.017  1.00  0.00           N  
ATOM   4376  CA  PRO   282      69.896  63.480  47.819  1.00  0.00           C  
ATOM   4377  C   PRO   282      70.837  63.909  46.595  1.00  0.00           C  
ATOM   4378  O   PRO   282      72.046  63.730  46.741  1.00  0.00           O  
ATOM   4379  CB  PRO   282      70.202  64.018  49.179  1.00  0.00           C  
ATOM   4380  CG  PRO   282      71.050  63.007  49.935  1.00  0.00           C  
ATOM   4381  CD  PRO   282      70.433  61.687  49.332  1.00  0.00           C  
ATOM   4382  HA  PRO   282      68.928  63.873  47.508  1.00  0.00           H  
ATOM   4383  HB2 PRO   282      70.806  64.925  49.151  1.00  0.00           H  
ATOM   4384  HB3 PRO   282      69.258  64.138  49.710  1.00  0.00           H  
ATOM   4385  HG2 PRO   282      72.114  63.118  49.729  1.00  0.00           H  
ATOM   4386  HG3 PRO   282      70.859  63.116  51.003  1.00  0.00           H  
ATOM   4387  HD2 PRO   282      71.091  60.824  49.227  1.00  0.00           H  
ATOM   4388  HD3 PRO   282      69.639  61.250  49.936  1.00  0.00           H  
ATOM   4389  N   ILE   283      70.213  64.592  45.580  1.00  0.00           N  
ATOM   4390  CA  ILE   283      70.988  65.073  44.355  1.00  0.00           C  
ATOM   4391  C   ILE   283      71.319  66.553  44.470  1.00  0.00           C  
ATOM   4392  O   ILE   283      72.338  66.990  43.996  1.00  0.00           O  
ATOM   4393  CB  ILE   283      69.999  64.894  43.140  1.00  0.00           C  
ATOM   4394  CG1 ILE   283      69.477  63.501  42.822  1.00  0.00           C  
ATOM   4395  CG2 ILE   283      70.622  65.486  41.865  1.00  0.00           C  
ATOM   4396  CD1 ILE   283      70.727  62.554  42.765  1.00  0.00           C  
ATOM   4397  H   ILE   283      69.240  64.851  45.663  1.00  0.00           H  
ATOM   4398  HA  ILE   283      71.935  64.566  44.172  1.00  0.00           H  
ATOM   4399  HB  ILE   283      69.142  65.560  43.246  1.00  0.00           H  
ATOM   4400 HG12 ILE   283      68.688  63.134  43.478  1.00  0.00           H  
ATOM   4401 HG13 ILE   283      69.157  63.464  41.781  1.00  0.00           H  
ATOM   4402 HG21 ILE   283      70.632  66.562  41.690  1.00  0.00           H  
ATOM   4403 HG22 ILE   283      71.630  65.102  41.701  1.00  0.00           H  
ATOM   4404 HG23 ILE   283      70.086  65.134  40.983  1.00  0.00           H  
ATOM   4405 HD11 ILE   283      70.439  61.633  42.260  1.00  0.00           H  
ATOM   4406 HD12 ILE   283      71.458  62.988  42.083  1.00  0.00           H  
ATOM   4407 HD13 ILE   283      71.118  62.311  43.754  1.00  0.00           H  
ATOM   4408  N   PHE   284      70.572  67.277  45.308  1.00  0.00           N  
ATOM   4409  CA  PHE   284      70.581  68.704  45.530  1.00  0.00           C  
ATOM   4410  C   PHE   284      69.986  68.966  46.930  1.00  0.00           C  
ATOM   4411  O   PHE   284      68.901  68.510  47.218  1.00  0.00           O  
ATOM   4412  CB  PHE   284      69.803  69.489  44.523  1.00  0.00           C  
ATOM   4413  CG  PHE   284      69.617  71.014  44.892  1.00  0.00           C  
ATOM   4414  CD1 PHE   284      70.565  71.889  44.526  1.00  0.00           C  
ATOM   4415  CD2 PHE   284      68.458  71.430  45.563  1.00  0.00           C  
ATOM   4416  CE1 PHE   284      70.344  73.295  44.754  1.00  0.00           C  
ATOM   4417  CE2 PHE   284      68.225  72.803  45.744  1.00  0.00           C  
ATOM   4418  CZ  PHE   284      69.197  73.730  45.391  1.00  0.00           C  
ATOM   4419  H   PHE   284      70.024  66.731  45.958  1.00  0.00           H  
ATOM   4420  HA  PHE   284      71.607  69.066  45.595  1.00  0.00           H  
ATOM   4421  HB2 PHE   284      70.308  69.446  43.559  1.00  0.00           H  
ATOM   4422  HB3 PHE   284      68.814  69.046  44.404  1.00  0.00           H  
ATOM   4423  HD1 PHE   284      71.489  71.654  44.018  1.00  0.00           H  
ATOM   4424  HD2 PHE   284      67.813  70.644  45.927  1.00  0.00           H  
ATOM   4425  HE1 PHE   284      71.051  74.073  44.509  1.00  0.00           H  
ATOM   4426  HE2 PHE   284      67.282  73.103  46.176  1.00  0.00           H  
ATOM   4427  HZ  PHE   284      69.014  74.768  45.626  1.00  0.00           H  
ATOM   4428  N   THR   285      70.572  69.992  47.636  1.00  0.00           N  
ATOM   4429  CA  THR   285      70.145  70.579  48.920  1.00  0.00           C  
ATOM   4430  C   THR   285      70.498  72.058  48.829  1.00  0.00           C  
ATOM   4431  O   THR   285      71.572  72.514  48.671  1.00  0.00           O  
ATOM   4432  CB  THR   285      70.945  69.893  50.138  1.00  0.00           C  
ATOM   4433  CG2 THR   285      70.363  70.097  51.518  1.00  0.00           C  
ATOM   4434  OG1 THR   285      70.937  68.560  50.089  1.00  0.00           O  
ATOM   4435  H   THR   285      71.388  70.411  47.216  1.00  0.00           H  
ATOM   4436  HA  THR   285      69.097  70.333  49.091  1.00  0.00           H  
ATOM   4437  HB  THR   285      71.999  70.156  50.053  1.00  0.00           H  
ATOM   4438  HG1 THR   285      71.358  68.336  49.256  1.00  0.00           H  
ATOM   4439 HG21 THR   285      69.428  69.594  51.763  1.00  0.00           H  
ATOM   4440 HG22 THR   285      71.054  69.787  52.303  1.00  0.00           H  
ATOM   4441 HG23 THR   285      70.237  71.167  51.685  1.00  0.00           H  
ATOM   4442  N   ASP   286      69.451  72.885  49.126  1.00  0.00           N  
ATOM   4443  CA  ASP   286      69.560  74.313  49.459  1.00  0.00           C  
ATOM   4444  C   ASP   286      69.525  74.479  50.958  1.00  0.00           C  
ATOM   4445  O   ASP   286      69.188  73.612  51.788  1.00  0.00           O  
ATOM   4446  CB  ASP   286      68.373  75.082  48.834  1.00  0.00           C  
ATOM   4447  CG  ASP   286      68.687  76.540  48.523  1.00  0.00           C  
ATOM   4448  OD1 ASP   286      67.930  77.296  47.810  1.00  0.00           O  
ATOM   4449  OD2 ASP   286      69.737  77.040  48.993  1.00  0.00           O1-
ATOM   4450  H   ASP   286      68.718  72.351  49.571  1.00  0.00           H  
ATOM   4451  HA  ASP   286      70.490  74.787  49.145  1.00  0.00           H  
ATOM   4452  HB2 ASP   286      68.014  74.531  47.964  1.00  0.00           H  
ATOM   4453  HB3 ASP   286      67.586  75.061  49.588  1.00  0.00           H  
ATOM   4454  N   THR   287      69.948  75.679  51.421  1.00  0.00           N  
ATOM   4455  CA  THR   287      69.893  75.985  52.880  1.00  0.00           C  
ATOM   4456  C   THR   287      69.813  77.478  53.095  1.00  0.00           C  
ATOM   4457  O   THR   287      70.128  78.281  52.231  1.00  0.00           O  
ATOM   4458  CB  THR   287      71.119  75.380  53.548  1.00  0.00           C  
ATOM   4459  CG2 THR   287      72.463  75.977  53.259  1.00  0.00           C  
ATOM   4460  OG1 THR   287      70.975  75.462  54.956  1.00  0.00           O  
ATOM   4461  H   THR   287      70.020  76.404  50.722  1.00  0.00           H  
ATOM   4462  HA  THR   287      68.989  75.650  53.388  1.00  0.00           H  
ATOM   4463  HB  THR   287      71.129  74.308  53.352  1.00  0.00           H  
ATOM   4464  HG1 THR   287      70.106  75.062  55.035  1.00  0.00           H  
ATOM   4465 HG21 THR   287      73.189  75.611  53.985  1.00  0.00           H  
ATOM   4466 HG22 THR   287      72.825  75.757  52.254  1.00  0.00           H  
ATOM   4467 HG23 THR   287      72.605  77.020  53.543  1.00  0.00           H  
ATOM   4468  N   VAL   288      69.392  77.845  54.300  1.00  0.00           N  
ATOM   4469  CA  VAL   288      69.461  79.268  54.799  1.00  0.00           C  
ATOM   4470  C   VAL   288      69.860  79.224  56.252  1.00  0.00           C  
ATOM   4471  O   VAL   288      69.540  78.228  56.957  1.00  0.00           O  
ATOM   4472  CB  VAL   288      68.008  79.888  54.704  1.00  0.00           C  
ATOM   4473  CG1 VAL   288      67.351  79.917  53.298  1.00  0.00           C  
ATOM   4474  CG2 VAL   288      66.947  79.224  55.556  1.00  0.00           C  
ATOM   4475  H   VAL   288      68.991  77.185  54.950  1.00  0.00           H  
ATOM   4476  HA  VAL   288      70.084  79.956  54.226  1.00  0.00           H  
ATOM   4477  HB  VAL   288      67.992  80.891  55.131  1.00  0.00           H  
ATOM   4478 HG11 VAL   288      66.989  78.911  53.084  1.00  0.00           H  
ATOM   4479 HG12 VAL   288      66.451  80.526  53.380  1.00  0.00           H  
ATOM   4480 HG13 VAL   288      67.978  80.249  52.470  1.00  0.00           H  
ATOM   4481 HG21 VAL   288      66.475  78.404  55.014  1.00  0.00           H  
ATOM   4482 HG22 VAL   288      67.312  78.914  56.535  1.00  0.00           H  
ATOM   4483 HG23 VAL   288      66.182  79.932  55.875  1.00  0.00           H  
ATOM   4484  N   ILE   289      70.588  80.316  56.680  1.00  0.00           N  
ATOM   4485  CA  ILE   289      71.115  80.380  57.996  1.00  0.00           C  
ATOM   4486  C   ILE   289      70.848  81.750  58.734  1.00  0.00           C  
ATOM   4487  O   ILE   289      71.107  82.798  58.113  1.00  0.00           O  
ATOM   4488  CB  ILE   289      72.623  79.919  58.159  1.00  0.00           C  
ATOM   4489  CG1 ILE   289      73.145  79.885  59.644  1.00  0.00           C  
ATOM   4490  CG2 ILE   289      73.477  80.879  57.274  1.00  0.00           C  
ATOM   4491  CD1 ILE   289      74.479  79.286  59.893  1.00  0.00           C  
ATOM   4492  H   ILE   289      70.683  81.077  56.022  1.00  0.00           H  
ATOM   4493  HA  ILE   289      70.598  79.653  58.623  1.00  0.00           H  
ATOM   4494  HB  ILE   289      72.690  78.880  57.836  1.00  0.00           H  
ATOM   4495 HG12 ILE   289      73.108  80.882  60.084  1.00  0.00           H  
ATOM   4496 HG13 ILE   289      72.411  79.269  60.163  1.00  0.00           H  
ATOM   4497 HG21 ILE   289      73.727  81.697  57.950  1.00  0.00           H  
ATOM   4498 HG22 ILE   289      74.452  80.404  57.162  1.00  0.00           H  
ATOM   4499 HG23 ILE   289      72.969  81.415  56.473  1.00  0.00           H  
ATOM   4500 HD11 ILE   289      74.456  78.294  59.444  1.00  0.00           H  
ATOM   4501 HD12 ILE   289      75.291  79.828  59.408  1.00  0.00           H  
ATOM   4502 HD13 ILE   289      74.689  79.256  60.963  1.00  0.00           H  
ATOM   4503  N   PHE   290      70.408  81.622  59.957  1.00  0.00           N  
ATOM   4504  CA  PHE   290      69.924  82.717  60.978  1.00  0.00           C  
ATOM   4505  C   PHE   290      70.724  82.903  62.264  1.00  0.00           C  
ATOM   4506  O   PHE   290      71.386  81.975  62.708  1.00  0.00           O  
ATOM   4507  CB  PHE   290      68.516  82.401  61.337  1.00  0.00           C  
ATOM   4508  CG  PHE   290      67.470  82.195  60.338  1.00  0.00           C  
ATOM   4509  CD1 PHE   290      66.641  83.267  60.100  1.00  0.00           C  
ATOM   4510  CD2 PHE   290      67.202  80.951  59.745  1.00  0.00           C  
ATOM   4511  CE1 PHE   290      65.505  83.137  59.236  1.00  0.00           C  
ATOM   4512  CE2 PHE   290      66.150  80.863  58.765  1.00  0.00           C  
ATOM   4513  CZ  PHE   290      65.293  81.933  58.560  1.00  0.00           C  
ATOM   4514  H   PHE   290      70.343  80.689  60.338  1.00  0.00           H  
ATOM   4515  HA  PHE   290      69.944  83.619  60.368  1.00  0.00           H  
ATOM   4516  HB2 PHE   290      68.546  81.576  62.049  1.00  0.00           H  
ATOM   4517  HB3 PHE   290      68.141  83.238  61.926  1.00  0.00           H  
ATOM   4518  HD1 PHE   290      66.734  84.215  60.609  1.00  0.00           H  
ATOM   4519  HD2 PHE   290      67.843  80.089  59.857  1.00  0.00           H  
ATOM   4520  HE1 PHE   290      64.919  84.033  59.097  1.00  0.00           H  
ATOM   4521  HE2 PHE   290      65.815  79.926  58.344  1.00  0.00           H  
ATOM   4522  HZ  PHE   290      64.409  81.789  57.956  1.00  0.00           H  
ATOM   4523  N   ARG   291      70.490  84.054  62.911  1.00  0.00           N  
ATOM   4524  CA  ARG   291      70.792  84.319  64.280  1.00  0.00           C  
ATOM   4525  C   ARG   291      69.563  84.840  65.094  1.00  0.00           C  
ATOM   4526  O   ARG   291      68.778  85.725  64.695  1.00  0.00           O  
ATOM   4527  CB  ARG   291      71.973  85.351  64.387  1.00  0.00           C  
ATOM   4528  CG  ARG   291      72.485  85.625  65.799  1.00  0.00           C  
ATOM   4529  CD  ARG   291      73.767  86.421  65.908  1.00  0.00           C  
ATOM   4530  NE  ARG   291      75.040  85.614  65.885  1.00  0.00           N  
ATOM   4531  CZ  ARG   291      75.500  84.788  66.801  1.00  0.00           C  
ATOM   4532  NH1 ARG   291      74.742  84.468  67.801  1.00  0.00           N1+
ATOM   4533  NH2 ARG   291      76.688  84.268  66.749  1.00  0.00           N  
ATOM   4534  H   ARG   291      70.009  84.820  62.461  1.00  0.00           H  
ATOM   4535  HA  ARG   291      71.115  83.413  64.794  1.00  0.00           H  
ATOM   4536  HB2 ARG   291      72.795  84.853  63.871  1.00  0.00           H  
ATOM   4537  HB3 ARG   291      71.746  86.292  63.886  1.00  0.00           H  
ATOM   4538  HG2 ARG   291      71.824  86.270  66.379  1.00  0.00           H  
ATOM   4539  HG3 ARG   291      72.572  84.726  66.409  1.00  0.00           H  
ATOM   4540  HD2 ARG   291      73.742  87.193  65.139  1.00  0.00           H  
ATOM   4541  HD3 ARG   291      73.729  86.919  66.877  1.00  0.00           H  
ATOM   4542  HE  ARG   291      75.761  85.855  65.220  1.00  0.00           H  
ATOM   4543 HH11 ARG   291      73.863  84.941  67.957  1.00  0.00           H  
ATOM   4544 HH12 ARG   291      75.179  83.849  68.468  1.00  0.00           H  
ATOM   4545 HH21 ARG   291      77.087  84.367  65.827  1.00  0.00           H  
ATOM   4546 HH22 ARG   291      77.198  83.810  67.491  1.00  0.00           H  
ATOM   4547  N   ILE   292      69.384  84.197  66.273  1.00  0.00           N  
ATOM   4548  CA  ILE   292      68.352  84.670  67.217  1.00  0.00           C  
ATOM   4549  C   ILE   292      68.889  86.040  67.838  1.00  0.00           C  
ATOM   4550  O   ILE   292      69.967  86.030  68.406  1.00  0.00           O  
ATOM   4551  CB  ILE   292      67.974  83.628  68.393  1.00  0.00           C  
ATOM   4552  CG1 ILE   292      67.185  82.441  67.634  1.00  0.00           C  
ATOM   4553  CG2 ILE   292      67.251  84.322  69.640  1.00  0.00           C  
ATOM   4554  CD1 ILE   292      66.576  81.413  68.555  1.00  0.00           C  
ATOM   4555  H   ILE   292      69.992  83.421  66.492  1.00  0.00           H  
ATOM   4556  HA  ILE   292      67.441  84.872  66.654  1.00  0.00           H  
ATOM   4557  HB  ILE   292      68.952  83.276  68.719  1.00  0.00           H  
ATOM   4558 HG12 ILE   292      66.405  83.016  67.135  1.00  0.00           H  
ATOM   4559 HG13 ILE   292      67.906  81.938  66.989  1.00  0.00           H  
ATOM   4560 HG21 ILE   292      66.284  84.730  69.347  1.00  0.00           H  
ATOM   4561 HG22 ILE   292      67.070  83.552  70.390  1.00  0.00           H  
ATOM   4562 HG23 ILE   292      67.855  85.113  70.085  1.00  0.00           H  
ATOM   4563 HD11 ILE   292      67.304  80.748  69.021  1.00  0.00           H  
ATOM   4564 HD12 ILE   292      65.977  81.981  69.267  1.00  0.00           H  
ATOM   4565 HD13 ILE   292      65.841  80.782  68.055  1.00  0.00           H  
ATOM   4566  N   ALA   293      68.123  87.146  67.892  1.00  0.00           N  
ATOM   4567  CA  ALA   293      68.436  88.422  68.549  1.00  0.00           C  
ATOM   4568  C   ALA   293      68.827  88.383  70.074  1.00  0.00           C  
ATOM   4569  O   ALA   293      68.042  87.843  70.806  1.00  0.00           O  
ATOM   4570  CB  ALA   293      67.345  89.399  68.164  1.00  0.00           C  
ATOM   4571  H   ALA   293      67.210  87.038  67.475  1.00  0.00           H  
ATOM   4572  HA  ALA   293      69.295  88.767  67.974  1.00  0.00           H  
ATOM   4573  HB1 ALA   293      67.598  90.459  68.192  1.00  0.00           H  
ATOM   4574  HB2 ALA   293      67.136  89.321  67.097  1.00  0.00           H  
ATOM   4575  HB3 ALA   293      66.420  89.244  68.720  1.00  0.00           H  
ATOM   4576  N   PRO   294      69.795  89.140  70.530  1.00  0.00           N  
ATOM   4577  CA  PRO   294      70.144  89.155  71.939  1.00  0.00           C  
ATOM   4578  C   PRO   294      69.278  90.187  72.721  1.00  0.00           C  
ATOM   4579  O   PRO   294      68.807  91.190  72.115  1.00  0.00           O  
ATOM   4580  CB  PRO   294      71.618  89.450  72.034  1.00  0.00           C  
ATOM   4581  CG  PRO   294      72.015  90.057  70.730  1.00  0.00           C  
ATOM   4582  CD  PRO   294      70.792  89.840  69.821  1.00  0.00           C  
ATOM   4583  HA  PRO   294      70.088  88.134  72.316  1.00  0.00           H  
ATOM   4584  HB2 PRO   294      71.823  90.196  72.802  1.00  0.00           H  
ATOM   4585  HB3 PRO   294      72.258  88.599  72.266  1.00  0.00           H  
ATOM   4586  HG2 PRO   294      72.197  91.131  70.723  1.00  0.00           H  
ATOM   4587  HG3 PRO   294      72.835  89.500  70.276  1.00  0.00           H  
ATOM   4588  HD2 PRO   294      70.347  90.813  69.613  1.00  0.00           H  
ATOM   4589  HD3 PRO   294      71.010  89.338  68.878  1.00  0.00           H  
ATOM   4590  N   TRP   295      69.072  89.947  74.030  1.00  0.00           N  
ATOM   4591  CA  TRP   295      68.508  90.908  74.973  1.00  0.00           C  
ATOM   4592  C   TRP   295      69.398  92.143  75.293  1.00  0.00           C  
ATOM   4593  O   TRP   295      70.454  91.898  75.827  1.00  0.00           O  
ATOM   4594  CB  TRP   295      68.170  90.067  76.228  1.00  0.00           C  
ATOM   4595  CG  TRP   295      67.457  90.770  77.314  1.00  0.00           C  
ATOM   4596  CD1 TRP   295      66.116  91.000  77.352  1.00  0.00           C  
ATOM   4597  CD2 TRP   295      68.035  91.362  78.493  1.00  0.00           C  
ATOM   4598  CE2 TRP   295      66.972  91.938  79.271  1.00  0.00           C  
ATOM   4599  CE3 TRP   295      69.318  91.416  79.095  1.00  0.00           C  
ATOM   4600  NE1 TRP   295      65.818  91.572  78.591  1.00  0.00           N  
ATOM   4601  CZ2 TRP   295      67.128  92.441  80.524  1.00  0.00           C  
ATOM   4602  CZ3 TRP   295      69.545  92.020  80.341  1.00  0.00           C  
ATOM   4603  CH2 TRP   295      68.435  92.404  81.097  1.00  0.00           C  
ATOM   4604  H   TRP   295      69.596  89.134  74.323  1.00  0.00           H  
ATOM   4605  HA  TRP   295      67.578  91.235  74.508  1.00  0.00           H  
ATOM   4606  HB2 TRP   295      67.516  89.229  75.987  1.00  0.00           H  
ATOM   4607  HB3 TRP   295      69.088  89.714  76.698  1.00  0.00           H  
ATOM   4608  HD1 TRP   295      65.360  90.726  76.631  1.00  0.00           H  
ATOM   4609  HE1 TRP   295      64.880  91.756  78.915  1.00  0.00           H  
ATOM   4610  HE3 TRP   295      70.120  91.102  78.444  1.00  0.00           H  
ATOM   4611  HZ2 TRP   295      66.236  92.687  81.080  1.00  0.00           H  
ATOM   4612  HZ3 TRP   295      70.496  92.034  80.853  1.00  0.00           H  
ATOM   4613  HH2 TRP   295      68.686  92.844  82.050  1.00  0.00           H  
ATOM   4614  N   ILE   296      68.988  93.444  75.108  1.00  0.00           N  
ATOM   4615  CA  ILE   296      69.754  94.632  75.341  1.00  0.00           C  
ATOM   4616  C   ILE   296      69.094  95.473  76.478  1.00  0.00           C  
ATOM   4617  O   ILE   296      67.883  95.573  76.423  1.00  0.00           O  
ATOM   4618  CB  ILE   296      69.840  95.445  74.013  1.00  0.00           C  
ATOM   4619  CG1 ILE   296      70.317  94.566  72.819  1.00  0.00           C  
ATOM   4620  CG2 ILE   296      70.632  96.797  74.038  1.00  0.00           C  
ATOM   4621  CD1 ILE   296      69.862  95.042  71.425  1.00  0.00           C  
ATOM   4622  H   ILE   296      68.136  93.555  74.577  1.00  0.00           H  
ATOM   4623  HA  ILE   296      70.760  94.323  75.624  1.00  0.00           H  
ATOM   4624  HB  ILE   296      68.823  95.708  73.723  1.00  0.00           H  
ATOM   4625 HG12 ILE   296      71.399  94.483  72.919  1.00  0.00           H  
ATOM   4626 HG13 ILE   296      69.981  93.532  72.896  1.00  0.00           H  
ATOM   4627 HG21 ILE   296      71.707  96.635  74.119  1.00  0.00           H  
ATOM   4628 HG22 ILE   296      70.364  97.320  73.120  1.00  0.00           H  
ATOM   4629 HG23 ILE   296      70.317  97.458  74.845  1.00  0.00           H  
ATOM   4630 HD11 ILE   296      70.224  94.306  70.707  1.00  0.00           H  
ATOM   4631 HD12 ILE   296      68.773  95.032  71.386  1.00  0.00           H  
ATOM   4632 HD13 ILE   296      70.318  96.017  71.250  1.00  0.00           H  
ATOM   4633  N   MET   297      69.938  95.757  77.458  1.00  0.00           N  
ATOM   4634  CA  MET   297      69.709  96.516  78.683  1.00  0.00           C  
ATOM   4635  C   MET   297      69.907  98.019  78.350  1.00  0.00           C  
ATOM   4636  O   MET   297      70.946  98.471  77.762  1.00  0.00           O  
ATOM   4637  CB  MET   297      70.550  95.953  79.843  1.00  0.00           C  
ATOM   4638  CG  MET   297      70.046  96.508  81.149  1.00  0.00           C  
ATOM   4639  SD  MET   297      71.056  96.109  82.681  1.00  0.00           S  
ATOM   4640  CE  MET   297      71.523  94.392  82.278  1.00  0.00           C  
ATOM   4641  H   MET   297      70.893  95.566  77.192  1.00  0.00           H  
ATOM   4642  HA  MET   297      68.645  96.364  78.866  1.00  0.00           H  
ATOM   4643  HB2 MET   297      70.494  94.869  79.936  1.00  0.00           H  
ATOM   4644  HB3 MET   297      71.572  96.291  79.670  1.00  0.00           H  
ATOM   4645  HG2 MET   297      69.852  97.580  81.163  1.00  0.00           H  
ATOM   4646  HG3 MET   297      69.086  96.011  81.287  1.00  0.00           H  
ATOM   4647  HE1 MET   297      70.598  93.826  82.163  1.00  0.00           H  
ATOM   4648  HE2 MET   297      72.152  94.372  81.388  1.00  0.00           H  
ATOM   4649  HE3 MET   297      72.191  93.955  83.019  1.00  0.00           H  
ATOM   4650  N   THR   298      68.837  98.742  78.761  1.00  0.00           N  
ATOM   4651  CA  THR   298      68.901 100.244  78.506  1.00  0.00           C  
ATOM   4652  C   THR   298      69.640 100.986  79.656  1.00  0.00           C  
ATOM   4653  O   THR   298      69.123 100.876  80.804  1.00  0.00           O  
ATOM   4654  CB  THR   298      67.541 100.807  78.239  1.00  0.00           C  
ATOM   4655  CG2 THR   298      66.917 100.361  76.885  1.00  0.00           C  
ATOM   4656  OG1 THR   298      66.501 100.380  79.167  1.00  0.00           O  
ATOM   4657  H   THR   298      68.036  98.317  79.207  1.00  0.00           H  
ATOM   4658  HA  THR   298      69.353 100.541  77.559  1.00  0.00           H  
ATOM   4659  HB  THR   298      67.566 101.894  78.164  1.00  0.00           H  
ATOM   4660  HG1 THR   298      66.805 100.624  80.045  1.00  0.00           H  
ATOM   4661 HG21 THR   298      66.561  99.331  76.874  1.00  0.00           H  
ATOM   4662 HG22 THR   298      66.109 101.090  76.823  1.00  0.00           H  
ATOM   4663 HG23 THR   298      67.571 100.641  76.060  1.00  0.00           H  
ATOM   4664  N   PRO   299      70.709 101.732  79.406  1.00  0.00           N  
ATOM   4665  CA  PRO   299      71.376 102.591  80.401  1.00  0.00           C  
ATOM   4666  C   PRO   299      70.576 103.739  80.897  1.00  0.00           C  
ATOM   4667  O   PRO   299      69.614 104.162  80.262  1.00  0.00           O  
ATOM   4668  CB  PRO   299      72.750 103.036  79.821  1.00  0.00           C  
ATOM   4669  CG  PRO   299      72.622 102.795  78.357  1.00  0.00           C  
ATOM   4670  CD  PRO   299      71.598 101.722  78.208  1.00  0.00           C  
ATOM   4671  HA  PRO   299      71.659 102.024  81.287  1.00  0.00           H  
ATOM   4672  HB2 PRO   299      73.000 104.087  79.961  1.00  0.00           H  
ATOM   4673  HB3 PRO   299      73.543 102.363  80.148  1.00  0.00           H  
ATOM   4674  HG2 PRO   299      72.239 103.667  77.827  1.00  0.00           H  
ATOM   4675  HG3 PRO   299      73.527 102.431  77.871  1.00  0.00           H  
ATOM   4676  HD2 PRO   299      71.020 101.780  77.285  1.00  0.00           H  
ATOM   4677  HD3 PRO   299      72.104 100.757  78.158  1.00  0.00           H  
ATOM   4678  N   ASN   300      71.002 104.286  82.022  1.00  0.00           N  
ATOM   4679  CA  ASN   300      70.452 105.461  82.637  1.00  0.00           C  
ATOM   4680  C   ASN   300      70.459 106.754  81.776  1.00  0.00           C  
ATOM   4681  O   ASN   300      69.841 107.728  82.224  1.00  0.00           O  
ATOM   4682  CB  ASN   300      71.205 105.557  83.935  1.00  0.00           C  
ATOM   4683  CG  ASN   300      70.789 104.608  85.112  1.00  0.00           C  
ATOM   4684  ND2 ASN   300      71.224 105.008  86.251  1.00  0.00           N  
ATOM   4685  OD1 ASN   300      69.960 103.673  84.969  1.00  0.00           O  
ATOM   4686  H   ASN   300      71.789 103.984  82.579  1.00  0.00           H  
ATOM   4687  HA  ASN   300      69.391 105.297  82.824  1.00  0.00           H  
ATOM   4688  HB2 ASN   300      72.271 105.556  83.706  1.00  0.00           H  
ATOM   4689  HB3 ASN   300      71.000 106.570  84.280  1.00  0.00           H  
ATOM   4690 HD21 ASN   300      71.398 104.354  87.001  1.00  0.00           H  
ATOM   4691 HD22 ASN   300      71.866 105.786  86.198  1.00  0.00           H  
ATOM   4692  N   ILE   301      71.216 106.812  80.698  1.00  0.00           N  
ATOM   4693  CA  ILE   301      71.170 107.954  79.855  1.00  0.00           C  
ATOM   4694  C   ILE   301      70.078 108.033  78.748  1.00  0.00           C  
ATOM   4695  O   ILE   301      69.667 109.113  78.336  1.00  0.00           O  
ATOM   4696  CB  ILE   301      72.533 108.180  79.157  1.00  0.00           C  
ATOM   4697  CG1 ILE   301      72.963 107.025  78.264  1.00  0.00           C  
ATOM   4698  CG2 ILE   301      73.670 108.577  80.153  1.00  0.00           C  
ATOM   4699  CD1 ILE   301      73.594 107.384  76.868  1.00  0.00           C  
ATOM   4700  H   ILE   301      71.948 106.125  80.582  1.00  0.00           H  
ATOM   4701  HA  ILE   301      70.909 108.893  80.343  1.00  0.00           H  
ATOM   4702  HB  ILE   301      72.385 109.032  78.493  1.00  0.00           H  
ATOM   4703 HG12 ILE   301      73.645 106.356  78.788  1.00  0.00           H  
ATOM   4704 HG13 ILE   301      72.101 106.387  78.072  1.00  0.00           H  
ATOM   4705 HG21 ILE   301      74.284 107.718  80.424  1.00  0.00           H  
ATOM   4706 HG22 ILE   301      74.170 109.427  79.689  1.00  0.00           H  
ATOM   4707 HG23 ILE   301      73.120 108.948  81.018  1.00  0.00           H  
ATOM   4708 HD11 ILE   301      73.734 106.472  76.288  1.00  0.00           H  
ATOM   4709 HD12 ILE   301      72.955 108.148  76.426  1.00  0.00           H  
ATOM   4710 HD13 ILE   301      74.551 107.878  77.033  1.00  0.00           H  
ATOM   4711  N   LEU   302      69.414 106.890  78.525  1.00  0.00           N  
ATOM   4712  CA  LEU   302      68.381 106.801  77.398  1.00  0.00           C  
ATOM   4713  C   LEU   302      66.913 107.153  77.965  1.00  0.00           C  
ATOM   4714  O   LEU   302      66.696 107.105  79.193  1.00  0.00           O  
ATOM   4715  CB  LEU   302      68.383 105.448  76.718  1.00  0.00           C  
ATOM   4716  CG  LEU   302      69.749 104.841  76.431  1.00  0.00           C  
ATOM   4717  CD1 LEU   302      69.556 103.556  75.677  1.00  0.00           C  
ATOM   4718  CD2 LEU   302      70.682 105.738  75.614  1.00  0.00           C  
ATOM   4719  H   LEU   302      69.662 106.046  79.021  1.00  0.00           H  
ATOM   4720  HA  LEU   302      68.719 107.535  76.667  1.00  0.00           H  
ATOM   4721  HB2 LEU   302      67.867 104.712  77.335  1.00  0.00           H  
ATOM   4722  HB3 LEU   302      67.955 105.390  75.717  1.00  0.00           H  
ATOM   4723  HG  LEU   302      70.258 104.548  77.349  1.00  0.00           H  
ATOM   4724 HD11 LEU   302      70.503 103.015  75.688  1.00  0.00           H  
ATOM   4725 HD12 LEU   302      68.936 102.838  76.214  1.00  0.00           H  
ATOM   4726 HD13 LEU   302      69.029 103.659  74.728  1.00  0.00           H  
ATOM   4727 HD21 LEU   302      70.293 105.906  74.609  1.00  0.00           H  
ATOM   4728 HD22 LEU   302      70.789 106.721  76.072  1.00  0.00           H  
ATOM   4729 HD23 LEU   302      71.629 105.206  75.516  1.00  0.00           H  
ATOM   4730  N   PRO   303      65.982 107.690  77.094  1.00  0.00           N  
ATOM   4731  CA  PRO   303      64.792 108.323  77.528  1.00  0.00           C  
ATOM   4732  C   PRO   303      63.804 107.416  78.269  1.00  0.00           C  
ATOM   4733  O   PRO   303      63.763 106.240  77.778  1.00  0.00           O  
ATOM   4734  CB  PRO   303      64.159 108.960  76.290  1.00  0.00           C  
ATOM   4735  CG  PRO   303      65.396 109.026  75.330  1.00  0.00           C  
ATOM   4736  CD  PRO   303      66.284 107.885  75.658  1.00  0.00           C  
ATOM   4737  HA  PRO   303      65.189 109.086  78.198  1.00  0.00           H  
ATOM   4738  HB2 PRO   303      63.396 108.334  75.828  1.00  0.00           H  
ATOM   4739  HB3 PRO   303      63.778 109.933  76.602  1.00  0.00           H  
ATOM   4740  HG2 PRO   303      65.118 109.057  74.277  1.00  0.00           H  
ATOM   4741  HG3 PRO   303      65.908 109.964  75.546  1.00  0.00           H  
ATOM   4742  HD2 PRO   303      65.975 106.959  75.173  1.00  0.00           H  
ATOM   4743  HD3 PRO   303      67.312 108.151  75.408  1.00  0.00           H  
ATOM   4744  N   PRO   304      63.218 107.775  79.437  1.00  0.00           N  
ATOM   4745  CA  PRO   304      62.288 106.838  80.147  1.00  0.00           C  
ATOM   4746  C   PRO   304      61.014 106.611  79.377  1.00  0.00           C  
ATOM   4747  O   PRO   304      60.749 107.254  78.359  1.00  0.00           O  
ATOM   4748  CB  PRO   304      62.173 107.415  81.526  1.00  0.00           C  
ATOM   4749  CG  PRO   304      62.400 108.892  81.270  1.00  0.00           C  
ATOM   4750  CD  PRO   304      63.462 108.989  80.164  1.00  0.00           C  
ATOM   4751  HA  PRO   304      62.751 105.851  80.130  1.00  0.00           H  
ATOM   4752  HB2 PRO   304      61.147 107.299  81.876  1.00  0.00           H  
ATOM   4753  HB3 PRO   304      62.851 106.870  82.182  1.00  0.00           H  
ATOM   4754  HG2 PRO   304      61.542 109.347  80.775  1.00  0.00           H  
ATOM   4755  HG3 PRO   304      62.775 109.458  82.123  1.00  0.00           H  
ATOM   4756  HD2 PRO   304      63.320 109.784  79.432  1.00  0.00           H  
ATOM   4757  HD3 PRO   304      64.438 109.092  80.638  1.00  0.00           H  
ATOM   4758  N   VAL   305      60.251 105.636  79.887  1.00  0.00           N  
ATOM   4759  CA  VAL   305      58.906 105.340  79.337  1.00  0.00           C  
ATOM   4760  C   VAL   305      57.885 104.867  80.428  1.00  0.00           C  
ATOM   4761  O   VAL   305      56.662 105.037  80.311  1.00  0.00           O  
ATOM   4762  CB  VAL   305      58.777 104.486  78.085  1.00  0.00           C  
ATOM   4763  CG1 VAL   305      58.215 105.203  76.820  1.00  0.00           C  
ATOM   4764  CG2 VAL   305      60.112 103.769  77.686  1.00  0.00           C  
ATOM   4765  H   VAL   305      60.669 104.953  80.504  1.00  0.00           H  
ATOM   4766  HA  VAL   305      58.425 106.306  79.188  1.00  0.00           H  
ATOM   4767  HB  VAL   305      58.020 103.735  78.315  1.00  0.00           H  
ATOM   4768 HG11 VAL   305      58.998 105.843  76.413  1.00  0.00           H  
ATOM   4769 HG12 VAL   305      57.800 104.477  76.120  1.00  0.00           H  
ATOM   4770 HG13 VAL   305      57.445 105.926  77.089  1.00  0.00           H  
ATOM   4771 HG21 VAL   305      60.542 103.095  78.427  1.00  0.00           H  
ATOM   4772 HG22 VAL   305      60.028 103.237  76.738  1.00  0.00           H  
ATOM   4773 HG23 VAL   305      60.845 104.573  77.619  1.00  0.00           H  
ATOM   4774  N   SER   306      58.411 104.089  81.385  1.00  0.00           N  
ATOM   4775  CA  SER   306      57.708 103.611  82.639  1.00  0.00           C  
ATOM   4776  C   SER   306      58.610 103.457  83.821  1.00  0.00           C  
ATOM   4777  O   SER   306      59.760 102.921  83.697  1.00  0.00           O  
ATOM   4778  CB  SER   306      56.891 102.387  82.333  1.00  0.00           C  
ATOM   4779  OG  SER   306      55.725 102.699  81.655  1.00  0.00           O  
ATOM   4780  H   SER   306      59.419 104.022  81.418  1.00  0.00           H  
ATOM   4781  HA  SER   306      57.015 104.371  83.000  1.00  0.00           H  
ATOM   4782  HB2 SER   306      57.523 101.676  81.801  1.00  0.00           H  
ATOM   4783  HB3 SER   306      56.624 101.875  83.258  1.00  0.00           H  
ATOM   4784  HG  SER   306      55.884 103.323  80.942  1.00  0.00           H  
ATOM   4785  N   VAL   307      58.211 103.965  85.034  1.00  0.00           N  
ATOM   4786  CA  VAL   307      58.968 103.925  86.319  1.00  0.00           C  
ATOM   4787  C   VAL   307      58.100 103.182  87.383  1.00  0.00           C  
ATOM   4788  O   VAL   307      56.843 103.201  87.349  1.00  0.00           O  
ATOM   4789  CB  VAL   307      59.274 105.362  86.763  1.00  0.00           C  
ATOM   4790  CG1 VAL   307      60.071 105.266  88.055  1.00  0.00           C  
ATOM   4791  CG2 VAL   307      60.227 106.114  85.766  1.00  0.00           C  
ATOM   4792  H   VAL   307      57.299 104.385  84.927  1.00  0.00           H  
ATOM   4793  HA  VAL   307      59.900 103.372  86.197  1.00  0.00           H  
ATOM   4794  HB  VAL   307      58.393 105.962  86.989  1.00  0.00           H  
ATOM   4795 HG11 VAL   307      59.315 105.073  88.817  1.00  0.00           H  
ATOM   4796 HG12 VAL   307      60.818 104.476  88.132  1.00  0.00           H  
ATOM   4797 HG13 VAL   307      60.588 106.195  88.291  1.00  0.00           H  
ATOM   4798 HG21 VAL   307      60.195 107.178  85.997  1.00  0.00           H  
ATOM   4799 HG22 VAL   307      61.235 105.703  85.815  1.00  0.00           H  
ATOM   4800 HG23 VAL   307      59.902 105.996  84.732  1.00  0.00           H  
ATOM   4801  N   PHE   308      58.777 102.284  88.202  1.00  0.00           N  
ATOM   4802  CA  PHE   308      58.076 101.289  89.079  1.00  0.00           C  
ATOM   4803  C   PHE   308      58.523 101.490  90.568  1.00  0.00           C  
ATOM   4804  O   PHE   308      59.724 101.383  90.837  1.00  0.00           O  
ATOM   4805  CB  PHE   308      58.400  99.846  88.610  1.00  0.00           C  
ATOM   4806  CG  PHE   308      58.177  99.567  87.167  1.00  0.00           C  
ATOM   4807  CD1 PHE   308      59.255  99.381  86.265  1.00  0.00           C  
ATOM   4808  CD2 PHE   308      56.870  99.417  86.652  1.00  0.00           C  
ATOM   4809  CE1 PHE   308      59.053  99.276  84.894  1.00  0.00           C  
ATOM   4810  CE2 PHE   308      56.640  99.258  85.267  1.00  0.00           C  
ATOM   4811  CZ  PHE   308      57.684  99.169  84.384  1.00  0.00           C  
ATOM   4812  H   PHE   308      59.776 102.202  88.075  1.00  0.00           H  
ATOM   4813  HA  PHE   308      57.005 101.455  88.959  1.00  0.00           H  
ATOM   4814  HB2 PHE   308      59.472  99.731  88.771  1.00  0.00           H  
ATOM   4815  HB3 PHE   308      57.879  99.162  89.280  1.00  0.00           H  
ATOM   4816  HD1 PHE   308      60.284  99.545  86.549  1.00  0.00           H  
ATOM   4817  HD2 PHE   308      56.062  99.571  87.351  1.00  0.00           H  
ATOM   4818  HE1 PHE   308      59.881  99.100  84.223  1.00  0.00           H  
ATOM   4819  HE2 PHE   308      55.663  99.073  84.846  1.00  0.00           H  
ATOM   4820  HZ  PHE   308      57.460  99.047  83.334  1.00  0.00           H  
ATOM   4821  N   VAL   309      57.578 101.353  91.526  1.00  0.00           N  
ATOM   4822  CA  VAL   309      57.853 101.537  92.989  1.00  0.00           C  
ATOM   4823  C   VAL   309      56.759 100.762  93.826  1.00  0.00           C  
ATOM   4824  O   VAL   309      55.832 100.206  93.304  1.00  0.00           O  
ATOM   4825  CB  VAL   309      57.697 103.025  93.356  1.00  0.00           C  
ATOM   4826  CG1 VAL   309      58.521 103.965  92.369  1.00  0.00           C  
ATOM   4827  CG2 VAL   309      56.241 103.539  93.303  1.00  0.00           C  
ATOM   4828  H   VAL   309      56.608 101.245  91.266  1.00  0.00           H  
ATOM   4829  HA  VAL   309      58.808 101.111  93.298  1.00  0.00           H  
ATOM   4830  HB  VAL   309      58.185 103.162  94.320  1.00  0.00           H  
ATOM   4831 HG11 VAL   309      58.571 104.926  92.882  1.00  0.00           H  
ATOM   4832 HG12 VAL   309      59.526 103.586  92.186  1.00  0.00           H  
ATOM   4833 HG13 VAL   309      57.946 104.138  91.459  1.00  0.00           H  
ATOM   4834 HG21 VAL   309      56.191 104.603  93.074  1.00  0.00           H  
ATOM   4835 HG22 VAL   309      55.768 102.941  92.524  1.00  0.00           H  
ATOM   4836 HG23 VAL   309      55.776 103.292  94.257  1.00  0.00           H  
ATOM   4837  N   CYS   310      56.885 100.715  95.201  1.00  0.00           N  
ATOM   4838  CA  CYS   310      56.093  99.867  96.082  1.00  0.00           C  
ATOM   4839  C   CYS   310      55.168 100.727  96.965  1.00  0.00           C  
ATOM   4840  O   CYS   310      55.483 101.883  97.305  1.00  0.00           O  
ATOM   4841  CB  CYS   310      57.029  98.954  96.892  1.00  0.00           C  
ATOM   4842  SG  CYS   310      57.394  97.556  95.714  1.00  0.00           S  
ATOM   4843  H   CYS   310      57.704 101.119  95.632  1.00  0.00           H  
ATOM   4844  HA  CYS   310      55.393  99.216  95.557  1.00  0.00           H  
ATOM   4845  HB2 CYS   310      57.873  99.440  97.380  1.00  0.00           H  
ATOM   4846  HB3 CYS   310      56.507  98.452  97.707  1.00  0.00           H  
ATOM   4847  HG  CYS   310      58.368  98.351  95.263  1.00  0.00           H  
ATOM   4848  N   CYS   311      54.120 100.222  97.627  1.00  0.00           N  
ATOM   4849  CA  CYS   311      53.396 100.844  98.768  1.00  0.00           C  
ATOM   4850  C   CYS   311      52.901  99.719  99.767  1.00  0.00           C  
ATOM   4851  O   CYS   311      53.107  98.566  99.373  1.00  0.00           O  
ATOM   4852  CB  CYS   311      52.159 101.624  98.227  1.00  0.00           C  
ATOM   4853  SG  CYS   311      51.047 100.326  97.504  1.00  0.00           S  
ATOM   4854  H   CYS   311      53.838  99.259  97.514  1.00  0.00           H  
ATOM   4855  HA  CYS   311      54.006 101.538  99.348  1.00  0.00           H  
ATOM   4856  HB2 CYS   311      51.551 102.165  98.952  1.00  0.00           H  
ATOM   4857  HB3 CYS   311      52.577 102.378  97.560  1.00  0.00           H  
ATOM   4858  HG  CYS   311      51.952  99.703  96.743  1.00  0.00           H  
ATOM   4859  N   MET   312      52.415  99.929 100.919  1.00  0.00           N  
ATOM   4860  CA  MET   312      52.205 101.141 101.672  1.00  0.00           C  
ATOM   4861  C   MET   312      53.269 101.195 102.758  1.00  0.00           C  
ATOM   4862  O   MET   312      53.826 100.180 103.178  1.00  0.00           O  
ATOM   4863  CB  MET   312      50.758 101.127 102.334  1.00  0.00           C  
ATOM   4864  CG  MET   312      49.703 101.475 101.328  1.00  0.00           C  
ATOM   4865  SD  MET   312      47.970 101.161 101.762  1.00  0.00           S  
ATOM   4866  CE  MET   312      47.599 102.661 102.634  1.00  0.00           C  
ATOM   4867  H   MET   312      52.074  99.086 101.361  1.00  0.00           H  
ATOM   4868  HA  MET   312      52.389 101.996 101.021  1.00  0.00           H  
ATOM   4869  HB2 MET   312      50.498 100.194 102.833  1.00  0.00           H  
ATOM   4870  HB3 MET   312      50.707 101.917 103.083  1.00  0.00           H  
ATOM   4871  HG2 MET   312      49.792 102.506 100.985  1.00  0.00           H  
ATOM   4872  HG3 MET   312      49.876 100.799 100.490  1.00  0.00           H  
ATOM   4873  HE1 MET   312      46.616 102.597 103.099  1.00  0.00           H  
ATOM   4874  HE2 MET   312      48.344 102.709 103.428  1.00  0.00           H  
ATOM   4875  HE3 MET   312      47.563 103.594 102.071  1.00  0.00           H  
ATOM   4876  N   LYS   313      53.584 102.407 103.113  1.00  0.00           N  
ATOM   4877  CA  LYS   313      54.654 102.837 104.056  1.00  0.00           C  
ATOM   4878  C   LYS   313      54.273 102.768 105.534  1.00  0.00           C  
ATOM   4879  O   LYS   313      53.109 102.730 105.836  1.00  0.00           O  
ATOM   4880  CB  LYS   313      55.049 104.252 103.626  1.00  0.00           C  
ATOM   4881  CG  LYS   313      56.115 104.338 102.543  1.00  0.00           C  
ATOM   4882  CD  LYS   313      55.617 103.992 101.131  1.00  0.00           C  
ATOM   4883  CE  LYS   313      56.464 104.630 100.044  1.00  0.00           C  
ATOM   4884  NZ  LYS   313      56.143 104.315  98.600  1.00  0.00           N1+
ATOM   4885  H   LYS   313      52.967 103.174 102.886  1.00  0.00           H  
ATOM   4886  HA  LYS   313      55.527 102.186 104.002  1.00  0.00           H  
ATOM   4887  HB2 LYS   313      54.219 104.922 103.403  1.00  0.00           H  
ATOM   4888  HB3 LYS   313      55.553 104.733 104.464  1.00  0.00           H  
ATOM   4889  HG2 LYS   313      56.585 105.322 102.552  1.00  0.00           H  
ATOM   4890  HG3 LYS   313      56.947 103.686 102.812  1.00  0.00           H  
ATOM   4891  HD2 LYS   313      55.677 102.920 100.945  1.00  0.00           H  
ATOM   4892  HD3 LYS   313      54.630 104.432 100.982  1.00  0.00           H  
ATOM   4893  HE2 LYS   313      56.332 105.699 100.209  1.00  0.00           H  
ATOM   4894  HE3 LYS   313      57.515 104.447 100.270  1.00  0.00           H  
ATOM   4895  HZ1 LYS   313      55.177 104.548  98.422  1.00  0.00           H  
ATOM   4896  HZ2 LYS   313      56.849 104.783  98.049  1.00  0.00           H  
ATOM   4897  HZ3 LYS   313      56.262 103.328  98.419  1.00  0.00           H  
ATOM   4898  N   ASP   314      55.195 102.597 106.480  1.00  0.00           N  
ATOM   4899  CA  ASP   314      56.701 102.577 106.334  1.00  0.00           C  
ATOM   4900  C   ASP   314      57.354 101.225 105.868  1.00  0.00           C  
ATOM   4901  O   ASP   314      57.878 101.199 104.810  1.00  0.00           O  
ATOM   4902  CB  ASP   314      57.292 103.125 107.669  1.00  0.00           C  
ATOM   4903  CG  ASP   314      58.817 103.384 107.614  1.00  0.00           C  
ATOM   4904  OD1 ASP   314      59.348 103.591 108.759  1.00  0.00           O  
ATOM   4905  OD2 ASP   314      59.493 103.605 106.585  1.00  0.00           O1-
ATOM   4906  OXT ASP   314      57.158 100.167 106.491  1.00  0.00           O1-
ATOM   4907  H   ASP   314      54.792 102.633 107.405  1.00  0.00           H  
ATOM   4908  HA  ASP   314      56.914 103.281 105.530  1.00  0.00           H  
ATOM   4909  HB2 ASP   314      56.671 104.013 107.786  1.00  0.00           H  
ATOM   4910  HB3 ASP   314      57.097 102.497 108.538  1.00  0.00           H  
ATOM   4911  N   THR   315      57.905 112.991  90.279  1.00  0.00           N  
ATOM   4912  CA  THR   315      58.433 112.745  88.907  1.00  0.00           C  
ATOM   4913  C   THR   315      57.380 113.151  87.894  1.00  0.00           C  
ATOM   4914  O   THR   315      56.183 113.016  88.073  1.00  0.00           O  
ATOM   4915  CB  THR   315      59.135 111.357  88.769  1.00  0.00           C  
ATOM   4916  CG2 THR   315      58.494 110.169  89.333  1.00  0.00           C  
ATOM   4917  OG1 THR   315      59.315 111.072  87.435  1.00  0.00           O  
ATOM   4918  HA  THR   315      59.245 113.452  88.739  1.00  0.00           H  
ATOM   4919  HB  THR   315      60.028 111.540  89.367  1.00  0.00           H  
ATOM   4920  HG1 THR   315      59.946 111.739  87.157  1.00  0.00           H  
ATOM   4921 HG21 THR   315      58.359 110.185  90.415  1.00  0.00           H  
ATOM   4922 HG22 THR   315      57.458 110.180  88.997  1.00  0.00           H  
ATOM   4923 HG23 THR   315      58.981 109.246  89.018  1.00  0.00           H  
ATOM   4924  H1  THR   315      57.106 112.451  90.579  1.00  0.00           H  
ATOM   4925  H2  THR   315      57.658 113.970  90.262  1.00  0.00           H  
ATOM   4926  H3  THR   315      58.656 112.852  90.940  1.00  0.00           H  
ATOM   4927  N   ASN   316      57.834 113.731  86.789  1.00  0.00           N  
ATOM   4928  CA  ASN   316      56.976 113.953  85.549  1.00  0.00           C  
ATOM   4929  C   ASN   316      56.703 112.646  84.759  1.00  0.00           C  
ATOM   4930  O   ASN   316      55.691 112.701  83.991  1.00  0.00           O  
ATOM   4931  CB  ASN   316      57.420 115.191  84.792  1.00  0.00           C  
ATOM   4932  CG  ASN   316      58.773 115.009  83.984  1.00  0.00           C  
ATOM   4933  ND2 ASN   316      59.954 115.029  84.563  1.00  0.00           N  
ATOM   4934  OD1 ASN   316      58.746 114.568  82.864  1.00  0.00           O  
ATOM   4935  H   ASN   316      58.819 113.692  86.568  1.00  0.00           H  
ATOM   4936  HA  ASN   316      56.004 114.261  85.934  1.00  0.00           H  
ATOM   4937  HB2 ASN   316      56.707 115.425  84.003  1.00  0.00           H  
ATOM   4938  HB3 ASN   316      57.536 115.975  85.541  1.00  0.00           H
[truncated: 1,314,825 more chars]
