# Supplementary material for: Molecular Mechanism of Protein Arginine Deiminase 2: A Study Involving Multiple Microsecond Long Molecular Dynamics Simulations
Source: Biochemistry. 2022 Jun 23;61(13):1286–97. doi: 10.1021/acs.biochem.2c00158 (PMC9260958; doi:10.1021/acs.biochem.2c00158)
Supplement: Supplementary file 2 — bi2c00158_si_002.zip [file bi2c00158_si_002.zip › closest/ps3-02-100w-last-frame.pdb]

ATOM      1  N   ARG     1      76.037 112.784  84.795  1.00  0.00           N  
ATOM      2  CA  ARG     1      76.280 114.208  84.592  1.00  0.00           C  
ATOM      3  C   ARG     1      75.353 114.807  83.607  1.00  0.00           C  
ATOM      4  O   ARG     1      74.520 114.090  83.007  1.00  0.00           O  
ATOM      5  CB  ARG     1      77.800 114.516  84.148  1.00  0.00           C  
ATOM      6  CG  ARG     1      78.334 115.568  85.197  1.00  0.00           C  
ATOM      7  CD  ARG     1      79.763 115.993  85.049  1.00  0.00           C  
ATOM      8  NE  ARG     1      79.853 117.031  84.078  1.00  0.00           N  
ATOM      9  CZ  ARG     1      80.814 117.289  83.160  1.00  0.00           C  
ATOM     10  NH1 ARG     1      81.883 116.579  83.055  1.00  0.00           N1+
ATOM     11  NH2 ARG     1      80.727 118.310  82.338  1.00  0.00           N  
ATOM     12  HA  ARG     1      76.110 114.716  85.542  1.00  0.00           H  
ATOM     13  HB2 ARG     1      78.494 113.677  84.105  1.00  0.00           H  
ATOM     14  HB3 ARG     1      77.759 115.114  83.237  1.00  0.00           H  
ATOM     15  HG2 ARG     1      77.674 116.434  85.248  1.00  0.00           H  
ATOM     16  HG3 ARG     1      78.263 115.032  86.144  1.00  0.00           H  
ATOM     17  HD2 ARG     1      80.099 116.440  85.985  1.00  0.00           H  
ATOM     18  HD3 ARG     1      80.298 115.111  84.698  1.00  0.00           H  
ATOM     19  HE  ARG     1      79.133 117.738  84.119  1.00  0.00           H  
ATOM     20 HH11 ARG     1      82.191 116.321  83.982  1.00  0.00           H  
ATOM     21 HH12 ARG     1      82.608 116.838  82.401  1.00  0.00           H  
ATOM     22 HH21 ARG     1      81.465 118.614  81.720  1.00  0.00           H  
ATOM     23 HH22 ARG     1      79.807 118.718  82.257  1.00  0.00           H  
ATOM     24  H1  ARG     1      76.445 112.293  84.012  1.00  0.00           H  
ATOM     25  H2  ARG     1      75.079 112.483  84.908  1.00  0.00           H  
ATOM     26  H3  ARG     1      76.430 112.523  85.688  1.00  0.00           H  
ATOM     27  N   GLU     2      75.480 116.128  83.402  1.00  0.00           N  
ATOM     28  CA  GLU     2      74.564 116.957  82.462  1.00  0.00           C  
ATOM     29  C   GLU     2      74.559 116.704  80.974  1.00  0.00           C  
ATOM     30  O   GLU     2      75.597 116.331  80.417  1.00  0.00           O  
ATOM     31  CB  GLU     2      74.792 118.499  82.809  1.00  0.00           C  
ATOM     32  CG  GLU     2      75.941 119.123  82.196  1.00  0.00           C  
ATOM     33  CD  GLU     2      77.346 119.034  82.726  1.00  0.00           C  
ATOM     34  OE1 GLU     2      77.525 118.483  83.821  1.00  0.00           O  
ATOM     35  OE2 GLU     2      78.280 119.371  82.007  1.00  0.00           O1-
ATOM     36  H   GLU     2      76.153 116.687  83.907  1.00  0.00           H  
ATOM     37  HA  GLU     2      73.537 116.814  82.796  1.00  0.00           H  
ATOM     38  HB2 GLU     2      73.900 119.038  82.492  1.00  0.00           H  
ATOM     39  HB3 GLU     2      74.809 118.682  83.883  1.00  0.00           H  
ATOM     40  HG2 GLU     2      76.113 118.974  81.131  1.00  0.00           H  
ATOM     41  HG3 GLU     2      75.677 120.178  82.270  1.00  0.00           H  
ATOM     42  N   ARG     3      73.488 116.968  80.279  1.00  0.00           N  
ATOM     43  CA  ARG     3      73.411 116.867  78.780  1.00  0.00           C  
ATOM     44  C   ARG     3      73.857 118.253  78.174  1.00  0.00           C  
ATOM     45  O   ARG     3      73.524 119.257  78.770  1.00  0.00           O  
ATOM     46  CB  ARG     3      71.976 116.461  78.439  1.00  0.00           C  
ATOM     47  CG  ARG     3      71.576 116.483  76.991  1.00  0.00           C  
ATOM     48  CD  ARG     3      70.911 117.746  76.461  1.00  0.00           C  
ATOM     49  NE  ARG     3      71.026 117.855  75.022  1.00  0.00           N  
ATOM     50  CZ  ARG     3      70.087 118.019  74.123  1.00  0.00           C  
ATOM     51  NH1 ARG     3      68.825 118.149  74.350  1.00  0.00           N1+
ATOM     52  NH2 ARG     3      70.499 118.070  72.906  1.00  0.00           N  
ATOM     53  H   ARG     3      72.640 117.200  80.776  1.00  0.00           H  
ATOM     54  HA  ARG     3      74.091 116.117  78.376  1.00  0.00           H  
ATOM     55  HB2 ARG     3      71.750 115.452  78.782  1.00  0.00           H  
ATOM     56  HB3 ARG     3      71.244 117.037  79.006  1.00  0.00           H  
ATOM     57  HG2 ARG     3      72.412 116.268  76.325  1.00  0.00           H  
ATOM     58  HG3 ARG     3      70.810 115.713  76.901  1.00  0.00           H  
ATOM     59  HD2 ARG     3      69.890 117.789  76.840  1.00  0.00           H  
ATOM     60  HD3 ARG     3      71.476 118.598  76.841  1.00  0.00           H  
ATOM     61  HE  ARG     3      71.964 117.792  74.654  1.00  0.00           H  
ATOM     62 HH11 ARG     3      68.399 118.036  75.259  1.00  0.00           H  
ATOM     63 HH12 ARG     3      68.227 118.301  73.550  1.00  0.00           H  
ATOM     64 HH21 ARG     3      71.500 118.032  72.780  1.00  0.00           H  
ATOM     65 HH22 ARG     3      69.906 118.421  72.168  1.00  0.00           H  
ATOM     66  N   THR     4      74.552 118.273  77.041  1.00  0.00           N  
ATOM     67  CA  THR     4      74.919 119.466  76.297  1.00  0.00           C  
ATOM     68  C   THR     4      73.776 120.081  75.359  1.00  0.00           C  
ATOM     69  O   THR     4      73.120 119.363  74.646  1.00  0.00           O  
ATOM     70  CB  THR     4      76.188 119.301  75.446  1.00  0.00           C  
ATOM     71  CG2 THR     4      76.515 120.461  74.502  1.00  0.00           C  
ATOM     72  OG1 THR     4      77.233 119.115  76.295  1.00  0.00           O  
ATOM     73  H   THR     4      74.978 117.409  76.736  1.00  0.00           H  
ATOM     74  HA  THR     4      75.297 120.150  77.056  1.00  0.00           H  
ATOM     75  HB  THR     4      76.097 118.411  74.824  1.00  0.00           H  
ATOM     76  HG1 THR     4      77.246 118.170  76.463  1.00  0.00           H  
ATOM     77 HG21 THR     4      75.687 120.680  73.827  1.00  0.00           H  
ATOM     78 HG22 THR     4      76.855 121.350  75.034  1.00  0.00           H  
ATOM     79 HG23 THR     4      77.361 120.213  73.861  1.00  0.00           H  
ATOM     80  N   VAL     5      73.583 121.372  75.443  1.00  0.00           N  
ATOM     81  CA  VAL     5      72.595 122.012  74.594  1.00  0.00           C  
ATOM     82  C   VAL     5      73.221 123.281  73.972  1.00  0.00           C  
ATOM     83  O   VAL     5      74.246 123.704  74.382  1.00  0.00           O  
ATOM     84  CB  VAL     5      71.182 122.177  75.273  1.00  0.00           C  
ATOM     85  CG1 VAL     5      71.014 123.362  76.098  1.00  0.00           C  
ATOM     86  CG2 VAL     5      70.030 122.215  74.295  1.00  0.00           C  
ATOM     87  H   VAL     5      74.200 121.947  75.998  1.00  0.00           H  
ATOM     88  HA  VAL     5      72.538 121.357  73.725  1.00  0.00           H  
ATOM     89  HB  VAL     5      71.008 121.232  75.787  1.00  0.00           H  
ATOM     90 HG11 VAL     5      71.051 124.348  75.635  1.00  0.00           H  
ATOM     91 HG12 VAL     5      70.076 123.179  76.622  1.00  0.00           H  
ATOM     92 HG13 VAL     5      71.727 123.397  76.921  1.00  0.00           H  
ATOM     93 HG21 VAL     5      69.129 122.165  74.906  1.00  0.00           H  
ATOM     94 HG22 VAL     5      70.004 123.120  73.688  1.00  0.00           H  
ATOM     95 HG23 VAL     5      70.082 121.325  73.668  1.00  0.00           H  
ATOM     96  N   ARG     6      72.565 123.862  72.921  1.00  0.00           N  
ATOM     97  CA  ARG     6      72.970 125.173  72.221  1.00  0.00           C  
ATOM     98  C   ARG     6      71.764 126.141  72.016  1.00  0.00           C  
ATOM     99  O   ARG     6      70.608 125.670  71.895  1.00  0.00           O  
ATOM    100  CB  ARG     6      73.513 124.708  70.809  1.00  0.00           C  
ATOM    101  CG  ARG     6      74.693 123.709  70.955  1.00  0.00           C  
ATOM    102  CD  ARG     6      75.945 124.303  71.693  1.00  0.00           C  
ATOM    103  NE  ARG     6      76.908 123.221  72.066  1.00  0.00           N  
ATOM    104  CZ  ARG     6      78.120 123.334  72.448  1.00  0.00           C  
ATOM    105  NH1 ARG     6      78.665 124.534  72.761  1.00  0.00           N1+
ATOM    106  NH2 ARG     6      78.884 122.278  72.533  1.00  0.00           N  
ATOM    107  H   ARG     6      71.889 123.263  72.468  1.00  0.00           H  
ATOM    108  HA  ARG     6      73.685 125.760  72.796  1.00  0.00           H  
ATOM    109  HB2 ARG     6      72.637 124.421  70.228  1.00  0.00           H  
ATOM    110  HB3 ARG     6      73.985 125.586  70.368  1.00  0.00           H  
ATOM    111  HG2 ARG     6      74.501 122.781  71.495  1.00  0.00           H  
ATOM    112  HG3 ARG     6      75.077 123.429  69.974  1.00  0.00           H  
ATOM    113  HD2 ARG     6      76.430 124.972  70.982  1.00  0.00           H  
ATOM    114  HD3 ARG     6      75.671 124.750  72.649  1.00  0.00           H  
ATOM    115  HE  ARG     6      76.619 122.262  71.936  1.00  0.00           H  
ATOM    116 HH11 ARG     6      78.062 125.337  72.873  1.00  0.00           H  
ATOM    117 HH12 ARG     6      79.654 124.621  72.947  1.00  0.00           H  
ATOM    118 HH21 ARG     6      78.632 121.426  72.052  1.00  0.00           H  
ATOM    119 HH22 ARG     6      79.877 122.460  72.579  1.00  0.00           H  
ATOM    120  N   LEU     7      72.093 127.356  71.837  1.00  0.00           N  
ATOM    121  CA  LEU     7      71.276 128.549  71.453  1.00  0.00           C  
ATOM    122  C   LEU     7      71.700 129.036  70.050  1.00  0.00           C  
ATOM    123  O   LEU     7      72.561 128.372  69.450  1.00  0.00           O  
ATOM    124  CB  LEU     7      71.444 129.668  72.518  1.00  0.00           C  
ATOM    125  CG  LEU     7      71.253 129.228  74.043  1.00  0.00           C  
ATOM    126  CD1 LEU     7      71.960 130.184  75.031  1.00  0.00           C  
ATOM    127  CD2 LEU     7      69.787 129.228  74.312  1.00  0.00           C  
ATOM    128  H   LEU     7      73.030 127.535  72.168  1.00  0.00           H  
ATOM    129  HA  LEU     7      70.202 128.366  71.412  1.00  0.00           H  
ATOM    130  HB2 LEU     7      72.474 130.022  72.478  1.00  0.00           H  
ATOM    131  HB3 LEU     7      70.801 130.536  72.372  1.00  0.00           H  
ATOM    132  HG  LEU     7      71.645 128.278  74.404  1.00  0.00           H  
ATOM    133 HD11 LEU     7      71.608 130.240  76.062  1.00  0.00           H  
ATOM    134 HD12 LEU     7      73.021 129.940  74.969  1.00  0.00           H  
ATOM    135 HD13 LEU     7      71.735 131.175  74.638  1.00  0.00           H  
ATOM    136 HD21 LEU     7      69.537 129.091  75.364  1.00  0.00           H  
ATOM    137 HD22 LEU     7      69.376 130.221  74.131  1.00  0.00           H  
ATOM    138 HD23 LEU     7      69.226 128.486  73.743  1.00  0.00           H  
ATOM    139  N   GLN     8      71.173 130.130  69.533  1.00  0.00           N  
ATOM    140  CA  GLN     8      71.698 130.835  68.325  1.00  0.00           C  
ATOM    141  C   GLN     8      71.373 132.293  68.086  1.00  0.00           C  
ATOM    142  O   GLN     8      70.483 132.854  68.759  1.00  0.00           O  
ATOM    143  CB  GLN     8      71.234 130.124  67.071  1.00  0.00           C  
ATOM    144  CG  GLN     8      69.713 130.298  66.812  1.00  0.00           C  
ATOM    145  CD  GLN     8      69.141 129.523  65.598  1.00  0.00           C  
ATOM    146  NE2 GLN     8      67.863 129.546  65.348  1.00  0.00           N  
ATOM    147  OE1 GLN     8      69.935 128.941  64.857  1.00  0.00           O  
ATOM    148  H   GLN     8      70.324 130.497  69.938  1.00  0.00           H  
ATOM    149  HA  GLN     8      72.771 130.707  68.461  1.00  0.00           H  
ATOM    150  HB2 GLN     8      71.822 130.347  66.181  1.00  0.00           H  
ATOM    151  HB3 GLN     8      71.387 129.050  67.178  1.00  0.00           H  
ATOM    152  HG2 GLN     8      69.093 129.917  67.624  1.00  0.00           H  
ATOM    153  HG3 GLN     8      69.552 131.323  66.479  1.00  0.00           H  
ATOM    154 HE21 GLN     8      67.452 129.085  64.549  1.00  0.00           H  
ATOM    155 HE22 GLN     8      67.383 130.076  66.061  1.00  0.00           H  
ATOM    156  N   TYR     9      72.122 132.976  67.160  1.00  0.00           N  
ATOM    157  CA  TYR     9      71.880 134.297  66.738  1.00  0.00           C  
ATOM    158  C   TYR     9      70.619 134.349  65.806  1.00  0.00           C  
ATOM    159  O   TYR     9      70.478 133.617  64.870  1.00  0.00           O  
ATOM    160  CB  TYR     9      73.141 134.748  66.045  1.00  0.00           C  
ATOM    161  CG  TYR     9      73.312 136.123  65.349  1.00  0.00           C  
ATOM    162  CD1 TYR     9      74.089 137.091  65.956  1.00  0.00           C  
ATOM    163  CD2 TYR     9      72.510 136.507  64.244  1.00  0.00           C  
ATOM    164  CE1 TYR     9      74.299 138.347  65.289  1.00  0.00           C  
ATOM    165  CE2 TYR     9      72.535 137.823  63.718  1.00  0.00           C  
ATOM    166  CZ  TYR     9      73.459 138.745  64.253  1.00  0.00           C  
ATOM    167  OH  TYR     9      73.578 139.980  63.784  1.00  0.00           O  
ATOM    168  H   TYR     9      72.890 132.491  66.717  1.00  0.00           H  
ATOM    169  HA  TYR     9      71.794 134.977  67.585  1.00  0.00           H  
ATOM    170  HB2 TYR     9      73.972 134.569  66.728  1.00  0.00           H  
ATOM    171  HB3 TYR     9      73.400 134.131  65.185  1.00  0.00           H  
ATOM    172  HD1 TYR     9      74.657 136.860  66.845  1.00  0.00           H  
ATOM    173  HD2 TYR     9      71.793 135.852  63.771  1.00  0.00           H  
ATOM    174  HE1 TYR     9      74.936 139.140  65.653  1.00  0.00           H  
ATOM    175  HE2 TYR     9      71.868 138.118  62.922  1.00  0.00           H  
ATOM    176  HH  TYR     9      74.051 140.658  64.273  1.00  0.00           H  
ATOM    177  N   GLY    10      69.709 135.298  66.186  1.00  0.00           N  
ATOM    178  CA  GLY    10      68.356 135.573  65.730  1.00  0.00           C  
ATOM    179  C   GLY    10      67.292 134.773  66.454  1.00  0.00           C  
ATOM    180  O   GLY    10      67.374 134.772  67.714  1.00  0.00           O  
ATOM    181  H   GLY    10      69.886 135.853  67.011  1.00  0.00           H  
ATOM    182  HA2 GLY    10      68.208 136.650  65.648  1.00  0.00           H  
ATOM    183  HA3 GLY    10      68.245 135.264  64.691  1.00  0.00           H  
ATOM    184  N   SER    11      66.397 134.064  65.736  1.00  0.00           N  
ATOM    185  CA  SER    11      65.250 133.303  66.291  1.00  0.00           C  
ATOM    186  C   SER    11      65.581 132.199  67.419  1.00  0.00           C  
ATOM    187  O   SER    11      66.542 131.471  67.325  1.00  0.00           O  
ATOM    188  CB  SER    11      64.503 132.612  65.202  1.00  0.00           C  
ATOM    189  OG  SER    11      63.332 131.977  65.611  1.00  0.00           O  
ATOM    190  H   SER    11      66.457 134.045  64.728  1.00  0.00           H  
ATOM    191  HA  SER    11      64.607 134.019  66.804  1.00  0.00           H  
ATOM    192  HB2 SER    11      64.258 133.360  64.448  1.00  0.00           H  
ATOM    193  HB3 SER    11      65.114 131.791  64.826  1.00  0.00           H  
ATOM    194  HG  SER    11      63.586 131.134  65.993  1.00  0.00           H  
ATOM    195  N   ALA    12      64.709 132.009  68.427  1.00  0.00           N  
ATOM    196  CA  ALA    12      64.857 130.992  69.433  1.00  0.00           C  
ATOM    197  C   ALA    12      64.560 129.456  68.990  1.00  0.00           C  
ATOM    198  O   ALA    12      63.637 129.164  68.259  1.00  0.00           O  
ATOM    199  CB  ALA    12      63.976 131.449  70.531  1.00  0.00           C  
ATOM    200  H   ALA    12      63.883 132.584  68.337  1.00  0.00           H  
ATOM    201  HA  ALA    12      65.916 130.954  69.688  1.00  0.00           H  
ATOM    202  HB1 ALA    12      62.934 131.541  70.226  1.00  0.00           H  
ATOM    203  HB2 ALA    12      64.064 130.709  71.326  1.00  0.00           H  
ATOM    204  HB3 ALA    12      64.274 132.430  70.901  1.00  0.00           H  
ATOM    205  N   VAL    13      65.390 128.570  69.520  1.00  0.00           N  
ATOM    206  CA  VAL    13      65.290 127.125  69.407  1.00  0.00           C  
ATOM    207  C   VAL    13      64.599 126.501  70.639  1.00  0.00           C  
ATOM    208  O   VAL    13      64.058 127.164  71.558  1.00  0.00           O  
ATOM    209  CB  VAL    13      66.675 126.450  69.138  1.00  0.00           C  
ATOM    210  CG1 VAL    13      67.236 126.755  67.784  1.00  0.00           C  
ATOM    211  CG2 VAL    13      67.729 126.864  70.167  1.00  0.00           C  
ATOM    212  H   VAL    13      66.007 128.833  70.275  1.00  0.00           H  
ATOM    213  HA  VAL    13      64.694 126.998  68.504  1.00  0.00           H  
ATOM    214  HB  VAL    13      66.592 125.365  69.200  1.00  0.00           H  
ATOM    215 HG11 VAL    13      66.464 127.177  67.141  1.00  0.00           H  
ATOM    216 HG12 VAL    13      67.996 127.536  67.815  1.00  0.00           H  
ATOM    217 HG13 VAL    13      67.572 125.806  67.367  1.00  0.00           H  
ATOM    218 HG21 VAL    13      67.422 126.439  71.122  1.00  0.00           H  
ATOM    219 HG22 VAL    13      68.707 126.427  69.965  1.00  0.00           H  
ATOM    220 HG23 VAL    13      67.918 127.936  70.216  1.00  0.00           H  
ATOM    221  N   GLU    14      64.283 125.261  70.512  1.00  0.00           N  
ATOM    222  CA  GLU    14      63.538 124.522  71.499  1.00  0.00           C  
ATOM    223  C   GLU    14      64.058 123.083  71.839  1.00  0.00           C  
ATOM    224  O   GLU    14      64.659 122.397  71.001  1.00  0.00           O  
ATOM    225  CB  GLU    14      62.037 124.402  71.164  1.00  0.00           C  
ATOM    226  CG  GLU    14      61.791 123.669  69.761  1.00  0.00           C  
ATOM    227  CD  GLU    14      61.949 124.745  68.651  1.00  0.00           C  
ATOM    228  OE1 GLU    14      61.135 125.618  68.580  1.00  0.00           O  
ATOM    229  OE2 GLU    14      63.038 124.680  67.953  1.00  0.00           O1-
ATOM    230  H   GLU    14      64.688 124.721  69.760  1.00  0.00           H  
ATOM    231  HA  GLU    14      63.651 125.016  72.464  1.00  0.00           H  
ATOM    232  HB2 GLU    14      61.550 123.788  71.923  1.00  0.00           H  
ATOM    233  HB3 GLU    14      61.634 125.414  71.177  1.00  0.00           H  
ATOM    234  HG2 GLU    14      62.478 122.824  69.822  1.00  0.00           H  
ATOM    235  HG3 GLU    14      60.793 123.231  69.726  1.00  0.00           H  
ATOM    236  N   ALA    15      63.792 122.594  73.078  1.00  0.00           N  
ATOM    237  CA  ALA    15      64.109 121.225  73.581  1.00  0.00           C  
ATOM    238  C   ALA    15      62.999 120.583  74.275  1.00  0.00           C  
ATOM    239  O   ALA    15      62.081 121.266  74.773  1.00  0.00           O  
ATOM    240  CB  ALA    15      65.363 121.277  74.474  1.00  0.00           C  
ATOM    241  H   ALA    15      63.212 123.137  73.702  1.00  0.00           H  
ATOM    242  HA  ALA    15      64.258 120.627  72.682  1.00  0.00           H  
ATOM    243  HB1 ALA    15      65.212 122.132  75.132  1.00  0.00           H  
ATOM    244  HB2 ALA    15      65.547 120.373  75.054  1.00  0.00           H  
ATOM    245  HB3 ALA    15      66.254 121.353  73.851  1.00  0.00           H  
ATOM    246  N   VAL    16      63.007 119.253  74.336  1.00  0.00           N  
ATOM    247  CA  VAL    16      62.264 118.390  75.202  1.00  0.00           C  
ATOM    248  C   VAL    16      63.197 117.957  76.301  1.00  0.00           C  
ATOM    249  O   VAL    16      64.359 117.796  76.081  1.00  0.00           O  
ATOM    250  CB  VAL    16      61.634 117.250  74.460  1.00  0.00           C  
ATOM    251  CG1 VAL    16      60.951 116.182  75.316  1.00  0.00           C  
ATOM    252  CG2 VAL    16      60.592 117.661  73.429  1.00  0.00           C  
ATOM    253  H   VAL    16      63.736 118.769  73.831  1.00  0.00           H  
ATOM    254  HA  VAL    16      61.485 119.020  75.630  1.00  0.00           H  
ATOM    255  HB  VAL    16      62.449 116.723  73.965  1.00  0.00           H  
ATOM    256 HG11 VAL    16      60.143 116.595  75.920  1.00  0.00           H  
ATOM    257 HG12 VAL    16      60.579 115.373  74.687  1.00  0.00           H  
ATOM    258 HG13 VAL    16      61.686 115.815  76.032  1.00  0.00           H  
ATOM    259 HG21 VAL    16      60.836 118.619  72.970  1.00  0.00           H  
ATOM    260 HG22 VAL    16      60.534 116.936  72.617  1.00  0.00           H  
ATOM    261 HG23 VAL    16      59.618 117.809  73.896  1.00  0.00           H  
ATOM    262  N   TYR    17      62.696 118.070  77.573  1.00  0.00           N  
ATOM    263  CA  TYR    17      63.546 117.858  78.777  1.00  0.00           C  
ATOM    264  C   TYR    17      62.961 116.919  79.765  1.00  0.00           C  
ATOM    265  O   TYR    17      61.880 117.078  80.192  1.00  0.00           O  
ATOM    266  CB  TYR    17      63.791 119.232  79.373  1.00  0.00           C  
ATOM    267  CG  TYR    17      64.573 119.238  80.588  1.00  0.00           C  
ATOM    268  CD1 TYR    17      65.959 118.991  80.541  1.00  0.00           C  
ATOM    269  CD2 TYR    17      63.942 119.319  81.854  1.00  0.00           C  
ATOM    270  CE1 TYR    17      66.666 118.796  81.702  1.00  0.00           C  
ATOM    271  CE2 TYR    17      64.646 119.045  83.015  1.00  0.00           C  
ATOM    272  CZ  TYR    17      66.006 118.842  82.974  1.00  0.00           C  
ATOM    273  OH  TYR    17      66.665 118.487  84.126  1.00  0.00           O  
ATOM    274  H   TYR    17      61.697 118.195  77.651  1.00  0.00           H  
ATOM    275  HA  TYR    17      64.529 117.513  78.457  1.00  0.00           H  
ATOM    276  HB2 TYR    17      64.420 119.781  78.672  1.00  0.00           H  
ATOM    277  HB3 TYR    17      62.901 119.844  79.521  1.00  0.00           H  
ATOM    278  HD1 TYR    17      66.412 118.965  79.561  1.00  0.00           H  
ATOM    279  HD2 TYR    17      62.867 119.403  81.900  1.00  0.00           H  
ATOM    280  HE1 TYR    17      67.736 118.658  81.665  1.00  0.00           H  
ATOM    281  HE2 TYR    17      64.039 118.955  83.904  1.00  0.00           H  
ATOM    282  HH  TYR    17      66.255 118.999  84.827  1.00  0.00           H  
ATOM    283  N   VAL    18      63.817 115.871  80.151  1.00  0.00           N  
ATOM    284  CA  VAL    18      63.505 114.839  81.082  1.00  0.00           C  
ATOM    285  C   VAL    18      63.976 115.386  82.356  1.00  0.00           C  
ATOM    286  O   VAL    18      65.114 115.563  82.663  1.00  0.00           O  
ATOM    287  CB  VAL    18      64.019 113.455  80.647  1.00  0.00           C  
ATOM    288  CG1 VAL    18      64.019 112.363  81.720  1.00  0.00           C  
ATOM    289  CG2 VAL    18      63.301 112.950  79.359  1.00  0.00           C  
ATOM    290  H   VAL    18      64.709 115.889  79.677  1.00  0.00           H  
ATOM    291  HA  VAL    18      62.419 114.841  81.177  1.00  0.00           H  
ATOM    292  HB  VAL    18      65.107 113.513  80.595  1.00  0.00           H  
ATOM    293 HG11 VAL    18      64.510 111.441  81.408  1.00  0.00           H  
ATOM    294 HG12 VAL    18      64.600 112.714  82.573  1.00  0.00           H  
ATOM    295 HG13 VAL    18      63.012 112.106  82.049  1.00  0.00           H  
ATOM    296 HG21 VAL    18      63.826 112.047  79.048  1.00  0.00           H  
ATOM    297 HG22 VAL    18      62.216 112.866  79.430  1.00  0.00           H  
ATOM    298 HG23 VAL    18      63.442 113.679  78.561  1.00  0.00           H  
ATOM    299  N   LEU    19      62.970 115.529  83.281  1.00  0.00           N  
ATOM    300  CA  LEU    19      63.235 115.936  84.657  1.00  0.00           C  
ATOM    301  C   LEU    19      64.382 115.218  85.395  1.00  0.00           C  
ATOM    302  O   LEU    19      64.522 114.032  85.569  1.00  0.00           O  
ATOM    303  CB  LEU    19      61.969 115.706  85.500  1.00  0.00           C  
ATOM    304  CG  LEU    19      60.926 116.837  85.197  1.00  0.00           C  
ATOM    305  CD1 LEU    19      59.624 116.496  85.990  1.00  0.00           C  
ATOM    306  CD2 LEU    19      61.485 118.090  85.669  1.00  0.00           C  
ATOM    307  H   LEU    19      62.021 115.230  83.105  1.00  0.00           H  
ATOM    308  HA  LEU    19      63.515 116.989  84.662  1.00  0.00           H  
ATOM    309  HB2 LEU    19      61.608 114.733  85.167  1.00  0.00           H  
ATOM    310  HB3 LEU    19      62.164 115.746  86.572  1.00  0.00           H  
ATOM    311  HG  LEU    19      60.780 116.870  84.117  1.00  0.00           H  
ATOM    312 HD11 LEU    19      59.843 116.602  87.053  1.00  0.00           H  
ATOM    313 HD12 LEU    19      58.862 117.228  85.723  1.00  0.00           H  
ATOM    314 HD13 LEU    19      59.327 115.455  85.867  1.00  0.00           H  
ATOM    315 HD21 LEU    19      60.667 118.807  85.726  1.00  0.00           H  
ATOM    316 HD22 LEU    19      62.084 118.190  86.574  1.00  0.00           H  
ATOM    317 HD23 LEU    19      62.021 118.475  84.801  1.00  0.00           H  
ATOM    318  N   GLY    20      65.454 116.048  85.740  1.00  0.00           N  
ATOM    319  CA  GLY    20      66.586 115.666  86.485  1.00  0.00           C  
ATOM    320  C   GLY    20      67.752 115.159  85.653  1.00  0.00           C  
ATOM    321  O   GLY    20      68.622 114.528  86.183  1.00  0.00           O  
ATOM    322  H   GLY    20      65.295 117.009  85.475  1.00  0.00           H  
ATOM    323  HA2 GLY    20      66.922 116.506  87.092  1.00  0.00           H  
ATOM    324  HA3 GLY    20      66.434 114.937  87.282  1.00  0.00           H  
ATOM    325  N   THR    21      67.786 115.372  84.298  1.00  0.00           N  
ATOM    326  CA  THR    21      68.942 115.032  83.443  1.00  0.00           C  
ATOM    327  C   THR    21      70.006 116.172  83.450  1.00  0.00           C  
ATOM    328  O   THR    21      71.154 115.838  83.175  1.00  0.00           O  
ATOM    329  CB  THR    21      68.461 114.838  82.020  1.00  0.00           C  
ATOM    330  CG2 THR    21      67.789 113.464  81.874  1.00  0.00           C  
ATOM    331  OG1 THR    21      67.584 115.868  81.630  1.00  0.00           O  
ATOM    332  H   THR    21      67.040 115.947  83.933  1.00  0.00           H  
ATOM    333  HA  THR    21      69.382 114.103  83.806  1.00  0.00           H  
ATOM    334  HB  THR    21      69.358 114.861  81.401  1.00  0.00           H  
ATOM    335  HG1 THR    21      66.716 115.717  82.012  1.00  0.00           H  
ATOM    336 HG21 THR    21      66.919 113.335  82.517  1.00  0.00           H  
ATOM    337 HG22 THR    21      67.465 113.373  80.837  1.00  0.00           H  
ATOM    338 HG23 THR    21      68.535 112.688  82.046  1.00  0.00           H  
ATOM    339  N   TYR    22      69.587 117.386  83.807  1.00  0.00           N  
ATOM    340  CA  TYR    22      70.383 118.668  83.867  1.00  0.00           C  
ATOM    341  C   TYR    22      70.929 119.189  82.501  1.00  0.00           C  
ATOM    342  O   TYR    22      71.363 118.377  81.601  1.00  0.00           O  
ATOM    343  CB  TYR    22      71.484 118.544  84.877  1.00  0.00           C  
ATOM    344  CG  TYR    22      70.960 118.216  86.300  1.00  0.00           C  
ATOM    345  CD1 TYR    22      71.038 116.843  86.743  1.00  0.00           C  
ATOM    346  CD2 TYR    22      70.508 119.209  87.228  1.00  0.00           C  
ATOM    347  CE1 TYR    22      70.570 116.470  88.015  1.00  0.00           C  
ATOM    348  CE2 TYR    22      70.055 118.781  88.462  1.00  0.00           C  
ATOM    349  CZ  TYR    22      70.165 117.470  88.957  1.00  0.00           C  
ATOM    350  OH  TYR    22      69.917 117.096  90.255  1.00  0.00           O  
ATOM    351  H   TYR    22      68.589 117.450  83.949  1.00  0.00           H  
ATOM    352  HA  TYR    22      69.689 119.443  84.193  1.00  0.00           H  
ATOM    353  HB2 TYR    22      72.202 117.742  84.703  1.00  0.00           H  
ATOM    354  HB3 TYR    22      71.965 119.521  84.935  1.00  0.00           H  
ATOM    355  HD1 TYR    22      71.525 116.097  86.133  1.00  0.00           H  
ATOM    356  HD2 TYR    22      70.486 120.250  86.943  1.00  0.00           H  
ATOM    357  HE1 TYR    22      70.906 115.476  88.271  1.00  0.00           H  
ATOM    358  HE2 TYR    22      69.745 119.498  89.208  1.00  0.00           H  
ATOM    359  HH  TYR    22      69.697 116.161  90.247  1.00  0.00           H  
ATOM    360  N   LEU    23      71.079 120.453  82.349  1.00  0.00           N  
ATOM    361  CA  LEU    23      71.689 121.116  81.171  1.00  0.00           C  
ATOM    362  C   LEU    23      72.898 122.085  81.344  1.00  0.00           C  
ATOM    363  O   LEU    23      73.208 122.565  82.457  1.00  0.00           O  
ATOM    364  CB  LEU    23      70.522 121.771  80.334  1.00  0.00           C  
ATOM    365  CG  LEU    23      69.403 120.853  79.856  1.00  0.00           C  
ATOM    366  CD1 LEU    23      68.414 121.824  79.152  1.00  0.00           C  
ATOM    367  CD2 LEU    23      69.891 119.823  78.885  1.00  0.00           C  
ATOM    368  H   LEU    23      70.555 121.019  83.001  1.00  0.00           H  
ATOM    369  HA  LEU    23      71.896 120.254  80.536  1.00  0.00           H  
ATOM    370  HB2 LEU    23      70.159 122.574  80.974  1.00  0.00           H  
ATOM    371  HB3 LEU    23      71.040 122.159  79.457  1.00  0.00           H  
ATOM    372  HG  LEU    23      68.808 120.357  80.623  1.00  0.00           H  
ATOM    373 HD11 LEU    23      67.600 121.232  78.735  1.00  0.00           H  
ATOM    374 HD12 LEU    23      67.896 122.477  79.854  1.00  0.00           H  
ATOM    375 HD13 LEU    23      68.882 122.328  78.307  1.00  0.00           H  
ATOM    376 HD21 LEU    23      70.449 119.049  79.412  1.00  0.00           H  
ATOM    377 HD22 LEU    23      69.058 119.304  78.411  1.00  0.00           H  
ATOM    378 HD23 LEU    23      70.489 120.387  78.170  1.00  0.00           H  
ATOM    379  N   TRP    24      73.620 122.356  80.282  1.00  0.00           N  
ATOM    380  CA  TRP    24      74.591 123.489  80.159  1.00  0.00           C  
ATOM    381  C   TRP    24      74.820 123.888  78.684  1.00  0.00           C  
ATOM    382  O   TRP    24      74.603 123.136  77.756  1.00  0.00           O  
ATOM    383  CB  TRP    24      75.850 122.937  80.734  1.00  0.00           C  
ATOM    384  CG  TRP    24      77.130 123.614  80.299  1.00  0.00           C  
ATOM    385  CD1 TRP    24      77.790 124.430  81.158  1.00  0.00           C  
ATOM    386  CD2 TRP    24      77.935 123.467  79.107  1.00  0.00           C  
ATOM    387  CE2 TRP    24      79.099 124.286  79.211  1.00  0.00           C  
ATOM    388  CE3 TRP    24      77.926 122.682  77.944  1.00  0.00           C  
ATOM    389  NE1 TRP    24      78.884 124.893  80.490  1.00  0.00           N  
ATOM    390  CZ2 TRP    24      80.098 124.391  78.189  1.00  0.00           C  
ATOM    391  CZ3 TRP    24      78.978 122.681  76.950  1.00  0.00           C  
ATOM    392  CH2 TRP    24      80.033 123.605  77.109  1.00  0.00           C  
ATOM    393  H   TRP    24      73.506 121.698  79.525  1.00  0.00           H  
ATOM    394  HA  TRP    24      74.262 124.336  80.761  1.00  0.00           H  
ATOM    395  HB2 TRP    24      75.690 122.729  81.792  1.00  0.00           H  
ATOM    396  HB3 TRP    24      75.997 121.963  80.268  1.00  0.00           H  
ATOM    397  HD1 TRP    24      77.485 124.781  82.133  1.00  0.00           H  
ATOM    398  HE1 TRP    24      79.457 125.631  80.873  1.00  0.00           H  
ATOM    399  HE3 TRP    24      77.116 121.993  77.753  1.00  0.00           H  
ATOM    400  HZ2 TRP    24      80.973 125.013  78.310  1.00  0.00           H  
ATOM    401  HZ3 TRP    24      78.973 121.976  76.132  1.00  0.00           H  
ATOM    402  HH2 TRP    24      80.793 123.617  76.342  1.00  0.00           H  
ATOM    403  N   THR    25      75.112 125.113  78.542  1.00  0.00           N  
ATOM    404  CA  THR    25      75.257 125.768  77.198  1.00  0.00           C  
ATOM    405  C   THR    25      76.139 126.979  77.374  1.00  0.00           C  
ATOM    406  O   THR    25      76.299 127.502  78.503  1.00  0.00           O  
ATOM    407  CB  THR    25      73.920 126.036  76.623  1.00  0.00           C  
ATOM    408  CG2 THR    25      73.138 127.212  77.188  1.00  0.00           C  
ATOM    409  OG1 THR    25      73.978 126.205  75.200  1.00  0.00           O  
ATOM    410  H   THR    25      75.400 125.663  79.338  1.00  0.00           H  
ATOM    411  HA  THR    25      75.789 125.102  76.520  1.00  0.00           H  
ATOM    412  HB  THR    25      73.351 125.128  76.825  1.00  0.00           H  
ATOM    413  HG1 THR    25      74.058 125.349  74.774  1.00  0.00           H  
ATOM    414 HG21 THR    25      72.852 127.096  78.233  1.00  0.00           H  
ATOM    415 HG22 THR    25      73.572 128.180  76.939  1.00  0.00           H  
ATOM    416 HG23 THR    25      72.235 127.261  76.579  1.00  0.00           H  
ATOM    417  N   ASP    26      76.735 127.364  76.288  1.00  0.00           N  
ATOM    418  CA  ASP    26      77.558 128.557  76.100  1.00  0.00           C  
ATOM    419  C   ASP    26      76.794 129.785  75.537  1.00  0.00           C  
ATOM    420  O   ASP    26      75.703 129.574  74.926  1.00  0.00           O  
ATOM    421  CB  ASP    26      78.700 128.183  75.110  1.00  0.00           C  
ATOM    422  CG  ASP    26      78.296 127.835  73.701  1.00  0.00           C  
ATOM    423  OD1 ASP    26      77.439 126.925  73.508  1.00  0.00           O  
ATOM    424  OD2 ASP    26      78.809 128.314  72.674  1.00  0.00           O1-
ATOM    425  H   ASP    26      76.548 126.824  75.456  1.00  0.00           H  
ATOM    426  HA  ASP    26      77.983 128.827  77.067  1.00  0.00           H  
ATOM    427  HB2 ASP    26      79.291 129.097  75.051  1.00  0.00           H  
ATOM    428  HB3 ASP    26      79.264 127.369  75.564  1.00  0.00           H  
ATOM    429  N   VAL    27      77.351 130.965  75.572  1.00  0.00           N  
ATOM    430  CA  VAL    27      76.678 132.161  75.071  1.00  0.00           C  
ATOM    431  C   VAL    27      77.314 132.937  73.972  1.00  0.00           C  
ATOM    432  O   VAL    27      76.718 133.798  73.342  1.00  0.00           O  
ATOM    433  CB  VAL    27      76.189 133.098  76.191  1.00  0.00           C  
ATOM    434  CG1 VAL    27      75.056 132.372  76.940  1.00  0.00           C  
ATOM    435  CG2 VAL    27      77.351 133.465  77.208  1.00  0.00           C  
ATOM    436  H   VAL    27      78.206 131.156  76.075  1.00  0.00           H  
ATOM    437  HA  VAL    27      75.711 131.912  74.635  1.00  0.00           H  
ATOM    438  HB  VAL    27      75.807 134.022  75.756  1.00  0.00           H  
ATOM    439 HG11 VAL    27      74.543 133.045  77.626  1.00  0.00           H  
ATOM    440 HG12 VAL    27      74.320 132.066  76.197  1.00  0.00           H  
ATOM    441 HG13 VAL    27      75.530 131.489  77.371  1.00  0.00           H  
ATOM    442 HG21 VAL    27      78.172 133.941  76.672  1.00  0.00           H  
ATOM    443 HG22 VAL    27      76.927 134.115  77.973  1.00  0.00           H  
ATOM    444 HG23 VAL    27      77.699 132.563  77.710  1.00  0.00           H  
ATOM    445  N   TYR    28      78.635 132.813  73.817  1.00  0.00           N  
ATOM    446  CA  TYR    28      79.406 133.694  72.874  1.00  0.00           C  
ATOM    447  C   TYR    28      79.012 133.428  71.388  1.00  0.00           C  
ATOM    448  O   TYR    28      78.793 134.317  70.601  1.00  0.00           O  
ATOM    449  CB  TYR    28      80.926 133.613  73.233  1.00  0.00           C  
ATOM    450  CG  TYR    28      81.847 134.167  72.181  1.00  0.00           C  
ATOM    451  CD1 TYR    28      81.973 135.534  72.139  1.00  0.00           C  
ATOM    452  CD2 TYR    28      82.563 133.310  71.332  1.00  0.00           C  
ATOM    453  CE1 TYR    28      82.888 136.164  71.153  1.00  0.00           C  
ATOM    454  CE2 TYR    28      83.450 133.918  70.446  1.00  0.00           C  
ATOM    455  CZ  TYR    28      83.657 135.336  70.351  1.00  0.00           C  
ATOM    456  OH  TYR    28      84.623 135.826  69.477  1.00  0.00           O  
ATOM    457  H   TYR    28      79.196 132.233  74.424  1.00  0.00           H  
ATOM    458  HA  TYR    28      79.173 134.744  73.051  1.00  0.00           H  
ATOM    459  HB2 TYR    28      81.187 134.127  74.158  1.00  0.00           H  
ATOM    460  HB3 TYR    28      81.231 132.591  73.461  1.00  0.00           H  
ATOM    461  HD1 TYR    28      81.343 136.174  72.739  1.00  0.00           H  
ATOM    462  HD2 TYR    28      82.455 132.238  71.403  1.00  0.00           H  
ATOM    463  HE1 TYR    28      83.054 137.230  71.112  1.00  0.00           H  
ATOM    464  HE2 TYR    28      83.954 133.337  69.687  1.00  0.00           H  
ATOM    465  HH  TYR    28      84.583 136.779  69.371  1.00  0.00           H  
ATOM    466  N   SER    29      78.942 132.165  70.991  1.00  0.00           N  
ATOM    467  CA  SER    29      78.625 131.691  69.621  1.00  0.00           C  
ATOM    468  C   SER    29      77.252 132.136  69.102  1.00  0.00           C  
ATOM    469  O   SER    29      77.088 132.447  67.909  1.00  0.00           O  
ATOM    470  CB  SER    29      78.556 130.094  69.567  1.00  0.00           C  
ATOM    471  OG  SER    29      79.831 129.527  69.650  1.00  0.00           O  
ATOM    472  H   SER    29      79.334 131.465  71.605  1.00  0.00           H  
ATOM    473  HA  SER    29      79.429 131.932  68.926  1.00  0.00           H  
ATOM    474  HB2 SER    29      78.020 129.638  70.399  1.00  0.00           H  
ATOM    475  HB3 SER    29      78.197 129.866  68.563  1.00  0.00           H  
ATOM    476  HG  SER    29      80.295 129.730  70.465  1.00  0.00           H  
ATOM    477  N   ALA    30      76.323 132.255  70.031  1.00  0.00           N  
ATOM    478  CA  ALA    30      74.943 132.801  69.923  1.00  0.00           C  
ATOM    479  C   ALA    30      74.837 134.361  70.094  1.00  0.00           C  
ATOM    480  O   ALA    30      73.877 134.977  69.547  1.00  0.00           O  
ATOM    481  CB  ALA    30      74.080 132.087  70.941  1.00  0.00           C  
ATOM    482  H   ALA    30      76.469 131.819  70.930  1.00  0.00           H  
ATOM    483  HA  ALA    30      74.445 132.596  68.975  1.00  0.00           H  
ATOM    484  HB1 ALA    30      73.858 131.045  70.710  1.00  0.00           H  
ATOM    485  HB2 ALA    30      74.582 132.085  71.909  1.00  0.00           H  
ATOM    486  HB3 ALA    30      73.148 132.635  71.081  1.00  0.00           H  
ATOM    487  N   ALA    31      75.825 135.019  70.724  1.00  0.00           N  
ATOM    488  CA  ALA    31      75.880 136.520  70.880  1.00  0.00           C  
ATOM    489  C   ALA    31      75.987 137.351  69.606  1.00  0.00           C  
ATOM    490  O   ALA    31      76.599 136.825  68.651  1.00  0.00           O  
ATOM    491  CB  ALA    31      77.025 136.936  71.861  1.00  0.00           C  
ATOM    492  H   ALA    31      76.539 134.456  71.165  1.00  0.00           H  
ATOM    493  HA  ALA    31      74.943 136.790  71.369  1.00  0.00           H  
ATOM    494  HB1 ALA    31      78.012 136.494  71.722  1.00  0.00           H  
ATOM    495  HB2 ALA    31      77.039 138.026  71.848  1.00  0.00           H  
ATOM    496  HB3 ALA    31      76.724 136.625  72.861  1.00  0.00           H  
ATOM    497  N   PRO    32      75.501 138.581  69.540  1.00  0.00           N  
ATOM    498  CA  PRO    32      75.836 139.558  68.559  1.00  0.00           C  
ATOM    499  C   PRO    32      77.289 139.966  68.560  1.00  0.00           C  
ATOM    500  O   PRO    32      78.067 139.498  69.352  1.00  0.00           O  
ATOM    501  CB  PRO    32      74.906 140.730  68.719  1.00  0.00           C  
ATOM    502  CG  PRO    32      74.771 140.784  70.247  1.00  0.00           C  
ATOM    503  CD  PRO    32      74.763 139.281  70.571  1.00  0.00           C  
ATOM    504  HA  PRO    32      75.563 139.101  67.608  1.00  0.00           H  
ATOM    505  HB2 PRO    32      75.294 141.663  68.311  1.00  0.00           H  
ATOM    506  HB3 PRO    32      73.965 140.422  68.263  1.00  0.00           H  
ATOM    507  HG2 PRO    32      75.644 141.338  70.592  1.00  0.00           H  
ATOM    508  HG3 PRO    32      73.825 141.228  70.554  1.00  0.00           H  
ATOM    509  HD2 PRO    32      75.254 139.149  71.535  1.00  0.00           H  
ATOM    510  HD3 PRO    32      73.711 138.999  70.609  1.00  0.00           H  
ATOM    511  N   ALA    33      77.615 140.888  67.676  1.00  0.00           N  
ATOM    512  CA  ALA    33      78.976 141.562  67.601  1.00  0.00           C  
ATOM    513  C   ALA    33      79.038 142.696  68.649  1.00  0.00           C  
ATOM    514  O   ALA    33      78.184 143.494  68.805  1.00  0.00           O  
ATOM    515  CB  ALA    33      79.121 142.106  66.180  1.00  0.00           C  
ATOM    516  H   ALA    33      76.974 141.064  66.915  1.00  0.00           H  
ATOM    517  HA  ALA    33      79.765 140.817  67.701  1.00  0.00           H  
ATOM    518  HB1 ALA    33      79.899 142.859  66.306  1.00  0.00           H  
ATOM    519  HB2 ALA    33      79.430 141.377  65.431  1.00  0.00           H  
ATOM    520  HB3 ALA    33      78.246 142.705  65.927  1.00  0.00           H  
ATOM    521  N   GLY    34      80.186 142.639  69.387  1.00  0.00           N  
ATOM    522  CA  GLY    34      80.544 143.778  70.206  1.00  0.00           C  
ATOM    523  C   GLY    34      79.982 143.858  71.609  1.00  0.00           C  
ATOM    524  O   GLY    34      80.354 144.711  72.317  1.00  0.00           O  
ATOM    525  H   GLY    34      80.823 141.862  69.277  1.00  0.00           H  
ATOM    526  HA2 GLY    34      81.624 143.663  70.292  1.00  0.00           H  
ATOM    527  HA3 GLY    34      80.345 144.686  69.635  1.00  0.00           H  
ATOM    528  N   ALA    35      79.210 142.821  71.898  1.00  0.00           N  
ATOM    529  CA  ALA    35      78.728 142.604  73.202  1.00  0.00           C  
ATOM    530  C   ALA    35      79.861 142.335  74.171  1.00  0.00           C  
ATOM    531  O   ALA    35      80.857 141.772  73.825  1.00  0.00           O  
ATOM    532  CB  ALA    35      77.669 141.464  73.121  1.00  0.00           C  
ATOM    533  H   ALA    35      78.959 142.155  71.181  1.00  0.00           H  
ATOM    534  HA  ALA    35      78.224 143.497  73.572  1.00  0.00           H  
ATOM    535  HB1 ALA    35      76.864 141.740  72.440  1.00  0.00           H  
ATOM    536  HB2 ALA    35      78.100 140.587  72.639  1.00  0.00           H  
ATOM    537  HB3 ALA    35      77.324 141.314  74.144  1.00  0.00           H  
ATOM    538  N   GLN    36      79.831 142.837  75.395  1.00  0.00           N  
ATOM    539  CA  GLN    36      80.811 142.726  76.473  1.00  0.00           C  
ATOM    540  C   GLN    36      80.232 142.124  77.785  1.00  0.00           C  
ATOM    541  O   GLN    36      81.071 141.536  78.500  1.00  0.00           O  
ATOM    542  CB  GLN    36      81.364 144.135  76.723  1.00  0.00           C  
ATOM    543  CG  GLN    36      81.873 144.835  75.502  1.00  0.00           C  
ATOM    544  CD  GLN    36      83.255 144.277  75.139  1.00  0.00           C  
ATOM    545  NE2 GLN    36      83.280 143.287  74.235  1.00  0.00           N  
ATOM    546  OE1 GLN    36      84.260 144.666  75.689  1.00  0.00           O  
ATOM    547  H   GLN    36      78.945 143.194  75.723  1.00  0.00           H  
ATOM    548  HA  GLN    36      81.537 141.958  76.211  1.00  0.00           H  
ATOM    549  HB2 GLN    36      80.500 144.710  77.057  1.00  0.00           H  
ATOM    550  HB3 GLN    36      82.151 144.073  77.475  1.00  0.00           H  
ATOM    551  HG2 GLN    36      81.357 144.887  74.543  1.00  0.00           H  
ATOM    552  HG3 GLN    36      82.094 145.856  75.811  1.00  0.00           H  
ATOM    553 HE21 GLN    36      84.188 142.966  73.931  1.00  0.00           H  
ATOM    554 HE22 GLN    36      82.436 143.130  73.703  1.00  0.00           H  
ATOM    555  N   THR    37      78.944 142.313  78.032  1.00  0.00           N  
ATOM    556  CA  THR    37      78.104 141.745  79.106  1.00  0.00           C  
ATOM    557  C   THR    37      76.850 140.928  78.531  1.00  0.00           C  
ATOM    558  O   THR    37      76.386 141.195  77.377  1.00  0.00           O  
ATOM    559  CB  THR    37      77.736 142.653  80.290  1.00  0.00           C  
ATOM    560  CG2 THR    37      78.970 143.319  80.969  1.00  0.00           C  
ATOM    561  OG1 THR    37      76.910 143.707  79.843  1.00  0.00           O  
ATOM    562  H   THR    37      78.395 142.849  77.375  1.00  0.00           H  
ATOM    563  HA  THR    37      78.692 140.955  79.573  1.00  0.00           H  
ATOM    564  HB  THR    37      77.159 142.083  81.019  1.00  0.00           H  
ATOM    565  HG1 THR    37      77.424 144.272  79.262  1.00  0.00           H  
ATOM    566 HG21 THR    37      79.802 142.620  81.060  1.00  0.00           H  
ATOM    567 HG22 THR    37      79.325 144.197  80.429  1.00  0.00           H  
ATOM    568 HG23 THR    37      78.681 143.697  81.949  1.00  0.00           H  
ATOM    569  N   PHE    38      76.246 140.133  79.378  1.00  0.00           N  
ATOM    570  CA  PHE    38      74.864 139.693  79.295  1.00  0.00           C  
ATOM    571  C   PHE    38      74.177 139.627  80.641  1.00  0.00           C  
ATOM    572  O   PHE    38      74.764 139.774  81.724  1.00  0.00           O  
ATOM    573  CB  PHE    38      74.826 138.266  78.605  1.00  0.00           C  
ATOM    574  CG  PHE    38      75.393 137.134  79.534  1.00  0.00           C  
ATOM    575  CD1 PHE    38      74.512 136.227  80.146  1.00  0.00           C  
ATOM    576  CD2 PHE    38      76.761 136.987  79.610  1.00  0.00           C  
ATOM    577  CE1 PHE    38      75.061 135.271  81.056  1.00  0.00           C  
ATOM    578  CE2 PHE    38      77.321 136.013  80.437  1.00  0.00           C  
ATOM    579  CZ  PHE    38      76.422 135.166  81.085  1.00  0.00           C  
ATOM    580  H   PHE    38      76.705 140.114  80.277  1.00  0.00           H  
ATOM    581  HA  PHE    38      74.203 140.367  78.750  1.00  0.00           H  
ATOM    582  HB2 PHE    38      73.774 138.041  78.435  1.00  0.00           H  
ATOM    583  HB3 PHE    38      75.356 138.199  77.655  1.00  0.00           H  
ATOM    584  HD1 PHE    38      73.437 136.313  80.097  1.00  0.00           H  
ATOM    585  HD2 PHE    38      77.320 137.688  79.008  1.00  0.00           H  
ATOM    586  HE1 PHE    38      74.467 134.538  81.582  1.00  0.00           H  
ATOM    587  HE2 PHE    38      78.393 135.956  80.548  1.00  0.00           H  
ATOM    588  HZ  PHE    38      76.774 134.304  81.633  1.00  0.00           H  
ATOM    589  N   SER    39      72.872 139.496  80.549  1.00  0.00           N  
ATOM    590  CA  SER    39      72.048 139.271  81.667  1.00  0.00           C  
ATOM    591  C   SER    39      70.810 138.267  81.339  1.00  0.00           C  
ATOM    592  O   SER    39      70.449 138.067  80.155  1.00  0.00           O  
ATOM    593  CB  SER    39      71.598 140.640  82.202  1.00  0.00           C  
ATOM    594  OG  SER    39      70.752 140.626  83.202  1.00  0.00           O  
ATOM    595  H   SER    39      72.559 139.340  79.602  1.00  0.00           H  
ATOM    596  HA  SER    39      72.708 138.802  82.398  1.00  0.00           H  
ATOM    597  HB2 SER    39      72.515 141.209  82.361  1.00  0.00           H  
ATOM    598  HB3 SER    39      71.199 141.209  81.363  1.00  0.00           H  
ATOM    599  HG  SER    39      71.248 140.232  83.923  1.00  0.00           H  
ATOM    600  N   LEU    40      70.362 137.624  82.417  1.00  0.00           N  
ATOM    601  CA  LEU    40      69.388 136.504  82.367  1.00  0.00           C  
ATOM    602  C   LEU    40      67.965 136.788  82.570  1.00  0.00           C  
ATOM    603  O   LEU    40      67.631 137.656  83.340  1.00  0.00           O  
ATOM    604  CB  LEU    40      69.878 135.394  83.365  1.00  0.00           C  
ATOM    605  CG  LEU    40      71.196 134.790  83.049  1.00  0.00           C  
ATOM    606  CD1 LEU    40      71.552 133.582  83.949  1.00  0.00           C  
ATOM    607  CD2 LEU    40      71.460 134.423  81.610  1.00  0.00           C  
ATOM    608  H   LEU    40      70.650 137.978  83.317  1.00  0.00           H  
ATOM    609  HA  LEU    40      69.537 136.169  81.340  1.00  0.00           H  
ATOM    610  HB2 LEU    40      69.808 135.671  84.417  1.00  0.00           H  
ATOM    611  HB3 LEU    40      69.105 134.635  83.244  1.00  0.00           H  
ATOM    612  HG  LEU    40      71.947 135.486  83.423  1.00  0.00           H  
ATOM    613 HD11 LEU    40      71.224 133.756  84.973  1.00  0.00           H  
ATOM    614 HD12 LEU    40      71.057 132.689  83.567  1.00  0.00           H  
ATOM    615 HD13 LEU    40      72.624 133.596  84.144  1.00  0.00           H  
ATOM    616 HD21 LEU    40      71.723 135.301  81.019  1.00  0.00           H  
ATOM    617 HD22 LEU    40      72.358 133.809  81.534  1.00  0.00           H  
ATOM    618 HD23 LEU    40      70.585 133.909  81.211  1.00  0.00           H  
ATOM    619  N   LYS    41      67.102 135.829  82.030  1.00  0.00           N  
ATOM    620  CA  LYS    41      65.673 135.851  82.246  1.00  0.00           C  
ATOM    621  C   LYS    41      65.079 134.445  82.121  1.00  0.00           C  
ATOM    622  O   LYS    41      65.582 133.752  81.269  1.00  0.00           O  
ATOM    623  CB  LYS    41      65.083 136.874  81.264  1.00  0.00           C  
ATOM    624  CG  LYS    41      63.587 137.276  81.721  1.00  0.00           C  
ATOM    625  CD  LYS    41      63.097 138.548  81.012  1.00  0.00           C  
ATOM    626  CE  LYS    41      61.905 139.273  81.823  1.00  0.00           C  
ATOM    627  NZ  LYS    41      61.769 140.688  81.360  1.00  0.00           N1+
ATOM    628  H   LYS    41      67.526 135.116  81.453  1.00  0.00           H  
ATOM    629  HA  LYS    41      65.488 136.225  83.253  1.00  0.00           H  
ATOM    630  HB2 LYS    41      65.700 137.772  81.292  1.00  0.00           H  
ATOM    631  HB3 LYS    41      65.042 136.535  80.229  1.00  0.00           H  
ATOM    632  HG2 LYS    41      62.964 136.413  81.483  1.00  0.00           H  
ATOM    633  HG3 LYS    41      63.543 137.422  82.801  1.00  0.00           H  
ATOM    634  HD2 LYS    41      63.920 139.263  81.010  1.00  0.00           H  
ATOM    635  HD3 LYS    41      62.777 138.263  80.009  1.00  0.00           H  
ATOM    636  HE2 LYS    41      61.013 138.652  81.739  1.00  0.00           H  
ATOM    637  HE3 LYS    41      62.169 139.301  82.880  1.00  0.00           H  
ATOM    638  HZ1 LYS    41      61.597 140.782  80.369  1.00  0.00           H  
ATOM    639  HZ2 LYS    41      60.987 141.265  81.638  1.00  0.00           H  
ATOM    640  HZ3 LYS    41      62.560 141.294  81.525  1.00  0.00           H  
ATOM    641  N   HIP    42      64.063 134.020  82.893  1.00  0.00           N  
ATOM    642  CA  HIP    42      63.607 132.623  82.858  1.00  0.00           C  
ATOM    643  C   HIP    42      62.115 132.522  83.127  1.00  0.00           C  
ATOM    644  O   HIP    42      61.587 133.406  83.786  1.00  0.00           O  
ATOM    645  CB  HIP    42      64.473 131.743  83.850  1.00  0.00           C  
ATOM    646  CG  HIP    42      64.198 132.170  85.252  1.00  0.00           C  
ATOM    647  CD2 HIP    42      64.955 132.977  85.982  1.00  0.00           C  
ATOM    648  ND1 HIP    42      63.370 131.410  86.154  1.00  0.00           N1+
ATOM    649  CE1 HIP    42      63.553 131.980  87.343  1.00  0.00           C  
ATOM    650  NE2 HIP    42      64.491 132.919  87.252  1.00  0.00           N  
ATOM    651  H   HIP    42      63.795 134.591  83.682  1.00  0.00           H  
ATOM    652  HA  HIP    42      63.665 132.192  81.858  1.00  0.00           H  
ATOM    653  HB2 HIP    42      64.241 130.694  83.665  1.00  0.00           H  
ATOM    654  HB3 HIP    42      65.528 131.963  83.682  1.00  0.00           H  
ATOM    655  HD1 HIP    42      62.673 130.727  85.894  1.00  0.00           H  
ATOM    656  HD2 HIP    42      65.670 133.626  85.497  1.00  0.00           H  
ATOM    657  HE1 HIP    42      63.028 131.655  88.229  1.00  0.00           H  
ATOM    658  HE2 HIP    42      64.687 133.489  88.062  1.00  0.00           H  
ATOM    659  N   SER    43      61.402 131.516  82.671  1.00  0.00           N  
ATOM    660  CA  SER    43      60.051 131.092  83.147  1.00  0.00           C  
ATOM    661  C   SER    43      59.987 130.297  84.532  1.00  0.00           C  
ATOM    662  O   SER    43      61.015 129.881  85.038  1.00  0.00           O  
ATOM    663  CB  SER    43      59.355 130.201  82.148  1.00  0.00           C  
ATOM    664  OG  SER    43      59.577 130.586  80.796  1.00  0.00           O  
ATOM    665  H   SER    43      61.887 130.841  82.098  1.00  0.00           H  
ATOM    666  HA  SER    43      59.370 131.943  83.150  1.00  0.00           H  
ATOM    667  HB2 SER    43      59.652 129.158  82.265  1.00  0.00           H  
ATOM    668  HB3 SER    43      58.287 130.365  82.289  1.00  0.00           H  
ATOM    669  HG  SER    43      59.303 131.504  80.740  1.00  0.00           H  
ATOM    670  N   GLU    44      58.865 130.273  85.119  1.00  0.00           N  
ATOM    671  CA  GLU    44      58.675 129.835  86.533  1.00  0.00           C  
ATOM    672  C   GLU    44      59.100 128.382  86.848  1.00  0.00           C  
ATOM    673  O   GLU    44      59.566 128.079  87.925  1.00  0.00           O  
ATOM    674  CB  GLU    44      57.297 130.137  86.963  1.00  0.00           C  
ATOM    675  CG  GLU    44      56.765 129.845  88.390  1.00  0.00           C  
ATOM    676  CD  GLU    44      57.541 130.724  89.360  1.00  0.00           C  
ATOM    677  OE1 GLU    44      58.022 131.833  89.096  1.00  0.00           O  
ATOM    678  OE2 GLU    44      57.683 130.276  90.550  1.00  0.00           O1-
ATOM    679  H   GLU    44      57.999 130.614  84.726  1.00  0.00           H  
ATOM    680  HA  GLU    44      59.347 130.519  87.053  1.00  0.00           H  
ATOM    681  HB2 GLU    44      57.154 131.210  86.835  1.00  0.00           H  
ATOM    682  HB3 GLU    44      56.544 129.728  86.290  1.00  0.00           H  
ATOM    683  HG2 GLU    44      55.719 130.131  88.503  1.00  0.00           H  
ATOM    684  HG3 GLU    44      57.007 128.821  88.675  1.00  0.00           H  
ATOM    685  N   HIP    45      58.989 127.439  85.797  1.00  0.00           N  
ATOM    686  CA  HIP    45      59.346 126.070  85.887  1.00  0.00           C  
ATOM    687  C   HIP    45      60.859 125.833  85.874  1.00  0.00           C  
ATOM    688  O   HIP    45      61.214 124.676  86.045  1.00  0.00           O  
ATOM    689  CB  HIP    45      58.704 125.154  84.891  1.00  0.00           C  
ATOM    690  CG  HIP    45      57.230 124.967  85.144  1.00  0.00           C  
ATOM    691  CD2 HIP    45      56.658 124.666  86.394  1.00  0.00           C  
ATOM    692  ND1 HIP    45      56.177 124.704  84.185  1.00  0.00           N1+
ATOM    693  CE1 HIP    45      55.090 124.236  84.878  1.00  0.00           C  
ATOM    694  NE2 HIP    45      55.335 124.227  86.178  1.00  0.00           N  
ATOM    695  H   HIP    45      58.374 127.628  85.018  1.00  0.00           H  
ATOM    696  HA  HIP    45      59.087 125.850  86.923  1.00  0.00           H  
ATOM    697  HB2 HIP    45      58.926 125.427  83.859  1.00  0.00           H  
ATOM    698  HB3 HIP    45      59.079 124.156  85.120  1.00  0.00           H  
ATOM    699  HD1 HIP    45      56.336 124.727  83.188  1.00  0.00           H  
ATOM    700  HD2 HIP    45      57.146 124.839  87.341  1.00  0.00           H  
ATOM    701  HE1 HIP    45      54.320 123.735  84.309  1.00  0.00           H  
ATOM    702  HE2 HIP    45      54.678 123.845  86.843  1.00  0.00           H  
ATOM    703  N   VAL    46      61.703 126.785  85.468  1.00  0.00           N  
ATOM    704  CA  VAL    46      63.071 126.740  85.054  1.00  0.00           C  
ATOM    705  C   VAL    46      63.892 127.398  86.157  1.00  0.00           C  
ATOM    706  O   VAL    46      63.492 128.413  86.803  1.00  0.00           O  
ATOM    707  CB  VAL    46      63.179 127.539  83.699  1.00  0.00           C  
ATOM    708  CG1 VAL    46      64.598 127.427  83.038  1.00  0.00           C  
ATOM    709  CG2 VAL    46      62.312 126.970  82.614  1.00  0.00           C  
ATOM    710  H   VAL    46      61.291 127.699  85.591  1.00  0.00           H  
ATOM    711  HA  VAL    46      63.465 125.753  84.812  1.00  0.00           H  
ATOM    712  HB  VAL    46      63.008 128.591  83.927  1.00  0.00           H  
ATOM    713 HG11 VAL    46      65.061 126.443  82.958  1.00  0.00           H  
ATOM    714 HG12 VAL    46      64.575 127.938  82.076  1.00  0.00           H  
ATOM    715 HG13 VAL    46      65.253 128.026  83.672  1.00  0.00           H  
ATOM    716 HG21 VAL    46      62.456 127.597  81.735  1.00  0.00           H  
ATOM    717 HG22 VAL    46      62.650 125.939  82.507  1.00  0.00           H  
ATOM    718 HG23 VAL    46      61.287 126.866  82.971  1.00  0.00           H  
ATOM    719  N   TRP    47      65.122 126.890  86.390  1.00  0.00           N  
ATOM    720  CA  TRP    47      66.251 127.340  87.234  1.00  0.00           C  
ATOM    721  C   TRP    47      67.484 127.330  86.311  1.00  0.00           C  
ATOM    722  O   TRP    47      67.659 126.513  85.434  1.00  0.00           O  
ATOM    723  CB  TRP    47      66.350 126.476  88.481  1.00  0.00           C  
ATOM    724  CG  TRP    47      67.746 126.795  89.168  1.00  0.00           C  
ATOM    725  CD1 TRP    47      68.805 125.969  89.243  1.00  0.00           C  
ATOM    726  CD2 TRP    47      68.008 127.809  90.214  1.00  0.00           C  
ATOM    727  CE2 TRP    47      69.242 127.479  90.806  1.00  0.00           C  
ATOM    728  CE3 TRP    47      67.257 128.850  90.805  1.00  0.00           C  
ATOM    729  NE1 TRP    47      69.841 126.495  89.958  1.00  0.00           N  
ATOM    730  CZ2 TRP    47      69.669 128.105  92.026  1.00  0.00           C  
ATOM    731  CZ3 TRP    47      67.697 129.490  91.912  1.00  0.00           C  
ATOM    732  CH2 TRP    47      68.835 129.125  92.527  1.00  0.00           C  
ATOM    733  H   TRP    47      65.471 126.177  85.765  1.00  0.00           H  
ATOM    734  HA  TRP    47      66.037 128.357  87.562  1.00  0.00           H  
ATOM    735  HB2 TRP    47      65.454 126.672  89.070  1.00  0.00           H  
ATOM    736  HB3 TRP    47      66.367 125.405  88.280  1.00  0.00           H  
ATOM    737  HD1 TRP    47      68.933 125.039  88.709  1.00  0.00           H  
ATOM    738  HE1 TRP    47      70.767 126.111  90.078  1.00  0.00           H  
ATOM    739  HE3 TRP    47      66.254 129.045  90.456  1.00  0.00           H  
ATOM    740  HZ2 TRP    47      70.515 127.751  92.596  1.00  0.00           H  
ATOM    741  HZ3 TRP    47      67.195 130.292  92.432  1.00  0.00           H  
ATOM    742  HH2 TRP    47      69.181 129.524  93.469  1.00  0.00           H  
ATOM    743  N   VAL    48      68.313 128.392  86.549  1.00  0.00           N  
ATOM    744  CA  VAL    48      69.376 128.842  85.702  1.00  0.00           C  
ATOM    745  C   VAL    48      70.563 129.441  86.547  1.00  0.00           C  
ATOM    746  O   VAL    48      70.374 130.402  87.290  1.00  0.00           O  
ATOM    747  CB  VAL    48      68.985 129.778  84.504  1.00  0.00           C  
ATOM    748  CG1 VAL    48      68.360 130.967  84.937  1.00  0.00           C  
ATOM    749  CG2 VAL    48      70.225 130.056  83.606  1.00  0.00           C  
ATOM    750  H   VAL    48      68.132 128.887  87.410  1.00  0.00           H  
ATOM    751  HA  VAL    48      69.869 127.948  85.320  1.00  0.00           H  
ATOM    752  HB  VAL    48      68.340 129.203  83.840  1.00  0.00           H  
ATOM    753 HG11 VAL    48      67.534 130.723  85.605  1.00  0.00           H  
ATOM    754 HG12 VAL    48      68.987 131.637  85.525  1.00  0.00           H  
ATOM    755 HG13 VAL    48      67.908 131.524  84.117  1.00  0.00           H  
ATOM    756 HG21 VAL    48      69.932 130.645  82.737  1.00  0.00           H  
ATOM    757 HG22 VAL    48      70.934 130.573  84.253  1.00  0.00           H  
ATOM    758 HG23 VAL    48      70.586 129.042  83.433  1.00  0.00           H  
ATOM    759  N   GLU    49      71.749 128.953  86.376  1.00  0.00           N  
ATOM    760  CA  GLU    49      72.858 129.398  87.213  1.00  0.00           C  
ATOM    761  C   GLU    49      74.168 129.660  86.390  1.00  0.00           C  
ATOM    762  O   GLU    49      74.552 128.878  85.565  1.00  0.00           O  
ATOM    763  CB  GLU    49      73.121 128.377  88.353  1.00  0.00           C  
ATOM    764  CG  GLU    49      73.217 126.894  87.979  1.00  0.00           C  
ATOM    765  CD  GLU    49      73.408 126.129  89.281  1.00  0.00           C  
ATOM    766  OE1 GLU    49      74.569 125.622  89.496  1.00  0.00           O  
ATOM    767  OE2 GLU    49      72.636 126.144  90.177  1.00  0.00           O1-
ATOM    768  H   GLU    49      72.014 128.183  85.778  1.00  0.00           H  
ATOM    769  HA  GLU    49      72.644 130.393  87.603  1.00  0.00           H  
ATOM    770  HB2 GLU    49      74.072 128.631  88.821  1.00  0.00           H  
ATOM    771  HB3 GLU    49      72.280 128.485  89.037  1.00  0.00           H  
ATOM    772  HG2 GLU    49      72.353 126.471  87.466  1.00  0.00           H  
ATOM    773  HG3 GLU    49      74.086 126.776  87.332  1.00  0.00           H  
ATOM    774  N   VAL    50      74.838 130.764  86.608  1.00  0.00           N  
ATOM    775  CA  VAL    50      76.091 131.057  85.840  1.00  0.00           C  
ATOM    776  C   VAL    50      77.310 130.288  86.384  1.00  0.00           C  
ATOM    777  O   VAL    50      77.580 130.123  87.630  1.00  0.00           O  
ATOM    778  CB  VAL    50      76.441 132.566  85.847  1.00  0.00           C  
ATOM    779  CG1 VAL    50      77.792 132.940  85.057  1.00  0.00           C  
ATOM    780  CG2 VAL    50      75.259 133.396  85.321  1.00  0.00           C  
ATOM    781  H   VAL    50      74.497 131.402  87.313  1.00  0.00           H  
ATOM    782  HA  VAL    50      75.929 130.904  84.773  1.00  0.00           H  
ATOM    783  HB  VAL    50      76.739 132.863  86.852  1.00  0.00           H  
ATOM    784 HG11 VAL    50      78.138 133.923  85.378  1.00  0.00           H  
ATOM    785 HG12 VAL    50      78.588 132.326  85.477  1.00  0.00           H  
ATOM    786 HG13 VAL    50      77.667 132.864  83.977  1.00  0.00           H  
ATOM    787 HG21 VAL    50      75.502 134.454  85.222  1.00  0.00           H  
ATOM    788 HG22 VAL    50      74.863 133.056  84.364  1.00  0.00           H  
ATOM    789 HG23 VAL    50      74.429 133.442  86.025  1.00  0.00           H  
ATOM    790  N   VAL    51      78.067 129.699  85.438  1.00  0.00           N  
ATOM    791  CA  VAL    51      79.193 128.660  85.685  1.00  0.00           C  
ATOM    792  C   VAL    51      80.356 129.116  84.854  1.00  0.00           C  
ATOM    793  O   VAL    51      80.285 129.341  83.631  1.00  0.00           O  
ATOM    794  CB  VAL    51      78.801 127.210  85.367  1.00  0.00           C  
ATOM    795  CG1 VAL    51      79.920 126.169  85.523  1.00  0.00           C  
ATOM    796  CG2 VAL    51      77.733 126.856  86.411  1.00  0.00           C  
ATOM    797  H   VAL    51      77.801 129.873  84.479  1.00  0.00           H  
ATOM    798  HA  VAL    51      79.444 128.610  86.744  1.00  0.00           H  
ATOM    799  HB  VAL    51      78.489 127.088  84.330  1.00  0.00           H  
ATOM    800 HG11 VAL    51      80.462 126.324  86.456  1.00  0.00           H  
ATOM    801 HG12 VAL    51      79.511 125.162  85.442  1.00  0.00           H  
ATOM    802 HG13 VAL    51      80.672 126.342  84.753  1.00  0.00           H  
ATOM    803 HG21 VAL    51      78.032 127.076  87.436  1.00  0.00           H  
ATOM    804 HG22 VAL    51      76.802 127.371  86.175  1.00  0.00           H  
ATOM    805 HG23 VAL    51      77.548 125.782  86.388  1.00  0.00           H  
ATOM    806  N   ARG    52      81.452 129.426  85.582  1.00  0.00           N  
ATOM    807  CA  ARG    52      82.644 130.139  85.071  1.00  0.00           C  
ATOM    808  C   ARG    52      83.969 129.494  85.380  1.00  0.00           C  
ATOM    809  O   ARG    52      84.249 128.998  86.515  1.00  0.00           O  
ATOM    810  CB  ARG    52      82.584 131.557  85.637  1.00  0.00           C  
ATOM    811  CG  ARG    52      83.670 132.451  84.986  1.00  0.00           C  
ATOM    812  CD  ARG    52      83.520 133.913  85.363  1.00  0.00           C  
ATOM    813  NE  ARG    52      83.551 134.126  86.822  1.00  0.00           N  
ATOM    814  CZ  ARG    52      84.616 134.254  87.585  1.00  0.00           C  
ATOM    815  NH1 ARG    52      85.858 134.268  87.106  1.00  0.00           N1+
ATOM    816  NH2 ARG    52      84.413 134.455  88.892  1.00  0.00           N  
ATOM    817  H   ARG    52      81.497 129.086  86.532  1.00  0.00           H  
ATOM    818  HA  ARG    52      82.602 130.108  83.982  1.00  0.00           H  
ATOM    819  HB2 ARG    52      81.618 131.981  85.363  1.00  0.00           H  
ATOM    820  HB3 ARG    52      82.805 131.503  86.703  1.00  0.00           H  
ATOM    821  HG2 ARG    52      84.638 132.106  85.351  1.00  0.00           H  
ATOM    822  HG3 ARG    52      83.743 132.413  83.899  1.00  0.00           H  
ATOM    823  HD2 ARG    52      84.220 134.515  84.783  1.00  0.00           H  
ATOM    824  HD3 ARG    52      82.518 134.162  85.016  1.00  0.00           H  
ATOM    825  HE  ARG    52      82.704 134.439  87.274  1.00  0.00           H  
ATOM    826 HH11 ARG    52      86.068 133.985  86.160  1.00  0.00           H  
ATOM    827 HH12 ARG    52      86.629 134.404  87.744  1.00  0.00           H  
ATOM    828 HH21 ARG    52      83.464 134.478  89.235  1.00  0.00           H  
ATOM    829 HH22 ARG    52      85.164 134.383  89.565  1.00  0.00           H  
ATOM    830  N   ASP    53      84.761 129.218  84.362  1.00  0.00           N  
ATOM    831  CA  ASP    53      85.966 128.392  84.391  1.00  0.00           C  
ATOM    832  C   ASP    53      85.750 126.995  84.968  1.00  0.00           C  
ATOM    833  O   ASP    53      86.572 126.399  85.595  1.00  0.00           O  
ATOM    834  CB  ASP    53      87.143 129.112  84.921  1.00  0.00           C  
ATOM    835  CG  ASP    53      87.619 130.442  84.282  1.00  0.00           C  
ATOM    836  OD1 ASP    53      86.938 131.007  83.459  1.00  0.00           O  
ATOM    837  OD2 ASP    53      88.736 130.895  84.649  1.00  0.00           O1-
ATOM    838  H   ASP    53      84.551 129.614  83.457  1.00  0.00           H  
ATOM    839  HA  ASP    53      86.127 128.228  83.325  1.00  0.00           H  
ATOM    840  HB2 ASP    53      86.937 129.474  85.928  1.00  0.00           H  
ATOM    841  HB3 ASP    53      87.993 128.430  84.891  1.00  0.00           H  
ATOM    842  N   GLY    54      84.527 126.417  84.770  1.00  0.00           N  
ATOM    843  CA  GLY    54      83.984 125.059  85.265  1.00  0.00           C  
ATOM    844  C   GLY    54      83.613 124.966  86.769  1.00  0.00           C  
ATOM    845  O   GLY    54      83.445 123.909  87.301  1.00  0.00           O  
ATOM    846  H   GLY    54      83.916 126.887  84.117  1.00  0.00           H  
ATOM    847  HA2 GLY    54      83.057 125.017  84.694  1.00  0.00           H  
ATOM    848  HA3 GLY    54      84.771 124.340  85.038  1.00  0.00           H  
ATOM    849  N   GLU    55      83.349 126.140  87.464  1.00  0.00           N  
ATOM    850  CA  GLU    55      82.793 126.271  88.785  1.00  0.00           C  
ATOM    851  C   GLU    55      81.604 127.283  88.889  1.00  0.00           C  
ATOM    852  O   GLU    55      81.654 128.351  88.231  1.00  0.00           O  
ATOM    853  CB  GLU    55      83.757 126.511  89.850  1.00  0.00           C  
ATOM    854  CG  GLU    55      84.942 125.589  90.052  1.00  0.00           C  
ATOM    855  CD  GLU    55      84.560 124.287  90.750  1.00  0.00           C  
ATOM    856  OE1 GLU    55      85.461 123.495  91.122  1.00  0.00           O  
ATOM    857  OE2 GLU    55      83.383 124.084  91.103  1.00  0.00           O1-
ATOM    858  H   GLU    55      83.561 126.984  86.951  1.00  0.00           H  
ATOM    859  HA  GLU    55      82.306 125.329  89.036  1.00  0.00           H  
ATOM    860  HB2 GLU    55      84.178 127.509  89.731  1.00  0.00           H  
ATOM    861  HB3 GLU    55      83.211 126.429  90.790  1.00  0.00           H  
ATOM    862  HG2 GLU    55      85.262 125.301  89.051  1.00  0.00           H  
ATOM    863  HG3 GLU    55      85.760 125.942  90.681  1.00  0.00           H  
ATOM    864  N   ALA    56      80.560 127.192  89.767  1.00  0.00           N  
ATOM    865  CA  ALA    56      79.444 128.160  89.813  1.00  0.00           C  
ATOM    866  C   ALA    56      79.937 129.481  90.310  1.00  0.00           C  
ATOM    867  O   ALA    56      80.431 129.606  91.469  1.00  0.00           O  
ATOM    868  CB  ALA    56      78.266 127.514  90.636  1.00  0.00           C  
ATOM    869  H   ALA    56      80.482 126.330  90.287  1.00  0.00           H  
ATOM    870  HA  ALA    56      79.179 128.347  88.772  1.00  0.00           H  
ATOM    871  HB1 ALA    56      78.018 126.556  90.178  1.00  0.00           H  
ATOM    872  HB2 ALA    56      78.667 127.451  91.647  1.00  0.00           H  
ATOM    873  HB3 ALA    56      77.414 128.193  90.685  1.00  0.00           H  
ATOM    874  N   GLU    57      79.731 130.491  89.511  1.00  0.00           N  
ATOM    875  CA  GLU    57      79.916 131.899  89.816  1.00  0.00           C  
ATOM    876  C   GLU    57      78.912 132.246  90.913  1.00  0.00           C  
ATOM    877  O   GLU    57      77.670 131.962  90.875  1.00  0.00           O  
ATOM    878  CB  GLU    57      79.579 132.756  88.581  1.00  0.00           C  
ATOM    879  CG  GLU    57      79.618 134.321  88.764  1.00  0.00           C  
ATOM    880  CD  GLU    57      81.036 134.845  89.110  1.00  0.00           C  
ATOM    881  OE1 GLU    57      81.605 134.317  90.135  1.00  0.00           O  
ATOM    882  OE2 GLU    57      81.578 135.683  88.385  1.00  0.00           O1-
ATOM    883  H   GLU    57      79.313 130.250  88.624  1.00  0.00           H  
ATOM    884  HA  GLU    57      80.897 132.047  90.268  1.00  0.00           H  
ATOM    885  HB2 GLU    57      80.196 132.447  87.737  1.00  0.00           H  
ATOM    886  HB3 GLU    57      78.582 132.529  88.203  1.00  0.00           H  
ATOM    887  HG2 GLU    57      79.349 134.738  87.794  1.00  0.00           H  
ATOM    888  HG3 GLU    57      78.855 134.801  89.377  1.00  0.00           H  
ATOM    889  N   GLU    58      79.320 133.044  91.930  1.00  0.00           N  
ATOM    890  CA  GLU    58      78.474 133.195  93.127  1.00  0.00           C  
ATOM    891  C   GLU    58      77.520 134.365  92.994  1.00  0.00           C  
ATOM    892  O   GLU    58      77.858 135.383  92.380  1.00  0.00           O  
ATOM    893  CB  GLU    58      79.316 133.261  94.441  1.00  0.00           C  
ATOM    894  CG  GLU    58      78.704 133.276  95.817  1.00  0.00           C  
ATOM    895  CD  GLU    58      77.735 132.174  95.983  1.00  0.00           C  
ATOM    896  OE1 GLU    58      76.529 132.394  95.766  1.00  0.00           O  
ATOM    897  OE2 GLU    58      78.086 131.034  96.434  1.00  0.00           O1-
ATOM    898  H   GLU    58      80.319 133.142  92.044  1.00  0.00           H  
ATOM    899  HA  GLU    58      77.849 132.308  93.230  1.00  0.00           H  
ATOM    900  HB2 GLU    58      79.900 132.341  94.399  1.00  0.00           H  
ATOM    901  HB3 GLU    58      80.047 134.068  94.387  1.00  0.00           H  
ATOM    902  HG2 GLU    58      79.429 133.142  96.620  1.00  0.00           H  
ATOM    903  HG3 GLU    58      78.064 134.154  95.905  1.00  0.00           H  
ATOM    904  N   VAL    59      76.311 134.256  93.686  1.00  0.00           N  
ATOM    905  CA  VAL    59      75.220 135.214  93.647  1.00  0.00           C  
ATOM    906  C   VAL    59      74.380 135.236  92.321  1.00  0.00           C  
ATOM    907  O   VAL    59      73.280 135.644  92.229  1.00  0.00           O  
ATOM    908  CB  VAL    59      75.614 136.670  94.212  1.00  0.00           C  
ATOM    909  CG1 VAL    59      74.411 137.461  94.617  1.00  0.00           C  
ATOM    910  CG2 VAL    59      76.578 136.591  95.429  1.00  0.00           C  
ATOM    911  H   VAL    59      76.297 133.562  94.420  1.00  0.00           H  
ATOM    912  HA  VAL    59      74.447 134.887  94.343  1.00  0.00           H  
ATOM    913  HB  VAL    59      76.112 137.189  93.393  1.00  0.00           H  
ATOM    914 HG11 VAL    59      73.777 136.869  95.277  1.00  0.00           H  
ATOM    915 HG12 VAL    59      74.749 138.342  95.163  1.00  0.00           H  
ATOM    916 HG13 VAL    59      73.779 137.850  93.819  1.00  0.00           H  
ATOM    917 HG21 VAL    59      76.199 136.021  96.277  1.00  0.00           H  
ATOM    918 HG22 VAL    59      77.508 136.103  95.137  1.00  0.00           H  
ATOM    919 HG23 VAL    59      76.826 137.543  95.898  1.00  0.00           H  
ATOM    920  N   ALA    60      74.954 134.686  91.211  1.00  0.00           N  
ATOM    921  CA  ALA    60      74.340 134.779  89.919  1.00  0.00           C  
ATOM    922  C   ALA    60      72.980 134.013  89.684  1.00  0.00           C  
ATOM    923  O   ALA    60      72.483 134.079  88.601  1.00  0.00           O  
ATOM    924  CB  ALA    60      75.412 134.460  88.886  1.00  0.00           C  
ATOM    925  H   ALA    60      75.842 134.236  91.383  1.00  0.00           H  
ATOM    926  HA  ALA    60      74.003 135.808  89.790  1.00  0.00           H  
ATOM    927  HB1 ALA    60      75.680 133.423  89.090  1.00  0.00           H  
ATOM    928  HB2 ALA    60      75.114 134.569  87.844  1.00  0.00           H  
ATOM    929  HB3 ALA    60      76.173 135.208  89.112  1.00  0.00           H  
ATOM    930  N   THR    61      72.505 133.259  90.706  1.00  0.00           N  
ATOM    931  CA  THR    61      71.196 132.537  90.487  1.00  0.00           C  
ATOM    932  C   THR    61      70.009 133.457  90.348  1.00  0.00           C  
ATOM    933  O   THR    61      68.930 133.076  90.017  1.00  0.00           O  
ATOM    934  CB  THR    61      71.043 131.408  91.414  1.00  0.00           C  
ATOM    935  CG2 THR    61      72.190 130.350  91.412  1.00  0.00           C  
ATOM    936  OG1 THR    61      70.995 131.902  92.762  1.00  0.00           O  
ATOM    937  H   THR    61      72.983 133.270  91.596  1.00  0.00           H  
ATOM    938  HA  THR    61      71.336 132.084  89.506  1.00  0.00           H  
ATOM    939  HB  THR    61      70.059 131.012  91.166  1.00  0.00           H  
ATOM    940  HG1 THR    61      71.904 132.036  93.040  1.00  0.00           H  
ATOM    941 HG21 THR    61      71.989 129.657  92.229  1.00  0.00           H  
ATOM    942 HG22 THR    61      72.177 129.860  90.439  1.00  0.00           H  
ATOM    943 HG23 THR    61      73.163 130.818  91.563  1.00  0.00           H  
ATOM    944  N   ASN    62      70.164 134.723  90.808  1.00  0.00           N  
ATOM    945  CA  ASN    62      69.207 135.854  90.842  1.00  0.00           C  
ATOM    946  C   ASN    62      68.853 136.614  89.545  1.00  0.00           C  
ATOM    947  O   ASN    62      67.805 137.295  89.400  1.00  0.00           O  
ATOM    948  CB  ASN    62      69.623 136.828  91.944  1.00  0.00           C  
ATOM    949  CG  ASN    62      69.891 136.190  93.306  1.00  0.00           C  
ATOM    950  ND2 ASN    62      70.856 136.707  94.032  1.00  0.00           N  
ATOM    951  OD1 ASN    62      69.041 135.427  93.837  1.00  0.00           O  
ATOM    952  H   ASN    62      70.980 134.922  91.368  1.00  0.00           H  
ATOM    953  HA  ASN    62      68.321 135.295  91.141  1.00  0.00           H  
ATOM    954  HB2 ASN    62      70.469 137.490  91.758  1.00  0.00           H  
ATOM    955  HB3 ASN    62      68.799 137.512  92.147  1.00  0.00           H  
ATOM    956 HD21 ASN    62      71.019 136.349  94.962  1.00  0.00           H  
ATOM    957 HD22 ASN    62      71.458 137.343  93.529  1.00  0.00           H  
ATOM    958  N   GLY    63      69.750 136.410  88.488  1.00  0.00           N  
ATOM    959  CA  GLY    63      69.484 136.694  87.051  1.00  0.00           C  
ATOM    960  C   GLY    63      69.547 138.186  86.712  1.00  0.00           C  
ATOM    961  O   GLY    63      69.918 138.503  85.553  1.00  0.00           O  
ATOM    962  H   GLY    63      70.642 136.013  88.746  1.00  0.00           H  
ATOM    963  HA2 GLY    63      70.212 136.053  86.552  1.00  0.00           H  
ATOM    964  HA3 GLY    63      68.454 136.428  86.811  1.00  0.00           H  
ATOM    965  N   LYS    64      69.231 139.016  87.650  1.00  0.00           N  
ATOM    966  CA  LYS    64      69.072 140.481  87.382  1.00  0.00           C  
ATOM    967  C   LYS    64      70.403 141.259  87.477  1.00  0.00           C  
ATOM    968  O   LYS    64      70.450 142.456  87.944  1.00  0.00           O  
ATOM    969  CB  LYS    64      68.003 141.086  88.434  1.00  0.00           C  
ATOM    970  CG  LYS    64      68.364 140.846  89.935  1.00  0.00           C  
ATOM    971  CD  LYS    64      67.174 141.387  90.726  1.00  0.00           C  
ATOM    972  CE  LYS    64      67.492 141.548  92.174  1.00  0.00           C  
ATOM    973  NZ  LYS    64      68.485 142.583  92.554  1.00  0.00           N1+
ATOM    974  H   LYS    64      68.871 138.591  88.492  1.00  0.00           H  
ATOM    975  HA  LYS    64      68.725 140.643  86.362  1.00  0.00           H  
ATOM    976  HB2 LYS    64      67.818 142.139  88.220  1.00  0.00           H  
ATOM    977  HB3 LYS    64      67.006 140.711  88.205  1.00  0.00           H  
ATOM    978  HG2 LYS    64      68.332 139.771  90.117  1.00  0.00           H  
ATOM    979  HG3 LYS    64      69.305 141.260  90.297  1.00  0.00           H  
ATOM    980  HD2 LYS    64      66.838 142.336  90.308  1.00  0.00           H  
ATOM    981  HD3 LYS    64      66.394 140.626  90.710  1.00  0.00           H  
ATOM    982  HE2 LYS    64      66.611 141.665  92.804  1.00  0.00           H  
ATOM    983  HE3 LYS    64      67.953 140.581  92.377  1.00  0.00           H  
ATOM    984  HZ1 LYS    64      68.349 142.910  93.500  1.00  0.00           H  
ATOM    985  HZ2 LYS    64      69.447 142.321  92.395  1.00  0.00           H  
ATOM    986  HZ3 LYS    64      68.413 143.397  91.960  1.00  0.00           H  
ATOM    987  N   GLN    65      71.483 140.572  87.193  1.00  0.00           N  
ATOM    988  CA  GLN    65      72.842 141.020  87.268  1.00  0.00           C  
ATOM    989  C   GLN    65      73.396 141.081  85.852  1.00  0.00           C  
ATOM    990  O   GLN    65      72.973 140.340  84.969  1.00  0.00           O  
ATOM    991  CB  GLN    65      73.654 140.053  88.163  1.00  0.00           C  
ATOM    992  CG  GLN    65      73.275 140.195  89.575  1.00  0.00           C  
ATOM    993  CD  GLN    65      72.762 138.867  90.175  1.00  0.00           C  
ATOM    994  NE2 GLN    65      73.333 138.345  91.235  1.00  0.00           N  
ATOM    995  OE1 GLN    65      71.850 138.243  89.600  1.00  0.00           O  
ATOM    996  H   GLN    65      71.247 139.621  86.949  1.00  0.00           H  
ATOM    997  HA  GLN    65      72.962 142.040  87.633  1.00  0.00           H  
ATOM    998  HB2 GLN    65      73.463 139.086  87.699  1.00  0.00           H  
ATOM    999  HB3 GLN    65      74.722 140.249  88.063  1.00  0.00           H  
ATOM   1000  HG2 GLN    65      74.211 140.445  90.076  1.00  0.00           H  
ATOM   1001  HG3 GLN    65      72.626 140.999  89.923  1.00  0.00           H  
ATOM   1002 HE21 GLN    65      73.060 137.382  91.375  1.00  0.00           H  
ATOM   1003 HE22 GLN    65      74.169 138.677  91.694  1.00  0.00           H  
ATOM   1004  N   ARG    66      74.538 141.759  85.555  1.00  0.00           N  
ATOM   1005  CA  ARG    66      75.378 141.604  84.356  1.00  0.00           C  
ATOM   1006  C   ARG    66      76.741 141.010  84.723  1.00  0.00           C  
ATOM   1007  O   ARG    66      77.320 141.487  85.747  1.00  0.00           O  
ATOM   1008  CB  ARG    66      75.574 142.946  83.608  1.00  0.00           C  
ATOM   1009  CG  ARG    66      74.271 143.524  83.018  1.00  0.00           C  
ATOM   1010  CD  ARG    66      74.293 144.984  82.692  1.00  0.00           C  
ATOM   1011  NE  ARG    66      75.076 145.419  81.529  1.00  0.00           N  
ATOM   1012  CZ  ARG    66      75.124 146.683  81.023  1.00  0.00           C  
ATOM   1013  NH1 ARG    66      74.328 147.630  81.449  1.00  0.00           N1+
ATOM   1014  NH2 ARG    66      75.857 147.020  80.059  1.00  0.00           N  
ATOM   1015  H   ARG    66      74.799 142.396  86.293  1.00  0.00           H  
ATOM   1016  HA  ARG    66      74.869 140.850  83.756  1.00  0.00           H  
ATOM   1017  HB2 ARG    66      75.963 143.692  84.301  1.00  0.00           H  
ATOM   1018  HB3 ARG    66      76.314 142.867  82.812  1.00  0.00           H  
ATOM   1019  HG2 ARG    66      73.852 142.976  82.175  1.00  0.00           H  
ATOM   1020  HG3 ARG    66      73.542 143.512  83.828  1.00  0.00           H  
ATOM   1021  HD2 ARG    66      73.300 145.410  82.838  1.00  0.00           H  
ATOM   1022  HD3 ARG    66      74.784 145.478  83.530  1.00  0.00           H  
ATOM   1023  HE  ARG    66      75.611 144.699  81.064  1.00  0.00           H  
ATOM   1024 HH11 ARG    66      73.772 147.444  82.271  1.00  0.00           H  
ATOM   1025 HH12 ARG    66      74.412 148.523  80.983  1.00  0.00           H  
ATOM   1026 HH21 ARG    66      76.400 146.306  79.594  1.00  0.00           H  
ATOM   1027 HH22 ARG    66      75.769 147.923  79.616  1.00  0.00           H  
ATOM   1028  N   TRP    67      77.259 140.164  83.928  1.00  0.00           N  
ATOM   1029  CA  TRP    67      78.652 139.654  84.039  1.00  0.00           C  
ATOM   1030  C   TRP    67      79.358 139.811  82.668  1.00  0.00           C  
ATOM   1031  O   TRP    67      78.724 139.884  81.670  1.00  0.00           O  
ATOM   1032  CB  TRP    67      78.743 138.230  84.523  1.00  0.00           C  
ATOM   1033  CG  TRP    67      77.756 137.829  85.534  1.00  0.00           C  
ATOM   1034  CD1 TRP    67      78.035 137.698  86.856  1.00  0.00           C  
ATOM   1035  CD2 TRP    67      76.321 137.501  85.311  1.00  0.00           C  
ATOM   1036  CE2 TRP    67      75.768 137.132  86.634  1.00  0.00           C  
ATOM   1037  CE3 TRP    67      75.501 137.462  84.215  1.00  0.00           C  
ATOM   1038  NE1 TRP    67      76.850 137.340  87.504  1.00  0.00           N  
ATOM   1039  CZ2 TRP    67      74.424 136.760  86.789  1.00  0.00           C  
ATOM   1040  CZ3 TRP    67      74.156 137.049  84.430  1.00  0.00           C  
ATOM   1041  CH2 TRP    67      73.616 136.781  85.685  1.00  0.00           C  
ATOM   1042  H   TRP    67      76.776 139.752  83.143  1.00  0.00           H  
ATOM   1043  HA  TRP    67      79.215 140.273  84.738  1.00  0.00           H  
ATOM   1044  HB2 TRP    67      78.606 137.600  83.645  1.00  0.00           H  
ATOM   1045  HB3 TRP    67      79.795 138.085  84.772  1.00  0.00           H  
ATOM   1046  HD1 TRP    67      79.021 137.809  87.284  1.00  0.00           H  
ATOM   1047  HE1 TRP    67      76.877 137.115  88.489  1.00  0.00           H  
ATOM   1048  HE3 TRP    67      75.835 137.746  83.228  1.00  0.00           H  
ATOM   1049  HZ2 TRP    67      73.992 136.662  87.774  1.00  0.00           H  
ATOM   1050  HZ3 TRP    67      73.511 136.895  83.578  1.00  0.00           H  
ATOM   1051  HH2 TRP    67      72.557 136.598  85.794  1.00  0.00           H  
ATOM   1052  N   LEU    68      80.697 139.923  82.675  1.00  0.00           N  
ATOM   1053  CA  LEU    68      81.590 139.977  81.510  1.00  0.00           C  
ATOM   1054  C   LEU    68      81.345 138.703  80.635  1.00  0.00           C  
ATOM   1055  O   LEU    68      81.373 137.576  81.176  1.00  0.00           O  
ATOM   1056  CB  LEU    68      83.049 140.181  82.054  1.00  0.00           C  
ATOM   1057  CG  LEU    68      84.131 140.235  80.897  1.00  0.00           C  
ATOM   1058  CD1 LEU    68      84.147 141.611  80.366  1.00  0.00           C  
ATOM   1059  CD2 LEU    68      85.474 139.969  81.558  1.00  0.00           C  
ATOM   1060  H   LEU    68      81.153 139.764  83.562  1.00  0.00           H  
ATOM   1061  HA  LEU    68      81.367 140.931  81.032  1.00  0.00           H  
ATOM   1062  HB2 LEU    68      83.057 141.133  82.584  1.00  0.00           H  
ATOM   1063  HB3 LEU    68      83.289 139.298  82.647  1.00  0.00           H  
ATOM   1064  HG  LEU    68      83.970 139.565  80.053  1.00  0.00           H  
ATOM   1065 HD11 LEU    68      84.723 141.543  79.444  1.00  0.00           H  
ATOM   1066 HD12 LEU    68      83.104 141.859  80.170  1.00  0.00           H  
ATOM   1067 HD13 LEU    68      84.499 142.366  81.069  1.00  0.00           H  
ATOM   1068 HD21 LEU    68      86.196 139.725  80.778  1.00  0.00           H  
ATOM   1069 HD22 LEU    68      85.714 140.812  82.206  1.00  0.00           H  
ATOM   1070 HD23 LEU    68      85.538 139.077  82.182  1.00  0.00           H  
ATOM   1071  N   LEU    69      81.190 138.909  79.325  1.00  0.00           N  
ATOM   1072  CA  LEU    69      81.060 137.902  78.201  1.00  0.00           C  
ATOM   1073  C   LEU    69      82.481 137.302  77.873  1.00  0.00           C  
ATOM   1074  O   LEU    69      82.780 137.211  76.725  1.00  0.00           O  
ATOM   1075  CB  LEU    69      80.362 138.693  77.018  1.00  0.00           C  
ATOM   1076  CG  LEU    69      79.827 137.829  75.878  1.00  0.00           C  
ATOM   1077  CD1 LEU    69      78.526 137.053  76.329  1.00  0.00           C  
ATOM   1078  CD2 LEU    69      79.413 138.730  74.652  1.00  0.00           C  
ATOM   1079  H   LEU    69      81.215 139.888  79.081  1.00  0.00           H  
ATOM   1080  HA  LEU    69      80.450 137.100  78.615  1.00  0.00           H  
ATOM   1081  HB2 LEU    69      79.568 139.343  77.386  1.00  0.00           H  
ATOM   1082  HB3 LEU    69      81.169 139.326  76.649  1.00  0.00           H  
ATOM   1083  HG  LEU    69      80.604 137.184  75.468  1.00  0.00           H  
ATOM   1084 HD11 LEU    69      78.712 136.428  77.202  1.00  0.00           H  
ATOM   1085 HD12 LEU    69      77.764 137.771  76.633  1.00  0.00           H  
ATOM   1086 HD13 LEU    69      78.216 136.314  75.589  1.00  0.00           H  
ATOM   1087 HD21 LEU    69      78.748 138.193  73.976  1.00  0.00           H  
ATOM   1088 HD22 LEU    69      78.839 139.523  75.131  1.00  0.00           H  
ATOM   1089 HD23 LEU    69      80.278 139.089  74.094  1.00  0.00           H  
ATOM   1090  N   SER    70      83.251 136.930  78.961  1.00  0.00           N  
ATOM   1091  CA  SER    70      84.447 136.135  78.781  1.00  0.00           C  
ATOM   1092  C   SER    70      83.943 134.756  78.308  1.00  0.00           C  
ATOM   1093  O   SER    70      83.039 134.168  78.906  1.00  0.00           O  
ATOM   1094  CB  SER    70      85.275 136.092  80.052  1.00  0.00           C  
ATOM   1095  OG  SER    70      84.514 135.669  81.185  1.00  0.00           O  
ATOM   1096  H   SER    70      82.860 136.962  79.891  1.00  0.00           H  
ATOM   1097  HA  SER    70      84.995 136.633  77.981  1.00  0.00           H  
ATOM   1098  HB2 SER    70      86.132 135.440  79.886  1.00  0.00           H  
ATOM   1099  HB3 SER    70      85.710 137.048  80.343  1.00  0.00           H  
ATOM   1100  HG  SER    70      84.897 135.937  82.023  1.00  0.00           H  
ATOM   1101  N   PRO    71      84.550 134.208  77.253  1.00  0.00           N  
ATOM   1102  CA  PRO    71      84.099 132.980  76.587  1.00  0.00           C  
ATOM   1103  C   PRO    71      83.982 131.780  77.522  1.00  0.00           C  
ATOM   1104  O   PRO    71      83.060 130.975  77.161  1.00  0.00           O  
ATOM   1105  CB  PRO    71      85.108 132.641  75.506  1.00  0.00           C  
ATOM   1106  CG  PRO    71      85.643 133.985  75.146  1.00  0.00           C  
ATOM   1107  CD  PRO    71      85.713 134.712  76.551  1.00  0.00           C  
ATOM   1108  HA  PRO    71      83.104 133.154  76.176  1.00  0.00           H  
ATOM   1109  HB2 PRO    71      85.917 131.994  75.846  1.00  0.00           H  
ATOM   1110  HB3 PRO    71      84.605 132.203  74.644  1.00  0.00           H  
ATOM   1111  HG2 PRO    71      86.604 133.974  74.631  1.00  0.00           H  
ATOM   1112  HG3 PRO    71      84.902 134.503  74.538  1.00  0.00           H  
ATOM   1113  HD2 PRO    71      86.603 134.303  77.029  1.00  0.00           H  
ATOM   1114  HD3 PRO    71      85.748 135.776  76.318  1.00  0.00           H  
ATOM   1115  N   SER    72      84.741 131.603  78.695  1.00  0.00           N  
ATOM   1116  CA  SER    72      84.573 130.588  79.657  1.00  0.00           C  
ATOM   1117  C   SER    72      83.419 130.824  80.672  1.00  0.00           C  
ATOM   1118  O   SER    72      83.100 129.997  81.522  1.00  0.00           O  
ATOM   1119  CB  SER    72      85.833 130.404  80.507  1.00  0.00           C  
ATOM   1120  OG  SER    72      86.210 131.693  81.032  1.00  0.00           O  
ATOM   1121  H   SER    72      85.418 132.311  78.940  1.00  0.00           H  
ATOM   1122  HA  SER    72      84.295 129.600  79.290  1.00  0.00           H  
ATOM   1123  HB2 SER    72      85.486 129.651  81.215  1.00  0.00           H  
ATOM   1124  HB3 SER    72      86.693 130.093  79.913  1.00  0.00           H  
ATOM   1125  HG  SER    72      86.550 131.379  81.873  1.00  0.00           H  
ATOM   1126  N   THR    73      82.709 131.957  80.674  1.00  0.00           N  
ATOM   1127  CA  THR    73      81.451 132.103  81.278  1.00  0.00           C  
ATOM   1128  C   THR    73      80.426 131.240  80.434  1.00  0.00           C  
ATOM   1129  O   THR    73      80.361 131.232  79.197  1.00  0.00           O  
ATOM   1130  CB  THR    73      81.109 133.617  81.354  1.00  0.00           C  
ATOM   1131  CG2 THR    73      79.616 133.825  81.838  1.00  0.00           C  
ATOM   1132  OG1 THR    73      81.933 134.268  82.248  1.00  0.00           O  
ATOM   1133  H   THR    73      82.882 132.611  79.924  1.00  0.00           H  
ATOM   1134  HA  THR    73      81.584 131.778  82.310  1.00  0.00           H  
ATOM   1135  HB  THR    73      81.288 133.999  80.349  1.00  0.00           H  
ATOM   1136  HG1 THR    73      82.669 134.490  81.673  1.00  0.00           H  
ATOM   1137 HG21 THR    73      79.549 134.887  82.077  1.00  0.00           H  
ATOM   1138 HG22 THR    73      78.992 133.455  81.025  1.00  0.00           H  
ATOM   1139 HG23 THR    73      79.527 133.212  82.735  1.00  0.00           H  
ATOM   1140  N   THR    74      79.611 130.459  81.131  1.00  0.00           N  
ATOM   1141  CA  THR    74      78.723 129.425  80.582  1.00  0.00           C  
ATOM   1142  C   THR    74      77.468 129.411  81.451  1.00  0.00           C  
ATOM   1143  O   THR    74      77.457 129.987  82.539  1.00  0.00           O  
ATOM   1144  CB  THR    74      79.389 127.997  80.530  1.00  0.00           C  
ATOM   1145  CG2 THR    74      80.390 127.780  79.370  1.00  0.00           C  
ATOM   1146  OG1 THR    74      79.984 127.536  81.685  1.00  0.00           O  
ATOM   1147  H   THR    74      79.606 130.553  82.136  1.00  0.00           H  
ATOM   1148  HA  THR    74      78.430 129.637  79.554  1.00  0.00           H  
ATOM   1149  HB  THR    74      78.535 127.369  80.275  1.00  0.00           H  
ATOM   1150  HG1 THR    74      80.077 128.259  82.310  1.00  0.00           H  
ATOM   1151 HG21 THR    74      79.889 127.801  78.402  1.00  0.00           H  
ATOM   1152 HG22 THR    74      81.077 128.625  79.388  1.00  0.00           H  
ATOM   1153 HG23 THR    74      80.966 126.862  79.488  1.00  0.00           H  
ATOM   1154  N   LEU    75      76.448 128.698  81.093  1.00  0.00           N  
ATOM   1155  CA  LEU    75      75.191 128.617  81.801  1.00  0.00           C  
ATOM   1156  C   LEU    75      75.007 127.152  82.103  1.00  0.00           C  
ATOM   1157  O   LEU    75      75.117 126.243  81.253  1.00  0.00           O  
ATOM   1158  CB  LEU    75      73.974 129.025  80.921  1.00  0.00           C  
ATOM   1159  CG  LEU    75      73.986 130.450  80.464  1.00  0.00           C  
ATOM   1160  CD1 LEU    75      72.711 130.817  79.708  1.00  0.00           C  
ATOM   1161  CD2 LEU    75      74.105 131.460  81.625  1.00  0.00           C  
ATOM   1162  H   LEU    75      76.435 128.212  80.208  1.00  0.00           H  
ATOM   1163  HA  LEU    75      75.254 129.144  82.753  1.00  0.00           H  
ATOM   1164  HB2 LEU    75      73.845 128.358  80.069  1.00  0.00           H  
ATOM   1165  HB3 LEU    75      73.048 128.745  81.424  1.00  0.00           H  
ATOM   1166  HG  LEU    75      74.880 130.496  79.842  1.00  0.00           H  
ATOM   1167 HD11 LEU    75      72.556 130.084  78.916  1.00  0.00           H  
ATOM   1168 HD12 LEU    75      71.841 130.686  80.352  1.00  0.00           H  
ATOM   1169 HD13 LEU    75      72.750 131.814  79.270  1.00  0.00           H  
ATOM   1170 HD21 LEU    75      73.203 131.610  82.218  1.00  0.00           H  
ATOM   1171 HD22 LEU    75      74.958 131.314  82.287  1.00  0.00           H  
ATOM   1172 HD23 LEU    75      74.268 132.459  81.221  1.00  0.00           H  
ATOM   1173  N   ARG    76      74.524 126.865  83.311  1.00  0.00           N  
ATOM   1174  CA  ARG    76      73.893 125.515  83.834  1.00  0.00           C  
ATOM   1175  C   ARG    76      72.412 125.687  84.142  1.00  0.00           C  
ATOM   1176  O   ARG    76      72.086 126.684  84.765  1.00  0.00           O  
ATOM   1177  CB  ARG    76      74.685 124.895  84.935  1.00  0.00           C  
ATOM   1178  CG  ARG    76      74.000 123.725  85.726  1.00  0.00           C  
ATOM   1179  CD  ARG    76      74.852 122.763  86.562  1.00  0.00           C  
ATOM   1180  NE  ARG    76      75.418 123.543  87.737  1.00  0.00           N  
ATOM   1181  CZ  ARG    76      76.618 123.548  88.154  1.00  0.00           C  
ATOM   1182  NH1 ARG    76      77.645 122.799  87.691  1.00  0.00           N1+
ATOM   1183  NH2 ARG    76      76.966 124.399  89.050  1.00  0.00           N  
ATOM   1184  H   ARG    76      74.447 127.618  83.980  1.00  0.00           H  
ATOM   1185  HA  ARG    76      74.056 124.748  83.077  1.00  0.00           H  
ATOM   1186  HB2 ARG    76      75.649 124.534  84.577  1.00  0.00           H  
ATOM   1187  HB3 ARG    76      74.889 125.655  85.690  1.00  0.00           H  
ATOM   1188  HG2 ARG    76      73.136 124.093  86.280  1.00  0.00           H  
ATOM   1189  HG3 ARG    76      73.644 123.053  84.945  1.00  0.00           H  
ATOM   1190  HD2 ARG    76      74.183 121.963  86.880  1.00  0.00           H  
ATOM   1191  HD3 ARG    76      75.563 122.308  85.871  1.00  0.00           H  
ATOM   1192  HE  ARG    76      74.842 124.122  88.331  1.00  0.00           H  
ATOM   1193 HH11 ARG    76      77.485 122.091  86.989  1.00  0.00           H  
ATOM   1194 HH12 ARG    76      78.617 122.951  87.923  1.00  0.00           H  
ATOM   1195 HH21 ARG    76      76.263 124.956  89.514  1.00  0.00           H  
ATOM   1196 HH22 ARG    76      77.951 124.423  89.273  1.00  0.00           H  
ATOM   1197  N   VAL    77      71.545 124.755  83.699  1.00  0.00           N  
ATOM   1198  CA  VAL    77      70.075 124.808  83.669  1.00  0.00           C  
ATOM   1199  C   VAL    77      69.410 123.521  84.128  1.00  0.00           C  
ATOM   1200  O   VAL    77      69.889 122.423  83.805  1.00  0.00           O  
ATOM   1201  CB  VAL    77      69.742 125.332  82.322  1.00  0.00           C  
ATOM   1202  CG1 VAL    77      68.335 124.920  81.922  1.00  0.00           C  
ATOM   1203  CG2 VAL    77      69.833 126.857  82.203  1.00  0.00           C  
ATOM   1204  H   VAL    77      71.889 123.972  83.160  1.00  0.00           H  
ATOM   1205  HA  VAL    77      69.749 125.676  84.241  1.00  0.00           H  
ATOM   1206  HB  VAL    77      70.470 124.810  81.702  1.00  0.00           H  
ATOM   1207 HG11 VAL    77      67.641 125.543  82.486  1.00  0.00           H  
ATOM   1208 HG12 VAL    77      68.073 125.165  80.893  1.00  0.00           H  
ATOM   1209 HG13 VAL    77      68.219 123.846  82.066  1.00  0.00           H  
ATOM   1210 HG21 VAL    77      69.698 127.093  81.148  1.00  0.00           H  
ATOM   1211 HG22 VAL    77      68.957 127.321  82.656  1.00  0.00           H  
ATOM   1212 HG23 VAL    77      70.743 127.357  82.537  1.00  0.00           H  
ATOM   1213  N   THR    78      68.270 123.661  84.806  1.00  0.00           N  
ATOM   1214  CA  THR    78      67.358 122.576  85.241  1.00  0.00           C  
ATOM   1215  C   THR    78      65.904 123.044  85.503  1.00  0.00           C  
ATOM   1216  O   THR    78      65.584 124.262  85.601  1.00  0.00           O  
ATOM   1217  CB  THR    78      67.943 121.842  86.360  1.00  0.00           C  
ATOM   1218  CG2 THR    78      67.759 122.528  87.702  1.00  0.00           C  
ATOM   1219  OG1 THR    78      67.456 120.552  86.321  1.00  0.00           O  
ATOM   1220  H   THR    78      67.895 124.585  84.969  1.00  0.00           H  
ATOM   1221  HA  THR    78      67.286 121.939  84.360  1.00  0.00           H  
ATOM   1222  HB  THR    78      69.019 121.689  86.286  1.00  0.00           H  
ATOM   1223  HG1 THR    78      67.858 120.049  87.033  1.00  0.00           H  
ATOM   1224 HG21 THR    78      66.722 122.341  87.980  1.00  0.00           H  
ATOM   1225 HG22 THR    78      68.494 122.186  88.430  1.00  0.00           H  
ATOM   1226 HG23 THR    78      67.812 123.611  87.597  1.00  0.00           H  
ATOM   1227  N   MET    79      64.968 122.076  85.529  1.00  0.00           N  
ATOM   1228  CA  MET    79      63.477 122.464  85.709  1.00  0.00           C  
ATOM   1229  C   MET    79      62.808 121.685  86.812  1.00  0.00           C  
ATOM   1230  O   MET    79      63.100 120.511  87.079  1.00  0.00           O  
ATOM   1231  CB  MET    79      62.750 122.293  84.392  1.00  0.00           C  
ATOM   1232  CG  MET    79      63.311 122.832  83.119  1.00  0.00           C  
ATOM   1233  SD  MET    79      62.319 122.450  81.662  1.00  0.00           S  
ATOM   1234  CE  MET    79      60.863 123.361  81.921  1.00  0.00           C  
ATOM   1235  H   MET    79      65.185 121.090  85.509  1.00  0.00           H  
ATOM   1236  HA  MET    79      63.336 123.507  85.992  1.00  0.00           H  
ATOM   1237  HB2 MET    79      62.599 121.236  84.170  1.00  0.00           H  
ATOM   1238  HB3 MET    79      61.786 122.795  84.467  1.00  0.00           H  
ATOM   1239  HG2 MET    79      63.412 123.916  83.161  1.00  0.00           H  
ATOM   1240  HG3 MET    79      64.313 122.436  82.958  1.00  0.00           H  
ATOM   1241  HE1 MET    79      60.226 123.158  82.782  1.00  0.00           H  
ATOM   1242  HE2 MET    79      61.080 124.403  82.154  1.00  0.00           H  
ATOM   1243  HE3 MET    79      60.270 123.536  81.024  1.00  0.00           H  
ATOM   1244  N   SER    80      61.778 122.278  87.475  1.00  0.00           N  
ATOM   1245  CA  SER    80      61.126 121.782  88.687  1.00  0.00           C  
ATOM   1246  C   SER    80      60.107 120.776  88.381  1.00  0.00           C  
ATOM   1247  O   SER    80      60.037 119.815  89.097  1.00  0.00           O  
ATOM   1248  CB  SER    80      60.587 122.999  89.340  1.00  0.00           C  
ATOM   1249  OG  SER    80      59.479 123.446  88.513  1.00  0.00           O  
ATOM   1250  H   SER    80      61.392 123.183  87.246  1.00  0.00           H  
ATOM   1251  HA  SER    80      61.884 121.411  89.377  1.00  0.00           H  
ATOM   1252  HB2 SER    80      60.171 122.668  90.291  1.00  0.00           H  
ATOM   1253  HB3 SER    80      61.259 123.844  89.492  1.00  0.00           H  
ATOM   1254  HG  SER    80      59.049 124.074  89.098  1.00  0.00           H  
ATOM   1255  N   GLN    81      59.327 120.878  87.287  1.00  0.00           N  
ATOM   1256  CA  GLN    81      58.110 120.125  87.016  1.00  0.00           C  
ATOM   1257  C   GLN    81      57.895 119.920  85.500  1.00  0.00           C  
ATOM   1258  O   GLN    81      58.534 120.664  84.663  1.00  0.00           O  
ATOM   1259  CB  GLN    81      57.027 120.978  87.649  1.00  0.00           C  
ATOM   1260  CG  GLN    81      56.997 120.952  89.213  1.00  0.00           C  
ATOM   1261  CD  GLN    81      55.834 121.836  89.716  1.00  0.00           C  
ATOM   1262  NE2 GLN    81      55.749 121.795  91.068  1.00  0.00           N  
ATOM   1263  OE1 GLN    81      55.136 122.577  89.100  1.00  0.00           O  
ATOM   1264  H   GLN    81      59.452 121.770  86.830  1.00  0.00           H  
ATOM   1265  HA  GLN    81      58.180 119.131  87.456  1.00  0.00           H  
ATOM   1266  HB2 GLN    81      57.117 121.974  87.216  1.00  0.00           H  
ATOM   1267  HB3 GLN    81      56.051 120.572  87.385  1.00  0.00           H  
ATOM   1268  HG2 GLN    81      56.896 119.934  89.589  1.00  0.00           H  
ATOM   1269  HG3 GLN    81      57.956 121.314  89.582  1.00  0.00           H  
ATOM   1270 HE21 GLN    81      54.987 122.193  91.599  1.00  0.00           H  
ATOM   1271 HE22 GLN    81      56.345 121.158  91.577  1.00  0.00           H  
ATOM   1272  N   ALA    82      56.977 119.013  85.154  1.00  0.00           N  
ATOM   1273  CA  ALA    82      56.558 118.953  83.773  1.00  0.00           C  
ATOM   1274  C   ALA    82      55.738 120.216  83.368  1.00  0.00           C  
ATOM   1275  O   ALA    82      55.185 120.853  84.206  1.00  0.00           O  
ATOM   1276  CB  ALA    82      55.808 117.640  83.495  1.00  0.00           C  
ATOM   1277  H   ALA    82      56.455 118.526  85.868  1.00  0.00           H  
ATOM   1278  HA  ALA    82      57.479 118.850  83.199  1.00  0.00           H  
ATOM   1279  HB1 ALA    82      54.867 117.652  84.045  1.00  0.00           H  
ATOM   1280  HB2 ALA    82      55.590 117.631  82.427  1.00  0.00           H  
ATOM   1281  HB3 ALA    82      56.429 116.838  83.892  1.00  0.00           H  
ATOM   1282  N   SER    83      55.677 120.420  82.105  1.00  0.00           N  
ATOM   1283  CA  SER    83      55.010 121.563  81.428  1.00  0.00           C  
ATOM   1284  C   SER    83      53.532 121.381  81.328  1.00  0.00           C  
ATOM   1285  O   SER    83      53.028 120.281  81.117  1.00  0.00           O  
ATOM   1286  CB  SER    83      55.767 121.932  80.126  1.00  0.00           C  
ATOM   1287  OG  SER    83      57.101 122.359  80.309  1.00  0.00           O  
ATOM   1288  H   SER    83      56.185 119.806  81.483  1.00  0.00           H  
ATOM   1289  HA  SER    83      55.152 122.448  82.048  1.00  0.00           H  
ATOM   1290  HB2 SER    83      55.711 121.091  79.435  1.00  0.00           H  
ATOM   1291  HB3 SER    83      55.401 122.857  79.681  1.00  0.00           H  
ATOM   1292  HG  SER    83      57.057 123.040  80.984  1.00  0.00           H  
ATOM   1293  N   THR    84      52.740 122.445  81.486  1.00  0.00           N  
ATOM   1294  CA  THR    84      51.268 122.412  81.253  1.00  0.00           C  
ATOM   1295  C   THR    84      50.795 122.717  79.739  1.00  0.00           C  
ATOM   1296  O   THR    84      49.667 122.499  79.428  1.00  0.00           O  
ATOM   1297  CB  THR    84      50.537 123.319  82.262  1.00  0.00           C  
ATOM   1298  CG2 THR    84      51.054 123.169  83.631  1.00  0.00           C  
ATOM   1299  OG1 THR    84      50.625 124.687  81.799  1.00  0.00           O  
ATOM   1300  H   THR    84      53.156 123.365  81.519  1.00  0.00           H  
ATOM   1301  HA  THR    84      50.978 121.386  81.481  1.00  0.00           H  
ATOM   1302  HB  THR    84      49.507 122.964  82.265  1.00  0.00           H  
ATOM   1303  HG1 THR    84      50.042 125.194  82.369  1.00  0.00           H  
ATOM   1304 HG21 THR    84      52.066 123.559  83.735  1.00  0.00           H  
ATOM   1305 HG22 THR    84      50.435 123.547  84.445  1.00  0.00           H  
ATOM   1306 HG23 THR    84      51.240 122.114  83.833  1.00  0.00           H  
ATOM   1307  N   GLU    85      51.733 123.056  78.821  1.00  0.00           N  
ATOM   1308  CA  GLU    85      51.595 123.213  77.354  1.00  0.00           C  
ATOM   1309  C   GLU    85      52.916 122.812  76.706  1.00  0.00           C  
ATOM   1310  O   GLU    85      53.879 122.783  77.385  1.00  0.00           O  
ATOM   1311  CB  GLU    85      51.142 124.549  76.817  1.00  0.00           C  
ATOM   1312  CG  GLU    85      49.620 124.731  76.946  1.00  0.00           C  
ATOM   1313  CD  GLU    85      48.816 123.636  76.135  1.00  0.00           C  
ATOM   1314  OE1 GLU    85      49.097 123.739  74.932  1.00  0.00           O  
ATOM   1315  OE2 GLU    85      47.885 122.947  76.625  1.00  0.00           O1-
ATOM   1316  H   GLU    85      52.685 123.059  79.156  1.00  0.00           H  
ATOM   1317  HA  GLU    85      50.779 122.568  77.029  1.00  0.00           H  
ATOM   1318  HB2 GLU    85      51.618 125.330  77.409  1.00  0.00           H  
ATOM   1319  HB3 GLU    85      51.380 124.603  75.754  1.00  0.00           H  
ATOM   1320  HG2 GLU    85      49.266 124.891  77.964  1.00  0.00           H  
ATOM   1321  HG3 GLU    85      49.398 125.683  76.462  1.00  0.00           H  
ATOM   1322  N   ALA    86      52.884 122.468  75.426  1.00  0.00           N  
ATOM   1323  CA  ALA    86      54.163 122.269  74.654  1.00  0.00           C  
ATOM   1324  C   ALA    86      54.833 123.562  74.201  1.00  0.00           C  
ATOM   1325  O   ALA    86      54.243 124.350  73.439  1.00  0.00           O  
ATOM   1326  CB  ALA    86      53.974 121.322  73.437  1.00  0.00           C  
ATOM   1327  H   ALA    86      52.006 122.467  74.927  1.00  0.00           H  
ATOM   1328  HA  ALA    86      54.895 121.739  75.265  1.00  0.00           H  
ATOM   1329  HB1 ALA    86      53.430 120.420  73.720  1.00  0.00           H  
ATOM   1330  HB2 ALA    86      53.193 121.743  72.803  1.00  0.00           H  
ATOM   1331  HB3 ALA    86      54.911 121.038  72.960  1.00  0.00           H  
ATOM   1332  N   SER    87      56.081 123.659  74.589  1.00  0.00           N  
ATOM   1333  CA  SER    87      57.074 124.663  74.227  1.00  0.00           C  
ATOM   1334  C   SER    87      56.539 126.077  74.468  1.00  0.00           C  
ATOM   1335  O   SER    87      56.145 126.868  73.554  1.00  0.00           O  
ATOM   1336  CB  SER    87      57.469 124.403  72.829  1.00  0.00           C  
ATOM   1337  OG  SER    87      58.626 125.124  72.316  1.00  0.00           O  
ATOM   1338  H   SER    87      56.355 122.959  75.263  1.00  0.00           H  
ATOM   1339  HA  SER    87      57.992 124.468  74.780  1.00  0.00           H  
ATOM   1340  HB2 SER    87      57.730 123.354  72.690  1.00  0.00           H  
ATOM   1341  HB3 SER    87      56.640 124.560  72.139  1.00  0.00           H  
ATOM   1342  HG  SER    87      58.686 125.105  71.358  1.00  0.00           H  
ATOM   1343  N   SER    88      56.401 126.407  75.775  1.00  0.00           N  
ATOM   1344  CA  SER    88      55.938 127.643  76.396  1.00  0.00           C  
ATOM   1345  C   SER    88      56.892 128.104  77.439  1.00  0.00           C  
ATOM   1346  O   SER    88      57.149 129.285  77.520  1.00  0.00           O  
ATOM   1347  CB  SER    88      54.443 127.502  76.893  1.00  0.00           C  
ATOM   1348  OG  SER    88      53.977 128.729  77.406  1.00  0.00           O  
ATOM   1349  H   SER    88      56.701 125.620  76.332  1.00  0.00           H  
ATOM   1350  HA  SER    88      55.930 128.415  75.626  1.00  0.00           H  
ATOM   1351  HB2 SER    88      53.940 127.265  75.956  1.00  0.00           H  
ATOM   1352  HB3 SER    88      54.609 126.732  77.647  1.00  0.00           H  
ATOM   1353  HG  SER    88      54.309 128.757  78.307  1.00  0.00           H  
ATOM   1354  N   ASP    89      57.474 127.179  78.201  1.00  0.00           N  
ATOM   1355  CA  ASP    89      58.451 127.435  79.288  1.00  0.00           C  
ATOM   1356  C   ASP    89      59.792 127.659  78.548  1.00  0.00           C  
ATOM   1357  O   ASP    89      60.010 127.074  77.482  1.00  0.00           O  
ATOM   1358  CB  ASP    89      58.613 126.116  80.216  1.00  0.00           C  
ATOM   1359  CG  ASP    89      57.372 125.917  81.177  1.00  0.00           C  
ATOM   1360  OD1 ASP    89      57.289 124.819  81.744  1.00  0.00           O  
ATOM   1361  OD2 ASP    89      56.606 126.867  81.394  1.00  0.00           O1-
ATOM   1362  H   ASP    89      57.061 126.257  78.193  1.00  0.00           H  
ATOM   1363  HA  ASP    89      58.318 128.350  79.865  1.00  0.00           H  
ATOM   1364  HB2 ASP    89      58.730 125.177  79.675  1.00  0.00           H  
ATOM   1365  HB3 ASP    89      59.530 126.238  80.792  1.00  0.00           H  
ATOM   1366  N   LYS    90      60.682 128.558  79.090  1.00  0.00           N  
ATOM   1367  CA  LYS    90      61.754 129.245  78.301  1.00  0.00           C  
ATOM   1368  C   LYS    90      62.865 129.695  79.192  1.00  0.00           C  
ATOM   1369  O   LYS    90      62.640 130.236  80.259  1.00  0.00           O  
ATOM   1370  CB  LYS    90      61.033 130.402  77.669  1.00  0.00           C  
ATOM   1371  CG  LYS    90      61.921 130.995  76.512  1.00  0.00           C  
ATOM   1372  CD  LYS    90      61.035 132.010  75.805  1.00  0.00           C  
ATOM   1373  CE  LYS    90      60.917 133.249  76.651  1.00  0.00           C  
ATOM   1374  NZ  LYS    90      60.438 134.372  75.803  1.00  0.00           N1+
ATOM   1375  H   LYS    90      60.395 129.029  79.936  1.00  0.00           H  
ATOM   1376  HA  LYS    90      62.148 128.595  77.520  1.00  0.00           H  
ATOM   1377  HB2 LYS    90      60.001 130.268  77.343  1.00  0.00           H  
ATOM   1378  HB3 LYS    90      61.016 131.148  78.464  1.00  0.00           H  
ATOM   1379  HG2 LYS    90      62.793 131.558  76.845  1.00  0.00           H  
ATOM   1380  HG3 LYS    90      62.202 130.125  75.918  1.00  0.00           H  
ATOM   1381  HD2 LYS    90      61.440 132.273  74.828  1.00  0.00           H  
ATOM   1382  HD3 LYS    90      60.035 131.578  75.759  1.00  0.00           H  
ATOM   1383  HE2 LYS    90      60.296 133.016  77.516  1.00  0.00           H  
ATOM   1384  HE3 LYS    90      61.899 133.513  77.044  1.00  0.00           H  
ATOM   1385  HZ1 LYS    90      61.193 134.797  75.284  1.00  0.00           H  
ATOM   1386  HZ2 LYS    90      59.594 134.098  75.320  1.00  0.00           H  
ATOM   1387  HZ3 LYS    90      60.121 135.102  76.425  1.00  0.00           H  
ATOM   1388  N   VAL    91      64.098 129.603  78.746  1.00  0.00           N  
ATOM   1389  CA  VAL    91      65.175 130.419  79.404  1.00  0.00           C  
ATOM   1390  C   VAL    91      65.863 131.337  78.290  1.00  0.00           C  
ATOM   1391  O   VAL    91      65.864 130.937  77.081  1.00  0.00           O  
ATOM   1392  CB  VAL    91      66.160 129.719  80.244  1.00  0.00           C  
ATOM   1393  CG1 VAL    91      66.769 128.503  79.510  1.00  0.00           C  
ATOM   1394  CG2 VAL    91      67.357 130.543  80.985  1.00  0.00           C  
ATOM   1395  H   VAL    91      64.337 129.101  77.902  1.00  0.00           H  
ATOM   1396  HA  VAL    91      64.722 131.122  80.103  1.00  0.00           H  
ATOM   1397  HB  VAL    91      65.500 129.312  81.010  1.00  0.00           H  
ATOM   1398 HG11 VAL    91      67.525 127.917  80.032  1.00  0.00           H  
ATOM   1399 HG12 VAL    91      66.060 127.701  79.306  1.00  0.00           H  
ATOM   1400 HG13 VAL    91      67.208 128.795  78.556  1.00  0.00           H  
ATOM   1401 HG21 VAL    91      68.079 130.919  80.260  1.00  0.00           H  
ATOM   1402 HG22 VAL    91      66.913 131.460  81.373  1.00  0.00           H  
ATOM   1403 HG23 VAL    91      67.913 129.908  81.675  1.00  0.00           H  
ATOM   1404  N   THR    92      66.433 132.524  78.738  1.00  0.00           N  
ATOM   1405  CA  THR    92      66.810 133.685  77.899  1.00  0.00           C  
ATOM   1406  C   THR    92      68.115 134.303  78.247  1.00  0.00           C  
ATOM   1407  O   THR    92      68.570 134.255  79.347  1.00  0.00           O  
ATOM   1408  CB  THR    92      65.637 134.629  77.977  1.00  0.00           C  
ATOM   1409  CG2 THR    92      65.795 135.950  77.216  1.00  0.00           C  
ATOM   1410  OG1 THR    92      64.399 134.092  77.552  1.00  0.00           O  
ATOM   1411  H   THR    92      66.481 132.728  79.727  1.00  0.00           H  
ATOM   1412  HA  THR    92      66.776 133.299  76.881  1.00  0.00           H  
ATOM   1413  HB  THR    92      65.443 134.891  79.018  1.00  0.00           H  
ATOM   1414  HG1 THR    92      63.634 134.505  77.960  1.00  0.00           H  
ATOM   1415 HG21 THR    92      64.894 136.548  77.350  1.00  0.00           H  
ATOM   1416 HG22 THR    92      66.666 136.490  77.586  1.00  0.00           H  
ATOM   1417 HG23 THR    92      65.885 135.829  76.137  1.00  0.00           H  
ATOM   1418  N   VAL    93      68.686 134.893  77.215  1.00  0.00           N  
ATOM   1419  CA  VAL    93      69.895 135.744  77.346  1.00  0.00           C  
ATOM   1420  C   VAL    93      69.673 137.030  76.543  1.00  0.00           C  
ATOM   1421  O   VAL    93      69.473 137.038  75.309  1.00  0.00           O  
ATOM   1422  CB  VAL    93      71.214 134.979  76.960  1.00  0.00           C  
ATOM   1423  CG1 VAL    93      72.330 135.918  77.227  1.00  0.00           C  
ATOM   1424  CG2 VAL    93      71.454 133.736  77.849  1.00  0.00           C  
ATOM   1425  H   VAL    93      68.187 134.820  76.339  1.00  0.00           H  
ATOM   1426  HA  VAL    93      69.956 135.988  78.407  1.00  0.00           H  
ATOM   1427  HB  VAL    93      71.147 134.589  75.944  1.00  0.00           H  
ATOM   1428 HG11 VAL    93      72.361 136.129  78.296  1.00  0.00           H  
ATOM   1429 HG12 VAL    93      73.158 135.277  76.921  1.00  0.00           H  
ATOM   1430 HG13 VAL    93      72.384 136.814  76.609  1.00  0.00           H  
ATOM   1431 HG21 VAL    93      72.349 133.211  77.515  1.00  0.00           H  
ATOM   1432 HG22 VAL    93      71.723 134.084  78.846  1.00  0.00           H  
ATOM   1433 HG23 VAL    93      70.564 133.122  77.989  1.00  0.00           H  
ATOM   1434  N   ASN    94      69.829 138.153  77.272  1.00  0.00           N  
ATOM   1435  CA  ASN    94      70.003 139.498  76.746  1.00  0.00           C  
ATOM   1436  C   ASN    94      71.446 139.924  76.782  1.00  0.00           C  
ATOM   1437  O   ASN    94      72.064 139.829  77.842  1.00  0.00           O  
ATOM   1438  CB  ASN    94      69.116 140.483  77.386  1.00  0.00           C  
ATOM   1439  CG  ASN    94      67.662 140.577  76.857  1.00  0.00           C  
ATOM   1440  ND2 ASN    94      66.804 139.784  77.361  1.00  0.00           N  
ATOM   1441  OD1 ASN    94      67.364 141.560  76.163  1.00  0.00           O  
ATOM   1442  H   ASN    94      69.974 138.048  78.266  1.00  0.00           H  
ATOM   1443  HA  ASN    94      69.792 139.456  75.677  1.00  0.00           H  
ATOM   1444  HB2 ASN    94      69.106 140.310  78.462  1.00  0.00           H  
ATOM   1445  HB3 ASN    94      69.503 141.497  77.290  1.00  0.00           H  
ATOM   1446 HD21 ASN    94      65.840 139.981  77.133  1.00  0.00           H  
ATOM   1447 HD22 ASN    94      67.074 139.127  78.080  1.00  0.00           H  
ATOM   1448  N   TYR    95      72.006 140.356  75.658  1.00  0.00           N  
ATOM   1449  CA  TYR    95      73.396 140.780  75.445  1.00  0.00           C  
ATOM   1450  C   TYR    95      73.450 142.330  75.399  1.00  0.00           C  
ATOM   1451  O   TYR    95      72.648 142.987  74.738  1.00  0.00           O  
ATOM   1452  CB  TYR    95      73.872 140.213  74.093  1.00  0.00           C  
ATOM   1453  CG  TYR    95      73.773 138.748  73.956  1.00  0.00           C  
ATOM   1454  CD1 TYR    95      74.740 137.994  74.667  1.00  0.00           C  
ATOM   1455  CD2 TYR    95      72.722 138.083  73.262  1.00  0.00           C  
ATOM   1456  CE1 TYR    95      74.709 136.565  74.558  1.00  0.00           C  
ATOM   1457  CE2 TYR    95      72.619 136.668  73.311  1.00  0.00           C  
ATOM   1458  CZ  TYR    95      73.643 135.945  73.959  1.00  0.00           C  
ATOM   1459  OH  TYR    95      73.733 134.606  73.734  1.00  0.00           O  
ATOM   1460  H   TYR    95      71.446 140.361  74.818  1.00  0.00           H  
ATOM   1461  HA  TYR    95      74.052 140.413  76.235  1.00  0.00           H  
ATOM   1462  HB2 TYR    95      73.309 140.551  73.223  1.00  0.00           H  
ATOM   1463  HB3 TYR    95      74.892 140.539  73.890  1.00  0.00           H  
ATOM   1464  HD1 TYR    95      75.537 138.564  75.121  1.00  0.00           H  
ATOM   1465  HD2 TYR    95      72.018 138.631  72.654  1.00  0.00           H  
ATOM   1466  HE1 TYR    95      75.526 135.957  74.919  1.00  0.00           H  
ATOM   1467  HE2 TYR    95      71.820 136.104  72.853  1.00  0.00           H  
ATOM   1468  HH  TYR    95      74.592 134.271  73.999  1.00  0.00           H  
ATOM   1469  N   TYR    96      74.440 142.876  76.151  1.00  0.00           N  
ATOM   1470  CA  TYR    96      74.612 144.308  76.213  1.00  0.00           C  
ATOM   1471  C   TYR    96      76.123 144.631  75.848  1.00  0.00           C  
ATOM   1472  O   TYR    96      76.981 143.744  75.818  1.00  0.00           O  
ATOM   1473  CB  TYR    96      74.420 144.793  77.667  1.00  0.00           C  
ATOM   1474  CG  TYR    96      73.042 144.840  78.295  1.00  0.00           C  
ATOM   1475  CD1 TYR    96      72.310 146.004  78.354  1.00  0.00           C  
ATOM   1476  CD2 TYR    96      72.491 143.626  78.769  1.00  0.00           C  
ATOM   1477  CE1 TYR    96      71.007 146.052  78.889  1.00  0.00           C  
ATOM   1478  CE2 TYR    96      71.272 143.672  79.454  1.00  0.00           C  
ATOM   1479  CZ  TYR    96      70.549 144.912  79.555  1.00  0.00           C  
ATOM   1480  OH  TYR    96      69.417 145.029  80.307  1.00  0.00           O  
ATOM   1481  H   TYR    96      75.073 142.287  76.672  1.00  0.00           H  
ATOM   1482  HA  TYR    96      73.918 144.856  75.575  1.00  0.00           H  
ATOM   1483  HB2 TYR    96      75.112 144.199  78.263  1.00  0.00           H  
ATOM   1484  HB3 TYR    96      74.887 145.778  77.687  1.00  0.00           H  
ATOM   1485  HD1 TYR    96      72.695 146.875  77.844  1.00  0.00           H  
ATOM   1486  HD2 TYR    96      72.924 142.678  78.484  1.00  0.00           H  
ATOM   1487  HE1 TYR    96      70.455 146.980  78.870  1.00  0.00           H  
ATOM   1488  HE2 TYR    96      70.794 142.819  79.911  1.00  0.00           H  
ATOM   1489  HH  TYR    96      68.972 145.864  80.143  1.00  0.00           H  
ATOM   1490  N   ASP    97      76.351 145.884  75.576  1.00  0.00           N  
ATOM   1491  CA  ASP    97      77.735 146.507  75.569  1.00  0.00           C  
ATOM   1492  C   ASP    97      78.246 146.538  77.052  1.00  0.00           C  
ATOM   1493  O   ASP    97      77.688 146.018  78.030  1.00  0.00           O  
ATOM   1494  CB  ASP    97      77.675 147.939  74.991  1.00  0.00           C  
ATOM   1495  CG  ASP    97      79.042 148.574  74.728  1.00  0.00           C  
ATOM   1496  OD1 ASP    97      78.999 149.849  74.658  1.00  0.00           O  
ATOM   1497  OD2 ASP    97      80.113 147.989  74.522  1.00  0.00           O1-
ATOM   1498  H   ASP    97      75.607 146.565  75.618  1.00  0.00           H  
ATOM   1499  HA  ASP    97      78.478 146.033  74.927  1.00  0.00           H  
ATOM   1500  HB2 ASP    97      77.043 148.071  74.113  1.00  0.00           H  
ATOM   1501  HB3 ASP    97      77.190 148.611  75.699  1.00  0.00           H  
ATOM   1502  N   GLU    98      79.403 147.128  77.314  1.00  0.00           N  
ATOM   1503  CA  GLU    98      79.958 147.472  78.670  1.00  0.00           C  
ATOM   1504  C   GLU    98      79.291 148.810  79.090  1.00  0.00           C  
ATOM   1505  O   GLU    98      78.762 148.968  80.218  1.00  0.00           O  
ATOM   1506  CB  GLU    98      81.478 147.515  78.689  1.00  0.00           C  
ATOM   1507  CG  GLU    98      82.208 148.176  79.856  1.00  0.00           C  
ATOM   1508  CD  GLU    98      81.683 147.719  81.240  1.00  0.00           C  
ATOM   1509  OE1 GLU    98      81.120 146.594  81.417  1.00  0.00           O  
ATOM   1510  OE2 GLU    98      81.781 148.561  82.132  1.00  0.00           O1-
ATOM   1511  H   GLU    98      79.853 147.408  76.454  1.00  0.00           H  
ATOM   1512  HA  GLU    98      79.734 146.701  79.407  1.00  0.00           H  
ATOM   1513  HB2 GLU    98      81.821 146.485  78.591  1.00  0.00           H  
ATOM   1514  HB3 GLU    98      81.909 147.962  77.793  1.00  0.00           H  
ATOM   1515  HG2 GLU    98      83.283 148.017  79.763  1.00  0.00           H  
ATOM   1516  HG3 GLU    98      82.062 149.256  79.831  1.00  0.00           H  
ATOM   1517  N   GLU    99      79.543 149.828  78.256  1.00  0.00           N  
ATOM   1518  CA  GLU    99      79.116 151.257  78.394  1.00  0.00           C  
ATOM   1519  C   GLU    99      77.654 151.587  78.087  1.00  0.00           C  
ATOM   1520  O   GLU    99      77.216 152.723  78.187  1.00  0.00           O  
ATOM   1521  CB  GLU    99      80.080 152.256  77.533  1.00  0.00           C  
ATOM   1522  CG  GLU    99      81.566 152.002  77.770  1.00  0.00           C  
ATOM   1523  CD  GLU    99      82.022 152.610  79.086  1.00  0.00           C  
ATOM   1524  OE1 GLU    99      83.271 152.484  79.335  1.00  0.00           O  
ATOM   1525  OE2 GLU    99      81.184 153.210  79.811  1.00  0.00           O1-
ATOM   1526  H   GLU    99      79.999 149.447  77.439  1.00  0.00           H  
ATOM   1527  HA  GLU    99      79.263 151.572  79.427  1.00  0.00           H  
ATOM   1528  HB2 GLU    99      79.854 152.014  76.495  1.00  0.00           H  
ATOM   1529  HB3 GLU    99      79.843 153.290  77.781  1.00  0.00           H  
ATOM   1530  HG2 GLU    99      81.758 150.929  77.798  1.00  0.00           H  
ATOM   1531  HG3 GLU    99      82.062 152.368  76.871  1.00  0.00           H  
ATOM   1532  N   GLY   100      76.938 150.523  77.765  1.00  0.00           N  
ATOM   1533  CA  GLY   100      75.559 150.734  77.402  1.00  0.00           C  
ATOM   1534  C   GLY   100      74.436 150.167  78.387  1.00  0.00           C  
ATOM   1535  O   GLY   100      74.792 149.362  79.302  1.00  0.00           O  
ATOM   1536  H   GLY   100      77.251 149.574  77.912  1.00  0.00           H  
ATOM   1537  HA2 GLY   100      75.265 151.774  77.254  1.00  0.00           H  
ATOM   1538  HA3 GLY   100      75.449 150.260  76.427  1.00  0.00           H  
ATOM   1539  N   SER   101      73.175 150.644  78.351  1.00  0.00           N  
ATOM   1540  CA  SER   101      72.004 150.403  79.199  1.00  0.00           C  
ATOM   1541  C   SER   101      70.799 149.906  78.444  1.00  0.00           C  
ATOM   1542  O   SER   101      69.907 149.257  79.125  1.00  0.00           O  
ATOM   1543  CB  SER   101      71.539 151.556  80.011  1.00  0.00           C  
ATOM   1544  OG  SER   101      71.100 152.586  79.125  1.00  0.00           O  
ATOM   1545  H   SER   101      73.058 151.374  77.663  1.00  0.00           H  
ATOM   1546  HA  SER   101      72.186 149.569  79.878  1.00  0.00           H  
ATOM   1547  HB2 SER   101      70.703 151.253  80.641  1.00  0.00           H  
ATOM   1548  HB3 SER   101      72.345 151.980  80.610  1.00  0.00           H  
ATOM   1549  HG  SER   101      71.912 152.852  78.688  1.00  0.00           H  
ATOM   1550  N   ILE   102      70.692 149.990  77.035  1.00  0.00           N  
ATOM   1551  CA  ILE   102      69.726 149.195  76.213  1.00  0.00           C  
ATOM   1552  C   ILE   102      70.398 147.945  75.632  1.00  0.00           C  
ATOM   1553  O   ILE   102      71.456 148.126  75.136  1.00  0.00           O  
ATOM   1554  CB  ILE   102      69.276 150.060  75.031  1.00  0.00           C  
ATOM   1555  CG1 ILE   102      68.478 151.298  75.510  1.00  0.00           C  
ATOM   1556  CG2 ILE   102      68.454 149.343  73.938  1.00  0.00           C  
ATOM   1557  CD1 ILE   102      66.953 151.098  75.945  1.00  0.00           C  
ATOM   1558  H   ILE   102      71.515 150.120  76.464  1.00  0.00           H  
ATOM   1559  HA  ILE   102      68.881 148.885  76.828  1.00  0.00           H  
ATOM   1560  HB  ILE   102      70.123 150.486  74.494  1.00  0.00           H  
ATOM   1561 HG12 ILE   102      69.014 151.753  76.342  1.00  0.00           H  
ATOM   1562 HG13 ILE   102      68.574 151.982  74.667  1.00  0.00           H  
ATOM   1563 HG21 ILE   102      68.109 150.062  73.195  1.00  0.00           H  
ATOM   1564 HG22 ILE   102      68.993 148.575  73.384  1.00  0.00           H  
ATOM   1565 HG23 ILE   102      67.581 148.820  74.328  1.00  0.00           H  
ATOM   1566 HD11 ILE   102      66.910 150.287  76.672  1.00  0.00           H  
ATOM   1567 HD12 ILE   102      66.612 152.043  76.366  1.00  0.00           H  
ATOM   1568 HD13 ILE   102      66.406 150.781  75.057  1.00  0.00           H  
ATOM   1569  N   PRO   103      69.837 146.779  75.732  1.00  0.00           N  
ATOM   1570  CA  PRO   103      70.472 145.595  75.101  1.00  0.00           C  
ATOM   1571  C   PRO   103      70.464 145.617  73.578  1.00  0.00           C  
ATOM   1572  O   PRO   103      69.677 146.281  72.827  1.00  0.00           O  
ATOM   1573  CB  PRO   103      69.719 144.386  75.794  1.00  0.00           C  
ATOM   1574  CG  PRO   103      68.373 144.851  76.114  1.00  0.00           C  
ATOM   1575  CD  PRO   103      68.489 146.367  76.299  1.00  0.00           C  
ATOM   1576  HA  PRO   103      71.502 145.662  75.451  1.00  0.00           H  
ATOM   1577  HB2 PRO   103      69.705 143.464  75.212  1.00  0.00           H  
ATOM   1578  HB3 PRO   103      70.227 144.039  76.694  1.00  0.00           H  
ATOM   1579  HG2 PRO   103      67.726 144.695  75.250  1.00  0.00           H  
ATOM   1580  HG3 PRO   103      67.882 144.313  76.925  1.00  0.00           H  
ATOM   1581  HD2 PRO   103      67.737 146.866  75.687  1.00  0.00           H  
ATOM   1582  HD3 PRO   103      68.422 146.626  77.355  1.00  0.00           H  
ATOM   1583  N   ILE   104      71.449 144.911  73.021  1.00  0.00           N  
ATOM   1584  CA  ILE   104      71.786 144.748  71.624  1.00  0.00           C  
ATOM   1585  C   ILE   104      70.752 144.004  70.892  1.00  0.00           C  
ATOM   1586  O   ILE   104      69.996 144.470  70.004  1.00  0.00           O  
ATOM   1587  CB  ILE   104      73.262 144.192  71.466  1.00  0.00           C  
ATOM   1588  CG1 ILE   104      74.276 145.135  72.174  1.00  0.00           C  
ATOM   1589  CG2 ILE   104      73.582 143.997  69.947  1.00  0.00           C  
ATOM   1590  CD1 ILE   104      75.766 144.973  71.936  1.00  0.00           C  
ATOM   1591  H   ILE   104      71.967 144.367  73.696  1.00  0.00           H  
ATOM   1592  HA  ILE   104      71.911 145.739  71.188  1.00  0.00           H  
ATOM   1593  HB  ILE   104      73.164 143.316  72.107  1.00  0.00           H  
ATOM   1594 HG12 ILE   104      74.310 146.169  71.829  1.00  0.00           H  
ATOM   1595 HG13 ILE   104      74.134 145.085  73.254  1.00  0.00           H  
ATOM   1596 HG21 ILE   104      73.540 145.030  69.603  1.00  0.00           H  
ATOM   1597 HG22 ILE   104      74.602 143.652  69.773  1.00  0.00           H  
ATOM   1598 HG23 ILE   104      72.839 143.371  69.454  1.00  0.00           H  
ATOM   1599 HD11 ILE   104      76.447 145.545  72.566  1.00  0.00           H  
ATOM   1600 HD12 ILE   104      75.892 143.916  72.169  1.00  0.00           H  
ATOM   1601 HD13 ILE   104      76.041 145.008  70.881  1.00  0.00           H  
ATOM   1602  N   ASP   105      70.574 142.763  71.362  1.00  0.00           N  
ATOM   1603  CA  ASP   105      69.757 141.630  70.856  1.00  0.00           C  
ATOM   1604  C   ASP   105      69.601 140.630  71.993  1.00  0.00           C  
ATOM   1605  O   ASP   105      70.319 140.606  73.035  1.00  0.00           O  
ATOM   1606  CB  ASP   105      70.269 140.900  69.606  1.00  0.00           C  
ATOM   1607  CG  ASP   105      69.206 140.645  68.556  1.00  0.00           C  
ATOM   1608  OD1 ASP   105      68.517 139.567  68.546  1.00  0.00           O  
ATOM   1609  OD2 ASP   105      68.966 141.498  67.686  1.00  0.00           O1-
ATOM   1610  H   ASP   105      71.274 142.376  71.978  1.00  0.00           H  
ATOM   1611  HA  ASP   105      68.792 142.100  70.671  1.00  0.00           H  
ATOM   1612  HB2 ASP   105      70.977 141.579  69.130  1.00  0.00           H  
ATOM   1613  HB3 ASP   105      70.811 139.998  69.890  1.00  0.00           H  
ATOM   1614  N   GLN   106      68.641 139.756  71.884  1.00  0.00           N  
ATOM   1615  CA  GLN   106      68.469 138.626  72.809  1.00  0.00           C  
ATOM   1616  C   GLN   106      68.234 137.200  72.061  1.00  0.00           C  
ATOM   1617  O   GLN   106      67.690 137.205  70.931  1.00  0.00           O  
ATOM   1618  CB  GLN   106      67.273 138.883  73.717  1.00  0.00           C  
ATOM   1619  CG  GLN   106      65.853 138.853  73.006  1.00  0.00           C  
ATOM   1620  CD  GLN   106      64.698 139.474  73.877  1.00  0.00           C  
ATOM   1621  NE2 GLN   106      63.637 139.844  73.211  1.00  0.00           N  
ATOM   1622  OE1 GLN   106      64.665 139.444  75.094  1.00  0.00           O  
ATOM   1623  H   GLN   106      68.151 139.662  71.006  1.00  0.00           H  
ATOM   1624  HA  GLN   106      69.393 138.470  73.366  1.00  0.00           H  
ATOM   1625  HB2 GLN   106      67.429 138.233  74.577  1.00  0.00           H  
ATOM   1626  HB3 GLN   106      67.502 139.892  74.061  1.00  0.00           H  
ATOM   1627  HG2 GLN   106      65.913 139.469  72.109  1.00  0.00           H  
ATOM   1628  HG3 GLN   106      65.488 137.840  72.839  1.00  0.00           H  
ATOM   1629 HE21 GLN   106      62.830 140.189  73.712  1.00  0.00           H  
ATOM   1630 HE22 GLN   106      63.433 139.768  72.225  1.00  0.00           H  
ATOM   1631  N   ALA   107      68.618 136.148  72.778  1.00  0.00           N  
ATOM   1632  CA  ALA   107      68.382 134.771  72.350  1.00  0.00           C  
ATOM   1633  C   ALA   107      67.708 133.905  73.429  1.00  0.00           C  
ATOM   1634  O   ALA   107      67.525 134.372  74.575  1.00  0.00           O  
ATOM   1635  CB  ALA   107      69.781 134.200  72.016  1.00  0.00           C  
ATOM   1636  H   ALA   107      69.039 136.231  73.693  1.00  0.00           H  
ATOM   1637  HA  ALA   107      67.771 134.747  71.447  1.00  0.00           H  
ATOM   1638  HB1 ALA   107      70.315 134.829  71.304  1.00  0.00           H  
ATOM   1639  HB2 ALA   107      70.320 133.998  72.942  1.00  0.00           H  
ATOM   1640  HB3 ALA   107      69.696 133.213  71.564  1.00  0.00           H  
ATOM   1641  N   GLY   108      67.235 132.672  73.076  1.00  0.00           N  
ATOM   1642  CA  GLY   108      66.752 131.821  74.096  1.00  0.00           C  
ATOM   1643  C   GLY   108      66.283 130.392  73.615  1.00  0.00           C  
ATOM   1644  O   GLY   108      66.585 129.997  72.479  1.00  0.00           O  
ATOM   1645  H   GLY   108      67.327 132.348  72.124  1.00  0.00           H  
ATOM   1646  HA2 GLY   108      67.539 131.737  74.845  1.00  0.00           H  
ATOM   1647  HA3 GLY   108      65.900 132.275  74.603  1.00  0.00           H  
ATOM   1648  N   LEU   109      65.779 129.694  74.541  1.00  0.00           N  
ATOM   1649  CA  LEU   109      65.434 128.274  74.346  1.00  0.00           C  
ATOM   1650  C   LEU   109      64.157 127.952  74.973  1.00  0.00           C  
ATOM   1651  O   LEU   109      63.994 128.129  76.228  1.00  0.00           O  
ATOM   1652  CB  LEU   109      66.478 127.483  75.161  1.00  0.00           C  
ATOM   1653  CG  LEU   109      66.401 125.979  75.310  1.00  0.00           C  
ATOM   1654  CD1 LEU   109      66.533 125.301  73.950  1.00  0.00           C  
ATOM   1655  CD2 LEU   109      67.593 125.416  76.102  1.00  0.00           C  
ATOM   1656  H   LEU   109      65.561 130.112  75.434  1.00  0.00           H  
ATOM   1657  HA  LEU   109      65.515 127.826  73.355  1.00  0.00           H  
ATOM   1658  HB2 LEU   109      67.409 127.736  74.653  1.00  0.00           H  
ATOM   1659  HB3 LEU   109      66.510 127.888  76.172  1.00  0.00           H  
ATOM   1660  HG  LEU   109      65.539 125.697  75.916  1.00  0.00           H  
ATOM   1661 HD11 LEU   109      65.678 125.436  73.288  1.00  0.00           H  
ATOM   1662 HD12 LEU   109      67.425 125.695  73.464  1.00  0.00           H  
ATOM   1663 HD13 LEU   109      66.634 124.217  74.006  1.00  0.00           H  
ATOM   1664 HD21 LEU   109      67.603 126.008  77.016  1.00  0.00           H  
ATOM   1665 HD22 LEU   109      67.303 124.397  76.357  1.00  0.00           H  
ATOM   1666 HD23 LEU   109      68.551 125.517  75.592  1.00  0.00           H  
ATOM   1667  N   PHE   110      63.203 127.350  74.197  1.00  0.00           N  
ATOM   1668  CA  PHE   110      62.003 126.842  74.815  1.00  0.00           C  
ATOM   1669  C   PHE   110      62.221 125.374  75.288  1.00  0.00           C  
ATOM   1670  O   PHE   110      63.015 124.591  74.704  1.00  0.00           O  
ATOM   1671  CB  PHE   110      60.811 126.931  73.868  1.00  0.00           C  
ATOM   1672  CG  PHE   110      60.345 128.376  73.601  1.00  0.00           C  
ATOM   1673  CD1 PHE   110      60.785 129.187  72.488  1.00  0.00           C  
ATOM   1674  CD2 PHE   110      59.333 128.849  74.424  1.00  0.00           C  
ATOM   1675  CE1 PHE   110      60.300 130.448  72.271  1.00  0.00           C  
ATOM   1676  CE2 PHE   110      58.720 130.109  74.094  1.00  0.00           C  
ATOM   1677  CZ  PHE   110      59.267 130.965  73.122  1.00  0.00           C  
ATOM   1678  H   PHE   110      63.480 127.170  73.243  1.00  0.00           H  
ATOM   1679  HA  PHE   110      61.834 127.446  75.706  1.00  0.00           H  
ATOM   1680  HB2 PHE   110      61.159 126.619  72.884  1.00  0.00           H  
ATOM   1681  HB3 PHE   110      59.948 126.348  74.189  1.00  0.00           H  
ATOM   1682  HD1 PHE   110      61.511 128.764  71.809  1.00  0.00           H  
ATOM   1683  HD2 PHE   110      58.900 128.250  75.212  1.00  0.00           H  
ATOM   1684  HE1 PHE   110      60.701 131.023  71.450  1.00  0.00           H  
ATOM   1685  HE2 PHE   110      58.006 130.511  74.797  1.00  0.00           H  
ATOM   1686  HZ  PHE   110      59.006 132.013  73.111  1.00  0.00           H  
ATOM   1687  N   LEU   111      61.606 125.021  76.442  1.00  0.00           N  
ATOM   1688  CA  LEU   111      61.651 123.745  77.107  1.00  0.00           C  
ATOM   1689  C   LEU   111      60.210 123.211  77.044  1.00  0.00           C  
ATOM   1690  O   LEU   111      59.256 123.895  77.365  1.00  0.00           O  
ATOM   1691  CB  LEU   111      62.260 123.932  78.472  1.00  0.00           C  
ATOM   1692  CG  LEU   111      63.764 124.251  78.336  1.00  0.00           C  
ATOM   1693  CD1 LEU   111      64.361 124.969  79.514  1.00  0.00           C  
ATOM   1694  CD2 LEU   111      64.762 123.027  78.130  1.00  0.00           C  
ATOM   1695  H   LEU   111      60.859 125.612  76.777  1.00  0.00           H  
ATOM   1696  HA  LEU   111      62.252 123.095  76.471  1.00  0.00           H  
ATOM   1697  HB2 LEU   111      61.837 124.699  79.120  1.00  0.00           H  
ATOM   1698  HB3 LEU   111      62.202 122.940  78.921  1.00  0.00           H  
ATOM   1699  HG  LEU   111      63.967 124.910  77.491  1.00  0.00           H  
ATOM   1700 HD11 LEU   111      65.425 125.135  79.344  1.00  0.00           H  
ATOM   1701 HD12 LEU   111      64.029 126.004  79.592  1.00  0.00           H  
ATOM   1702 HD13 LEU   111      64.302 124.283  80.359  1.00  0.00           H  
ATOM   1703 HD21 LEU   111      65.824 123.227  77.988  1.00  0.00           H  
ATOM   1704 HD22 LEU   111      64.702 122.205  78.844  1.00  0.00           H  
ATOM   1705 HD23 LEU   111      64.481 122.443  77.254  1.00  0.00           H  
ATOM   1706  N   THR   112      60.091 121.884  76.920  1.00  0.00           N  
ATOM   1707  CA  THR   112      58.931 121.107  77.420  1.00  0.00           C  
ATOM   1708  C   THR   112      59.451 120.021  78.310  1.00  0.00           C  
ATOM   1709  O   THR   112      60.184 119.129  77.861  1.00  0.00           O  
ATOM   1710  CB  THR   112      58.128 120.531  76.226  1.00  0.00           C  
ATOM   1711  CG2 THR   112      56.768 119.914  76.759  1.00  0.00           C  
ATOM   1712  OG1 THR   112      57.770 121.625  75.382  1.00  0.00           O  
ATOM   1713  H   THR   112      60.964 121.422  76.708  1.00  0.00           H  
ATOM   1714  HA  THR   112      58.257 121.721  78.018  1.00  0.00           H  
ATOM   1715  HB  THR   112      58.730 119.804  75.681  1.00  0.00           H  
ATOM   1716  HG1 THR   112      58.584 121.840  74.919  1.00  0.00           H  
ATOM   1717 HG21 THR   112      56.227 119.360  75.992  1.00  0.00           H  
ATOM   1718 HG22 THR   112      56.874 119.341  77.680  1.00  0.00           H  
ATOM   1719 HG23 THR   112      56.195 120.825  76.934  1.00  0.00           H  
ATOM   1720  N   ALA   113      59.263 120.131  79.629  1.00  0.00           N  
ATOM   1721  CA  ALA   113      59.592 119.197  80.632  1.00  0.00           C  
ATOM   1722  C   ALA   113      58.616 118.024  80.619  1.00  0.00           C  
ATOM   1723  O   ALA   113      57.424 118.296  80.480  1.00  0.00           O  
ATOM   1724  CB  ALA   113      59.650 119.851  82.009  1.00  0.00           C  
ATOM   1725  H   ALA   113      58.892 121.035  79.885  1.00  0.00           H  
ATOM   1726  HA  ALA   113      60.573 118.747  80.479  1.00  0.00           H  
ATOM   1727  HB1 ALA   113      58.810 120.546  82.022  1.00  0.00           H  
ATOM   1728  HB2 ALA   113      59.426 119.073  82.739  1.00  0.00           H  
ATOM   1729  HB3 ALA   113      60.584 120.381  82.193  1.00  0.00           H  
ATOM   1730  N   ILE   114      59.096 116.739  80.808  1.00  0.00           N  
ATOM   1731  CA  ILE   114      58.312 115.564  81.204  1.00  0.00           C  
ATOM   1732  C   ILE   114      58.947 114.691  82.286  1.00  0.00           C  
ATOM   1733  O   ILE   114      60.176 114.758  82.461  1.00  0.00           O  
ATOM   1734  CB  ILE   114      58.095 114.670  79.989  1.00  0.00           C  
ATOM   1735  CG1 ILE   114      59.344 114.093  79.250  1.00  0.00           C  
ATOM   1736  CG2 ILE   114      57.378 115.471  78.876  1.00  0.00           C  
ATOM   1737  CD1 ILE   114      59.029 113.282  77.996  1.00  0.00           C  
ATOM   1738  H   ILE   114      60.097 116.619  80.869  1.00  0.00           H  
ATOM   1739  HA  ILE   114      57.377 115.888  81.661  1.00  0.00           H  
ATOM   1740  HB  ILE   114      57.538 113.781  80.283  1.00  0.00           H  
ATOM   1741 HG12 ILE   114      60.127 114.850  79.198  1.00  0.00           H  
ATOM   1742 HG13 ILE   114      59.756 113.439  80.019  1.00  0.00           H  
ATOM   1743 HG21 ILE   114      56.705 116.168  79.375  1.00  0.00           H  
ATOM   1744 HG22 ILE   114      58.043 116.027  78.215  1.00  0.00           H  
ATOM   1745 HG23 ILE   114      56.741 114.795  78.305  1.00  0.00           H  
ATOM   1746 HD11 ILE   114      59.513 112.312  78.110  1.00  0.00           H  
ATOM   1747 HD12 ILE   114      57.960 113.121  77.857  1.00  0.00           H  
ATOM   1748 HD13 ILE   114      59.474 113.626  77.062  1.00  0.00           H  
ATOM   1749  N   GLU   115      58.056 113.931  82.977  1.00  0.00           N  
ATOM   1750  CA  GLU   115      58.537 112.744  83.648  1.00  0.00           C  
ATOM   1751  C   GLU   115      58.513 111.518  82.769  1.00  0.00           C  
ATOM   1752  O   GLU   115      57.552 111.402  82.043  1.00  0.00           O  
ATOM   1753  CB  GLU   115      57.891 112.536  85.010  1.00  0.00           C  
ATOM   1754  CG  GLU   115      58.316 111.346  85.844  1.00  0.00           C  
ATOM   1755  CD  GLU   115      59.731 111.341  86.290  1.00  0.00           C  
ATOM   1756  OE1 GLU   115      59.949 111.214  87.514  1.00  0.00           O  
ATOM   1757  OE2 GLU   115      60.694 111.378  85.497  1.00  0.00           O1-
ATOM   1758  H   GLU   115      57.061 114.099  82.960  1.00  0.00           H  
ATOM   1759  HA  GLU   115      59.578 112.903  83.928  1.00  0.00           H  
ATOM   1760  HB2 GLU   115      57.859 113.430  85.633  1.00  0.00           H  
ATOM   1761  HB3 GLU   115      56.824 112.396  84.835  1.00  0.00           H  
ATOM   1762  HG2 GLU   115      57.678 111.302  86.726  1.00  0.00           H  
ATOM   1763  HG3 GLU   115      58.120 110.482  85.209  1.00  0.00           H  
ATOM   1764  N   ILE   116      59.369 110.575  82.852  1.00  0.00           N  
ATOM   1765  CA  ILE   116      59.331 109.327  82.028  1.00  0.00           C  
ATOM   1766  C   ILE   116      60.139 108.254  82.717  1.00  0.00           C  
ATOM   1767  O   ILE   116      61.280 108.440  83.194  1.00  0.00           O  
ATOM   1768  CB  ILE   116      59.741 109.698  80.571  1.00  0.00           C  
ATOM   1769  CG1 ILE   116      59.948 108.514  79.594  1.00  0.00           C  
ATOM   1770  CG2 ILE   116      61.020 110.528  80.542  1.00  0.00           C  
ATOM   1771  CD1 ILE   116      59.637 108.808  78.061  1.00  0.00           C  
ATOM   1772  H   ILE   116      60.224 110.671  83.381  1.00  0.00           H  
ATOM   1773  HA  ILE   116      58.320 108.920  82.030  1.00  0.00           H  
ATOM   1774  HB  ILE   116      58.976 110.298  80.078  1.00  0.00           H  
ATOM   1775 HG12 ILE   116      60.940 108.069  79.677  1.00  0.00           H  
ATOM   1776 HG13 ILE   116      59.326 107.689  79.942  1.00  0.00           H  
ATOM   1777 HG21 ILE   116      61.873 110.119  81.082  1.00  0.00           H  
ATOM   1778 HG22 ILE   116      61.527 110.548  79.577  1.00  0.00           H  
ATOM   1779 HG23 ILE   116      60.866 111.575  80.803  1.00  0.00           H  
ATOM   1780 HD11 ILE   116      60.516 109.370  77.745  1.00  0.00           H  
ATOM   1781 HD12 ILE   116      59.523 107.927  77.429  1.00  0.00           H  
ATOM   1782 HD13 ILE   116      58.686 109.340  78.021  1.00  0.00           H  
ATOM   1783  N   SER   117      59.683 107.019  82.781  1.00  0.00           N  
ATOM   1784  CA  SER   117      60.384 105.900  83.507  1.00  0.00           C  
ATOM   1785  C   SER   117      59.937 104.539  82.939  1.00  0.00           C  
ATOM   1786  O   SER   117      58.758 104.339  82.625  1.00  0.00           O  
ATOM   1787  CB  SER   117      60.085 106.066  85.055  1.00  0.00           C  
ATOM   1788  OG  SER   117      60.977 105.092  85.712  1.00  0.00           O  
ATOM   1789  H   SER   117      58.828 106.787  82.296  1.00  0.00           H  
ATOM   1790  HA  SER   117      61.448 106.026  83.308  1.00  0.00           H  
ATOM   1791  HB2 SER   117      60.415 107.059  85.359  1.00  0.00           H  
ATOM   1792  HB3 SER   117      59.036 105.884  85.292  1.00  0.00           H  
ATOM   1793  HG  SER   117      60.397 104.415  86.069  1.00  0.00           H  
ATOM   1794  N   LEU   118      60.843 103.513  82.737  1.00  0.00           N  
ATOM   1795  CA  LEU   118      60.412 102.133  82.479  1.00  0.00           C  
ATOM   1796  C   LEU   118      60.880 101.343  83.650  1.00  0.00           C  
ATOM   1797  O   LEU   118      62.020 101.396  84.082  1.00  0.00           O  
ATOM   1798  CB  LEU   118      61.172 101.706  81.243  1.00  0.00           C  
ATOM   1799  CG  LEU   118      60.982 100.260  80.683  1.00  0.00           C  
ATOM   1800  CD1 LEU   118      59.551 100.012  80.124  1.00  0.00           C  
ATOM   1801  CD2 LEU   118      61.892  99.841  79.538  1.00  0.00           C  
ATOM   1802  H   LEU   118      61.796 103.847  82.748  1.00  0.00           H  
ATOM   1803  HA  LEU   118      59.340 102.033  82.314  1.00  0.00           H  
ATOM   1804  HB2 LEU   118      60.842 102.328  80.411  1.00  0.00           H  
ATOM   1805  HB3 LEU   118      62.251 101.821  81.345  1.00  0.00           H  
ATOM   1806  HG  LEU   118      61.224  99.517  81.444  1.00  0.00           H  
ATOM   1807 HD11 LEU   118      58.858 100.192  80.947  1.00  0.00           H  
ATOM   1808 HD12 LEU   118      59.261 100.653  79.291  1.00  0.00           H  
ATOM   1809 HD13 LEU   118      59.364  98.968  79.873  1.00  0.00           H  
ATOM   1810 HD21 LEU   118      62.939  99.947  79.821  1.00  0.00           H  
ATOM   1811 HD22 LEU   118      61.763  98.778  79.330  1.00  0.00           H  
ATOM   1812 HD23 LEU   118      61.721 100.530  78.711  1.00  0.00           H  
ATOM   1813  N   ASP   119      59.937 100.601  84.216  1.00  0.00           N  
ATOM   1814  CA  ASP   119      60.023 100.022  85.514  1.00  0.00           C  
ATOM   1815  C   ASP   119      59.475  98.635  85.796  1.00  0.00           C  
ATOM   1816  O   ASP   119      58.604  98.136  85.151  1.00  0.00           O  
ATOM   1817  CB  ASP   119      59.277 100.875  86.518  1.00  0.00           C  
ATOM   1818  CG  ASP   119      59.758 102.363  86.646  1.00  0.00           C  
ATOM   1819  OD1 ASP   119      61.032 102.443  86.761  1.00  0.00           O  
ATOM   1820  OD2 ASP   119      58.968 103.309  86.624  1.00  0.00           O1-
ATOM   1821  H   ASP   119      59.041 100.808  83.798  1.00  0.00           H  
ATOM   1822  HA  ASP   119      61.079  99.953  85.777  1.00  0.00           H  
ATOM   1823  HB2 ASP   119      58.251 100.876  86.152  1.00  0.00           H  
ATOM   1824  HB3 ASP   119      59.345 100.461  87.524  1.00  0.00           H  
ATOM   1825  N   VAL   120      60.207  97.891  86.721  1.00  0.00           N  
ATOM   1826  CA  VAL   120      60.023  96.433  87.013  1.00  0.00           C  
ATOM   1827  C   VAL   120      60.004  96.203  88.571  1.00  0.00           C  
ATOM   1828  O   VAL   120      60.061  97.156  89.344  1.00  0.00           O  
ATOM   1829  CB  VAL   120      61.024  95.514  86.175  1.00  0.00           C  
ATOM   1830  CG1 VAL   120      60.982  95.526  84.684  1.00  0.00           C  
ATOM   1831  CG2 VAL   120      62.460  95.674  86.630  1.00  0.00           C  
ATOM   1832  H   VAL   120      60.989  98.311  87.202  1.00  0.00           H  
ATOM   1833  HA  VAL   120      59.070  96.085  86.614  1.00  0.00           H  
ATOM   1834  HB  VAL   120      60.831  94.480  86.459  1.00  0.00           H  
ATOM   1835 HG11 VAL   120      60.014  95.279  84.248  1.00  0.00           H  
ATOM   1836 HG12 VAL   120      61.244  96.545  84.401  1.00  0.00           H  
ATOM   1837 HG13 VAL   120      61.793  94.899  84.313  1.00  0.00           H  
ATOM   1838 HG21 VAL   120      63.196  95.129  86.038  1.00  0.00           H  
ATOM   1839 HG22 VAL   120      62.866  96.678  86.510  1.00  0.00           H  
ATOM   1840 HG23 VAL   120      62.523  95.383  87.678  1.00  0.00           H  
ATOM   1841  N   ASP   121      59.984  94.996  89.090  1.00  0.00           N  
ATOM   1842  CA  ASP   121      60.243  94.633  90.490  1.00  0.00           C  
ATOM   1843  C   ASP   121      61.676  94.898  90.961  1.00  0.00           C  
ATOM   1844  O   ASP   121      62.644  94.557  90.311  1.00  0.00           O  
ATOM   1845  CB  ASP   121      59.796  93.176  90.715  1.00  0.00           C  
ATOM   1846  CG  ASP   121      59.788  92.833  92.235  1.00  0.00           C  
ATOM   1847  OD1 ASP   121      59.578  93.754  93.084  1.00  0.00           O  
ATOM   1848  OD2 ASP   121      59.665  91.593  92.466  1.00  0.00           O1-
ATOM   1849  H   ASP   121      59.806  94.193  88.504  1.00  0.00           H  
ATOM   1850  HA  ASP   121      59.621  95.230  91.157  1.00  0.00           H  
ATOM   1851  HB2 ASP   121      58.757  93.083  90.401  1.00  0.00           H  
ATOM   1852  HB3 ASP   121      60.287  92.445  90.074  1.00  0.00           H  
ATOM   1853  N   ALA   122      61.756  95.622  92.054  1.00  0.00           N  
ATOM   1854  CA  ALA   122      62.917  95.739  92.896  1.00  0.00           C  
ATOM   1855  C   ALA   122      63.185  94.828  94.114  1.00  0.00           C  
ATOM   1856  O   ALA   122      64.164  94.102  94.147  1.00  0.00           O  
ATOM   1857  CB  ALA   122      62.969  97.161  93.452  1.00  0.00           C  
ATOM   1858  H   ALA   122      60.884  95.890  92.487  1.00  0.00           H  
ATOM   1859  HA  ALA   122      63.813  95.692  92.277  1.00  0.00           H  
ATOM   1860  HB1 ALA   122      62.860  97.863  92.625  1.00  0.00           H  
ATOM   1861  HB2 ALA   122      62.071  97.292  94.056  1.00  0.00           H  
ATOM   1862  HB3 ALA   122      63.847  97.375  94.063  1.00  0.00           H  
ATOM   1863  N   ASP   123      62.250  94.822  95.070  1.00  0.00           N  
ATOM   1864  CA  ASP   123      62.433  94.271  96.432  1.00  0.00           C  
ATOM   1865  C   ASP   123      62.004  92.771  96.376  1.00  0.00           C  
ATOM   1866  O   ASP   123      61.824  92.173  97.418  1.00  0.00           O  
ATOM   1867  CB  ASP   123      61.638  94.981  97.580  1.00  0.00           C  
ATOM   1868  CG  ASP   123      60.078  95.157  97.335  1.00  0.00           C  
ATOM   1869  OD1 ASP   123      59.462  95.644  98.310  1.00  0.00           O  
ATOM   1870  OD2 ASP   123      59.538  94.734  96.290  1.00  0.00           O1-
ATOM   1871  H   ASP   123      61.421  95.389  94.960  1.00  0.00           H  
ATOM   1872  HA  ASP   123      63.445  94.440  96.800  1.00  0.00           H  
ATOM   1873  HB2 ASP   123      61.677  94.373  98.484  1.00  0.00           H  
ATOM   1874  HB3 ASP   123      62.086  95.975  97.597  1.00  0.00           H  
ATOM   1875  N   ARG   124      61.772  92.154  95.231  1.00  0.00           N  
ATOM   1876  CA  ARG   124      61.503  90.721  94.948  1.00  0.00           C  
ATOM   1877  C   ARG   124      60.148  90.226  95.598  1.00  0.00           C  
ATOM   1878  O   ARG   124      60.084  89.475  96.524  1.00  0.00           O  
ATOM   1879  CB  ARG   124      62.645  89.875  95.300  1.00  0.00           C  
ATOM   1880  CG  ARG   124      63.964  90.418  94.612  1.00  0.00           C  
ATOM   1881  CD  ARG   124      65.177  89.503  94.764  1.00  0.00           C  
ATOM   1882  NE  ARG   124      66.131  89.827  93.738  1.00  0.00           N  
ATOM   1883  CZ  ARG   124      67.465  90.117  93.851  1.00  0.00           C  
ATOM   1884  NH1 ARG   124      68.208  89.998  94.908  1.00  0.00           N1+
ATOM   1885  NH2 ARG   124      68.127  90.674  92.866  1.00  0.00           N  
ATOM   1886  H   ARG   124      61.814  92.780  94.440  1.00  0.00           H  
ATOM   1887  HA  ARG   124      61.285  90.674  93.881  1.00  0.00           H  
ATOM   1888  HB2 ARG   124      62.774  89.759  96.376  1.00  0.00           H  
ATOM   1889  HB3 ARG   124      62.410  88.867  94.958  1.00  0.00           H  
ATOM   1890  HG2 ARG   124      63.776  90.558  93.547  1.00  0.00           H  
ATOM   1891  HG3 ARG   124      64.329  91.320  95.103  1.00  0.00           H  
ATOM   1892  HD2 ARG   124      65.578  89.607  95.772  1.00  0.00           H  
ATOM   1893  HD3 ARG   124      64.841  88.466  94.737  1.00  0.00           H  
ATOM   1894  HE  ARG   124      65.798  90.136  92.836  1.00  0.00           H  
ATOM   1895 HH11 ARG   124      67.736  89.851  95.789  1.00  0.00           H  
ATOM   1896 HH12 ARG   124      69.196  90.196  94.837  1.00  0.00           H  
ATOM   1897 HH21 ARG   124      67.596  90.953  92.053  1.00  0.00           H  
ATOM   1898 HH22 ARG   124      69.133  90.750  92.906  1.00  0.00           H  
ATOM   1899  N   ASP   125      59.026  90.551  94.883  1.00  0.00           N  
ATOM   1900  CA  ASP   125      57.682  90.093  95.114  1.00  0.00           C  
ATOM   1901  C   ASP   125      56.653  90.013  93.980  1.00  0.00           C  
ATOM   1902  O   ASP   125      55.462  89.795  94.073  1.00  0.00           O  
ATOM   1903  CB  ASP   125      57.052  90.903  96.283  1.00  0.00           C  
ATOM   1904  CG  ASP   125      56.727  92.341  95.902  1.00  0.00           C  
ATOM   1905  OD1 ASP   125      56.929  92.892  94.800  1.00  0.00           O  
ATOM   1906  OD2 ASP   125      56.169  93.020  96.784  1.00  0.00           O1-
ATOM   1907  H   ASP   125      59.144  91.192  94.111  1.00  0.00           H  
ATOM   1908  HA  ASP   125      57.689  89.059  95.458  1.00  0.00           H  
ATOM   1909  HB2 ASP   125      56.158  90.389  96.638  1.00  0.00           H  
ATOM   1910  HB3 ASP   125      57.710  90.937  97.151  1.00  0.00           H  
ATOM   1911  N   GLY   126      57.258  90.178  92.797  1.00  0.00           N  
ATOM   1912  CA  GLY   126      56.588  90.256  91.523  1.00  0.00           C  
ATOM   1913  C   GLY   126      55.903  91.631  91.279  1.00  0.00           C  
ATOM   1914  O   GLY   126      55.696  91.998  90.076  1.00  0.00           O  
ATOM   1915  H   GLY   126      58.215  90.477  92.915  1.00  0.00           H  
ATOM   1916  HA2 GLY   126      57.279  90.072  90.700  1.00  0.00           H  
ATOM   1917  HA3 GLY   126      55.799  89.504  91.552  1.00  0.00           H  
ATOM   1918  N   VAL   127      55.685  92.456  92.240  1.00  0.00           N  
ATOM   1919  CA  VAL   127      54.915  93.769  92.175  1.00  0.00           C  
ATOM   1920  C   VAL   127      55.885  94.928  91.802  1.00  0.00           C  
ATOM   1921  O   VAL   127      56.867  95.363  92.454  1.00  0.00           O  
ATOM   1922  CB  VAL   127      54.058  94.016  93.365  1.00  0.00           C  
ATOM   1923  CG1 VAL   127      53.278  95.351  93.351  1.00  0.00           C  
ATOM   1924  CG2 VAL   127      53.114  92.927  93.458  1.00  0.00           C  
ATOM   1925  H   VAL   127      55.847  92.052  93.151  1.00  0.00           H  
ATOM   1926  HA  VAL   127      54.169  93.665  91.387  1.00  0.00           H  
ATOM   1927  HB  VAL   127      54.690  94.024  94.254  1.00  0.00           H  
ATOM   1928 HG11 VAL   127      52.448  95.266  94.052  1.00  0.00           H  
ATOM   1929 HG12 VAL   127      53.955  96.147  93.661  1.00  0.00           H  
ATOM   1930 HG13 VAL   127      52.912  95.559  92.346  1.00  0.00           H  
ATOM   1931 HG21 VAL   127      52.735  92.654  92.473  1.00  0.00           H  
ATOM   1932 HG22 VAL   127      53.493  91.969  93.813  1.00  0.00           H  
ATOM   1933 HG23 VAL   127      52.275  93.145  94.118  1.00  0.00           H  
ATOM   1934  N   VAL   128      55.519  95.517  90.713  1.00  0.00           N  
ATOM   1935  CA  VAL   128      56.322  96.601  89.993  1.00  0.00           C  
ATOM   1936  C   VAL   128      56.580  97.832  90.859  1.00  0.00           C  
ATOM   1937  O   VAL   128      55.662  98.308  91.445  1.00  0.00           O  
ATOM   1938  CB  VAL   128      55.833  96.914  88.500  1.00  0.00           C  
ATOM   1939  CG1 VAL   128      56.623  98.019  87.871  1.00  0.00           C  
ATOM   1940  CG2 VAL   128      55.802  95.632  87.652  1.00  0.00           C  
ATOM   1941  H   VAL   128      54.647  95.236  90.287  1.00  0.00           H  
ATOM   1942  HA  VAL   128      57.286  96.127  89.810  1.00  0.00           H  
ATOM   1943  HB  VAL   128      54.849  97.373  88.592  1.00  0.00           H  
ATOM   1944 HG11 VAL   128      56.313  98.993  88.249  1.00  0.00           H  
ATOM   1945 HG12 VAL   128      57.670  97.740  87.981  1.00  0.00           H  
ATOM   1946 HG13 VAL   128      56.492  98.066  86.789  1.00  0.00           H  
ATOM   1947 HG21 VAL   128      55.385  94.791  88.206  1.00  0.00           H  
ATOM   1948 HG22 VAL   128      55.082  95.739  86.841  1.00  0.00           H  
ATOM   1949 HG23 VAL   128      56.744  95.359  87.177  1.00  0.00           H  
ATOM   1950  N   GLU   129      57.798  98.350  90.834  1.00  0.00           N  
ATOM   1951  CA  GLU   129      58.162  99.576  91.488  1.00  0.00           C  
ATOM   1952  C   GLU   129      58.074 100.900  90.570  1.00  0.00           C  
ATOM   1953  O   GLU   129      57.676 100.852  89.449  1.00  0.00           O  
ATOM   1954  CB  GLU   129      59.589  99.436  92.132  1.00  0.00           C  
ATOM   1955  CG  GLU   129      59.465  99.254  93.630  1.00  0.00           C  
ATOM   1956  CD  GLU   129      59.002  97.790  93.959  1.00  0.00           C  
ATOM   1957  OE1 GLU   129      59.643  96.791  93.486  1.00  0.00           O  
ATOM   1958  OE2 GLU   129      57.942  97.560  94.642  1.00  0.00           O1-
ATOM   1959  H   GLU   129      58.502  97.918  90.252  1.00  0.00           H  
ATOM   1960  HA  GLU   129      57.461  99.798  92.292  1.00  0.00           H  
ATOM   1961  HB2 GLU   129      60.099  98.592  91.668  1.00  0.00           H  
ATOM   1962  HB3 GLU   129      60.204 100.324  91.982  1.00  0.00           H  
ATOM   1963  HG2 GLU   129      60.457  99.402  94.059  1.00  0.00           H  
ATOM   1964  HG3 GLU   129      58.776  99.939  94.124  1.00  0.00           H  
ATOM   1965  N   LYS   130      58.572 102.031  90.990  1.00  0.00           N  
ATOM   1966  CA  LYS   130      58.735 103.239  90.195  1.00  0.00           C  
ATOM   1967  C   LYS   130      59.926 104.008  90.597  1.00  0.00           C  
ATOM   1968  O   LYS   130      60.210 104.283  91.744  1.00  0.00           O  
ATOM   1969  CB  LYS   130      57.397 104.043  90.234  1.00  0.00           C  
ATOM   1970  CG  LYS   130      57.158 104.875  91.547  1.00  0.00           C  
ATOM   1971  CD  LYS   130      56.163 106.120  91.332  1.00  0.00           C  
ATOM   1972  CE  LYS   130      54.789 105.653  90.901  1.00  0.00           C  
ATOM   1973  NZ  LYS   130      53.780 106.743  90.841  1.00  0.00           N1+
ATOM   1974  H   LYS   130      58.806 102.105  91.969  1.00  0.00           H  
ATOM   1975  HA  LYS   130      58.983 102.962  89.170  1.00  0.00           H  
ATOM   1976  HB2 LYS   130      57.369 104.656  89.333  1.00  0.00           H  
ATOM   1977  HB3 LYS   130      56.619 103.282  90.171  1.00  0.00           H  
ATOM   1978  HG2 LYS   130      56.812 104.218  92.345  1.00  0.00           H  
ATOM   1979  HG3 LYS   130      58.073 105.309  91.949  1.00  0.00           H  
ATOM   1980  HD2 LYS   130      56.089 106.720  92.239  1.00  0.00           H  
ATOM   1981  HD3 LYS   130      56.553 106.793  90.569  1.00  0.00           H  
ATOM   1982  HE2 LYS   130      54.769 105.292  89.872  1.00  0.00           H  
ATOM   1983  HE3 LYS   130      54.491 104.731  91.400  1.00  0.00           H  
ATOM   1984  HZ1 LYS   130      54.098 107.423  90.165  1.00  0.00           H  
ATOM   1985  HZ2 LYS   130      52.957 106.403  90.365  1.00  0.00           H  
ATOM   1986  HZ3 LYS   130      53.598 107.084  91.774  1.00  0.00           H  
ATOM   1987  N   ASN   131      60.723 104.426  89.596  1.00  0.00           N  
ATOM   1988  CA  ASN   131      61.841 105.330  89.822  1.00  0.00           C  
ATOM   1989  C   ASN   131      62.838 104.817  90.908  1.00  0.00           C  
ATOM   1990  O   ASN   131      63.372 105.534  91.744  1.00  0.00           O  
ATOM   1991  CB  ASN   131      61.354 106.737  90.038  1.00  0.00           C  
ATOM   1992  CG  ASN   131      60.127 107.249  89.438  1.00  0.00           C  
ATOM   1993  ND2 ASN   131      59.550 106.852  88.283  1.00  0.00           N  
ATOM   1994  OD1 ASN   131      59.468 108.004  90.118  1.00  0.00           O  
ATOM   1995  H   ASN   131      60.814 103.907  88.734  1.00  0.00           H  
ATOM   1996  HA  ASN   131      62.553 105.289  88.998  1.00  0.00           H  
ATOM   1997  HB2 ASN   131      61.055 106.592  91.077  1.00  0.00           H  
ATOM   1998  HB3 ASN   131      62.217 107.401  90.005  1.00  0.00           H  
ATOM   1999 HD21 ASN   131      58.661 107.264  88.034  1.00  0.00           H  
ATOM   2000 HD22 ASN   131      60.124 106.389  87.594  1.00  0.00           H  
ATOM   2001  N   ASN   132      63.211 103.573  90.856  1.00  0.00           N  
ATOM   2002  CA  ASN   132      64.225 102.967  91.698  1.00  0.00           C  
ATOM   2003  C   ASN   132      65.652 103.361  91.229  1.00  0.00           C  
ATOM   2004  O   ASN   132      65.895 103.134  90.011  1.00  0.00           O  
ATOM   2005  CB  ASN   132      63.929 101.498  91.801  1.00  0.00           C  
ATOM   2006  CG  ASN   132      65.007 100.712  92.573  1.00  0.00           C  
ATOM   2007  ND2 ASN   132      64.763 100.499  93.891  1.00  0.00           N  
ATOM   2008  OD1 ASN   132      66.054 100.476  92.023  1.00  0.00           O  
ATOM   2009  H   ASN   132      62.831 102.900  90.206  1.00  0.00           H  
ATOM   2010  HA  ASN   132      64.017 103.334  92.703  1.00  0.00           H  
ATOM   2011  HB2 ASN   132      62.950 101.357  92.261  1.00  0.00           H  
ATOM   2012  HB3 ASN   132      63.887 101.096  90.789  1.00  0.00           H  
ATOM   2013 HD21 ASN   132      65.515  99.927  94.247  1.00  0.00           H  
ATOM   2014 HD22 ASN   132      63.894 100.809  94.302  1.00  0.00           H  
ATOM   2015  N   PRO   133      66.574 103.820  92.106  1.00  0.00           N  
ATOM   2016  CA  PRO   133      67.939 104.200  91.684  1.00  0.00           C  
ATOM   2017  C   PRO   133      68.826 103.117  90.926  1.00  0.00           C  
ATOM   2018  O   PRO   133      69.911 103.403  90.401  1.00  0.00           O  
ATOM   2019  CB  PRO   133      68.633 104.673  93.031  1.00  0.00           C  
ATOM   2020  CG  PRO   133      67.493 105.041  93.981  1.00  0.00           C  
ATOM   2021  CD  PRO   133      66.344 104.121  93.520  1.00  0.00           C  
ATOM   2022  HA  PRO   133      67.711 105.050  91.041  1.00  0.00           H  
ATOM   2023  HB2 PRO   133      69.321 103.912  93.400  1.00  0.00           H  
ATOM   2024  HB3 PRO   133      69.216 105.558  92.776  1.00  0.00           H  
ATOM   2025  HG2 PRO   133      67.790 104.864  95.014  1.00  0.00           H  
ATOM   2026  HG3 PRO   133      67.274 106.108  93.935  1.00  0.00           H  
ATOM   2027  HD2 PRO   133      66.539 103.168  94.011  1.00  0.00           H  
ATOM   2028  HD3 PRO   133      65.392 104.617  93.708  1.00  0.00           H  
ATOM   2029  N   LYS   134      68.550 101.818  91.046  1.00  0.00           N  
ATOM   2030  CA  LYS   134      69.408 100.679  90.731  1.00  0.00           C  
ATOM   2031  C   LYS   134      68.816  99.837  89.620  1.00  0.00           C  
ATOM   2032  O   LYS   134      69.415  98.853  89.199  1.00  0.00           O  
ATOM   2033  CB  LYS   134      69.508  99.957  92.047  1.00  0.00           C  
ATOM   2034  CG  LYS   134      70.189 100.744  93.197  1.00  0.00           C  
ATOM   2035  CD  LYS   134      70.501  99.891  94.402  1.00  0.00           C  
ATOM   2036  CE  LYS   134      69.325  99.815  95.383  1.00  0.00           C  
ATOM   2037  NZ  LYS   134      69.633  99.387  96.722  1.00  0.00           N1+
ATOM   2038  H   LYS   134      67.653 101.570  91.440  1.00  0.00           H  
ATOM   2039  HA  LYS   134      70.388 101.074  90.463  1.00  0.00           H  
ATOM   2040  HB2 LYS   134      68.500  99.588  92.241  1.00  0.00           H  
ATOM   2041  HB3 LYS   134      70.290  99.206  91.935  1.00  0.00           H  
ATOM   2042  HG2 LYS   134      71.034 101.272  92.754  1.00  0.00           H  
ATOM   2043  HG3 LYS   134      69.536 101.553  93.524  1.00  0.00           H  
ATOM   2044  HD2 LYS   134      70.744  98.876  94.086  1.00  0.00           H  
ATOM   2045  HD3 LYS   134      71.330 100.339  94.950  1.00  0.00           H  
ATOM   2046  HE2 LYS   134      68.934 100.832  95.388  1.00  0.00           H  
ATOM   2047  HE3 LYS   134      68.549  99.265  94.850  1.00  0.00           H  
ATOM   2048  HZ1 LYS   134      68.780  99.204  97.232  1.00  0.00           H  
ATOM   2049  HZ2 LYS   134      70.188  98.543  96.707  1.00  0.00           H  
ATOM   2050  HZ3 LYS   134      70.170  99.985  97.334  1.00  0.00           H  
ATOM   2051  N   LYS   135      67.561 100.112  89.099  1.00  0.00           N  
ATOM   2052  CA  LYS   135      66.784  99.094  88.336  1.00  0.00           C  
ATOM   2053  C   LYS   135      67.446  98.565  87.022  1.00  0.00           C  
ATOM   2054  O   LYS   135      66.929  97.522  86.520  1.00  0.00           O  
ATOM   2055  CB  LYS   135      65.381  99.760  88.191  1.00  0.00           C  
ATOM   2056  CG  LYS   135      65.484 100.854  87.201  1.00  0.00           C  
ATOM   2057  CD  LYS   135      64.280 101.615  86.735  1.00  0.00           C  
ATOM   2058  CE  LYS   135      64.616 102.766  85.809  1.00  0.00           C  
ATOM   2059  NZ  LYS   135      63.327 103.523  85.409  1.00  0.00           N1+
ATOM   2060  H   LYS   135      67.109 100.977  89.361  1.00  0.00           H  
ATOM   2061  HA  LYS   135      66.770  98.198  88.955  1.00  0.00           H  
ATOM   2062  HB2 LYS   135      64.565  99.115  87.866  1.00  0.00           H  
ATOM   2063  HB3 LYS   135      65.128 100.083  89.201  1.00  0.00           H  
ATOM   2064  HG2 LYS   135      66.176 101.613  87.565  1.00  0.00           H  
ATOM   2065  HG3 LYS   135      66.015 100.491  86.321  1.00  0.00           H  
ATOM   2066  HD2 LYS   135      63.690 100.819  86.282  1.00  0.00           H  
ATOM   2067  HD3 LYS   135      63.718 101.949  87.607  1.00  0.00           H  
ATOM   2068  HE2 LYS   135      65.229 103.442  86.405  1.00  0.00           H  
ATOM   2069  HE3 LYS   135      65.122 102.395  84.918  1.00  0.00           H  
ATOM   2070  HZ1 LYS   135      62.754 103.683  86.225  1.00  0.00           H  
ATOM   2071  HZ2 LYS   135      63.487 104.288  84.769  1.00  0.00           H  
ATOM   2072  HZ3 LYS   135      62.794 102.814  84.925  1.00  0.00           H  
ATOM   2073  N   ALA   136      68.577  99.106  86.538  1.00  0.00           N  
ATOM   2074  CA  ALA   136      69.330  98.569  85.462  1.00  0.00           C  
ATOM   2075  C   ALA   136      70.525  97.680  85.909  1.00  0.00           C  
ATOM   2076  O   ALA   136      71.462  97.476  85.161  1.00  0.00           O  
ATOM   2077  CB  ALA   136      69.819  99.696  84.496  1.00  0.00           C  
ATOM   2078  H   ALA   136      68.940  99.914  87.023  1.00  0.00           H  
ATOM   2079  HA  ALA   136      68.720  97.856  84.906  1.00  0.00           H  
ATOM   2080  HB1 ALA   136      70.415  99.244  83.703  1.00  0.00           H  
ATOM   2081  HB2 ALA   136      68.970 100.227  84.065  1.00  0.00           H  
ATOM   2082  HB3 ALA   136      70.466 100.383  85.040  1.00  0.00           H  
ATOM   2083  N   SER   137      70.534  97.189  87.132  1.00  0.00           N  
ATOM   2084  CA  SER   137      71.648  96.490  87.825  1.00  0.00           C  
ATOM   2085  C   SER   137      70.972  95.319  88.664  1.00  0.00           C  
ATOM   2086  O   SER   137      69.769  95.484  88.932  1.00  0.00           O  
ATOM   2087  CB  SER   137      72.639  97.419  88.527  1.00  0.00           C  
ATOM   2088  OG  SER   137      72.132  97.964  89.676  1.00  0.00           O  
ATOM   2089  H   SER   137      69.731  97.255  87.741  1.00  0.00           H  
ATOM   2090  HA  SER   137      72.292  95.990  87.101  1.00  0.00           H  
ATOM   2091  HB2 SER   137      73.397  96.765  88.957  1.00  0.00           H  
ATOM   2092  HB3 SER   137      72.945  98.208  87.840  1.00  0.00           H  
ATOM   2093  HG  SER   137      71.372  98.513  89.468  1.00  0.00           H  
ATOM   2094  N   TRP   138      71.626  94.219  89.075  1.00  0.00           N  
ATOM   2095  CA  TRP   138      70.997  93.124  89.865  1.00  0.00           C  
ATOM   2096  C   TRP   138      72.016  92.704  90.895  1.00  0.00           C  
ATOM   2097  O   TRP   138      73.214  92.543  90.606  1.00  0.00           O  
ATOM   2098  CB  TRP   138      70.701  91.979  88.838  1.00  0.00           C  
ATOM   2099  CG  TRP   138      69.609  91.061  89.197  1.00  0.00           C  
ATOM   2100  CD1 TRP   138      68.361  91.055  88.709  1.00  0.00           C  
ATOM   2101  CD2 TRP   138      69.659  89.954  90.222  1.00  0.00           C  
ATOM   2102  CE2 TRP   138      68.408  89.323  90.229  1.00  0.00           C  
ATOM   2103  CE3 TRP   138      70.680  89.375  90.962  1.00  0.00           C  
ATOM   2104  NE1 TRP   138      67.644  90.038  89.315  1.00  0.00           N  
ATOM   2105  CZ2 TRP   138      68.080  88.214  90.975  1.00  0.00           C  
ATOM   2106  CZ3 TRP   138      70.390  88.274  91.842  1.00  0.00           C  
ATOM   2107  CH2 TRP   138      69.112  87.773  91.851  1.00  0.00           C  
ATOM   2108  H   TRP   138      72.612  94.418  89.167  1.00  0.00           H  
ATOM   2109  HA  TRP   138      70.120  93.473  90.410  1.00  0.00           H  
ATOM   2110  HB2 TRP   138      70.517  92.335  87.825  1.00  0.00           H  
ATOM   2111  HB3 TRP   138      71.612  91.386  88.758  1.00  0.00           H  
ATOM   2112  HD1 TRP   138      67.978  91.722  87.950  1.00  0.00           H  
ATOM   2113  HE1 TRP   138      66.752  89.754  88.936  1.00  0.00           H  
ATOM   2114  HE3 TRP   138      71.724  89.649  90.933  1.00  0.00           H  
ATOM   2115  HZ2 TRP   138      67.116  87.733  90.899  1.00  0.00           H  
ATOM   2116  HZ3 TRP   138      71.173  87.829  92.439  1.00  0.00           H  
ATOM   2117  HH2 TRP   138      68.918  86.894  92.448  1.00  0.00           H  
ATOM   2118  N   THR   139      71.683  92.675  92.186  1.00  0.00           N  
ATOM   2119  CA  THR   139      72.490  92.184  93.285  1.00  0.00           C  
ATOM   2120  C   THR   139      71.848  90.900  93.915  1.00  0.00           C  
ATOM   2121  O   THR   139      70.649  90.766  94.066  1.00  0.00           O  
ATOM   2122  CB  THR   139      72.885  93.268  94.346  1.00  0.00           C  
ATOM   2123  CG2 THR   139      74.170  93.997  94.005  1.00  0.00           C  
ATOM   2124  OG1 THR   139      71.822  94.187  94.424  1.00  0.00           O  
ATOM   2125  H   THR   139      70.735  92.899  92.452  1.00  0.00           H  
ATOM   2126  HA  THR   139      73.386  91.802  92.796  1.00  0.00           H  
ATOM   2127  HB  THR   139      72.869  92.722  95.289  1.00  0.00           H  
ATOM   2128  HG1 THR   139      71.884  94.680  93.602  1.00  0.00           H  
ATOM   2129 HG21 THR   139      74.927  93.234  93.821  1.00  0.00           H  
ATOM   2130 HG22 THR   139      74.042  94.639  93.133  1.00  0.00           H  
ATOM   2131 HG23 THR   139      74.493  94.633  94.829  1.00  0.00           H  
ATOM   2132  N   TRP   140      72.705  90.041  94.480  1.00  0.00           N  
ATOM   2133  CA  TRP   140      72.466  88.901  95.368  1.00  0.00           C  
ATOM   2134  C   TRP   140      72.450  89.243  96.835  1.00  0.00           C  
ATOM   2135  O   TRP   140      72.990  90.218  97.223  1.00  0.00           O  
ATOM   2136  CB  TRP   140      73.674  88.020  95.084  1.00  0.00           C  
ATOM   2137  CG  TRP   140      73.841  87.564  93.665  1.00  0.00           C  
ATOM   2138  CD1 TRP   140      74.368  88.290  92.640  1.00  0.00           C  
ATOM   2139  CD2 TRP   140      73.428  86.235  93.211  1.00  0.00           C  
ATOM   2140  CE2 TRP   140      73.878  86.155  91.862  1.00  0.00           C  
ATOM   2141  CE3 TRP   140      72.813  85.082  93.740  1.00  0.00           C  
ATOM   2142  NE1 TRP   140      74.309  87.424  91.479  1.00  0.00           N  
ATOM   2143  CZ2 TRP   140      73.711  84.890  91.187  1.00  0.00           C  
ATOM   2144  CZ3 TRP   140      72.666  83.868  93.017  1.00  0.00           C  
ATOM   2145  CH2 TRP   140      73.025  83.813  91.654  1.00  0.00           C  
ATOM   2146  H   TRP   140      73.658  90.371  94.425  1.00  0.00           H  
ATOM   2147  HA  TRP   140      71.567  88.328  95.143  1.00  0.00           H  
ATOM   2148  HB2 TRP   140      74.533  88.659  95.291  1.00  0.00           H  
ATOM   2149  HB3 TRP   140      73.526  87.131  95.698  1.00  0.00           H  
ATOM   2150  HD1 TRP   140      74.742  89.301  92.572  1.00  0.00           H  
ATOM   2151  HE1 TRP   140      74.585  87.623  90.528  1.00  0.00           H  
ATOM   2152  HE3 TRP   140      72.428  85.010  94.747  1.00  0.00           H  
ATOM   2153  HZ2 TRP   140      74.303  84.744  90.296  1.00  0.00           H  
ATOM   2154  HZ3 TRP   140      72.256  82.952  93.416  1.00  0.00           H  
ATOM   2155  HH2 TRP   140      72.856  82.987  90.979  1.00  0.00           H  
ATOM   2156  N   GLY   141      72.088  88.248  97.577  1.00  0.00           N  
ATOM   2157  CA  GLY   141      71.940  88.225  99.043  1.00  0.00           C  
ATOM   2158  C   GLY   141      70.500  88.763  99.443  1.00  0.00           C  
ATOM   2159  O   GLY   141      69.767  89.239  98.610  1.00  0.00           O  
ATOM   2160  H   GLY   141      71.847  87.401  97.082  1.00  0.00           H  
ATOM   2161  HA2 GLY   141      72.158  87.227  99.421  1.00  0.00           H  
ATOM   2162  HA3 GLY   141      72.680  88.794  99.605  1.00  0.00           H  
ATOM   2163  N   PRO   142      70.018  88.680 100.676  1.00  0.00           N  
ATOM   2164  CA  PRO   142      68.701  89.189 101.126  1.00  0.00           C  
ATOM   2165  C   PRO   142      68.577  90.728 101.149  1.00  0.00           C  
ATOM   2166  O   PRO   142      67.450  91.241 101.371  1.00  0.00           O  
ATOM   2167  CB  PRO   142      68.464  88.521 102.502  1.00  0.00           C  
ATOM   2168  CG  PRO   142      69.343  87.285 102.464  1.00  0.00           C  
ATOM   2169  CD  PRO   142      70.503  87.629 101.498  1.00  0.00           C  
ATOM   2170  HA  PRO   142      67.937  88.823 100.440  1.00  0.00           H  
ATOM   2171  HB2 PRO   142      68.780  89.202 103.292  1.00  0.00           H  
ATOM   2172  HB3 PRO   142      67.403  88.369 102.700  1.00  0.00           H  
ATOM   2173  HG2 PRO   142      69.780  86.980 103.415  1.00  0.00           H  
ATOM   2174  HG3 PRO   142      68.766  86.422 102.133  1.00  0.00           H  
ATOM   2175  HD2 PRO   142      71.342  88.002 102.085  1.00  0.00           H  
ATOM   2176  HD3 PRO   142      70.813  86.752 100.930  1.00  0.00           H  
ATOM   2177  N   GLU   143      69.581  91.533 100.865  1.00  0.00           N  
ATOM   2178  CA  GLU   143      69.617  92.984 100.622  1.00  0.00           C  
ATOM   2179  C   GLU   143      69.626  93.308  99.115  1.00  0.00           C  
ATOM   2180  O   GLU   143      69.612  94.465  98.681  1.00  0.00           O  
ATOM   2181  CB  GLU   143      70.984  93.633 101.201  1.00  0.00           C  
ATOM   2182  CG  GLU   143      72.310  93.201 100.630  1.00  0.00           C  
ATOM   2183  CD  GLU   143      72.883  91.927 101.277  1.00  0.00           C  
ATOM   2184  OE1 GLU   143      74.116  91.760 101.149  1.00  0.00           O  
ATOM   2185  OE2 GLU   143      72.133  91.080 101.874  1.00  0.00           O1-
ATOM   2186  H   GLU   143      70.464  91.043 100.870  1.00  0.00           H  
ATOM   2187  HA  GLU   143      68.765  93.464 101.101  1.00  0.00           H  
ATOM   2188  HB2 GLU   143      70.850  94.712 101.128  1.00  0.00           H  
ATOM   2189  HB3 GLU   143      71.074  93.474 102.276  1.00  0.00           H  
ATOM   2190  HG2 GLU   143      72.213  93.009  99.562  1.00  0.00           H  
ATOM   2191  HG3 GLU   143      72.977  94.048 100.794  1.00  0.00           H  
ATOM   2192  N   GLY   144      69.760  92.224  98.295  1.00  0.00           N  
ATOM   2193  CA  GLY   144      69.762  92.382  96.875  1.00  0.00           C  
ATOM   2194  C   GLY   144      68.475  92.840  96.261  1.00  0.00           C  
ATOM   2195  O   GLY   144      67.402  92.520  96.760  1.00  0.00           O  
ATOM   2196  H   GLY   144      69.811  91.268  98.616  1.00  0.00           H  
ATOM   2197  HA2 GLY   144      70.544  93.088  96.598  1.00  0.00           H  
ATOM   2198  HA3 GLY   144      69.988  91.403  96.451  1.00  0.00           H  
ATOM   2199  N   GLN   145      68.536  93.725  95.164  1.00  0.00           N  
ATOM   2200  CA  GLN   145      67.357  94.139  94.346  1.00  0.00           C  
ATOM   2201  C   GLN   145      67.480  93.761  92.915  1.00  0.00           C  
ATOM   2202  O   GLN   145      68.568  93.486  92.336  1.00  0.00           O  
ATOM   2203  CB  GLN   145      67.096  95.648  94.540  1.00  0.00           C  
ATOM   2204  CG  GLN   145      66.723  95.993  96.026  1.00  0.00           C  
ATOM   2205  CD  GLN   145      66.276  97.489  96.148  1.00  0.00           C  
ATOM   2206  NE2 GLN   145      65.527  97.909  97.212  1.00  0.00           N  
ATOM   2207  OE1 GLN   145      66.496  98.278  95.215  1.00  0.00           O  
ATOM   2208  H   GLN   145      69.452  93.853  94.757  1.00  0.00           H  
ATOM   2209  HA  GLN   145      66.498  93.527  94.620  1.00  0.00           H  
ATOM   2210  HB2 GLN   145      67.985  96.188  94.214  1.00  0.00           H  
ATOM   2211  HB3 GLN   145      66.201  95.904  93.972  1.00  0.00           H  
ATOM   2212  HG2 GLN   145      66.013  95.254  96.398  1.00  0.00           H  
ATOM   2213  HG3 GLN   145      67.631  95.918  96.624  1.00  0.00           H  
ATOM   2214 HE21 GLN   145      65.134  98.836  97.302  1.00  0.00           H  
ATOM   2215 HE22 GLN   145      65.167  97.278  97.914  1.00  0.00           H  
ATOM   2216  N   GLY   146      66.386  93.593  92.271  1.00  0.00           N  
ATOM   2217  CA  GLY   146      66.373  93.345  90.812  1.00  0.00           C  
ATOM   2218  C   GLY   146      65.310  92.253  90.546  1.00  0.00           C  
ATOM   2219  O   GLY   146      65.148  91.335  91.339  1.00  0.00           O  
ATOM   2220  H   GLY   146      65.498  93.669  92.747  1.00  0.00           H  
ATOM   2221  HA2 GLY   146      66.108  94.263  90.288  1.00  0.00           H  
ATOM   2222  HA3 GLY   146      67.279  92.877  90.428  1.00  0.00           H  
ATOM   2223  N   ALA   147      64.650  92.484  89.452  1.00  0.00           N  
ATOM   2224  CA  ALA   147      63.571  91.620  89.052  1.00  0.00           C  
ATOM   2225  C   ALA   147      63.963  90.158  88.625  1.00  0.00           C  
ATOM   2226  O   ALA   147      65.147  89.911  88.234  1.00  0.00           O  
ATOM   2227  CB  ALA   147      62.731  92.298  87.926  1.00  0.00           C  
ATOM   2228  H   ALA   147      64.861  93.333  88.947  1.00  0.00           H  
ATOM   2229  HA  ALA   147      62.816  91.567  89.836  1.00  0.00           H  
ATOM   2230  HB1 ALA   147      63.437  92.596  87.151  1.00  0.00           H  
ATOM   2231  HB2 ALA   147      62.120  91.567  87.397  1.00  0.00           H  
ATOM   2232  HB3 ALA   147      62.233  93.212  88.252  1.00  0.00           H  
ATOM   2233  N   ILE   148      63.076  89.174  88.728  1.00  0.00           N  
ATOM   2234  CA  ILE   148      63.280  87.775  88.233  1.00  0.00           C  
ATOM   2235  C   ILE   148      62.168  87.254  87.309  1.00  0.00           C  
ATOM   2236  O   ILE   148      60.994  87.535  87.467  1.00  0.00           O  
ATOM   2237  CB  ILE   148      63.438  86.892  89.514  1.00  0.00           C  
ATOM   2238  CG1 ILE   148      64.780  87.127  90.308  1.00  0.00           C  
ATOM   2239  CG2 ILE   148      63.570  85.360  89.089  1.00  0.00           C  
ATOM   2240  CD1 ILE   148      64.583  86.780  91.830  1.00  0.00           C  
ATOM   2241  H   ILE   148      62.130  89.359  89.030  1.00  0.00           H  
ATOM   2242  HA  ILE   148      64.247  87.736  87.731  1.00  0.00           H  
ATOM   2243  HB  ILE   148      62.584  87.207  90.113  1.00  0.00           H  
ATOM   2244 HG12 ILE   148      65.582  86.511  89.900  1.00  0.00           H  
ATOM   2245 HG13 ILE   148      65.061  88.179  90.259  1.00  0.00           H  
ATOM   2246 HG21 ILE   148      64.424  85.175  88.438  1.00  0.00           H  
ATOM   2247 HG22 ILE   148      63.795  84.784  89.986  1.00  0.00           H  
ATOM   2248 HG23 ILE   148      62.625  84.972  88.710  1.00  0.00           H  
ATOM   2249 HD11 ILE   148      65.455  87.073  92.414  1.00  0.00           H  
ATOM   2250 HD12 ILE   148      63.683  87.285  92.179  1.00  0.00           H  
ATOM   2251 HD13 ILE   148      64.416  85.716  92.001  1.00  0.00           H  
ATOM   2252  N   LEU   149      62.517  86.348  86.421  1.00  0.00           N  
ATOM   2253  CA  LEU   149      61.639  85.607  85.509  1.00  0.00           C  
ATOM   2254  C   LEU   149      61.712  84.029  85.754  1.00  0.00           C  
ATOM   2255  O   LEU   149      62.766  83.487  85.722  1.00  0.00           O  
ATOM   2256  CB  LEU   149      62.015  85.883  84.010  1.00  0.00           C  
ATOM   2257  CG  LEU   149      61.248  87.067  83.330  1.00  0.00           C  
ATOM   2258  CD1 LEU   149      61.899  87.556  82.028  1.00  0.00           C  
ATOM   2259  CD2 LEU   149      59.770  86.688  82.975  1.00  0.00           C  
ATOM   2260  H   LEU   149      63.468  86.007  86.402  1.00  0.00           H  
ATOM   2261  HA  LEU   149      60.652  86.053  85.624  1.00  0.00           H  
ATOM   2262  HB2 LEU   149      63.067  86.168  84.010  1.00  0.00           H  
ATOM   2263  HB3 LEU   149      61.721  85.057  83.363  1.00  0.00           H  
ATOM   2264  HG  LEU   149      61.328  87.929  83.992  1.00  0.00           H  
ATOM   2265 HD11 LEU   149      61.296  88.371  81.626  1.00  0.00           H  
ATOM   2266 HD12 LEU   149      62.887  87.914  82.315  1.00  0.00           H  
ATOM   2267 HD13 LEU   149      61.888  86.730  81.317  1.00  0.00           H  
ATOM   2268 HD21 LEU   149      59.339  87.615  82.597  1.00  0.00           H  
ATOM   2269 HD22 LEU   149      59.852  85.960  82.168  1.00  0.00           H  
ATOM   2270 HD23 LEU   149      59.192  86.124  83.707  1.00  0.00           H  
ATOM   2271  N   LEU   150      60.574  83.332  85.821  1.00  0.00           N  
ATOM   2272  CA  LEU   150      60.582  81.894  85.426  1.00  0.00           C  
ATOM   2273  C   LEU   150      60.871  81.751  83.962  1.00  0.00           C  
ATOM   2274  O   LEU   150      60.421  82.643  83.226  1.00  0.00           O  
ATOM   2275  CB  LEU   150      59.278  81.164  85.850  1.00  0.00           C  
ATOM   2276  CG  LEU   150      59.008  81.093  87.421  1.00  0.00           C  
ATOM   2277  CD1 LEU   150      57.515  80.844  87.718  1.00  0.00           C  
ATOM   2278  CD2 LEU   150      60.015  80.324  88.289  1.00  0.00           C  
ATOM   2279  H   LEU   150      59.688  83.817  85.828  1.00  0.00           H  
ATOM   2280  HA  LEU   150      61.459  81.423  85.871  1.00  0.00           H  
ATOM   2281  HB2 LEU   150      58.466  81.742  85.409  1.00  0.00           H  
ATOM   2282  HB3 LEU   150      59.251  80.126  85.520  1.00  0.00           H  
ATOM   2283  HG  LEU   150      59.243  82.104  87.755  1.00  0.00           H  
ATOM   2284 HD11 LEU   150      56.781  81.599  87.436  1.00  0.00           H  
ATOM   2285 HD12 LEU   150      57.206  79.987  87.119  1.00  0.00           H  
ATOM   2286 HD13 LEU   150      57.467  80.597  88.778  1.00  0.00           H  
ATOM   2287 HD21 LEU   150      60.207  79.284  88.027  1.00  0.00           H  
ATOM   2288 HD22 LEU   150      61.014  80.719  88.475  1.00  0.00           H  
ATOM   2289 HD23 LEU   150      59.717  80.206  89.330  1.00  0.00           H  
ATOM   2290  N   VAL   151      61.578  80.682  83.547  1.00  0.00           N  
ATOM   2291  CA  VAL   151      61.262  80.118  82.153  1.00  0.00           C  
ATOM   2292  C   VAL   151      59.931  79.588  82.134  1.00  0.00           C  
ATOM   2293  O   VAL   151      59.538  78.855  82.991  1.00  0.00           O  
ATOM   2294  CB  VAL   151      62.287  79.084  81.708  1.00  0.00           C  
ATOM   2295  CG1 VAL   151      62.073  78.965  80.186  1.00  0.00           C  
ATOM   2296  CG2 VAL   151      63.777  79.312  82.125  1.00  0.00           C  
ATOM   2297  H   VAL   151      62.047  80.095  84.223  1.00  0.00           H  
ATOM   2298  HA  VAL   151      61.204  81.000  81.516  1.00  0.00           H  
ATOM   2299  HB  VAL   151      62.005  78.157  82.208  1.00  0.00           H  
ATOM   2300 HG11 VAL   151      62.687  78.137  79.830  1.00  0.00           H  
ATOM   2301 HG12 VAL   151      61.027  78.826  79.913  1.00  0.00           H  
ATOM   2302 HG13 VAL   151      62.363  79.943  79.803  1.00  0.00           H  
ATOM   2303 HG21 VAL   151      64.100  80.234  81.640  1.00  0.00           H  
ATOM   2304 HG22 VAL   151      63.863  79.219  83.208  1.00  0.00           H  
ATOM   2305 HG23 VAL   151      64.410  78.522  81.721  1.00  0.00           H  
ATOM   2306  N   ASN   152      59.107  79.878  81.058  1.00  0.00           N  
ATOM   2307  CA  ASN   152      57.713  79.383  80.893  1.00  0.00           C  
ATOM   2308  C   ASN   152      57.638  77.983  80.365  1.00  0.00           C  
ATOM   2309  O   ASN   152      56.906  77.665  79.375  1.00  0.00           O  
ATOM   2310  CB  ASN   152      56.907  80.435  79.973  1.00  0.00           C  
ATOM   2311  CG  ASN   152      55.430  80.276  80.100  1.00  0.00           C  
ATOM   2312  ND2 ASN   152      54.739  80.767  79.226  1.00  0.00           N  
ATOM   2313  OD1 ASN   152      54.864  79.608  80.932  1.00  0.00           O  
ATOM   2314  H   ASN   152      59.536  80.335  80.267  1.00  0.00           H  
ATOM   2315  HA  ASN   152      57.160  79.388  81.832  1.00  0.00           H  
ATOM   2316  HB2 ASN   152      57.146  81.439  80.323  1.00  0.00           H  
ATOM   2317  HB3 ASN   152      57.232  80.270  78.946  1.00  0.00           H  
ATOM   2318 HD21 ASN   152      53.738  80.636  79.253  1.00  0.00           H  
ATOM   2319 HD22 ASN   152      55.159  81.218  78.426  1.00  0.00           H  
ATOM   2320  N   CYS   153      58.516  77.140  80.894  1.00  0.00           N  
ATOM   2321  CA  CYS   153      58.717  75.729  80.385  1.00  0.00           C  
ATOM   2322  C   CYS   153      57.652  74.586  80.716  1.00  0.00           C  
ATOM   2323  O   CYS   153      57.866  73.489  80.272  1.00  0.00           O  
ATOM   2324  CB  CYS   153      60.162  75.248  80.827  1.00  0.00           C  
ATOM   2325  SG  CYS   153      60.361  75.340  82.639  1.00  0.00           S  
ATOM   2326  H   CYS   153      59.225  77.439  81.548  1.00  0.00           H  
ATOM   2327  HA  CYS   153      58.743  75.790  79.297  1.00  0.00           H  
ATOM   2328  HB2 CYS   153      60.327  74.210  80.539  1.00  0.00           H  
ATOM   2329  HB3 CYS   153      60.893  75.844  80.280  1.00  0.00           H  
ATOM   2330  HG  CYS   153      60.727  76.625  82.639  1.00  0.00           H  
ATOM   2331  N   ASP   154      56.640  74.900  81.491  1.00  0.00           N  
ATOM   2332  CA  ASP   154      55.309  74.212  81.594  1.00  0.00           C  
ATOM   2333  C   ASP   154      54.234  74.584  80.462  1.00  0.00           C  
ATOM   2334  O   ASP   154      54.464  75.574  79.756  1.00  0.00           O  
ATOM   2335  CB  ASP   154      54.765  74.417  83.077  1.00  0.00           C  
ATOM   2336  CG  ASP   154      54.163  75.791  83.258  1.00  0.00           C  
ATOM   2337  OD1 ASP   154      54.214  76.644  82.332  1.00  0.00           O  
ATOM   2338  OD2 ASP   154      53.571  76.058  84.305  1.00  0.00           O1-
ATOM   2339  H   ASP   154      56.621  75.870  81.772  1.00  0.00           H  
ATOM   2340  HA  ASP   154      55.439  73.130  81.606  1.00  0.00           H  
ATOM   2341  HB2 ASP   154      53.944  73.711  83.202  1.00  0.00           H  
ATOM   2342  HB3 ASP   154      55.552  74.233  83.808  1.00  0.00           H  
ATOM   2343  N   ARG   155      53.199  73.794  80.399  1.00  0.00           N  
ATOM   2344  CA  ARG   155      52.141  73.847  79.333  1.00  0.00           C  
ATOM   2345  C   ARG   155      50.711  73.834  79.917  1.00  0.00           C  
ATOM   2346  O   ARG   155      50.146  72.842  80.311  1.00  0.00           O  
ATOM   2347  CB  ARG   155      52.189  72.596  78.412  1.00  0.00           C  
ATOM   2348  CG  ARG   155      51.254  72.517  77.288  1.00  0.00           C  
ATOM   2349  CD  ARG   155      51.574  71.490  76.151  1.00  0.00           C  
ATOM   2350  NE  ARG   155      51.718  70.104  76.687  1.00  0.00           N  
ATOM   2351  CZ  ARG   155      52.256  69.112  76.021  1.00  0.00           C  
ATOM   2352  NH1 ARG   155      52.409  69.142  74.737  1.00  0.00           N1+
ATOM   2353  NH2 ARG   155      52.522  68.008  76.637  1.00  0.00           N  
ATOM   2354  H   ARG   155      53.043  73.144  81.156  1.00  0.00           H  
ATOM   2355  HA  ARG   155      52.283  74.696  78.664  1.00  0.00           H  
ATOM   2356  HB2 ARG   155      53.203  72.694  78.026  1.00  0.00           H  
ATOM   2357  HB3 ARG   155      52.246  71.632  78.919  1.00  0.00           H  
ATOM   2358  HG2 ARG   155      50.254  72.302  77.664  1.00  0.00           H  
ATOM   2359  HG3 ARG   155      51.287  73.508  76.835  1.00  0.00           H  
ATOM   2360  HD2 ARG   155      50.777  71.484  75.408  1.00  0.00           H  
ATOM   2361  HD3 ARG   155      52.464  71.795  75.601  1.00  0.00           H  
ATOM   2362  HE  ARG   155      51.574  69.797  77.638  1.00  0.00           H  
ATOM   2363 HH11 ARG   155      51.862  69.766  74.161  1.00  0.00           H  
ATOM   2364 HH12 ARG   155      52.802  68.321  74.300  1.00  0.00           H  
ATOM   2365 HH21 ARG   155      52.642  67.203  76.039  1.00  0.00           H  
ATOM   2366 HH22 ARG   155      52.275  67.957  77.614  1.00  0.00           H  
ATOM   2367  N   GLU   156      50.111  75.026  79.804  1.00  0.00           N  
ATOM   2368  CA  GLU   156      48.701  75.195  80.236  1.00  0.00           C  
ATOM   2369  C   GLU   156      47.755  74.824  79.076  1.00  0.00           C  
ATOM   2370  O   GLU   156      46.554  74.652  79.351  1.00  0.00           O  
ATOM   2371  CB  GLU   156      48.551  76.594  80.784  1.00  0.00           C  
ATOM   2372  CG  GLU   156      48.808  76.718  82.260  1.00  0.00           C  
ATOM   2373  CD  GLU   156      50.265  76.393  82.715  1.00  0.00           C  
ATOM   2374  OE1 GLU   156      50.430  76.109  83.993  1.00  0.00           O  
ATOM   2375  OE2 GLU   156      51.268  76.677  82.000  1.00  0.00           O1-
ATOM   2376  H   GLU   156      50.749  75.799  79.677  1.00  0.00           H  
ATOM   2377  HA  GLU   156      48.412  74.607  81.108  1.00  0.00           H  
ATOM   2378  HB2 GLU   156      49.142  77.272  80.168  1.00  0.00           H  
ATOM   2379  HB3 GLU   156      47.488  76.793  80.653  1.00  0.00           H  
ATOM   2380  HG2 GLU   156      48.499  77.693  82.635  1.00  0.00           H  
ATOM   2381  HG3 GLU   156      48.057  76.076  82.722  1.00  0.00           H  
ATOM   2382  N   THR   157      48.190  74.747  77.845  1.00  0.00           N  
ATOM   2383  CA  THR   157      47.423  74.333  76.629  1.00  0.00           C  
ATOM   2384  C   THR   157      47.909  72.918  76.149  1.00  0.00           C  
ATOM   2385  O   THR   157      48.694  72.898  75.156  1.00  0.00           O  
ATOM   2386  CB  THR   157      47.617  75.389  75.535  1.00  0.00           C  
ATOM   2387  CG2 THR   157      46.989  76.761  75.901  1.00  0.00           C  
ATOM   2388  OG1 THR   157      48.977  75.657  75.368  1.00  0.00           O  
ATOM   2389  H   THR   157      49.159  74.957  77.654  1.00  0.00           H  
ATOM   2390  HA  THR   157      46.385  74.291  76.959  1.00  0.00           H  
ATOM   2391  HB  THR   157      47.253  75.098  74.549  1.00  0.00           H  
ATOM   2392  HG1 THR   157      49.343  74.803  75.127  1.00  0.00           H  
ATOM   2393 HG21 THR   157      45.971  76.588  76.250  1.00  0.00           H  
ATOM   2394 HG22 THR   157      47.664  77.210  76.630  1.00  0.00           H  
ATOM   2395 HG23 THR   157      47.037  77.451  75.058  1.00  0.00           H  
ATOM   2396  N   PRO   158      47.589  71.774  76.739  1.00  0.00           N  
ATOM   2397  CA  PRO   158      48.086  70.449  76.364  1.00  0.00           C  
ATOM   2398  C   PRO   158      48.220  70.174  74.834  1.00  0.00           C  
ATOM   2399  O   PRO   158      49.146  69.491  74.440  1.00  0.00           O  
ATOM   2400  CB  PRO   158      47.139  69.525  77.077  1.00  0.00           C  
ATOM   2401  CG  PRO   158      46.731  70.252  78.330  1.00  0.00           C  
ATOM   2402  CD  PRO   158      46.546  71.645  77.728  1.00  0.00           C  
ATOM   2403  HA  PRO   158      49.071  70.333  76.818  1.00  0.00           H  
ATOM   2404  HB2 PRO   158      46.262  69.283  76.475  1.00  0.00           H  
ATOM   2405  HB3 PRO   158      47.566  68.560  77.351  1.00  0.00           H  
ATOM   2406  HG2 PRO   158      45.840  69.798  78.763  1.00  0.00           H  
ATOM   2407  HG3 PRO   158      47.595  70.230  78.994  1.00  0.00           H  
ATOM   2408  HD2 PRO   158      45.579  71.758  77.239  1.00  0.00           H  
ATOM   2409  HD3 PRO   158      46.775  72.437  78.442  1.00  0.00           H  
ATOM   2410  N   TRP   159      47.227  70.544  74.050  1.00  0.00           N  
ATOM   2411  CA  TRP   159      47.054  70.225  72.681  1.00  0.00           C  
ATOM   2412  C   TRP   159      48.173  70.709  71.675  1.00  0.00           C  
ATOM   2413  O   TRP   159      48.465  70.113  70.683  1.00  0.00           O  
ATOM   2414  CB  TRP   159      45.655  70.807  72.280  1.00  0.00           C  
ATOM   2415  CG  TRP   159      45.461  72.198  72.386  1.00  0.00           C  
ATOM   2416  CD1 TRP   159      45.757  73.100  71.413  1.00  0.00           C  
ATOM   2417  CD2 TRP   159      44.908  73.018  73.485  1.00  0.00           C  
ATOM   2418  CE2 TRP   159      44.756  74.390  73.108  1.00  0.00           C  
ATOM   2419  CE3 TRP   159      44.440  72.702  74.827  1.00  0.00           C  
ATOM   2420  NE1 TRP   159      45.375  74.382  71.874  1.00  0.00           N  
ATOM   2421  CZ2 TRP   159      44.322  75.408  74.029  1.00  0.00           C  
ATOM   2422  CZ3 TRP   159      44.124  73.767  75.769  1.00  0.00           C  
ATOM   2423  CH2 TRP   159      44.133  75.046  75.330  1.00  0.00           C  
ATOM   2424  H   TRP   159      46.571  71.216  74.421  1.00  0.00           H  
ATOM   2425  HA  TRP   159      47.077  69.146  72.531  1.00  0.00           H  
ATOM   2426  HB2 TRP   159      45.556  70.553  71.225  1.00  0.00           H  
ATOM   2427  HB3 TRP   159      44.978  70.183  72.863  1.00  0.00           H  
ATOM   2428  HD1 TRP   159      46.332  72.977  70.507  1.00  0.00           H  
ATOM   2429  HE1 TRP   159      45.658  75.224  71.394  1.00  0.00           H  
ATOM   2430  HE3 TRP   159      44.421  71.660  75.108  1.00  0.00           H  
ATOM   2431  HZ2 TRP   159      44.423  76.470  73.862  1.00  0.00           H  
ATOM   2432  HZ3 TRP   159      43.929  73.425  76.775  1.00  0.00           H  
ATOM   2433  HH2 TRP   159      43.862  75.765  76.089  1.00  0.00           H  
ATOM   2434  N   LEU   160      48.920  71.723  72.019  1.00  0.00           N  
ATOM   2435  CA  LEU   160      50.084  72.231  71.316  1.00  0.00           C  
ATOM   2436  C   LEU   160      51.395  71.372  71.640  1.00  0.00           C  
ATOM   2437  O   LEU   160      51.438  70.764  72.698  1.00  0.00           O  
ATOM   2438  CB  LEU   160      50.316  73.731  71.610  1.00  0.00           C  
ATOM   2439  CG  LEU   160      49.080  74.545  71.226  1.00  0.00           C  
ATOM   2440  CD1 LEU   160      49.249  75.972  71.688  1.00  0.00           C  
ATOM   2441  CD2 LEU   160      48.917  74.548  69.711  1.00  0.00           C  
ATOM   2442  H   LEU   160      48.696  72.206  72.877  1.00  0.00           H  
ATOM   2443  HA  LEU   160      49.876  72.073  70.258  1.00  0.00           H  
ATOM   2444  HB2 LEU   160      50.357  73.774  72.698  1.00  0.00           H  
ATOM   2445  HB3 LEU   160      51.230  74.007  71.084  1.00  0.00           H  
ATOM   2446  HG  LEU   160      48.216  74.131  71.746  1.00  0.00           H  
ATOM   2447 HD11 LEU   160      48.373  76.538  71.371  1.00  0.00           H  
ATOM   2448 HD12 LEU   160      49.206  75.911  72.775  1.00  0.00           H  
ATOM   2449 HD13 LEU   160      50.125  76.511  71.326  1.00  0.00           H  
ATOM   2450 HD21 LEU   160      49.795  75.014  69.265  1.00  0.00           H  
ATOM   2451 HD22 LEU   160      48.800  73.518  69.372  1.00  0.00           H  
ATOM   2452 HD23 LEU   160      48.066  75.159  69.407  1.00  0.00           H  
ATOM   2453  N   PRO   161      52.324  71.171  70.627  1.00  0.00           N  
ATOM   2454  CA  PRO   161      53.296  70.059  70.650  1.00  0.00           C  
ATOM   2455  C   PRO   161      54.471  70.228  71.680  1.00  0.00           C  
ATOM   2456  O   PRO   161      55.152  69.254  72.052  1.00  0.00           O  
ATOM   2457  CB  PRO   161      53.752  69.920  69.203  1.00  0.00           C  
ATOM   2458  CG  PRO   161      53.661  71.275  68.712  1.00  0.00           C  
ATOM   2459  CD  PRO   161      52.399  71.887  69.374  1.00  0.00           C  
ATOM   2460  HA  PRO   161      52.825  69.093  70.834  1.00  0.00           H  
ATOM   2461  HB2 PRO   161      54.735  69.452  69.163  1.00  0.00           H  
ATOM   2462  HB3 PRO   161      53.061  69.286  68.647  1.00  0.00           H  
ATOM   2463  HG2 PRO   161      54.490  71.927  68.988  1.00  0.00           H  
ATOM   2464  HG3 PRO   161      53.430  71.225  67.648  1.00  0.00           H  
ATOM   2465  HD2 PRO   161      52.331  72.962  69.541  1.00  0.00           H  
ATOM   2466  HD3 PRO   161      51.485  71.673  68.820  1.00  0.00           H  
ATOM   2467  N   LYS   162      54.633  71.499  72.171  1.00  0.00           N  
ATOM   2468  CA  LYS   162      55.697  72.053  73.025  1.00  0.00           C  
ATOM   2469  C   LYS   162      55.308  72.803  74.288  1.00  0.00           C  
ATOM   2470  O   LYS   162      54.200  73.239  74.345  1.00  0.00           O  
ATOM   2471  CB  LYS   162      56.677  72.804  72.102  1.00  0.00           C  
ATOM   2472  CG  LYS   162      57.256  72.143  70.853  1.00  0.00           C  
ATOM   2473  CD  LYS   162      58.305  73.050  70.222  1.00  0.00           C  
ATOM   2474  CE  LYS   162      58.764  72.317  69.021  1.00  0.00           C  
ATOM   2475  NZ  LYS   162      59.499  73.166  68.099  1.00  0.00           N1+
ATOM   2476  H   LYS   162      54.006  72.133  71.697  1.00  0.00           H  
ATOM   2477  HA  LYS   162      56.273  71.182  73.338  1.00  0.00           H  
ATOM   2478  HB2 LYS   162      56.239  73.777  71.880  1.00  0.00           H  
ATOM   2479  HB3 LYS   162      57.542  72.982  72.740  1.00  0.00           H  
ATOM   2480  HG2 LYS   162      57.620  71.175  71.197  1.00  0.00           H  
ATOM   2481  HG3 LYS   162      56.455  72.001  70.128  1.00  0.00           H  
ATOM   2482  HD2 LYS   162      57.846  74.004  69.962  1.00  0.00           H  
ATOM   2483  HD3 LYS   162      59.093  73.126  70.972  1.00  0.00           H  
ATOM   2484  HE2 LYS   162      59.226  71.349  69.213  1.00  0.00           H  
ATOM   2485  HE3 LYS   162      57.861  72.015  68.490  1.00  0.00           H  
ATOM   2486  HZ1 LYS   162      59.534  72.913  67.122  1.00  0.00           H  
ATOM   2487  HZ2 LYS   162      59.037  74.063  68.138  1.00  0.00           H  
ATOM   2488  HZ3 LYS   162      60.459  73.415  68.289  1.00  0.00           H  
ATOM   2489  N   GLU   163      56.375  73.100  75.065  1.00  0.00           N  
ATOM   2490  CA  GLU   163      56.210  73.931  76.313  1.00  0.00           C  
ATOM   2491  C   GLU   163      55.935  75.471  75.930  1.00  0.00           C  
ATOM   2492  O   GLU   163      56.257  75.908  74.829  1.00  0.00           O  
ATOM   2493  CB  GLU   163      57.448  73.787  77.220  1.00  0.00           C  
ATOM   2494  CG  GLU   163      58.983  74.098  76.854  1.00  0.00           C  
ATOM   2495  CD  GLU   163      59.707  73.060  75.985  1.00  0.00           C  
ATOM   2496  OE1 GLU   163      59.032  72.167  75.400  1.00  0.00           O  
ATOM   2497  OE2 GLU   163      60.974  73.097  75.941  1.00  0.00           O1-
ATOM   2498  H   GLU   163      57.283  72.713  74.855  1.00  0.00           H  
ATOM   2499  HA  GLU   163      55.306  73.672  76.866  1.00  0.00           H  
ATOM   2500  HB2 GLU   163      57.190  74.447  78.049  1.00  0.00           H  
ATOM   2501  HB3 GLU   163      57.446  72.754  77.567  1.00  0.00           H  
ATOM   2502  HG2 GLU   163      59.015  75.105  76.437  1.00  0.00           H  
ATOM   2503  HG3 GLU   163      59.487  74.072  77.820  1.00  0.00           H  
ATOM   2504  N   ASP   164      55.287  76.197  76.797  1.00  0.00           N  
ATOM   2505  CA  ASP   164      54.760  77.508  76.261  1.00  0.00           C  
ATOM   2506  C   ASP   164      55.805  78.523  75.866  1.00  0.00           C  
ATOM   2507  O   ASP   164      55.479  79.459  75.079  1.00  0.00           O  
ATOM   2508  CB  ASP   164      53.828  78.086  77.287  1.00  0.00           C  
ATOM   2509  CG  ASP   164      52.644  77.214  77.701  1.00  0.00           C  
ATOM   2510  OD1 ASP   164      52.163  77.468  78.837  1.00  0.00           O  
ATOM   2511  OD2 ASP   164      52.202  76.376  76.935  1.00  0.00           O1-
ATOM   2512  H   ASP   164      55.007  75.882  77.714  1.00  0.00           H  
ATOM   2513  HA  ASP   164      54.245  77.255  75.334  1.00  0.00           H  
ATOM   2514  HB2 ASP   164      54.398  78.203  78.209  1.00  0.00           H  
ATOM   2515  HB3 ASP   164      53.430  79.083  77.101  1.00  0.00           H  
ATOM   2516  N   CYS   165      57.029  78.301  76.369  1.00  0.00           N  
ATOM   2517  CA  CYS   165      58.197  79.203  76.174  1.00  0.00           C  
ATOM   2518  C   CYS   165      58.845  79.144  74.752  1.00  0.00           C  
ATOM   2519  O   CYS   165      59.624  80.037  74.418  1.00  0.00           O  
ATOM   2520  CB  CYS   165      59.224  79.102  77.292  1.00  0.00           C  
ATOM   2521  SG  CYS   165      60.199  77.573  76.895  1.00  0.00           S  
ATOM   2522  H   CYS   165      57.147  77.489  76.958  1.00  0.00           H  
ATOM   2523  HA  CYS   165      57.722  80.182  76.231  1.00  0.00           H  
ATOM   2524  HB2 CYS   165      59.840  79.982  77.478  1.00  0.00           H  
ATOM   2525  HB3 CYS   165      58.735  78.929  78.251  1.00  0.00           H  
ATOM   2526  HG  CYS   165      61.154  78.197  76.199  1.00  0.00           H  
ATOM   2527  N   ARG   166      58.579  78.167  73.899  1.00  0.00           N  
ATOM   2528  CA  ARG   166      59.230  77.917  72.637  1.00  0.00           C  
ATOM   2529  C   ARG   166      58.676  78.707  71.436  1.00  0.00           C  
ATOM   2530  O   ARG   166      58.674  78.118  70.358  1.00  0.00           O  
ATOM   2531  CB  ARG   166      58.950  76.402  72.446  1.00  0.00           C  
ATOM   2532  CG  ARG   166      59.545  75.438  73.578  1.00  0.00           C  
ATOM   2533  CD  ARG   166      61.012  75.788  74.029  1.00  0.00           C  
ATOM   2534  NE  ARG   166      61.987  75.449  72.924  1.00  0.00           N  
ATOM   2535  CZ  ARG   166      62.724  74.359  72.851  1.00  0.00           C  
ATOM   2536  NH1 ARG   166      62.666  73.331  73.622  1.00  0.00           N1+
ATOM   2537  NH2 ARG   166      63.493  74.381  71.834  1.00  0.00           N  
ATOM   2538  H   ARG   166      57.903  77.498  74.239  1.00  0.00           H  
ATOM   2539  HA  ARG   166      60.279  78.197  72.734  1.00  0.00           H  
ATOM   2540  HB2 ARG   166      57.874  76.262  72.346  1.00  0.00           H  
ATOM   2541  HB3 ARG   166      59.506  76.117  71.552  1.00  0.00           H  
ATOM   2542  HG2 ARG   166      58.784  75.455  74.358  1.00  0.00           H  
ATOM   2543  HG3 ARG   166      59.632  74.433  73.167  1.00  0.00           H  
ATOM   2544  HD2 ARG   166      60.956  76.867  74.173  1.00  0.00           H  
ATOM   2545  HD3 ARG   166      61.264  75.435  75.030  1.00  0.00           H  
ATOM   2546  HE  ARG   166      62.323  76.184  72.317  1.00  0.00           H  
ATOM   2547 HH11 ARG   166      62.084  73.386  74.446  1.00  0.00           H  
ATOM   2548 HH12 ARG   166      63.292  72.557  73.450  1.00  0.00           H  
ATOM   2549 HH21 ARG   166      63.583  75.194  71.242  1.00  0.00           H  
ATOM   2550 HH22 ARG   166      63.960  73.512  71.615  1.00  0.00           H  
ATOM   2551  N   ASP   167      58.319  80.016  71.511  1.00  0.00           N  
ATOM   2552  CA  ASP   167      57.647  80.792  70.466  1.00  0.00           C  
ATOM   2553  C   ASP   167      57.769  82.235  70.701  1.00  0.00           C  
ATOM   2554  O   ASP   167      58.351  82.630  71.689  1.00  0.00           O  
ATOM   2555  CB  ASP   167      56.204  80.257  70.267  1.00  0.00           C  
ATOM   2556  CG  ASP   167      55.257  80.332  71.483  1.00  0.00           C  
ATOM   2557  OD1 ASP   167      54.221  79.709  71.360  1.00  0.00           O  
ATOM   2558  OD2 ASP   167      55.499  81.120  72.340  1.00  0.00           O1-
ATOM   2559  H   ASP   167      58.589  80.391  72.409  1.00  0.00           H  
ATOM   2560  HA  ASP   167      58.257  80.608  69.582  1.00  0.00           H  
ATOM   2561  HB2 ASP   167      55.708  80.836  69.487  1.00  0.00           H  
ATOM   2562  HB3 ASP   167      56.312  79.223  69.941  1.00  0.00           H  
ATOM   2563  N   GLU   168      57.153  83.041  69.855  1.00  0.00           N  
ATOM   2564  CA  GLU   168      57.042  84.434  70.129  1.00  0.00           C  
ATOM   2565  C   GLU   168      55.562  84.861  70.258  1.00  0.00           C  
ATOM   2566  O   GLU   168      55.170  85.925  69.990  1.00  0.00           O  
ATOM   2567  CB  GLU   168      57.742  85.216  68.924  1.00  0.00           C  
ATOM   2568  CG  GLU   168      59.324  85.034  68.767  1.00  0.00           C  
ATOM   2569  CD  GLU   168      59.818  83.685  68.232  1.00  0.00           C  
ATOM   2570  OE1 GLU   168      59.096  82.975  67.425  1.00  0.00           O  
ATOM   2571  OE2 GLU   168      60.929  83.316  68.501  1.00  0.00           O1-
ATOM   2572  H   GLU   168      56.940  82.652  68.947  1.00  0.00           H  
ATOM   2573  HA  GLU   168      57.464  84.734  71.088  1.00  0.00           H  
ATOM   2574  HB2 GLU   168      57.181  85.042  68.007  1.00  0.00           H  
ATOM   2575  HB3 GLU   168      57.675  86.278  69.161  1.00  0.00           H  
ATOM   2576  HG2 GLU   168      59.698  85.858  68.159  1.00  0.00           H  
ATOM   2577  HG3 GLU   168      59.751  85.250  69.746  1.00  0.00           H  
ATOM   2578  N   LYS   169      54.734  83.916  70.824  1.00  0.00           N  
ATOM   2579  CA  LYS   169      53.253  84.037  71.085  1.00  0.00           C  
ATOM   2580  C   LYS   169      52.924  83.895  72.602  1.00  0.00           C  
ATOM   2581  O   LYS   169      53.764  83.324  73.327  1.00  0.00           O  
ATOM   2582  CB  LYS   169      52.521  83.026  70.178  1.00  0.00           C  
ATOM   2583  CG  LYS   169      52.718  83.320  68.671  1.00  0.00           C  
ATOM   2584  CD  LYS   169      52.148  82.233  67.833  1.00  0.00           C  
ATOM   2585  CE  LYS   169      52.455  82.317  66.374  1.00  0.00           C  
ATOM   2586  NZ  LYS   169      51.971  81.154  65.613  1.00  0.00           N1+
ATOM   2587  H   LYS   169      55.137  83.047  71.147  1.00  0.00           H  
ATOM   2588  HA  LYS   169      52.901  84.997  70.706  1.00  0.00           H  
ATOM   2589  HB2 LYS   169      52.959  82.075  70.481  1.00  0.00           H  
ATOM   2590  HB3 LYS   169      51.464  83.094  70.436  1.00  0.00           H  
ATOM   2591  HG2 LYS   169      52.370  84.335  68.478  1.00  0.00           H  
ATOM   2592  HG3 LYS   169      53.805  83.289  68.596  1.00  0.00           H  
ATOM   2593  HD2 LYS   169      52.630  81.312  68.159  1.00  0.00           H  
ATOM   2594  HD3 LYS   169      51.084  82.053  67.984  1.00  0.00           H  
ATOM   2595  HE2 LYS   169      52.024  83.254  66.021  1.00  0.00           H  
ATOM   2596  HE3 LYS   169      53.530  82.372  66.204  1.00  0.00           H  
ATOM   2597  HZ1 LYS   169      52.394  80.250  65.774  1.00  0.00           H  
ATOM   2598  HZ2 LYS   169      50.988  81.018  65.796  1.00  0.00           H  
ATOM   2599  HZ3 LYS   169      51.989  81.387  64.630  1.00  0.00           H  
ATOM   2600  N   VAL   170      51.641  84.145  72.850  1.00  0.00           N  
ATOM   2601  CA  VAL   170      50.777  83.695  73.972  1.00  0.00           C  
ATOM   2602  C   VAL   170      49.460  83.140  73.556  1.00  0.00           C  
ATOM   2603  O   VAL   170      48.872  83.646  72.573  1.00  0.00           O  
ATOM   2604  CB  VAL   170      50.440  84.799  75.005  1.00  0.00           C  
ATOM   2605  CG1 VAL   170      49.464  84.409  76.155  1.00  0.00           C  
ATOM   2606  CG2 VAL   170      51.659  85.514  75.597  1.00  0.00           C  
ATOM   2607  H   VAL   170      51.148  84.609  72.100  1.00  0.00           H  
ATOM   2608  HA  VAL   170      51.180  82.817  74.476  1.00  0.00           H  
ATOM   2609  HB  VAL   170      49.868  85.569  74.488  1.00  0.00           H  
ATOM   2610 HG11 VAL   170      50.020  83.686  76.753  1.00  0.00           H  
ATOM   2611 HG12 VAL   170      49.293  85.333  76.707  1.00  0.00           H  
ATOM   2612 HG13 VAL   170      48.599  83.854  75.791  1.00  0.00           H  
ATOM   2613 HG21 VAL   170      52.448  85.777  74.893  1.00  0.00           H  
ATOM   2614 HG22 VAL   170      51.379  86.403  76.162  1.00  0.00           H  
ATOM   2615 HG23 VAL   170      52.085  84.773  76.274  1.00  0.00           H  
ATOM   2616  N   TYR   171      49.058  81.969  74.049  1.00  0.00           N  
ATOM   2617  CA  TYR   171      47.947  81.109  73.634  1.00  0.00           C  
ATOM   2618  C   TYR   171      46.979  80.858  74.795  1.00  0.00           C  
ATOM   2619  O   TYR   171      45.856  80.448  74.509  1.00  0.00           O  
ATOM   2620  CB  TYR   171      48.441  79.785  73.067  1.00  0.00           C  
ATOM   2621  CG  TYR   171      48.874  79.794  71.630  1.00  0.00           C  
ATOM   2622  CD1 TYR   171      47.918  79.539  70.672  1.00  0.00           C  
ATOM   2623  CD2 TYR   171      50.178  80.079  71.239  1.00  0.00           C  
ATOM   2624  CE1 TYR   171      48.234  79.492  69.297  1.00  0.00           C  
ATOM   2625  CE2 TYR   171      50.619  79.972  69.888  1.00  0.00           C  
ATOM   2626  CZ  TYR   171      49.625  79.695  68.882  1.00  0.00           C  
ATOM   2627  OH  TYR   171      49.992  79.426  67.632  1.00  0.00           O  
ATOM   2628  H   TYR   171      49.669  81.548  74.734  1.00  0.00           H  
ATOM   2629  HA  TYR   171      47.275  81.610  72.937  1.00  0.00           H  
ATOM   2630  HB2 TYR   171      49.264  79.409  73.674  1.00  0.00           H  
ATOM   2631  HB3 TYR   171      47.601  79.091  73.033  1.00  0.00           H  
ATOM   2632  HD1 TYR   171      46.934  79.282  71.037  1.00  0.00           H  
ATOM   2633  HD2 TYR   171      50.952  80.290  71.962  1.00  0.00           H  
ATOM   2634  HE1 TYR   171      47.476  79.257  68.564  1.00  0.00           H  
ATOM   2635  HE2 TYR   171      51.657  80.081  69.612  1.00  0.00           H  
ATOM   2636  HH  TYR   171      49.236  79.025  67.196  1.00  0.00           H  
ATOM   2637  N   SER   172      47.391  81.160  76.045  1.00  0.00           N  
ATOM   2638  CA  SER   172      46.394  81.013  77.130  1.00  0.00           C  
ATOM   2639  C   SER   172      46.269  82.199  78.134  1.00  0.00           C  
ATOM   2640  O   SER   172      47.250  82.851  78.408  1.00  0.00           O  
ATOM   2641  CB  SER   172      46.666  79.702  77.922  1.00  0.00           C  
ATOM   2642  OG  SER   172      46.089  79.651  79.180  1.00  0.00           O  
ATOM   2643  H   SER   172      48.369  81.348  76.210  1.00  0.00           H  
ATOM   2644  HA  SER   172      45.425  80.899  76.644  1.00  0.00           H  
ATOM   2645  HB2 SER   172      46.359  78.865  77.294  1.00  0.00           H  
ATOM   2646  HB3 SER   172      47.754  79.698  77.982  1.00  0.00           H  
ATOM   2647  HG  SER   172      45.588  78.833  79.229  1.00  0.00           H  
ATOM   2648  N   LYS   173      45.032  82.448  78.646  1.00  0.00           N  
ATOM   2649  CA  LYS   173      44.846  83.264  79.771  1.00  0.00           C  
ATOM   2650  C   LYS   173      45.316  82.811  81.174  1.00  0.00           C  
ATOM   2651  O   LYS   173      45.529  83.660  82.040  1.00  0.00           O  
ATOM   2652  CB  LYS   173      43.293  83.643  79.803  1.00  0.00           C  
ATOM   2653  CG  LYS   173      43.079  85.018  80.534  1.00  0.00           C  
ATOM   2654  CD  LYS   173      41.608  85.118  80.887  1.00  0.00           C  
ATOM   2655  CE  LYS   173      41.222  84.096  81.956  1.00  0.00           C  
ATOM   2656  NZ  LYS   173      39.961  84.446  82.669  1.00  0.00           N1+
ATOM   2657  H   LYS   173      44.245  81.894  78.341  1.00  0.00           H  
ATOM   2658  HA  LYS   173      45.434  84.160  79.572  1.00  0.00           H  
ATOM   2659  HB2 LYS   173      42.763  83.555  78.855  1.00  0.00           H  
ATOM   2660  HB3 LYS   173      42.909  82.768  80.328  1.00  0.00           H  
ATOM   2661  HG2 LYS   173      43.578  85.007  81.503  1.00  0.00           H  
ATOM   2662  HG3 LYS   173      43.320  85.885  79.918  1.00  0.00           H  
ATOM   2663  HD2 LYS   173      41.543  86.130  81.286  1.00  0.00           H  
ATOM   2664  HD3 LYS   173      40.917  85.081  80.045  1.00  0.00           H  
ATOM   2665  HE2 LYS   173      41.107  83.124  81.476  1.00  0.00           H  
ATOM   2666  HE3 LYS   173      42.140  83.859  82.494  1.00  0.00           H  
ATOM   2667  HZ1 LYS   173      39.683  83.692  83.281  1.00  0.00           H  
ATOM   2668  HZ2 LYS   173      40.155  85.257  83.238  1.00  0.00           H  
ATOM   2669  HZ3 LYS   173      39.203  84.604  82.021  1.00  0.00           H  
ATOM   2670  N   GLU   174      45.565  81.560  81.312  1.00  0.00           N  
ATOM   2671  CA  GLU   174      46.151  80.984  82.533  1.00  0.00           C  
ATOM   2672  C   GLU   174      47.646  81.225  82.566  1.00  0.00           C  
ATOM   2673  O   GLU   174      48.268  81.334  83.595  1.00  0.00           O  
ATOM   2674  CB  GLU   174      45.768  79.506  82.576  1.00  0.00           C  
ATOM   2675  CG  GLU   174      45.938  78.730  83.942  1.00  0.00           C  
ATOM   2676  CD  GLU   174      45.342  79.594  85.135  1.00  0.00           C  
ATOM   2677  OE1 GLU   174      44.332  80.221  84.982  1.00  0.00           O  
ATOM   2678  OE2 GLU   174      45.680  79.406  86.311  1.00  0.00           O1-
ATOM   2679  H   GLU   174      45.285  80.874  80.626  1.00  0.00           H  
ATOM   2680  HA  GLU   174      45.731  81.509  83.391  1.00  0.00           H  
ATOM   2681  HB2 GLU   174      44.775  79.398  82.139  1.00  0.00           H  
ATOM   2682  HB3 GLU   174      46.441  78.925  81.946  1.00  0.00           H  
ATOM   2683  HG2 GLU   174      45.252  77.895  83.801  1.00  0.00           H  
ATOM   2684  HG3 GLU   174      46.955  78.410  84.173  1.00  0.00           H  
ATOM   2685  N   ASP   175      48.290  81.285  81.367  1.00  0.00           N  
ATOM   2686  CA  ASP   175      49.770  81.411  81.137  1.00  0.00           C  
ATOM   2687  C   ASP   175      50.337  82.731  81.620  1.00  0.00           C  
ATOM   2688  O   ASP   175      51.491  82.920  81.942  1.00  0.00           O  
ATOM   2689  CB  ASP   175      50.154  81.349  79.614  1.00  0.00           C  
ATOM   2690  CG  ASP   175      51.468  80.693  79.343  1.00  0.00           C  
ATOM   2691  OD1 ASP   175      52.027  79.961  80.191  1.00  0.00           O  
ATOM   2692  OD2 ASP   175      52.015  80.926  78.271  1.00  0.00           O1-
ATOM   2693  H   ASP   175      47.715  81.224  80.539  1.00  0.00           H  
ATOM   2694  HA  ASP   175      50.357  80.583  81.534  1.00  0.00           H  
ATOM   2695  HB2 ASP   175      49.408  80.753  79.088  1.00  0.00           H  
ATOM   2696  HB3 ASP   175      50.048  82.338  79.168  1.00  0.00           H  
ATOM   2697  N   LEU   176      49.477  83.738  81.814  1.00  0.00           N  
ATOM   2698  CA  LEU   176      49.737  85.067  82.353  1.00  0.00           C  
ATOM   2699  C   LEU   176      50.425  84.889  83.704  1.00  0.00           C  
ATOM   2700  O   LEU   176      51.103  85.856  84.124  1.00  0.00           O  
ATOM   2701  CB  LEU   176      48.466  85.946  82.374  1.00  0.00           C  
ATOM   2702  CG  LEU   176      47.726  86.158  81.009  1.00  0.00           C  
ATOM   2703  CD1 LEU   176      46.449  86.980  81.114  1.00  0.00           C  
ATOM   2704  CD2 LEU   176      48.583  86.879  79.849  1.00  0.00           C  
ATOM   2705  H   LEU   176      48.560  83.639  81.401  1.00  0.00           H  
ATOM   2706  HA  LEU   176      50.334  85.440  81.520  1.00  0.00           H  
ATOM   2707  HB2 LEU   176      47.726  85.637  83.112  1.00  0.00           H  
ATOM   2708  HB3 LEU   176      48.805  86.894  82.792  1.00  0.00           H  
ATOM   2709  HG  LEU   176      47.415  85.170  80.670  1.00  0.00           H  
ATOM   2710 HD11 LEU   176      45.972  86.855  82.087  1.00  0.00           H  
ATOM   2711 HD12 LEU   176      46.746  88.028  81.106  1.00  0.00           H  
ATOM   2712 HD13 LEU   176      45.703  86.807  80.338  1.00  0.00           H  
ATOM   2713 HD21 LEU   176      49.091  87.778  80.199  1.00  0.00           H  
ATOM   2714 HD22 LEU   176      49.246  86.105  79.465  1.00  0.00           H  
ATOM   2715 HD23 LEU   176      47.942  87.085  78.992  1.00  0.00           H  
ATOM   2716  N   LYS   177      49.973  83.827  84.489  1.00  0.00           N  
ATOM   2717  CA  LYS   177      50.548  83.604  85.797  1.00  0.00           C  
ATOM   2718  C   LYS   177      52.034  83.084  85.758  1.00  0.00           C  
ATOM   2719  O   LYS   177      52.708  82.967  86.793  1.00  0.00           O  
ATOM   2720  CB  LYS   177      49.612  82.722  86.571  1.00  0.00           C  
ATOM   2721  CG  LYS   177      48.116  83.187  86.732  1.00  0.00           C  
ATOM   2722  CD  LYS   177      47.228  82.061  87.230  1.00  0.00           C  
ATOM   2723  CE  LYS   177      45.797  82.500  87.497  1.00  0.00           C  
ATOM   2724  NZ  LYS   177      45.083  81.304  88.006  1.00  0.00           N1+
ATOM   2725  H   LYS   177      49.246  83.241  84.103  1.00  0.00           H  
ATOM   2726  HA  LYS   177      50.576  84.599  86.241  1.00  0.00           H  
ATOM   2727  HB2 LYS   177      49.656  81.719  86.148  1.00  0.00           H  
ATOM   2728  HB3 LYS   177      50.005  82.605  87.581  1.00  0.00           H  
ATOM   2729  HG2 LYS   177      48.121  84.075  87.363  1.00  0.00           H  
ATOM   2730  HG3 LYS   177      47.649  83.375  85.765  1.00  0.00           H  
ATOM   2731  HD2 LYS   177      47.330  81.242  86.517  1.00  0.00           H  
ATOM   2732  HD3 LYS   177      47.636  81.795  88.205  1.00  0.00           H  
ATOM   2733  HE2 LYS   177      45.820  83.221  88.314  1.00  0.00           H  
ATOM   2734  HE3 LYS   177      45.397  82.992  86.611  1.00  0.00           H  
ATOM   2735  HZ1 LYS   177      45.465  80.963  88.877  1.00  0.00           H  
ATOM   2736  HZ2 LYS   177      44.089  81.484  88.016  1.00  0.00           H  
ATOM   2737  HZ3 LYS   177      45.343  80.585  87.346  1.00  0.00           H  
ATOM   2738  N   ASP   178      52.503  82.754  84.540  1.00  0.00           N  
ATOM   2739  CA  ASP   178      53.864  82.388  84.276  1.00  0.00           C  
ATOM   2740  C   ASP   178      54.735  83.549  83.765  1.00  0.00           C  
ATOM   2741  O   ASP   178      55.988  83.472  84.080  1.00  0.00           O  
ATOM   2742  CB  ASP   178      53.825  81.207  83.328  1.00  0.00           C  
ATOM   2743  CG  ASP   178      53.127  79.991  83.886  1.00  0.00           C  
ATOM   2744  OD1 ASP   178      52.734  79.141  83.102  1.00  0.00           O  
ATOM   2745  OD2 ASP   178      52.841  79.765  85.112  1.00  0.00           O1-
ATOM   2746  H   ASP   178      51.907  82.870  83.732  1.00  0.00           H  
ATOM   2747  HA  ASP   178      54.242  82.018  85.229  1.00  0.00           H  
ATOM   2748  HB2 ASP   178      53.356  81.504  82.390  1.00  0.00           H  
ATOM   2749  HB3 ASP   178      54.848  80.928  83.074  1.00  0.00           H  
ATOM   2750  N   MET   179      54.172  84.552  83.217  1.00  0.00           N  
ATOM   2751  CA  MET   179      54.764  85.861  82.830  1.00  0.00           C  
ATOM   2752  C   MET   179      54.997  86.858  83.920  1.00  0.00           C  
ATOM   2753  O   MET   179      54.048  87.157  84.661  1.00  0.00           O  
ATOM   2754  CB  MET   179      53.875  86.488  81.705  1.00  0.00           C  
ATOM   2755  CG  MET   179      53.589  85.482  80.553  1.00  0.00           C  
ATOM   2756  SD  MET   179      52.552  86.191  79.238  1.00  0.00           S  
ATOM   2757  CE  MET   179      53.699  86.998  78.096  1.00  0.00           C  
ATOM   2758  H   MET   179      53.169  84.471  83.141  1.00  0.00           H  
ATOM   2759  HA  MET   179      55.717  85.727  82.318  1.00  0.00           H  
ATOM   2760  HB2 MET   179      52.922  86.809  82.126  1.00  0.00           H  
ATOM   2761  HB3 MET   179      54.279  87.464  81.435  1.00  0.00           H  
ATOM   2762  HG2 MET   179      54.533  85.092  80.172  1.00  0.00           H  
ATOM   2763  HG3 MET   179      53.086  84.592  80.931  1.00  0.00           H  
ATOM   2764  HE1 MET   179      54.330  86.164  77.788  1.00  0.00           H  
ATOM   2765  HE2 MET   179      53.225  87.333  77.173  1.00  0.00           H  
ATOM   2766  HE3 MET   179      54.332  87.689  78.653  1.00  0.00           H  
ATOM   2767  N   SER   180      56.137  87.561  83.864  1.00  0.00           N  
ATOM   2768  CA  SER   180      56.404  88.773  84.678  1.00  0.00           C  
ATOM   2769  C   SER   180      55.879  90.057  84.163  1.00  0.00           C  
ATOM   2770  O   SER   180      55.570  90.121  82.996  1.00  0.00           O  
ATOM   2771  CB  SER   180      57.973  88.961  84.820  1.00  0.00           C  
ATOM   2772  OG  SER   180      58.420  89.942  85.726  1.00  0.00           O  
ATOM   2773  H   SER   180      56.819  87.348  83.150  1.00  0.00           H  
ATOM   2774  HA  SER   180      56.071  88.527  85.686  1.00  0.00           H  
ATOM   2775  HB2 SER   180      58.539  88.059  85.052  1.00  0.00           H  
ATOM   2776  HB3 SER   180      58.247  89.276  83.814  1.00  0.00           H  
ATOM   2777  HG  SER   180      58.068  89.849  86.614  1.00  0.00           H  
ATOM   2778  N   GLN   181      55.763  91.050  85.047  1.00  0.00           N  
ATOM   2779  CA  GLN   181      55.291  92.459  84.791  1.00  0.00           C  
ATOM   2780  C   GLN   181      56.318  93.469  84.622  1.00  0.00           C  
ATOM   2781  O   GLN   181      57.355  93.517  85.357  1.00  0.00           O  
ATOM   2782  CB  GLN   181      54.421  92.947  85.957  1.00  0.00           C  
ATOM   2783  CG  GLN   181      53.029  92.246  86.207  1.00  0.00           C  
ATOM   2784  CD  GLN   181      52.238  93.023  87.226  1.00  0.00           C  
ATOM   2785  NE2 GLN   181      51.069  92.497  87.489  1.00  0.00           N  
ATOM   2786  OE1 GLN   181      52.553  94.020  87.751  1.00  0.00           O  
ATOM   2787  H   GLN   181      56.231  90.867  85.923  1.00  0.00           H  
ATOM   2788  HA  GLN   181      54.654  92.493  83.907  1.00  0.00           H  
ATOM   2789  HB2 GLN   181      55.031  92.876  86.857  1.00  0.00           H  
ATOM   2790  HB3 GLN   181      54.196  93.976  85.675  1.00  0.00           H  
ATOM   2791  HG2 GLN   181      52.526  92.138  85.246  1.00  0.00           H  
ATOM   2792  HG3 GLN   181      53.215  91.230  86.555  1.00  0.00           H  
ATOM   2793 HE21 GLN   181      50.504  93.053  88.115  1.00  0.00           H  
ATOM   2794 HE22 GLN   181      50.702  91.645  87.091  1.00  0.00           H  
ATOM   2795  N   MET   182      55.925  94.477  83.890  1.00  0.00           N  
ATOM   2796  CA  MET   182      56.649  95.704  83.713  1.00  0.00           C  
ATOM   2797  C   MET   182      55.767  96.850  83.256  1.00  0.00           C  
ATOM   2798  O   MET   182      54.794  96.680  82.512  1.00  0.00           O  
ATOM   2799  CB  MET   182      57.727  95.410  82.600  1.00  0.00           C  
ATOM   2800  CG  MET   182      58.553  96.655  82.267  1.00  0.00           C  
ATOM   2801  SD  MET   182      59.756  96.244  80.978  1.00  0.00           S  
ATOM   2802  CE  MET   182      58.769  96.244  79.526  1.00  0.00           C  
ATOM   2803  H   MET   182      55.086  94.412  83.332  1.00  0.00           H  
ATOM   2804  HA  MET   182      57.211  95.940  84.616  1.00  0.00           H  
ATOM   2805  HB2 MET   182      58.308  94.547  82.926  1.00  0.00           H  
ATOM   2806  HB3 MET   182      57.178  95.155  81.694  1.00  0.00           H  
ATOM   2807  HG2 MET   182      58.041  97.564  81.953  1.00  0.00           H  
ATOM   2808  HG3 MET   182      59.064  96.921  83.192  1.00  0.00           H  
ATOM   2809  HE1 MET   182      57.865  95.647  79.649  1.00  0.00           H  
ATOM   2810  HE2 MET   182      58.462  97.239  79.204  1.00  0.00           H  
ATOM   2811  HE3 MET   182      59.346  95.895  78.669  1.00  0.00           H  
ATOM   2812  N   ILE   183      56.082  98.129  83.661  1.00  0.00           N  
ATOM   2813  CA  ILE   183      55.272  99.372  83.384  1.00  0.00           C  
ATOM   2814  C   ILE   183      56.052 100.422  82.719  1.00  0.00           C  
ATOM   2815  O   ILE   183      56.934 100.973  83.352  1.00  0.00           O  
ATOM   2816  CB  ILE   183      54.609  99.877  84.701  1.00  0.00           C  
ATOM   2817  CG1 ILE   183      53.757  98.831  85.268  1.00  0.00           C  
ATOM   2818  CG2 ILE   183      53.798 101.138  84.378  1.00  0.00           C  
ATOM   2819  CD1 ILE   183      53.130  99.187  86.704  1.00  0.00           C  
ATOM   2820  H   ILE   183      56.913  98.191  84.232  1.00  0.00           H  
ATOM   2821  HA  ILE   183      54.415  99.124  82.757  1.00  0.00           H  
ATOM   2822  HB  ILE   183      55.324 100.174  85.467  1.00  0.00           H  
ATOM   2823 HG12 ILE   183      52.966  98.506  84.591  1.00  0.00           H  
ATOM   2824 HG13 ILE   183      54.207  97.846  85.386  1.00  0.00           H  
ATOM   2825 HG21 ILE   183      54.513 101.960  84.343  1.00  0.00           H  
ATOM   2826 HG22 ILE   183      53.139 100.959  83.528  1.00  0.00           H  
ATOM   2827 HG23 ILE   183      53.104 101.428  85.166  1.00  0.00           H  
ATOM   2828 HD11 ILE   183      53.930  99.617  87.306  1.00  0.00           H  
ATOM   2829 HD12 ILE   183      52.244  99.794  86.516  1.00  0.00           H  
ATOM   2830 HD13 ILE   183      52.765  98.257  87.140  1.00  0.00           H  
ATOM   2831  N   LEU   184      55.712 100.925  81.537  1.00  0.00           N  
ATOM   2832  CA  LEU   184      56.169 102.071  80.803  1.00  0.00           C  
ATOM   2833  C   LEU   184      55.153 103.219  81.283  1.00  0.00           C  
ATOM   2834  O   LEU   184      53.970 103.021  81.356  1.00  0.00           O  
ATOM   2835  CB  LEU   184      56.197 101.946  79.241  1.00  0.00           C  
ATOM   2836  CG  LEU   184      56.273 103.271  78.534  1.00  0.00           C  
ATOM   2837  CD1 LEU   184      57.635 104.011  78.967  1.00  0.00           C  
ATOM   2838  CD2 LEU   184      56.338 102.962  77.021  1.00  0.00           C  
ATOM   2839  H   LEU   184      54.950 100.493  81.035  1.00  0.00           H  
ATOM   2840  HA  LEU   184      57.220 102.248  81.032  1.00  0.00           H  
ATOM   2841  HB2 LEU   184      57.024 101.263  79.052  1.00  0.00           H  
ATOM   2842  HB3 LEU   184      55.200 101.528  79.098  1.00  0.00           H  
ATOM   2843  HG  LEU   184      55.405 103.895  78.746  1.00  0.00           H  
ATOM   2844 HD11 LEU   184      57.723 104.102  80.050  1.00  0.00           H  
ATOM   2845 HD12 LEU   184      58.576 103.572  78.637  1.00  0.00           H  
ATOM   2846 HD13 LEU   184      57.632 105.050  78.635  1.00  0.00           H  
ATOM   2847 HD21 LEU   184      56.664 103.886  76.541  1.00  0.00           H  
ATOM   2848 HD22 LEU   184      57.105 102.201  76.878  1.00  0.00           H  
ATOM   2849 HD23 LEU   184      55.409 102.622  76.564  1.00  0.00           H  
ATOM   2850  N   ARG   185      55.713 104.346  81.742  1.00  0.00           N  
ATOM   2851  CA  ARG   185      54.988 105.454  82.453  1.00  0.00           C  
ATOM   2852  C   ARG   185      55.608 106.876  82.068  1.00  0.00           C  
ATOM   2853  O   ARG   185      56.851 107.031  81.933  1.00  0.00           O  
ATOM   2854  CB  ARG   185      54.996 105.279  83.995  1.00  0.00           C  
ATOM   2855  CG  ARG   185      56.366 105.077  84.618  1.00  0.00           C  
ATOM   2856  CD  ARG   185      56.295 105.090  86.164  1.00  0.00           C  
ATOM   2857  NE  ARG   185      55.250 104.158  86.787  1.00  0.00           N  
ATOM   2858  CZ  ARG   185      55.453 103.112  87.610  1.00  0.00           C  
ATOM   2859  NH1 ARG   185      56.597 102.538  87.722  1.00  0.00           N1+
ATOM   2860  NH2 ARG   185      54.488 102.614  88.314  1.00  0.00           N  
ATOM   2861  H   ARG   185      56.713 104.477  81.784  1.00  0.00           H  
ATOM   2862  HA  ARG   185      53.960 105.466  82.091  1.00  0.00           H  
ATOM   2863  HB2 ARG   185      54.596 106.159  84.499  1.00  0.00           H  
ATOM   2864  HB3 ARG   185      54.248 104.541  84.284  1.00  0.00           H  
ATOM   2865  HG2 ARG   185      56.864 104.161  84.299  1.00  0.00           H  
ATOM   2866  HG3 ARG   185      57.082 105.821  84.269  1.00  0.00           H  
ATOM   2867  HD2 ARG   185      57.312 104.990  86.545  1.00  0.00           H  
ATOM   2868  HD3 ARG   185      55.910 106.073  86.435  1.00  0.00           H  
ATOM   2869  HE  ARG   185      54.297 104.491  86.819  1.00  0.00           H  
ATOM   2870 HH11 ARG   185      57.362 102.921  87.185  1.00  0.00           H  
ATOM   2871 HH12 ARG   185      56.731 101.740  88.326  1.00  0.00           H  
ATOM   2872 HH21 ARG   185      53.559 103.005  88.251  1.00  0.00           H  
ATOM   2873 HH22 ARG   185      54.597 101.708  88.748  1.00  0.00           H  
ATOM   2874  N   THR   186      54.784 107.834  81.841  1.00  0.00           N  
ATOM   2875  CA  THR   186      55.162 109.220  81.501  1.00  0.00           C  
ATOM   2876  C   THR   186      54.254 110.252  82.194  1.00  0.00           C  
ATOM   2877  O   THR   186      53.184 109.934  82.695  1.00  0.00           O  
ATOM   2878  CB  THR   186      55.159 109.517  80.020  1.00  0.00           C  
ATOM   2879  CG2 THR   186      55.770 108.418  79.178  1.00  0.00           C  
ATOM   2880  OG1 THR   186      53.872 109.626  79.545  1.00  0.00           O  
ATOM   2881  H   THR   186      53.778 107.751  81.851  1.00  0.00           H  
ATOM   2882  HA  THR   186      56.210 109.326  81.782  1.00  0.00           H  
ATOM   2883  HB  THR   186      55.602 110.505  79.896  1.00  0.00           H  
ATOM   2884  HG1 THR   186      53.564 110.532  79.620  1.00  0.00           H  
ATOM   2885 HG21 THR   186      56.826 108.367  79.446  1.00  0.00           H  
ATOM   2886 HG22 THR   186      55.393 107.404  79.307  1.00  0.00           H  
ATOM   2887 HG23 THR   186      55.768 108.777  78.148  1.00  0.00           H  
ATOM   2888  N   LYS   187      54.715 111.554  82.285  1.00  0.00           N  
ATOM   2889  CA  LYS   187      53.831 112.635  82.619  1.00  0.00           C  
ATOM   2890  C   LYS   187      54.167 113.913  81.837  1.00  0.00           C  
ATOM   2891  O   LYS   187      55.342 114.243  81.748  1.00  0.00           O  
ATOM   2892  CB  LYS   187      53.843 112.842  84.136  1.00  0.00           C  
ATOM   2893  CG  LYS   187      52.778 113.828  84.581  1.00  0.00           C  
ATOM   2894  CD  LYS   187      52.660 113.934  86.097  1.00  0.00           C  
ATOM   2895  CE  LYS   187      51.380 114.593  86.563  1.00  0.00           C  
ATOM   2896  NZ  LYS   187      51.343 115.966  86.246  1.00  0.00           N1+
ATOM   2897  H   LYS   187      55.657 111.678  81.942  1.00  0.00           H  
ATOM   2898  HA  LYS   187      52.784 112.478  82.361  1.00  0.00           H  
ATOM   2899  HB2 LYS   187      53.656 111.872  84.596  1.00  0.00           H  
ATOM   2900  HB3 LYS   187      54.794 113.246  84.486  1.00  0.00           H  
ATOM   2901  HG2 LYS   187      53.097 114.803  84.212  1.00  0.00           H  
ATOM   2902  HG3 LYS   187      51.805 113.649  84.125  1.00  0.00           H  
ATOM   2903  HD2 LYS   187      52.697 112.943  86.550  1.00  0.00           H  
ATOM   2904  HD3 LYS   187      53.550 114.474  86.421  1.00  0.00           H  
ATOM   2905  HE2 LYS   187      50.662 114.080  85.923  1.00  0.00           H  
ATOM   2906  HE3 LYS   187      51.281 114.401  87.632  1.00  0.00           H  
ATOM   2907  HZ1 LYS   187      51.963 116.519  86.821  1.00  0.00           H  
ATOM   2908  HZ2 LYS   187      51.657 116.167  85.307  1.00  0.00           H  
ATOM   2909  HZ3 LYS   187      50.426 116.330  86.463  1.00  0.00           H  
ATOM   2910  N   GLY   188      53.147 114.645  81.265  1.00  0.00           N  
ATOM   2911  CA  GLY   188      53.396 115.813  80.473  1.00  0.00           C  
ATOM   2912  C   GLY   188      52.074 116.545  80.007  1.00  0.00           C  
ATOM   2913  O   GLY   188      51.022 116.110  80.458  1.00  0.00           O  
ATOM   2914  H   GLY   188      52.212 114.268  81.338  1.00  0.00           H  
ATOM   2915  HA2 GLY   188      53.976 116.513  81.074  1.00  0.00           H  
ATOM   2916  HA3 GLY   188      54.009 115.571  79.604  1.00  0.00           H  
ATOM   2917  N   PRO   189      52.339 117.571  79.128  1.00  0.00           N  
ATOM   2918  CA  PRO   189      51.263 118.266  78.424  1.00  0.00           C  
ATOM   2919  C   PRO   189      50.395 117.357  77.631  1.00  0.00           C  
ATOM   2920  O   PRO   189      50.682 116.151  77.526  1.00  0.00           O  
ATOM   2921  CB  PRO   189      51.913 119.270  77.464  1.00  0.00           C  
ATOM   2922  CG  PRO   189      53.352 119.523  78.094  1.00  0.00           C  
ATOM   2923  CD  PRO   189      53.602 118.163  78.811  1.00  0.00           C  
ATOM   2924  HA  PRO   189      50.639 118.862  79.091  1.00  0.00           H  
ATOM   2925  HB2 PRO   189      52.119 118.816  76.495  1.00  0.00           H  
ATOM   2926  HB3 PRO   189      51.456 120.258  77.405  1.00  0.00           H  
ATOM   2927  HG2 PRO   189      54.041 119.645  77.259  1.00  0.00           H  
ATOM   2928  HG3 PRO   189      53.432 120.335  78.817  1.00  0.00           H  
ATOM   2929  HD2 PRO   189      54.378 117.555  78.347  1.00  0.00           H  
ATOM   2930  HD3 PRO   189      54.108 118.567  79.688  1.00  0.00           H  
ATOM   2931  N   ASP   190      49.401 117.968  76.982  1.00  0.00           N  
ATOM   2932  CA  ASP   190      48.466 117.205  76.158  1.00  0.00           C  
ATOM   2933  C   ASP   190      49.045 116.468  74.994  1.00  0.00           C  
ATOM   2934  O   ASP   190      48.547 115.432  74.502  1.00  0.00           O  
ATOM   2935  CB  ASP   190      47.197 117.875  75.734  1.00  0.00           C  
ATOM   2936  CG  ASP   190      47.441 119.257  74.960  1.00  0.00           C  
ATOM   2937  OD1 ASP   190      46.474 119.946  74.695  1.00  0.00           O  
ATOM   2938  OD2 ASP   190      48.600 119.584  74.488  1.00  0.00           O1-
ATOM   2939  H   ASP   190      49.256 118.957  77.126  1.00  0.00           H  
ATOM   2940  HA  ASP   190      48.065 116.462  76.847  1.00  0.00           H  
ATOM   2941  HB2 ASP   190      46.522 117.176  75.240  1.00  0.00           H  
ATOM   2942  HB3 ASP   190      46.584 118.175  76.584  1.00  0.00           H  
ATOM   2943  N   ARG   191      50.132 117.052  74.510  1.00  0.00           N  
ATOM   2944  CA  ARG   191      50.910 116.609  73.370  1.00  0.00           C  
ATOM   2945  C   ARG   191      52.405 116.708  73.536  1.00  0.00           C  
ATOM   2946  O   ARG   191      52.846 117.414  74.388  1.00  0.00           O  
ATOM   2947  CB  ARG   191      50.382 117.425  72.172  1.00  0.00           C  
ATOM   2948  CG  ARG   191      51.007 118.760  71.924  1.00  0.00           C  
ATOM   2949  CD  ARG   191      50.144 119.825  71.133  1.00  0.00           C  
ATOM   2950  NE  ARG   191      48.931 120.227  71.812  1.00  0.00           N  
ATOM   2951  CZ  ARG   191      47.795 120.861  71.318  1.00  0.00           C  
ATOM   2952  NH1 ARG   191      47.613 121.100  70.080  1.00  0.00           N1+
ATOM   2953  NH2 ARG   191      46.850 121.076  72.126  1.00  0.00           N  
ATOM   2954  H   ARG   191      50.387 117.913  74.973  1.00  0.00           H  
ATOM   2955  HA  ARG   191      50.848 115.532  73.217  1.00  0.00           H  
ATOM   2956  HB2 ARG   191      50.474 116.840  71.256  1.00  0.00           H  
ATOM   2957  HB3 ARG   191      49.325 117.632  72.339  1.00  0.00           H  
ATOM   2958  HG2 ARG   191      51.307 119.174  72.886  1.00  0.00           H  
ATOM   2959  HG3 ARG   191      51.886 118.581  71.305  1.00  0.00           H  
ATOM   2960  HD2 ARG   191      50.734 120.733  71.003  1.00  0.00           H  
ATOM   2961  HD3 ARG   191      49.889 119.385  70.169  1.00  0.00           H  
ATOM   2962  HE  ARG   191      48.908 120.187  72.821  1.00  0.00           H  
ATOM   2963 HH11 ARG   191      48.341 120.916  69.404  1.00  0.00           H  
ATOM   2964 HH12 ARG   191      46.620 121.231  69.953  1.00  0.00           H  
ATOM   2965 HH21 ARG   191      46.892 120.987  73.131  1.00  0.00           H  
ATOM   2966 HH22 ARG   191      45.984 121.446  71.762  1.00  0.00           H  
ATOM   2967  N   LEU   192      53.257 116.234  72.622  1.00  0.00           N  
ATOM   2968  CA  LEU   192      54.662 116.804  72.448  1.00  0.00           C  
ATOM   2969  C   LEU   192      54.778 117.770  71.301  1.00  0.00           C  
ATOM   2970  O   LEU   192      54.007 117.621  70.444  1.00  0.00           O  
ATOM   2971  CB  LEU   192      55.612 115.574  72.255  1.00  0.00           C  
ATOM   2972  CG  LEU   192      55.719 114.509  73.318  1.00  0.00           C  
ATOM   2973  CD1 LEU   192      56.714 113.379  72.986  1.00  0.00           C  
ATOM   2974  CD2 LEU   192      56.237 115.091  74.628  1.00  0.00           C  
ATOM   2975  H   LEU   192      52.862 115.642  71.905  1.00  0.00           H  
ATOM   2976  HA  LEU   192      54.937 117.232  73.412  1.00  0.00           H  
ATOM   2977  HB2 LEU   192      55.334 115.025  71.356  1.00  0.00           H  
ATOM   2978  HB3 LEU   192      56.600 116.003  72.090  1.00  0.00           H  
ATOM   2979  HG  LEU   192      54.708 114.109  73.392  1.00  0.00           H  
ATOM   2980 HD11 LEU   192      56.873 112.656  73.786  1.00  0.00           H  
ATOM   2981 HD12 LEU   192      56.374 112.927  72.055  1.00  0.00           H  
ATOM   2982 HD13 LEU   192      57.715 113.809  72.940  1.00  0.00           H  
ATOM   2983 HD21 LEU   192      56.462 114.219  75.242  1.00  0.00           H  
ATOM   2984 HD22 LEU   192      57.083 115.772  74.532  1.00  0.00           H  
ATOM   2985 HD23 LEU   192      55.357 115.573  75.054  1.00  0.00           H  
ATOM   2986  N   PRO   193      55.743 118.739  71.376  1.00  0.00           N  
ATOM   2987  CA  PRO   193      56.154 119.547  70.351  1.00  0.00           C  
ATOM   2988  C   PRO   193      56.649 118.664  69.220  1.00  0.00           C  
ATOM   2989  O   PRO   193      56.835 117.411  69.308  1.00  0.00           O  
ATOM   2990  CB  PRO   193      57.272 120.452  70.910  1.00  0.00           C  
ATOM   2991  CG  PRO   193      57.860 119.607  72.034  1.00  0.00           C  
ATOM   2992  CD  PRO   193      56.601 118.893  72.520  1.00  0.00           C  
ATOM   2993  HA  PRO   193      55.336 120.202  70.054  1.00  0.00           H  
ATOM   2994  HB2 PRO   193      58.033 120.749  70.188  1.00  0.00           H  
ATOM   2995  HB3 PRO   193      56.681 121.289  71.280  1.00  0.00           H  
ATOM   2996  HG2 PRO   193      58.528 118.868  71.591  1.00  0.00           H  
ATOM   2997  HG3 PRO   193      58.398 120.332  72.644  1.00  0.00           H  
ATOM   2998  HD2 PRO   193      56.870 117.924  72.939  1.00  0.00           H  
ATOM   2999  HD3 PRO   193      56.161 119.408  73.375  1.00  0.00           H  
ATOM   3000  N   ALA   194      56.720 119.237  68.027  1.00  0.00           N  
ATOM   3001  CA  ALA   194      56.967 118.521  66.752  1.00  0.00           C  
ATOM   3002  C   ALA   194      58.497 118.279  66.576  1.00  0.00           C  
ATOM   3003  O   ALA   194      59.374 119.069  66.962  1.00  0.00           O  
ATOM   3004  CB  ALA   194      56.432 119.366  65.543  1.00  0.00           C  
ATOM   3005  H   ALA   194      56.622 120.242  68.006  1.00  0.00           H  
ATOM   3006  HA  ALA   194      56.422 117.580  66.823  1.00  0.00           H  
ATOM   3007  HB1 ALA   194      56.912 120.344  65.582  1.00  0.00           H  
ATOM   3008  HB2 ALA   194      56.661 118.909  64.581  1.00  0.00           H  
ATOM   3009  HB3 ALA   194      55.371 119.566  65.691  1.00  0.00           H  
ATOM   3010  N   GLY   195      58.730 117.138  65.877  1.00  0.00           N  
ATOM   3011  CA  GLY   195      60.033 116.514  65.666  1.00  0.00           C  
ATOM   3012  C   GLY   195      60.546 115.641  66.845  1.00  0.00           C  
ATOM   3013  O   GLY   195      61.669 115.777  67.248  1.00  0.00           O  
ATOM   3014  H   GLY   195      57.921 116.596  65.607  1.00  0.00           H  
ATOM   3015  HA2 GLY   195      60.007 115.892  64.772  1.00  0.00           H  
ATOM   3016  HA3 GLY   195      60.733 117.349  65.674  1.00  0.00           H  
ATOM   3017  N   TYR   196      59.733 114.664  67.397  1.00  0.00           N  
ATOM   3018  CA  TYR   196      60.004 113.864  68.601  1.00  0.00           C  
ATOM   3019  C   TYR   196      59.163 112.566  68.724  1.00  0.00           C  
ATOM   3020  O   TYR   196      57.980 112.533  68.881  1.00  0.00           O  
ATOM   3021  CB  TYR   196      59.729 114.792  69.766  1.00  0.00           C  
ATOM   3022  CG  TYR   196      60.775 115.811  70.111  1.00  0.00           C  
ATOM   3023  CD1 TYR   196      60.568 117.196  69.714  1.00  0.00           C  
ATOM   3024  CD2 TYR   196      62.014 115.500  70.670  1.00  0.00           C  
ATOM   3025  CE1 TYR   196      61.424 118.215  69.995  1.00  0.00           C  
ATOM   3026  CE2 TYR   196      62.994 116.517  70.885  1.00  0.00           C  
ATOM   3027  CZ  TYR   196      62.680 117.830  70.533  1.00  0.00           C  
ATOM   3028  OH  TYR   196      63.647 118.762  70.615  1.00  0.00           O  
ATOM   3029  H   TYR   196      58.859 114.479  66.925  1.00  0.00           H  
ATOM   3030  HA  TYR   196      61.022 113.481  68.517  1.00  0.00           H  
ATOM   3031  HB2 TYR   196      58.763 115.292  69.838  1.00  0.00           H  
ATOM   3032  HB3 TYR   196      59.807 114.148  70.642  1.00  0.00           H  
ATOM   3033  HD1 TYR   196      59.581 117.449  69.354  1.00  0.00           H  
ATOM   3034  HD2 TYR   196      62.199 114.462  70.902  1.00  0.00           H  
ATOM   3035  HE1 TYR   196      61.212 119.200  69.607  1.00  0.00           H  
ATOM   3036  HE2 TYR   196      63.911 116.354  71.431  1.00  0.00           H  
ATOM   3037  HH  TYR   196      64.564 118.490  70.531  1.00  0.00           H  
ATOM   3038  N   GLU   197      59.901 111.491  68.974  1.00  0.00           N  
ATOM   3039  CA  GLU   197      59.391 110.109  68.929  1.00  0.00           C  
ATOM   3040  C   GLU   197      59.668 109.313  70.247  1.00  0.00           C  
ATOM   3041  O   GLU   197      60.769 109.340  70.782  1.00  0.00           O  
ATOM   3042  CB  GLU   197      59.981 109.475  67.676  1.00  0.00           C  
ATOM   3043  CG  GLU   197      59.183 108.228  67.123  1.00  0.00           C  
ATOM   3044  CD  GLU   197      58.100 108.624  66.137  1.00  0.00           C  
ATOM   3045  OE1 GLU   197      56.881 108.632  66.438  1.00  0.00           O  
ATOM   3046  OE2 GLU   197      58.441 109.010  64.957  1.00  0.00           O1-
ATOM   3047  H   GLU   197      60.894 111.649  69.070  1.00  0.00           H  
ATOM   3048  HA  GLU   197      58.306 110.061  68.836  1.00  0.00           H  
ATOM   3049  HB2 GLU   197      60.023 110.226  66.888  1.00  0.00           H  
ATOM   3050  HB3 GLU   197      61.047 109.263  67.765  1.00  0.00           H  
ATOM   3051  HG2 GLU   197      59.936 107.568  66.692  1.00  0.00           H  
ATOM   3052  HG3 GLU   197      58.814 107.765  68.037  1.00  0.00           H  
ATOM   3053  N   ILE   198      58.758 108.446  70.662  1.00  0.00           N  
ATOM   3054  CA  ILE   198      58.974 107.410  71.746  1.00  0.00           C  
ATOM   3055  C   ILE   198      59.061 106.034  71.125  1.00  0.00           C  
ATOM   3056  O   ILE   198      58.288 105.665  70.313  1.00  0.00           O  
ATOM   3057  CB  ILE   198      57.841 107.461  72.822  1.00  0.00           C  
ATOM   3058  CG1 ILE   198      57.647 108.903  73.289  1.00  0.00           C  
ATOM   3059  CG2 ILE   198      58.207 106.541  74.045  1.00  0.00           C  
ATOM   3060  CD1 ILE   198      56.366 109.111  74.102  1.00  0.00           C  
ATOM   3061  H   ILE   198      57.876 108.433  70.169  1.00  0.00           H  
ATOM   3062  HA  ILE   198      59.895 107.651  72.276  1.00  0.00           H  
ATOM   3063  HB  ILE   198      56.948 107.071  72.335  1.00  0.00           H  
ATOM   3064 HG12 ILE   198      58.574 109.105  73.825  1.00  0.00           H  
ATOM   3065 HG13 ILE   198      57.564 109.571  72.432  1.00  0.00           H  
ATOM   3066 HG21 ILE   198      58.544 105.596  73.618  1.00  0.00           H  
ATOM   3067 HG22 ILE   198      59.055 106.994  74.559  1.00  0.00           H  
ATOM   3068 HG23 ILE   198      57.404 106.612  74.778  1.00  0.00           H  
ATOM   3069 HD11 ILE   198      56.153 110.175  74.197  1.00  0.00           H  
ATOM   3070 HD12 ILE   198      55.677 108.516  73.503  1.00  0.00           H  
ATOM   3071 HD13 ILE   198      56.525 108.590  75.046  1.00  0.00           H  
ATOM   3072  N   VAL   199      60.118 105.326  71.594  1.00  0.00           N  
ATOM   3073  CA  VAL   199      60.479 103.958  71.100  1.00  0.00           C  
ATOM   3074  C   VAL   199      61.050 103.099  72.222  1.00  0.00           C  
ATOM   3075  O   VAL   199      62.050 103.392  72.809  1.00  0.00           O  
ATOM   3076  CB  VAL   199      61.610 104.058  70.029  1.00  0.00           C  
ATOM   3077  CG1 VAL   199      62.157 102.695  69.524  1.00  0.00           C  
ATOM   3078  CG2 VAL   199      60.954 104.818  68.825  1.00  0.00           C  
ATOM   3079  H   VAL   199      60.815 105.859  72.095  1.00  0.00           H  
ATOM   3080  HA  VAL   199      59.553 103.475  70.789  1.00  0.00           H  
ATOM   3081  HB  VAL   199      62.444 104.624  70.445  1.00  0.00           H  
ATOM   3082 HG11 VAL   199      61.369 102.014  69.203  1.00  0.00           H  
ATOM   3083 HG12 VAL   199      62.871 102.958  68.743  1.00  0.00           H  
ATOM   3084 HG13 VAL   199      62.723 102.158  70.285  1.00  0.00           H  
ATOM   3085 HG21 VAL   199      60.060 104.245  68.579  1.00  0.00           H  
ATOM   3086 HG22 VAL   199      60.732 105.863  69.043  1.00  0.00           H  
ATOM   3087 HG23 VAL   199      61.673 104.755  68.009  1.00  0.00           H  
ATOM   3088  N   LEU   200      60.409 101.897  72.445  1.00  0.00           N  
ATOM   3089  CA  LEU   200      60.862 100.769  73.254  1.00  0.00           C  
ATOM   3090  C   LEU   200      61.789 100.007  72.335  1.00  0.00           C  
ATOM   3091  O   LEU   200      61.510  99.835  71.152  1.00  0.00           O  
ATOM   3092  CB  LEU   200      59.634  99.940  73.768  1.00  0.00           C  
ATOM   3093  CG  LEU   200      59.808  99.150  75.044  1.00  0.00           C  
ATOM   3094  CD1 LEU   200      59.994  99.950  76.324  1.00  0.00           C  
ATOM   3095  CD2 LEU   200      58.532  98.250  75.099  1.00  0.00           C  
ATOM   3096  H   LEU   200      59.782 101.662  71.688  1.00  0.00           H  
ATOM   3097  HA  LEU   200      61.440 101.035  74.140  1.00  0.00           H  
ATOM   3098  HB2 LEU   200      58.774 100.593  73.916  1.00  0.00           H  
ATOM   3099  HB3 LEU   200      59.557  99.238  72.938  1.00  0.00           H  
ATOM   3100  HG  LEU   200      60.642  98.449  75.026  1.00  0.00           H  
ATOM   3101 HD11 LEU   200      60.949 100.470  76.251  1.00  0.00           H  
ATOM   3102 HD12 LEU   200      59.335 100.815  76.399  1.00  0.00           H  
ATOM   3103 HD13 LEU   200      59.780  99.433  77.259  1.00  0.00           H  
ATOM   3104 HD21 LEU   200      58.548  97.647  76.007  1.00  0.00           H  
ATOM   3105 HD22 LEU   200      57.583  98.759  74.929  1.00  0.00           H  
ATOM   3106 HD23 LEU   200      58.564  97.598  74.226  1.00  0.00           H  
ATOM   3107  N   TYR   201      62.900  99.391  72.844  1.00  0.00           N  
ATOM   3108  CA  TYR   201      63.799  98.569  72.079  1.00  0.00           C  
ATOM   3109  C   TYR   201      64.358  97.324  72.878  1.00  0.00           C  
ATOM   3110  O   TYR   201      64.409  97.372  74.085  1.00  0.00           O  
ATOM   3111  CB  TYR   201      64.838  99.452  71.266  1.00  0.00           C  
ATOM   3112  CG  TYR   201      66.123  99.969  72.019  1.00  0.00           C  
ATOM   3113  CD1 TYR   201      67.315  99.210  72.051  1.00  0.00           C  
ATOM   3114  CD2 TYR   201      66.065 101.198  72.735  1.00  0.00           C  
ATOM   3115  CE1 TYR   201      68.434  99.759  72.626  1.00  0.00           C  
ATOM   3116  CE2 TYR   201      67.222 101.767  73.422  1.00  0.00           C  
ATOM   3117  CZ  TYR   201      68.405 101.032  73.296  1.00  0.00           C  
ATOM   3118  OH  TYR   201      69.497 101.626  73.835  1.00  0.00           O  
ATOM   3119  H   TYR   201      63.011  99.395  73.848  1.00  0.00           H  
ATOM   3120  HA  TYR   201      63.216  98.119  71.276  1.00  0.00           H  
ATOM   3121  HB2 TYR   201      65.108  98.864  70.389  1.00  0.00           H  
ATOM   3122  HB3 TYR   201      64.320 100.299  70.816  1.00  0.00           H  
ATOM   3123  HD1 TYR   201      67.295  98.280  71.502  1.00  0.00           H  
ATOM   3124  HD2 TYR   201      65.141 101.752  72.664  1.00  0.00           H  
ATOM   3125  HE1 TYR   201      69.371  99.227  72.549  1.00  0.00           H  
ATOM   3126  HE2 TYR   201      67.124 102.773  73.804  1.00  0.00           H  
ATOM   3127  HH  TYR   201      69.559 102.521  73.495  1.00  0.00           H  
ATOM   3128  N   ILE   202      64.894  96.314  72.127  1.00  0.00           N  
ATOM   3129  CA  ILE   202      65.661  95.163  72.573  1.00  0.00           C  
ATOM   3130  C   ILE   202      66.905  94.895  71.726  1.00  0.00           C  
ATOM   3131  O   ILE   202      66.788  94.939  70.499  1.00  0.00           O  
ATOM   3132  CB  ILE   202      64.788  93.921  72.751  1.00  0.00           C  
ATOM   3133  CG1 ILE   202      65.530  92.700  73.415  1.00  0.00           C  
ATOM   3134  CG2 ILE   202      64.142  93.356  71.437  1.00  0.00           C  
ATOM   3135  CD1 ILE   202      64.697  91.799  74.344  1.00  0.00           C  
ATOM   3136  H   ILE   202      64.724  96.300  71.132  1.00  0.00           H  
ATOM   3137  HA  ILE   202      66.015  95.444  73.565  1.00  0.00           H  
ATOM   3138  HB  ILE   202      63.960  94.105  73.435  1.00  0.00           H  
ATOM   3139 HG12 ILE   202      66.146  92.187  72.676  1.00  0.00           H  
ATOM   3140 HG13 ILE   202      66.310  93.055  74.087  1.00  0.00           H  
ATOM   3141 HG21 ILE   202      63.474  92.526  71.669  1.00  0.00           H  
ATOM   3142 HG22 ILE   202      63.498  94.086  70.947  1.00  0.00           H  
ATOM   3143 HG23 ILE   202      64.982  93.098  70.792  1.00  0.00           H  
ATOM   3144 HD11 ILE   202      64.377  92.295  75.261  1.00  0.00           H  
ATOM   3145 HD12 ILE   202      63.787  91.563  73.792  1.00  0.00           H  
ATOM   3146 HD13 ILE   202      65.180  90.848  74.567  1.00  0.00           H  
ATOM   3147  N   SER   203      68.034  94.775  72.375  1.00  0.00           N  
ATOM   3148  CA  SER   203      69.225  94.503  71.603  1.00  0.00           C  
ATOM   3149  C   SER   203      69.206  93.046  71.033  1.00  0.00           C  
ATOM   3150  O   SER   203      68.428  92.214  71.526  1.00  0.00           O  
ATOM   3151  CB  SER   203      70.464  94.704  72.534  1.00  0.00           C  
ATOM   3152  OG  SER   203      70.587  93.555  73.357  1.00  0.00           O  
ATOM   3153  H   SER   203      68.072  94.977  73.364  1.00  0.00           H  
ATOM   3154  HA  SER   203      69.227  95.285  70.843  1.00  0.00           H  
ATOM   3155  HB2 SER   203      71.358  94.933  71.954  1.00  0.00           H  
ATOM   3156  HB3 SER   203      70.277  95.567  73.173  1.00  0.00           H  
ATOM   3157  HG  SER   203      70.005  93.776  74.087  1.00  0.00           H  
ATOM   3158  N   MET   204      70.090  92.700  70.084  1.00  0.00           N  
ATOM   3159  CA  MET   204      70.169  91.295  69.555  1.00  0.00           C  
ATOM   3160  C   MET   204      70.632  90.257  70.555  1.00  0.00           C  
ATOM   3161  O   MET   204      70.491  89.041  70.309  1.00  0.00           O  
ATOM   3162  CB  MET   204      71.032  91.447  68.295  1.00  0.00           C  
ATOM   3163  CG  MET   204      70.265  92.042  67.055  1.00  0.00           C  
ATOM   3164  SD  MET   204      71.266  92.110  65.553  1.00  0.00           S  
ATOM   3165  CE  MET   204      71.385  90.384  65.030  1.00  0.00           C  
ATOM   3166  H   MET   204      70.871  93.338  70.041  1.00  0.00           H  
ATOM   3167  HA  MET   204      69.156  91.078  69.218  1.00  0.00           H  
ATOM   3168  HB2 MET   204      71.887  92.023  68.649  1.00  0.00           H  
ATOM   3169  HB3 MET   204      71.363  90.437  68.055  1.00  0.00           H  
ATOM   3170  HG2 MET   204      69.400  91.396  66.905  1.00  0.00           H  
ATOM   3171  HG3 MET   204      69.972  93.051  67.348  1.00  0.00           H  
ATOM   3172  HE1 MET   204      70.409  90.111  64.628  1.00  0.00           H  
ATOM   3173  HE2 MET   204      72.155  90.335  64.260  1.00  0.00           H  
ATOM   3174  HE3 MET   204      71.758  89.760  65.843  1.00  0.00           H  
ATOM   3175  N   SER   205      71.291  90.646  71.624  1.00  0.00           N  
ATOM   3176  CA  SER   205      71.770  89.665  72.647  1.00  0.00           C  
ATOM   3177  C   SER   205      70.674  89.126  73.522  1.00  0.00           C  
ATOM   3178  O   SER   205      70.652  87.960  73.959  1.00  0.00           O  
ATOM   3179  CB  SER   205      72.871  90.294  73.450  1.00  0.00           C  
ATOM   3180  OG  SER   205      73.928  90.751  72.674  1.00  0.00           O  
ATOM   3181  H   SER   205      71.309  91.620  71.891  1.00  0.00           H  
ATOM   3182  HA  SER   205      72.235  88.781  72.210  1.00  0.00           H  
ATOM   3183  HB2 SER   205      72.469  91.158  73.979  1.00  0.00           H  
ATOM   3184  HB3 SER   205      73.183  89.580  74.212  1.00  0.00           H  
ATOM   3185  HG  SER   205      74.519  90.000  72.576  1.00  0.00           H  
ATOM   3186  N   ASP   206      69.736  90.031  73.815  1.00  0.00           N  
ATOM   3187  CA  ASP   206      68.526  89.737  74.579  1.00  0.00           C  
ATOM   3188  C   ASP   206      67.322  89.320  73.794  1.00  0.00           C  
ATOM   3189  O   ASP   206      66.421  88.662  74.281  1.00  0.00           O  
ATOM   3190  CB  ASP   206      68.262  90.973  75.434  1.00  0.00           C  
ATOM   3191  CG  ASP   206      69.482  91.235  76.307  1.00  0.00           C  
ATOM   3192  OD1 ASP   206      69.713  92.361  76.724  1.00  0.00           O  
ATOM   3193  OD2 ASP   206      70.127  90.268  76.819  1.00  0.00           O1-
ATOM   3194  H   ASP   206      69.747  90.888  73.282  1.00  0.00           H  
ATOM   3195  HA  ASP   206      68.750  88.898  75.238  1.00  0.00           H  
ATOM   3196  HB2 ASP   206      67.905  91.816  74.842  1.00  0.00           H  
ATOM   3197  HB3 ASP   206      67.469  90.638  76.102  1.00  0.00           H  
ATOM   3198  N   SER   207      67.259  89.606  72.432  1.00  0.00           N  
ATOM   3199  CA  SER   207      66.076  89.343  71.585  1.00  0.00           C  
ATOM   3200  C   SER   207      65.675  87.918  71.416  1.00  0.00           C  
ATOM   3201  O   SER   207      64.540  87.661  71.083  1.00  0.00           O  
ATOM   3202  CB  SER   207      66.098  89.983  70.153  1.00  0.00           C  
ATOM   3203  OG  SER   207      67.257  89.521  69.489  1.00  0.00           O  
ATOM   3204  H   SER   207      68.015  90.183  72.093  1.00  0.00           H  
ATOM   3205  HA  SER   207      65.228  89.913  71.962  1.00  0.00           H  
ATOM   3206  HB2 SER   207      65.124  89.863  69.679  1.00  0.00           H  
ATOM   3207  HB3 SER   207      66.268  91.051  70.289  1.00  0.00           H  
ATOM   3208  HG  SER   207      67.045  89.788  68.591  1.00  0.00           H  
ATOM   3209  N   ASP   208      66.603  86.935  71.544  1.00  0.00           N  
ATOM   3210  CA  ASP   208      66.385  85.570  71.565  1.00  0.00           C  
ATOM   3211  C   ASP   208      66.186  85.011  73.010  1.00  0.00           C  
ATOM   3212  O   ASP   208      65.786  83.838  73.141  1.00  0.00           O  
ATOM   3213  CB  ASP   208      67.424  84.851  70.731  1.00  0.00           C  
ATOM   3214  CG  ASP   208      68.849  84.768  71.227  1.00  0.00           C  
ATOM   3215  OD1 ASP   208      69.109  85.339  72.256  1.00  0.00           O  
ATOM   3216  OD2 ASP   208      69.801  84.140  70.664  1.00  0.00           O1-
ATOM   3217  H   ASP   208      67.553  87.191  71.773  1.00  0.00           H  
ATOM   3218  HA  ASP   208      65.417  85.303  71.141  1.00  0.00           H  
ATOM   3219  HB2 ASP   208      67.040  83.831  70.748  1.00  0.00           H  
ATOM   3220  HB3 ASP   208      67.400  85.160  69.686  1.00  0.00           H  
ATOM   3221  N   LYS   209      66.412  85.746  74.090  1.00  0.00           N  
ATOM   3222  CA  LYS   209      66.241  85.347  75.531  1.00  0.00           C  
ATOM   3223  C   LYS   209      64.892  85.704  76.129  1.00  0.00           C  
ATOM   3224  O   LYS   209      64.421  84.885  76.949  1.00  0.00           O  
ATOM   3225  CB  LYS   209      67.367  86.017  76.271  1.00  0.00           C  
ATOM   3226  CG  LYS   209      68.778  85.770  75.791  1.00  0.00           C  
ATOM   3227  CD  LYS   209      69.256  84.337  75.657  1.00  0.00           C  
ATOM   3228  CE  LYS   209      70.762  84.406  75.348  1.00  0.00           C  
ATOM   3229  NZ  LYS   209      71.044  84.954  74.030  1.00  0.00           N1+
ATOM   3230  H   LYS   209      66.786  86.663  73.894  1.00  0.00           H  
ATOM   3231  HA  LYS   209      66.338  84.263  75.599  1.00  0.00           H  
ATOM   3232  HB2 LYS   209      67.246  87.101  76.268  1.00  0.00           H  
ATOM   3233  HB3 LYS   209      67.188  85.751  77.313  1.00  0.00           H  
ATOM   3234  HG2 LYS   209      68.778  86.200  74.789  1.00  0.00           H  
ATOM   3235  HG3 LYS   209      69.403  86.303  76.507  1.00  0.00           H  
ATOM   3236  HD2 LYS   209      69.015  83.764  76.552  1.00  0.00           H  
ATOM   3237  HD3 LYS   209      68.806  83.891  74.770  1.00  0.00           H  
ATOM   3238  HE2 LYS   209      71.389  84.883  76.101  1.00  0.00           H  
ATOM   3239  HE3 LYS   209      71.132  83.382  75.289  1.00  0.00           H  
ATOM   3240  HZ1 LYS   209      70.698  85.902  73.996  1.00  0.00           H  
ATOM   3241  HZ2 LYS   209      72.035  84.828  73.881  1.00  0.00           H  
ATOM   3242  HZ3 LYS   209      70.574  84.495  73.262  1.00  0.00           H  
ATOM   3243  N   VAL   210      64.208  86.717  75.670  1.00  0.00           N  
ATOM   3244  CA  VAL   210      62.825  87.173  76.183  1.00  0.00           C  
ATOM   3245  C   VAL   210      61.892  87.528  75.079  1.00  0.00           C  
ATOM   3246  O   VAL   210      62.335  87.815  73.985  1.00  0.00           O  
ATOM   3247  CB  VAL   210      62.850  88.346  77.234  1.00  0.00           C  
ATOM   3248  CG1 VAL   210      63.491  87.896  78.561  1.00  0.00           C  
ATOM   3249  CG2 VAL   210      63.640  89.584  76.791  1.00  0.00           C  
ATOM   3250  H   VAL   210      64.522  87.314  74.919  1.00  0.00           H  
ATOM   3251  HA  VAL   210      62.387  86.268  76.603  1.00  0.00           H  
ATOM   3252  HB  VAL   210      61.867  88.732  77.502  1.00  0.00           H  
ATOM   3253 HG11 VAL   210      62.849  87.214  79.118  1.00  0.00           H  
ATOM   3254 HG12 VAL   210      64.415  87.367  78.327  1.00  0.00           H  
ATOM   3255 HG13 VAL   210      63.759  88.759  79.170  1.00  0.00           H  
ATOM   3256 HG21 VAL   210      63.545  90.402  77.506  1.00  0.00           H  
ATOM   3257 HG22 VAL   210      64.673  89.307  76.582  1.00  0.00           H  
ATOM   3258 HG23 VAL   210      63.170  89.865  75.849  1.00  0.00           H  
ATOM   3259  N   GLY   211      60.586  87.483  75.372  1.00  0.00           N  
ATOM   3260  CA  GLY   211      59.608  88.147  74.543  1.00  0.00           C  
ATOM   3261  C   GLY   211      58.743  89.125  75.402  1.00  0.00           C  
ATOM   3262  O   GLY   211      58.530  88.847  76.552  1.00  0.00           O  
ATOM   3263  H   GLY   211      60.270  87.083  76.244  1.00  0.00           H  
ATOM   3264  HA2 GLY   211      60.047  88.745  73.745  1.00  0.00           H  
ATOM   3265  HA3 GLY   211      59.076  87.404  73.949  1.00  0.00           H  
ATOM   3266  N   VAL   212      58.440  90.228  74.779  1.00  0.00           N  
ATOM   3267  CA  VAL   212      57.527  91.248  75.370  1.00  0.00           C  
ATOM   3268  C   VAL   212      56.167  91.224  74.682  1.00  0.00           C  
ATOM   3269  O   VAL   212      56.066  91.304  73.458  1.00  0.00           O  
ATOM   3270  CB  VAL   212      58.187  92.631  75.333  1.00  0.00           C  
ATOM   3271  CG1 VAL   212      57.311  93.885  75.885  1.00  0.00           C  
ATOM   3272  CG2 VAL   212      59.567  92.624  76.048  1.00  0.00           C  
ATOM   3273  H   VAL   212      58.868  90.328  73.870  1.00  0.00           H  
ATOM   3274  HA  VAL   212      57.383  90.935  76.405  1.00  0.00           H  
ATOM   3275  HB  VAL   212      58.384  92.842  74.282  1.00  0.00           H  
ATOM   3276 HG11 VAL   212      57.785  94.854  75.726  1.00  0.00           H  
ATOM   3277 HG12 VAL   212      56.315  93.934  75.446  1.00  0.00           H  
ATOM   3278 HG13 VAL   212      57.162  93.710  76.950  1.00  0.00           H  
ATOM   3279 HG21 VAL   212      60.226  91.946  75.505  1.00  0.00           H  
ATOM   3280 HG22 VAL   212      59.953  93.643  76.010  1.00  0.00           H  
ATOM   3281 HG23 VAL   212      59.435  92.395  77.105  1.00  0.00           H  
ATOM   3282  N   PHE   213      55.114  91.343  75.442  1.00  0.00           N  
ATOM   3283  CA  PHE   213      53.694  91.136  75.066  1.00  0.00           C  
ATOM   3284  C   PHE   213      52.775  92.238  75.718  1.00  0.00           C  
ATOM   3285  O   PHE   213      53.187  93.006  76.605  1.00  0.00           O  
ATOM   3286  CB  PHE   213      53.169  89.727  75.564  1.00  0.00           C  
ATOM   3287  CG  PHE   213      53.891  88.620  74.827  1.00  0.00           C  
ATOM   3288  CD1 PHE   213      53.355  88.048  73.707  1.00  0.00           C  
ATOM   3289  CD2 PHE   213      55.237  88.218  75.236  1.00  0.00           C  
ATOM   3290  CE1 PHE   213      54.070  87.019  72.948  1.00  0.00           C  
ATOM   3291  CE2 PHE   213      55.905  87.221  74.503  1.00  0.00           C  
ATOM   3292  CZ  PHE   213      55.324  86.691  73.390  1.00  0.00           C  
ATOM   3293  H   PHE   213      55.323  91.457  76.424  1.00  0.00           H  
ATOM   3294  HA  PHE   213      53.656  91.156  73.977  1.00  0.00           H  
ATOM   3295  HB2 PHE   213      53.330  89.586  76.632  1.00  0.00           H  
ATOM   3296  HB3 PHE   213      52.143  89.633  75.210  1.00  0.00           H  
ATOM   3297  HD1 PHE   213      52.387  88.398  73.380  1.00  0.00           H  
ATOM   3298  HD2 PHE   213      55.724  88.754  76.037  1.00  0.00           H  
ATOM   3299  HE1 PHE   213      53.711  86.670  71.990  1.00  0.00           H  
ATOM   3300  HE2 PHE   213      56.931  86.964  74.722  1.00  0.00           H  
ATOM   3301  HZ  PHE   213      55.876  85.935  72.851  1.00  0.00           H  
ATOM   3302  N   TYR   214      51.598  92.326  75.098  1.00  0.00           N  
ATOM   3303  CA  TYR   214      50.525  93.156  75.559  1.00  0.00           C  
ATOM   3304  C   TYR   214      49.056  92.661  75.321  1.00  0.00           C  
ATOM   3305  O   TYR   214      48.900  91.756  74.511  1.00  0.00           O  
ATOM   3306  CB  TYR   214      50.734  94.538  74.859  1.00  0.00           C  
ATOM   3307  CG  TYR   214      49.629  95.633  74.817  1.00  0.00           C  
ATOM   3308  CD1 TYR   214      49.370  96.497  75.938  1.00  0.00           C  
ATOM   3309  CD2 TYR   214      48.772  95.749  73.724  1.00  0.00           C  
ATOM   3310  CE1 TYR   214      48.322  97.412  75.960  1.00  0.00           C  
ATOM   3311  CE2 TYR   214      47.635  96.752  73.745  1.00  0.00           C  
ATOM   3312  CZ  TYR   214      47.440  97.557  74.928  1.00  0.00           C  
ATOM   3313  OH  TYR   214      46.509  98.543  74.810  1.00  0.00           O  
ATOM   3314  H   TYR   214      51.324  91.728  74.332  1.00  0.00           H  
ATOM   3315  HA  TYR   214      50.641  93.283  76.635  1.00  0.00           H  
ATOM   3316  HB2 TYR   214      51.642  94.999  75.248  1.00  0.00           H  
ATOM   3317  HB3 TYR   214      50.806  94.303  73.797  1.00  0.00           H  
ATOM   3318  HD1 TYR   214      50.097  96.466  76.736  1.00  0.00           H  
ATOM   3319  HD2 TYR   214      48.924  95.097  72.877  1.00  0.00           H  
ATOM   3320  HE1 TYR   214      48.118  97.991  76.849  1.00  0.00           H  
ATOM   3321  HE2 TYR   214      46.868  96.689  72.988  1.00  0.00           H  
ATOM   3322  HH  TYR   214      45.865  98.314  74.136  1.00  0.00           H  
ATOM   3323  N   VAL   215      48.119  93.214  76.026  1.00  0.00           N  
ATOM   3324  CA  VAL   215      46.706  92.810  76.154  1.00  0.00           C  
ATOM   3325  C   VAL   215      45.706  93.998  75.944  1.00  0.00           C  
ATOM   3326  O   VAL   215      45.622  94.847  76.810  1.00  0.00           O  
ATOM   3327  CB  VAL   215      46.425  92.169  77.513  1.00  0.00           C  
ATOM   3328  CG1 VAL   215      44.971  91.716  77.548  1.00  0.00           C  
ATOM   3329  CG2 VAL   215      47.288  90.916  77.800  1.00  0.00           C  
ATOM   3330  H   VAL   215      48.405  93.933  76.675  1.00  0.00           H  
ATOM   3331  HA  VAL   215      46.444  92.091  75.378  1.00  0.00           H  
ATOM   3332  HB  VAL   215      46.615  92.869  78.327  1.00  0.00           H  
ATOM   3333 HG11 VAL   215      44.697  91.242  78.491  1.00  0.00           H  
ATOM   3334 HG12 VAL   215      44.315  92.586  77.506  1.00  0.00           H  
ATOM   3335 HG13 VAL   215      44.781  90.950  76.797  1.00  0.00           H  
ATOM   3336 HG21 VAL   215      48.355  91.134  77.758  1.00  0.00           H  
ATOM   3337 HG22 VAL   215      46.880  90.429  78.686  1.00  0.00           H  
ATOM   3338 HG23 VAL   215      47.190  90.308  76.901  1.00  0.00           H  
ATOM   3339  N   GLU   216      45.264  94.223  74.651  1.00  0.00           N  
ATOM   3340  CA  GLU   216      44.168  95.218  74.290  1.00  0.00           C  
ATOM   3341  C   GLU   216      42.777  94.885  74.980  1.00  0.00           C  
ATOM   3342  O   GLU   216      42.381  93.728  74.855  1.00  0.00           O  
ATOM   3343  CB  GLU   216      43.971  95.250  72.791  1.00  0.00           C  
ATOM   3344  CG  GLU   216      43.191  96.484  72.312  1.00  0.00           C  
ATOM   3345  CD  GLU   216      44.045  97.701  71.930  1.00  0.00           C  
ATOM   3346  OE1 GLU   216      44.667  98.291  72.819  1.00  0.00           O  
ATOM   3347  OE2 GLU   216      44.078  98.121  70.772  1.00  0.00           O1-
ATOM   3348  H   GLU   216      45.426  93.426  74.051  1.00  0.00           H  
ATOM   3349  HA  GLU   216      44.545  96.206  74.557  1.00  0.00           H  
ATOM   3350  HB2 GLU   216      44.951  95.228  72.313  1.00  0.00           H  
ATOM   3351  HB3 GLU   216      43.306  94.418  72.559  1.00  0.00           H  
ATOM   3352  HG2 GLU   216      42.850  96.224  71.310  1.00  0.00           H  
ATOM   3353  HG3 GLU   216      42.263  96.669  72.855  1.00  0.00           H  
ATOM   3354  N   ASN   217      42.152  95.884  75.639  1.00  0.00           N  
ATOM   3355  CA  ASN   217      40.898  95.808  76.370  1.00  0.00           C  
ATOM   3356  C   ASN   217      40.628  94.514  77.223  1.00  0.00           C  
ATOM   3357  O   ASN   217      39.939  93.611  76.713  1.00  0.00           O  
ATOM   3358  CB  ASN   217      39.777  96.131  75.332  1.00  0.00           C  
ATOM   3359  CG  ASN   217      38.454  96.307  75.913  1.00  0.00           C  
ATOM   3360  ND2 ASN   217      37.430  96.168  75.082  1.00  0.00           N  
ATOM   3361  OD1 ASN   217      38.320  96.534  77.074  1.00  0.00           O  
ATOM   3362  H   ASN   217      42.574  96.801  75.615  1.00  0.00           H  
ATOM   3363  HA  ASN   217      40.923  96.639  77.074  1.00  0.00           H  
ATOM   3364  HB2 ASN   217      39.979  97.122  74.927  1.00  0.00           H  
ATOM   3365  HB3 ASN   217      39.746  95.362  74.560  1.00  0.00           H  
ATOM   3366 HD21 ASN   217      36.509  96.510  75.318  1.00  0.00           H  
ATOM   3367 HD22 ASN   217      37.658  96.034  74.107  1.00  0.00           H  
ATOM   3368  N   PRO   218      41.332  94.337  78.323  1.00  0.00           N  
ATOM   3369  CA  PRO   218      41.305  93.054  79.019  1.00  0.00           C  
ATOM   3370  C   PRO   218      39.906  92.594  79.459  1.00  0.00           C  
ATOM   3371  O   PRO   218      38.979  93.452  79.665  1.00  0.00           O  
ATOM   3372  CB  PRO   218      42.218  93.175  80.206  1.00  0.00           C  
ATOM   3373  CG  PRO   218      43.117  94.424  79.964  1.00  0.00           C  
ATOM   3374  CD  PRO   218      42.153  95.282  79.113  1.00  0.00           C  
ATOM   3375  HA  PRO   218      41.793  92.356  78.339  1.00  0.00           H  
ATOM   3376  HB2 PRO   218      41.588  93.460  81.048  1.00  0.00           H  
ATOM   3377  HB3 PRO   218      42.770  92.259  80.418  1.00  0.00           H  
ATOM   3378  HG2 PRO   218      43.326  94.858  80.942  1.00  0.00           H  
ATOM   3379  HG3 PRO   218      44.075  94.133  79.533  1.00  0.00           H  
ATOM   3380  HD2 PRO   218      41.463  95.735  79.825  1.00  0.00           H  
ATOM   3381  HD3 PRO   218      42.720  95.971  78.487  1.00  0.00           H  
ATOM   3382  N   ALA   219      39.736  91.283  79.514  1.00  0.00           N  
ATOM   3383  CA  ALA   219      38.528  90.436  79.862  1.00  0.00           C  
ATOM   3384  C   ALA   219      37.442  90.424  78.737  1.00  0.00           C  
ATOM   3385  O   ALA   219      37.058  89.350  78.289  1.00  0.00           O  
ATOM   3386  CB  ALA   219      38.040  90.804  81.262  1.00  0.00           C  
ATOM   3387  H   ALA   219      40.575  90.742  79.360  1.00  0.00           H  
ATOM   3388  HA  ALA   219      38.877  89.407  79.950  1.00  0.00           H  
ATOM   3389  HB1 ALA   219      37.451  89.960  81.623  1.00  0.00           H  
ATOM   3390  HB2 ALA   219      38.877  90.895  81.955  1.00  0.00           H  
ATOM   3391  HB3 ALA   219      37.446  91.717  81.241  1.00  0.00           H  
ATOM   3392  N   ALA   220      37.145  91.634  78.229  1.00  0.00           N  
ATOM   3393  CA  ALA   220      35.998  91.870  77.380  1.00  0.00           C  
ATOM   3394  C   ALA   220      36.435  91.775  75.844  1.00  0.00           C  
ATOM   3395  O   ALA   220      35.544  91.584  74.989  1.00  0.00           O  
ATOM   3396  CB  ALA   220      35.545  93.234  77.750  1.00  0.00           C  
ATOM   3397  H   ALA   220      37.457  92.380  78.835  1.00  0.00           H  
ATOM   3398  HA  ALA   220      35.202  91.142  77.534  1.00  0.00           H  
ATOM   3399  HB1 ALA   220      35.393  93.403  78.816  1.00  0.00           H  
ATOM   3400  HB2 ALA   220      36.238  94.026  77.464  1.00  0.00           H  
ATOM   3401  HB3 ALA   220      34.555  93.273  77.297  1.00  0.00           H  
ATOM   3402  N   GLY   221      37.698  91.863  75.577  1.00  0.00           N  
ATOM   3403  CA  GLY   221      38.377  91.721  74.276  1.00  0.00           C  
ATOM   3404  C   GLY   221      39.597  90.778  74.396  1.00  0.00           C  
ATOM   3405  O   GLY   221      39.637  89.748  73.754  1.00  0.00           O  
ATOM   3406  H   GLY   221      38.320  92.070  76.347  1.00  0.00           H  
ATOM   3407  HA2 GLY   221      37.685  91.316  73.538  1.00  0.00           H  
ATOM   3408  HA3 GLY   221      38.640  92.731  73.960  1.00  0.00           H  
ATOM   3409  N   GLN   222      40.532  91.092  75.296  1.00  0.00           N  
ATOM   3410  CA  GLN   222      41.689  90.222  75.677  1.00  0.00           C  
ATOM   3411  C   GLN   222      42.737  89.832  74.672  1.00  0.00           C  
ATOM   3412  O   GLN   222      43.439  88.860  74.833  1.00  0.00           O  
ATOM   3413  CB  GLN   222      41.054  89.039  76.536  1.00  0.00           C  
ATOM   3414  CG  GLN   222      41.921  88.200  77.487  1.00  0.00           C  
ATOM   3415  CD  GLN   222      42.604  89.014  78.558  1.00  0.00           C  
ATOM   3416  NE2 GLN   222      43.804  88.743  78.914  1.00  0.00           N  
ATOM   3417  OE1 GLN   222      42.074  89.921  79.177  1.00  0.00           O  
ATOM   3418  H   GLN   222      40.501  92.015  75.705  1.00  0.00           H  
ATOM   3419  HA  GLN   222      42.336  90.751  76.376  1.00  0.00           H  
ATOM   3420  HB2 GLN   222      40.247  89.418  77.163  1.00  0.00           H  
ATOM   3421  HB3 GLN   222      40.500  88.348  75.901  1.00  0.00           H  
ATOM   3422  HG2 GLN   222      41.231  87.472  77.915  1.00  0.00           H  
ATOM   3423  HG3 GLN   222      42.750  87.747  76.945  1.00  0.00           H  
ATOM   3424 HE21 GLN   222      44.161  89.235  79.721  1.00  0.00           H  
ATOM   3425 HE22 GLN   222      44.317  88.041  78.399  1.00  0.00           H  
ATOM   3426  N   ARG   223      42.800  90.534  73.523  1.00  0.00           N  
ATOM   3427  CA  ARG   223      43.572  90.108  72.377  1.00  0.00           C  
ATOM   3428  C   ARG   223      45.085  90.280  72.700  1.00  0.00           C  
ATOM   3429  O   ARG   223      45.596  91.342  73.092  1.00  0.00           O  
ATOM   3430  CB  ARG   223      43.045  90.831  71.171  1.00  0.00           C  
ATOM   3431  CG  ARG   223      43.714  90.372  69.867  1.00  0.00           C  
ATOM   3432  CD  ARG   223      42.990  90.859  68.619  1.00  0.00           C  
ATOM   3433  NE  ARG   223      43.644  90.311  67.413  1.00  0.00           N  
ATOM   3434  CZ  ARG   223      43.373  89.229  66.807  1.00  0.00           C  
ATOM   3435  NH1 ARG   223      42.439  88.354  67.154  1.00  0.00           N1+
ATOM   3436  NH2 ARG   223      43.872  89.032  65.663  1.00  0.00           N  
ATOM   3437  H   ARG   223      42.155  91.279  73.299  1.00  0.00           H  
ATOM   3438  HA  ARG   223      43.476  89.032  72.230  1.00  0.00           H  
ATOM   3439  HB2 ARG   223      41.982  90.597  71.103  1.00  0.00           H  
ATOM   3440  HB3 ARG   223      43.145  91.914  71.241  1.00  0.00           H  
ATOM   3441  HG2 ARG   223      44.694  90.837  69.765  1.00  0.00           H  
ATOM   3442  HG3 ARG   223      43.877  89.306  69.708  1.00  0.00           H  
ATOM   3443  HD2 ARG   223      41.939  90.585  68.705  1.00  0.00           H  
ATOM   3444  HD3 ARG   223      43.223  91.920  68.703  1.00  0.00           H  
ATOM   3445  HE  ARG   223      44.452  90.805  67.062  1.00  0.00           H  
ATOM   3446 HH11 ARG   223      42.039  88.451  68.076  1.00  0.00           H  
ATOM   3447 HH12 ARG   223      42.153  87.591  66.557  1.00  0.00           H  
ATOM   3448 HH21 ARG   223      44.439  89.745  65.226  1.00  0.00           H  
ATOM   3449 HH22 ARG   223      43.469  88.262  65.149  1.00  0.00           H  
ATOM   3450  N   TYR   224      45.914  89.240  72.583  1.00  0.00           N  
ATOM   3451  CA  TYR   224      47.394  89.237  72.829  1.00  0.00           C  
ATOM   3452  C   TYR   224      48.152  89.826  71.637  1.00  0.00           C  
ATOM   3453  O   TYR   224      47.841  89.551  70.501  1.00  0.00           O  
ATOM   3454  CB  TYR   224      47.877  87.856  73.243  1.00  0.00           C  
ATOM   3455  CG  TYR   224      47.114  87.358  74.431  1.00  0.00           C  
ATOM   3456  CD1 TYR   224      47.190  88.010  75.655  1.00  0.00           C  
ATOM   3457  CD2 TYR   224      46.273  86.234  74.343  1.00  0.00           C  
ATOM   3458  CE1 TYR   224      46.349  87.634  76.732  1.00  0.00           C  
ATOM   3459  CE2 TYR   224      45.523  85.762  75.360  1.00  0.00           C  
ATOM   3460  CZ  TYR   224      45.630  86.406  76.631  1.00  0.00           C  
ATOM   3461  OH  TYR   224      44.816  86.063  77.605  1.00  0.00           O  
ATOM   3462  H   TYR   224      45.470  88.333  72.581  1.00  0.00           H  
ATOM   3463  HA  TYR   224      47.678  89.913  73.635  1.00  0.00           H  
ATOM   3464  HB2 TYR   224      47.707  87.176  72.408  1.00  0.00           H  
ATOM   3465  HB3 TYR   224      48.926  87.846  73.540  1.00  0.00           H  
ATOM   3466  HD1 TYR   224      47.786  88.910  75.697  1.00  0.00           H  
ATOM   3467  HD2 TYR   224      46.226  85.729  73.390  1.00  0.00           H  
ATOM   3468  HE1 TYR   224      46.342  88.253  77.617  1.00  0.00           H  
ATOM   3469  HE2 TYR   224      44.999  84.838  75.166  1.00  0.00           H  
ATOM   3470  HH  TYR   224      44.109  85.496  77.289  1.00  0.00           H  
ATOM   3471  N   ILE   225      49.123  90.687  71.913  1.00  0.00           N  
ATOM   3472  CA  ILE   225      49.974  91.343  70.868  1.00  0.00           C  
ATOM   3473  C   ILE   225      51.412  91.079  71.171  1.00  0.00           C  
ATOM   3474  O   ILE   225      51.785  91.155  72.372  1.00  0.00           O  
ATOM   3475  CB  ILE   225      49.682  92.878  70.878  1.00  0.00           C  
ATOM   3476  CG1 ILE   225      48.197  93.090  70.541  1.00  0.00           C  
ATOM   3477  CG2 ILE   225      50.441  93.689  69.826  1.00  0.00           C  
ATOM   3478  CD1 ILE   225      47.694  94.473  70.440  1.00  0.00           C  
ATOM   3479  H   ILE   225      49.378  90.927  72.861  1.00  0.00           H  
ATOM   3480  HA  ILE   225      49.740  90.796  69.955  1.00  0.00           H  
ATOM   3481  HB  ILE   225      49.941  93.235  71.875  1.00  0.00           H  
ATOM   3482 HG12 ILE   225      48.062  92.457  69.664  1.00  0.00           H  
ATOM   3483 HG13 ILE   225      47.651  92.708  71.403  1.00  0.00           H  
ATOM   3484 HG21 ILE   225      49.956  93.611  68.853  1.00  0.00           H  
ATOM   3485 HG22 ILE   225      50.454  94.767  69.986  1.00  0.00           H  
ATOM   3486 HG23 ILE   225      51.487  93.390  69.776  1.00  0.00           H  
ATOM   3487 HD11 ILE   225      47.471  94.750  69.409  1.00  0.00           H  
ATOM   3488 HD12 ILE   225      46.787  94.629  71.023  1.00  0.00           H  
ATOM   3489 HD13 ILE   225      48.448  95.161  70.823  1.00  0.00           H  
ATOM   3490  N   HIE   226      52.265  90.946  70.149  1.00  0.00           N  
ATOM   3491  CA  HIE   226      53.756  90.864  70.272  1.00  0.00           C  
ATOM   3492  C   HIE   226      54.496  92.240  70.073  1.00  0.00           C  
ATOM   3493  O   HIE   226      54.320  92.831  68.959  1.00  0.00           O  
ATOM   3494  CB  HIE   226      54.227  89.743  69.304  1.00  0.00           C  
ATOM   3495  CG  HIE   226      55.692  89.538  69.318  1.00  0.00           C  
ATOM   3496  CD2 HIE   226      56.314  88.860  70.295  1.00  0.00           C  
ATOM   3497  ND1 HIE   226      56.661  90.037  68.389  1.00  0.00           N  
ATOM   3498  CE1 HIE   226      57.857  89.569  68.861  1.00  0.00           C  
ATOM   3499  NE2 HIE   226      57.649  88.795  69.908  1.00  0.00           N  
ATOM   3500  H   HIE   226      52.053  91.204  69.196  1.00  0.00           H  
ATOM   3501  HA  HIE   226      53.945  90.488  71.278  1.00  0.00           H  
ATOM   3502  HB2 HIE   226      53.715  88.823  69.587  1.00  0.00           H  
ATOM   3503  HB3 HIE   226      53.935  89.933  68.271  1.00  0.00           H  
ATOM   3504  HD2 HIE   226      55.782  88.380  71.103  1.00  0.00           H  
ATOM   3505  HE1 HIE   226      58.802  89.841  68.415  1.00  0.00           H  
ATOM   3506  HE2 HIE   226      58.348  88.177  70.293  1.00  0.00           H  
ATOM   3507  N   ILE   227      55.359  92.628  71.006  1.00  0.00           N  
ATOM   3508  CA  ILE   227      55.865  94.014  71.124  1.00  0.00           C  
ATOM   3509  C   ILE   227      57.393  94.196  70.820  1.00  0.00           C  
ATOM   3510  O   ILE   227      57.796  95.086  70.045  1.00  0.00           O  
ATOM   3511  CB  ILE   227      55.415  94.538  72.507  1.00  0.00           C  
ATOM   3512  CG1 ILE   227      53.944  94.642  72.772  1.00  0.00           C  
ATOM   3513  CG2 ILE   227      56.111  95.899  72.734  1.00  0.00           C  
ATOM   3514  CD1 ILE   227      53.000  95.547  71.869  1.00  0.00           C  
ATOM   3515  H   ILE   227      55.585  92.022  71.781  1.00  0.00           H  
ATOM   3516  HA  ILE   227      55.361  94.638  70.387  1.00  0.00           H  
ATOM   3517  HB  ILE   227      55.872  93.931  73.289  1.00  0.00           H  
ATOM   3518 HG12 ILE   227      53.587  93.612  72.771  1.00  0.00           H  
ATOM   3519 HG13 ILE   227      53.874  95.070  73.772  1.00  0.00           H  
ATOM   3520 HG21 ILE   227      57.195  95.809  72.801  1.00  0.00           H  
ATOM   3521 HG22 ILE   227      55.926  96.511  71.850  1.00  0.00           H  
ATOM   3522 HG23 ILE   227      55.819  96.398  73.658  1.00  0.00           H  
ATOM   3523 HD11 ILE   227      52.810  95.041  70.923  1.00  0.00           H  
ATOM   3524 HD12 ILE   227      52.160  95.880  72.478  1.00  0.00           H  
ATOM   3525 HD13 ILE   227      53.668  96.378  71.641  1.00  0.00           H  
ATOM   3526  N   LEU   228      58.220  93.320  71.307  1.00  0.00           N  
ATOM   3527  CA  LEU   228      59.677  93.360  71.119  1.00  0.00           C  
ATOM   3528  C   LEU   228      60.260  91.930  71.407  1.00  0.00           C  
ATOM   3529  O   LEU   228      59.783  91.316  72.347  1.00  0.00           O  
ATOM   3530  CB  LEU   228      60.436  94.331  72.076  1.00  0.00           C  
ATOM   3531  CG  LEU   228      60.340  95.799  71.872  1.00  0.00           C  
ATOM   3532  CD1 LEU   228      61.199  96.422  72.996  1.00  0.00           C  
ATOM   3533  CD2 LEU   228      60.987  96.219  70.574  1.00  0.00           C  
ATOM   3534  H   LEU   228      57.816  92.491  71.718  1.00  0.00           H  
ATOM   3535  HA  LEU   228      59.980  93.624  70.106  1.00  0.00           H  
ATOM   3536  HB2 LEU   228      60.193  94.047  73.100  1.00  0.00           H  
ATOM   3537  HB3 LEU   228      61.485  94.037  72.036  1.00  0.00           H  
ATOM   3538  HG  LEU   228      59.310  96.150  71.925  1.00  0.00           H  
ATOM   3539 HD11 LEU   228      61.213  97.511  72.992  1.00  0.00           H  
ATOM   3540 HD12 LEU   228      60.821  96.139  73.978  1.00  0.00           H  
ATOM   3541 HD13 LEU   228      62.230  96.085  72.881  1.00  0.00           H  
ATOM   3542 HD21 LEU   228      62.046  95.968  70.636  1.00  0.00           H  
ATOM   3543 HD22 LEU   228      60.552  95.799  69.667  1.00  0.00           H  
ATOM   3544 HD23 LEU   228      60.804  97.293  70.520  1.00  0.00           H  
ATOM   3545  N   GLY   229      61.196  91.343  70.590  1.00  0.00           N  
ATOM   3546  CA  GLY   229      61.969  90.141  70.703  1.00  0.00           C  
ATOM   3547  C   GLY   229      62.631  89.732  69.361  1.00  0.00           C  
ATOM   3548  O   GLY   229      63.150  90.528  68.645  1.00  0.00           O  
ATOM   3549  H   GLY   229      61.468  91.884  69.781  1.00  0.00           H  
ATOM   3550  HA2 GLY   229      62.667  90.155  71.540  1.00  0.00           H  
ATOM   3551  HA3 GLY   229      61.255  89.344  70.912  1.00  0.00           H  
ATOM   3552  N   ARG   230      62.485  88.417  68.967  1.00  0.00           N  
ATOM   3553  CA  ARG   230      62.862  87.886  67.651  1.00  0.00           C  
ATOM   3554  C   ARG   230      61.982  88.593  66.549  1.00  0.00           C  
ATOM   3555  O   ARG   230      60.793  88.887  66.727  1.00  0.00           O  
ATOM   3556  CB  ARG   230      62.839  86.305  67.557  1.00  0.00           C  
ATOM   3557  CG  ARG   230      63.870  85.730  68.492  1.00  0.00           C  
ATOM   3558  CD  ARG   230      64.188  84.221  68.186  1.00  0.00           C  
ATOM   3559  NE  ARG   230      64.589  83.869  66.781  1.00  0.00           N  
ATOM   3560  CZ  ARG   230      63.826  83.126  66.038  1.00  0.00           C  
ATOM   3561  NH1 ARG   230      62.651  82.708  66.414  1.00  0.00           N1+
ATOM   3562  NH2 ARG   230      64.240  82.880  64.849  1.00  0.00           N  
ATOM   3563  H   ARG   230      62.216  87.742  69.668  1.00  0.00           H  
ATOM   3564  HA  ARG   230      63.891  88.180  67.449  1.00  0.00           H  
ATOM   3565  HB2 ARG   230      61.866  85.895  67.827  1.00  0.00           H  
ATOM   3566  HB3 ARG   230      63.092  86.048  66.528  1.00  0.00           H  
ATOM   3567  HG2 ARG   230      64.801  86.291  68.580  1.00  0.00           H  
ATOM   3568  HG3 ARG   230      63.531  85.684  69.527  1.00  0.00           H  
ATOM   3569  HD2 ARG   230      65.014  83.894  68.817  1.00  0.00           H  
ATOM   3570  HD3 ARG   230      63.416  83.621  68.668  1.00  0.00           H  
ATOM   3571  HE  ARG   230      65.380  84.355  66.383  1.00  0.00           H  
ATOM   3572 HH11 ARG   230      62.256  83.063  67.273  1.00  0.00           H  
ATOM   3573 HH12 ARG   230      62.247  81.917  65.934  1.00  0.00           H  
ATOM   3574 HH21 ARG   230      65.199  83.111  64.632  1.00  0.00           H  
ATOM   3575 HH22 ARG   230      63.615  82.357  64.252  1.00  0.00           H  
ATOM   3576  N   ARG   231      62.668  89.050  65.451  1.00  0.00           N  
ATOM   3577  CA  ARG   231      62.011  89.842  64.390  1.00  0.00           C  
ATOM   3578  C   ARG   231      61.272  91.165  64.777  1.00  0.00           C  
ATOM   3579  O   ARG   231      60.505  91.730  64.030  1.00  0.00           O  
ATOM   3580  CB  ARG   231      61.050  88.896  63.552  1.00  0.00           C  
ATOM   3581  CG  ARG   231      61.839  87.807  62.736  1.00  0.00           C  
ATOM   3582  CD  ARG   231      60.851  86.683  62.265  1.00  0.00           C  
ATOM   3583  NE  ARG   231      59.629  87.187  61.476  1.00  0.00           N  
ATOM   3584  CZ  ARG   231      58.562  86.427  61.257  1.00  0.00           C  
ATOM   3585  NH1 ARG   231      58.246  85.432  61.999  1.00  0.00           N1+
ATOM   3586  NH2 ARG   231      57.755  86.822  60.387  1.00  0.00           N  
ATOM   3587  H   ARG   231      63.664  88.885  65.435  1.00  0.00           H  
ATOM   3588  HA  ARG   231      62.774  90.373  63.821  1.00  0.00           H  
ATOM   3589  HB2 ARG   231      60.242  88.507  64.172  1.00  0.00           H  
ATOM   3590  HB3 ARG   231      60.551  89.562  62.848  1.00  0.00           H  
ATOM   3591  HG2 ARG   231      62.341  88.267  61.885  1.00  0.00           H  
ATOM   3592  HG3 ARG   231      62.689  87.431  63.306  1.00  0.00           H  
ATOM   3593  HD2 ARG   231      61.462  85.976  61.703  1.00  0.00           H  
ATOM   3594  HD3 ARG   231      60.593  86.095  63.147  1.00  0.00           H  
ATOM   3595  HE  ARG   231      59.820  88.038  60.968  1.00  0.00           H  
ATOM   3596 HH11 ARG   231      58.771  85.107  62.798  1.00  0.00           H  
ATOM   3597 HH12 ARG   231      57.618  84.721  61.655  1.00  0.00           H  
ATOM   3598 HH21 ARG   231      58.022  87.452  59.644  1.00  0.00           H  
ATOM   3599 HH22 ARG   231      56.880  86.332  60.266  1.00  0.00           H  
ATOM   3600  N   LYS   232      61.643  91.671  65.933  1.00  0.00           N  
ATOM   3601  CA  LYS   232      61.013  92.956  66.427  1.00  0.00           C  
ATOM   3602  C   LYS   232      61.910  93.618  67.418  1.00  0.00           C  
ATOM   3603  O   LYS   232      61.727  93.581  68.651  1.00  0.00           O  
ATOM   3604  CB  LYS   232      59.571  92.603  66.992  1.00  0.00           C  
ATOM   3605  CG  LYS   232      58.607  93.811  66.903  1.00  0.00           C  
ATOM   3606  CD  LYS   232      57.206  93.383  67.218  1.00  0.00           C  
ATOM   3607  CE  LYS   232      56.403  94.637  67.139  1.00  0.00           C  
ATOM   3608  NZ  LYS   232      54.942  94.352  66.829  1.00  0.00           N1+
ATOM   3609  H   LYS   232      62.287  91.139  66.502  1.00  0.00           H  
ATOM   3610  HA  LYS   232      60.905  93.573  65.535  1.00  0.00           H  
ATOM   3611  HB2 LYS   232      59.142  91.843  66.338  1.00  0.00           H  
ATOM   3612  HB3 LYS   232      59.556  92.152  67.985  1.00  0.00           H  
ATOM   3613  HG2 LYS   232      58.955  94.626  67.539  1.00  0.00           H  
ATOM   3614  HG3 LYS   232      58.682  94.260  65.913  1.00  0.00           H  
ATOM   3615  HD2 LYS   232      56.759  92.697  66.499  1.00  0.00           H  
ATOM   3616  HD3 LYS   232      57.127  92.924  68.204  1.00  0.00           H  
ATOM   3617  HE2 LYS   232      56.439  95.201  68.071  1.00  0.00           H  
ATOM   3618  HE3 LYS   232      56.883  95.260  66.384  1.00  0.00           H  
ATOM   3619  HZ1 LYS   232      54.647  93.635  67.476  1.00  0.00           H  
ATOM   3620  HZ2 LYS   232      54.398  95.190  66.973  1.00  0.00           H  
ATOM   3621  HZ3 LYS   232      54.969  93.985  65.888  1.00  0.00           H  
ATOM   3622  N   LEU   233      62.953  94.277  66.935  1.00  0.00           N  
ATOM   3623  CA  LEU   233      64.021  94.887  67.740  1.00  0.00           C  
ATOM   3624  C   LEU   233      63.625  96.248  68.360  1.00  0.00           C  
ATOM   3625  O   LEU   233      64.212  96.606  69.406  1.00  0.00           O  
ATOM   3626  CB  LEU   233      65.348  94.956  66.897  1.00  0.00           C  
ATOM   3627  CG  LEU   233      65.830  93.511  66.387  1.00  0.00           C  
ATOM   3628  CD1 LEU   233      67.225  93.639  65.873  1.00  0.00           C  
ATOM   3629  CD2 LEU   233      65.882  92.521  67.550  1.00  0.00           C  
ATOM   3630  H   LEU   233      63.118  94.243  65.939  1.00  0.00           H  
ATOM   3631  HA  LEU   233      64.150  94.148  68.531  1.00  0.00           H  
ATOM   3632  HB2 LEU   233      65.254  95.604  66.026  1.00  0.00           H  
ATOM   3633  HB3 LEU   233      66.081  95.396  67.574  1.00  0.00           H  
ATOM   3634  HG  LEU   233      65.055  93.256  65.664  1.00  0.00           H  
ATOM   3635 HD11 LEU   233      67.515  92.604  65.695  1.00  0.00           H  
ATOM   3636 HD12 LEU   233      67.234  94.215  64.948  1.00  0.00           H  
ATOM   3637 HD13 LEU   233      67.891  94.148  66.571  1.00  0.00           H  
ATOM   3638 HD21 LEU   233      66.199  91.572  67.117  1.00  0.00           H  
ATOM   3639 HD22 LEU   233      66.572  92.854  68.325  1.00  0.00           H  
ATOM   3640 HD23 LEU   233      64.897  92.358  67.987  1.00  0.00           H  
ATOM   3641  N   TYR   234      62.755  97.031  67.755  1.00  0.00           N  
ATOM   3642  CA  TYR   234      62.384  98.391  67.982  1.00  0.00           C  
ATOM   3643  C   TYR   234      60.899  98.670  67.553  1.00  0.00           C  
ATOM   3644  O   TYR   234      60.364  98.108  66.605  1.00  0.00           O  
ATOM   3645  CB  TYR   234      63.324  99.449  67.345  1.00  0.00           C  
ATOM   3646  CG  TYR   234      63.775  99.054  65.977  1.00  0.00           C  
ATOM   3647  CD1 TYR   234      65.106  98.601  65.753  1.00  0.00           C  
ATOM   3648  CD2 TYR   234      62.959  99.254  64.908  1.00  0.00           C  
ATOM   3649  CE1 TYR   234      65.504  98.335  64.475  1.00  0.00           C  
ATOM   3650  CE2 TYR   234      63.353  99.003  63.533  1.00  0.00           C  
ATOM   3651  CZ  TYR   234      64.641  98.488  63.320  1.00  0.00           C  
ATOM   3652  OH  TYR   234      65.045  98.195  62.030  1.00  0.00           O  
ATOM   3653  H   TYR   234      62.391  96.642  66.897  1.00  0.00           H  
ATOM   3654  HA  TYR   234      62.620  98.540  69.035  1.00  0.00           H  
ATOM   3655  HB2 TYR   234      62.807 100.403  67.239  1.00  0.00           H  
ATOM   3656  HB3 TYR   234      64.148  99.613  68.040  1.00  0.00           H  
ATOM   3657  HD1 TYR   234      65.763  98.493  66.604  1.00  0.00           H  
ATOM   3658  HD2 TYR   234      61.956  99.600  65.113  1.00  0.00           H  
ATOM   3659  HE1 TYR   234      66.496  97.972  64.247  1.00  0.00           H  
ATOM   3660  HE2 TYR   234      62.616  99.104  62.750  1.00  0.00           H  
ATOM   3661  HH  TYR   234      64.553  98.802  61.472  1.00  0.00           H  
ATOM   3662  N   HIE   235      60.213  99.441  68.459  1.00  0.00           N  
ATOM   3663  CA  HIE   235      58.675  99.422  68.528  1.00  0.00           C  
ATOM   3664  C   HIE   235      58.202 100.831  68.921  1.00  0.00           C  
ATOM   3665  O   HIE   235      58.393 101.385  69.990  1.00  0.00           O  
ATOM   3666  CB  HIE   235      58.228  98.479  69.603  1.00  0.00           C  
ATOM   3667  CG  HIE   235      56.637  98.356  69.854  1.00  0.00           C  
ATOM   3668  CD2 HIE   235      55.817  99.120  70.620  1.00  0.00           C  
ATOM   3669  ND1 HIE   235      55.873  97.494  69.090  1.00  0.00           N  
ATOM   3670  CE1 HIE   235      54.592  97.757  69.441  1.00  0.00           C  
ATOM   3671  NE2 HIE   235      54.570  98.788  70.307  1.00  0.00           N  
ATOM   3672  H   HIE   235      60.653  99.836  69.277  1.00  0.00           H  
ATOM   3673  HA  HIE   235      58.179  99.202  67.582  1.00  0.00           H  
ATOM   3674  HB2 HIE   235      58.770  97.556  69.398  1.00  0.00           H  
ATOM   3675  HB3 HIE   235      58.724  98.814  70.514  1.00  0.00           H  
ATOM   3676  HD2 HIE   235      56.128  99.935  71.258  1.00  0.00           H  
ATOM   3677  HE1 HIE   235      53.770  97.168  69.063  1.00  0.00           H  
ATOM   3678  HE2 HIE   235      53.763  99.248  70.702  1.00  0.00           H  
ATOM   3679  N   VAL   236      57.499 101.540  68.076  1.00  0.00           N  
ATOM   3680  CA  VAL   236      57.164 103.005  68.294  1.00  0.00           C  
ATOM   3681  C   VAL   236      56.065 103.064  69.387  1.00  0.00           C  
ATOM   3682  O   VAL   236      55.097 102.307  69.173  1.00  0.00           O  
ATOM   3683  CB  VAL   236      56.844 103.747  66.992  1.00  0.00           C  
ATOM   3684  CG1 VAL   236      56.314 105.219  67.136  1.00  0.00           C  
ATOM   3685  CG2 VAL   236      58.047 103.801  66.079  1.00  0.00           C  
ATOM   3686  H   VAL   236      57.285 101.168  67.162  1.00  0.00           H  
ATOM   3687  HA  VAL   236      58.056 103.476  68.707  1.00  0.00           H  
ATOM   3688  HB  VAL   236      55.985 103.278  66.513  1.00  0.00           H  
ATOM   3689 HG11 VAL   236      56.156 105.572  66.116  1.00  0.00           H  
ATOM   3690 HG12 VAL   236      55.302 105.129  67.532  1.00  0.00           H  
ATOM   3691 HG13 VAL   236      57.000 105.850  67.701  1.00  0.00           H  
ATOM   3692 HG21 VAL   236      58.842 104.406  66.514  1.00  0.00           H  
ATOM   3693 HG22 VAL   236      58.429 102.787  65.966  1.00  0.00           H  
ATOM   3694 HG23 VAL   236      57.904 104.169  65.063  1.00  0.00           H  
ATOM   3695  N   VAL   237      56.132 103.958  70.299  1.00  0.00           N  
ATOM   3696  CA  VAL   237      55.047 104.144  71.222  1.00  0.00           C  
ATOM   3697  C   VAL   237      54.430 105.530  70.952  1.00  0.00           C  
ATOM   3698  O   VAL   237      55.064 106.600  70.794  1.00  0.00           O  
ATOM   3699  CB  VAL   237      55.644 103.972  72.669  1.00  0.00           C  
ATOM   3700  CG1 VAL   237      54.704 104.449  73.757  1.00  0.00           C  
ATOM   3701  CG2 VAL   237      56.076 102.547  73.008  1.00  0.00           C  
ATOM   3702  H   VAL   237      57.026 104.421  70.379  1.00  0.00           H  
ATOM   3703  HA  VAL   237      54.307 103.390  70.954  1.00  0.00           H  
ATOM   3704  HB  VAL   237      56.550 104.579  72.668  1.00  0.00           H  
ATOM   3705 HG11 VAL   237      53.799 103.844  73.813  1.00  0.00           H  
ATOM   3706 HG12 VAL   237      55.105 104.098  74.708  1.00  0.00           H  
ATOM   3707 HG13 VAL   237      54.620 105.534  73.821  1.00  0.00           H  
ATOM   3708 HG21 VAL   237      55.132 102.002  72.997  1.00  0.00           H  
ATOM   3709 HG22 VAL   237      56.843 102.121  72.362  1.00  0.00           H  
ATOM   3710 HG23 VAL   237      56.486 102.598  74.016  1.00  0.00           H  
ATOM   3711  N   LYS   238      53.009 105.560  71.083  1.00  0.00           N  
ATOM   3712  CA  LYS   238      52.215 106.762  70.993  1.00  0.00           C  
ATOM   3713  C   LYS   238      52.431 107.571  72.242  1.00  0.00           C  
ATOM   3714  O   LYS   238      52.255 106.965  73.309  1.00  0.00           O  
ATOM   3715  CB  LYS   238      50.693 106.403  70.945  1.00  0.00           C  
ATOM   3716  CG  LYS   238      49.620 107.506  70.788  1.00  0.00           C  
ATOM   3717  CD  LYS   238      49.928 108.686  69.781  1.00  0.00           C  
ATOM   3718  CE  LYS   238      48.940 109.876  69.814  1.00  0.00           C  
ATOM   3719  NZ  LYS   238      48.316 110.155  71.100  1.00  0.00           N1+
ATOM   3720  H   LYS   238      52.635 104.753  71.561  1.00  0.00           H  
ATOM   3721  HA  LYS   238      52.510 107.358  70.129  1.00  0.00           H  
ATOM   3722  HB2 LYS   238      50.626 105.861  70.002  1.00  0.00           H  
ATOM   3723  HB3 LYS   238      50.400 105.806  71.809  1.00  0.00           H  
ATOM   3724  HG2 LYS   238      48.670 107.198  70.351  1.00  0.00           H  
ATOM   3725  HG3 LYS   238      49.373 107.873  71.784  1.00  0.00           H  
ATOM   3726  HD2 LYS   238      50.915 109.036  70.081  1.00  0.00           H  
ATOM   3727  HD3 LYS   238      50.163 108.335  68.777  1.00  0.00           H  
ATOM   3728  HE2 LYS   238      49.423 110.809  69.522  1.00  0.00           H  
ATOM   3729  HE3 LYS   238      48.135 109.665  69.110  1.00  0.00           H  
ATOM   3730  HZ1 LYS   238      48.829 109.723  71.855  1.00  0.00           H  
ATOM   3731  HZ2 LYS   238      48.248 111.134  71.340  1.00  0.00           H  
ATOM   3732  HZ3 LYS   238      47.428 109.679  71.177  1.00  0.00           H  
ATOM   3733  N   TYR   239      52.682 108.911  72.210  1.00  0.00           N  
ATOM   3734  CA  TYR   239      52.535 109.818  73.357  1.00  0.00           C  
ATOM   3735  C   TYR   239      51.119 110.003  73.834  1.00  0.00           C  
ATOM   3736  O   TYR   239      50.210 110.128  72.966  1.00  0.00           O  
ATOM   3737  CB  TYR   239      53.346 111.140  73.071  1.00  0.00           C  
ATOM   3738  CG  TYR   239      53.282 112.073  74.203  1.00  0.00           C  
ATOM   3739  CD1 TYR   239      54.003 111.811  75.359  1.00  0.00           C  
ATOM   3740  CD2 TYR   239      52.309 113.112  74.240  1.00  0.00           C  
ATOM   3741  CE1 TYR   239      53.956 112.619  76.478  1.00  0.00           C  
ATOM   3742  CE2 TYR   239      52.222 113.941  75.401  1.00  0.00           C  
ATOM   3743  CZ  TYR   239      53.120 113.742  76.410  1.00  0.00           C  
ATOM   3744  OH  TYR   239      53.027 114.504  77.537  1.00  0.00           O  
ATOM   3745  H   TYR   239      52.672 109.360  71.305  1.00  0.00           H  
ATOM   3746  HA  TYR   239      53.034 109.336  74.198  1.00  0.00           H  
ATOM   3747  HB2 TYR   239      54.388 110.919  72.838  1.00  0.00           H  
ATOM   3748  HB3 TYR   239      52.849 111.547  72.190  1.00  0.00           H  
ATOM   3749  HD1 TYR   239      54.721 111.007  75.409  1.00  0.00           H  
ATOM   3750  HD2 TYR   239      51.658 113.211  73.385  1.00  0.00           H  
ATOM   3751  HE1 TYR   239      54.549 112.462  77.367  1.00  0.00           H  
ATOM   3752  HE2 TYR   239      51.398 114.613  75.591  1.00  0.00           H  
ATOM   3753  HH  TYR   239      52.353 115.166  77.367  1.00  0.00           H  
ATOM   3754  N   THR   240      50.874 110.119  75.125  1.00  0.00           N  
ATOM   3755  CA  THR   240      49.589 110.461  75.784  1.00  0.00           C  
ATOM   3756  C   THR   240      49.756 111.581  76.771  1.00  0.00           C  
ATOM   3757  O   THR   240      50.698 111.577  77.539  1.00  0.00           O  
ATOM   3758  CB  THR   240      48.958 109.207  76.449  1.00  0.00           C  
ATOM   3759  CG2 THR   240      47.622 109.552  77.008  1.00  0.00           C  
ATOM   3760  OG1 THR   240      48.704 108.129  75.548  1.00  0.00           O  
ATOM   3761  H   THR   240      51.678 110.250  75.722  1.00  0.00           H  
ATOM   3762  HA  THR   240      48.947 110.745  74.950  1.00  0.00           H  
ATOM   3763  HB  THR   240      49.687 108.964  77.222  1.00  0.00           H  
ATOM   3764  HG1 THR   240      49.503 107.631  75.359  1.00  0.00           H  
ATOM   3765 HG21 THR   240      47.023 109.968  76.199  1.00  0.00           H  
ATOM   3766 HG22 THR   240      47.168 108.617  77.337  1.00  0.00           H  
ATOM   3767 HG23 THR   240      47.627 110.223  77.867  1.00  0.00           H  
ATOM   3768  N   GLY   241      48.695 112.429  76.894  1.00  0.00           N  
ATOM   3769  CA  GLY   241      48.646 113.634  77.711  1.00  0.00           C  
ATOM   3770  C   GLY   241      48.244 113.359  79.101  1.00  0.00           C  
ATOM   3771  O   GLY   241      47.859 112.253  79.480  1.00  0.00           O  
ATOM   3772  H   GLY   241      47.923 112.226  76.276  1.00  0.00           H  
ATOM   3773  HA2 GLY   241      49.662 114.025  77.660  1.00  0.00           H  
ATOM   3774  HA3 GLY   241      47.945 114.389  77.352  1.00  0.00           H  
ATOM   3775  N   GLY   242      48.666 114.259  79.992  1.00  0.00           N  
ATOM   3776  CA  GLY   242      48.468 114.083  81.412  1.00  0.00           C  
ATOM   3777  C   GLY   242      49.448 113.122  81.954  1.00  0.00           C  
ATOM   3778  O   GLY   242      50.554 112.932  81.482  1.00  0.00           O  
ATOM   3779  H   GLY   242      49.177 115.088  79.723  1.00  0.00           H  
ATOM   3780  HA2 GLY   242      48.648 115.045  81.891  1.00  0.00           H  
ATOM   3781  HA3 GLY   242      47.454 113.825  81.718  1.00  0.00           H  
ATOM   3782  N   SER   243      49.043 112.457  83.037  1.00  0.00           N  
ATOM   3783  CA  SER   243      49.696 111.238  83.583  1.00  0.00           C  
ATOM   3784  C   SER   243      49.267 110.005  82.836  1.00  0.00           C  
ATOM   3785  O   SER   243      48.070 109.760  82.651  1.00  0.00           O  
ATOM   3786  CB  SER   243      49.309 110.964  85.017  1.00  0.00           C  
ATOM   3787  OG  SER   243      49.780 112.057  85.819  1.00  0.00           O  
ATOM   3788  H   SER   243      48.296 112.861  83.585  1.00  0.00           H  
ATOM   3789  HA  SER   243      50.760 111.307  83.357  1.00  0.00           H  
ATOM   3790  HB2 SER   243      48.232 110.804  85.069  1.00  0.00           H  
ATOM   3791  HB3 SER   243      49.780 110.084  85.456  1.00  0.00           H  
ATOM   3792  HG  SER   243      49.187 112.774  85.581  1.00  0.00           H  
ATOM   3793  N   ALA   244      50.252 109.186  82.369  1.00  0.00           N  
ATOM   3794  CA  ALA   244      50.031 107.996  81.686  1.00  0.00           C  
ATOM   3795  C   ALA   244      51.050 106.834  82.033  1.00  0.00           C  
ATOM   3796  O   ALA   244      52.240 106.899  82.294  1.00  0.00           O  
ATOM   3797  CB  ALA   244      49.852 108.287  80.150  1.00  0.00           C  
ATOM   3798  H   ALA   244      51.206 109.444  82.576  1.00  0.00           H  
ATOM   3799  HA  ALA   244      49.042 107.591  81.901  1.00  0.00           H  
ATOM   3800  HB1 ALA   244      49.035 108.969  79.916  1.00  0.00           H  
ATOM   3801  HB2 ALA   244      50.744 108.837  79.849  1.00  0.00           H  
ATOM   3802  HB3 ALA   244      49.850 107.405  79.509  1.00  0.00           H  
ATOM   3803  N   GLU   245      50.411 105.609  82.121  1.00  0.00           N  
ATOM   3804  CA  GLU   245      51.061 104.322  82.454  1.00  0.00           C  
ATOM   3805  C   GLU   245      50.539 103.298  81.478  1.00  0.00           C  
ATOM   3806  O   GLU   245      49.508 103.482  80.899  1.00  0.00           O  
ATOM   3807  CB  GLU   245      50.727 103.851  83.917  1.00  0.00           C  
ATOM   3808  CG  GLU   245      51.267 104.887  84.851  1.00  0.00           C  
ATOM   3809  CD  GLU   245      51.467 104.316  86.266  1.00  0.00           C  
ATOM   3810  OE1 GLU   245      52.567 104.518  86.806  1.00  0.00           O  
ATOM   3811  OE2 GLU   245      50.491 103.864  86.919  1.00  0.00           O1-
ATOM   3812  H   GLU   245      49.412 105.573  81.983  1.00  0.00           H  
ATOM   3813  HA  GLU   245      52.137 104.327  82.276  1.00  0.00           H  
ATOM   3814  HB2 GLU   245      49.646 103.713  83.889  1.00  0.00           H  
ATOM   3815  HB3 GLU   245      51.178 102.876  84.101  1.00  0.00           H  
ATOM   3816  HG2 GLU   245      52.202 105.331  84.508  1.00  0.00           H  
ATOM   3817  HG3 GLU   245      50.478 105.636  84.905  1.00  0.00           H  
ATOM   3818  N   LEU   246      51.280 102.229  81.202  1.00  0.00           N  
ATOM   3819  CA  LEU   246      51.021 101.050  80.377  1.00  0.00           C  
ATOM   3820  C   LEU   246      51.724  99.790  80.955  1.00  0.00           C  
ATOM   3821  O   LEU   246      52.979  99.798  80.909  1.00  0.00           O  
ATOM   3822  CB  LEU   246      51.490 101.436  78.988  1.00  0.00           C  
ATOM   3823  CG  LEU   246      51.432 100.332  78.007  1.00  0.00           C  
ATOM   3824  CD1 LEU   246      50.089  99.672  77.723  1.00  0.00           C  
ATOM   3825  CD2 LEU   246      51.917 100.878  76.637  1.00  0.00           C  
ATOM   3826  H   LEU   246      52.132 102.177  81.743  1.00  0.00           H  
ATOM   3827  HA  LEU   246      49.952 100.843  80.326  1.00  0.00           H  
ATOM   3828  HB2 LEU   246      50.910 102.255  78.563  1.00  0.00           H  
ATOM   3829  HB3 LEU   246      52.522 101.784  78.975  1.00  0.00           H  
ATOM   3830  HG  LEU   246      52.130  99.556  78.321  1.00  0.00           H  
ATOM   3831 HD11 LEU   246      49.725  99.075  78.559  1.00  0.00           H  
ATOM   3832 HD12 LEU   246      49.288 100.410  77.666  1.00  0.00           H  
ATOM   3833 HD13 LEU   246      50.047  99.059  76.823  1.00  0.00           H  
ATOM   3834 HD21 LEU   246      51.224 101.610  76.222  1.00  0.00           H  
ATOM   3835 HD22 LEU   246      52.900 101.291  76.859  1.00  0.00           H  
ATOM   3836 HD23 LEU   246      51.952 100.021  75.964  1.00  0.00           H  
ATOM   3837  N   LEU   247      50.997  98.818  81.432  1.00  0.00           N  
ATOM   3838  CA  LEU   247      51.372  97.493  81.813  1.00  0.00           C  
ATOM   3839  C   LEU   247      51.664  96.542  80.647  1.00  0.00           C  
ATOM   3840  O   LEU   247      50.765  95.976  79.962  1.00  0.00           O  
ATOM   3841  CB  LEU   247      50.197  97.033  82.732  1.00  0.00           C  
ATOM   3842  CG  LEU   247      50.489  95.669  83.389  1.00  0.00           C  
ATOM   3843  CD1 LEU   247      51.584  95.801  84.479  1.00  0.00           C  
ATOM   3844  CD2 LEU   247      49.211  95.171  84.047  1.00  0.00           C  
ATOM   3845  H   LEU   247      50.012  98.936  81.243  1.00  0.00           H  
ATOM   3846  HA  LEU   247      52.342  97.466  82.310  1.00  0.00           H  
ATOM   3847  HB2 LEU   247      50.157  97.834  83.470  1.00  0.00           H  
ATOM   3848  HB3 LEU   247      49.315  96.922  82.101  1.00  0.00           H  
ATOM   3849  HG  LEU   247      50.785  94.961  82.614  1.00  0.00           H  
ATOM   3850 HD11 LEU   247      51.378  96.492  85.296  1.00  0.00           H  
ATOM   3851 HD12 LEU   247      51.803  94.785  84.807  1.00  0.00           H  
ATOM   3852 HD13 LEU   247      52.514  96.113  84.005  1.00  0.00           H  
ATOM   3853 HD21 LEU   247      49.195  94.120  84.333  1.00  0.00           H  
ATOM   3854 HD22 LEU   247      49.156  95.773  84.954  1.00  0.00           H  
ATOM   3855 HD23 LEU   247      48.282  95.440  83.544  1.00  0.00           H  
ATOM   3856  N   PHE   248      52.971  96.242  80.430  1.00  0.00           N  
ATOM   3857  CA  PHE   248      53.554  95.217  79.531  1.00  0.00           C  
ATOM   3858  C   PHE   248      53.697  93.873  80.310  1.00  0.00           C  
ATOM   3859  O   PHE   248      53.952  93.920  81.538  1.00  0.00           O  
ATOM   3860  CB  PHE   248      54.815  95.751  78.863  1.00  0.00           C  
ATOM   3861  CG  PHE   248      54.557  96.963  77.890  1.00  0.00           C  
ATOM   3862  CD1 PHE   248      55.136  98.236  78.123  1.00  0.00           C  
ATOM   3863  CD2 PHE   248      54.054  96.620  76.666  1.00  0.00           C  
ATOM   3864  CE1 PHE   248      54.946  99.230  77.133  1.00  0.00           C  
ATOM   3865  CE2 PHE   248      53.963  97.629  75.647  1.00  0.00           C  
ATOM   3866  CZ  PHE   248      54.344  98.965  75.877  1.00  0.00           C  
ATOM   3867  H   PHE   248      53.587  96.513  81.183  1.00  0.00           H  
ATOM   3868  HA  PHE   248      52.931  95.052  78.652  1.00  0.00           H  
ATOM   3869  HB2 PHE   248      55.581  96.098  79.556  1.00  0.00           H  
ATOM   3870  HB3 PHE   248      55.228  95.026  78.161  1.00  0.00           H  
ATOM   3871  HD1 PHE   248      55.504  98.446  79.116  1.00  0.00           H  
ATOM   3872  HD2 PHE   248      53.923  95.571  76.447  1.00  0.00           H  
ATOM   3873  HE1 PHE   248      55.313 100.178  77.496  1.00  0.00           H  
ATOM   3874  HE2 PHE   248      53.596  97.435  74.650  1.00  0.00           H  
ATOM   3875  HZ  PHE   248      54.127  99.677  75.094  1.00  0.00           H  
ATOM   3876  N   PHE   249      53.670  92.738  79.626  1.00  0.00           N  
ATOM   3877  CA  PHE   249      54.042  91.422  80.132  1.00  0.00           C  
ATOM   3878  C   PHE   249      55.317  90.801  79.405  1.00  0.00           C  
ATOM   3879  O   PHE   249      55.605  91.127  78.264  1.00  0.00           O  
ATOM   3880  CB  PHE   249      52.901  90.403  80.107  1.00  0.00           C  
ATOM   3881  CG  PHE   249      51.684  90.881  80.888  1.00  0.00           C  
ATOM   3882  CD1 PHE   249      51.586  91.087  82.244  1.00  0.00           C  
ATOM   3883  CD2 PHE   249      50.466  90.926  80.184  1.00  0.00           C  
ATOM   3884  CE1 PHE   249      50.405  91.267  82.991  1.00  0.00           C  
ATOM   3885  CE2 PHE   249      49.213  91.046  80.880  1.00  0.00           C  
ATOM   3886  CZ  PHE   249      49.172  91.177  82.295  1.00  0.00           C  
ATOM   3887  H   PHE   249      53.497  92.718  78.631  1.00  0.00           H  
ATOM   3888  HA  PHE   249      54.318  91.670  81.157  1.00  0.00           H  
ATOM   3889  HB2 PHE   249      52.557  90.322  79.076  1.00  0.00           H  
ATOM   3890  HB3 PHE   249      53.282  89.439  80.446  1.00  0.00           H  
ATOM   3891  HD1 PHE   249      52.516  91.071  82.793  1.00  0.00           H  
ATOM   3892  HD2 PHE   249      50.414  90.903  79.106  1.00  0.00           H  
ATOM   3893  HE1 PHE   249      50.467  91.348  84.066  1.00  0.00           H  
ATOM   3894  HE2 PHE   249      48.299  91.183  80.322  1.00  0.00           H  
ATOM   3895  HZ  PHE   249      48.203  91.245  82.767  1.00  0.00           H  
ATOM   3896  N   VAL   250      56.018  89.922  80.132  1.00  0.00           N  
ATOM   3897  CA  VAL   250      57.360  89.538  79.743  1.00  0.00           C  
ATOM   3898  C   VAL   250      57.534  88.029  79.960  1.00  0.00           C  
ATOM   3899  O   VAL   250      57.079  87.439  80.961  1.00  0.00           O  
ATOM   3900  CB  VAL   250      58.480  90.336  80.442  1.00  0.00           C  
ATOM   3901  CG1 VAL   250      59.823  90.051  79.714  1.00  0.00           C  
ATOM   3902  CG2 VAL   250      58.290  91.888  80.608  1.00  0.00           C  
ATOM   3903  H   VAL   250      55.626  89.526  80.974  1.00  0.00           H  
ATOM   3904  HA  VAL   250      57.419  89.743  78.674  1.00  0.00           H  
ATOM   3905  HB  VAL   250      58.592  90.042  81.486  1.00  0.00           H  
ATOM   3906 HG11 VAL   250      59.729  90.246  78.646  1.00  0.00           H  
ATOM   3907 HG12 VAL   250      60.606  90.690  80.122  1.00  0.00           H  
ATOM   3908 HG13 VAL   250      60.026  88.995  79.891  1.00  0.00           H  
ATOM   3909 HG21 VAL   250      59.138  92.478  80.956  1.00  0.00           H  
ATOM   3910 HG22 VAL   250      58.069  92.180  79.581  1.00  0.00           H  
ATOM   3911 HG23 VAL   250      57.373  92.096  81.159  1.00  0.00           H  
ATOM   3912  N   GLU   251      58.232  87.373  79.084  1.00  0.00           N  
ATOM   3913  CA  GLU   251      58.267  85.874  79.202  1.00  0.00           C  
ATOM   3914  C   GLU   251      59.598  85.339  78.819  1.00  0.00           C  
ATOM   3915  O   GLU   251      60.183  85.595  77.743  1.00  0.00           O  
ATOM   3916  CB  GLU   251      57.183  85.249  78.249  1.00  0.00           C  
ATOM   3917  CG  GLU   251      57.116  83.781  78.030  1.00  0.00           C  
ATOM   3918  CD  GLU   251      56.316  83.118  76.876  1.00  0.00           C  
ATOM   3919  OE1 GLU   251      55.980  81.929  76.971  1.00  0.00           O  
ATOM   3920  OE2 GLU   251      55.848  83.682  75.854  1.00  0.00           O1-
ATOM   3921  H   GLU   251      58.448  87.881  78.239  1.00  0.00           H  
ATOM   3922  HA  GLU   251      58.092  85.511  80.214  1.00  0.00           H  
ATOM   3923  HB2 GLU   251      56.226  85.574  78.657  1.00  0.00           H  
ATOM   3924  HB3 GLU   251      57.367  85.699  77.274  1.00  0.00           H  
ATOM   3925  HG2 GLU   251      58.126  83.379  77.954  1.00  0.00           H  
ATOM   3926  HG3 GLU   251      56.802  83.255  78.932  1.00  0.00           H  
ATOM   3927  N   GLY   252      60.211  84.581  79.758  1.00  0.00           N  
ATOM   3928  CA  GLY   252      61.574  83.912  79.558  1.00  0.00           C  
ATOM   3929  C   GLY   252      61.474  82.616  78.743  1.00  0.00           C  
ATOM   3930  O   GLY   252      60.671  81.776  79.120  1.00  0.00           O  
ATOM   3931  H   GLY   252      59.672  84.273  80.554  1.00  0.00           H  
ATOM   3932  HA2 GLY   252      62.281  84.555  79.032  1.00  0.00           H  
ATOM   3933  HA3 GLY   252      62.029  83.738  80.533  1.00  0.00           H  
ATOM   3934  N   LEU   253      62.232  82.620  77.622  1.00  0.00           N  
ATOM   3935  CA  LEU   253      62.110  81.644  76.557  1.00  0.00           C  
ATOM   3936  C   LEU   253      62.994  80.326  76.598  1.00  0.00           C  
ATOM   3937  O   LEU   253      62.658  79.386  75.952  1.00  0.00           O  
ATOM   3938  CB  LEU   253      62.420  82.439  75.271  1.00  0.00           C  
ATOM   3939  CG  LEU   253      61.648  83.748  74.928  1.00  0.00           C  
ATOM   3940  CD1 LEU   253      62.193  84.364  73.698  1.00  0.00           C  
ATOM   3941  CD2 LEU   253      60.211  83.445  74.558  1.00  0.00           C  
ATOM   3942  H   LEU   253      62.878  83.377  77.446  1.00  0.00           H  
ATOM   3943  HA  LEU   253      61.070  81.318  76.545  1.00  0.00           H  
ATOM   3944  HB2 LEU   253      63.484  82.671  75.214  1.00  0.00           H  
ATOM   3945  HB3 LEU   253      62.283  81.717  74.465  1.00  0.00           H  
ATOM   3946  HG  LEU   253      61.747  84.398  75.797  1.00  0.00           H  
ATOM   3947 HD11 LEU   253      63.229  84.691  73.792  1.00  0.00           H  
ATOM   3948 HD12 LEU   253      62.242  83.715  72.824  1.00  0.00           H  
ATOM   3949 HD13 LEU   253      61.619  85.249  73.424  1.00  0.00           H  
ATOM   3950 HD21 LEU   253      59.638  83.129  75.430  1.00  0.00           H  
ATOM   3951 HD22 LEU   253      59.759  84.279  74.023  1.00  0.00           H  
ATOM   3952 HD23 LEU   253      60.307  82.612  73.861  1.00  0.00           H  
ATOM   3953  N   CYS   254      64.025  80.320  77.397  1.00  0.00           N  
ATOM   3954  CA  CYS   254      65.075  79.298  77.501  1.00  0.00           C  
ATOM   3955  C   CYS   254      65.659  79.385  78.869  1.00  0.00           C  
ATOM   3956  O   CYS   254      65.514  80.417  79.444  1.00  0.00           O  
ATOM   3957  CB  CYS   254      66.194  79.627  76.444  1.00  0.00           C  
ATOM   3958  SG  CYS   254      66.826  81.268  76.742  1.00  0.00           S  
ATOM   3959  H   CYS   254      64.118  81.151  77.964  1.00  0.00           H  
ATOM   3960  HA  CYS   254      64.682  78.305  77.283  1.00  0.00           H  
ATOM   3961  HB2 CYS   254      67.007  78.909  76.557  1.00  0.00           H  
ATOM   3962  HB3 CYS   254      65.783  79.618  75.434  1.00  0.00           H  
ATOM   3963  HG  CYS   254      66.364  81.245  77.995  1.00  0.00           H  
ATOM   3964  N   PHE   255      66.291  78.296  79.410  1.00  0.00           N  
ATOM   3965  CA  PHE   255      67.091  78.399  80.660  1.00  0.00           C  
ATOM   3966  C   PHE   255      68.432  79.025  80.394  1.00  0.00           C  
ATOM   3967  O   PHE   255      68.987  79.066  79.321  1.00  0.00           O  
ATOM   3968  CB  PHE   255      67.351  77.015  81.238  1.00  0.00           C  
ATOM   3969  CG  PHE   255      66.189  76.520  82.030  1.00  0.00           C  
ATOM   3970  CD1 PHE   255      65.058  75.879  81.374  1.00  0.00           C  
ATOM   3971  CD2 PHE   255      66.221  76.717  83.409  1.00  0.00           C  
ATOM   3972  CE1 PHE   255      64.043  75.426  82.244  1.00  0.00           C  
ATOM   3973  CE2 PHE   255      65.105  76.403  84.186  1.00  0.00           C  
ATOM   3974  CZ  PHE   255      63.956  75.742  83.601  1.00  0.00           C  
ATOM   3975  H   PHE   255      66.323  77.387  78.971  1.00  0.00           H  
ATOM   3976  HA  PHE   255      66.614  78.942  81.476  1.00  0.00           H  
ATOM   3977  HB2 PHE   255      67.731  76.292  80.516  1.00  0.00           H  
ATOM   3978  HB3 PHE   255      68.122  77.146  81.996  1.00  0.00           H  
ATOM   3979  HD1 PHE   255      65.059  75.683  80.312  1.00  0.00           H  
ATOM   3980  HD2 PHE   255      67.092  77.158  83.871  1.00  0.00           H  
ATOM   3981  HE1 PHE   255      63.191  74.837  81.938  1.00  0.00           H  
ATOM   3982  HE2 PHE   255      65.098  76.629  85.242  1.00  0.00           H  
ATOM   3983  HZ  PHE   255      63.076  75.393  84.122  1.00  0.00           H  
ATOM   3984  N   PRO   256      69.091  79.425  81.560  1.00  0.00           N  
ATOM   3985  CA  PRO   256      70.486  79.784  81.537  1.00  0.00           C  
ATOM   3986  C   PRO   256      71.414  78.720  80.854  1.00  0.00           C  
ATOM   3987  O   PRO   256      70.981  77.540  80.941  1.00  0.00           O  
ATOM   3988  CB  PRO   256      70.872  80.042  82.982  1.00  0.00           C  
ATOM   3989  CG  PRO   256      69.580  80.550  83.562  1.00  0.00           C  
ATOM   3990  CD  PRO   256      68.590  79.578  82.891  1.00  0.00           C  
ATOM   3991  HA  PRO   256      70.649  80.679  80.936  1.00  0.00           H  
ATOM   3992  HB2 PRO   256      71.358  79.190  83.457  1.00  0.00           H  
ATOM   3993  HB3 PRO   256      71.576  80.875  82.977  1.00  0.00           H  
ATOM   3994  HG2 PRO   256      69.585  80.412  84.644  1.00  0.00           H  
ATOM   3995  HG3 PRO   256      69.414  81.584  83.260  1.00  0.00           H  
ATOM   3996  HD2 PRO   256      68.630  78.612  83.394  1.00  0.00           H  
ATOM   3997  HD3 PRO   256      67.642  80.116  82.883  1.00  0.00           H  
ATOM   3998  N   ASP   257      72.360  79.145  80.085  1.00  0.00           N  
ATOM   3999  CA  ASP   257      73.243  78.394  79.222  1.00  0.00           C  
ATOM   4000  C   ASP   257      74.721  78.903  79.333  1.00  0.00           C  
ATOM   4001  O   ASP   257      74.968  80.063  79.742  1.00  0.00           O  
ATOM   4002  CB  ASP   257      72.742  78.509  77.723  1.00  0.00           C  
ATOM   4003  CG  ASP   257      73.107  77.272  76.917  1.00  0.00           C  
ATOM   4004  OD1 ASP   257      73.958  76.458  77.333  1.00  0.00           O  
ATOM   4005  OD2 ASP   257      72.487  77.115  75.845  1.00  0.00           O1-
ATOM   4006  H   ASP   257      72.450  80.134  79.900  1.00  0.00           H  
ATOM   4007  HA  ASP   257      73.232  77.349  79.532  1.00  0.00           H  
ATOM   4008  HB2 ASP   257      71.652  78.545  77.725  1.00  0.00           H  
ATOM   4009  HB3 ASP   257      73.053  79.466  77.304  1.00  0.00           H  
ATOM   4010  N   GLU   258      75.687  78.144  78.765  1.00  0.00           N  
ATOM   4011  CA  GLU   258      77.094  78.531  78.616  1.00  0.00           C  
ATOM   4012  C   GLU   258      77.316  79.957  78.106  1.00  0.00           C  
ATOM   4013  O   GLU   258      78.086  80.746  78.734  1.00  0.00           O  
ATOM   4014  CB  GLU   258      77.812  77.541  77.781  1.00  0.00           C  
ATOM   4015  CG  GLU   258      79.214  77.894  77.509  1.00  0.00           C  
ATOM   4016  CD  GLU   258      80.115  78.193  78.693  1.00  0.00           C  
ATOM   4017  OE1 GLU   258      80.944  79.100  78.618  1.00  0.00           O  
ATOM   4018  OE2 GLU   258      80.023  77.449  79.651  1.00  0.00           O1-
ATOM   4019  H   GLU   258      75.449  77.237  78.390  1.00  0.00           H  
ATOM   4020  HA  GLU   258      77.571  78.461  79.593  1.00  0.00           H  
ATOM   4021  HB2 GLU   258      77.730  76.541  78.207  1.00  0.00           H  
ATOM   4022  HB3 GLU   258      77.294  77.466  76.825  1.00  0.00           H  
ATOM   4023  HG2 GLU   258      79.671  77.163  76.843  1.00  0.00           H  
ATOM   4024  HG3 GLU   258      79.189  78.771  76.862  1.00  0.00           H  
ATOM   4025  N   GLY   259      76.640  80.262  77.000  1.00  0.00           N  
ATOM   4026  CA  GLY   259      76.644  81.553  76.377  1.00  0.00           C  
ATOM   4027  C   GLY   259      75.617  82.549  76.868  1.00  0.00           C  
ATOM   4028  O   GLY   259      75.600  83.611  76.264  1.00  0.00           O  
ATOM   4029  H   GLY   259      75.974  79.575  76.676  1.00  0.00           H  
ATOM   4030  HA2 GLY   259      77.625  82.008  76.510  1.00  0.00           H  
ATOM   4031  HA3 GLY   259      76.475  81.475  75.303  1.00  0.00           H  
ATOM   4032  N   PHE   260      74.810  82.198  77.868  1.00  0.00           N  
ATOM   4033  CA  PHE   260      73.761  82.952  78.539  1.00  0.00           C  
ATOM   4034  C   PHE   260      73.667  82.754  80.142  1.00  0.00           C  
ATOM   4035  O   PHE   260      72.999  81.846  80.658  1.00  0.00           O  
ATOM   4036  CB  PHE   260      72.373  82.591  77.938  1.00  0.00           C  
ATOM   4037  CG  PHE   260      71.110  83.195  78.489  1.00  0.00           C  
ATOM   4038  CD1 PHE   260      71.134  84.601  78.597  1.00  0.00           C  
ATOM   4039  CD2 PHE   260      70.015  82.492  78.919  1.00  0.00           C  
ATOM   4040  CE1 PHE   260      70.080  85.246  79.190  1.00  0.00           C  
ATOM   4041  CE2 PHE   260      68.875  83.156  79.402  1.00  0.00           C  
ATOM   4042  CZ  PHE   260      68.875  84.513  79.535  1.00  0.00           C  
ATOM   4043  H   PHE   260      75.110  81.287  78.184  1.00  0.00           H  
ATOM   4044  HA  PHE   260      73.970  84.015  78.413  1.00  0.00           H  
ATOM   4045  HB2 PHE   260      72.477  82.880  76.892  1.00  0.00           H  
ATOM   4046  HB3 PHE   260      72.223  81.512  77.972  1.00  0.00           H  
ATOM   4047  HD1 PHE   260      71.984  85.167  78.244  1.00  0.00           H  
ATOM   4048  HD2 PHE   260      69.955  81.441  78.677  1.00  0.00           H  
ATOM   4049  HE1 PHE   260      70.178  86.277  79.494  1.00  0.00           H  
ATOM   4050  HE2 PHE   260      67.996  82.617  79.725  1.00  0.00           H  
ATOM   4051  HZ  PHE   260      68.066  85.060  79.998  1.00  0.00           H  
ATOM   4052  N   SER   261      74.315  83.569  80.877  1.00  0.00           N  
ATOM   4053  CA  SER   261      74.266  83.649  82.382  1.00  0.00           C  
ATOM   4054  C   SER   261      72.869  83.877  83.042  1.00  0.00           C  
ATOM   4055  O   SER   261      72.882  83.929  84.303  1.00  0.00           O  
ATOM   4056  CB  SER   261      75.292  84.715  82.877  1.00  0.00           C  
ATOM   4057  OG  SER   261      74.683  85.982  82.609  1.00  0.00           O  
ATOM   4058  H   SER   261      74.895  84.264  80.429  1.00  0.00           H  
ATOM   4059  HA  SER   261      74.748  82.751  82.770  1.00  0.00           H  
ATOM   4060  HB2 SER   261      75.569  84.563  83.920  1.00  0.00           H  
ATOM   4061  HB3 SER   261      76.249  84.656  82.360  1.00  0.00           H  
ATOM   4062  HG  SER   261      75.370  86.566  82.280  1.00  0.00           H  
ATOM   4063  N   GLY   262      71.833  84.303  82.313  1.00  0.00           N  
ATOM   4064  CA  GLY   262      70.519  84.644  82.762  1.00  0.00           C  
ATOM   4065  C   GLY   262      70.073  86.061  82.756  1.00  0.00           C  
ATOM   4066  O   GLY   262      68.885  86.376  82.891  1.00  0.00           O  
ATOM   4067  H   GLY   262      72.125  84.462  81.360  1.00  0.00           H  
ATOM   4068  HA2 GLY   262      69.779  84.113  82.165  1.00  0.00           H  
ATOM   4069  HA3 GLY   262      70.258  84.329  83.773  1.00  0.00           H  
ATOM   4070  N   LEU   263      71.063  86.920  82.550  1.00  0.00           N  
ATOM   4071  CA  LEU   263      70.774  88.364  82.521  1.00  0.00           C  
ATOM   4072  C   LEU   263      70.317  88.818  81.191  1.00  0.00           C  
ATOM   4073  O   LEU   263      70.921  88.531  80.185  1.00  0.00           O  
ATOM   4074  CB  LEU   263      71.912  89.191  83.090  1.00  0.00           C  
ATOM   4075  CG  LEU   263      72.241  88.921  84.610  1.00  0.00           C  
ATOM   4076  CD1 LEU   263      73.793  88.868  84.647  1.00  0.00           C  
ATOM   4077  CD2 LEU   263      71.961  90.030  85.631  1.00  0.00           C  
ATOM   4078  H   LEU   263      72.022  86.626  82.436  1.00  0.00           H  
ATOM   4079  HA  LEU   263      69.928  88.376  83.209  1.00  0.00           H  
ATOM   4080  HB2 LEU   263      72.801  88.979  82.497  1.00  0.00           H  
ATOM   4081  HB3 LEU   263      71.699  90.257  83.018  1.00  0.00           H  
ATOM   4082  HG  LEU   263      72.000  87.984  85.111  1.00  0.00           H  
ATOM   4083 HD11 LEU   263      74.332  88.671  85.574  1.00  0.00           H  
ATOM   4084 HD12 LEU   263      74.156  88.129  83.933  1.00  0.00           H  
ATOM   4085 HD13 LEU   263      74.157  89.776  84.168  1.00  0.00           H  
ATOM   4086 HD21 LEU   263      72.320  90.942  85.153  1.00  0.00           H  
ATOM   4087 HD22 LEU   263      70.934  90.345  85.816  1.00  0.00           H  
ATOM   4088 HD23 LEU   263      72.474  89.774  86.558  1.00  0.00           H  
ATOM   4089  N   VAL   264      69.322  89.707  81.245  1.00  0.00           N  
ATOM   4090  CA  VAL   264      68.623  90.338  80.136  1.00  0.00           C  
ATOM   4091  C   VAL   264      68.120  91.715  80.518  1.00  0.00           C  
ATOM   4092  O   VAL   264      67.850  92.028  81.684  1.00  0.00           O  
ATOM   4093  CB  VAL   264      67.426  89.521  79.859  1.00  0.00           C  
ATOM   4094  CG1 VAL   264      67.563  88.139  79.255  1.00  0.00           C  
ATOM   4095  CG2 VAL   264      66.534  89.271  81.098  1.00  0.00           C  
ATOM   4096  H   VAL   264      69.177  90.021  82.194  1.00  0.00           H  
ATOM   4097  HA  VAL   264      69.263  90.433  79.259  1.00  0.00           H  
ATOM   4098  HB  VAL   264      66.908  90.140  79.127  1.00  0.00           H  
ATOM   4099 HG11 VAL   264      68.115  87.440  79.883  1.00  0.00           H  
ATOM   4100 HG12 VAL   264      66.627  87.639  79.006  1.00  0.00           H  
ATOM   4101 HG13 VAL   264      68.085  88.340  78.320  1.00  0.00           H  
ATOM   4102 HG21 VAL   264      66.292  90.205  81.603  1.00  0.00           H  
ATOM   4103 HG22 VAL   264      65.620  88.789  80.751  1.00  0.00           H  
ATOM   4104 HG23 VAL   264      67.005  88.617  81.832  1.00  0.00           H  
ATOM   4105  N   SER   265      67.985  92.561  79.457  1.00  0.00           N  
ATOM   4106  CA  SER   265      67.619  93.967  79.584  1.00  0.00           C  
ATOM   4107  C   SER   265      66.698  94.450  78.443  1.00  0.00           C  
ATOM   4108  O   SER   265      66.713  94.062  77.302  1.00  0.00           O  
ATOM   4109  CB  SER   265      69.002  94.737  79.554  1.00  0.00           C  
ATOM   4110  OG  SER   265      69.673  94.658  78.288  1.00  0.00           O  
ATOM   4111  H   SER   265      68.301  92.181  78.576  1.00  0.00           H  
ATOM   4112  HA  SER   265      67.031  93.997  80.502  1.00  0.00           H  
ATOM   4113  HB2 SER   265      68.803  95.772  79.831  1.00  0.00           H  
ATOM   4114  HB3 SER   265      69.740  94.348  80.256  1.00  0.00           H  
ATOM   4115  HG  SER   265      69.889  93.733  78.150  1.00  0.00           H  
ATOM   4116  N   ILE   266      65.748  95.362  78.817  1.00  0.00           N  
ATOM   4117  CA  ILE   266      64.766  95.942  77.882  1.00  0.00           C  
ATOM   4118  C   ILE   266      64.909  97.492  78.137  1.00  0.00           C  
ATOM   4119  O   ILE   266      65.196  97.953  79.278  1.00  0.00           O  
ATOM   4120  CB  ILE   266      63.381  95.360  78.205  1.00  0.00           C  
ATOM   4121  CG1 ILE   266      63.389  93.851  78.374  1.00  0.00           C  
ATOM   4122  CG2 ILE   266      62.542  95.903  76.973  1.00  0.00           C  
ATOM   4123  CD1 ILE   266      62.005  93.250  78.682  1.00  0.00           C  
ATOM   4124  H   ILE   266      65.752  95.675  79.777  1.00  0.00           H  
ATOM   4125  HA  ILE   266      65.029  95.618  76.875  1.00  0.00           H  
ATOM   4126  HB  ILE   266      63.123  95.735  79.196  1.00  0.00           H  
ATOM   4127 HG12 ILE   266      63.733  93.511  77.397  1.00  0.00           H  
ATOM   4128 HG13 ILE   266      64.078  93.447  79.117  1.00  0.00           H  
ATOM   4129 HG21 ILE   266      62.245  96.938  77.147  1.00  0.00           H  
ATOM   4130 HG22 ILE   266      62.997  95.692  76.006  1.00  0.00           H  
ATOM   4131 HG23 ILE   266      61.568  95.441  76.819  1.00  0.00           H  
ATOM   4132 HD11 ILE   266      61.547  93.610  79.604  1.00  0.00           H  
ATOM   4133 HD12 ILE   266      61.308  93.551  77.900  1.00  0.00           H  
ATOM   4134 HD13 ILE   266      61.996  92.169  78.817  1.00  0.00           H  
ATOM   4135  N   HIE   267      64.610  98.268  77.078  1.00  0.00           N  
ATOM   4136  CA  HIE   267      64.959  99.692  76.955  1.00  0.00           C  
ATOM   4137  C   HIE   267      63.907 100.587  76.358  1.00  0.00           C  
ATOM   4138  O   HIE   267      63.101 100.129  75.533  1.00  0.00           O  
ATOM   4139  CB  HIE   267      66.284  99.860  76.108  1.00  0.00           C  
ATOM   4140  CG  HIE   267      67.422  98.913  76.377  1.00  0.00           C  
ATOM   4141  CD2 HIE   267      67.763  97.781  75.608  1.00  0.00           C  
ATOM   4142  ND1 HIE   267      68.283  98.937  77.468  1.00  0.00           N  
ATOM   4143  CE1 HIE   267      69.149  97.886  77.442  1.00  0.00           C  
ATOM   4144  NE2 HIE   267      68.816  97.181  76.330  1.00  0.00           N  
ATOM   4145  H   HIE   267      64.362  97.712  76.272  1.00  0.00           H  
ATOM   4146  HA  HIE   267      65.125 100.053  77.970  1.00  0.00           H  
ATOM   4147  HB2 HIE   267      66.014  99.889  75.052  1.00  0.00           H  
ATOM   4148  HB3 HIE   267      66.604 100.876  76.337  1.00  0.00           H  
ATOM   4149  HD2 HIE   267      67.505  97.539  74.588  1.00  0.00           H  
ATOM   4150  HE1 HIE   267      69.924  97.585  78.131  1.00  0.00           H  
ATOM   4151  HE2 HIE   267      69.349  96.381  76.019  1.00  0.00           H  
ATOM   4152  N   VAL   268      63.761 101.866  76.752  1.00  0.00           N  
ATOM   4153  CA  VAL   268      63.017 102.994  76.093  1.00  0.00           C  
ATOM   4154  C   VAL   268      63.864 104.112  75.748  1.00  0.00           C  
ATOM   4155  O   VAL   268      64.743 104.461  76.510  1.00  0.00           O  
ATOM   4156  CB  VAL   268      61.688 103.306  76.843  1.00  0.00           C  
ATOM   4157  CG1 VAL   268      61.783 104.225  78.052  1.00  0.00           C  
ATOM   4158  CG2 VAL   268      60.640 103.777  75.866  1.00  0.00           C  
ATOM   4159  H   VAL   268      64.380 102.086  77.519  1.00  0.00           H  
ATOM   4160  HA  VAL   268      62.843 102.539  75.118  1.00  0.00           H  
ATOM   4161  HB  VAL   268      61.251 102.354  77.143  1.00  0.00           H  
ATOM   4162 HG11 VAL   268      61.830 105.303  77.893  1.00  0.00           H  
ATOM   4163 HG12 VAL   268      60.843 104.034  78.569  1.00  0.00           H  
ATOM   4164 HG13 VAL   268      62.535 103.985  78.804  1.00  0.00           H  
ATOM   4165 HG21 VAL   268      59.716 104.022  76.388  1.00  0.00           H  
ATOM   4166 HG22 VAL   268      60.958 104.696  75.374  1.00  0.00           H  
ATOM   4167 HG23 VAL   268      60.303 103.033  75.143  1.00  0.00           H  
ATOM   4168  N   SER   269      63.623 104.762  74.582  1.00  0.00           N  
ATOM   4169  CA  SER   269      64.324 105.960  74.152  1.00  0.00           C  
ATOM   4170  C   SER   269      63.422 107.052  73.452  1.00  0.00           C  
ATOM   4171  O   SER   269      62.354 106.757  72.882  1.00  0.00           O  
ATOM   4172  CB  SER   269      65.400 105.554  73.149  1.00  0.00           C  
ATOM   4173  OG  SER   269      66.522 106.491  72.878  1.00  0.00           O  
ATOM   4174  H   SER   269      62.841 104.383  74.067  1.00  0.00           H  
ATOM   4175  HA  SER   269      64.857 106.407  74.991  1.00  0.00           H  
ATOM   4176  HB2 SER   269      65.856 104.629  73.502  1.00  0.00           H  
ATOM   4177  HB3 SER   269      64.992 105.330  72.163  1.00  0.00           H  
ATOM   4178  HG  SER   269      67.013 106.519  73.703  1.00  0.00           H  
ATOM   4179  N   LEU   270      63.917 108.266  73.639  1.00  0.00           N  
ATOM   4180  CA  LEU   270      63.179 109.434  73.229  1.00  0.00           C  
ATOM   4181  C   LEU   270      64.088 110.239  72.297  1.00  0.00           C  
ATOM   4182  O   LEU   270      65.127 110.816  72.693  1.00  0.00           O  
ATOM   4183  CB  LEU   270      62.890 110.172  74.544  1.00  0.00           C  
ATOM   4184  CG  LEU   270      62.220 111.550  74.371  1.00  0.00           C  
ATOM   4185  CD1 LEU   270      60.732 111.346  74.177  1.00  0.00           C  
ATOM   4186  CD2 LEU   270      62.418 112.395  75.655  1.00  0.00           C  
ATOM   4187  H   LEU   270      64.746 108.349  74.211  1.00  0.00           H  
ATOM   4188  HA  LEU   270      62.215 109.378  72.722  1.00  0.00           H  
ATOM   4189  HB2 LEU   270      62.210 109.588  75.165  1.00  0.00           H  
ATOM   4190  HB3 LEU   270      63.809 110.389  75.088  1.00  0.00           H  
ATOM   4191  HG  LEU   270      62.684 112.089  73.544  1.00  0.00           H  
ATOM   4192 HD11 LEU   270      60.739 111.008  73.140  1.00  0.00           H  
ATOM   4193 HD12 LEU   270      60.214 110.566  74.735  1.00  0.00           H  
ATOM   4194 HD13 LEU   270      60.108 112.237  74.104  1.00  0.00           H  
ATOM   4195 HD21 LEU   270      63.473 112.663  75.712  1.00  0.00           H  
ATOM   4196 HD22 LEU   270      61.895 113.349  75.577  1.00  0.00           H  
ATOM   4197 HD23 LEU   270      62.050 111.915  76.561  1.00  0.00           H  
ATOM   4198  N   LEU   271      63.644 110.089  71.073  1.00  0.00           N  
ATOM   4199  CA  LEU   271      64.419 110.300  69.817  1.00  0.00           C  
ATOM   4200  C   LEU   271      63.962 111.660  69.157  1.00  0.00           C  
ATOM   4201  O   LEU   271      62.796 111.772  68.741  1.00  0.00           O  
ATOM   4202  CB  LEU   271      64.327 109.177  68.811  1.00  0.00           C  
ATOM   4203  CG  LEU   271      64.694 107.782  69.273  1.00  0.00           C  
ATOM   4204  CD1 LEU   271      64.095 106.657  68.442  1.00  0.00           C  
ATOM   4205  CD2 LEU   271      66.203 107.692  69.324  1.00  0.00           C  
ATOM   4206  H   LEU   271      62.804 109.581  70.835  1.00  0.00           H  
ATOM   4207  HA  LEU   271      65.475 110.243  70.081  1.00  0.00           H  
ATOM   4208  HB2 LEU   271      63.294 109.101  68.470  1.00  0.00           H  
ATOM   4209  HB3 LEU   271      64.939 109.472  67.959  1.00  0.00           H  
ATOM   4210  HG  LEU   271      64.285 107.689  70.279  1.00  0.00           H  
ATOM   4211 HD11 LEU   271      64.515 106.822  67.449  1.00  0.00           H  
ATOM   4212 HD12 LEU   271      64.398 105.686  68.833  1.00  0.00           H  
ATOM   4213 HD13 LEU   271      63.014 106.790  68.424  1.00  0.00           H  
ATOM   4214 HD21 LEU   271      66.630 107.838  68.332  1.00  0.00           H  
ATOM   4215 HD22 LEU   271      66.619 108.496  69.930  1.00  0.00           H  
ATOM   4216 HD23 LEU   271      66.499 106.762  69.809  1.00  0.00           H  
ATOM   4217  N   GLU   272      64.925 112.587  68.973  1.00  0.00           N  
ATOM   4218  CA  GLU   272      64.858 113.924  68.335  1.00  0.00           C  
ATOM   4219  C   GLU   272      65.023 113.853  66.760  1.00  0.00           C  
ATOM   4220  O   GLU   272      66.070 113.440  66.256  1.00  0.00           O  
ATOM   4221  CB  GLU   272      65.902 114.837  68.933  1.00  0.00           C  
ATOM   4222  CG  GLU   272      65.828 116.200  68.344  1.00  0.00           C  
ATOM   4223  CD  GLU   272      66.652 117.164  69.171  1.00  0.00           C  
ATOM   4224  OE1 GLU   272      67.801 117.366  68.707  1.00  0.00           O  
ATOM   4225  OE2 GLU   272      66.204 117.871  70.118  1.00  0.00           O1-
ATOM   4226  H   GLU   272      65.878 112.315  69.170  1.00  0.00           H  
ATOM   4227  HA  GLU   272      63.826 114.209  68.536  1.00  0.00           H  
ATOM   4228  HB2 GLU   272      65.568 114.909  69.968  1.00  0.00           H  
ATOM   4229  HB3 GLU   272      66.869 114.348  68.814  1.00  0.00           H  
ATOM   4230  HG2 GLU   272      66.158 116.139  67.307  1.00  0.00           H  
ATOM   4231  HG3 GLU   272      64.802 116.529  68.510  1.00  0.00           H  
ATOM   4232  N   TYR   273      64.017 114.250  66.133  1.00  0.00           N  
ATOM   4233  CA  TYR   273      63.823 114.419  64.692  1.00  0.00           C  
ATOM   4234  C   TYR   273      64.104 115.854  64.192  1.00  0.00           C  
ATOM   4235  O   TYR   273      63.685 116.828  64.800  1.00  0.00           O  
ATOM   4236  CB  TYR   273      62.484 113.821  64.426  1.00  0.00           C  
ATOM   4237  CG  TYR   273      62.083 114.079  62.929  1.00  0.00           C  
ATOM   4238  CD1 TYR   273      62.144 113.005  62.016  1.00  0.00           C  
ATOM   4239  CD2 TYR   273      61.657 115.319  62.452  1.00  0.00           C  
ATOM   4240  CE1 TYR   273      61.694 113.215  60.652  1.00  0.00           C  
ATOM   4241  CE2 TYR   273      61.300 115.526  61.142  1.00  0.00           C  
ATOM   4242  CZ  TYR   273      61.279 114.515  60.223  1.00  0.00           C  
ATOM   4243  OH  TYR   273      60.948 114.743  58.854  1.00  0.00           O  
ATOM   4244  H   TYR   273      63.258 114.653  66.665  1.00  0.00           H  
ATOM   4245  HA  TYR   273      64.512 113.699  64.250  1.00  0.00           H  
ATOM   4246  HB2 TYR   273      62.606 112.753  64.602  1.00  0.00           H  
ATOM   4247  HB3 TYR   273      61.747 114.269  65.093  1.00  0.00           H  
ATOM   4248  HD1 TYR   273      62.455 112.024  62.342  1.00  0.00           H  
ATOM   4249  HD2 TYR   273      61.572 116.149  63.137  1.00  0.00           H  
ATOM   4250  HE1 TYR   273      61.699 112.367  59.983  1.00  0.00           H  
ATOM   4251  HE2 TYR   273      60.996 116.483  60.746  1.00  0.00           H  
ATOM   4252  HH  TYR   273      60.457 115.536  58.627  1.00  0.00           H  
ATOM   4253  N   MET   274      64.722 116.122  63.075  1.00  0.00           N  
ATOM   4254  CA  MET   274      64.948 117.467  62.490  1.00  0.00           C  
ATOM   4255  C   MET   274      64.351 117.520  61.077  1.00  0.00           C  
ATOM   4256  O   MET   274      63.856 118.593  60.666  1.00  0.00           O  
ATOM   4257  CB  MET   274      66.476 117.879  62.414  1.00  0.00           C  
ATOM   4258  CG  MET   274      66.949 118.460  63.770  1.00  0.00           C  
ATOM   4259  SD  MET   274      68.673 118.745  63.848  1.00  0.00           S  
ATOM   4260  CE  MET   274      68.735 120.279  62.833  1.00  0.00           C  
ATOM   4261  H   MET   274      65.163 115.292  62.703  1.00  0.00           H  
ATOM   4262  HA  MET   274      64.450 118.170  63.158  1.00  0.00           H  
ATOM   4263  HB2 MET   274      67.032 116.982  62.143  1.00  0.00           H  
ATOM   4264  HB3 MET   274      66.668 118.627  61.644  1.00  0.00           H  
ATOM   4265  HG2 MET   274      66.474 119.400  64.054  1.00  0.00           H  
ATOM   4266  HG3 MET   274      66.675 117.626  64.416  1.00  0.00           H  
ATOM   4267  HE1 MET   274      68.167 120.156  61.911  1.00  0.00           H  
ATOM   4268  HE2 MET   274      68.162 121.084  63.294  1.00  0.00           H  
ATOM   4269  HE3 MET   274      69.777 120.579  62.716  1.00  0.00           H  
ATOM   4270  N   ALA   275      64.473 116.490  60.189  1.00  0.00           N  
ATOM   4271  CA  ALA   275      64.111 116.482  58.709  1.00  0.00           C  
ATOM   4272  C   ALA   275      63.929 114.942  58.265  1.00  0.00           C  
ATOM   4273  O   ALA   275      64.322 113.992  59.037  1.00  0.00           O  
ATOM   4274  CB  ALA   275      65.185 117.271  57.936  1.00  0.00           C  
ATOM   4275  H   ALA   275      64.705 115.563  60.516  1.00  0.00           H  
ATOM   4276  HA  ALA   275      63.143 116.962  58.565  1.00  0.00           H  
ATOM   4277  HB1 ALA   275      65.553 118.193  58.386  1.00  0.00           H  
ATOM   4278  HB2 ALA   275      66.065 116.669  57.712  1.00  0.00           H  
ATOM   4279  HB3 ALA   275      64.835 117.576  56.950  1.00  0.00           H  
ATOM   4280  N   GLN   276      63.340 114.733  57.035  1.00  0.00           N  
ATOM   4281  CA  GLN   276      63.035 113.365  56.558  1.00  0.00           C  
ATOM   4282  C   GLN   276      64.208 112.458  56.223  1.00  0.00           C  
ATOM   4283  O   GLN   276      65.119 112.775  55.497  1.00  0.00           O  
ATOM   4284  CB  GLN   276      62.199 113.485  55.298  1.00  0.00           C  
ATOM   4285  CG  GLN   276      60.842 114.089  55.629  1.00  0.00           C  
ATOM   4286  CD  GLN   276      60.118 114.500  54.363  1.00  0.00           C  
ATOM   4287  NE2 GLN   276      60.562 115.579  53.701  1.00  0.00           N  
ATOM   4288  OE1 GLN   276      59.112 113.835  53.940  1.00  0.00           O  
ATOM   4289  H   GLN   276      63.305 115.504  56.384  1.00  0.00           H  
ATOM   4290  HA  GLN   276      62.565 112.897  57.423  1.00  0.00           H  
ATOM   4291  HB2 GLN   276      62.691 114.115  54.557  1.00  0.00           H  
ATOM   4292  HB3 GLN   276      61.914 112.555  54.805  1.00  0.00           H  
ATOM   4293  HG2 GLN   276      60.237 113.470  56.290  1.00  0.00           H  
ATOM   4294  HG3 GLN   276      60.903 115.025  56.185  1.00  0.00           H  
ATOM   4295 HE21 GLN   276      60.161 115.796  52.799  1.00  0.00           H  
ATOM   4296 HE22 GLN   276      61.398 116.043  54.026  1.00  0.00           H  
ATOM   4297  N   ASP   277      64.066 111.242  56.665  1.00  0.00           N  
ATOM   4298  CA  ASP   277      65.095 110.112  56.605  1.00  0.00           C  
ATOM   4299  C   ASP   277      66.269 110.263  57.470  1.00  0.00           C  
ATOM   4300  O   ASP   277      67.039 109.299  57.548  1.00  0.00           O  
ATOM   4301  CB  ASP   277      65.478 109.768  55.147  1.00  0.00           C  
ATOM   4302  CG  ASP   277      64.280 109.361  54.392  1.00  0.00           C  
ATOM   4303  OD1 ASP   277      63.338 108.747  54.934  1.00  0.00           O  
ATOM   4304  OD2 ASP   277      64.343 109.596  53.128  1.00  0.00           O1-
ATOM   4305  H   ASP   277      63.201 110.970  57.108  1.00  0.00           H  
ATOM   4306  HA  ASP   277      64.526 109.262  56.980  1.00  0.00           H  
ATOM   4307  HB2 ASP   277      66.054 110.558  54.666  1.00  0.00           H  
ATOM   4308  HB3 ASP   277      66.142 108.904  55.123  1.00  0.00           H  
ATOM   4309  N   ILE   278      66.585 111.422  58.059  1.00  0.00           N  
ATOM   4310  CA  ILE   278      67.870 111.549  58.787  1.00  0.00           C  
ATOM   4311  C   ILE   278      67.716 110.740  60.162  1.00  0.00           C  
ATOM   4312  O   ILE   278      66.675 110.969  60.852  1.00  0.00           O  
ATOM   4313  CB  ILE   278      68.149 113.022  59.172  1.00  0.00           C  
ATOM   4314  CG1 ILE   278      68.575 113.909  57.882  1.00  0.00           C  
ATOM   4315  CG2 ILE   278      69.319 113.218  60.186  1.00  0.00           C  
ATOM   4316  CD1 ILE   278      69.090 115.315  58.307  1.00  0.00           C  
ATOM   4317  H   ILE   278      65.972 112.214  57.924  1.00  0.00           H  
ATOM   4318  HA  ILE   278      68.795 111.345  58.248  1.00  0.00           H  
ATOM   4319  HB  ILE   278      67.245 113.454  59.602  1.00  0.00           H  
ATOM   4320 HG12 ILE   278      69.372 113.456  57.292  1.00  0.00           H  
ATOM   4321 HG13 ILE   278      67.647 114.059  57.331  1.00  0.00           H  
ATOM   4322 HG21 ILE   278      69.154 112.680  61.119  1.00  0.00           H  
ATOM   4323 HG22 ILE   278      70.270 112.983  59.709  1.00  0.00           H  
ATOM   4324 HG23 ILE   278      69.417 114.227  60.587  1.00  0.00           H  
ATOM   4325 HD11 ILE   278      70.021 115.382  58.870  1.00  0.00           H  
ATOM   4326 HD12 ILE   278      69.023 116.019  57.477  1.00  0.00           H  
ATOM   4327 HD13 ILE   278      68.353 115.751  58.982  1.00  0.00           H  
ATOM   4328  N   PRO   279      68.751 110.025  60.621  1.00  0.00           N  
ATOM   4329  CA  PRO   279      68.799 109.237  61.865  1.00  0.00           C  
ATOM   4330  C   PRO   279      68.485 110.049  63.143  1.00  0.00           C  
ATOM   4331  O   PRO   279      69.130 110.980  63.454  1.00  0.00           O  
ATOM   4332  CB  PRO   279      70.190 108.554  61.859  1.00  0.00           C  
ATOM   4333  CG  PRO   279      70.701 108.540  60.447  1.00  0.00           C  
ATOM   4334  CD  PRO   279      69.999 109.744  59.867  1.00  0.00           C  
ATOM   4335  HA  PRO   279      67.983 108.525  61.745  1.00  0.00           H  
ATOM   4336  HB2 PRO   279      70.885 109.224  62.364  1.00  0.00           H  
ATOM   4337  HB3 PRO   279      70.179 107.599  62.385  1.00  0.00           H  
ATOM   4338  HG2 PRO   279      71.778 108.688  60.368  1.00  0.00           H  
ATOM   4339  HG3 PRO   279      70.315 107.692  59.881  1.00  0.00           H  
ATOM   4340  HD2 PRO   279      70.625 110.637  59.864  1.00  0.00           H  
ATOM   4341  HD3 PRO   279      69.658 109.528  58.854  1.00  0.00           H  
ATOM   4342  N   LEU   280      67.368 109.701  63.767  1.00  0.00           N  
ATOM   4343  CA  LEU   280      66.873 110.358  64.959  1.00  0.00           C  
ATOM   4344  C   LEU   280      67.808 110.030  66.131  1.00  0.00           C  
ATOM   4345  O   LEU   280      68.426 108.985  66.308  1.00  0.00           O  
ATOM   4346  CB  LEU   280      65.433 109.976  65.297  1.00  0.00           C  
ATOM   4347  CG  LEU   280      64.346 110.119  64.250  1.00  0.00           C  
ATOM   4348  CD1 LEU   280      64.226 109.085  63.133  1.00  0.00           C  
ATOM   4349  CD2 LEU   280      63.042 110.068  65.167  1.00  0.00           C  
ATOM   4350  H   LEU   280      66.873 108.877  63.459  1.00  0.00           H  
ATOM   4351  HA  LEU   280      66.852 111.442  64.841  1.00  0.00           H  
ATOM   4352  HB2 LEU   280      65.527 108.931  65.595  1.00  0.00           H  
ATOM   4353  HB3 LEU   280      65.244 110.569  66.192  1.00  0.00           H  
ATOM   4354  HG  LEU   280      64.375 111.144  63.880  1.00  0.00           H  
ATOM   4355 HD11 LEU   280      63.296 109.202  62.576  1.00  0.00           H  
ATOM   4356 HD12 LEU   280      65.033 109.304  62.433  1.00  0.00           H  
ATOM   4357 HD13 LEU   280      64.250 108.103  63.605  1.00  0.00           H  
ATOM   4358 HD21 LEU   280      62.810 110.970  65.733  1.00  0.00           H  
ATOM   4359 HD22 LEU   280      62.144 110.084  64.549  1.00  0.00           H  
ATOM   4360 HD23 LEU   280      62.986 109.242  65.877  1.00  0.00           H  
ATOM   4361  N   THR   281      68.144 111.074  66.902  1.00  0.00           N  
ATOM   4362  CA  THR   281      69.158 111.139  67.923  1.00  0.00           C  
ATOM   4363  C   THR   281      68.547 110.820  69.337  1.00  0.00           C  
ATOM   4364  O   THR   281      67.482 111.389  69.653  1.00  0.00           O  
ATOM   4365  CB  THR   281      69.765 112.527  68.029  1.00  0.00           C  
ATOM   4366  CG2 THR   281      70.940 112.553  68.972  1.00  0.00           C  
ATOM   4367  OG1 THR   281      70.130 113.043  66.780  1.00  0.00           O  
ATOM   4368  H   THR   281      67.639 111.906  66.629  1.00  0.00           H  
ATOM   4369  HA  THR   281      69.951 110.473  67.582  1.00  0.00           H  
ATOM   4370  HB  THR   281      68.938 113.172  68.327  1.00  0.00           H  
ATOM   4371  HG1 THR   281      70.031 113.995  66.851  1.00  0.00           H  
ATOM   4372 HG21 THR   281      71.777 112.043  68.494  1.00  0.00           H  
ATOM   4373 HG22 THR   281      71.316 113.572  69.061  1.00  0.00           H  
ATOM   4374 HG23 THR   281      70.567 112.080  69.881  1.00  0.00           H  
ATOM   4375  N   PRO   282      69.114 109.937  70.146  1.00  0.00           N  
ATOM   4376  CA  PRO   282      68.677 109.613  71.529  1.00  0.00           C  
ATOM   4377  C   PRO   282      69.027 110.657  72.454  1.00  0.00           C  
ATOM   4378  O   PRO   282      70.240 110.885  72.733  1.00  0.00           O  
ATOM   4379  CB  PRO   282      69.273 108.207  71.943  1.00  0.00           C  
ATOM   4380  CG  PRO   282      70.339 107.948  70.892  1.00  0.00           C  
ATOM   4381  CD  PRO   282      70.086 108.917  69.748  1.00  0.00           C  
ATOM   4382  HA  PRO   282      67.597 109.550  71.396  1.00  0.00           H  
ATOM   4383  HB2 PRO   282      69.669 108.183  72.958  1.00  0.00           H  
ATOM   4384  HB3 PRO   282      68.523 107.423  71.839  1.00  0.00           H  
ATOM   4385  HG2 PRO   282      71.304 108.169  71.347  1.00  0.00           H  
ATOM   4386  HG3 PRO   282      70.357 106.950  70.453  1.00  0.00           H  
ATOM   4387  HD2 PRO   282      71.033 109.326  69.397  1.00  0.00           H  
ATOM   4388  HD3 PRO   282      69.742 108.369  68.870  1.00  0.00           H  
ATOM   4389  N   ILE   283      68.017 111.457  73.004  1.00  0.00           N  
ATOM   4390  CA  ILE   283      68.203 112.466  74.050  1.00  0.00           C  
ATOM   4391  C   ILE   283      67.937 111.987  75.541  1.00  0.00           C  
ATOM   4392  O   ILE   283      68.604 112.499  76.341  1.00  0.00           O  
ATOM   4393  CB  ILE   283      67.392 113.716  73.696  1.00  0.00           C  
ATOM   4394  CG1 ILE   283      67.707 114.290  72.315  1.00  0.00           C  
ATOM   4395  CG2 ILE   283      67.413 114.920  74.708  1.00  0.00           C  
ATOM   4396  CD1 ILE   283      69.222 114.696  71.987  1.00  0.00           C  
ATOM   4397  H   ILE   283      67.113 111.171  72.655  1.00  0.00           H  
ATOM   4398  HA  ILE   283      69.254 112.751  74.117  1.00  0.00           H  
ATOM   4399  HB  ILE   283      66.347 113.404  73.718  1.00  0.00           H  
ATOM   4400 HG12 ILE   283      67.244 113.665  71.552  1.00  0.00           H  
ATOM   4401 HG13 ILE   283      67.120 115.176  72.076  1.00  0.00           H  
ATOM   4402 HG21 ILE   283      66.770 115.665  74.239  1.00  0.00           H  
ATOM   4403 HG22 ILE   283      67.045 114.650  75.698  1.00  0.00           H  
ATOM   4404 HG23 ILE   283      68.443 115.275  74.746  1.00  0.00           H  
ATOM   4405 HD11 ILE   283      69.465 115.513  72.666  1.00  0.00           H  
ATOM   4406 HD12 ILE   283      69.717 113.758  72.237  1.00  0.00           H  
ATOM   4407 HD13 ILE   283      69.408 115.044  70.971  1.00  0.00           H  
ATOM   4408  N   PHE   284      67.203 110.932  75.726  1.00  0.00           N  
ATOM   4409  CA  PHE   284      67.190 110.121  76.949  1.00  0.00           C  
ATOM   4410  C   PHE   284      66.844 108.690  76.668  1.00  0.00           C  
ATOM   4411  O   PHE   284      65.914 108.438  75.896  1.00  0.00           O  
ATOM   4412  CB  PHE   284      66.161 110.739  77.986  1.00  0.00           C  
ATOM   4413  CG  PHE   284      65.807 109.969  79.213  1.00  0.00           C  
ATOM   4414  CD1 PHE   284      66.587 109.892  80.373  1.00  0.00           C  
ATOM   4415  CD2 PHE   284      64.636 109.151  79.137  1.00  0.00           C  
ATOM   4416  CE1 PHE   284      66.115 109.275  81.552  1.00  0.00           C  
ATOM   4417  CE2 PHE   284      64.126 108.491  80.333  1.00  0.00           C  
ATOM   4418  CZ  PHE   284      64.931 108.564  81.473  1.00  0.00           C  
ATOM   4419  H   PHE   284      66.686 110.519  74.962  1.00  0.00           H  
ATOM   4420  HA  PHE   284      68.199 110.152  77.360  1.00  0.00           H  
ATOM   4421  HB2 PHE   284      66.615 111.656  78.362  1.00  0.00           H  
ATOM   4422  HB3 PHE   284      65.305 110.993  77.360  1.00  0.00           H  
ATOM   4423  HD1 PHE   284      67.509 110.439  80.510  1.00  0.00           H  
ATOM   4424  HD2 PHE   284      64.160 108.946  78.189  1.00  0.00           H  
ATOM   4425  HE1 PHE   284      66.662 109.253  82.483  1.00  0.00           H  
ATOM   4426  HE2 PHE   284      63.175 107.982  80.270  1.00  0.00           H  
ATOM   4427  HZ  PHE   284      64.625 108.072  82.385  1.00  0.00           H  
ATOM   4428  N   THR   285      67.488 107.876  77.429  1.00  0.00           N  
ATOM   4429  CA  THR   285      67.180 106.446  77.443  1.00  0.00           C  
ATOM   4430  C   THR   285      67.077 105.901  78.855  1.00  0.00           C  
ATOM   4431  O   THR   285      67.743 106.354  79.786  1.00  0.00           O  
ATOM   4432  CB  THR   285      68.279 105.660  76.629  1.00  0.00           C  
ATOM   4433  CG2 THR   285      68.187 104.178  76.448  1.00  0.00           C  
ATOM   4434  OG1 THR   285      68.254 106.165  75.337  1.00  0.00           O  
ATOM   4435  H   THR   285      68.146 108.190  78.129  1.00  0.00           H  
ATOM   4436  HA  THR   285      66.203 106.369  76.965  1.00  0.00           H  
ATOM   4437  HB  THR   285      69.288 105.945  76.926  1.00  0.00           H  
ATOM   4438  HG1 THR   285      68.892 106.873  75.456  1.00  0.00           H  
ATOM   4439 HG21 THR   285      69.127 103.833  76.018  1.00  0.00           H  
ATOM   4440 HG22 THR   285      68.079 103.733  77.437  1.00  0.00           H  
ATOM   4441 HG23 THR   285      67.352 103.800  75.858  1.00  0.00           H  
ATOM   4442  N   ASP   286      66.151 104.935  79.066  1.00  0.00           N  
ATOM   4443  CA  ASP   286      65.976 104.297  80.317  1.00  0.00           C  
ATOM   4444  C   ASP   286      66.028 102.728  80.018  1.00  0.00           C  
ATOM   4445  O   ASP   286      65.450 102.362  79.006  1.00  0.00           O  
ATOM   4446  CB  ASP   286      64.751 104.748  81.139  1.00  0.00           C  
ATOM   4447  CG  ASP   286      64.888 104.826  82.677  1.00  0.00           C  
ATOM   4448  OD1 ASP   286      65.997 104.606  83.251  1.00  0.00           O  
ATOM   4449  OD2 ASP   286      63.876 105.230  83.325  1.00  0.00           O1-
ATOM   4450  H   ASP   286      65.616 104.633  78.264  1.00  0.00           H  
ATOM   4451  HA  ASP   286      66.860 104.577  80.890  1.00  0.00           H  
ATOM   4452  HB2 ASP   286      64.406 105.701  80.737  1.00  0.00           H  
ATOM   4453  HB3 ASP   286      63.960 104.050  80.863  1.00  0.00           H  
ATOM   4454  N   THR   287      66.584 101.960  80.925  1.00  0.00           N  
ATOM   4455  CA  THR   287      66.980 100.552  80.840  1.00  0.00           C  
ATOM   4456  C   THR   287      66.428  99.903  82.147  1.00  0.00           C  
ATOM   4457  O   THR   287      66.316 100.534  83.162  1.00  0.00           O  
ATOM   4458  CB  THR   287      68.512 100.347  80.820  1.00  0.00           C  
ATOM   4459  CG2 THR   287      69.123  98.953  80.980  1.00  0.00           C  
ATOM   4460  OG1 THR   287      68.952 100.825  79.608  1.00  0.00           O  
ATOM   4461  H   THR   287      67.083 102.413  81.677  1.00  0.00           H  
ATOM   4462  HA  THR   287      66.666 100.024  79.939  1.00  0.00           H  
ATOM   4463  HB  THR   287      68.783 100.973  81.670  1.00  0.00           H  
ATOM   4464  HG1 THR   287      68.645 100.245  78.907  1.00  0.00           H  
ATOM   4465 HG21 THR   287      68.908  98.689  82.015  1.00  0.00           H  
ATOM   4466 HG22 THR   287      68.649  98.130  80.445  1.00  0.00           H  
ATOM   4467 HG23 THR   287      70.208  99.024  80.903  1.00  0.00           H  
ATOM   4468  N   VAL   288      66.232  98.602  82.072  1.00  0.00           N  
ATOM   4469  CA  VAL   288      65.908  97.690  83.190  1.00  0.00           C  
ATOM   4470  C   VAL   288      66.496  96.357  82.991  1.00  0.00           C  
ATOM   4471  O   VAL   288      66.768  95.935  81.875  1.00  0.00           O  
ATOM   4472  CB  VAL   288      64.438  97.555  83.454  1.00  0.00           C  
ATOM   4473  CG1 VAL   288      63.711  98.684  84.163  1.00  0.00           C  
ATOM   4474  CG2 VAL   288      63.684  97.227  82.153  1.00  0.00           C  
ATOM   4475  H   VAL   288      66.261  98.165  81.161  1.00  0.00           H  
ATOM   4476  HA  VAL   288      66.412  98.202  84.010  1.00  0.00           H  
ATOM   4477  HB  VAL   288      64.304  96.710  84.128  1.00  0.00           H  
ATOM   4478 HG11 VAL   288      62.786  98.408  84.668  1.00  0.00           H  
ATOM   4479 HG12 VAL   288      64.432  99.020  84.908  1.00  0.00           H  
ATOM   4480 HG13 VAL   288      63.397  99.553  83.584  1.00  0.00           H  
ATOM   4481 HG21 VAL   288      62.628  97.197  82.420  1.00  0.00           H  
ATOM   4482 HG22 VAL   288      63.814  98.125  81.549  1.00  0.00           H  
ATOM   4483 HG23 VAL   288      64.022  96.335  81.624  1.00  0.00           H  
ATOM   4484  N   ILE   289      66.714  95.615  84.079  1.00  0.00           N  
ATOM   4485  CA  ILE   289      67.478  94.328  84.049  1.00  0.00           C  
ATOM   4486  C   ILE   289      66.903  93.217  84.917  1.00  0.00           C  
ATOM   4487  O   ILE   289      66.381  93.533  86.031  1.00  0.00           O  
ATOM   4488  CB  ILE   289      69.059  94.642  84.327  1.00  0.00           C  
ATOM   4489  CG1 ILE   289      69.946  94.089  83.159  1.00  0.00           C  
ATOM   4490  CG2 ILE   289      69.536  94.220  85.712  1.00  0.00           C  
ATOM   4491  CD1 ILE   289      71.453  93.923  83.418  1.00  0.00           C  
ATOM   4492  H   ILE   289      66.545  96.021  84.988  1.00  0.00           H  
ATOM   4493  HA  ILE   289      67.403  93.942  83.032  1.00  0.00           H  
ATOM   4494  HB  ILE   289      69.114  95.731  84.308  1.00  0.00           H  
ATOM   4495 HG12 ILE   289      69.546  93.095  82.959  1.00  0.00           H  
ATOM   4496 HG13 ILE   289      69.793  94.752  82.307  1.00  0.00           H  
ATOM   4497 HG21 ILE   289      68.822  94.543  86.470  1.00  0.00           H  
ATOM   4498 HG22 ILE   289      69.638  93.141  85.833  1.00  0.00           H  
ATOM   4499 HG23 ILE   289      70.514  94.651  85.923  1.00  0.00           H  
ATOM   4500 HD11 ILE   289      72.018  94.830  83.634  1.00  0.00           H  
ATOM   4501 HD12 ILE   289      71.634  93.372  84.340  1.00  0.00           H  
ATOM   4502 HD13 ILE   289      71.871  93.460  82.524  1.00  0.00           H  
ATOM   4503  N   PHE   290      66.911  92.008  84.462  1.00  0.00           N  
ATOM   4504  CA  PHE   290      66.359  90.788  85.107  1.00  0.00           C  
ATOM   4505  C   PHE   290      67.332  89.645  85.163  1.00  0.00           C  
ATOM   4506  O   PHE   290      68.248  89.615  84.379  1.00  0.00           O  
ATOM   4507  CB  PHE   290      65.098  90.253  84.371  1.00  0.00           C  
ATOM   4508  CG  PHE   290      64.042  91.216  84.015  1.00  0.00           C  
ATOM   4509  CD1 PHE   290      62.777  90.955  84.538  1.00  0.00           C  
ATOM   4510  CD2 PHE   290      64.213  92.189  83.006  1.00  0.00           C  
ATOM   4511  CE1 PHE   290      61.654  91.570  84.016  1.00  0.00           C  
ATOM   4512  CE2 PHE   290      63.106  92.941  82.522  1.00  0.00           C  
ATOM   4513  CZ  PHE   290      61.794  92.617  83.034  1.00  0.00           C  
ATOM   4514  H   PHE   290      67.374  91.865  83.575  1.00  0.00           H  
ATOM   4515  HA  PHE   290      66.251  91.050  86.159  1.00  0.00           H  
ATOM   4516  HB2 PHE   290      65.499  89.890  83.424  1.00  0.00           H  
ATOM   4517  HB3 PHE   290      64.708  89.444  84.988  1.00  0.00           H  
ATOM   4518  HD1 PHE   290      62.575  90.114  85.185  1.00  0.00           H  
ATOM   4519  HD2 PHE   290      65.186  92.459  82.622  1.00  0.00           H  
ATOM   4520  HE1 PHE   290      60.697  91.316  84.448  1.00  0.00           H  
ATOM   4521  HE2 PHE   290      63.193  93.606  81.675  1.00  0.00           H  
ATOM   4522  HZ  PHE   290      60.953  93.196  82.682  1.00  0.00           H  
ATOM   4523  N   ARG   291      66.922  88.678  85.963  1.00  0.00           N  
ATOM   4524  CA  ARG   291      67.460  87.336  85.873  1.00  0.00           C  
ATOM   4525  C   ARG   291      66.394  86.308  85.626  1.00  0.00           C  
ATOM   4526  O   ARG   291      65.497  86.095  86.471  1.00  0.00           O  
ATOM   4527  CB  ARG   291      68.296  86.884  87.162  1.00  0.00           C  
ATOM   4528  CG  ARG   291      69.752  87.543  87.239  1.00  0.00           C  
ATOM   4529  CD  ARG   291      70.600  86.983  88.445  1.00  0.00           C  
ATOM   4530  NE  ARG   291      72.121  87.133  88.202  1.00  0.00           N  
ATOM   4531  CZ  ARG   291      72.850  86.315  87.430  1.00  0.00           C  
ATOM   4532  NH1 ARG   291      72.378  85.354  86.679  1.00  0.00           N1+
ATOM   4533  NH2 ARG   291      74.117  86.545  87.315  1.00  0.00           N  
ATOM   4534  H   ARG   291      66.007  88.763  86.383  1.00  0.00           H  
ATOM   4535  HA  ARG   291      68.181  87.307  85.056  1.00  0.00           H  
ATOM   4536  HB2 ARG   291      67.679  87.126  88.027  1.00  0.00           H  
ATOM   4537  HB3 ARG   291      68.460  85.815  87.023  1.00  0.00           H  
ATOM   4538  HG2 ARG   291      70.284  87.195  86.354  1.00  0.00           H  
ATOM   4539  HG3 ARG   291      69.727  88.629  87.337  1.00  0.00           H  
ATOM   4540  HD2 ARG   291      70.144  87.387  89.348  1.00  0.00           H  
ATOM   4541  HD3 ARG   291      70.346  85.924  88.496  1.00  0.00           H  
ATOM   4542  HE  ARG   291      72.606  87.871  88.693  1.00  0.00           H  
ATOM   4543 HH11 ARG   291      71.431  85.040  86.836  1.00  0.00           H  
ATOM   4544 HH12 ARG   291      72.951  84.964  85.944  1.00  0.00           H  
ATOM   4545 HH21 ARG   291      74.500  87.203  87.978  1.00  0.00           H  
ATOM   4546 HH22 ARG   291      74.749  85.925  86.830  1.00  0.00           H  
ATOM   4547  N   ILE   292      66.529  85.581  84.524  1.00  0.00           N  
ATOM   4548  CA  ILE   292      65.869  84.276  84.275  1.00  0.00           C  
ATOM   4549  C   ILE   292      66.437  83.167  85.224  1.00  0.00           C  
ATOM   4550  O   ILE   292      67.632  82.995  85.533  1.00  0.00           O  
ATOM   4551  CB  ILE   292      65.907  83.941  82.781  1.00  0.00           C  
ATOM   4552  CG1 ILE   292      65.347  84.987  81.800  1.00  0.00           C  
ATOM   4553  CG2 ILE   292      65.266  82.568  82.625  1.00  0.00           C  
ATOM   4554  CD1 ILE   292      65.137  84.497  80.331  1.00  0.00           C  
ATOM   4555  H   ILE   292      67.252  85.870  83.881  1.00  0.00           H  
ATOM   4556  HA  ILE   292      64.814  84.332  84.545  1.00  0.00           H  
ATOM   4557  HB  ILE   292      66.958  83.724  82.587  1.00  0.00           H  
ATOM   4558 HG12 ILE   292      64.387  85.246  82.246  1.00  0.00           H  
ATOM   4559 HG13 ILE   292      65.982  85.872  81.753  1.00  0.00           H  
ATOM   4560 HG21 ILE   292      65.781  81.762  83.147  1.00  0.00           H  
ATOM   4561 HG22 ILE   292      64.261  82.641  83.041  1.00  0.00           H  
ATOM   4562 HG23 ILE   292      65.245  82.250  81.583  1.00  0.00           H  
ATOM   4563 HD11 ILE   292      64.439  83.676  80.168  1.00  0.00           H  
ATOM   4564 HD12 ILE   292      64.725  85.312  79.735  1.00  0.00           H  
ATOM   4565 HD13 ILE   292      66.067  84.155  79.875  1.00  0.00           H  
ATOM   4566  N   ALA   293      65.524  82.331  85.770  1.00  0.00           N  
ATOM   4567  CA  ALA   293      65.676  81.418  86.951  1.00  0.00           C  
ATOM   4568  C   ALA   293      66.315  80.121  86.500  1.00  0.00           C  
ATOM   4569  O   ALA   293      66.056  79.638  85.393  1.00  0.00           O  
ATOM   4570  CB  ALA   293      64.366  81.320  87.692  1.00  0.00           C  
ATOM   4571  H   ALA   293      64.561  82.612  85.650  1.00  0.00           H  
ATOM   4572  HA  ALA   293      66.392  81.949  87.579  1.00  0.00           H  
ATOM   4573  HB1 ALA   293      64.499  80.779  88.629  1.00  0.00           H  
ATOM   4574  HB2 ALA   293      64.082  82.338  87.959  1.00  0.00           H  
ATOM   4575  HB3 ALA   293      63.560  80.808  87.168  1.00  0.00           H  
ATOM   4576  N   PRO   294      67.207  79.522  87.351  1.00  0.00           N  
ATOM   4577  CA  PRO   294      67.931  78.271  87.075  1.00  0.00           C  
ATOM   4578  C   PRO   294      67.090  77.025  87.447  1.00  0.00           C  
ATOM   4579  O   PRO   294      65.997  77.033  88.090  1.00  0.00           O  
ATOM   4580  CB  PRO   294      69.152  78.456  87.933  1.00  0.00           C  
ATOM   4581  CG  PRO   294      68.637  79.179  89.190  1.00  0.00           C  
ATOM   4582  CD  PRO   294      67.632  80.183  88.573  1.00  0.00           C  
ATOM   4583  HA  PRO   294      68.275  78.222  86.041  1.00  0.00           H  
ATOM   4584  HB2 PRO   294      69.641  77.513  88.179  1.00  0.00           H  
ATOM   4585  HB3 PRO   294      69.889  79.105  87.460  1.00  0.00           H  
ATOM   4586  HG2 PRO   294      68.147  78.500  89.887  1.00  0.00           H  
ATOM   4587  HG3 PRO   294      69.477  79.640  89.711  1.00  0.00           H  
ATOM   4588  HD2 PRO   294      66.775  80.359  89.224  1.00  0.00           H  
ATOM   4589  HD3 PRO   294      68.186  81.064  88.249  1.00  0.00           H  
ATOM   4590  N   TRP   295      67.542  75.866  87.025  1.00  0.00           N  
ATOM   4591  CA  TRP   295      67.081  74.560  87.492  1.00  0.00           C  
ATOM   4592  C   TRP   295      67.813  74.283  88.786  1.00  0.00           C  
ATOM   4593  O   TRP   295      68.998  74.347  88.953  1.00  0.00           O  
ATOM   4594  CB  TRP   295      67.260  73.525  86.387  1.00  0.00           C  
ATOM   4595  CG  TRP   295      66.858  72.126  86.629  1.00  0.00           C  
ATOM   4596  CD1 TRP   295      65.573  71.684  86.566  1.00  0.00           C  
ATOM   4597  CD2 TRP   295      67.610  70.870  87.009  1.00  0.00           C  
ATOM   4598  CE2 TRP   295      66.699  69.774  87.046  1.00  0.00           C  
ATOM   4599  CE3 TRP   295      68.988  70.642  87.367  1.00  0.00           C  
ATOM   4600  NE1 TRP   295      65.484  70.285  86.779  1.00  0.00           N  
ATOM   4601  CZ2 TRP   295      67.186  68.418  87.317  1.00  0.00           C  
ATOM   4602  CZ3 TRP   295      69.430  69.298  87.472  1.00  0.00           C  
ATOM   4603  CH2 TRP   295      68.525  68.240  87.468  1.00  0.00           C  
ATOM   4604  H   TRP   295      68.393  75.979  86.492  1.00  0.00           H  
ATOM   4605  HA  TRP   295      66.008  74.652  87.664  1.00  0.00           H  
ATOM   4606  HB2 TRP   295      66.736  73.818  85.477  1.00  0.00           H  
ATOM   4607  HB3 TRP   295      68.322  73.455  86.153  1.00  0.00           H  
ATOM   4608  HD1 TRP   295      64.748  72.350  86.358  1.00  0.00           H  
ATOM   4609  HE1 TRP   295      64.593  69.810  86.777  1.00  0.00           H  
ATOM   4610  HE3 TRP   295      69.634  71.494  87.522  1.00  0.00           H  
ATOM   4611  HZ2 TRP   295      66.500  67.592  87.198  1.00  0.00           H  
ATOM   4612  HZ3 TRP   295      70.507  69.221  87.458  1.00  0.00           H  
ATOM   4613  HH2 TRP   295      68.833  67.205  87.468  1.00  0.00           H  
ATOM   4614  N   ILE   296      66.997  73.582  89.704  1.00  0.00           N  
ATOM   4615  CA  ILE   296      67.581  72.979  90.902  1.00  0.00           C  
ATOM   4616  C   ILE   296      67.199  71.464  90.989  1.00  0.00           C  
ATOM   4617  O   ILE   296      66.074  71.066  90.684  1.00  0.00           O  
ATOM   4618  CB  ILE   296      67.038  73.683  92.172  1.00  0.00           C  
ATOM   4619  CG1 ILE   296      67.798  75.045  92.246  1.00  0.00           C  
ATOM   4620  CG2 ILE   296      67.156  73.055  93.530  1.00  0.00           C  
ATOM   4621  CD1 ILE   296      66.970  76.141  93.075  1.00  0.00           C  
ATOM   4622  H   ILE   296      66.021  73.587  89.442  1.00  0.00           H  
ATOM   4623  HA  ILE   296      68.670  72.935  90.910  1.00  0.00           H  
ATOM   4624  HB  ILE   296      65.964  73.834  92.061  1.00  0.00           H  
ATOM   4625 HG12 ILE   296      68.786  74.901  92.684  1.00  0.00           H  
ATOM   4626 HG13 ILE   296      67.984  75.496  91.272  1.00  0.00           H  
ATOM   4627 HG21 ILE   296      66.738  73.668  94.329  1.00  0.00           H  
ATOM   4628 HG22 ILE   296      66.611  72.111  93.562  1.00  0.00           H  
ATOM   4629 HG23 ILE   296      68.201  72.846  93.759  1.00  0.00           H  
ATOM   4630 HD11 ILE   296      65.983  76.206  92.618  1.00  0.00           H  
ATOM   4631 HD12 ILE   296      66.814  75.798  94.098  1.00  0.00           H  
ATOM   4632 HD13 ILE   296      67.458  77.113  93.007  1.00  0.00           H  
ATOM   4633  N   MET   297      68.179  70.692  91.524  1.00  0.00           N  
ATOM   4634  CA  MET   297      67.974  69.251  91.747  1.00  0.00           C  
ATOM   4635  C   MET   297      67.995  69.051  93.264  1.00  0.00           C  
ATOM   4636  O   MET   297      68.925  69.570  93.904  1.00  0.00           O  
ATOM   4637  CB  MET   297      69.002  68.447  91.060  1.00  0.00           C  
ATOM   4638  CG  MET   297      68.771  66.965  91.224  1.00  0.00           C  
ATOM   4639  SD  MET   297      69.961  66.081  90.188  1.00  0.00           S  
ATOM   4640  CE  MET   297      71.460  66.272  91.142  1.00  0.00           C  
ATOM   4641  H   MET   297      69.000  71.181  91.849  1.00  0.00           H  
ATOM   4642  HA  MET   297      66.987  68.995  91.363  1.00  0.00           H  
ATOM   4643  HB2 MET   297      68.982  68.809  90.032  1.00  0.00           H  
ATOM   4644  HB3 MET   297      69.976  68.662  91.499  1.00  0.00           H  
ATOM   4645  HG2 MET   297      68.968  66.681  92.257  1.00  0.00           H  
ATOM   4646  HG3 MET   297      67.789  66.621  90.900  1.00  0.00           H  
ATOM   4647  HE1 MET   297      72.084  65.403  90.934  1.00  0.00           H  
ATOM   4648  HE2 MET   297      71.898  67.249  90.938  1.00  0.00           H  
ATOM   4649  HE3 MET   297      71.231  66.175  92.203  1.00  0.00           H  
ATOM   4650  N   THR   298      67.128  68.228  93.795  1.00  0.00           N  
ATOM   4651  CA  THR   298      66.863  67.836  95.144  1.00  0.00           C  
ATOM   4652  C   THR   298      67.710  66.670  95.688  1.00  0.00           C  
ATOM   4653  O   THR   298      67.521  65.574  95.122  1.00  0.00           O  
ATOM   4654  CB  THR   298      65.339  67.577  95.291  1.00  0.00           C  
ATOM   4655  CG2 THR   298      64.500  68.902  95.166  1.00  0.00           C  
ATOM   4656  OG1 THR   298      64.899  66.816  94.167  1.00  0.00           O  
ATOM   4657  H   THR   298      66.468  67.805  93.158  1.00  0.00           H  
ATOM   4658  HA  THR   298      67.143  68.694  95.756  1.00  0.00           H  
ATOM   4659  HB  THR   298      65.072  67.037  96.200  1.00  0.00           H  
ATOM   4660  HG1 THR   298      65.203  65.906  94.194  1.00  0.00           H  
ATOM   4661 HG21 THR   298      64.706  69.619  95.961  1.00  0.00           H  
ATOM   4662 HG22 THR   298      64.719  69.361  94.202  1.00  0.00           H  
ATOM   4663 HG23 THR   298      63.430  68.693  95.168  1.00  0.00           H  
ATOM   4664  N   PRO   299      68.622  66.832  96.707  1.00  0.00           N  
ATOM   4665  CA  PRO   299      69.294  65.664  97.382  1.00  0.00           C  
ATOM   4666  C   PRO   299      68.386  64.607  97.929  1.00  0.00           C  
ATOM   4667  O   PRO   299      67.258  64.894  98.282  1.00  0.00           O  
ATOM   4668  CB  PRO   299      70.143  66.184  98.518  1.00  0.00           C  
ATOM   4669  CG  PRO   299      69.548  67.587  98.757  1.00  0.00           C  
ATOM   4670  CD  PRO   299      69.170  68.072  97.391  1.00  0.00           C  
ATOM   4671  HA  PRO   299      69.950  65.164  96.670  1.00  0.00           H  
ATOM   4672  HB2 PRO   299      70.146  65.630  99.456  1.00  0.00           H  
ATOM   4673  HB3 PRO   299      71.203  66.204  98.267  1.00  0.00           H  
ATOM   4674  HG2 PRO   299      68.677  67.450  99.397  1.00  0.00           H  
ATOM   4675  HG3 PRO   299      70.178  68.374  99.172  1.00  0.00           H  
ATOM   4676  HD2 PRO   299      68.408  68.850  97.436  1.00  0.00           H  
ATOM   4677  HD3 PRO   299      70.061  68.257  96.790  1.00  0.00           H  
ATOM   4678  N   ASN   300      68.968  63.476  98.317  1.00  0.00           N  
ATOM   4679  CA  ASN   300      68.414  62.422  99.150  1.00  0.00           C  
ATOM   4680  C   ASN   300      67.843  62.963 100.470  1.00  0.00           C  
ATOM   4681  O   ASN   300      66.972  62.299 101.084  1.00  0.00           O  
ATOM   4682  CB  ASN   300      69.564  61.445  99.373  1.00  0.00           C  
ATOM   4683  CG  ASN   300      70.053  60.669  98.227  1.00  0.00           C  
ATOM   4684  ND2 ASN   300      71.026  59.873  98.365  1.00  0.00           N  
ATOM   4685  OD1 ASN   300      69.481  60.823  97.130  1.00  0.00           O  
ATOM   4686  H   ASN   300      69.889  63.283  97.950  1.00  0.00           H  
ATOM   4687  HA  ASN   300      67.623  61.887  98.623  1.00  0.00           H  
ATOM   4688  HB2 ASN   300      70.424  61.971  99.786  1.00  0.00           H  
ATOM   4689  HB3 ASN   300      69.117  60.830 100.154  1.00  0.00           H  
ATOM   4690 HD21 ASN   300      71.372  59.454  97.514  1.00  0.00           H  
ATOM   4691 HD22 ASN   300      71.511  59.665  99.227  1.00  0.00           H  
ATOM   4692  N   ILE   301      68.242  64.116 101.026  1.00  0.00           N  
ATOM   4693  CA  ILE   301      67.854  64.560 102.311  1.00  0.00           C  
ATOM   4694  C   ILE   301      66.540  65.287 102.319  1.00  0.00           C  
ATOM   4695  O   ILE   301      66.032  65.648 103.356  1.00  0.00           O  
ATOM   4696  CB  ILE   301      69.003  65.307 102.954  1.00  0.00           C  
ATOM   4697  CG1 ILE   301      69.192  66.746 102.288  1.00  0.00           C  
ATOM   4698  CG2 ILE   301      70.357  64.493 103.032  1.00  0.00           C  
ATOM   4699  CD1 ILE   301      69.537  67.739 103.395  1.00  0.00           C  
ATOM   4700  H   ILE   301      68.920  64.660 100.513  1.00  0.00           H  
ATOM   4701  HA  ILE   301      67.666  63.708 102.965  1.00  0.00           H  
ATOM   4702  HB  ILE   301      68.696  65.526 103.976  1.00  0.00           H  
ATOM   4703 HG12 ILE   301      69.891  66.698 101.453  1.00  0.00           H  
ATOM   4704 HG13 ILE   301      68.277  67.128 101.836  1.00  0.00           H  
ATOM   4705 HG21 ILE   301      70.064  63.543 103.480  1.00  0.00           H  
ATOM   4706 HG22 ILE   301      70.859  64.280 102.089  1.00  0.00           H  
ATOM   4707 HG23 ILE   301      71.001  64.959 103.778  1.00  0.00           H  
ATOM   4708 HD11 ILE   301      69.647  68.756 103.018  1.00  0.00           H  
ATOM   4709 HD12 ILE   301      68.696  67.777 104.088  1.00  0.00           H  
ATOM   4710 HD13 ILE   301      70.483  67.585 103.914  1.00  0.00           H  
ATOM   4711  N   LEU   302      65.945  65.649 101.143  1.00  0.00           N  
ATOM   4712  CA  LEU   302      64.558  66.151 101.097  1.00  0.00           C  
ATOM   4713  C   LEU   302      63.532  65.004 101.095  1.00  0.00           C  
ATOM   4714  O   LEU   302      63.756  63.954 100.500  1.00  0.00           O  
ATOM   4715  CB  LEU   302      64.572  67.133  99.914  1.00  0.00           C  
ATOM   4716  CG  LEU   302      65.486  68.304 100.091  1.00  0.00           C  
ATOM   4717  CD1 LEU   302      65.941  68.845  98.700  1.00  0.00           C  
ATOM   4718  CD2 LEU   302      65.096  69.389 100.968  1.00  0.00           C  
ATOM   4719  H   LEU   302      66.532  65.334 100.384  1.00  0.00           H  
ATOM   4720  HA  LEU   302      64.315  66.829 101.915  1.00  0.00           H  
ATOM   4721  HB2 LEU   302      64.911  66.547  99.060  1.00  0.00           H  
ATOM   4722  HB3 LEU   302      63.564  67.444  99.639  1.00  0.00           H  
ATOM   4723  HG  LEU   302      66.386  67.862 100.517  1.00  0.00           H  
ATOM   4724 HD11 LEU   302      66.411  68.056  98.113  1.00  0.00           H  
ATOM   4725 HD12 LEU   302      65.111  69.193  98.086  1.00  0.00           H  
ATOM   4726 HD13 LEU   302      66.684  69.589  98.988  1.00  0.00           H  
ATOM   4727 HD21 LEU   302      65.982  69.954 101.257  1.00  0.00           H  
ATOM   4728 HD22 LEU   302      64.434  70.197 100.656  1.00  0.00           H  
ATOM   4729 HD23 LEU   302      64.682  69.018 101.905  1.00  0.00           H  
ATOM   4730  N   PRO   303      62.308  65.158 101.647  1.00  0.00           N  
ATOM   4731  CA  PRO   303      61.278  64.067 101.704  1.00  0.00           C  
ATOM   4732  C   PRO   303      60.691  63.608 100.413  1.00  0.00           C  
ATOM   4733  O   PRO   303      60.626  64.455  99.493  1.00  0.00           O  
ATOM   4734  CB  PRO   303      60.185  64.734 102.558  1.00  0.00           C  
ATOM   4735  CG  PRO   303      60.823  65.853 103.361  1.00  0.00           C  
ATOM   4736  CD  PRO   303      61.931  66.359 102.407  1.00  0.00           C  
ATOM   4737  HA  PRO   303      61.660  63.218 102.271  1.00  0.00           H  
ATOM   4738  HB2 PRO   303      59.409  65.226 101.970  1.00  0.00           H  
ATOM   4739  HB3 PRO   303      59.650  64.077 103.244  1.00  0.00           H  
ATOM   4740  HG2 PRO   303      60.147  66.691 103.532  1.00  0.00           H  
ATOM   4741  HG3 PRO   303      61.317  65.547 104.283  1.00  0.00           H  
ATOM   4742  HD2 PRO   303      61.690  67.170 101.719  1.00  0.00           H  
ATOM   4743  HD3 PRO   303      62.775  66.674 103.021  1.00  0.00           H  
ATOM   4744  N   PRO   304      60.175  62.387 100.271  1.00  0.00           N  
ATOM   4745  CA  PRO   304      59.531  61.983  99.025  1.00  0.00           C  
ATOM   4746  C   PRO   304      58.131  62.482  98.672  1.00  0.00           C  
ATOM   4747  O   PRO   304      57.378  62.812  99.642  1.00  0.00           O  
ATOM   4748  CB  PRO   304      59.487  60.457  99.179  1.00  0.00           C  
ATOM   4749  CG  PRO   304      59.151  60.302 100.699  1.00  0.00           C  
ATOM   4750  CD  PRO   304      60.052  61.370 101.285  1.00  0.00           C  
ATOM   4751  HA  PRO   304      60.123  62.216  98.139  1.00  0.00           H  
ATOM   4752  HB2 PRO   304      58.775  59.847  98.623  1.00  0.00           H  
ATOM   4753  HB3 PRO   304      60.464  60.021  98.970  1.00  0.00           H  
ATOM   4754  HG2 PRO   304      58.150  60.572 101.034  1.00  0.00           H  
ATOM   4755  HG3 PRO   304      59.451  59.343 101.123  1.00  0.00           H  
ATOM   4756  HD2 PRO   304      59.485  61.761 102.130  1.00  0.00           H  
ATOM   4757  HD3 PRO   304      60.998  60.890 101.535  1.00  0.00           H  
ATOM   4758  N   VAL   305      57.693  62.436  97.432  1.00  0.00           N  
ATOM   4759  CA  VAL   305      56.395  62.918  96.931  1.00  0.00           C  
ATOM   4760  C   VAL   305      55.921  61.886  95.876  1.00  0.00           C  
ATOM   4761  O   VAL   305      54.732  61.645  95.696  1.00  0.00           O  
ATOM   4762  CB  VAL   305      56.562  64.351  96.351  1.00  0.00           C  
ATOM   4763  CG1 VAL   305      55.252  64.856  95.687  1.00  0.00           C  
ATOM   4764  CG2 VAL   305      57.020  65.346  97.463  1.00  0.00           C  
ATOM   4765  H   VAL   305      58.468  62.313  96.797  1.00  0.00           H  
ATOM   4766  HA  VAL   305      55.740  62.903  97.802  1.00  0.00           H  
ATOM   4767  HB  VAL   305      57.197  64.368  95.465  1.00  0.00           H  
ATOM   4768 HG11 VAL   305      55.431  65.867  95.321  1.00  0.00           H  
ATOM   4769 HG12 VAL   305      55.017  64.266  94.801  1.00  0.00           H  
ATOM   4770 HG13 VAL   305      54.437  64.827  96.410  1.00  0.00           H  
ATOM   4771 HG21 VAL   305      56.233  65.434  98.212  1.00  0.00           H  
ATOM   4772 HG22 VAL   305      57.889  65.014  98.030  1.00  0.00           H  
ATOM   4773 HG23 VAL   305      57.315  66.288  97.001  1.00  0.00           H  
ATOM   4774  N   SER   306      56.943  61.278  95.213  1.00  0.00           N  
ATOM   4775  CA  SER   306      56.829  60.157  94.262  1.00  0.00           C  
ATOM   4776  C   SER   306      58.171  59.395  94.013  1.00  0.00           C  
ATOM   4777  O   SER   306      59.262  59.886  94.098  1.00  0.00           O  
ATOM   4778  CB  SER   306      56.218  60.714  92.956  1.00  0.00           C  
ATOM   4779  OG  SER   306      56.047  59.701  92.030  1.00  0.00           O  
ATOM   4780  H   SER   306      57.858  61.625  95.462  1.00  0.00           H  
ATOM   4781  HA  SER   306      56.071  59.532  94.737  1.00  0.00           H  
ATOM   4782  HB2 SER   306      55.301  61.241  93.220  1.00  0.00           H  
ATOM   4783  HB3 SER   306      56.846  61.459  92.467  1.00  0.00           H  
ATOM   4784  HG  SER   306      55.442  59.041  92.375  1.00  0.00           H  
ATOM   4785  N   VAL   307      58.159  58.090  93.547  1.00  0.00           N  
ATOM   4786  CA  VAL   307      59.286  57.226  93.098  1.00  0.00           C  
ATOM   4787  C   VAL   307      58.944  56.663  91.774  1.00  0.00           C  
ATOM   4788  O   VAL   307      58.012  55.886  91.601  1.00  0.00           O  
ATOM   4789  CB  VAL   307      59.717  56.158  94.207  1.00  0.00           C  
ATOM   4790  CG1 VAL   307      58.621  55.201  94.702  1.00  0.00           C  
ATOM   4791  CG2 VAL   307      60.982  55.504  93.702  1.00  0.00           C  
ATOM   4792  H   VAL   307      57.259  57.644  93.653  1.00  0.00           H  
ATOM   4793  HA  VAL   307      60.153  57.852  92.887  1.00  0.00           H  
ATOM   4794  HB  VAL   307      59.974  56.779  95.065  1.00  0.00           H  
ATOM   4795 HG11 VAL   307      58.970  54.656  95.579  1.00  0.00           H  
ATOM   4796 HG12 VAL   307      57.775  55.830  94.980  1.00  0.00           H  
ATOM   4797 HG13 VAL   307      58.389  54.474  93.924  1.00  0.00           H  
ATOM   4798 HG21 VAL   307      60.800  54.801  92.889  1.00  0.00           H  
ATOM   4799 HG22 VAL   307      61.757  56.213  93.410  1.00  0.00           H  
ATOM   4800 HG23 VAL   307      61.436  54.815  94.414  1.00  0.00           H  
ATOM   4801  N   PHE   308      59.688  57.017  90.738  1.00  0.00           N  
ATOM   4802  CA  PHE   308      59.665  56.338  89.483  1.00  0.00           C  
ATOM   4803  C   PHE   308      60.491  55.068  89.475  1.00  0.00           C  
ATOM   4804  O   PHE   308      61.640  55.106  90.004  1.00  0.00           O  
ATOM   4805  CB  PHE   308      60.281  57.385  88.473  1.00  0.00           C  
ATOM   4806  CG  PHE   308      59.219  58.414  88.205  1.00  0.00           C  
ATOM   4807  CD1 PHE   308      58.612  58.348  86.925  1.00  0.00           C  
ATOM   4808  CD2 PHE   308      58.815  59.408  89.112  1.00  0.00           C  
ATOM   4809  CE1 PHE   308      57.625  59.251  86.604  1.00  0.00           C  
ATOM   4810  CE2 PHE   308      57.857  60.385  88.759  1.00  0.00           C  
ATOM   4811  CZ  PHE   308      57.206  60.202  87.549  1.00  0.00           C  
ATOM   4812  H   PHE   308      60.512  57.591  90.848  1.00  0.00           H  
ATOM   4813  HA  PHE   308      58.614  56.227  89.218  1.00  0.00           H  
ATOM   4814  HB2 PHE   308      61.160  57.824  88.946  1.00  0.00           H  
ATOM   4815  HB3 PHE   308      60.514  56.819  87.571  1.00  0.00           H  
ATOM   4816  HD1 PHE   308      59.043  57.703  86.173  1.00  0.00           H  
ATOM   4817  HD2 PHE   308      59.165  59.460  90.132  1.00  0.00           H  
ATOM   4818  HE1 PHE   308      57.191  59.285  85.615  1.00  0.00           H  
ATOM   4819  HE2 PHE   308      57.523  61.099  89.498  1.00  0.00           H  
ATOM   4820  HZ  PHE   308      56.457  60.912  87.230  1.00  0.00           H  
ATOM   4821  N   VAL   309      60.023  53.983  88.791  1.00  0.00           N  
ATOM   4822  CA  VAL   309      60.818  52.713  88.651  1.00  0.00           C  
ATOM   4823  C   VAL   309      60.367  51.939  87.433  1.00  0.00           C  
ATOM   4824  O   VAL   309      59.140  51.916  87.064  1.00  0.00           O  
ATOM   4825  CB  VAL   309      60.621  51.813  89.942  1.00  0.00           C  
ATOM   4826  CG1 VAL   309      59.249  51.222  90.227  1.00  0.00           C  
ATOM   4827  CG2 VAL   309      61.625  50.651  89.893  1.00  0.00           C  
ATOM   4828  H   VAL   309      59.106  54.076  88.377  1.00  0.00           H  
ATOM   4829  HA  VAL   309      61.869  52.985  88.561  1.00  0.00           H  
ATOM   4830  HB  VAL   309      60.802  52.425  90.826  1.00  0.00           H  
ATOM   4831 HG11 VAL   309      59.013  50.258  89.775  1.00  0.00           H  
ATOM   4832 HG12 VAL   309      59.107  51.228  91.307  1.00  0.00           H  
ATOM   4833 HG13 VAL   309      58.534  51.982  89.912  1.00  0.00           H  
ATOM   4834 HG21 VAL   309      61.438  49.988  89.048  1.00  0.00           H  
ATOM   4835 HG22 VAL   309      62.629  51.045  90.054  1.00  0.00           H  
ATOM   4836 HG23 VAL   309      61.423  50.132  90.830  1.00  0.00           H  
ATOM   4837  N   CYS   310      61.242  51.236  86.682  1.00  0.00           N  
ATOM   4838  CA  CYS   310      60.815  50.183  85.752  1.00  0.00           C  
ATOM   4839  C   CYS   310      60.451  48.842  86.335  1.00  0.00           C  
ATOM   4840  O   CYS   310      61.075  48.283  87.260  1.00  0.00           O  
ATOM   4841  CB  CYS   310      61.855  49.999  84.669  1.00  0.00           C  
ATOM   4842  SG  CYS   310      61.992  51.529  83.580  1.00  0.00           S  
ATOM   4843  H   CYS   310      62.222  51.296  86.916  1.00  0.00           H  
ATOM   4844  HA  CYS   310      59.950  50.552  85.202  1.00  0.00           H  
ATOM   4845  HB2 CYS   310      62.768  49.884  85.252  1.00  0.00           H  
ATOM   4846  HB3 CYS   310      61.652  49.103  84.082  1.00  0.00           H  
ATOM   4847  HG  CYS   310      62.891  50.999  82.746  1.00  0.00           H  
ATOM   4848  N   CYS   311      59.435  48.173  85.705  1.00  0.00           N  
ATOM   4849  CA  CYS   311      59.097  46.765  85.987  1.00  0.00           C  
ATOM   4850  C   CYS   311      59.211  45.986  84.647  1.00  0.00           C  
ATOM   4851  O   CYS   311      59.259  46.529  83.556  1.00  0.00           O  
ATOM   4852  CB  CYS   311      57.797  46.772  86.825  1.00  0.00           C  
ATOM   4853  SG  CYS   311      57.678  47.741  88.326  1.00  0.00           S  
ATOM   4854  H   CYS   311      58.913  48.639  84.977  1.00  0.00           H  
ATOM   4855  HA  CYS   311      59.842  46.390  86.689  1.00  0.00           H  
ATOM   4856  HB2 CYS   311      57.052  47.136  86.117  1.00  0.00           H  
ATOM   4857  HB3 CYS   311      57.509  45.765  87.127  1.00  0.00           H  
ATOM   4858  HG  CYS   311      58.179  46.910  89.244  1.00  0.00           H  
ATOM   4859  N   MET   312      59.300  44.625  84.701  1.00  0.00           N  
ATOM   4860  CA  MET   312      59.209  43.736  85.942  1.00  0.00           C  
ATOM   4861  C   MET   312      60.285  42.633  85.887  1.00  0.00           C  
ATOM   4862  O   MET   312      60.883  42.312  84.822  1.00  0.00           O  
ATOM   4863  CB  MET   312      57.784  43.021  85.879  1.00  0.00           C  
ATOM   4864  CG  MET   312      57.577  42.113  84.714  1.00  0.00           C  
ATOM   4865  SD  MET   312      55.886  41.437  84.676  1.00  0.00           S  
ATOM   4866  CE  MET   312      54.904  42.859  84.145  1.00  0.00           C  
ATOM   4867  H   MET   312      59.519  44.189  83.816  1.00  0.00           H  
ATOM   4868  HA  MET   312      59.249  44.372  86.826  1.00  0.00           H  
ATOM   4869  HB2 MET   312      57.585  42.463  86.794  1.00  0.00           H  
ATOM   4870  HB3 MET   312      56.925  43.664  85.691  1.00  0.00           H  
ATOM   4871  HG2 MET   312      57.729  42.665  83.786  1.00  0.00           H  
ATOM   4872  HG3 MET   312      58.311  41.307  84.711  1.00  0.00           H  
ATOM   4873  HE1 MET   312      53.884  42.719  84.502  1.00  0.00           H  
ATOM   4874  HE2 MET   312      55.350  43.746  84.597  1.00  0.00           H  
ATOM   4875  HE3 MET   312      54.844  42.944  83.060  1.00  0.00           H  
ATOM   4876  N   LYS   313      60.488  41.908  87.017  1.00  0.00           N  
ATOM   4877  CA  LYS   313      61.236  40.651  87.043  1.00  0.00           C  
ATOM   4878  C   LYS   313      60.339  39.495  86.579  1.00  0.00           C  
ATOM   4879  O   LYS   313      59.127  39.620  86.577  1.00  0.00           O  
ATOM   4880  CB  LYS   313      61.866  40.478  88.437  1.00  0.00           C  
ATOM   4881  CG  LYS   313      63.054  41.421  88.559  1.00  0.00           C  
ATOM   4882  CD  LYS   313      63.651  41.389  89.951  1.00  0.00           C  
ATOM   4883  CE  LYS   313      64.073  40.079  90.535  1.00  0.00           C  
ATOM   4884  NZ  LYS   313      65.080  39.353  89.794  1.00  0.00           N1+
ATOM   4885  H   LYS   313      59.977  42.086  87.869  1.00  0.00           H  
ATOM   4886  HA  LYS   313      62.076  40.602  86.349  1.00  0.00           H  
ATOM   4887  HB2 LYS   313      61.095  40.665  89.184  1.00  0.00           H  
ATOM   4888  HB3 LYS   313      62.087  39.418  88.558  1.00  0.00           H  
ATOM   4889  HG2 LYS   313      63.844  41.284  87.821  1.00  0.00           H  
ATOM   4890  HG3 LYS   313      62.592  42.394  88.392  1.00  0.00           H  
ATOM   4891  HD2 LYS   313      64.514  42.055  89.971  1.00  0.00           H  
ATOM   4892  HD3 LYS   313      62.882  41.800  90.606  1.00  0.00           H  
ATOM   4893  HE2 LYS   313      64.426  40.133  91.564  1.00  0.00           H  
ATOM   4894  HE3 LYS   313      63.190  39.441  90.578  1.00  0.00           H  
ATOM   4895  HZ1 LYS   313      65.922  39.834  89.510  1.00  0.00           H  
ATOM   4896  HZ2 LYS   313      65.396  38.462  90.150  1.00  0.00           H  
ATOM   4897  HZ3 LYS   313      64.724  39.117  88.879  1.00  0.00           H  
ATOM   4898  N   ASP   314      60.749  38.449  86.008  1.00  0.00           N  
ATOM   4899  CA  ASP   314      62.134  37.952  85.752  1.00  0.00           C  
ATOM   4900  C   ASP   314      62.808  38.591  84.585  1.00  0.00           C  
ATOM   4901  O   ASP   314      63.699  39.452  84.794  1.00  0.00           O  
ATOM   4902  CB  ASP   314      62.063  36.418  85.778  1.00  0.00           C  
ATOM   4903  CG  ASP   314      63.378  35.672  85.347  1.00  0.00           C  
ATOM   4904  OD1 ASP   314      63.307  34.484  84.984  1.00  0.00           O  
ATOM   4905  OD2 ASP   314      64.492  36.368  85.401  1.00  0.00           O1-
ATOM   4906  OXT ASP   314      62.324  38.336  83.432  1.00  0.00           O1-
ATOM   4907  H   ASP   314      60.000  37.970  85.528  1.00  0.00           H  
ATOM   4908  HA  ASP   314      62.806  38.312  86.531  1.00  0.00           H  
ATOM   4909  HB2 ASP   314      61.975  36.116  86.821  1.00  0.00           H  
ATOM   4910  HB3 ASP   314      61.160  36.154  85.228  1.00  0.00           H  
ATOM   4911  N   THR   315      58.196  56.304 104.771  1.00  0.00           N  
ATOM   4912  CA  THR   315      57.106  57.263 104.409  1.00  0.00           C  
ATOM   4913  C   THR   315      56.490  56.876 103.032  1.00  0.00           C  
ATOM   4914  O   THR   315      57.246  56.463 102.206  1.00  0.00           O  
ATOM   4915  CB  THR   315      57.669  58.670 104.286  1.00  0.00           C  
ATOM   4916  CG2 THR   315      56.798  59.824 103.931  1.00  0.00           C  
ATOM   4917  OG1 THR   315      57.953  58.967 105.579  1.00  0.00           O  
ATOM   4918  HA  THR   315      56.348  57.258 105.192  1.00  0.00           H  
ATOM   4919  HB  THR   315      58.535  58.564 103.632  1.00  0.00           H  
ATOM   4920  HG1 THR   315      58.543  59.720 105.504  1.00  0.00           H  
ATOM   4921 HG21 THR   315      56.720  59.763 102.845  1.00  0.00           H  
ATOM   4922 HG22 THR   315      55.809  59.707 104.372  1.00  0.00           H  
ATOM   4923 HG23 THR   315      57.304  60.764 104.151  1.00  0.00           H  
ATOM   4924  H1  THR   315      57.896  55.356 104.948  1.00  0.00           H  
ATOM   4925  H2  THR   315      58.652  56.581 105.628  1.00  0.00           H  
ATOM   4926  H3  THR   315      58.976  56.388 104.135  1.00  0.00           H  
ATOM   4927  N   ASN   316      55.170  57.061 102.904  1.00  0.00           N  
ATOM   4928  CA  ASN   316      54.473  56.804 101.660  1.00  0.00           C  
ATOM   4929  C   ASN   316      54.660  57.891 100.716  1.00  0.00           C  
ATOM   4930  O   ASN   316      54.839  59.087 100.999  1.00  0.00           O  
ATOM   4931  CB  ASN   316      52.946  56.670 102.119  1.00  0.00           C  
ATOM   4932  CG  ASN   316      52.552  55.418 102.911  1.00  0.00           C  
ATOM   4933  ND2 ASN   316      51.321  55.494 103.484  1.00  0.00           N  
ATOM   4934  OD1 ASN   316      53.316  54.491 103.063  1.00  0.00           O  
ATOM   4935  H   ASN   316      54.606  57.501 103.616  1.00  0.00           H  
ATOM   4936  HA  ASN   316      54.788  55.847 101.244  1.00  0.00           H  
ATOM   4937  HB2 ASN   316      52.715  57.505 102.781  1.00  0.00           H  
ATOM   4938  HB3 ASN   316      52.362  56.746 101.202  1.00  0.00           H
[truncated: 1,314,825 more chars]
