# Supplementary material for: Molecular Mechanism of Protein Arginine Deiminase 2: A Study Involving Multiple Microsecond Long Molecular Dynamics Simulations
Source: Biochemistry. 2022 Jun 23;61(13):1286–97. doi: 10.1021/acs.biochem.2c00158 (PMC9260958; doi:10.1021/acs.biochem.2c00158)
Supplement: Supplementary file 2 — bi2c00158_si_002.zip [file bi2c00158_si_002.zip › closest/ps4-01-100w-last-frame.pdb]

ATOM      1  N   ARG     1      98.803  65.558  54.039  1.00  0.00           N  
ATOM      2  CA  ARG     1      99.586  66.588  53.286  1.00  0.00           C  
ATOM      3  C   ARG     1      99.976  66.039  51.889  1.00  0.00           C  
ATOM      4  O   ARG     1     101.067  65.566  51.695  1.00  0.00           O  
ATOM      5  CB  ARG     1     100.841  67.096  54.016  1.00  0.00           C  
ATOM      6  CG  ARG     1     100.539  67.890  55.303  1.00  0.00           C  
ATOM      7  CD  ARG     1     101.694  68.672  55.767  1.00  0.00           C  
ATOM      8  NE  ARG     1     101.257  69.587  56.879  1.00  0.00           N  
ATOM      9  CZ  ARG     1     101.538  69.509  58.200  1.00  0.00           C  
ATOM     10  NH1 ARG     1     102.056  68.559  58.706  1.00  0.00           N1+
ATOM     11  NH2 ARG     1     101.120  70.559  58.941  1.00  0.00           N  
ATOM     12  HA  ARG     1      98.905  67.418  53.099  1.00  0.00           H  
ATOM     13  HB2 ARG     1     101.408  66.179  54.177  1.00  0.00           H  
ATOM     14  HB3 ARG     1     101.332  67.729  53.276  1.00  0.00           H  
ATOM     15  HG2 ARG     1      99.658  68.502  55.105  1.00  0.00           H  
ATOM     16  HG3 ARG     1     100.248  67.239  56.127  1.00  0.00           H  
ATOM     17  HD2 ARG     1     102.440  67.944  56.087  1.00  0.00           H  
ATOM     18  HD3 ARG     1     102.178  69.261  54.989  1.00  0.00           H  
ATOM     19  HE  ARG     1     100.645  70.366  56.684  1.00  0.00           H  
ATOM     20 HH11 ARG     1     102.251  67.738  58.151  1.00  0.00           H  
ATOM     21 HH12 ARG     1     102.277  68.521  59.691  1.00  0.00           H  
ATOM     22 HH21 ARG     1     100.638  71.372  58.585  1.00  0.00           H  
ATOM     23 HH22 ARG     1     100.921  70.257  59.884  1.00  0.00           H  
ATOM     24  H1  ARG     1      97.898  65.525  53.592  1.00  0.00           H  
ATOM     25  H2  ARG     1      98.597  65.888  54.971  1.00  0.00           H  
ATOM     26  H3  ARG     1      99.274  64.669  54.130  1.00  0.00           H  
ATOM     27  N   GLU     2      99.084  66.034  50.884  1.00  0.00           N  
ATOM     28  CA  GLU     2      99.283  65.704  49.524  1.00  0.00           C  
ATOM     29  C   GLU     2      98.927  66.833  48.509  1.00  0.00           C  
ATOM     30  O   GLU     2      98.037  67.535  48.820  1.00  0.00           O  
ATOM     31  CB  GLU     2      98.557  64.365  49.188  1.00  0.00           C  
ATOM     32  CG  GLU     2      98.989  63.143  50.047  1.00  0.00           C  
ATOM     33  CD  GLU     2      97.776  62.279  50.306  1.00  0.00           C  
ATOM     34  OE1 GLU     2      96.955  62.576  51.197  1.00  0.00           O  
ATOM     35  OE2 GLU     2      97.613  61.271  49.571  1.00  0.00           O1-
ATOM     36  H   GLU     2      98.279  66.609  51.087  1.00  0.00           H  
ATOM     37  HA  GLU     2     100.338  65.487  49.357  1.00  0.00           H  
ATOM     38  HB2 GLU     2      97.497  64.496  49.402  1.00  0.00           H  
ATOM     39  HB3 GLU     2      98.711  64.097  48.142  1.00  0.00           H  
ATOM     40  HG2 GLU     2      99.892  62.637  49.703  1.00  0.00           H  
ATOM     41  HG3 GLU     2      99.336  63.457  51.031  1.00  0.00           H  
ATOM     42  N   ARG     3      99.582  66.869  47.357  1.00  0.00           N  
ATOM     43  CA  ARG     3      99.289  67.852  46.298  1.00  0.00           C  
ATOM     44  C   ARG     3      99.373  67.186  44.971  1.00  0.00           C  
ATOM     45  O   ARG     3     100.358  66.607  44.509  1.00  0.00           O  
ATOM     46  CB  ARG     3     100.349  68.977  46.297  1.00  0.00           C  
ATOM     47  CG  ARG     3     100.014  70.139  45.279  1.00  0.00           C  
ATOM     48  CD  ARG     3     100.929  71.353  45.366  1.00  0.00           C  
ATOM     49  NE  ARG     3     100.429  72.372  44.431  1.00  0.00           N  
ATOM     50  CZ  ARG     3     100.815  73.625  44.387  1.00  0.00           C  
ATOM     51  NH1 ARG     3     101.645  74.221  45.179  1.00  0.00           N1+
ATOM     52  NH2 ARG     3     100.366  74.367  43.513  1.00  0.00           N  
ATOM     53  H   ARG     3     100.324  66.192  47.256  1.00  0.00           H  
ATOM     54  HA  ARG     3      98.259  68.206  46.261  1.00  0.00           H  
ATOM     55  HB2 ARG     3     100.405  69.360  47.316  1.00  0.00           H  
ATOM     56  HB3 ARG     3     101.300  68.592  45.930  1.00  0.00           H  
ATOM     57  HG2 ARG     3      99.990  69.790  44.246  1.00  0.00           H  
ATOM     58  HG3 ARG     3      99.035  70.488  45.605  1.00  0.00           H  
ATOM     59  HD2 ARG     3     100.942  71.844  46.339  1.00  0.00           H  
ATOM     60  HD3 ARG     3     101.952  71.155  45.046  1.00  0.00           H  
ATOM     61  HE  ARG     3      99.584  72.171  43.916  1.00  0.00           H  
ATOM     62 HH11 ARG     3     102.295  73.691  45.741  1.00  0.00           H  
ATOM     63 HH12 ARG     3     101.893  75.168  44.932  1.00  0.00           H  
ATOM     64 HH21 ARG     3      99.817  73.952  42.774  1.00  0.00           H  
ATOM     65 HH22 ARG     3     100.436  75.364  43.660  1.00  0.00           H  
ATOM     66  N   THR     4      98.299  67.345  44.162  1.00  0.00           N  
ATOM     67  CA  THR     4      98.139  66.991  42.763  1.00  0.00           C  
ATOM     68  C   THR     4      99.055  67.955  41.884  1.00  0.00           C  
ATOM     69  O   THR     4      98.681  69.112  41.752  1.00  0.00           O  
ATOM     70  CB  THR     4      96.613  66.941  42.297  1.00  0.00           C  
ATOM     71  CG2 THR     4      96.389  66.766  40.789  1.00  0.00           C  
ATOM     72  OG1 THR     4      95.894  65.879  42.979  1.00  0.00           O  
ATOM     73  H   THR     4      97.482  67.751  44.595  1.00  0.00           H  
ATOM     74  HA  THR     4      98.499  65.967  42.665  1.00  0.00           H  
ATOM     75  HB  THR     4      96.029  67.827  42.545  1.00  0.00           H  
ATOM     76  HG1 THR     4      95.899  66.150  43.900  1.00  0.00           H  
ATOM     77 HG21 THR     4      96.911  67.563  40.260  1.00  0.00           H  
ATOM     78 HG22 THR     4      96.730  65.773  40.497  1.00  0.00           H  
ATOM     79 HG23 THR     4      95.314  66.864  40.636  1.00  0.00           H  
ATOM     80  N   VAL     5     100.110  67.463  41.228  1.00  0.00           N  
ATOM     81  CA  VAL     5     100.796  68.190  40.109  1.00  0.00           C  
ATOM     82  C   VAL     5     100.449  67.638  38.720  1.00  0.00           C  
ATOM     83  O   VAL     5      99.984  66.471  38.716  1.00  0.00           O  
ATOM     84  CB  VAL     5     102.224  68.451  40.418  1.00  0.00           C  
ATOM     85  CG1 VAL     5     103.065  69.046  39.374  1.00  0.00           C  
ATOM     86  CG2 VAL     5     102.338  69.579  41.548  1.00  0.00           C  
ATOM     87  H   VAL     5     100.410  66.519  41.429  1.00  0.00           H  
ATOM     88  HA  VAL     5     100.366  69.191  40.073  1.00  0.00           H  
ATOM     89  HB  VAL     5     102.825  67.575  40.658  1.00  0.00           H  
ATOM     90 HG11 VAL     5     103.198  68.431  38.485  1.00  0.00           H  
ATOM     91 HG12 VAL     5     102.697  70.009  39.019  1.00  0.00           H  
ATOM     92 HG13 VAL     5     104.106  69.170  39.673  1.00  0.00           H  
ATOM     93 HG21 VAL     5     103.387  69.826  41.711  1.00  0.00           H  
ATOM     94 HG22 VAL     5     101.869  70.501  41.205  1.00  0.00           H  
ATOM     95 HG23 VAL     5     101.853  69.218  42.455  1.00  0.00           H  
ATOM     96  N   ARG     6     100.653  68.286  37.519  1.00  0.00           N  
ATOM     97  CA  ARG     6     100.551  67.797  36.137  1.00  0.00           C  
ATOM     98  C   ARG     6     101.434  68.605  35.137  1.00  0.00           C  
ATOM     99  O   ARG     6     101.398  69.844  35.098  1.00  0.00           O  
ATOM    100  CB  ARG     6      99.061  67.858  35.636  1.00  0.00           C  
ATOM    101  CG  ARG     6      98.359  69.215  35.658  1.00  0.00           C  
ATOM    102  CD  ARG     6      96.840  68.949  35.335  1.00  0.00           C  
ATOM    103  NE  ARG     6      96.195  68.129  36.318  1.00  0.00           N  
ATOM    104  CZ  ARG     6      95.715  66.852  36.248  1.00  0.00           C  
ATOM    105  NH1 ARG     6      95.980  66.090  35.291  1.00  0.00           N1+
ATOM    106  NH2 ARG     6      94.942  66.394  37.142  1.00  0.00           N  
ATOM    107  H   ARG     6     100.886  69.267  37.585  1.00  0.00           H  
ATOM    108  HA  ARG     6     100.840  66.752  36.025  1.00  0.00           H  
ATOM    109  HB2 ARG     6      99.058  67.342  34.676  1.00  0.00           H  
ATOM    110  HB3 ARG     6      98.574  67.144  36.302  1.00  0.00           H  
ATOM    111  HG2 ARG     6      98.345  69.620  36.670  1.00  0.00           H  
ATOM    112  HG3 ARG     6      98.814  69.898  34.941  1.00  0.00           H  
ATOM    113  HD2 ARG     6      96.450  69.966  35.352  1.00  0.00           H  
ATOM    114  HD3 ARG     6      96.706  68.631  34.301  1.00  0.00           H  
ATOM    115  HE  ARG     6      95.839  68.518  37.180  1.00  0.00           H  
ATOM    116 HH11 ARG     6      96.474  66.334  34.444  1.00  0.00           H  
ATOM    117 HH12 ARG     6      95.603  65.154  35.240  1.00  0.00           H  
ATOM    118 HH21 ARG     6      94.750  67.159  37.773  1.00  0.00           H  
ATOM    119 HH22 ARG     6      94.722  65.421  37.302  1.00  0.00           H  
ATOM    120  N   LEU     7     102.257  67.785  34.421  1.00  0.00           N  
ATOM    121  CA  LEU     7     103.045  68.303  33.313  1.00  0.00           C  
ATOM    122  C   LEU     7     102.219  68.915  32.164  1.00  0.00           C  
ATOM    123  O   LEU     7     101.078  68.502  31.921  1.00  0.00           O  
ATOM    124  CB  LEU     7     103.902  67.222  32.677  1.00  0.00           C  
ATOM    125  CG  LEU     7     104.670  66.410  33.770  1.00  0.00           C  
ATOM    126  CD1 LEU     7     105.651  65.394  33.126  1.00  0.00           C  
ATOM    127  CD2 LEU     7     105.592  67.322  34.561  1.00  0.00           C  
ATOM    128  H   LEU     7     102.231  66.778  34.501  1.00  0.00           H  
ATOM    129  HA  LEU     7     103.692  69.087  33.705  1.00  0.00           H  
ATOM    130  HB2 LEU     7     103.307  66.505  32.111  1.00  0.00           H  
ATOM    131  HB3 LEU     7     104.742  67.559  32.070  1.00  0.00           H  
ATOM    132  HG  LEU     7     104.003  65.819  34.398  1.00  0.00           H  
ATOM    133 HD11 LEU     7     105.040  64.809  32.438  1.00  0.00           H  
ATOM    134 HD12 LEU     7     106.462  65.747  32.489  1.00  0.00           H  
ATOM    135 HD13 LEU     7     105.933  64.658  33.878  1.00  0.00           H  
ATOM    136 HD21 LEU     7     106.474  66.859  35.004  1.00  0.00           H  
ATOM    137 HD22 LEU     7     105.967  68.127  33.928  1.00  0.00           H  
ATOM    138 HD23 LEU     7     104.951  67.842  35.273  1.00  0.00           H  
ATOM    139  N   GLN     8     102.767  69.932  31.483  1.00  0.00           N  
ATOM    140  CA  GLN     8     102.101  70.669  30.397  1.00  0.00           C  
ATOM    141  C   GLN     8     102.885  70.745  29.067  1.00  0.00           C  
ATOM    142  O   GLN     8     104.108  70.951  29.107  1.00  0.00           O  
ATOM    143  CB  GLN     8     101.695  72.059  30.783  1.00  0.00           C  
ATOM    144  CG  GLN     8     102.863  73.040  31.090  1.00  0.00           C  
ATOM    145  CD  GLN     8     102.396  74.445  31.269  1.00  0.00           C  
ATOM    146  NE2 GLN     8     103.255  75.207  31.868  1.00  0.00           N  
ATOM    147  OE1 GLN     8     101.271  74.870  31.036  1.00  0.00           O  
ATOM    148  H   GLN     8     103.682  70.274  31.739  1.00  0.00           H  
ATOM    149  HA  GLN     8     101.259  70.059  30.071  1.00  0.00           H  
ATOM    150  HB2 GLN     8     101.185  72.503  29.927  1.00  0.00           H  
ATOM    151  HB3 GLN     8     100.878  72.004  31.502  1.00  0.00           H  
ATOM    152  HG2 GLN     8     103.435  72.579  31.895  1.00  0.00           H  
ATOM    153  HG3 GLN     8     103.422  73.206  30.169  1.00  0.00           H  
ATOM    154 HE21 GLN     8     103.216  76.209  31.747  1.00  0.00           H  
ATOM    155 HE22 GLN     8     104.219  74.907  31.892  1.00  0.00           H  
ATOM    156  N   TYR     9     102.286  70.659  27.916  1.00  0.00           N  
ATOM    157  CA  TYR     9     102.996  71.067  26.692  1.00  0.00           C  
ATOM    158  C   TYR     9     103.464  72.491  26.838  1.00  0.00           C  
ATOM    159  O   TYR     9     102.853  73.309  27.394  1.00  0.00           O  
ATOM    160  CB  TYR     9     102.068  70.856  25.492  1.00  0.00           C  
ATOM    161  CG  TYR     9     101.117  71.936  25.193  1.00  0.00           C  
ATOM    162  CD1 TYR     9      99.892  72.220  25.816  1.00  0.00           C  
ATOM    163  CD2 TYR     9     101.394  72.688  24.084  1.00  0.00           C  
ATOM    164  CE1 TYR     9      99.118  73.253  25.353  1.00  0.00           C  
ATOM    165  CE2 TYR     9     100.527  73.693  23.531  1.00  0.00           C  
ATOM    166  CZ  TYR     9      99.400  74.034  24.238  1.00  0.00           C  
ATOM    167  OH  TYR     9      98.646  75.176  23.928  1.00  0.00           O  
ATOM    168  H   TYR     9     101.285  70.546  27.986  1.00  0.00           H  
ATOM    169  HA  TYR     9     103.888  70.468  26.506  1.00  0.00           H  
ATOM    170  HB2 TYR     9     102.644  70.713  24.578  1.00  0.00           H  
ATOM    171  HB3 TYR     9     101.591  69.884  25.613  1.00  0.00           H  
ATOM    172  HD1 TYR     9      99.699  71.738  26.763  1.00  0.00           H  
ATOM    173  HD2 TYR     9     102.275  72.544  23.475  1.00  0.00           H  
ATOM    174  HE1 TYR     9      98.252  73.550  25.924  1.00  0.00           H  
ATOM    175  HE2 TYR     9     100.923  74.301  22.731  1.00  0.00           H  
ATOM    176  HH  TYR     9      99.014  75.653  23.181  1.00  0.00           H  
ATOM    177  N   GLY    10     104.641  72.714  26.237  1.00  0.00           N  
ATOM    178  CA  GLY    10     105.316  74.019  26.304  1.00  0.00           C  
ATOM    179  C   GLY    10     106.405  74.092  27.482  1.00  0.00           C  
ATOM    180  O   GLY    10     107.108  73.108  27.657  1.00  0.00           O  
ATOM    181  H   GLY    10     105.181  71.899  25.987  1.00  0.00           H  
ATOM    182  HA2 GLY    10     105.750  74.219  25.324  1.00  0.00           H  
ATOM    183  HA3 GLY    10     104.593  74.804  26.526  1.00  0.00           H  
ATOM    184  N   SER    11     106.461  75.239  28.119  1.00  0.00           N  
ATOM    185  CA  SER    11     107.398  75.690  29.247  1.00  0.00           C  
ATOM    186  C   SER    11     107.207  74.769  30.481  1.00  0.00           C  
ATOM    187  O   SER    11     106.166  74.109  30.675  1.00  0.00           O  
ATOM    188  CB  SER    11     107.245  77.142  29.569  1.00  0.00           C  
ATOM    189  OG  SER    11     105.826  77.511  29.730  1.00  0.00           O  
ATOM    190  H   SER    11     105.857  75.913  27.671  1.00  0.00           H  
ATOM    191  HA  SER    11     108.363  75.593  28.749  1.00  0.00           H  
ATOM    192  HB2 SER    11     107.844  77.405  30.441  1.00  0.00           H  
ATOM    193  HB3 SER    11     107.604  77.694  28.700  1.00  0.00           H  
ATOM    194  HG  SER    11     105.376  77.356  28.896  1.00  0.00           H  
ATOM    195  N   ALA    12     108.197  74.604  31.377  1.00  0.00           N  
ATOM    196  CA  ALA    12     108.205  73.753  32.570  1.00  0.00           C  
ATOM    197  C   ALA    12     107.390  74.363  33.653  1.00  0.00           C  
ATOM    198  O   ALA    12     107.531  75.513  33.983  1.00  0.00           O  
ATOM    199  CB  ALA    12     109.596  73.662  33.183  1.00  0.00           C  
ATOM    200  H   ALA    12     108.969  75.251  31.299  1.00  0.00           H  
ATOM    201  HA  ALA    12     107.756  72.801  32.286  1.00  0.00           H  
ATOM    202  HB1 ALA    12     110.348  73.269  32.500  1.00  0.00           H  
ATOM    203  HB2 ALA    12     109.906  74.669  33.463  1.00  0.00           H  
ATOM    204  HB3 ALA    12     109.629  73.074  34.100  1.00  0.00           H  
ATOM    205  N   VAL    13     106.485  73.511  34.250  1.00  0.00           N  
ATOM    206  CA  VAL    13     105.966  73.820  35.579  1.00  0.00           C  
ATOM    207  C   VAL    13     107.099  73.917  36.650  1.00  0.00           C  
ATOM    208  O   VAL    13     108.076  73.232  36.565  1.00  0.00           O  
ATOM    209  CB  VAL    13     104.930  72.767  36.022  1.00  0.00           C  
ATOM    210  CG1 VAL    13     104.423  72.942  37.490  1.00  0.00           C  
ATOM    211  CG2 VAL    13     103.719  72.789  35.119  1.00  0.00           C  
ATOM    212  H   VAL    13     106.526  72.521  34.058  1.00  0.00           H  
ATOM    213  HA  VAL    13     105.442  74.776  35.581  1.00  0.00           H  
ATOM    214  HB  VAL    13     105.446  71.808  36.061  1.00  0.00           H  
ATOM    215 HG11 VAL    13     104.016  73.952  37.541  1.00  0.00           H  
ATOM    216 HG12 VAL    13     103.719  72.123  37.638  1.00  0.00           H  
ATOM    217 HG13 VAL    13     105.172  72.920  38.282  1.00  0.00           H  
ATOM    218 HG21 VAL    13     103.992  72.703  34.067  1.00  0.00           H  
ATOM    219 HG22 VAL    13     103.087  71.951  35.412  1.00  0.00           H  
ATOM    220 HG23 VAL    13     103.192  73.735  35.243  1.00  0.00           H  
ATOM    221  N   GLU    14     107.002  74.964  37.507  1.00  0.00           N  
ATOM    222  CA  GLU    14     108.004  75.222  38.536  1.00  0.00           C  
ATOM    223  C   GLU    14     107.183  75.428  39.904  1.00  0.00           C  
ATOM    224  O   GLU    14     106.140  76.107  39.887  1.00  0.00           O  
ATOM    225  CB  GLU    14     108.905  76.444  38.226  1.00  0.00           C  
ATOM    226  CG  GLU    14     110.076  76.778  39.169  1.00  0.00           C  
ATOM    227  CD  GLU    14     110.555  78.174  38.772  1.00  0.00           C  
ATOM    228  OE1 GLU    14     110.449  79.043  39.684  1.00  0.00           O  
ATOM    229  OE2 GLU    14     110.965  78.468  37.647  1.00  0.00           O1-
ATOM    230  H   GLU    14     106.167  75.513  37.361  1.00  0.00           H  
ATOM    231  HA  GLU    14     108.791  74.469  38.580  1.00  0.00           H  
ATOM    232  HB2 GLU    14     109.302  76.363  37.214  1.00  0.00           H  
ATOM    233  HB3 GLU    14     108.318  77.360  38.289  1.00  0.00           H  
ATOM    234  HG2 GLU    14     109.512  76.739  40.100  1.00  0.00           H  
ATOM    235  HG3 GLU    14     110.747  75.920  39.222  1.00  0.00           H  
ATOM    236  N   ALA    15     107.604  74.803  40.983  1.00  0.00           N  
ATOM    237  CA  ALA    15     106.896  74.819  42.245  1.00  0.00           C  
ATOM    238  C   ALA    15     107.792  74.739  43.495  1.00  0.00           C  
ATOM    239  O   ALA    15     108.875  74.220  43.563  1.00  0.00           O  
ATOM    240  CB  ALA    15     105.838  73.618  42.284  1.00  0.00           C  
ATOM    241  H   ALA    15     108.448  74.256  40.896  1.00  0.00           H  
ATOM    242  HA  ALA    15     106.277  75.717  42.248  1.00  0.00           H  
ATOM    243  HB1 ALA    15     106.347  72.678  42.497  1.00  0.00           H  
ATOM    244  HB2 ALA    15     105.163  73.754  43.128  1.00  0.00           H  
ATOM    245  HB3 ALA    15     105.156  73.728  41.441  1.00  0.00           H  
ATOM    246  N   VAL    16     107.235  75.322  44.577  1.00  0.00           N  
ATOM    247  CA  VAL    16     107.753  75.127  45.989  1.00  0.00           C  
ATOM    248  C   VAL    16     107.316  73.781  46.535  1.00  0.00           C  
ATOM    249  O   VAL    16     106.080  73.562  46.578  1.00  0.00           O  
ATOM    250  CB  VAL    16     107.563  76.284  47.000  1.00  0.00           C  
ATOM    251  CG1 VAL    16     107.877  75.839  48.434  1.00  0.00           C  
ATOM    252  CG2 VAL    16     108.469  77.421  46.604  1.00  0.00           C  
ATOM    253  H   VAL    16     106.361  75.804  44.417  1.00  0.00           H  
ATOM    254  HA  VAL    16     108.842  75.166  45.967  1.00  0.00           H  
ATOM    255  HB  VAL    16     106.520  76.601  47.024  1.00  0.00           H  
ATOM    256 HG11 VAL    16     107.774  76.730  49.052  1.00  0.00           H  
ATOM    257 HG12 VAL    16     107.106  75.173  48.822  1.00  0.00           H  
ATOM    258 HG13 VAL    16     108.920  75.527  48.493  1.00  0.00           H  
ATOM    259 HG21 VAL    16     108.355  77.635  45.542  1.00  0.00           H  
ATOM    260 HG22 VAL    16     108.091  78.275  47.166  1.00  0.00           H  
ATOM    261 HG23 VAL    16     109.508  77.311  46.916  1.00  0.00           H  
ATOM    262  N   TYR    17     108.233  72.924  46.941  1.00  0.00           N  
ATOM    263  CA  TYR    17     107.924  71.714  47.791  1.00  0.00           C  
ATOM    264  C   TYR    17     108.090  72.121  49.281  1.00  0.00           C  
ATOM    265  O   TYR    17     108.841  73.013  49.684  1.00  0.00           O  
ATOM    266  CB  TYR    17     108.824  70.508  47.348  1.00  0.00           C  
ATOM    267  CG  TYR    17     108.682  69.296  48.136  1.00  0.00           C  
ATOM    268  CD1 TYR    17     107.689  68.356  47.922  1.00  0.00           C  
ATOM    269  CD2 TYR    17     109.664  69.041  49.143  1.00  0.00           C  
ATOM    270  CE1 TYR    17     107.571  67.207  48.744  1.00  0.00           C  
ATOM    271  CE2 TYR    17     109.616  67.869  49.869  1.00  0.00           C  
ATOM    272  CZ  TYR    17     108.512  67.028  49.778  1.00  0.00           C  
ATOM    273  OH  TYR    17     108.363  66.071  50.709  1.00  0.00           O  
ATOM    274  H   TYR    17     109.162  73.320  46.929  1.00  0.00           H  
ATOM    275  HA  TYR    17     106.889  71.374  47.757  1.00  0.00           H  
ATOM    276  HB2 TYR    17     108.479  70.234  46.351  1.00  0.00           H  
ATOM    277  HB3 TYR    17     109.862  70.838  47.319  1.00  0.00           H  
ATOM    278  HD1 TYR    17     106.892  68.570  47.225  1.00  0.00           H  
ATOM    279  HD2 TYR    17     110.494  69.716  49.288  1.00  0.00           H  
ATOM    280  HE1 TYR    17     106.811  66.444  48.664  1.00  0.00           H  
ATOM    281  HE2 TYR    17     110.441  67.741  50.555  1.00  0.00           H  
ATOM    282  HH  TYR    17     107.604  65.489  50.632  1.00  0.00           H  
ATOM    283  N   VAL    18     107.382  71.417  50.247  1.00  0.00           N  
ATOM    284  CA  VAL    18     107.623  71.493  51.679  1.00  0.00           C  
ATOM    285  C   VAL    18     107.928  70.075  52.258  1.00  0.00           C  
ATOM    286  O   VAL    18     107.375  69.088  51.793  1.00  0.00           O  
ATOM    287  CB  VAL    18     106.524  72.154  52.398  1.00  0.00           C  
ATOM    288  CG1 VAL    18     106.896  72.501  53.890  1.00  0.00           C  
ATOM    289  CG2 VAL    18     106.221  73.610  51.822  1.00  0.00           C  
ATOM    290  H   VAL    18     106.745  70.709  49.911  1.00  0.00           H  
ATOM    291  HA  VAL    18     108.588  71.944  51.913  1.00  0.00           H  
ATOM    292  HB  VAL    18     105.574  71.620  52.393  1.00  0.00           H  
ATOM    293 HG11 VAL    18     107.072  71.590  54.462  1.00  0.00           H  
ATOM    294 HG12 VAL    18     107.792  73.122  53.927  1.00  0.00           H  
ATOM    295 HG13 VAL    18     106.073  72.981  54.420  1.00  0.00           H  
ATOM    296 HG21 VAL    18     105.426  74.094  52.389  1.00  0.00           H  
ATOM    297 HG22 VAL    18     107.182  74.116  51.919  1.00  0.00           H  
ATOM    298 HG23 VAL    18     105.787  73.487  50.829  1.00  0.00           H  
ATOM    299  N   LEU    19     108.882  69.929  53.169  1.00  0.00           N  
ATOM    300  CA  LEU    19     109.401  68.633  53.599  1.00  0.00           C  
ATOM    301  C   LEU    19     108.244  67.714  54.284  1.00  0.00           C  
ATOM    302  O   LEU    19     107.325  68.188  54.934  1.00  0.00           O  
ATOM    303  CB  LEU    19     110.509  68.848  54.558  1.00  0.00           C  
ATOM    304  CG  LEU    19     111.654  69.633  53.999  1.00  0.00           C  
ATOM    305  CD1 LEU    19     112.893  69.399  54.895  1.00  0.00           C  
ATOM    306  CD2 LEU    19     112.090  69.268  52.569  1.00  0.00           C  
ATOM    307  H   LEU    19     109.326  70.785  53.469  1.00  0.00           H  
ATOM    308  HA  LEU    19     109.597  68.085  52.678  1.00  0.00           H  
ATOM    309  HB2 LEU    19     110.213  69.200  55.546  1.00  0.00           H  
ATOM    310  HB3 LEU    19     110.893  67.832  54.650  1.00  0.00           H  
ATOM    311  HG  LEU    19     111.260  70.642  54.121  1.00  0.00           H  
ATOM    312 HD11 LEU    19     113.575  70.249  54.866  1.00  0.00           H  
ATOM    313 HD12 LEU    19     112.459  69.466  55.893  1.00  0.00           H  
ATOM    314 HD13 LEU    19     113.373  68.435  54.732  1.00  0.00           H  
ATOM    315 HD21 LEU    19     111.329  69.549  51.842  1.00  0.00           H  
ATOM    316 HD22 LEU    19     112.982  69.818  52.267  1.00  0.00           H  
ATOM    317 HD23 LEU    19     112.282  68.199  52.478  1.00  0.00           H  
ATOM    318  N   GLY    20     108.284  66.420  54.064  1.00  0.00           N  
ATOM    319  CA  GLY    20     107.281  65.484  54.373  1.00  0.00           C  
ATOM    320  C   GLY    20     105.919  65.529  53.594  1.00  0.00           C  
ATOM    321  O   GLY    20     105.025  64.724  53.899  1.00  0.00           O  
ATOM    322  H   GLY    20     109.011  66.050  53.468  1.00  0.00           H  
ATOM    323  HA2 GLY    20     107.670  64.497  54.125  1.00  0.00           H  
ATOM    324  HA3 GLY    20     107.049  65.571  55.434  1.00  0.00           H  
ATOM    325  N   THR    21     105.695  66.490  52.700  1.00  0.00           N  
ATOM    326  CA  THR    21     104.547  66.426  51.826  1.00  0.00           C  
ATOM    327  C   THR    21     104.776  65.450  50.650  1.00  0.00           C  
ATOM    328  O   THR    21     105.920  65.030  50.431  1.00  0.00           O  
ATOM    329  CB  THR    21     104.218  67.851  51.272  1.00  0.00           C  
ATOM    330  CG2 THR    21     104.094  68.893  52.453  1.00  0.00           C  
ATOM    331  OG1 THR    21     105.139  68.363  50.389  1.00  0.00           O  
ATOM    332  H   THR    21     106.387  67.209  52.544  1.00  0.00           H  
ATOM    333  HA  THR    21     103.586  66.152  52.259  1.00  0.00           H  
ATOM    334  HB  THR    21     103.239  67.807  50.796  1.00  0.00           H  
ATOM    335  HG1 THR    21     106.028  68.269  50.738  1.00  0.00           H  
ATOM    336 HG21 THR    21     103.512  69.783  52.211  1.00  0.00           H  
ATOM    337 HG22 THR    21     103.475  68.535  53.275  1.00  0.00           H  
ATOM    338 HG23 THR    21     105.000  69.324  52.880  1.00  0.00           H  
ATOM    339  N   TYR    22     103.727  65.081  50.001  1.00  0.00           N  
ATOM    340  CA  TYR    22     103.805  64.147  48.875  1.00  0.00           C  
ATOM    341  C   TYR    22     103.207  64.855  47.609  1.00  0.00           C  
ATOM    342  O   TYR    22     101.974  65.158  47.660  1.00  0.00           O  
ATOM    343  CB  TYR    22     103.055  62.860  49.260  1.00  0.00           C  
ATOM    344  CG  TYR    22     103.732  62.167  50.405  1.00  0.00           C  
ATOM    345  CD1 TYR    22     103.180  62.279  51.705  1.00  0.00           C  
ATOM    346  CD2 TYR    22     104.919  61.532  50.239  1.00  0.00           C  
ATOM    347  CE1 TYR    22     103.927  61.786  52.821  1.00  0.00           C  
ATOM    348  CE2 TYR    22     105.659  60.891  51.332  1.00  0.00           C  
ATOM    349  CZ  TYR    22     105.181  61.130  52.655  1.00  0.00           C  
ATOM    350  OH  TYR    22     105.849  60.571  53.723  1.00  0.00           O  
ATOM    351  H   TYR    22     102.838  65.522  50.188  1.00  0.00           H  
ATOM    352  HA  TYR    22     104.842  63.911  48.638  1.00  0.00           H  
ATOM    353  HB2 TYR    22     101.978  63.006  49.340  1.00  0.00           H  
ATOM    354  HB3 TYR    22     103.141  62.146  48.440  1.00  0.00           H  
ATOM    355  HD1 TYR    22     102.246  62.803  51.841  1.00  0.00           H  
ATOM    356  HD2 TYR    22     105.258  61.482  49.215  1.00  0.00           H  
ATOM    357  HE1 TYR    22     103.561  61.925  53.828  1.00  0.00           H  
ATOM    358  HE2 TYR    22     106.599  60.434  51.062  1.00  0.00           H  
ATOM    359  HH  TYR    22     105.280  60.135  54.362  1.00  0.00           H  
ATOM    360  N   LEU    23     103.993  64.947  46.501  1.00  0.00           N  
ATOM    361  CA  LEU    23     103.541  65.384  45.181  1.00  0.00           C  
ATOM    362  C   LEU    23     103.002  64.189  44.314  1.00  0.00           C  
ATOM    363  O   LEU    23     103.545  63.103  44.300  1.00  0.00           O  
ATOM    364  CB  LEU    23     104.708  66.142  44.577  1.00  0.00           C  
ATOM    365  CG  LEU    23     105.160  67.425  45.350  1.00  0.00           C  
ATOM    366  CD1 LEU    23     106.519  67.812  44.756  1.00  0.00           C  
ATOM    367  CD2 LEU    23     104.395  68.699  45.059  1.00  0.00           C  
ATOM    368  H   LEU    23     104.926  64.595  46.662  1.00  0.00           H  
ATOM    369  HA  LEU    23     102.704  66.051  45.389  1.00  0.00           H  
ATOM    370  HB2 LEU    23     105.489  65.382  44.558  1.00  0.00           H  
ATOM    371  HB3 LEU    23     104.393  66.457  43.582  1.00  0.00           H  
ATOM    372  HG  LEU    23     105.218  67.277  46.429  1.00  0.00           H  
ATOM    373 HD11 LEU    23     106.623  67.616  43.689  1.00  0.00           H  
ATOM    374 HD12 LEU    23     106.846  68.814  45.036  1.00  0.00           H  
ATOM    375 HD13 LEU    23     107.298  67.137  45.111  1.00  0.00           H  
ATOM    376 HD21 LEU    23     104.706  69.468  45.767  1.00  0.00           H  
ATOM    377 HD22 LEU    23     104.460  68.902  43.990  1.00  0.00           H  
ATOM    378 HD23 LEU    23     103.361  68.598  45.388  1.00  0.00           H  
ATOM    379  N   TRP    24     101.961  64.371  43.564  1.00  0.00           N  
ATOM    380  CA  TRP    24     101.376  63.293  42.799  1.00  0.00           C  
ATOM    381  C   TRP    24     101.032  63.767  41.386  1.00  0.00           C  
ATOM    382  O   TRP    24     100.199  64.708  41.213  1.00  0.00           O  
ATOM    383  CB  TRP    24     100.035  62.982  43.520  1.00  0.00           C  
ATOM    384  CG  TRP    24     100.158  62.231  44.773  1.00  0.00           C  
ATOM    385  CD1 TRP    24     100.282  62.789  45.999  1.00  0.00           C  
ATOM    386  CD2 TRP    24     100.302  60.757  44.935  1.00  0.00           C  
ATOM    387  CE2 TRP    24     100.308  60.507  46.285  1.00  0.00           C  
ATOM    388  CE3 TRP    24     100.375  59.637  44.082  1.00  0.00           C  
ATOM    389  NE1 TRP    24     100.282  61.748  46.909  1.00  0.00           N  
ATOM    390  CZ2 TRP    24     100.452  59.183  46.773  1.00  0.00           C  
ATOM    391  CZ3 TRP    24     100.572  58.301  44.517  1.00  0.00           C  
ATOM    392  CH2 TRP    24     100.520  58.088  45.923  1.00  0.00           C  
ATOM    393  H   TRP    24     101.492  65.255  43.702  1.00  0.00           H  
ATOM    394  HA  TRP    24     101.921  62.371  42.599  1.00  0.00           H  
ATOM    395  HB2 TRP    24      99.441  63.896  43.548  1.00  0.00           H  
ATOM    396  HB3 TRP    24      99.593  62.303  42.790  1.00  0.00           H  
ATOM    397  HD1 TRP    24     100.259  63.795  46.392  1.00  0.00           H  
ATOM    398  HE1 TRP    24     100.307  61.941  47.900  1.00  0.00           H  
ATOM    399  HE3 TRP    24     100.398  59.939  43.045  1.00  0.00           H  
ATOM    400  HZ2 TRP    24     100.436  59.059  47.846  1.00  0.00           H  
ATOM    401  HZ3 TRP    24     100.750  57.563  43.749  1.00  0.00           H  
ATOM    402  HH2 TRP    24     100.398  57.106  46.357  1.00  0.00           H  
ATOM    403  N   THR    25     101.746  63.198  40.392  1.00  0.00           N  
ATOM    404  CA  THR    25     102.142  63.890  39.227  1.00  0.00           C  
ATOM    405  C   THR    25     101.745  63.170  37.931  1.00  0.00           C  
ATOM    406  O   THR    25     102.410  62.202  37.501  1.00  0.00           O  
ATOM    407  CB  THR    25     103.633  64.252  39.280  1.00  0.00           C  
ATOM    408  CG2 THR    25     104.133  64.984  38.044  1.00  0.00           C  
ATOM    409  OG1 THR    25     104.007  64.929  40.471  1.00  0.00           O  
ATOM    410  H   THR    25     102.307  62.369  40.523  1.00  0.00           H  
ATOM    411  HA  THR    25     101.649  64.861  39.183  1.00  0.00           H  
ATOM    412  HB  THR    25     104.251  63.361  39.166  1.00  0.00           H  
ATOM    413  HG1 THR    25     103.844  64.345  41.216  1.00  0.00           H  
ATOM    414 HG21 THR    25     105.120  65.418  38.204  1.00  0.00           H  
ATOM    415 HG22 THR    25     104.052  64.340  37.168  1.00  0.00           H  
ATOM    416 HG23 THR    25     103.461  65.833  37.915  1.00  0.00           H  
ATOM    417  N   ASP    26     100.528  63.633  37.467  1.00  0.00           N  
ATOM    418  CA  ASP    26     100.015  63.171  36.129  1.00  0.00           C  
ATOM    419  C   ASP    26     101.003  63.459  34.980  1.00  0.00           C  
ATOM    420  O   ASP    26     101.241  64.620  34.627  1.00  0.00           O  
ATOM    421  CB  ASP    26      98.596  63.629  35.908  1.00  0.00           C  
ATOM    422  CG  ASP    26      98.070  63.003  34.585  1.00  0.00           C  
ATOM    423  OD1 ASP    26      97.703  63.739  33.607  1.00  0.00           O  
ATOM    424  OD2 ASP    26      98.031  61.761  34.557  1.00  0.00           O1-
ATOM    425  H   ASP    26     100.080  64.445  37.867  1.00  0.00           H  
ATOM    426  HA  ASP    26      99.914  62.095  36.276  1.00  0.00           H  
ATOM    427  HB2 ASP    26      97.909  63.437  36.732  1.00  0.00           H  
ATOM    428  HB3 ASP    26      98.515  64.707  35.774  1.00  0.00           H  
ATOM    429  N   VAL    27     101.394  62.385  34.251  1.00  0.00           N  
ATOM    430  CA  VAL    27     102.155  62.452  32.969  1.00  0.00           C  
ATOM    431  C   VAL    27     101.384  62.174  31.689  1.00  0.00           C  
ATOM    432  O   VAL    27     102.022  62.312  30.616  1.00  0.00           O  
ATOM    433  CB  VAL    27     103.416  61.439  32.891  1.00  0.00           C  
ATOM    434  CG1 VAL    27     104.390  61.692  33.999  1.00  0.00           C  
ATOM    435  CG2 VAL    27     103.069  59.967  33.008  1.00  0.00           C  
ATOM    436  H   VAL    27     101.205  61.456  34.600  1.00  0.00           H  
ATOM    437  HA  VAL    27     102.532  63.475  32.939  1.00  0.00           H  
ATOM    438  HB  VAL    27     104.047  61.516  32.005  1.00  0.00           H  
ATOM    439 HG11 VAL    27     105.240  61.039  33.803  1.00  0.00           H  
ATOM    440 HG12 VAL    27     104.770  62.713  33.987  1.00  0.00           H  
ATOM    441 HG13 VAL    27     104.006  61.466  34.994  1.00  0.00           H  
ATOM    442 HG21 VAL    27     102.612  59.796  33.982  1.00  0.00           H  
ATOM    443 HG22 VAL    27     102.329  59.628  32.282  1.00  0.00           H  
ATOM    444 HG23 VAL    27     103.951  59.332  33.090  1.00  0.00           H  
ATOM    445  N   TYR    28     100.145  61.850  31.868  1.00  0.00           N  
ATOM    446  CA  TYR    28      99.164  61.468  30.811  1.00  0.00           C  
ATOM    447  C   TYR    28      98.529  62.630  30.052  1.00  0.00           C  
ATOM    448  O   TYR    28      98.348  62.483  28.837  1.00  0.00           O  
ATOM    449  CB  TYR    28      98.192  60.430  31.352  1.00  0.00           C  
ATOM    450  CG  TYR    28      97.267  59.797  30.276  1.00  0.00           C  
ATOM    451  CD1 TYR    28      96.034  60.316  30.026  1.00  0.00           C  
ATOM    452  CD2 TYR    28      97.747  58.741  29.507  1.00  0.00           C  
ATOM    453  CE1 TYR    28      95.151  59.763  28.997  1.00  0.00           C  
ATOM    454  CE2 TYR    28      96.985  58.177  28.381  1.00  0.00           C  
ATOM    455  CZ  TYR    28      95.705  58.704  28.232  1.00  0.00           C  
ATOM    456  OH  TYR    28      94.913  58.195  27.250  1.00  0.00           O  
ATOM    457  H   TYR    28      99.827  61.606  32.795  1.00  0.00           H  
ATOM    458  HA  TYR    28      99.828  61.085  30.036  1.00  0.00           H  
ATOM    459  HB2 TYR    28      98.761  59.575  31.719  1.00  0.00           H  
ATOM    460  HB3 TYR    28      97.550  60.843  32.130  1.00  0.00           H  
ATOM    461  HD1 TYR    28      95.676  61.238  30.460  1.00  0.00           H  
ATOM    462  HD2 TYR    28      98.720  58.377  29.801  1.00  0.00           H  
ATOM    463  HE1 TYR    28      94.212  60.265  28.817  1.00  0.00           H  
ATOM    464  HE2 TYR    28      97.337  57.382  27.740  1.00  0.00           H  
ATOM    465  HH  TYR    28      95.284  57.410  26.842  1.00  0.00           H  
ATOM    466  N   SER    29      98.268  63.771  30.742  1.00  0.00           N  
ATOM    467  CA  SER    29      97.721  64.993  30.183  1.00  0.00           C  
ATOM    468  C   SER    29      98.524  65.541  28.981  1.00  0.00           C  
ATOM    469  O   SER    29      97.878  65.886  27.991  1.00  0.00           O  
ATOM    470  CB  SER    29      97.433  66.070  31.142  1.00  0.00           C  
ATOM    471  OG  SER    29      96.795  65.734  32.264  1.00  0.00           O  
ATOM    472  H   SER    29      98.523  63.858  31.715  1.00  0.00           H  
ATOM    473  HA  SER    29      96.757  64.651  29.806  1.00  0.00           H  
ATOM    474  HB2 SER    29      98.353  66.539  31.493  1.00  0.00           H  
ATOM    475  HB3 SER    29      96.870  66.816  30.580  1.00  0.00           H  
ATOM    476  HG  SER    29      97.317  65.043  32.679  1.00  0.00           H  
ATOM    477  N   ALA    30      99.877  65.398  29.031  1.00  0.00           N  
ATOM    478  CA  ALA    30     100.743  65.841  27.939  1.00  0.00           C  
ATOM    479  C   ALA    30     101.205  64.777  27.022  1.00  0.00           C  
ATOM    480  O   ALA    30     101.994  65.041  26.135  1.00  0.00           O  
ATOM    481  CB  ALA    30     101.962  66.537  28.672  1.00  0.00           C  
ATOM    482  H   ALA    30     100.279  65.117  29.914  1.00  0.00           H  
ATOM    483  HA  ALA    30     100.224  66.479  27.223  1.00  0.00           H  
ATOM    484  HB1 ALA    30     102.427  65.920  29.441  1.00  0.00           H  
ATOM    485  HB2 ALA    30     102.654  66.954  27.940  1.00  0.00           H  
ATOM    486  HB3 ALA    30     101.399  67.397  29.033  1.00  0.00           H  
ATOM    487  N   ALA    31     100.658  63.499  27.119  1.00  0.00           N  
ATOM    488  CA  ALA    31     100.916  62.476  26.179  1.00  0.00           C  
ATOM    489  C   ALA    31     100.208  62.691  24.855  1.00  0.00           C  
ATOM    490  O   ALA    31      99.001  62.733  24.904  1.00  0.00           O  
ATOM    491  CB  ALA    31     100.626  61.143  26.869  1.00  0.00           C  
ATOM    492  H   ALA    31      99.983  63.303  27.843  1.00  0.00           H  
ATOM    493  HA  ALA    31     101.996  62.464  26.028  1.00  0.00           H  
ATOM    494  HB1 ALA    31      99.577  60.975  27.114  1.00  0.00           H  
ATOM    495  HB2 ALA    31     100.764  60.313  26.176  1.00  0.00           H  
ATOM    496  HB3 ALA    31     101.269  60.973  27.732  1.00  0.00           H  
ATOM    497  N   PRO    32     100.881  62.765  23.681  1.00  0.00           N  
ATOM    498  CA  PRO    32     100.219  62.508  22.375  1.00  0.00           C  
ATOM    499  C   PRO    32      99.497  61.120  22.242  1.00  0.00           C  
ATOM    500  O   PRO    32     100.012  60.124  22.810  1.00  0.00           O  
ATOM    501  CB  PRO    32     101.309  62.628  21.265  1.00  0.00           C  
ATOM    502  CG  PRO    32     102.565  62.423  22.076  1.00  0.00           C  
ATOM    503  CD  PRO    32     102.354  62.922  23.437  1.00  0.00           C  
ATOM    504  HA  PRO    32      99.587  63.366  22.147  1.00  0.00           H  
ATOM    505  HB2 PRO    32     101.291  61.724  20.656  1.00  0.00           H  
ATOM    506  HB3 PRO    32     101.404  63.652  20.904  1.00  0.00           H  
ATOM    507  HG2 PRO    32     102.890  61.386  22.148  1.00  0.00           H  
ATOM    508  HG3 PRO    32     103.471  62.827  21.625  1.00  0.00           H  
ATOM    509  HD2 PRO    32     103.014  62.438  24.158  1.00  0.00           H  
ATOM    510  HD3 PRO    32     102.623  63.977  23.383  1.00  0.00           H  
ATOM    511  N   ALA    33      98.369  61.019  21.558  1.00  0.00           N  
ATOM    512  CA  ALA    33      97.730  59.665  21.304  1.00  0.00           C  
ATOM    513  C   ALA    33      98.539  58.794  20.272  1.00  0.00           C  
ATOM    514  O   ALA    33      98.340  57.561  20.087  1.00  0.00           O  
ATOM    515  CB  ALA    33      96.318  59.821  20.791  1.00  0.00           C  
ATOM    516  H   ALA    33      97.952  61.879  21.231  1.00  0.00           H  
ATOM    517  HA  ALA    33      97.715  59.086  22.228  1.00  0.00           H  
ATOM    518  HB1 ALA    33      96.215  60.227  19.784  1.00  0.00           H  
ATOM    519  HB2 ALA    33      95.842  58.857  20.968  1.00  0.00           H  
ATOM    520  HB3 ALA    33      95.799  60.526  21.440  1.00  0.00           H  
ATOM    521  N   GLY    34      99.589  59.385  19.628  1.00  0.00           N  
ATOM    522  CA  GLY    34     100.705  58.540  19.096  1.00  0.00           C  
ATOM    523  C   GLY    34     101.777  57.886  19.991  1.00  0.00           C  
ATOM    524  O   GLY    34     102.500  57.002  19.582  1.00  0.00           O  
ATOM    525  H   GLY    34      99.746  60.382  19.615  1.00  0.00           H  
ATOM    526  HA2 GLY    34     100.259  57.750  18.491  1.00  0.00           H  
ATOM    527  HA3 GLY    34     101.190  59.206  18.381  1.00  0.00           H  
ATOM    528  N   ALA    35     101.888  58.197  21.312  1.00  0.00           N  
ATOM    529  CA  ALA    35     102.684  57.490  22.259  1.00  0.00           C  
ATOM    530  C   ALA    35     102.008  56.170  22.761  1.00  0.00           C  
ATOM    531  O   ALA    35     100.765  56.013  22.697  1.00  0.00           O  
ATOM    532  CB  ALA    35     103.126  58.562  23.363  1.00  0.00           C  
ATOM    533  H   ALA    35     101.141  58.789  21.647  1.00  0.00           H  
ATOM    534  HA  ALA    35     103.580  57.190  21.715  1.00  0.00           H  
ATOM    535  HB1 ALA    35     102.260  59.219  23.435  1.00  0.00           H  
ATOM    536  HB2 ALA    35     103.441  58.213  24.347  1.00  0.00           H  
ATOM    537  HB3 ALA    35     103.915  59.119  22.859  1.00  0.00           H  
ATOM    538  N   GLN    36     102.777  55.151  23.250  1.00  0.00           N  
ATOM    539  CA  GLN    36     102.258  54.079  24.149  1.00  0.00           C  
ATOM    540  C   GLN    36     103.005  53.924  25.486  1.00  0.00           C  
ATOM    541  O   GLN    36     102.484  53.265  26.375  1.00  0.00           O  
ATOM    542  CB  GLN    36     102.085  52.772  23.304  1.00  0.00           C  
ATOM    543  CG  GLN    36     101.540  51.530  23.986  1.00  0.00           C  
ATOM    544  CD  GLN    36     100.184  51.654  24.653  1.00  0.00           C  
ATOM    545  NE2 GLN    36      99.697  50.576  25.268  1.00  0.00           N  
ATOM    546  OE1 GLN    36      99.590  52.705  24.794  1.00  0.00           O  
ATOM    547  H   GLN    36     103.772  55.311  23.186  1.00  0.00           H  
ATOM    548  HA  GLN    36     101.310  54.512  24.469  1.00  0.00           H  
ATOM    549  HB2 GLN    36     101.528  53.064  22.413  1.00  0.00           H  
ATOM    550  HB3 GLN    36     103.096  52.528  22.977  1.00  0.00           H  
ATOM    551  HG2 GLN    36     101.599  50.647  23.350  1.00  0.00           H  
ATOM    552  HG3 GLN    36     102.236  51.281  24.788  1.00  0.00           H  
ATOM    553 HE21 GLN    36      98.762  50.617  25.648  1.00  0.00           H  
ATOM    554 HE22 GLN    36     100.097  49.669  25.075  1.00  0.00           H  
ATOM    555  N   THR    37     104.190  54.515  25.777  1.00  0.00           N  
ATOM    556  CA  THR    37     105.040  54.445  27.030  1.00  0.00           C  
ATOM    557  C   THR    37     105.577  55.767  27.467  1.00  0.00           C  
ATOM    558  O   THR    37     105.559  56.750  26.740  1.00  0.00           O  
ATOM    559  CB  THR    37     106.215  53.442  27.053  1.00  0.00           C  
ATOM    560  CG2 THR    37     105.828  51.944  26.919  1.00  0.00           C  
ATOM    561  OG1 THR    37     107.152  53.852  26.099  1.00  0.00           O  
ATOM    562  H   THR    37     104.674  54.973  25.018  1.00  0.00           H  
ATOM    563  HA  THR    37     104.428  54.142  27.880  1.00  0.00           H  
ATOM    564  HB  THR    37     106.688  53.486  28.033  1.00  0.00           H  
ATOM    565  HG1 THR    37     107.031  53.181  25.423  1.00  0.00           H  
ATOM    566 HG21 THR    37     106.745  51.406  26.680  1.00  0.00           H  
ATOM    567 HG22 THR    37     105.327  51.542  27.800  1.00  0.00           H  
ATOM    568 HG23 THR    37     105.160  51.755  26.078  1.00  0.00           H  
ATOM    569  N   PHE    38     106.116  55.863  28.669  1.00  0.00           N  
ATOM    570  CA  PHE    38     106.961  56.945  29.166  1.00  0.00           C  
ATOM    571  C   PHE    38     108.195  56.593  30.094  1.00  0.00           C  
ATOM    572  O   PHE    38     108.270  55.496  30.663  1.00  0.00           O  
ATOM    573  CB  PHE    38     106.059  57.960  29.896  1.00  0.00           C  
ATOM    574  CG  PHE    38     105.650  57.489  31.289  1.00  0.00           C  
ATOM    575  CD1 PHE    38     106.540  57.708  32.340  1.00  0.00           C  
ATOM    576  CD2 PHE    38     104.389  56.864  31.538  1.00  0.00           C  
ATOM    577  CE1 PHE    38     106.274  57.368  33.586  1.00  0.00           C  
ATOM    578  CE2 PHE    38     104.071  56.471  32.823  1.00  0.00           C  
ATOM    579  CZ  PHE    38     105.035  56.697  33.852  1.00  0.00           C  
ATOM    580  H   PHE    38     106.348  55.015  29.165  1.00  0.00           H  
ATOM    581  HA  PHE    38     107.421  57.336  28.258  1.00  0.00           H  
ATOM    582  HB2 PHE    38     106.659  58.867  29.965  1.00  0.00           H  
ATOM    583  HB3 PHE    38     105.183  58.167  29.282  1.00  0.00           H  
ATOM    584  HD1 PHE    38     107.530  58.068  32.103  1.00  0.00           H  
ATOM    585  HD2 PHE    38     103.819  56.597  30.660  1.00  0.00           H  
ATOM    586  HE1 PHE    38     107.017  57.509  34.358  1.00  0.00           H  
ATOM    587  HE2 PHE    38     103.178  55.956  33.146  1.00  0.00           H  
ATOM    588  HZ  PHE    38     104.782  56.313  34.829  1.00  0.00           H  
ATOM    589  N   SER    39     109.181  57.542  30.311  1.00  0.00           N  
ATOM    590  CA  SER    39     110.378  57.290  31.126  1.00  0.00           C  
ATOM    591  C   SER    39     110.910  58.536  31.598  1.00  0.00           C  
ATOM    592  O   SER    39     110.648  59.607  30.975  1.00  0.00           O  
ATOM    593  CB  SER    39     111.420  56.482  30.309  1.00  0.00           C  
ATOM    594  OG  SER    39     112.582  56.384  31.177  1.00  0.00           O  
ATOM    595  H   SER    39     109.188  58.430  29.829  1.00  0.00           H  
ATOM    596  HA  SER    39     110.124  56.708  32.012  1.00  0.00           H  
ATOM    597  HB2 SER    39     111.097  55.514  29.927  1.00  0.00           H  
ATOM    598  HB3 SER    39     111.746  57.087  29.463  1.00  0.00           H  
ATOM    599  HG  SER    39     112.607  55.465  31.454  1.00  0.00           H  
ATOM    600  N   LEU    40     111.559  58.521  32.719  1.00  0.00           N  
ATOM    601  CA  LEU    40     111.756  59.561  33.818  1.00  0.00           C  
ATOM    602  C   LEU    40     113.234  59.699  34.164  1.00  0.00           C  
ATOM    603  O   LEU    40     113.913  58.716  34.256  1.00  0.00           O  
ATOM    604  CB  LEU    40     110.853  59.207  35.048  1.00  0.00           C  
ATOM    605  CG  LEU    40     111.129  57.922  35.862  1.00  0.00           C  
ATOM    606  CD1 LEU    40     111.966  58.175  37.159  1.00  0.00           C  
ATOM    607  CD2 LEU    40     109.830  57.210  36.238  1.00  0.00           C  
ATOM    608  H   LEU    40     111.984  57.660  33.034  1.00  0.00           H  
ATOM    609  HA  LEU    40     111.396  60.499  33.397  1.00  0.00           H  
ATOM    610  HB2 LEU    40     110.676  60.098  35.650  1.00  0.00           H  
ATOM    611  HB3 LEU    40     109.877  59.008  34.605  1.00  0.00           H  
ATOM    612  HG  LEU    40     111.646  57.254  35.174  1.00  0.00           H  
ATOM    613 HD11 LEU    40     111.656  59.073  37.694  1.00  0.00           H  
ATOM    614 HD12 LEU    40     111.907  57.282  37.780  1.00  0.00           H  
ATOM    615 HD13 LEU    40     112.982  58.500  36.938  1.00  0.00           H  
ATOM    616 HD21 LEU    40     110.034  56.288  36.782  1.00  0.00           H  
ATOM    617 HD22 LEU    40     109.315  57.943  36.859  1.00  0.00           H  
ATOM    618 HD23 LEU    40     109.230  57.110  35.334  1.00  0.00           H  
ATOM    619  N   LYS    41     113.652  60.969  34.509  1.00  0.00           N  
ATOM    620  CA  LYS    41     114.941  61.329  35.208  1.00  0.00           C  
ATOM    621  C   LYS    41     114.738  62.458  36.251  1.00  0.00           C  
ATOM    622  O   LYS    41     113.827  63.161  36.179  1.00  0.00           O  
ATOM    623  CB  LYS    41     116.001  61.833  34.154  1.00  0.00           C  
ATOM    624  CG  LYS    41     116.081  61.028  32.864  1.00  0.00           C  
ATOM    625  CD  LYS    41     117.387  61.068  32.018  1.00  0.00           C  
ATOM    626  CE  LYS    41     117.878  62.424  31.686  1.00  0.00           C  
ATOM    627  NZ  LYS    41     119.312  62.464  31.537  1.00  0.00           N1+
ATOM    628  H   LYS    41     113.012  61.723  34.298  1.00  0.00           H  
ATOM    629  HA  LYS    41     115.355  60.468  35.733  1.00  0.00           H  
ATOM    630  HB2 LYS    41     115.714  62.828  33.815  1.00  0.00           H  
ATOM    631  HB3 LYS    41     116.978  61.892  34.633  1.00  0.00           H  
ATOM    632  HG2 LYS    41     115.790  59.999  33.077  1.00  0.00           H  
ATOM    633  HG3 LYS    41     115.271  61.406  32.240  1.00  0.00           H  
ATOM    634  HD2 LYS    41     118.074  60.487  32.633  1.00  0.00           H  
ATOM    635  HD3 LYS    41     117.297  60.491  31.097  1.00  0.00           H  
ATOM    636  HE2 LYS    41     117.389  62.780  30.779  1.00  0.00           H  
ATOM    637  HE3 LYS    41     117.617  63.103  32.497  1.00  0.00           H  
ATOM    638  HZ1 LYS    41     119.603  62.336  30.578  1.00  0.00           H  
ATOM    639  HZ2 LYS    41     119.668  63.288  32.000  1.00  0.00           H  
ATOM    640  HZ3 LYS    41     119.822  61.808  32.113  1.00  0.00           H  
ATOM    641  N   HIP    42     115.596  62.563  37.259  1.00  0.00           N  
ATOM    642  CA  HIP    42     115.558  63.638  38.245  1.00  0.00           C  
ATOM    643  C   HIP    42     116.993  64.182  38.662  1.00  0.00           C  
ATOM    644  O   HIP    42     117.975  63.384  38.534  1.00  0.00           O  
ATOM    645  CB  HIP    42     114.744  63.289  39.464  1.00  0.00           C  
ATOM    646  CG  HIP    42     115.170  62.104  40.279  1.00  0.00           C  
ATOM    647  CD2 HIP    42     114.439  60.952  40.549  1.00  0.00           C  
ATOM    648  ND1 HIP    42     116.355  61.848  40.889  1.00  0.00           N1+
ATOM    649  CE1 HIP    42     116.415  60.687  41.519  1.00  0.00           C  
ATOM    650  NE2 HIP    42     115.188  60.135  41.337  1.00  0.00           N  
ATOM    651  H   HIP    42     116.395  61.945  37.233  1.00  0.00           H  
ATOM    652  HA  HIP    42     115.033  64.463  37.763  1.00  0.00           H  
ATOM    653  HB2 HIP    42     114.864  64.094  40.189  1.00  0.00           H  
ATOM    654  HB3 HIP    42     113.686  63.160  39.237  1.00  0.00           H  
ATOM    655  HD1 HIP    42     117.072  62.558  40.850  1.00  0.00           H  
ATOM    656  HD2 HIP    42     113.494  60.562  40.198  1.00  0.00           H  
ATOM    657  HE1 HIP    42     117.209  60.100  41.956  1.00  0.00           H  
ATOM    658  HE2 HIP    42     114.814  59.279  41.724  1.00  0.00           H  
ATOM    659  N   SER    43     116.992  65.383  39.243  1.00  0.00           N  
ATOM    660  CA  SER    43     118.183  65.905  39.991  1.00  0.00           C  
ATOM    661  C   SER    43     118.432  65.151  41.300  1.00  0.00           C  
ATOM    662  O   SER    43     117.614  64.289  41.686  1.00  0.00           O  
ATOM    663  CB  SER    43     118.258  67.420  40.010  1.00  0.00           C  
ATOM    664  OG  SER    43     117.321  67.871  41.014  1.00  0.00           O  
ATOM    665  H   SER    43     116.168  65.966  39.269  1.00  0.00           H  
ATOM    666  HA  SER    43     119.029  65.721  39.328  1.00  0.00           H  
ATOM    667  HB2 SER    43     119.278  67.716  40.257  1.00  0.00           H  
ATOM    668  HB3 SER    43     117.982  67.730  39.002  1.00  0.00           H  
ATOM    669  HG  SER    43     117.782  67.761  41.848  1.00  0.00           H  
ATOM    670  N   GLU    44     119.605  65.288  41.952  1.00  0.00           N  
ATOM    671  CA  GLU    44     119.954  64.533  43.103  1.00  0.00           C  
ATOM    672  C   GLU    44     119.026  64.696  44.266  1.00  0.00           C  
ATOM    673  O   GLU    44     118.725  63.678  44.956  1.00  0.00           O  
ATOM    674  CB  GLU    44     121.356  64.948  43.581  1.00  0.00           C  
ATOM    675  CG  GLU    44     121.888  64.012  44.657  1.00  0.00           C  
ATOM    676  CD  GLU    44     122.028  62.577  44.217  1.00  0.00           C  
ATOM    677  OE1 GLU    44     121.446  61.707  44.846  1.00  0.00           O  
ATOM    678  OE2 GLU    44     122.594  62.378  43.124  1.00  0.00           O1-
ATOM    679  H   GLU    44     120.188  66.056  41.653  1.00  0.00           H  
ATOM    680  HA  GLU    44     120.090  63.506  42.766  1.00  0.00           H  
ATOM    681  HB2 GLU    44     122.005  64.824  42.714  1.00  0.00           H  
ATOM    682  HB3 GLU    44     121.328  65.961  43.982  1.00  0.00           H  
ATOM    683  HG2 GLU    44     122.904  64.272  44.957  1.00  0.00           H  
ATOM    684  HG3 GLU    44     121.277  64.031  45.560  1.00  0.00           H  
ATOM    685  N   HIP    45     118.722  65.908  44.705  1.00  0.00           N  
ATOM    686  CA  HIP    45     117.803  66.191  45.810  1.00  0.00           C  
ATOM    687  C   HIP    45     116.315  65.863  45.551  1.00  0.00           C  
ATOM    688  O   HIP    45     115.531  66.146  46.430  1.00  0.00           O  
ATOM    689  CB  HIP    45     117.844  67.722  46.158  1.00  0.00           C  
ATOM    690  CG  HIP    45     119.162  68.424  46.251  1.00  0.00           C  
ATOM    691  CD2 HIP    45     120.308  67.963  46.778  1.00  0.00           C  
ATOM    692  ND1 HIP    45     119.299  69.725  45.914  1.00  0.00           N1+
ATOM    693  CE1 HIP    45     120.556  70.019  46.038  1.00  0.00           C  
ATOM    694  NE2 HIP    45     121.192  68.936  46.616  1.00  0.00           N  
ATOM    695  H   HIP    45     118.976  66.708  44.143  1.00  0.00           H  
ATOM    696  HA  HIP    45     118.025  65.707  46.761  1.00  0.00           H  
ATOM    697  HB2 HIP    45     117.210  68.157  45.386  1.00  0.00           H  
ATOM    698  HB3 HIP    45     117.315  68.016  47.064  1.00  0.00           H  
ATOM    699  HD1 HIP    45     118.588  70.290  45.471  1.00  0.00           H  
ATOM    700  HD2 HIP    45     120.584  67.001  47.184  1.00  0.00           H  
ATOM    701  HE1 HIP    45     120.994  71.006  46.045  1.00  0.00           H  
ATOM    702  HE2 HIP    45     122.137  68.887  46.970  1.00  0.00           H  
ATOM    703  N   VAL    46     116.006  65.134  44.418  1.00  0.00           N  
ATOM    704  CA  VAL    46     114.643  64.708  44.136  1.00  0.00           C  
ATOM    705  C   VAL    46     114.500  63.209  44.145  1.00  0.00           C  
ATOM    706  O   VAL    46     115.346  62.433  43.760  1.00  0.00           O  
ATOM    707  CB  VAL    46     114.195  65.395  42.819  1.00  0.00           C  
ATOM    708  CG1 VAL    46     113.001  64.761  42.160  1.00  0.00           C  
ATOM    709  CG2 VAL    46     114.134  66.894  43.013  1.00  0.00           C  
ATOM    710  H   VAL    46     116.795  64.773  43.901  1.00  0.00           H  
ATOM    711  HA  VAL    46     113.911  65.091  44.847  1.00  0.00           H  
ATOM    712  HB  VAL    46     115.076  65.339  42.179  1.00  0.00           H  
ATOM    713 HG11 VAL    46     112.627  65.401  41.361  1.00  0.00           H  
ATOM    714 HG12 VAL    46     113.198  63.752  41.797  1.00  0.00           H  
ATOM    715 HG13 VAL    46     112.160  64.753  42.854  1.00  0.00           H  
ATOM    716 HG21 VAL    46     113.798  67.329  42.071  1.00  0.00           H  
ATOM    717 HG22 VAL    46     113.290  67.127  43.663  1.00  0.00           H  
ATOM    718 HG23 VAL    46     115.042  67.346  43.411  1.00  0.00           H  
ATOM    719  N   TRP    47     113.254  62.650  44.456  1.00  0.00           N  
ATOM    720  CA  TRP    47     112.828  61.272  44.366  1.00  0.00           C  
ATOM    721  C   TRP    47     111.485  61.060  43.680  1.00  0.00           C  
ATOM    722  O   TRP    47     110.532  61.810  43.910  1.00  0.00           O  
ATOM    723  CB  TRP    47     112.942  60.772  45.845  1.00  0.00           C  
ATOM    724  CG  TRP    47     112.810  59.258  46.029  1.00  0.00           C  
ATOM    725  CD1 TRP    47     111.679  58.550  46.480  1.00  0.00           C  
ATOM    726  CD2 TRP    47     113.778  58.256  45.638  1.00  0.00           C  
ATOM    727  CE2 TRP    47     113.140  56.938  45.720  1.00  0.00           C  
ATOM    728  CE3 TRP    47     115.100  58.354  45.161  1.00  0.00           C  
ATOM    729  NE1 TRP    47     111.837  57.231  46.211  1.00  0.00           N  
ATOM    730  CZ2 TRP    47     113.794  55.832  45.207  1.00  0.00           C  
ATOM    731  CZ3 TRP    47     115.782  57.208  44.618  1.00  0.00           C  
ATOM    732  CH2 TRP    47     115.061  55.969  44.651  1.00  0.00           C  
ATOM    733  H   TRP    47     112.609  63.338  44.818  1.00  0.00           H  
ATOM    734  HA  TRP    47     113.573  60.723  43.789  1.00  0.00           H  
ATOM    735  HB2 TRP    47     113.933  61.066  46.191  1.00  0.00           H  
ATOM    736  HB3 TRP    47     112.211  61.354  46.407  1.00  0.00           H  
ATOM    737  HD1 TRP    47     110.704  58.982  46.650  1.00  0.00           H  
ATOM    738  HE1 TRP    47     111.112  56.544  46.361  1.00  0.00           H  
ATOM    739  HE3 TRP    47     115.547  59.335  45.098  1.00  0.00           H  
ATOM    740  HZ2 TRP    47     113.192  54.951  45.040  1.00  0.00           H  
ATOM    741  HZ3 TRP    47     116.838  57.219  44.390  1.00  0.00           H  
ATOM    742  HH2 TRP    47     115.566  55.082  44.298  1.00  0.00           H  
ATOM    743  N   VAL    48     111.392  60.042  42.803  1.00  0.00           N  
ATOM    744  CA  VAL    48     110.242  59.673  41.996  1.00  0.00           C  
ATOM    745  C   VAL    48     110.004  58.138  42.127  1.00  0.00           C  
ATOM    746  O   VAL    48     110.894  57.332  42.023  1.00  0.00           O  
ATOM    747  CB  VAL    48     110.537  60.061  40.538  1.00  0.00           C  
ATOM    748  CG1 VAL    48     109.557  59.554  39.533  1.00  0.00           C  
ATOM    749  CG2 VAL    48     110.680  61.596  40.309  1.00  0.00           C  
ATOM    750  H   VAL    48     112.216  59.470  42.688  1.00  0.00           H  
ATOM    751  HA  VAL    48     109.307  60.162  42.265  1.00  0.00           H  
ATOM    752  HB  VAL    48     111.489  59.594  40.287  1.00  0.00           H  
ATOM    753 HG11 VAL    48     109.530  60.165  38.631  1.00  0.00           H  
ATOM    754 HG12 VAL    48     109.751  58.527  39.225  1.00  0.00           H  
ATOM    755 HG13 VAL    48     108.571  59.532  39.997  1.00  0.00           H  
ATOM    756 HG21 VAL    48     111.313  62.120  41.025  1.00  0.00           H  
ATOM    757 HG22 VAL    48     110.994  61.698  39.270  1.00  0.00           H  
ATOM    758 HG23 VAL    48     109.718  62.082  40.468  1.00  0.00           H  
ATOM    759  N   GLU    49     108.772  57.711  42.246  1.00  0.00           N  
ATOM    760  CA  GLU    49     108.398  56.328  42.296  1.00  0.00           C  
ATOM    761  C   GLU    49     107.018  56.060  41.599  1.00  0.00           C  
ATOM    762  O   GLU    49     106.177  56.842  42.004  1.00  0.00           O  
ATOM    763  CB  GLU    49     108.521  55.816  43.694  1.00  0.00           C  
ATOM    764  CG  GLU    49     107.681  56.596  44.814  1.00  0.00           C  
ATOM    765  CD  GLU    49     108.459  56.966  46.071  1.00  0.00           C  
ATOM    766  OE1 GLU    49     108.296  58.114  46.551  1.00  0.00           O  
ATOM    767  OE2 GLU    49     109.283  56.149  46.542  1.00  0.00           O1-
ATOM    768  H   GLU    49     108.065  58.413  42.412  1.00  0.00           H  
ATOM    769  HA  GLU    49     109.121  55.768  41.703  1.00  0.00           H  
ATOM    770  HB2 GLU    49     108.112  54.807  43.727  1.00  0.00           H  
ATOM    771  HB3 GLU    49     109.594  55.863  43.881  1.00  0.00           H  
ATOM    772  HG2 GLU    49     107.419  57.526  44.310  1.00  0.00           H  
ATOM    773  HG3 GLU    49     106.815  56.010  45.124  1.00  0.00           H  
ATOM    774  N   VAL    50     106.899  55.054  40.734  1.00  0.00           N  
ATOM    775  CA  VAL    50     105.730  54.964  39.999  1.00  0.00           C  
ATOM    776  C   VAL    50     104.685  54.258  40.824  1.00  0.00           C  
ATOM    777  O   VAL    50     104.903  53.247  41.459  1.00  0.00           O  
ATOM    778  CB  VAL    50     105.939  54.278  38.704  1.00  0.00           C  
ATOM    779  CG1 VAL    50     104.816  54.362  37.729  1.00  0.00           C  
ATOM    780  CG2 VAL    50     107.205  54.820  37.951  1.00  0.00           C  
ATOM    781  H   VAL    50     107.663  54.438  40.499  1.00  0.00           H  
ATOM    782  HA  VAL    50     105.325  55.950  39.769  1.00  0.00           H  
ATOM    783  HB  VAL    50     106.077  53.206  38.846  1.00  0.00           H  
ATOM    784 HG11 VAL    50     103.958  53.745  37.994  1.00  0.00           H  
ATOM    785 HG12 VAL    50     104.429  55.379  37.658  1.00  0.00           H  
ATOM    786 HG13 VAL    50     105.098  54.101  36.709  1.00  0.00           H  
ATOM    787 HG21 VAL    50     107.453  55.871  38.100  1.00  0.00           H  
ATOM    788 HG22 VAL    50     108.018  54.256  38.409  1.00  0.00           H  
ATOM    789 HG23 VAL    50     107.166  54.664  36.873  1.00  0.00           H  
ATOM    790  N   VAL    51     103.467  54.787  40.829  1.00  0.00           N  
ATOM    791  CA  VAL    51     102.276  54.257  41.584  1.00  0.00           C  
ATOM    792  C   VAL    51     101.095  53.889  40.662  1.00  0.00           C  
ATOM    793  O   VAL    51     100.495  54.782  40.014  1.00  0.00           O  
ATOM    794  CB  VAL    51     101.841  55.208  42.756  1.00  0.00           C  
ATOM    795  CG1 VAL    51     100.873  54.448  43.614  1.00  0.00           C  
ATOM    796  CG2 VAL    51     103.007  55.637  43.703  1.00  0.00           C  
ATOM    797  H   VAL    51     103.355  55.723  40.466  1.00  0.00           H  
ATOM    798  HA  VAL    51     102.561  53.336  42.093  1.00  0.00           H  
ATOM    799  HB  VAL    51     101.344  56.069  42.310  1.00  0.00           H  
ATOM    800 HG11 VAL    51     100.408  55.157  44.299  1.00  0.00           H  
ATOM    801 HG12 VAL    51      99.956  54.082  43.152  1.00  0.00           H  
ATOM    802 HG13 VAL    51     101.288  53.550  44.072  1.00  0.00           H  
ATOM    803 HG21 VAL    51     102.593  56.019  44.636  1.00  0.00           H  
ATOM    804 HG22 VAL    51     103.721  54.847  43.938  1.00  0.00           H  
ATOM    805 HG23 VAL    51     103.615  56.423  43.254  1.00  0.00           H  
ATOM    806  N   ARG    52     100.743  52.586  40.681  1.00  0.00           N  
ATOM    807  CA  ARG    52      99.568  52.004  39.963  1.00  0.00           C  
ATOM    808  C   ARG    52      99.142  50.630  40.552  1.00  0.00           C  
ATOM    809  O   ARG    52      99.948  50.002  41.294  1.00  0.00           O  
ATOM    810  CB  ARG    52      99.978  51.738  38.520  1.00  0.00           C  
ATOM    811  CG  ARG    52     101.083  50.749  38.186  1.00  0.00           C  
ATOM    812  CD  ARG    52     101.047  50.390  36.714  1.00  0.00           C  
ATOM    813  NE  ARG    52      99.848  49.663  36.295  1.00  0.00           N  
ATOM    814  CZ  ARG    52      99.165  49.669  35.173  1.00  0.00           C  
ATOM    815  NH1 ARG    52      99.496  50.437  34.212  1.00  0.00           N1+
ATOM    816  NH2 ARG    52      98.068  49.021  35.086  1.00  0.00           N  
ATOM    817  H   ARG    52     101.260  51.995  41.316  1.00  0.00           H  
ATOM    818  HA  ARG    52      98.729  52.700  39.972  1.00  0.00           H  
ATOM    819  HB2 ARG    52      99.059  51.498  37.986  1.00  0.00           H  
ATOM    820  HB3 ARG    52     100.208  52.733  38.138  1.00  0.00           H  
ATOM    821  HG2 ARG    52     101.978  51.226  38.585  1.00  0.00           H  
ATOM    822  HG3 ARG    52     100.893  49.841  38.759  1.00  0.00           H  
ATOM    823  HD2 ARG    52     101.287  51.315  36.189  1.00  0.00           H  
ATOM    824  HD3 ARG    52     101.857  49.697  36.487  1.00  0.00           H  
ATOM    825  HE  ARG    52      99.470  49.007  36.964  1.00  0.00           H  
ATOM    826 HH11 ARG    52     100.435  50.807  34.254  1.00  0.00           H  
ATOM    827 HH12 ARG    52      98.851  50.435  33.435  1.00  0.00           H  
ATOM    828 HH21 ARG    52      97.891  48.570  35.972  1.00  0.00           H  
ATOM    829 HH22 ARG    52      97.400  49.056  34.329  1.00  0.00           H  
ATOM    830  N   ASP    53      97.902  50.329  40.317  1.00  0.00           N  
ATOM    831  CA  ASP    53      97.150  49.107  40.811  1.00  0.00           C  
ATOM    832  C   ASP    53      96.902  48.973  42.318  1.00  0.00           C  
ATOM    833  O   ASP    53      96.471  47.898  42.800  1.00  0.00           O  
ATOM    834  CB  ASP    53      97.709  47.747  40.225  1.00  0.00           C  
ATOM    835  CG  ASP    53      98.285  47.882  38.853  1.00  0.00           C  
ATOM    836  OD1 ASP    53      97.583  48.418  37.917  1.00  0.00           O  
ATOM    837  OD2 ASP    53      99.420  47.369  38.620  1.00  0.00           O1-
ATOM    838  H   ASP    53      97.453  50.883  39.602  1.00  0.00           H  
ATOM    839  HA  ASP    53      96.150  49.298  40.422  1.00  0.00           H  
ATOM    840  HB2 ASP    53      98.453  47.300  40.886  1.00  0.00           H  
ATOM    841  HB3 ASP    53      96.866  47.057  40.242  1.00  0.00           H  
ATOM    842  N   GLY    54      97.178  50.128  42.976  1.00  0.00           N  
ATOM    843  CA  GLY    54      97.094  50.129  44.479  1.00  0.00           C  
ATOM    844  C   GLY    54      98.440  50.165  45.186  1.00  0.00           C  
ATOM    845  O   GLY    54      98.496  50.148  46.375  1.00  0.00           O  
ATOM    846  H   GLY    54      97.586  50.907  42.479  1.00  0.00           H  
ATOM    847  HA2 GLY    54      96.604  51.046  44.807  1.00  0.00           H  
ATOM    848  HA3 GLY    54      96.463  49.303  44.808  1.00  0.00           H  
ATOM    849  N   GLU    55      99.524  50.181  44.451  1.00  0.00           N  
ATOM    850  CA  GLU    55     100.913  49.981  44.921  1.00  0.00           C  
ATOM    851  C   GLU    55     101.982  50.945  44.278  1.00  0.00           C  
ATOM    852  O   GLU    55     101.840  51.280  43.127  1.00  0.00           O  
ATOM    853  CB  GLU    55     101.288  48.494  44.741  1.00  0.00           C  
ATOM    854  CG  GLU    55     102.264  47.833  45.769  1.00  0.00           C  
ATOM    855  CD  GLU    55     101.512  47.840  47.053  1.00  0.00           C  
ATOM    856  OE1 GLU    55     100.584  46.984  47.181  1.00  0.00           O  
ATOM    857  OE2 GLU    55     101.820  48.727  47.948  1.00  0.00           O1-
ATOM    858  H   GLU    55      99.435  50.133  43.446  1.00  0.00           H  
ATOM    859  HA  GLU    55     100.980  50.316  45.956  1.00  0.00           H  
ATOM    860  HB2 GLU    55     100.419  47.847  44.622  1.00  0.00           H  
ATOM    861  HB3 GLU    55     101.791  48.383  43.781  1.00  0.00           H  
ATOM    862  HG2 GLU    55     102.493  46.790  45.552  1.00  0.00           H  
ATOM    863  HG3 GLU    55     103.235  48.325  45.840  1.00  0.00           H  
ATOM    864  N   ALA    56     103.008  51.280  44.988  1.00  0.00           N  
ATOM    865  CA  ALA    56     104.266  51.872  44.408  1.00  0.00           C  
ATOM    866  C   ALA    56     105.184  50.706  43.853  1.00  0.00           C  
ATOM    867  O   ALA    56     105.332  49.636  44.309  1.00  0.00           O  
ATOM    868  CB  ALA    56     104.887  52.587  45.556  1.00  0.00           C  
ATOM    869  H   ALA    56     103.198  50.889  45.899  1.00  0.00           H  
ATOM    870  HA  ALA    56     104.009  52.528  43.577  1.00  0.00           H  
ATOM    871  HB1 ALA    56     104.269  53.353  46.025  1.00  0.00           H  
ATOM    872  HB2 ALA    56     105.077  51.983  46.444  1.00  0.00           H  
ATOM    873  HB3 ALA    56     105.830  52.898  45.108  1.00  0.00           H  
ATOM    874  N   GLU    57     105.827  51.140  42.813  1.00  0.00           N  
ATOM    875  CA  GLU    57     106.933  50.441  42.184  1.00  0.00           C  
ATOM    876  C   GLU    57     108.256  50.309  42.996  1.00  0.00           C  
ATOM    877  O   GLU    57     108.839  51.219  43.560  1.00  0.00           O  
ATOM    878  CB  GLU    57     107.207  51.150  40.918  1.00  0.00           C  
ATOM    879  CG  GLU    57     108.278  50.620  39.991  1.00  0.00           C  
ATOM    880  CD  GLU    57     107.886  49.356  39.235  1.00  0.00           C  
ATOM    881  OE1 GLU    57     108.179  48.270  39.715  1.00  0.00           O  
ATOM    882  OE2 GLU    57     107.079  49.498  38.200  1.00  0.00           O1-
ATOM    883  H   GLU    57     105.666  52.047  42.399  1.00  0.00           H  
ATOM    884  HA  GLU    57     106.700  49.411  41.914  1.00  0.00           H  
ATOM    885  HB2 GLU    57     106.250  51.183  40.397  1.00  0.00           H  
ATOM    886  HB3 GLU    57     107.454  52.174  41.198  1.00  0.00           H  
ATOM    887  HG2 GLU    57     108.560  51.391  39.274  1.00  0.00           H  
ATOM    888  HG3 GLU    57     109.221  50.484  40.521  1.00  0.00           H  
ATOM    889  N   GLU    58     108.813  49.070  42.999  1.00  0.00           N  
ATOM    890  CA  GLU    58     110.119  48.796  43.671  1.00  0.00           C  
ATOM    891  C   GLU    58     111.341  49.030  42.812  1.00  0.00           C  
ATOM    892  O   GLU    58     112.270  48.218  42.655  1.00  0.00           O  
ATOM    893  CB  GLU    58     110.004  47.368  44.404  1.00  0.00           C  
ATOM    894  CG  GLU    58     108.951  47.335  45.539  1.00  0.00           C  
ATOM    895  CD  GLU    58     109.444  48.199  46.741  1.00  0.00           C  
ATOM    896  OE1 GLU    58     108.949  49.332  46.933  1.00  0.00           O  
ATOM    897  OE2 GLU    58     110.404  47.644  47.359  1.00  0.00           O1-
ATOM    898  H   GLU    58     108.224  48.282  42.767  1.00  0.00           H  
ATOM    899  HA  GLU    58     110.155  49.470  44.527  1.00  0.00           H  
ATOM    900  HB2 GLU    58     109.809  46.656  43.602  1.00  0.00           H  
ATOM    901  HB3 GLU    58     110.967  47.094  44.835  1.00  0.00           H  
ATOM    902  HG2 GLU    58     107.948  47.652  45.253  1.00  0.00           H  
ATOM    903  HG3 GLU    58     108.862  46.336  45.965  1.00  0.00           H  
ATOM    904  N   VAL    59     111.317  50.276  42.310  1.00  0.00           N  
ATOM    905  CA  VAL    59     112.236  50.829  41.234  1.00  0.00           C  
ATOM    906  C   VAL    59     113.715  50.664  41.557  1.00  0.00           C  
ATOM    907  O   VAL    59     114.579  50.381  40.676  1.00  0.00           O  
ATOM    908  CB  VAL    59     111.681  52.223  40.808  1.00  0.00           C  
ATOM    909  CG1 VAL    59     111.709  53.402  41.729  1.00  0.00           C  
ATOM    910  CG2 VAL    59     112.455  52.679  39.517  1.00  0.00           C  
ATOM    911  H   VAL    59     110.613  50.951  42.572  1.00  0.00           H  
ATOM    912  HA  VAL    59     112.033  50.181  40.381  1.00  0.00           H  
ATOM    913  HB  VAL    59     110.637  52.205  40.496  1.00  0.00           H  
ATOM    914 HG11 VAL    59     111.247  53.137  42.680  1.00  0.00           H  
ATOM    915 HG12 VAL    59     112.680  53.880  41.864  1.00  0.00           H  
ATOM    916 HG13 VAL    59     111.044  54.150  41.298  1.00  0.00           H  
ATOM    917 HG21 VAL    59     112.346  51.878  38.785  1.00  0.00           H  
ATOM    918 HG22 VAL    59     112.072  53.619  39.122  1.00  0.00           H  
ATOM    919 HG23 VAL    59     113.497  52.918  39.730  1.00  0.00           H  
ATOM    920  N   ALA    60     114.099  50.830  42.841  1.00  0.00           N  
ATOM    921  CA  ALA    60     115.388  50.701  43.459  1.00  0.00           C  
ATOM    922  C   ALA    60     115.863  49.280  43.571  1.00  0.00           C  
ATOM    923  O   ALA    60     117.023  48.972  43.311  1.00  0.00           O  
ATOM    924  CB  ALA    60     115.121  51.223  44.911  1.00  0.00           C  
ATOM    925  H   ALA    60     113.285  51.017  43.409  1.00  0.00           H  
ATOM    926  HA  ALA    60     116.104  51.353  42.958  1.00  0.00           H  
ATOM    927  HB1 ALA    60     116.038  51.261  45.498  1.00  0.00           H  
ATOM    928  HB2 ALA    60     114.706  52.231  44.922  1.00  0.00           H  
ATOM    929  HB3 ALA    60     114.484  50.594  45.533  1.00  0.00           H  
ATOM    930  N   THR    61     114.996  48.339  43.743  1.00  0.00           N  
ATOM    931  CA  THR    61     115.336  46.893  43.726  1.00  0.00           C  
ATOM    932  C   THR    61     115.408  46.299  42.363  1.00  0.00           C  
ATOM    933  O   THR    61     116.228  45.423  42.024  1.00  0.00           O  
ATOM    934  CB  THR    61     114.281  46.088  44.568  1.00  0.00           C  
ATOM    935  CG2 THR    61     114.689  44.738  44.908  1.00  0.00           C  
ATOM    936  OG1 THR    61     113.998  46.816  45.743  1.00  0.00           O  
ATOM    937  H   THR    61     114.057  48.655  43.936  1.00  0.00           H  
ATOM    938  HA  THR    61     116.328  46.812  44.170  1.00  0.00           H  
ATOM    939  HB  THR    61     113.333  46.064  44.029  1.00  0.00           H  
ATOM    940  HG1 THR    61     114.837  47.042  46.151  1.00  0.00           H  
ATOM    941 HG21 THR    61     113.853  44.248  45.407  1.00  0.00           H  
ATOM    942 HG22 THR    61     114.900  44.324  43.922  1.00  0.00           H  
ATOM    943 HG23 THR    61     115.600  44.804  45.503  1.00  0.00           H  
ATOM    944  N   ASN    62     114.469  46.663  41.434  1.00  0.00           N  
ATOM    945  CA  ASN    62     114.301  45.887  40.183  1.00  0.00           C  
ATOM    946  C   ASN    62     115.118  46.518  38.952  1.00  0.00           C  
ATOM    947  O   ASN    62     115.299  45.889  37.945  1.00  0.00           O  
ATOM    948  CB  ASN    62     112.795  45.547  39.903  1.00  0.00           C  
ATOM    949  CG  ASN    62     112.024  46.836  39.756  1.00  0.00           C  
ATOM    950  ND2 ASN    62     110.793  46.856  40.240  1.00  0.00           N  
ATOM    951  OD1 ASN    62     112.367  47.802  39.135  1.00  0.00           O  
ATOM    952  H   ASN    62     113.812  47.374  41.722  1.00  0.00           H  
ATOM    953  HA  ASN    62     114.770  44.906  40.252  1.00  0.00           H  
ATOM    954  HB2 ASN    62     112.674  45.004  38.966  1.00  0.00           H  
ATOM    955  HB3 ASN    62     112.403  44.948  40.725  1.00  0.00           H  
ATOM    956 HD21 ASN    62     110.184  47.616  39.974  1.00  0.00           H  
ATOM    957 HD22 ASN    62     110.451  46.001  40.656  1.00  0.00           H  
ATOM    958  N   GLY    63     115.486  47.837  39.042  1.00  0.00           N  
ATOM    959  CA  GLY    63     115.999  48.492  37.882  1.00  0.00           C  
ATOM    960  C   GLY    63     115.015  48.901  36.718  1.00  0.00           C  
ATOM    961  O   GLY    63     115.438  49.168  35.594  1.00  0.00           O  
ATOM    962  H   GLY    63     115.289  48.372  39.876  1.00  0.00           H  
ATOM    963  HA2 GLY    63     116.467  49.438  38.153  1.00  0.00           H  
ATOM    964  HA3 GLY    63     116.769  47.878  37.415  1.00  0.00           H  
ATOM    965  N   LYS    64     113.653  48.989  36.904  1.00  0.00           N  
ATOM    966  CA  LYS    64     112.717  49.480  35.877  1.00  0.00           C  
ATOM    967  C   LYS    64     112.994  50.892  35.349  1.00  0.00           C  
ATOM    968  O   LYS    64     113.519  51.737  36.018  1.00  0.00           O  
ATOM    969  CB  LYS    64     111.273  49.265  36.364  1.00  0.00           C  
ATOM    970  CG  LYS    64     110.706  47.862  36.445  1.00  0.00           C  
ATOM    971  CD  LYS    64     110.398  47.188  35.076  1.00  0.00           C  
ATOM    972  CE  LYS    64     109.742  45.829  35.147  1.00  0.00           C  
ATOM    973  NZ  LYS    64     110.616  44.763  35.756  1.00  0.00           N1+
ATOM    974  H   LYS    64     113.252  48.735  37.795  1.00  0.00           H  
ATOM    975  HA  LYS    64     112.978  48.812  35.056  1.00  0.00           H  
ATOM    976  HB2 LYS    64     111.109  49.790  37.304  1.00  0.00           H  
ATOM    977  HB3 LYS    64     110.700  49.883  35.673  1.00  0.00           H  
ATOM    978  HG2 LYS    64     111.403  47.210  36.970  1.00  0.00           H  
ATOM    979  HG3 LYS    64     109.843  47.949  37.106  1.00  0.00           H  
ATOM    980  HD2 LYS    64     109.750  47.911  34.581  1.00  0.00           H  
ATOM    981  HD3 LYS    64     111.381  47.082  34.617  1.00  0.00           H  
ATOM    982  HE2 LYS    64     108.827  46.000  35.714  1.00  0.00           H  
ATOM    983  HE3 LYS    64     109.499  45.524  34.130  1.00  0.00           H  
ATOM    984  HZ1 LYS    64     111.542  45.079  35.507  1.00  0.00           H  
ATOM    985  HZ2 LYS    64     110.611  44.847  36.762  1.00  0.00           H  
ATOM    986  HZ3 LYS    64     110.494  43.819  35.416  1.00  0.00           H  
ATOM    987  N   GLN    65     112.571  51.134  34.047  1.00  0.00           N  
ATOM    988  CA  GLN    65     112.918  52.396  33.373  1.00  0.00           C  
ATOM    989  C   GLN    65     111.891  52.846  32.364  1.00  0.00           C  
ATOM    990  O   GLN    65     112.029  53.828  31.627  1.00  0.00           O  
ATOM    991  CB  GLN    65     114.314  52.249  32.768  1.00  0.00           C  
ATOM    992  CG  GLN    65     114.987  53.515  32.094  1.00  0.00           C  
ATOM    993  CD  GLN    65     116.489  53.548  32.112  1.00  0.00           C  
ATOM    994  NE2 GLN    65     117.171  54.580  32.633  1.00  0.00           N  
ATOM    995  OE1 GLN    65     117.143  52.729  31.507  1.00  0.00           O  
ATOM    996  H   GLN    65     111.885  50.512  33.645  1.00  0.00           H  
ATOM    997  HA  GLN    65     112.972  53.162  34.146  1.00  0.00           H  
ATOM    998  HB2 GLN    65     114.976  51.768  33.488  1.00  0.00           H  
ATOM    999  HB3 GLN    65     114.207  51.482  32.001  1.00  0.00           H  
ATOM   1000  HG2 GLN    65     114.604  53.708  31.092  1.00  0.00           H  
ATOM   1001  HG3 GLN    65     114.583  54.359  32.654  1.00  0.00           H  
ATOM   1002 HE21 GLN    65     118.177  54.640  32.581  1.00  0.00           H  
ATOM   1003 HE22 GLN    65     116.624  55.290  33.099  1.00  0.00           H  
ATOM   1004  N   ARG    66     110.819  52.109  32.129  1.00  0.00           N  
ATOM   1005  CA  ARG    66     109.849  52.232  31.105  1.00  0.00           C  
ATOM   1006  C   ARG    66     108.492  51.878  31.616  1.00  0.00           C  
ATOM   1007  O   ARG    66     108.244  50.689  31.953  1.00  0.00           O  
ATOM   1008  CB  ARG    66     110.148  51.301  29.907  1.00  0.00           C  
ATOM   1009  CG  ARG    66     109.345  51.750  28.653  1.00  0.00           C  
ATOM   1010  CD  ARG    66     109.662  50.771  27.530  1.00  0.00           C  
ATOM   1011  NE  ARG    66     109.252  51.169  26.174  1.00  0.00           N  
ATOM   1012  CZ  ARG    66     110.011  51.744  25.247  1.00  0.00           C  
ATOM   1013  NH1 ARG    66     111.260  52.057  25.453  1.00  0.00           N1+
ATOM   1014  NH2 ARG    66     109.545  51.960  24.006  1.00  0.00           N  
ATOM   1015  H   ARG    66     110.687  51.239  32.625  1.00  0.00           H  
ATOM   1016  HA  ARG    66     109.730  53.221  30.662  1.00  0.00           H  
ATOM   1017  HB2 ARG    66     111.223  51.271  29.727  1.00  0.00           H  
ATOM   1018  HB3 ARG    66     109.849  50.270  30.096  1.00  0.00           H  
ATOM   1019  HG2 ARG    66     108.276  51.842  28.840  1.00  0.00           H  
ATOM   1020  HG3 ARG    66     109.891  52.674  28.458  1.00  0.00           H  
ATOM   1021  HD2 ARG    66     110.746  50.666  27.474  1.00  0.00           H  
ATOM   1022  HD3 ARG    66     109.327  49.767  27.787  1.00  0.00           H  
ATOM   1023  HE  ARG    66     108.357  50.759  25.947  1.00  0.00           H  
ATOM   1024 HH11 ARG    66     111.582  52.184  26.401  1.00  0.00           H  
ATOM   1025 HH12 ARG    66     111.788  52.353  24.645  1.00  0.00           H  
ATOM   1026 HH21 ARG    66     108.556  51.835  23.846  1.00  0.00           H  
ATOM   1027 HH22 ARG    66     110.186  52.349  23.329  1.00  0.00           H  
ATOM   1028  N   TRP    67     107.547  52.873  31.604  1.00  0.00           N  
ATOM   1029  CA  TRP    67     106.135  52.562  32.037  1.00  0.00           C  
ATOM   1030  C   TRP    67     105.079  52.875  30.947  1.00  0.00           C  
ATOM   1031  O   TRP    67     105.351  53.707  30.084  1.00  0.00           O  
ATOM   1032  CB  TRP    67     105.906  53.293  33.331  1.00  0.00           C  
ATOM   1033  CG  TRP    67     106.708  52.869  34.497  1.00  0.00           C  
ATOM   1034  CD1 TRP    67     106.361  51.908  35.343  1.00  0.00           C  
ATOM   1035  CD2 TRP    67     108.112  53.182  34.864  1.00  0.00           C  
ATOM   1036  CE2 TRP    67     108.387  52.377  36.045  1.00  0.00           C  
ATOM   1037  CE3 TRP    67     109.091  54.137  34.486  1.00  0.00           C  
ATOM   1038  NE1 TRP    67     107.280  51.611  36.307  1.00  0.00           N  
ATOM   1039  CZ2 TRP    67     109.624  52.393  36.648  1.00  0.00           C  
ATOM   1040  CZ3 TRP    67     110.383  54.169  35.098  1.00  0.00           C  
ATOM   1041  CH2 TRP    67     110.627  53.351  36.112  1.00  0.00           C  
ATOM   1042  H   TRP    67     107.775  53.826  31.360  1.00  0.00           H  
ATOM   1043  HA  TRP    67     106.162  51.526  32.373  1.00  0.00           H  
ATOM   1044  HB2 TRP    67     106.019  54.357  33.123  1.00  0.00           H  
ATOM   1045  HB3 TRP    67     104.885  53.079  33.650  1.00  0.00           H  
ATOM   1046  HD1 TRP    67     105.388  51.444  35.401  1.00  0.00           H  
ATOM   1047  HE1 TRP    67     107.206  50.968  37.083  1.00  0.00           H  
ATOM   1048  HE3 TRP    67     108.809  54.819  33.696  1.00  0.00           H  
ATOM   1049  HZ2 TRP    67     109.918  51.662  37.387  1.00  0.00           H  
ATOM   1050  HZ3 TRP    67     111.159  54.850  34.780  1.00  0.00           H  
ATOM   1051  HH2 TRP    67     111.548  53.367  36.675  1.00  0.00           H  
ATOM   1052  N   LEU    68     104.099  52.043  30.956  1.00  0.00           N  
ATOM   1053  CA  LEU    68     103.015  52.108  29.962  1.00  0.00           C  
ATOM   1054  C   LEU    68     102.037  53.210  30.207  1.00  0.00           C  
ATOM   1055  O   LEU    68     101.732  53.499  31.375  1.00  0.00           O  
ATOM   1056  CB  LEU    68     102.271  50.732  30.083  1.00  0.00           C  
ATOM   1057  CG  LEU    68     101.402  50.448  28.839  1.00  0.00           C  
ATOM   1058  CD1 LEU    68     102.408  50.064  27.743  1.00  0.00           C  
ATOM   1059  CD2 LEU    68     100.427  49.225  29.025  1.00  0.00           C  
ATOM   1060  H   LEU    68     104.016  51.311  31.647  1.00  0.00           H  
ATOM   1061  HA  LEU    68     103.422  52.320  28.973  1.00  0.00           H  
ATOM   1062  HB2 LEU    68     102.948  49.882  30.167  1.00  0.00           H  
ATOM   1063  HB3 LEU    68     101.653  50.702  30.980  1.00  0.00           H  
ATOM   1064  HG  LEU    68     100.768  51.269  28.504  1.00  0.00           H  
ATOM   1065 HD11 LEU    68     102.008  49.254  27.133  1.00  0.00           H  
ATOM   1066 HD12 LEU    68     102.439  50.878  27.019  1.00  0.00           H  
ATOM   1067 HD13 LEU    68     103.352  49.653  28.098  1.00  0.00           H  
ATOM   1068 HD21 LEU    68     100.855  48.395  29.586  1.00  0.00           H  
ATOM   1069 HD22 LEU    68      99.538  49.548  29.566  1.00  0.00           H  
ATOM   1070 HD23 LEU    68     100.090  48.788  28.085  1.00  0.00           H  
ATOM   1071  N   LEU    69     101.366  53.768  29.161  1.00  0.00           N  
ATOM   1072  CA  LEU    69     100.571  55.008  29.414  1.00  0.00           C  
ATOM   1073  C   LEU    69      99.135  54.625  29.830  1.00  0.00           C  
ATOM   1074  O   LEU    69      98.458  53.990  29.041  1.00  0.00           O  
ATOM   1075  CB  LEU    69     100.649  56.013  28.315  1.00  0.00           C  
ATOM   1076  CG  LEU    69     101.882  56.894  28.352  1.00  0.00           C  
ATOM   1077  CD1 LEU    69     102.266  57.534  27.102  1.00  0.00           C  
ATOM   1078  CD2 LEU    69     101.666  58.108  29.168  1.00  0.00           C  
ATOM   1079  H   LEU    69     101.783  53.459  28.295  1.00  0.00           H  
ATOM   1080  HA  LEU    69     100.958  55.440  30.337  1.00  0.00           H  
ATOM   1081  HB2 LEU    69     100.685  55.522  27.342  1.00  0.00           H  
ATOM   1082  HB3 LEU    69      99.777  56.667  28.314  1.00  0.00           H  
ATOM   1083  HG  LEU    69     102.707  56.306  28.755  1.00  0.00           H  
ATOM   1084 HD11 LEU    69     103.090  58.228  27.265  1.00  0.00           H  
ATOM   1085 HD12 LEU    69     102.565  56.814  26.340  1.00  0.00           H  
ATOM   1086 HD13 LEU    69     101.383  58.082  26.772  1.00  0.00           H  
ATOM   1087 HD21 LEU    69     101.241  57.751  30.106  1.00  0.00           H  
ATOM   1088 HD22 LEU    69     102.613  58.629  29.306  1.00  0.00           H  
ATOM   1089 HD23 LEU    69     100.848  58.687  28.738  1.00  0.00           H  
ATOM   1090  N   SER    70      98.708  55.116  30.995  1.00  0.00           N  
ATOM   1091  CA  SER    70      97.328  54.958  31.489  1.00  0.00           C  
ATOM   1092  C   SER    70      97.215  56.233  32.363  1.00  0.00           C  
ATOM   1093  O   SER    70      98.092  56.631  33.143  1.00  0.00           O  
ATOM   1094  CB  SER    70      97.052  53.745  32.357  1.00  0.00           C  
ATOM   1095  OG  SER    70      95.956  53.991  33.088  1.00  0.00           O  
ATOM   1096  H   SER    70      99.374  55.567  31.605  1.00  0.00           H  
ATOM   1097  HA  SER    70      96.631  55.004  30.652  1.00  0.00           H  
ATOM   1098  HB2 SER    70      96.788  52.911  31.708  1.00  0.00           H  
ATOM   1099  HB3 SER    70      97.857  53.448  33.029  1.00  0.00           H  
ATOM   1100  HG  SER    70      95.424  53.196  33.020  1.00  0.00           H  
ATOM   1101  N   PRO    71      96.056  56.895  32.337  1.00  0.00           N  
ATOM   1102  CA  PRO    71      95.670  58.017  33.243  1.00  0.00           C  
ATOM   1103  C   PRO    71      95.704  57.610  34.721  1.00  0.00           C  
ATOM   1104  O   PRO    71      95.936  58.469  35.599  1.00  0.00           O  
ATOM   1105  CB  PRO    71      94.342  58.551  32.844  1.00  0.00           C  
ATOM   1106  CG  PRO    71      93.730  57.332  32.072  1.00  0.00           C  
ATOM   1107  CD  PRO    71      94.898  56.585  31.476  1.00  0.00           C  
ATOM   1108  HA  PRO    71      96.391  58.827  33.145  1.00  0.00           H  
ATOM   1109  HB2 PRO    71      93.779  58.787  33.747  1.00  0.00           H  
ATOM   1110  HB3 PRO    71      94.461  59.439  32.224  1.00  0.00           H  
ATOM   1111  HG2 PRO    71      93.228  56.706  32.810  1.00  0.00           H  
ATOM   1112  HG3 PRO    71      92.993  57.722  31.370  1.00  0.00           H  
ATOM   1113  HD2 PRO    71      94.658  55.524  31.418  1.00  0.00           H  
ATOM   1114  HD3 PRO    71      94.951  56.870  30.426  1.00  0.00           H  
ATOM   1115  N   SER    72      95.643  56.339  35.080  1.00  0.00           N  
ATOM   1116  CA  SER    72      95.525  55.859  36.554  1.00  0.00           C  
ATOM   1117  C   SER    72      96.873  55.396  37.084  1.00  0.00           C  
ATOM   1118  O   SER    72      97.062  55.174  38.291  1.00  0.00           O  
ATOM   1119  CB  SER    72      94.467  54.712  36.652  1.00  0.00           C  
ATOM   1120  OG  SER    72      94.948  53.532  36.164  1.00  0.00           O  
ATOM   1121  H   SER    72      95.559  55.621  34.375  1.00  0.00           H  
ATOM   1122  HA  SER    72      95.167  56.670  37.188  1.00  0.00           H  
ATOM   1123  HB2 SER    72      94.205  54.726  37.710  1.00  0.00           H  
ATOM   1124  HB3 SER    72      93.542  55.052  36.186  1.00  0.00           H  
ATOM   1125  HG  SER    72      94.275  52.853  36.254  1.00  0.00           H  
ATOM   1126  N   THR    73      97.935  55.462  36.242  1.00  0.00           N  
ATOM   1127  CA  THR    73      99.365  55.376  36.498  1.00  0.00           C  
ATOM   1128  C   THR    73      99.790  56.795  36.883  1.00  0.00           C  
ATOM   1129  O   THR    73      99.455  57.686  36.054  1.00  0.00           O  
ATOM   1130  CB  THR    73     100.162  54.783  35.291  1.00  0.00           C  
ATOM   1131  CG2 THR    73     101.681  55.038  35.493  1.00  0.00           C  
ATOM   1132  OG1 THR    73      99.915  53.381  35.208  1.00  0.00           O  
ATOM   1133  H   THR    73      97.637  55.804  35.340  1.00  0.00           H  
ATOM   1134  HA  THR    73      99.468  54.610  37.266  1.00  0.00           H  
ATOM   1135  HB  THR    73      99.846  55.259  34.363  1.00  0.00           H  
ATOM   1136  HG1 THR    73      98.976  53.252  35.357  1.00  0.00           H  
ATOM   1137 HG21 THR    73     101.902  56.096  35.351  1.00  0.00           H  
ATOM   1138 HG22 THR    73     102.005  54.856  36.518  1.00  0.00           H  
ATOM   1139 HG23 THR    73     102.356  54.494  34.832  1.00  0.00           H  
ATOM   1140  N   THR    74     100.491  56.996  37.974  1.00  0.00           N  
ATOM   1141  CA  THR    74     100.895  58.360  38.349  1.00  0.00           C  
ATOM   1142  C   THR    74     102.192  58.212  39.095  1.00  0.00           C  
ATOM   1143  O   THR    74     102.436  57.160  39.621  1.00  0.00           O  
ATOM   1144  CB  THR    74      99.805  59.040  39.131  1.00  0.00           C  
ATOM   1145  CG2 THR    74      99.417  58.397  40.484  1.00  0.00           C  
ATOM   1146  OG1 THR    74     100.082  60.467  39.400  1.00  0.00           O  
ATOM   1147  H   THR    74     100.718  56.313  38.682  1.00  0.00           H  
ATOM   1148  HA  THR    74     101.034  58.938  37.435  1.00  0.00           H  
ATOM   1149  HB  THR    74      98.940  58.956  38.473  1.00  0.00           H  
ATOM   1150  HG1 THR    74      99.226  60.898  39.472  1.00  0.00           H  
ATOM   1151 HG21 THR    74     100.146  58.594  41.269  1.00  0.00           H  
ATOM   1152 HG22 THR    74      98.459  58.814  40.797  1.00  0.00           H  
ATOM   1153 HG23 THR    74      99.411  57.315  40.346  1.00  0.00           H  
ATOM   1154  N   LEU    75     102.956  59.271  39.056  1.00  0.00           N  
ATOM   1155  CA  LEU    75     104.269  59.316  39.710  1.00  0.00           C  
ATOM   1156  C   LEU    75     104.210  60.135  41.075  1.00  0.00           C  
ATOM   1157  O   LEU    75     103.762  61.320  41.170  1.00  0.00           O  
ATOM   1158  CB  LEU    75     105.237  60.058  38.831  1.00  0.00           C  
ATOM   1159  CG  LEU    75     105.398  59.464  37.348  1.00  0.00           C  
ATOM   1160  CD1 LEU    75     106.357  60.327  36.555  1.00  0.00           C  
ATOM   1161  CD2 LEU    75     106.072  58.068  37.482  1.00  0.00           C  
ATOM   1162  H   LEU    75     102.542  60.122  38.704  1.00  0.00           H  
ATOM   1163  HA  LEU    75     104.601  58.309  39.962  1.00  0.00           H  
ATOM   1164  HB2 LEU    75     104.816  61.053  38.687  1.00  0.00           H  
ATOM   1165  HB3 LEU    75     106.158  60.219  39.391  1.00  0.00           H  
ATOM   1166  HG  LEU    75     104.428  59.442  36.851  1.00  0.00           H  
ATOM   1167 HD11 LEU    75     106.536  59.935  35.554  1.00  0.00           H  
ATOM   1168 HD12 LEU    75     106.034  61.353  36.378  1.00  0.00           H  
ATOM   1169 HD13 LEU    75     107.347  60.301  37.011  1.00  0.00           H  
ATOM   1170 HD21 LEU    75     105.962  57.490  36.565  1.00  0.00           H  
ATOM   1171 HD22 LEU    75     107.099  58.131  37.841  1.00  0.00           H  
ATOM   1172 HD23 LEU    75     105.483  57.511  38.210  1.00  0.00           H  
ATOM   1173  N   ARG    76     104.553  59.517  42.221  1.00  0.00           N  
ATOM   1174  CA  ARG    76     104.612  60.179  43.482  1.00  0.00           C  
ATOM   1175  C   ARG    76     106.074  60.779  43.475  1.00  0.00           C  
ATOM   1176  O   ARG    76     107.125  60.137  43.087  1.00  0.00           O  
ATOM   1177  CB  ARG    76     104.387  59.268  44.680  1.00  0.00           C  
ATOM   1178  CG  ARG    76     104.256  60.067  46.011  1.00  0.00           C  
ATOM   1179  CD  ARG    76     104.123  59.100  47.182  1.00  0.00           C  
ATOM   1180  NE  ARG    76     105.334  58.366  47.489  1.00  0.00           N  
ATOM   1181  CZ  ARG    76     105.644  58.010  48.673  1.00  0.00           C  
ATOM   1182  NH1 ARG    76     104.773  57.939  49.680  1.00  0.00           N1+
ATOM   1183  NH2 ARG    76     106.877  57.791  48.959  1.00  0.00           N  
ATOM   1184  H   ARG    76     104.908  58.572  42.223  1.00  0.00           H  
ATOM   1185  HA  ARG    76     103.844  60.949  43.407  1.00  0.00           H  
ATOM   1186  HB2 ARG    76     103.458  58.706  44.578  1.00  0.00           H  
ATOM   1187  HB3 ARG    76     105.204  58.550  44.743  1.00  0.00           H  
ATOM   1188  HG2 ARG    76     105.004  60.855  46.101  1.00  0.00           H  
ATOM   1189  HG3 ARG    76     103.344  60.664  46.028  1.00  0.00           H  
ATOM   1190  HD2 ARG    76     103.922  59.760  48.026  1.00  0.00           H  
ATOM   1191  HD3 ARG    76     103.314  58.378  47.071  1.00  0.00           H  
ATOM   1192  HE  ARG    76     106.053  58.273  46.786  1.00  0.00           H  
ATOM   1193 HH11 ARG    76     103.818  58.264  49.630  1.00  0.00           H  
ATOM   1194 HH12 ARG    76     105.058  57.478  50.533  1.00  0.00           H  
ATOM   1195 HH21 ARG    76     107.552  57.995  48.235  1.00  0.00           H  
ATOM   1196 HH22 ARG    76     107.308  57.509  49.828  1.00  0.00           H  
ATOM   1197  N   VAL    77     106.114  62.094  43.832  1.00  0.00           N  
ATOM   1198  CA  VAL    77     107.354  62.885  43.917  1.00  0.00           C  
ATOM   1199  C   VAL    77     107.558  63.417  45.337  1.00  0.00           C  
ATOM   1200  O   VAL    77     106.595  63.756  46.095  1.00  0.00           O  
ATOM   1201  CB  VAL    77     107.272  63.936  42.760  1.00  0.00           C  
ATOM   1202  CG1 VAL    77     108.680  64.427  42.304  1.00  0.00           C  
ATOM   1203  CG2 VAL    77     106.677  63.311  41.457  1.00  0.00           C  
ATOM   1204  H   VAL    77     105.255  62.530  44.135  1.00  0.00           H  
ATOM   1205  HA  VAL    77     108.184  62.213  43.696  1.00  0.00           H  
ATOM   1206  HB  VAL    77     106.802  64.894  42.982  1.00  0.00           H  
ATOM   1207 HG11 VAL    77     108.561  65.180  41.525  1.00  0.00           H  
ATOM   1208 HG12 VAL    77     109.293  64.893  43.076  1.00  0.00           H  
ATOM   1209 HG13 VAL    77     109.332  63.638  41.931  1.00  0.00           H  
ATOM   1210 HG21 VAL    77     106.848  62.242  41.326  1.00  0.00           H  
ATOM   1211 HG22 VAL    77     105.588  63.358  41.470  1.00  0.00           H  
ATOM   1212 HG23 VAL    77     107.026  63.882  40.596  1.00  0.00           H  
ATOM   1213  N   THR    78     108.848  63.501  45.734  1.00  0.00           N  
ATOM   1214  CA  THR    78     109.261  63.924  47.094  1.00  0.00           C  
ATOM   1215  C   THR    78     110.716  64.422  47.084  1.00  0.00           C  
ATOM   1216  O   THR    78     111.503  64.352  46.131  1.00  0.00           O  
ATOM   1217  CB  THR    78     109.113  62.800  48.177  1.00  0.00           C  
ATOM   1218  CG2 THR    78     107.729  62.285  48.618  1.00  0.00           C  
ATOM   1219  OG1 THR    78     109.735  61.633  47.677  1.00  0.00           O  
ATOM   1220  H   THR    78     109.555  63.213  45.073  1.00  0.00           H  
ATOM   1221  HA  THR    78     108.642  64.741  47.466  1.00  0.00           H  
ATOM   1222  HB  THR    78     109.645  63.189  49.045  1.00  0.00           H  
ATOM   1223  HG1 THR    78     109.101  61.373  47.005  1.00  0.00           H  
ATOM   1224 HG21 THR    78     107.216  61.904  47.735  1.00  0.00           H  
ATOM   1225 HG22 THR    78     107.669  61.389  49.235  1.00  0.00           H  
ATOM   1226 HG23 THR    78     107.177  63.135  49.020  1.00  0.00           H  
ATOM   1227  N   MET    79     111.090  65.152  48.117  1.00  0.00           N  
ATOM   1228  CA  MET    79     112.406  65.652  48.435  1.00  0.00           C  
ATOM   1229  C   MET    79     112.670  65.537  49.981  1.00  0.00           C  
ATOM   1230  O   MET    79     111.690  65.346  50.789  1.00  0.00           O  
ATOM   1231  CB  MET    79     112.519  67.102  48.026  1.00  0.00           C  
ATOM   1232  CG  MET    79     112.121  67.261  46.572  1.00  0.00           C  
ATOM   1233  SD  MET    79     112.433  68.895  45.794  1.00  0.00           S  
ATOM   1234  CE  MET    79     114.244  69.060  45.781  1.00  0.00           C  
ATOM   1235  H   MET    79     110.524  65.252  48.947  1.00  0.00           H  
ATOM   1236  HA  MET    79     113.100  65.053  47.847  1.00  0.00           H  
ATOM   1237  HB2 MET    79     111.845  67.653  48.682  1.00  0.00           H  
ATOM   1238  HB3 MET    79     113.537  67.471  48.153  1.00  0.00           H  
ATOM   1239  HG2 MET    79     112.671  66.506  46.011  1.00  0.00           H  
ATOM   1240  HG3 MET    79     111.076  66.951  46.544  1.00  0.00           H  
ATOM   1241  HE1 MET    79     114.673  68.246  45.197  1.00  0.00           H  
ATOM   1242  HE2 MET    79     114.713  69.985  45.447  1.00  0.00           H  
ATOM   1243  HE3 MET    79     114.658  68.935  46.782  1.00  0.00           H  
ATOM   1244  N   SER    80     113.915  65.571  50.456  1.00  0.00           N  
ATOM   1245  CA  SER    80     114.219  65.199  51.866  1.00  0.00           C  
ATOM   1246  C   SER    80     115.016  66.225  52.615  1.00  0.00           C  
ATOM   1247  O   SER    80     115.004  66.036  53.918  1.00  0.00           O  
ATOM   1248  CB  SER    80     114.961  63.769  51.858  1.00  0.00           C  
ATOM   1249  OG  SER    80     115.933  63.590  50.803  1.00  0.00           O  
ATOM   1250  H   SER    80     114.680  65.712  49.812  1.00  0.00           H  
ATOM   1251  HA  SER    80     113.285  65.077  52.414  1.00  0.00           H  
ATOM   1252  HB2 SER    80     115.487  63.600  52.798  1.00  0.00           H  
ATOM   1253  HB3 SER    80     114.262  62.935  51.798  1.00  0.00           H  
ATOM   1254  HG  SER    80     115.446  63.521  49.979  1.00  0.00           H  
ATOM   1255  N   GLN    81     115.461  67.324  51.989  1.00  0.00           N  
ATOM   1256  CA  GLN    81     116.000  68.453  52.757  1.00  0.00           C  
ATOM   1257  C   GLN    81     115.869  69.720  51.960  1.00  0.00           C  
ATOM   1258  O   GLN    81     115.628  69.669  50.788  1.00  0.00           O  
ATOM   1259  CB  GLN    81     117.528  68.068  53.129  1.00  0.00           C  
ATOM   1260  CG  GLN    81     118.369  68.118  51.871  1.00  0.00           C  
ATOM   1261  CD  GLN    81     119.451  67.024  51.782  1.00  0.00           C  
ATOM   1262  NE2 GLN    81     120.609  67.357  51.279  1.00  0.00           N  
ATOM   1263  OE1 GLN    81     119.246  65.861  52.012  1.00  0.00           O  
ATOM   1264  H   GLN    81     115.390  67.481  50.994  1.00  0.00           H  
ATOM   1265  HA  GLN    81     115.525  68.556  53.733  1.00  0.00           H  
ATOM   1266  HB2 GLN    81     117.850  68.839  53.829  1.00  0.00           H  
ATOM   1267  HB3 GLN    81     117.513  67.038  53.485  1.00  0.00           H  
ATOM   1268  HG2 GLN    81     117.731  68.023  50.993  1.00  0.00           H  
ATOM   1269  HG3 GLN    81     118.763  69.125  51.733  1.00  0.00           H  
ATOM   1270 HE21 GLN    81     121.175  66.577  50.976  1.00  0.00           H  
ATOM   1271 HE22 GLN    81     120.754  68.337  51.081  1.00  0.00           H  
ATOM   1272  N   ALA    82     115.844  70.773  52.787  1.00  0.00           N  
ATOM   1273  CA  ALA    82     115.684  72.166  52.214  1.00  0.00           C  
ATOM   1274  C   ALA    82     116.731  72.514  51.197  1.00  0.00           C  
ATOM   1275  O   ALA    82     117.952  72.176  51.221  1.00  0.00           O  
ATOM   1276  CB  ALA    82     115.652  73.224  53.333  1.00  0.00           C  
ATOM   1277  H   ALA    82     116.221  70.815  53.723  1.00  0.00           H  
ATOM   1278  HA  ALA    82     114.737  72.055  51.687  1.00  0.00           H  
ATOM   1279  HB1 ALA    82     115.175  72.919  54.264  1.00  0.00           H  
ATOM   1280  HB2 ALA    82     116.696  73.507  53.463  1.00  0.00           H  
ATOM   1281  HB3 ALA    82     115.079  74.100  53.026  1.00  0.00           H  
ATOM   1282  N   SER    83     116.233  73.070  50.050  1.00  0.00           N  
ATOM   1283  CA  SER    83     117.117  73.392  48.888  1.00  0.00           C  
ATOM   1284  C   SER    83     118.277  74.404  49.234  1.00  0.00           C  
ATOM   1285  O   SER    83     117.999  75.391  49.930  1.00  0.00           O  
ATOM   1286  CB  SER    83     116.271  73.973  47.700  1.00  0.00           C  
ATOM   1287  OG  SER    83     115.528  72.960  47.019  1.00  0.00           O  
ATOM   1288  H   SER    83     115.273  73.380  50.098  1.00  0.00           H  
ATOM   1289  HA  SER    83     117.509  72.434  48.548  1.00  0.00           H  
ATOM   1290  HB2 SER    83     115.572  74.772  47.951  1.00  0.00           H  
ATOM   1291  HB3 SER    83     116.943  74.501  47.024  1.00  0.00           H  
ATOM   1292  HG  SER    83     115.932  72.898  46.151  1.00  0.00           H  
ATOM   1293  N   THR    84     119.479  74.113  48.644  1.00  0.00           N  
ATOM   1294  CA  THR    84     120.649  75.006  48.737  1.00  0.00           C  
ATOM   1295  C   THR    84     120.599  76.151  47.696  1.00  0.00           C  
ATOM   1296  O   THR    84     121.347  77.166  47.814  1.00  0.00           O  
ATOM   1297  CB  THR    84     121.876  74.162  48.593  1.00  0.00           C  
ATOM   1298  CG2 THR    84     122.051  73.345  49.945  1.00  0.00           C  
ATOM   1299  OG1 THR    84     121.796  73.287  47.499  1.00  0.00           O  
ATOM   1300  H   THR    84     119.626  73.222  48.192  1.00  0.00           H  
ATOM   1301  HA  THR    84     120.669  75.453  49.731  1.00  0.00           H  
ATOM   1302  HB  THR    84     122.745  74.802  48.444  1.00  0.00           H  
ATOM   1303  HG1 THR    84     122.195  73.766  46.769  1.00  0.00           H  
ATOM   1304 HG21 THR    84     122.401  74.133  50.611  1.00  0.00           H  
ATOM   1305 HG22 THR    84     121.114  72.847  50.192  1.00  0.00           H  
ATOM   1306 HG23 THR    84     122.709  72.493  49.768  1.00  0.00           H  
ATOM   1307  N   GLU    85     119.790  76.115  46.609  1.00  0.00           N  
ATOM   1308  CA  GLU    85     119.588  77.241  45.695  1.00  0.00           C  
ATOM   1309  C   GLU    85     118.124  77.122  45.076  1.00  0.00           C  
ATOM   1310  O   GLU    85     117.617  76.039  44.879  1.00  0.00           O  
ATOM   1311  CB  GLU    85     120.709  77.451  44.593  1.00  0.00           C  
ATOM   1312  CG  GLU    85     120.779  76.318  43.589  1.00  0.00           C  
ATOM   1313  CD  GLU    85     121.498  75.007  44.086  1.00  0.00           C  
ATOM   1314  OE1 GLU    85     120.856  74.127  44.691  1.00  0.00           O  
ATOM   1315  OE2 GLU    85     122.722  74.993  44.065  1.00  0.00           O1-
ATOM   1316  H   GLU    85     119.248  75.279  46.448  1.00  0.00           H  
ATOM   1317  HA  GLU    85     119.675  78.155  46.282  1.00  0.00           H  
ATOM   1318  HB2 GLU    85     120.567  78.390  44.058  1.00  0.00           H  
ATOM   1319  HB3 GLU    85     121.687  77.461  45.073  1.00  0.00           H  
ATOM   1320  HG2 GLU    85     119.815  76.068  43.147  1.00  0.00           H  
ATOM   1321  HG3 GLU    85     121.422  76.714  42.802  1.00  0.00           H  
ATOM   1322  N   ALA    86     117.529  78.253  44.728  1.00  0.00           N  
ATOM   1323  CA  ALA    86     116.229  78.331  44.250  1.00  0.00           C  
ATOM   1324  C   ALA    86     115.983  78.028  42.785  1.00  0.00           C  
ATOM   1325  O   ALA    86     116.874  78.192  41.963  1.00  0.00           O  
ATOM   1326  CB  ALA    86     115.722  79.732  44.764  1.00  0.00           C  
ATOM   1327  H   ALA    86     117.979  79.157  44.767  1.00  0.00           H  
ATOM   1328  HA  ALA    86     115.684  77.584  44.826  1.00  0.00           H  
ATOM   1329  HB1 ALA    86     115.844  79.885  45.836  1.00  0.00           H  
ATOM   1330  HB2 ALA    86     116.113  80.650  44.326  1.00  0.00           H  
ATOM   1331  HB3 ALA    86     114.653  79.736  44.554  1.00  0.00           H  
ATOM   1332  N   SER    87     114.788  77.469  42.459  1.00  0.00           N  
ATOM   1333  CA  SER    87     114.341  77.250  41.044  1.00  0.00           C  
ATOM   1334  C   SER    87     115.315  76.485  40.107  1.00  0.00           C  
ATOM   1335  O   SER    87     115.533  76.960  38.919  1.00  0.00           O  
ATOM   1336  CB  SER    87     113.784  78.498  40.411  1.00  0.00           C  
ATOM   1337  OG  SER    87     112.701  78.876  41.201  1.00  0.00           O  
ATOM   1338  H   SER    87     114.185  77.208  43.226  1.00  0.00           H  
ATOM   1339  HA  SER    87     113.574  76.487  41.178  1.00  0.00           H  
ATOM   1340  HB2 SER    87     114.545  79.275  40.348  1.00  0.00           H  
ATOM   1341  HB3 SER    87     113.478  78.206  39.406  1.00  0.00           H  
ATOM   1342  HG  SER    87     111.904  78.852  40.667  1.00  0.00           H  
ATOM   1343  N   SER    88     115.840  75.333  40.480  1.00  0.00           N  
ATOM   1344  CA  SER    88     116.839  74.463  39.701  1.00  0.00           C  
ATOM   1345  C   SER    88     116.817  73.009  40.050  1.00  0.00           C  
ATOM   1346  O   SER    88     117.191  72.211  39.196  1.00  0.00           O  
ATOM   1347  CB  SER    88     118.261  75.018  40.098  1.00  0.00           C  
ATOM   1348  OG  SER    88     119.086  74.749  38.980  1.00  0.00           O  
ATOM   1349  H   SER    88     115.386  74.950  41.297  1.00  0.00           H  
ATOM   1350  HA  SER    88     116.707  74.603  38.628  1.00  0.00           H  
ATOM   1351  HB2 SER    88     118.186  76.074  40.356  1.00  0.00           H  
ATOM   1352  HB3 SER    88     118.781  74.526  40.919  1.00  0.00           H  
ATOM   1353  HG  SER    88     118.890  75.280  38.205  1.00  0.00           H  
ATOM   1354  N   ASP    89     116.224  72.554  41.130  1.00  0.00           N  
ATOM   1355  CA  ASP    89     115.964  71.080  41.463  1.00  0.00           C  
ATOM   1356  C   ASP    89     114.805  70.464  40.606  1.00  0.00           C  
ATOM   1357  O   ASP    89     113.834  71.151  40.370  1.00  0.00           O  
ATOM   1358  CB  ASP    89     115.687  70.936  42.974  1.00  0.00           C  
ATOM   1359  CG  ASP    89     116.925  71.178  43.837  1.00  0.00           C  
ATOM   1360  OD1 ASP    89     116.773  72.017  44.761  1.00  0.00           O  
ATOM   1361  OD2 ASP    89     117.945  70.595  43.572  1.00  0.00           O1-
ATOM   1362  H   ASP    89     116.049  73.215  41.874  1.00  0.00           H  
ATOM   1363  HA  ASP    89     116.901  70.550  41.289  1.00  0.00           H  
ATOM   1364  HB2 ASP    89     114.903  71.619  43.302  1.00  0.00           H  
ATOM   1365  HB3 ASP    89     115.428  69.909  43.228  1.00  0.00           H  
ATOM   1366  N   LYS    90     114.884  69.191  40.072  1.00  0.00           N  
ATOM   1367  CA  LYS    90     113.938  68.854  38.947  1.00  0.00           C  
ATOM   1368  C   LYS    90     113.654  67.439  38.584  1.00  0.00           C  
ATOM   1369  O   LYS    90     114.414  66.554  38.991  1.00  0.00           O  
ATOM   1370  CB  LYS    90     114.467  69.493  37.617  1.00  0.00           C  
ATOM   1371  CG  LYS    90     115.793  69.019  37.137  1.00  0.00           C  
ATOM   1372  CD  LYS    90     116.386  69.851  35.977  1.00  0.00           C  
ATOM   1373  CE  LYS    90     117.843  69.417  35.718  1.00  0.00           C  
ATOM   1374  NZ  LYS    90     118.701  70.388  34.969  1.00  0.00           N1+
ATOM   1375  H   LYS    90     115.766  68.701  40.099  1.00  0.00           H  
ATOM   1376  HA  LYS    90     112.984  69.309  39.213  1.00  0.00           H  
ATOM   1377  HB2 LYS    90     113.732  69.333  36.827  1.00  0.00           H  
ATOM   1378  HB3 LYS    90     114.491  70.575  37.753  1.00  0.00           H  
ATOM   1379  HG2 LYS    90     116.549  68.948  37.919  1.00  0.00           H  
ATOM   1380  HG3 LYS    90     115.662  68.006  36.758  1.00  0.00           H  
ATOM   1381  HD2 LYS    90     115.833  69.627  35.065  1.00  0.00           H  
ATOM   1382  HD3 LYS    90     116.344  70.906  36.245  1.00  0.00           H  
ATOM   1383  HE2 LYS    90     118.366  69.271  36.664  1.00  0.00           H  
ATOM   1384  HE3 LYS    90     117.927  68.390  35.364  1.00  0.00           H  
ATOM   1385  HZ1 LYS    90     118.235  70.603  34.099  1.00  0.00           H  
ATOM   1386  HZ2 LYS    90     118.886  71.177  35.571  1.00  0.00           H  
ATOM   1387  HZ3 LYS    90     119.641  70.061  34.800  1.00  0.00           H  
ATOM   1388  N   VAL    91     112.557  67.180  37.835  1.00  0.00           N  
ATOM   1389  CA  VAL    91     112.199  65.931  37.042  1.00  0.00           C  
ATOM   1390  C   VAL    91     111.984  66.295  35.460  1.00  0.00           C  
ATOM   1391  O   VAL    91     111.544  67.416  35.220  1.00  0.00           O  
ATOM   1392  CB  VAL    91     110.859  65.296  37.471  1.00  0.00           C  
ATOM   1393  CG1 VAL    91     110.407  64.036  36.720  1.00  0.00           C  
ATOM   1394  CG2 VAL    91     110.945  64.861  39.013  1.00  0.00           C  
ATOM   1395  H   VAL    91     112.037  68.020  37.625  1.00  0.00           H  
ATOM   1396  HA  VAL    91     112.966  65.161  37.124  1.00  0.00           H  
ATOM   1397  HB  VAL    91     110.081  66.058  37.410  1.00  0.00           H  
ATOM   1398 HG11 VAL    91     110.122  64.294  35.700  1.00  0.00           H  
ATOM   1399 HG12 VAL    91     111.274  63.377  36.776  1.00  0.00           H  
ATOM   1400 HG13 VAL    91     109.732  63.415  37.308  1.00  0.00           H  
ATOM   1401 HG21 VAL    91     111.695  64.122  39.297  1.00  0.00           H  
ATOM   1402 HG22 VAL    91     111.034  65.751  39.635  1.00  0.00           H  
ATOM   1403 HG23 VAL    91     109.934  64.487  39.170  1.00  0.00           H  
ATOM   1404  N   THR    92     112.262  65.365  34.631  1.00  0.00           N  
ATOM   1405  CA  THR    92     111.857  65.440  33.180  1.00  0.00           C  
ATOM   1406  C   THR    92     111.361  64.031  32.653  1.00  0.00           C  
ATOM   1407  O   THR    92     111.755  63.014  33.296  1.00  0.00           O  
ATOM   1408  CB  THR    92     113.052  65.899  32.312  1.00  0.00           C  
ATOM   1409  CG2 THR    92     113.489  67.368  32.565  1.00  0.00           C  
ATOM   1410  OG1 THR    92     114.268  65.137  32.262  1.00  0.00           O  
ATOM   1411  H   THR    92     112.766  64.550  34.951  1.00  0.00           H  
ATOM   1412  HA  THR    92     111.007  66.120  33.119  1.00  0.00           H  
ATOM   1413  HB  THR    92     112.705  65.917  31.279  1.00  0.00           H  
ATOM   1414  HG1 THR    92     114.218  64.413  31.633  1.00  0.00           H  
ATOM   1415 HG21 THR    92     114.382  67.587  31.980  1.00  0.00           H  
ATOM   1416 HG22 THR    92     112.692  68.054  32.276  1.00  0.00           H  
ATOM   1417 HG23 THR    92     113.691  67.463  33.632  1.00  0.00           H  
ATOM   1418  N   VAL    93     110.455  64.003  31.738  1.00  0.00           N  
ATOM   1419  CA  VAL    93     109.773  62.844  31.252  1.00  0.00           C  
ATOM   1420  C   VAL    93     109.810  62.979  29.701  1.00  0.00           C  
ATOM   1421  O   VAL    93     109.581  64.029  29.078  1.00  0.00           O  
ATOM   1422  CB  VAL    93     108.321  62.815  31.704  1.00  0.00           C  
ATOM   1423  CG1 VAL    93     107.611  61.573  31.121  1.00  0.00           C  
ATOM   1424  CG2 VAL    93     108.260  62.783  33.283  1.00  0.00           C  
ATOM   1425  H   VAL    93     110.301  64.854  31.216  1.00  0.00           H  
ATOM   1426  HA  VAL    93     110.220  61.939  31.663  1.00  0.00           H  
ATOM   1427  HB  VAL    93     107.879  63.741  31.338  1.00  0.00           H  
ATOM   1428 HG11 VAL    93     107.570  61.499  30.035  1.00  0.00           H  
ATOM   1429 HG12 VAL    93     108.141  60.737  31.579  1.00  0.00           H  
ATOM   1430 HG13 VAL    93     106.546  61.542  31.350  1.00  0.00           H  
ATOM   1431 HG21 VAL    93     107.441  62.107  33.533  1.00  0.00           H  
ATOM   1432 HG22 VAL    93     109.107  62.241  33.702  1.00  0.00           H  
ATOM   1433 HG23 VAL    93     108.073  63.786  33.665  1.00  0.00           H  
ATOM   1434  N   ASN    94     110.032  61.823  29.065  1.00  0.00           N  
ATOM   1435  CA  ASN    94     109.894  61.597  27.579  1.00  0.00           C  
ATOM   1436  C   ASN    94     108.886  60.507  27.288  1.00  0.00           C  
ATOM   1437  O   ASN    94     108.589  59.630  28.071  1.00  0.00           O  
ATOM   1438  CB  ASN    94     111.334  61.380  27.026  1.00  0.00           C  
ATOM   1439  CG  ASN    94     112.127  62.630  26.879  1.00  0.00           C  
ATOM   1440  ND2 ASN    94     112.011  63.376  25.783  1.00  0.00           N  
ATOM   1441  OD1 ASN    94     113.012  62.895  27.727  1.00  0.00           O  
ATOM   1442  H   ASN    94     110.163  61.015  29.656  1.00  0.00           H  
ATOM   1443  HA  ASN    94     109.606  62.554  27.144  1.00  0.00           H  
ATOM   1444  HB2 ASN    94     111.874  60.772  27.752  1.00  0.00           H  
ATOM   1445  HB3 ASN    94     111.355  60.798  26.105  1.00  0.00           H  
ATOM   1446 HD21 ASN    94     112.577  64.210  25.732  1.00  0.00           H  
ATOM   1447 HD22 ASN    94     111.118  63.315  25.316  1.00  0.00           H  
ATOM   1448  N   TYR    95     108.305  60.649  26.092  1.00  0.00           N  
ATOM   1449  CA  TYR    95     107.219  59.754  25.654  1.00  0.00           C  
ATOM   1450  C   TYR    95     107.745  58.903  24.531  1.00  0.00           C  
ATOM   1451  O   TYR    95     108.337  59.450  23.582  1.00  0.00           O  
ATOM   1452  CB  TYR    95     106.022  60.675  25.311  1.00  0.00           C  
ATOM   1453  CG  TYR    95     105.630  61.504  26.499  1.00  0.00           C  
ATOM   1454  CD1 TYR    95     104.819  60.842  27.448  1.00  0.00           C  
ATOM   1455  CD2 TYR    95     106.033  62.834  26.667  1.00  0.00           C  
ATOM   1456  CE1 TYR    95     104.562  61.496  28.673  1.00  0.00           C  
ATOM   1457  CE2 TYR    95     105.463  63.568  27.774  1.00  0.00           C  
ATOM   1458  CZ  TYR    95     104.773  62.922  28.764  1.00  0.00           C  
ATOM   1459  OH  TYR    95     104.225  63.567  29.855  1.00  0.00           O  
ATOM   1460  H   TYR    95     108.517  61.440  25.500  1.00  0.00           H  
ATOM   1461  HA  TYR    95     106.897  59.211  26.543  1.00  0.00           H  
ATOM   1462  HB2 TYR    95     106.161  61.327  24.449  1.00  0.00           H  
ATOM   1463  HB3 TYR    95     105.216  60.007  25.006  1.00  0.00           H  
ATOM   1464  HD1 TYR    95     104.846  59.762  27.415  1.00  0.00           H  
ATOM   1465  HD2 TYR    95     106.650  63.342  25.941  1.00  0.00           H  
ATOM   1466  HE1 TYR    95     103.961  61.077  29.467  1.00  0.00           H  
ATOM   1467  HE2 TYR    95     105.533  64.639  27.897  1.00  0.00           H  
ATOM   1468  HH  TYR    95     103.385  63.183  30.120  1.00  0.00           H  
ATOM   1469  N   TYR    96     107.430  57.615  24.558  1.00  0.00           N  
ATOM   1470  CA  TYR    96     107.985  56.565  23.644  1.00  0.00           C  
ATOM   1471  C   TYR    96     106.841  55.626  23.171  1.00  0.00           C  
ATOM   1472  O   TYR    96     105.687  55.661  23.480  1.00  0.00           O  
ATOM   1473  CB  TYR    96     109.208  55.840  24.279  1.00  0.00           C  
ATOM   1474  CG  TYR    96     110.331  56.718  24.772  1.00  0.00           C  
ATOM   1475  CD1 TYR    96     110.225  57.151  26.146  1.00  0.00           C  
ATOM   1476  CD2 TYR    96     111.465  57.050  24.020  1.00  0.00           C  
ATOM   1477  CE1 TYR    96     111.298  57.789  26.785  1.00  0.00           C  
ATOM   1478  CE2 TYR    96     112.535  57.836  24.648  1.00  0.00           C  
ATOM   1479  CZ  TYR    96     112.497  58.069  26.036  1.00  0.00           C  
ATOM   1480  OH  TYR    96     113.460  58.796  26.635  1.00  0.00           O  
ATOM   1481  H   TYR    96     106.909  57.406  25.397  1.00  0.00           H  
ATOM   1482  HA  TYR    96     108.278  57.153  22.774  1.00  0.00           H  
ATOM   1483  HB2 TYR    96     108.837  55.195  25.075  1.00  0.00           H  
ATOM   1484  HB3 TYR    96     109.671  55.242  23.494  1.00  0.00           H  
ATOM   1485  HD1 TYR    96     109.359  56.813  26.696  1.00  0.00           H  
ATOM   1486  HD2 TYR    96     111.626  56.654  23.029  1.00  0.00           H  
ATOM   1487  HE1 TYR    96     111.232  58.146  27.802  1.00  0.00           H  
ATOM   1488  HE2 TYR    96     113.460  57.971  24.107  1.00  0.00           H  
ATOM   1489  HH  TYR    96     114.236  58.863  26.073  1.00  0.00           H  
ATOM   1490  N   ASP    97     107.292  54.813  22.199  1.00  0.00           N  
ATOM   1491  CA  ASP    97     106.458  53.692  21.680  1.00  0.00           C  
ATOM   1492  C   ASP    97     106.307  52.430  22.674  1.00  0.00           C  
ATOM   1493  O   ASP    97     106.841  52.517  23.811  1.00  0.00           O  
ATOM   1494  CB  ASP    97     107.040  53.216  20.365  1.00  0.00           C  
ATOM   1495  CG  ASP    97     107.117  54.301  19.280  1.00  0.00           C  
ATOM   1496  OD1 ASP    97     107.987  54.202  18.360  1.00  0.00           O  
ATOM   1497  OD2 ASP    97     106.254  55.246  19.268  1.00  0.00           O1-
ATOM   1498  H   ASP    97     108.294  54.827  22.076  1.00  0.00           H  
ATOM   1499  HA  ASP    97     105.531  54.202  21.421  1.00  0.00           H  
ATOM   1500  HB2 ASP    97     108.044  52.873  20.616  1.00  0.00           H  
ATOM   1501  HB3 ASP    97     106.377  52.460  19.944  1.00  0.00           H  
ATOM   1502  N   GLU    98     105.788  51.319  22.301  1.00  0.00           N  
ATOM   1503  CA  GLU    98     105.887  50.000  23.064  1.00  0.00           C  
ATOM   1504  C   GLU    98     107.310  49.549  23.364  1.00  0.00           C  
ATOM   1505  O   GLU    98     107.810  49.486  24.473  1.00  0.00           O  
ATOM   1506  CB  GLU    98     105.021  49.023  22.361  1.00  0.00           C  
ATOM   1507  CG  GLU    98     104.569  47.774  23.154  1.00  0.00           C  
ATOM   1508  CD  GLU    98     103.570  46.875  22.351  1.00  0.00           C  
ATOM   1509  OE1 GLU    98     102.557  46.439  22.906  1.00  0.00           O  
ATOM   1510  OE2 GLU    98     104.067  46.361  21.286  1.00  0.00           O1-
ATOM   1511  H   GLU    98     105.144  51.278  21.524  1.00  0.00           H  
ATOM   1512  HA  GLU    98     105.528  50.254  24.062  1.00  0.00           H  
ATOM   1513  HB2 GLU    98     104.087  49.545  22.152  1.00  0.00           H  
ATOM   1514  HB3 GLU    98     105.463  48.783  21.395  1.00  0.00           H  
ATOM   1515  HG2 GLU    98     105.494  47.270  23.433  1.00  0.00           H  
ATOM   1516  HG3 GLU    98     104.027  48.170  24.012  1.00  0.00           H  
ATOM   1517  N   GLU    99     108.086  49.371  22.257  1.00  0.00           N  
ATOM   1518  CA  GLU    99     109.484  48.899  22.343  1.00  0.00           C  
ATOM   1519  C   GLU    99     110.469  49.894  21.838  1.00  0.00           C  
ATOM   1520  O   GLU    99     111.660  49.794  22.178  1.00  0.00           O  
ATOM   1521  CB  GLU    99     109.624  47.510  21.496  1.00  0.00           C  
ATOM   1522  CG  GLU    99     110.845  46.621  21.689  1.00  0.00           C  
ATOM   1523  CD  GLU    99     110.986  46.165  23.148  1.00  0.00           C  
ATOM   1524  OE1 GLU    99     110.191  45.235  23.553  1.00  0.00           O  
ATOM   1525  OE2 GLU    99     111.787  46.750  23.882  1.00  0.00           O1-
ATOM   1526  H   GLU    99     107.620  49.550  21.379  1.00  0.00           H  
ATOM   1527  HA  GLU    99     109.842  48.603  23.330  1.00  0.00           H  
ATOM   1528  HB2 GLU    99     108.723  46.929  21.695  1.00  0.00           H  
ATOM   1529  HB3 GLU    99     109.723  47.789  20.447  1.00  0.00           H  
ATOM   1530  HG2 GLU    99     110.719  45.803  20.979  1.00  0.00           H  
ATOM   1531  HG3 GLU    99     111.763  47.192  21.550  1.00  0.00           H  
ATOM   1532  N   GLY   100     110.030  50.936  21.062  1.00  0.00           N  
ATOM   1533  CA  GLY   100     110.886  51.818  20.326  1.00  0.00           C  
ATOM   1534  C   GLY   100     111.826  52.728  21.315  1.00  0.00           C  
ATOM   1535  O   GLY   100     111.495  52.951  22.453  1.00  0.00           O  
ATOM   1536  H   GLY   100     109.029  50.852  20.959  1.00  0.00           H  
ATOM   1537  HA2 GLY   100     111.512  51.320  19.586  1.00  0.00           H  
ATOM   1538  HA3 GLY   100     110.227  52.466  19.748  1.00  0.00           H  
ATOM   1539  N   SER   101     112.898  53.262  20.718  1.00  0.00           N  
ATOM   1540  CA  SER   101     113.908  53.914  21.577  1.00  0.00           C  
ATOM   1541  C   SER   101     114.092  55.401  21.204  1.00  0.00           C  
ATOM   1542  O   SER   101     114.938  56.055  21.831  1.00  0.00           O  
ATOM   1543  CB  SER   101     115.261  53.211  21.409  1.00  0.00           C  
ATOM   1544  OG  SER   101     115.660  53.182  20.035  1.00  0.00           O  
ATOM   1545  H   SER   101     112.992  53.163  19.717  1.00  0.00           H  
ATOM   1546  HA  SER   101     113.689  53.774  22.635  1.00  0.00           H  
ATOM   1547  HB2 SER   101     116.070  53.628  22.007  1.00  0.00           H  
ATOM   1548  HB3 SER   101     115.134  52.146  21.606  1.00  0.00           H  
ATOM   1549  HG  SER   101     116.553  52.859  19.893  1.00  0.00           H  
ATOM   1550  N   ILE   102     113.467  55.915  20.132  1.00  0.00           N  
ATOM   1551  CA  ILE   102     113.431  57.366  19.743  1.00  0.00           C  
ATOM   1552  C   ILE   102     112.320  58.055  20.530  1.00  0.00           C  
ATOM   1553  O   ILE   102     111.165  57.867  20.564  1.00  0.00           O  
ATOM   1554  CB  ILE   102     113.321  57.421  18.181  1.00  0.00           C  
ATOM   1555  CG1 ILE   102     114.342  56.584  17.395  1.00  0.00           C  
ATOM   1556  CG2 ILE   102     113.393  58.918  17.835  1.00  0.00           C  
ATOM   1557  CD1 ILE   102     114.224  56.714  15.862  1.00  0.00           C  
ATOM   1558  H   ILE   102     112.966  55.208  19.614  1.00  0.00           H  
ATOM   1559  HA  ILE   102     114.412  57.785  19.971  1.00  0.00           H  
ATOM   1560  HB  ILE   102     112.348  57.092  17.814  1.00  0.00           H  
ATOM   1561 HG12 ILE   102     115.355  56.816  17.723  1.00  0.00           H  
ATOM   1562 HG13 ILE   102     114.105  55.555  17.665  1.00  0.00           H  
ATOM   1563 HG21 ILE   102     112.750  59.457  18.531  1.00  0.00           H  
ATOM   1564 HG22 ILE   102     114.429  59.202  18.016  1.00  0.00           H  
ATOM   1565 HG23 ILE   102     113.240  59.261  16.811  1.00  0.00           H  
ATOM   1566 HD11 ILE   102     114.368  57.772  15.641  1.00  0.00           H  
ATOM   1567 HD12 ILE   102     115.056  56.121  15.483  1.00  0.00           H  
ATOM   1568 HD13 ILE   102     113.262  56.293  15.569  1.00  0.00           H  
ATOM   1569  N   PRO   103     112.779  59.133  21.339  1.00  0.00           N  
ATOM   1570  CA  PRO   103     111.883  59.979  22.053  1.00  0.00           C  
ATOM   1571  C   PRO   103     111.057  60.919  21.129  1.00  0.00           C  
ATOM   1572  O   PRO   103     111.582  61.652  20.356  1.00  0.00           O  
ATOM   1573  CB  PRO   103     112.697  60.886  22.958  1.00  0.00           C  
ATOM   1574  CG  PRO   103     114.119  60.811  22.351  1.00  0.00           C  
ATOM   1575  CD  PRO   103     114.144  59.715  21.330  1.00  0.00           C  
ATOM   1576  HA  PRO   103     111.183  59.464  22.710  1.00  0.00           H  
ATOM   1577  HB2 PRO   103     112.299  61.900  22.995  1.00  0.00           H  
ATOM   1578  HB3 PRO   103     112.705  60.363  23.914  1.00  0.00           H  
ATOM   1579  HG2 PRO   103     114.344  61.742  21.831  1.00  0.00           H  
ATOM   1580  HG3 PRO   103     114.837  60.726  23.167  1.00  0.00           H  
ATOM   1581  HD2 PRO   103     114.305  60.183  20.359  1.00  0.00           H  
ATOM   1582  HD3 PRO   103     114.927  58.987  21.545  1.00  0.00           H  
ATOM   1583  N   ILE   104     109.734  60.724  21.200  1.00  0.00           N  
ATOM   1584  CA  ILE   104     108.840  61.446  20.327  1.00  0.00           C  
ATOM   1585  C   ILE   104     108.899  62.968  20.730  1.00  0.00           C  
ATOM   1586  O   ILE   104     109.017  63.869  19.940  1.00  0.00           O  
ATOM   1587  CB  ILE   104     107.444  60.924  20.376  1.00  0.00           C  
ATOM   1588  CG1 ILE   104     107.347  59.485  19.854  1.00  0.00           C  
ATOM   1589  CG2 ILE   104     106.420  61.815  19.671  1.00  0.00           C  
ATOM   1590  CD1 ILE   104     106.046  58.692  20.350  1.00  0.00           C  
ATOM   1591  H   ILE   104     109.423  60.200  22.006  1.00  0.00           H  
ATOM   1592  HA  ILE   104     109.218  61.390  19.306  1.00  0.00           H  
ATOM   1593  HB  ILE   104     107.029  60.903  21.384  1.00  0.00           H  
ATOM   1594 HG12 ILE   104     107.225  59.536  18.772  1.00  0.00           H  
ATOM   1595 HG13 ILE   104     108.211  58.835  19.991  1.00  0.00           H  
ATOM   1596 HG21 ILE   104     106.693  62.024  18.637  1.00  0.00           H  
ATOM   1597 HG22 ILE   104     105.384  61.477  19.700  1.00  0.00           H  
ATOM   1598 HG23 ILE   104     106.516  62.782  20.165  1.00  0.00           H  
ATOM   1599 HD11 ILE   104     105.119  59.162  20.023  1.00  0.00           H  
ATOM   1600 HD12 ILE   104     106.069  57.673  19.964  1.00  0.00           H  
ATOM   1601 HD13 ILE   104     106.007  58.593  21.435  1.00  0.00           H  
ATOM   1602  N   ASP   105     108.610  63.168  22.063  1.00  0.00           N  
ATOM   1603  CA  ASP   105     108.314  64.426  22.777  1.00  0.00           C  
ATOM   1604  C   ASP   105     108.829  64.513  24.224  1.00  0.00           C  
ATOM   1605  O   ASP   105     109.184  63.513  24.865  1.00  0.00           O  
ATOM   1606  CB  ASP   105     106.859  64.681  22.604  1.00  0.00           C  
ATOM   1607  CG  ASP   105     106.358  66.161  22.441  1.00  0.00           C  
ATOM   1608  OD1 ASP   105     106.841  66.961  23.319  1.00  0.00           O  
ATOM   1609  OD2 ASP   105     105.520  66.584  21.629  1.00  0.00           O1-
ATOM   1610  H   ASP   105     108.724  62.327  22.611  1.00  0.00           H  
ATOM   1611  HA  ASP   105     108.748  65.186  22.128  1.00  0.00           H  
ATOM   1612  HB2 ASP   105     106.406  64.228  21.722  1.00  0.00           H  
ATOM   1613  HB3 ASP   105     106.380  64.401  23.542  1.00  0.00           H  
ATOM   1614  N   GLN   106     108.812  65.728  24.848  1.00  0.00           N  
ATOM   1615  CA  GLN   106     109.508  65.969  26.159  1.00  0.00           C  
ATOM   1616  C   GLN   106     108.705  66.952  27.051  1.00  0.00           C  
ATOM   1617  O   GLN   106     108.030  67.796  26.538  1.00  0.00           O  
ATOM   1618  CB  GLN   106     110.865  66.564  25.859  1.00  0.00           C  
ATOM   1619  CG  GLN   106     111.798  66.503  27.063  1.00  0.00           C  
ATOM   1620  CD  GLN   106     113.298  66.607  26.787  1.00  0.00           C  
ATOM   1621  NE2 GLN   106     113.938  67.550  27.389  1.00  0.00           N  
ATOM   1622  OE1 GLN   106     113.894  65.707  26.185  1.00  0.00           O  
ATOM   1623  H   GLN   106     108.521  66.546  24.333  1.00  0.00           H  
ATOM   1624  HA  GLN   106     109.544  65.031  26.712  1.00  0.00           H  
ATOM   1625  HB2 GLN   106     111.392  65.942  25.136  1.00  0.00           H  
ATOM   1626  HB3 GLN   106     110.864  67.592  25.497  1.00  0.00           H  
ATOM   1627  HG2 GLN   106     111.493  67.357  27.667  1.00  0.00           H  
ATOM   1628  HG3 GLN   106     111.686  65.550  27.581  1.00  0.00           H  
ATOM   1629 HE21 GLN   106     114.931  67.618  27.215  1.00  0.00           H  
ATOM   1630 HE22 GLN   106     113.386  68.276  27.823  1.00  0.00           H  
ATOM   1631  N   ALA   107     108.824  66.824  28.384  1.00  0.00           N  
ATOM   1632  CA  ALA   107     108.234  67.722  29.369  1.00  0.00           C  
ATOM   1633  C   ALA   107     108.949  67.753  30.797  1.00  0.00           C  
ATOM   1634  O   ALA   107     109.771  66.889  31.106  1.00  0.00           O  
ATOM   1635  CB  ALA   107     106.746  67.469  29.474  1.00  0.00           C  
ATOM   1636  H   ALA   107     109.379  66.006  28.592  1.00  0.00           H  
ATOM   1637  HA  ALA   107     108.314  68.707  28.909  1.00  0.00           H  
ATOM   1638  HB1 ALA   107     106.177  68.180  30.074  1.00  0.00           H  
ATOM   1639  HB2 ALA   107     106.309  67.543  28.479  1.00  0.00           H  
ATOM   1640  HB3 ALA   107     106.524  66.500  29.922  1.00  0.00           H  
ATOM   1641  N   GLY   108     108.727  68.829  31.536  1.00  0.00           N  
ATOM   1642  CA  GLY   108     109.407  69.053  32.865  1.00  0.00           C  
ATOM   1643  C   GLY   108     108.662  69.641  34.099  1.00  0.00           C  
ATOM   1644  O   GLY   108     107.667  70.370  33.981  1.00  0.00           O  
ATOM   1645  H   GLY   108     108.065  69.558  31.311  1.00  0.00           H  
ATOM   1646  HA2 GLY   108     109.689  68.080  33.266  1.00  0.00           H  
ATOM   1647  HA3 GLY   108     110.314  69.648  32.756  1.00  0.00           H  
ATOM   1648  N   LEU   109     109.264  69.344  35.261  1.00  0.00           N  
ATOM   1649  CA  LEU   109     108.789  69.822  36.596  1.00  0.00           C  
ATOM   1650  C   LEU   109     110.019  70.215  37.484  1.00  0.00           C  
ATOM   1651  O   LEU   109     110.668  69.326  38.077  1.00  0.00           O  
ATOM   1652  CB  LEU   109     107.920  68.805  37.334  1.00  0.00           C  
ATOM   1653  CG  LEU   109     107.535  69.018  38.830  1.00  0.00           C  
ATOM   1654  CD1 LEU   109     106.801  70.265  39.133  1.00  0.00           C  
ATOM   1655  CD2 LEU   109     106.680  67.801  39.215  1.00  0.00           C  
ATOM   1656  H   LEU   109     110.038  68.697  35.204  1.00  0.00           H  
ATOM   1657  HA  LEU   109     108.237  70.744  36.414  1.00  0.00           H  
ATOM   1658  HB2 LEU   109     106.991  68.851  36.766  1.00  0.00           H  
ATOM   1659  HB3 LEU   109     108.404  67.835  37.219  1.00  0.00           H  
ATOM   1660  HG  LEU   109     108.372  68.908  39.520  1.00  0.00           H  
ATOM   1661 HD11 LEU   109     107.545  71.061  39.093  1.00  0.00           H  
ATOM   1662 HD12 LEU   109     106.177  70.543  38.283  1.00  0.00           H  
ATOM   1663 HD13 LEU   109     106.398  70.140  40.138  1.00  0.00           H  
ATOM   1664 HD21 LEU   109     107.344  66.956  39.031  1.00  0.00           H  
ATOM   1665 HD22 LEU   109     106.428  67.794  40.275  1.00  0.00           H  
ATOM   1666 HD23 LEU   109     105.732  67.770  38.679  1.00  0.00           H  
ATOM   1667  N   PHE   110     110.372  71.485  37.644  1.00  0.00           N  
ATOM   1668  CA  PHE   110     111.162  71.984  38.762  1.00  0.00           C  
ATOM   1669  C   PHE   110     110.503  72.270  40.107  1.00  0.00           C  
ATOM   1670  O   PHE   110     109.312  72.591  40.233  1.00  0.00           O  
ATOM   1671  CB  PHE   110     111.940  73.284  38.307  1.00  0.00           C  
ATOM   1672  CG  PHE   110     112.925  73.157  37.164  1.00  0.00           C  
ATOM   1673  CD1 PHE   110     112.480  72.864  35.868  1.00  0.00           C  
ATOM   1674  CD2 PHE   110     114.278  73.526  37.340  1.00  0.00           C  
ATOM   1675  CE1 PHE   110     113.357  72.783  34.812  1.00  0.00           C  
ATOM   1676  CE2 PHE   110     115.222  73.467  36.291  1.00  0.00           C  
ATOM   1677  CZ  PHE   110     114.777  73.092  35.054  1.00  0.00           C  
ATOM   1678  H   PHE   110     109.873  72.187  37.117  1.00  0.00           H  
ATOM   1679  HA  PHE   110     111.860  71.169  38.949  1.00  0.00           H  
ATOM   1680  HB2 PHE   110     111.271  74.131  38.154  1.00  0.00           H  
ATOM   1681  HB3 PHE   110     112.582  73.582  39.136  1.00  0.00           H  
ATOM   1682  HD1 PHE   110     111.416  72.755  35.712  1.00  0.00           H  
ATOM   1683  HD2 PHE   110     114.659  73.675  38.340  1.00  0.00           H  
ATOM   1684  HE1 PHE   110     113.078  72.559  33.794  1.00  0.00           H  
ATOM   1685  HE2 PHE   110     116.288  73.506  36.460  1.00  0.00           H  
ATOM   1686  HZ  PHE   110     115.453  72.991  34.218  1.00  0.00           H  
ATOM   1687  N   LEU   111     111.292  72.262  41.130  1.00  0.00           N  
ATOM   1688  CA  LEU   111     110.960  72.146  42.539  1.00  0.00           C  
ATOM   1689  C   LEU   111     111.908  73.038  43.335  1.00  0.00           C  
ATOM   1690  O   LEU   111     112.885  73.604  42.796  1.00  0.00           O  
ATOM   1691  CB  LEU   111     111.023  70.647  42.997  1.00  0.00           C  
ATOM   1692  CG  LEU   111     110.164  69.495  42.314  1.00  0.00           C  
ATOM   1693  CD1 LEU   111     110.477  68.090  42.839  1.00  0.00           C  
ATOM   1694  CD2 LEU   111     108.674  69.778  42.675  1.00  0.00           C  
ATOM   1695  H   LEU   111     112.298  72.253  41.042  1.00  0.00           H  
ATOM   1696  HA  LEU   111     109.930  72.467  42.690  1.00  0.00           H  
ATOM   1697  HB2 LEU   111     112.026  70.278  42.784  1.00  0.00           H  
ATOM   1698  HB3 LEU   111     110.869  70.613  44.076  1.00  0.00           H  
ATOM   1699  HG  LEU   111     110.306  69.430  41.235  1.00  0.00           H  
ATOM   1700 HD11 LEU   111     110.186  67.961  43.881  1.00  0.00           H  
ATOM   1701 HD12 LEU   111     109.987  67.377  42.175  1.00  0.00           H  
ATOM   1702 HD13 LEU   111     111.542  67.999  42.623  1.00  0.00           H  
ATOM   1703 HD21 LEU   111     108.442  70.805  42.395  1.00  0.00           H  
ATOM   1704 HD22 LEU   111     107.944  69.159  42.152  1.00  0.00           H  
ATOM   1705 HD23 LEU   111     108.573  69.761  43.760  1.00  0.00           H  
ATOM   1706  N   THR   112     111.568  73.294  44.584  1.00  0.00           N  
ATOM   1707  CA  THR   112     112.434  74.067  45.503  1.00  0.00           C  
ATOM   1708  C   THR   112     112.024  73.657  46.912  1.00  0.00           C  
ATOM   1709  O   THR   112     110.862  73.768  47.236  1.00  0.00           O  
ATOM   1710  CB  THR   112     112.221  75.561  45.202  1.00  0.00           C  
ATOM   1711  CG2 THR   112     112.609  76.448  46.326  1.00  0.00           C  
ATOM   1712  OG1 THR   112     113.168  75.799  44.208  1.00  0.00           O  
ATOM   1713  H   THR   112     110.672  72.909  44.848  1.00  0.00           H  
ATOM   1714  HA  THR   112     113.489  73.817  45.391  1.00  0.00           H  
ATOM   1715  HB  THR   112     111.199  75.752  44.877  1.00  0.00           H  
ATOM   1716  HG1 THR   112     113.134  74.980  43.709  1.00  0.00           H  
ATOM   1717 HG21 THR   112     112.493  77.436  45.881  1.00  0.00           H  
ATOM   1718 HG22 THR   112     112.023  76.202  47.212  1.00  0.00           H  
ATOM   1719 HG23 THR   112     113.667  76.415  46.585  1.00  0.00           H  
ATOM   1720  N   ALA   113     112.888  73.087  47.745  1.00  0.00           N  
ATOM   1721  CA  ALA   113     112.435  72.403  48.977  1.00  0.00           C  
ATOM   1722  C   ALA   113     112.572  73.427  50.143  1.00  0.00           C  
ATOM   1723  O   ALA   113     113.664  73.851  50.503  1.00  0.00           O  
ATOM   1724  CB  ALA   113     113.229  71.079  49.152  1.00  0.00           C  
ATOM   1725  H   ALA   113     113.831  72.934  47.417  1.00  0.00           H  
ATOM   1726  HA  ALA   113     111.388  72.102  48.967  1.00  0.00           H  
ATOM   1727  HB1 ALA   113     114.303  71.191  49.005  1.00  0.00           H  
ATOM   1728  HB2 ALA   113     113.187  70.805  50.206  1.00  0.00           H  
ATOM   1729  HB3 ALA   113     112.784  70.332  48.494  1.00  0.00           H  
ATOM   1730  N   ILE   114     111.398  73.745  50.750  1.00  0.00           N  
ATOM   1731  CA  ILE   114     111.344  74.626  51.898  1.00  0.00           C  
ATOM   1732  C   ILE   114     111.155  73.796  53.247  1.00  0.00           C  
ATOM   1733  O   ILE   114     110.373  72.787  53.319  1.00  0.00           O  
ATOM   1734  CB  ILE   114     110.257  75.684  51.633  1.00  0.00           C  
ATOM   1735  CG1 ILE   114     110.602  76.665  50.475  1.00  0.00           C  
ATOM   1736  CG2 ILE   114     109.997  76.542  52.899  1.00  0.00           C  
ATOM   1737  CD1 ILE   114     111.884  77.485  50.682  1.00  0.00           C  
ATOM   1738  H   ILE   114     110.514  73.427  50.379  1.00  0.00           H  
ATOM   1739  HA  ILE   114     112.323  75.091  52.020  1.00  0.00           H  
ATOM   1740  HB  ILE   114     109.253  75.270  51.530  1.00  0.00           H  
ATOM   1741 HG12 ILE   114     110.525  76.258  49.467  1.00  0.00           H  
ATOM   1742 HG13 ILE   114     109.846  77.448  50.423  1.00  0.00           H  
ATOM   1743 HG21 ILE   114     110.936  77.035  53.152  1.00  0.00           H  
ATOM   1744 HG22 ILE   114     109.313  77.338  52.604  1.00  0.00           H  
ATOM   1745 HG23 ILE   114     109.659  75.962  53.758  1.00  0.00           H  
ATOM   1746 HD11 ILE   114     112.035  78.067  49.773  1.00  0.00           H  
ATOM   1747 HD12 ILE   114     111.845  78.191  51.512  1.00  0.00           H  
ATOM   1748 HD13 ILE   114     112.738  76.815  50.780  1.00  0.00           H  
ATOM   1749  N   GLU   115     111.909  74.197  54.280  1.00  0.00           N  
ATOM   1750  CA  GLU   115     111.647  73.831  55.708  1.00  0.00           C  
ATOM   1751  C   GLU   115     111.047  74.972  56.491  1.00  0.00           C  
ATOM   1752  O   GLU   115     111.346  76.122  56.227  1.00  0.00           O  
ATOM   1753  CB  GLU   115     112.845  73.211  56.364  1.00  0.00           C  
ATOM   1754  CG  GLU   115     112.887  72.848  57.837  1.00  0.00           C  
ATOM   1755  CD  GLU   115     111.829  71.709  58.184  1.00  0.00           C  
ATOM   1756  OE1 GLU   115     110.576  71.900  58.148  1.00  0.00           O  
ATOM   1757  OE2 GLU   115     112.214  70.614  58.716  1.00  0.00           O1-
ATOM   1758  H   GLU   115     112.668  74.843  54.113  1.00  0.00           H  
ATOM   1759  HA  GLU   115     110.841  73.098  55.668  1.00  0.00           H  
ATOM   1760  HB2 GLU   115     113.051  72.327  55.760  1.00  0.00           H  
ATOM   1761  HB3 GLU   115     113.618  73.959  56.189  1.00  0.00           H  
ATOM   1762  HG2 GLU   115     113.909  72.536  58.052  1.00  0.00           H  
ATOM   1763  HG3 GLU   115     112.666  73.712  58.464  1.00  0.00           H  
ATOM   1764  N   ILE   116     110.016  74.587  57.231  1.00  0.00           N  
ATOM   1765  CA  ILE   116     109.011  75.388  57.930  1.00  0.00           C  
ATOM   1766  C   ILE   116     108.292  74.616  59.085  1.00  0.00           C  
ATOM   1767  O   ILE   116     107.448  73.748  58.882  1.00  0.00           O  
ATOM   1768  CB  ILE   116     108.080  76.134  56.944  1.00  0.00           C  
ATOM   1769  CG1 ILE   116     107.002  76.946  57.673  1.00  0.00           C  
ATOM   1770  CG2 ILE   116     107.469  75.212  55.905  1.00  0.00           C  
ATOM   1771  CD1 ILE   116     106.255  77.995  56.687  1.00  0.00           C  
ATOM   1772  H   ILE   116     109.871  73.590  57.294  1.00  0.00           H  
ATOM   1773  HA  ILE   116     109.645  76.137  58.405  1.00  0.00           H  
ATOM   1774  HB  ILE   116     108.783  76.785  56.423  1.00  0.00           H  
ATOM   1775 HG12 ILE   116     106.245  76.288  58.099  1.00  0.00           H  
ATOM   1776 HG13 ILE   116     107.533  77.527  58.427  1.00  0.00           H  
ATOM   1777 HG21 ILE   116     108.079  75.048  55.017  1.00  0.00           H  
ATOM   1778 HG22 ILE   116     107.418  74.238  56.392  1.00  0.00           H  
ATOM   1779 HG23 ILE   116     106.529  75.617  55.529  1.00  0.00           H  
ATOM   1780 HD11 ILE   116     105.509  78.666  57.112  1.00  0.00           H  
ATOM   1781 HD12 ILE   116     106.970  78.709  56.278  1.00  0.00           H  
ATOM   1782 HD13 ILE   116     105.759  77.454  55.881  1.00  0.00           H  
ATOM   1783  N   SER   117     108.512  75.179  60.347  1.00  0.00           N  
ATOM   1784  CA  SER   117     107.673  74.778  61.483  1.00  0.00           C  
ATOM   1785  C   SER   117     107.391  75.876  62.415  1.00  0.00           C  
ATOM   1786  O   SER   117     108.201  76.629  62.823  1.00  0.00           O  
ATOM   1787  CB  SER   117     108.406  73.659  62.253  1.00  0.00           C  
ATOM   1788  OG  SER   117     107.539  73.145  63.245  1.00  0.00           O  
ATOM   1789  H   SER   117     109.234  75.875  60.462  1.00  0.00           H  
ATOM   1790  HA  SER   117     106.668  74.443  61.225  1.00  0.00           H  
ATOM   1791  HB2 SER   117     108.575  72.820  61.578  1.00  0.00           H  
ATOM   1792  HB3 SER   117     109.347  74.036  62.654  1.00  0.00           H  
ATOM   1793  HG  SER   117     107.958  73.203  64.106  1.00  0.00           H  
ATOM   1794  N   LEU   118     106.118  76.015  62.935  1.00  0.00           N  
ATOM   1795  CA  LEU   118     105.698  76.825  64.156  1.00  0.00           C  
ATOM   1796  C   LEU   118     105.692  75.951  65.389  1.00  0.00           C  
ATOM   1797  O   LEU   118     105.076  74.847  65.295  1.00  0.00           O  
ATOM   1798  CB  LEU   118     104.350  77.549  63.987  1.00  0.00           C  
ATOM   1799  CG  LEU   118     103.792  78.264  65.245  1.00  0.00           C  
ATOM   1800  CD1 LEU   118     104.841  79.305  65.665  1.00  0.00           C  
ATOM   1801  CD2 LEU   118     102.567  79.115  64.897  1.00  0.00           C  
ATOM   1802  H   LEU   118     105.446  75.376  62.535  1.00  0.00           H  
ATOM   1803  HA  LEU   118     106.429  77.603  64.373  1.00  0.00           H  
ATOM   1804  HB2 LEU   118     104.543  78.234  63.161  1.00  0.00           H  
ATOM   1805  HB3 LEU   118     103.605  76.825  63.656  1.00  0.00           H  
ATOM   1806  HG  LEU   118     103.659  77.627  66.120  1.00  0.00           H  
ATOM   1807 HD11 LEU   118     105.165  79.800  64.749  1.00  0.00           H  
ATOM   1808 HD12 LEU   118     104.515  79.937  66.491  1.00  0.00           H  
ATOM   1809 HD13 LEU   118     105.731  78.851  66.100  1.00  0.00           H  
ATOM   1810 HD21 LEU   118     101.739  78.435  64.695  1.00  0.00           H  
ATOM   1811 HD22 LEU   118     102.469  79.818  65.724  1.00  0.00           H  
ATOM   1812 HD23 LEU   118     102.856  79.623  63.977  1.00  0.00           H  
ATOM   1813  N   ASP   119     106.369  76.282  66.472  1.00  0.00           N  
ATOM   1814  CA  ASP   119     106.473  75.446  67.683  1.00  0.00           C  
ATOM   1815  C   ASP   119     106.207  76.188  68.987  1.00  0.00           C  
ATOM   1816  O   ASP   119     106.600  77.408  69.101  1.00  0.00           O  
ATOM   1817  CB  ASP   119     107.718  74.558  67.730  1.00  0.00           C  
ATOM   1818  CG  ASP   119     107.581  73.413  66.747  1.00  0.00           C  
ATOM   1819  OD1 ASP   119     106.799  72.507  67.099  1.00  0.00           O  
ATOM   1820  OD2 ASP   119     108.361  73.371  65.793  1.00  0.00           O1-
ATOM   1821  H   ASP   119     106.769  77.204  66.575  1.00  0.00           H  
ATOM   1822  HA  ASP   119     105.722  74.657  67.708  1.00  0.00           H  
ATOM   1823  HB2 ASP   119     108.631  75.134  67.581  1.00  0.00           H  
ATOM   1824  HB3 ASP   119     107.932  74.220  68.744  1.00  0.00           H  
ATOM   1825  N   VAL   120     105.598  75.520  69.896  1.00  0.00           N  
ATOM   1826  CA  VAL   120     105.163  76.030  71.185  1.00  0.00           C  
ATOM   1827  C   VAL   120     105.670  75.137  72.411  1.00  0.00           C  
ATOM   1828  O   VAL   120     106.424  74.156  72.249  1.00  0.00           O  
ATOM   1829  CB  VAL   120     103.603  76.075  71.144  1.00  0.00           C  
ATOM   1830  CG1 VAL   120     103.027  77.008  70.185  1.00  0.00           C  
ATOM   1831  CG2 VAL   120     102.878  74.704  70.959  1.00  0.00           C  
ATOM   1832  H   VAL   120     105.320  74.597  69.596  1.00  0.00           H  
ATOM   1833  HA  VAL   120     105.522  77.058  71.248  1.00  0.00           H  
ATOM   1834  HB  VAL   120     103.230  76.269  72.149  1.00  0.00           H  
ATOM   1835 HG11 VAL   120     103.351  76.829  69.160  1.00  0.00           H  
ATOM   1836 HG12 VAL   120     101.948  77.085  70.320  1.00  0.00           H  
ATOM   1837 HG13 VAL   120     103.416  78.009  70.373  1.00  0.00           H  
ATOM   1838 HG21 VAL   120     102.829  74.478  69.894  1.00  0.00           H  
ATOM   1839 HG22 VAL   120     103.384  73.890  71.476  1.00  0.00           H  
ATOM   1840 HG23 VAL   120     101.872  74.840  71.356  1.00  0.00           H  
ATOM   1841  N   ASP   121     105.391  75.496  73.627  1.00  0.00           N  
ATOM   1842  CA  ASP   121     105.689  74.584  74.735  1.00  0.00           C  
ATOM   1843  C   ASP   121     104.603  73.453  74.901  1.00  0.00           C  
ATOM   1844  O   ASP   121     103.829  73.493  75.855  1.00  0.00           O  
ATOM   1845  CB  ASP   121     105.882  75.429  75.974  1.00  0.00           C  
ATOM   1846  CG  ASP   121     106.306  74.563  77.137  1.00  0.00           C  
ATOM   1847  OD1 ASP   121     106.951  73.505  76.954  1.00  0.00           O  
ATOM   1848  OD2 ASP   121     106.008  74.974  78.244  1.00  0.00           O1-
ATOM   1849  H   ASP   121     104.847  76.332  73.786  1.00  0.00           H  
ATOM   1850  HA  ASP   121     106.663  74.146  74.516  1.00  0.00           H  
ATOM   1851  HB2 ASP   121     106.732  76.075  75.753  1.00  0.00           H  
ATOM   1852  HB3 ASP   121     104.980  75.999  76.196  1.00  0.00           H  
ATOM   1853  N   ALA   122     104.589  72.478  73.968  1.00  0.00           N  
ATOM   1854  CA  ALA   122     103.646  71.339  73.881  1.00  0.00           C  
ATOM   1855  C   ALA   122     103.829  70.314  74.985  1.00  0.00           C  
ATOM   1856  O   ALA   122     102.945  69.462  75.183  1.00  0.00           O  
ATOM   1857  CB  ALA   122     103.712  70.677  72.451  1.00  0.00           C  
ATOM   1858  H   ALA   122     105.211  72.621  73.186  1.00  0.00           H  
ATOM   1859  HA  ALA   122     102.698  71.820  74.124  1.00  0.00           H  
ATOM   1860  HB1 ALA   122     102.695  70.317  72.295  1.00  0.00           H  
ATOM   1861  HB2 ALA   122     104.052  71.348  71.661  1.00  0.00           H  
ATOM   1862  HB3 ALA   122     104.525  69.961  72.565  1.00  0.00           H  
ATOM   1863  N   ASP   123     105.048  70.213  75.601  1.00  0.00           N  
ATOM   1864  CA  ASP   123     105.334  69.304  76.748  1.00  0.00           C  
ATOM   1865  C   ASP   123     105.553  70.048  78.082  1.00  0.00           C  
ATOM   1866  O   ASP   123     106.254  69.613  79.011  1.00  0.00           O  
ATOM   1867  CB  ASP   123     106.463  68.361  76.311  1.00  0.00           C  
ATOM   1868  CG  ASP   123     107.817  69.038  76.138  1.00  0.00           C  
ATOM   1869  OD1 ASP   123     108.146  70.045  76.770  1.00  0.00           O  
ATOM   1870  OD2 ASP   123     108.630  68.461  75.423  1.00  0.00           O1-
ATOM   1871  H   ASP   123     105.786  70.869  75.385  1.00  0.00           H  
ATOM   1872  HA  ASP   123     104.413  68.747  76.918  1.00  0.00           H  
ATOM   1873  HB2 ASP   123     106.619  67.687  77.153  1.00  0.00           H  
ATOM   1874  HB3 ASP   123     106.221  67.797  75.410  1.00  0.00           H  
ATOM   1875  N   ARG   124     104.899  71.142  78.226  1.00  0.00           N  
ATOM   1876  CA  ARG   124     104.528  71.791  79.500  1.00  0.00           C  
ATOM   1877  C   ARG   124     105.662  72.091  80.572  1.00  0.00           C  
ATOM   1878  O   ARG   124     105.628  71.468  81.693  1.00  0.00           O  
ATOM   1879  CB  ARG   124     103.311  70.941  80.013  1.00  0.00           C  
ATOM   1880  CG  ARG   124     102.158  70.793  79.063  1.00  0.00           C  
ATOM   1881  CD  ARG   124     101.054  70.079  79.742  1.00  0.00           C  
ATOM   1882  NE  ARG   124      99.997  69.875  78.667  1.00  0.00           N  
ATOM   1883  CZ  ARG   124      98.953  69.071  78.726  1.00  0.00           C  
ATOM   1884  NH1 ARG   124      98.792  68.139  79.624  1.00  0.00           N1+
ATOM   1885  NH2 ARG   124      97.962  69.244  77.834  1.00  0.00           N  
ATOM   1886  H   ARG   124     104.555  71.602  77.396  1.00  0.00           H  
ATOM   1887  HA  ARG   124     104.057  72.735  79.226  1.00  0.00           H  
ATOM   1888  HB2 ARG   124     103.686  69.948  80.260  1.00  0.00           H  
ATOM   1889  HB3 ARG   124     103.143  71.350  81.009  1.00  0.00           H  
ATOM   1890  HG2 ARG   124     101.909  71.798  78.722  1.00  0.00           H  
ATOM   1891  HG3 ARG   124     102.512  70.258  78.182  1.00  0.00           H  
ATOM   1892  HD2 ARG   124     101.417  69.140  80.161  1.00  0.00           H  
ATOM   1893  HD3 ARG   124     100.739  70.770  80.524  1.00  0.00           H  
ATOM   1894  HE  ARG   124     100.063  70.553  77.922  1.00  0.00           H  
ATOM   1895 HH11 ARG   124      99.552  67.854  80.225  1.00  0.00           H  
ATOM   1896 HH12 ARG   124      98.000  67.519  79.536  1.00  0.00           H  
ATOM   1897 HH21 ARG   124      98.020  69.932  77.097  1.00  0.00           H  
ATOM   1898 HH22 ARG   124      97.175  68.612  77.860  1.00  0.00           H  
ATOM   1899  N   ASP   125     106.706  72.838  80.108  1.00  0.00           N  
ATOM   1900  CA  ASP   125     107.867  73.124  80.942  1.00  0.00           C  
ATOM   1901  C   ASP   125     108.547  74.459  80.876  1.00  0.00           C  
ATOM   1902  O   ASP   125     109.553  74.690  81.489  1.00  0.00           O  
ATOM   1903  CB  ASP   125     109.000  71.956  80.912  1.00  0.00           C  
ATOM   1904  CG  ASP   125     109.549  71.864  79.506  1.00  0.00           C  
ATOM   1905  OD1 ASP   125     109.148  72.608  78.528  1.00  0.00           O  
ATOM   1906  OD2 ASP   125     110.476  71.038  79.343  1.00  0.00           O1-
ATOM   1907  H   ASP   125     106.593  73.314  79.225  1.00  0.00           H  
ATOM   1908  HA  ASP   125     107.521  73.110  81.975  1.00  0.00           H  
ATOM   1909  HB2 ASP   125     109.767  72.183  81.652  1.00  0.00           H  
ATOM   1910  HB3 ASP   125     108.508  70.993  81.052  1.00  0.00           H  
ATOM   1911  N   GLY   126     108.007  75.402  80.061  1.00  0.00           N  
ATOM   1912  CA  GLY   126     108.617  76.694  79.981  1.00  0.00           C  
ATOM   1913  C   GLY   126     109.810  76.808  78.988  1.00  0.00           C  
ATOM   1914  O   GLY   126     110.383  77.932  78.809  1.00  0.00           O  
ATOM   1915  H   GLY   126     107.224  75.127  79.485  1.00  0.00           H  
ATOM   1916  HA2 GLY   126     107.805  77.359  79.689  1.00  0.00           H  
ATOM   1917  HA3 GLY   126     108.884  77.023  80.985  1.00  0.00           H  
ATOM   1918  N   VAL   127     110.122  75.788  78.200  1.00  0.00           N  
ATOM   1919  CA  VAL   127     110.978  75.833  77.055  1.00  0.00           C  
ATOM   1920  C   VAL   127     110.198  75.394  75.787  1.00  0.00           C  
ATOM   1921  O   VAL   127     109.405  74.429  75.780  1.00  0.00           O  
ATOM   1922  CB  VAL   127     112.330  75.015  77.172  1.00  0.00           C  
ATOM   1923  CG1 VAL   127     113.323  75.178  76.040  1.00  0.00           C  
ATOM   1924  CG2 VAL   127     113.020  75.157  78.606  1.00  0.00           C  
ATOM   1925  H   VAL   127     109.550  74.961  78.282  1.00  0.00           H  
ATOM   1926  HA  VAL   127     111.300  76.869  76.950  1.00  0.00           H  
ATOM   1927  HB  VAL   127     111.970  74.002  76.991  1.00  0.00           H  
ATOM   1928 HG11 VAL   127     114.122  74.465  76.244  1.00  0.00           H  
ATOM   1929 HG12 VAL   127     112.799  74.932  75.116  1.00  0.00           H  
ATOM   1930 HG13 VAL   127     113.709  76.197  76.011  1.00  0.00           H  
ATOM   1931 HG21 VAL   127     112.393  74.826  79.435  1.00  0.00           H  
ATOM   1932 HG22 VAL   127     113.970  74.623  78.627  1.00  0.00           H  
ATOM   1933 HG23 VAL   127     113.415  76.170  78.675  1.00  0.00           H  
ATOM   1934  N   VAL   128     110.289  76.187  74.708  1.00  0.00           N  
ATOM   1935  CA  VAL   128     109.602  75.876  73.424  1.00  0.00           C  
ATOM   1936  C   VAL   128     110.099  74.662  72.739  1.00  0.00           C  
ATOM   1937  O   VAL   128     111.303  74.379  72.774  1.00  0.00           O  
ATOM   1938  CB  VAL   128     109.751  77.114  72.474  1.00  0.00           C  
ATOM   1939  CG1 VAL   128     108.979  78.249  72.956  1.00  0.00           C  
ATOM   1940  CG2 VAL   128     111.151  77.494  72.041  1.00  0.00           C  
ATOM   1941  H   VAL   128     110.876  77.009  74.746  1.00  0.00           H  
ATOM   1942  HA  VAL   128     108.587  75.575  73.682  1.00  0.00           H  
ATOM   1943  HB  VAL   128     109.143  76.762  71.641  1.00  0.00           H  
ATOM   1944 HG11 VAL   128     109.218  78.317  74.017  1.00  0.00           H  
ATOM   1945 HG12 VAL   128     109.278  79.139  72.403  1.00  0.00           H  
ATOM   1946 HG13 VAL   128     107.899  78.107  72.936  1.00  0.00           H  
ATOM   1947 HG21 VAL   128     111.679  77.608  72.988  1.00  0.00           H  
ATOM   1948 HG22 VAL   128     111.720  76.840  71.380  1.00  0.00           H  
ATOM   1949 HG23 VAL   128     111.146  78.471  71.557  1.00  0.00           H  
ATOM   1950  N   GLU   129     109.300  73.967  71.955  1.00  0.00           N  
ATOM   1951  CA  GLU   129     109.706  72.758  71.241  1.00  0.00           C  
ATOM   1952  C   GLU   129     110.522  73.073  69.982  1.00  0.00           C  
ATOM   1953  O   GLU   129     110.601  74.201  69.527  1.00  0.00           O  
ATOM   1954  CB  GLU   129     108.441  71.989  70.942  1.00  0.00           C  
ATOM   1955  CG  GLU   129     107.776  71.251  72.135  1.00  0.00           C  
ATOM   1956  CD  GLU   129     108.193  71.605  73.492  1.00  0.00           C  
ATOM   1957  OE1 GLU   129     107.329  71.739  74.414  1.00  0.00           O  
ATOM   1958  OE2 GLU   129     109.340  71.635  73.914  1.00  0.00           O1-
ATOM   1959  H   GLU   129     108.320  74.211  71.968  1.00  0.00           H  
ATOM   1960  HA  GLU   129     110.301  72.134  71.908  1.00  0.00           H  
ATOM   1961  HB2 GLU   129     107.744  72.583  70.351  1.00  0.00           H  
ATOM   1962  HB3 GLU   129     108.751  71.211  70.244  1.00  0.00           H  
ATOM   1963  HG2 GLU   129     106.702  71.409  72.033  1.00  0.00           H  
ATOM   1964  HG3 GLU   129     108.017  70.198  71.992  1.00  0.00           H  
ATOM   1965  N   LYS   130     110.909  72.022  69.357  1.00  0.00           N  
ATOM   1966  CA  LYS   130     111.377  71.933  67.932  1.00  0.00           C  
ATOM   1967  C   LYS   130     110.752  70.636  67.243  1.00  0.00           C  
ATOM   1968  O   LYS   130     111.077  69.489  67.539  1.00  0.00           O  
ATOM   1969  CB  LYS   130     112.876  71.882  67.882  1.00  0.00           C  
ATOM   1970  CG  LYS   130     113.333  72.195  66.442  1.00  0.00           C  
ATOM   1971  CD  LYS   130     114.849  72.052  66.206  1.00  0.00           C  
ATOM   1972  CE  LYS   130     115.730  72.897  67.147  1.00  0.00           C  
ATOM   1973  NZ  LYS   130     117.165  72.598  66.893  1.00  0.00           N1+
ATOM   1974  H   LYS   130     110.788  71.119  69.793  1.00  0.00           H  
ATOM   1975  HA  LYS   130     111.140  72.843  67.381  1.00  0.00           H  
ATOM   1976  HB2 LYS   130     113.387  72.620  68.501  1.00  0.00           H  
ATOM   1977  HB3 LYS   130     113.240  70.884  68.125  1.00  0.00           H  
ATOM   1978  HG2 LYS   130     112.815  71.508  65.773  1.00  0.00           H  
ATOM   1979  HG3 LYS   130     112.928  73.153  66.119  1.00  0.00           H  
ATOM   1980  HD2 LYS   130     115.185  71.031  66.387  1.00  0.00           H  
ATOM   1981  HD3 LYS   130     115.075  72.256  65.160  1.00  0.00           H  
ATOM   1982  HE2 LYS   130     115.452  73.948  67.073  1.00  0.00           H  
ATOM   1983  HE3 LYS   130     115.463  72.743  68.193  1.00  0.00           H  
ATOM   1984  HZ1 LYS   130     117.378  71.669  67.226  1.00  0.00           H  
ATOM   1985  HZ2 LYS   130     117.384  72.630  65.908  1.00  0.00           H  
ATOM   1986  HZ3 LYS   130     117.719  73.263  67.414  1.00  0.00           H  
ATOM   1987  N   ASN   131     109.884  70.881  66.233  1.00  0.00           N  
ATOM   1988  CA  ASN   131     109.251  69.925  65.372  1.00  0.00           C  
ATOM   1989  C   ASN   131     108.351  68.947  66.173  1.00  0.00           C  
ATOM   1990  O   ASN   131     108.441  67.761  65.919  1.00  0.00           O  
ATOM   1991  CB  ASN   131     110.263  69.279  64.363  1.00  0.00           C  
ATOM   1992  CG  ASN   131     111.262  70.260  63.772  1.00  0.00           C  
ATOM   1993  ND2 ASN   131     112.532  69.893  63.716  1.00  0.00           N  
ATOM   1994  OD1 ASN   131     110.932  71.337  63.266  1.00  0.00           O  
ATOM   1995  H   ASN   131     109.780  71.850  65.968  1.00  0.00           H  
ATOM   1996  HA  ASN   131     108.599  70.533  64.745  1.00  0.00           H  
ATOM   1997  HB2 ASN   131     110.775  68.449  64.851  1.00  0.00           H  
ATOM   1998  HB3 ASN   131     109.743  68.827  63.519  1.00  0.00           H  
ATOM   1999 HD21 ASN   131     113.037  70.347  62.968  1.00  0.00           H  
ATOM   2000 HD22 ASN   131     112.895  68.983  63.961  1.00  0.00           H  
ATOM   2001  N   ASN   132     107.642  69.346  67.260  1.00  0.00           N  
ATOM   2002  CA  ASN   132     106.836  68.458  68.053  1.00  0.00           C  
ATOM   2003  C   ASN   132     105.690  67.888  67.248  1.00  0.00           C  
ATOM   2004  O   ASN   132     104.957  68.582  66.565  1.00  0.00           O  
ATOM   2005  CB  ASN   132     106.370  69.198  69.360  1.00  0.00           C  
ATOM   2006  CG  ASN   132     105.434  68.432  70.286  1.00  0.00           C  
ATOM   2007  ND2 ASN   132     105.732  67.880  71.446  1.00  0.00           N  
ATOM   2008  OD1 ASN   132     104.278  68.198  69.860  1.00  0.00           O  
ATOM   2009  H   ASN   132     107.665  70.319  67.528  1.00  0.00           H  
ATOM   2010  HA  ASN   132     107.347  67.590  68.469  1.00  0.00           H  
ATOM   2011  HB2 ASN   132     107.353  69.374  69.797  1.00  0.00           H  
ATOM   2012  HB3 ASN   132     105.982  70.187  69.113  1.00  0.00           H  
ATOM   2013 HD21 ASN   132     105.110  67.294  71.985  1.00  0.00           H  
ATOM   2014 HD22 ASN   132     106.684  67.861  71.784  1.00  0.00           H  
ATOM   2015  N   PRO   133     105.510  66.575  67.161  1.00  0.00           N  
ATOM   2016  CA  PRO   133     104.523  65.914  66.294  1.00  0.00           C  
ATOM   2017  C   PRO   133     103.148  66.121  66.947  1.00  0.00           C  
ATOM   2018  O   PRO   133     102.138  65.977  66.264  1.00  0.00           O  
ATOM   2019  CB  PRO   133     104.941  64.497  66.155  1.00  0.00           C  
ATOM   2020  CG  PRO   133     105.693  64.321  67.412  1.00  0.00           C  
ATOM   2021  CD  PRO   133     106.364  65.628  67.809  1.00  0.00           C  
ATOM   2022  HA  PRO   133     104.561  66.398  65.318  1.00  0.00           H  
ATOM   2023  HB2 PRO   133     104.071  63.841  66.121  1.00  0.00           H  
ATOM   2024  HB3 PRO   133     105.637  64.466  65.316  1.00  0.00           H  
ATOM   2025  HG2 PRO   133     105.047  63.989  68.225  1.00  0.00           H  
ATOM   2026  HG3 PRO   133     106.415  63.505  67.378  1.00  0.00           H  
ATOM   2027  HD2 PRO   133     106.326  65.748  68.892  1.00  0.00           H  
ATOM   2028  HD3 PRO   133     107.413  65.620  67.514  1.00  0.00           H  
ATOM   2029  N   LYS   134     102.964  66.332  68.238  1.00  0.00           N  
ATOM   2030  CA  LYS   134     101.647  66.383  68.940  1.00  0.00           C  
ATOM   2031  C   LYS   134     101.101  67.804  69.031  1.00  0.00           C  
ATOM   2032  O   LYS   134     100.043  67.956  69.733  1.00  0.00           O  
ATOM   2033  CB  LYS   134     101.938  65.842  70.425  1.00  0.00           C  
ATOM   2034  CG  LYS   134     102.290  64.344  70.320  1.00  0.00           C  
ATOM   2035  CD  LYS   134     101.988  63.792  71.682  1.00  0.00           C  
ATOM   2036  CE  LYS   134     102.328  62.275  71.834  1.00  0.00           C  
ATOM   2037  NZ  LYS   134     103.726  61.979  71.474  1.00  0.00           N1+
ATOM   2038  H   LYS   134     103.806  66.487  68.774  1.00  0.00           H  
ATOM   2039  HA  LYS   134     100.933  65.715  68.458  1.00  0.00           H  
ATOM   2040  HB2 LYS   134     102.747  66.396  70.900  1.00  0.00           H  
ATOM   2041  HB3 LYS   134     100.975  65.983  70.916  1.00  0.00           H  
ATOM   2042  HG2 LYS   134     101.632  63.797  69.644  1.00  0.00           H  
ATOM   2043  HG3 LYS   134     103.333  64.117  70.100  1.00  0.00           H  
ATOM   2044  HD2 LYS   134     102.536  64.355  72.437  1.00  0.00           H  
ATOM   2045  HD3 LYS   134     100.964  64.011  71.983  1.00  0.00           H  
ATOM   2046  HE2 LYS   134     102.140  61.984  72.867  1.00  0.00           H  
ATOM   2047  HE3 LYS   134     101.660  61.671  71.220  1.00  0.00           H  
ATOM   2048  HZ1 LYS   134     104.317  62.753  71.742  1.00  0.00           H  
ATOM   2049  HZ2 LYS   134     103.971  61.182  72.045  1.00  0.00           H  
ATOM   2050  HZ3 LYS   134     103.841  61.682  70.516  1.00  0.00           H  
ATOM   2051  N   LYS   135     101.653  68.809  68.486  1.00  0.00           N  
ATOM   2052  CA  LYS   135     101.499  70.249  68.912  1.00  0.00           C  
ATOM   2053  C   LYS   135     100.117  70.757  68.548  1.00  0.00           C  
ATOM   2054  O   LYS   135      99.736  71.844  69.011  1.00  0.00           O  
ATOM   2055  CB  LYS   135     102.635  71.046  68.352  1.00  0.00           C  
ATOM   2056  CG  LYS   135     102.682  71.166  66.802  1.00  0.00           C  
ATOM   2057  CD  LYS   135     103.920  71.777  66.274  1.00  0.00           C  
ATOM   2058  CE  LYS   135     103.720  71.684  64.724  1.00  0.00           C  
ATOM   2059  NZ  LYS   135     104.833  72.425  64.045  1.00  0.00           N1+
ATOM   2060  H   LYS   135     102.456  68.638  67.898  1.00  0.00           H  
ATOM   2061  HA  LYS   135     101.680  70.279  69.986  1.00  0.00           H  
ATOM   2062  HB2 LYS   135     102.519  72.027  68.813  1.00  0.00           H  
ATOM   2063  HB3 LYS   135     103.573  70.542  68.583  1.00  0.00           H  
ATOM   2064  HG2 LYS   135     102.612  70.156  66.398  1.00  0.00           H  
ATOM   2065  HG3 LYS   135     101.826  71.770  66.501  1.00  0.00           H  
ATOM   2066  HD2 LYS   135     103.932  72.788  66.681  1.00  0.00           H  
ATOM   2067  HD3 LYS   135     104.758  71.174  66.625  1.00  0.00           H  
ATOM   2068  HE2 LYS   135     103.564  70.664  64.373  1.00  0.00           H  
ATOM   2069  HE3 LYS   135     102.788  72.184  64.463  1.00  0.00           H  
ATOM   2070  HZ1 LYS   135     104.558  72.768  63.136  1.00  0.00           H  
ATOM   2071  HZ2 LYS   135     105.231  73.152  64.623  1.00  0.00           H  
ATOM   2072  HZ3 LYS   135     105.609  71.783  63.971  1.00  0.00           H  
ATOM   2073  N   ALA   136      99.404  70.065  67.581  1.00  0.00           N  
ATOM   2074  CA  ALA   136      98.053  70.461  67.169  1.00  0.00           C  
ATOM   2075  C   ALA   136      96.927  69.745  67.926  1.00  0.00           C  
ATOM   2076  O   ALA   136      95.757  70.030  67.671  1.00  0.00           O  
ATOM   2077  CB  ALA   136      97.848  70.251  65.699  1.00  0.00           C  
ATOM   2078  H   ALA   136      99.778  69.149  67.379  1.00  0.00           H  
ATOM   2079  HA  ALA   136      97.982  71.515  67.437  1.00  0.00           H  
ATOM   2080  HB1 ALA   136      97.443  69.262  65.486  1.00  0.00           H  
ATOM   2081  HB2 ALA   136      97.164  71.003  65.307  1.00  0.00           H  
ATOM   2082  HB3 ALA   136      98.709  70.448  65.060  1.00  0.00           H  
ATOM   2083  N   SER   137      97.300  68.776  68.787  1.00  0.00           N  
ATOM   2084  CA  SER   137      96.412  68.151  69.738  1.00  0.00           C  
ATOM   2085  C   SER   137      96.693  68.597  71.186  1.00  0.00           C  
ATOM   2086  O   SER   137      97.654  69.344  71.415  1.00  0.00           O  
ATOM   2087  CB  SER   137      96.289  66.656  69.555  1.00  0.00           C  
ATOM   2088  OG  SER   137      97.423  65.975  70.215  1.00  0.00           O  
ATOM   2089  H   SER   137      98.253  68.502  68.979  1.00  0.00           H  
ATOM   2090  HA  SER   137      95.393  68.501  69.573  1.00  0.00           H  
ATOM   2091  HB2 SER   137      95.355  66.381  70.045  1.00  0.00           H  
ATOM   2092  HB3 SER   137      96.297  66.390  68.498  1.00  0.00           H  
ATOM   2093  HG  SER   137      97.770  65.253  69.687  1.00  0.00           H  
ATOM   2094  N   TRP   138      95.833  68.176  72.082  1.00  0.00           N  
ATOM   2095  CA  TRP   138      95.783  68.505  73.503  1.00  0.00           C  
ATOM   2096  C   TRP   138      95.277  67.273  74.333  1.00  0.00           C  
ATOM   2097  O   TRP   138      94.192  66.739  74.136  1.00  0.00           O  
ATOM   2098  CB  TRP   138      94.865  69.578  73.775  1.00  0.00           C  
ATOM   2099  CG  TRP   138      95.227  70.376  75.022  1.00  0.00           C  
ATOM   2100  CD1 TRP   138      96.084  71.430  75.087  1.00  0.00           C  
ATOM   2101  CD2 TRP   138      94.942  69.937  76.394  1.00  0.00           C  
ATOM   2102  CE2 TRP   138      95.463  70.939  77.276  1.00  0.00           C  
ATOM   2103  CE3 TRP   138      94.211  68.883  76.934  1.00  0.00           C  
ATOM   2104  NE1 TRP   138      96.305  71.664  76.445  1.00  0.00           N  
ATOM   2105  CZ2 TRP   138      95.322  70.869  78.651  1.00  0.00           C  
ATOM   2106  CZ3 TRP   138      93.965  68.844  78.312  1.00  0.00           C  
ATOM   2107  CH2 TRP   138      94.506  69.870  79.266  1.00  0.00           C  
ATOM   2108  H   TRP   138      95.015  67.728  71.694  1.00  0.00           H  
ATOM   2109  HA  TRP   138      96.781  68.765  73.856  1.00  0.00           H  
ATOM   2110  HB2 TRP   138      94.981  70.393  73.060  1.00  0.00           H  
ATOM   2111  HB3 TRP   138      93.833  69.234  73.718  1.00  0.00           H  
ATOM   2112  HD1 TRP   138      96.648  71.906  74.299  1.00  0.00           H  
ATOM   2113  HE1 TRP   138      96.860  72.433  76.793  1.00  0.00           H  
ATOM   2114  HE3 TRP   138      93.924  68.098  76.251  1.00  0.00           H  
ATOM   2115  HZ2 TRP   138      95.839  71.511  79.349  1.00  0.00           H  
ATOM   2116  HZ3 TRP   138      93.438  68.012  78.755  1.00  0.00           H  
ATOM   2117  HH2 TRP   138      94.347  69.793  80.332  1.00  0.00           H  
ATOM   2118  N   THR   139      96.113  66.786  75.260  1.00  0.00           N  
ATOM   2119  CA  THR   139      95.823  65.617  76.180  1.00  0.00           C  
ATOM   2120  C   THR   139      95.973  65.846  77.675  1.00  0.00           C  
ATOM   2121  O   THR   139      96.833  66.576  78.182  1.00  0.00           O  
ATOM   2122  CB  THR   139      96.550  64.339  75.664  1.00  0.00           C  
ATOM   2123  CG2 THR   139      95.817  63.657  74.532  1.00  0.00           C  
ATOM   2124  OG1 THR   139      97.920  64.599  75.332  1.00  0.00           O  
ATOM   2125  H   THR   139      97.001  67.233  75.441  1.00  0.00           H  
ATOM   2126  HA  THR   139      94.758  65.400  76.091  1.00  0.00           H  
ATOM   2127  HB  THR   139      96.554  63.646  76.506  1.00  0.00           H  
ATOM   2128  HG1 THR   139      97.947  64.944  74.437  1.00  0.00           H  
ATOM   2129 HG21 THR   139      95.834  64.272  73.632  1.00  0.00           H  
ATOM   2130 HG22 THR   139      96.228  62.668  74.332  1.00  0.00           H  
ATOM   2131 HG23 THR   139      94.797  63.580  74.908  1.00  0.00           H  
ATOM   2132  N   TRP   140      95.092  65.154  78.483  1.00  0.00           N  
ATOM   2133  CA  TRP   140      95.047  65.248  79.916  1.00  0.00           C  
ATOM   2134  C   TRP   140      96.214  64.398  80.538  1.00  0.00           C  
ATOM   2135  O   TRP   140      96.687  63.446  79.932  1.00  0.00           O  
ATOM   2136  CB  TRP   140      93.722  64.898  80.445  1.00  0.00           C  
ATOM   2137  CG  TRP   140      92.594  65.965  80.221  1.00  0.00           C  
ATOM   2138  CD1 TRP   140      91.663  65.908  79.313  1.00  0.00           C  
ATOM   2139  CD2 TRP   140      92.259  67.110  81.058  1.00  0.00           C  
ATOM   2140  CE2 TRP   140      91.014  67.639  80.545  1.00  0.00           C  
ATOM   2141  CE3 TRP   140      92.778  67.658  82.287  1.00  0.00           C  
ATOM   2142  NE1 TRP   140      90.748  66.881  79.474  1.00  0.00           N  
ATOM   2143  CZ2 TRP   140      90.291  68.609  81.264  1.00  0.00           C  
ATOM   2144  CZ3 TRP   140      92.120  68.723  82.910  1.00  0.00           C  
ATOM   2145  CH2 TRP   140      90.886  69.171  82.437  1.00  0.00           C  
ATOM   2146  H   TRP   140      94.365  64.593  78.061  1.00  0.00           H  
ATOM   2147  HA  TRP   140      95.264  66.300  80.104  1.00  0.00           H  
ATOM   2148  HB2 TRP   140      93.498  63.967  79.925  1.00  0.00           H  
ATOM   2149  HB3 TRP   140      93.777  64.699  81.516  1.00  0.00           H  
ATOM   2150  HD1 TRP   140      91.503  65.102  78.612  1.00  0.00           H  
ATOM   2151  HE1 TRP   140      90.041  67.114  78.791  1.00  0.00           H  
ATOM   2152  HE3 TRP   140      93.734  67.242  82.565  1.00  0.00           H  
ATOM   2153  HZ2 TRP   140      89.303  68.999  81.068  1.00  0.00           H  
ATOM   2154  HZ3 TRP   140      92.502  69.216  83.791  1.00  0.00           H  
ATOM   2155  HH2 TRP   140      90.374  70.026  82.853  1.00  0.00           H  
ATOM   2156  N   GLY   141      96.415  64.599  81.823  1.00  0.00           N  
ATOM   2157  CA  GLY   141      97.193  63.741  82.771  1.00  0.00           C  
ATOM   2158  C   GLY   141      98.670  64.006  82.756  1.00  0.00           C  
ATOM   2159  O   GLY   141      99.136  64.866  82.021  1.00  0.00           O  
ATOM   2160  H   GLY   141      96.153  65.535  82.100  1.00  0.00           H  
ATOM   2161  HA2 GLY   141      96.779  63.866  83.772  1.00  0.00           H  
ATOM   2162  HA3 GLY   141      96.933  62.737  82.436  1.00  0.00           H  
ATOM   2163  N   PRO   142      99.514  63.246  83.543  1.00  0.00           N  
ATOM   2164  CA  PRO   142     100.867  63.562  83.847  1.00  0.00           C  
ATOM   2165  C   PRO   142     101.826  63.555  82.677  1.00  0.00           C  
ATOM   2166  O   PRO   142     102.845  64.216  82.597  1.00  0.00           O  
ATOM   2167  CB  PRO   142     101.325  62.523  84.878  1.00  0.00           C  
ATOM   2168  CG  PRO   142      99.987  62.239  85.590  1.00  0.00           C  
ATOM   2169  CD  PRO   142      98.964  62.256  84.439  1.00  0.00           C  
ATOM   2170  HA  PRO   142     100.911  64.482  84.429  1.00  0.00           H  
ATOM   2171  HB2 PRO   142     101.604  61.577  84.414  1.00  0.00           H  
ATOM   2172  HB3 PRO   142     102.134  62.804  85.553  1.00  0.00           H  
ATOM   2173  HG2 PRO   142     100.017  61.188  85.876  1.00  0.00           H  
ATOM   2174  HG3 PRO   142      99.838  63.016  86.340  1.00  0.00           H  
ATOM   2175  HD2 PRO   142      98.945  61.296  83.925  1.00  0.00           H  
ATOM   2176  HD3 PRO   142      97.999  62.492  84.888  1.00  0.00           H  
ATOM   2177  N   GLU   143     101.442  62.664  81.631  1.00  0.00           N  
ATOM   2178  CA  GLU   143     102.063  62.562  80.340  1.00  0.00           C  
ATOM   2179  C   GLU   143     101.429  63.500  79.319  1.00  0.00           C  
ATOM   2180  O   GLU   143     101.779  63.497  78.138  1.00  0.00           O  
ATOM   2181  CB  GLU   143     102.036  61.027  79.855  1.00  0.00           C  
ATOM   2182  CG  GLU   143     102.627  60.058  80.837  1.00  0.00           C  
ATOM   2183  CD  GLU   143     102.746  58.558  80.341  1.00  0.00           C  
ATOM   2184  OE1 GLU   143     102.910  57.655  81.215  1.00  0.00           O  
ATOM   2185  OE2 GLU   143     102.793  58.291  79.097  1.00  0.00           O1-
ATOM   2186  H   GLU   143     100.692  62.012  81.808  1.00  0.00           H  
ATOM   2187  HA  GLU   143     103.110  62.861  80.398  1.00  0.00           H  
ATOM   2188  HB2 GLU   143     100.986  60.851  79.624  1.00  0.00           H  
ATOM   2189  HB3 GLU   143     102.635  61.027  78.944  1.00  0.00           H  
ATOM   2190  HG2 GLU   143     103.700  60.220  80.938  1.00  0.00           H  
ATOM   2191  HG3 GLU   143     102.119  60.040  81.801  1.00  0.00           H  
ATOM   2192  N   GLY   144     100.377  64.286  79.593  1.00  0.00           N  
ATOM   2193  CA  GLY   144      99.692  65.018  78.518  1.00  0.00           C  
ATOM   2194  C   GLY   144     100.517  66.030  77.657  1.00  0.00           C  
ATOM   2195  O   GLY   144     101.424  66.620  78.208  1.00  0.00           O  
ATOM   2196  H   GLY   144      99.946  64.301  80.506  1.00  0.00           H  
ATOM   2197  HA2 GLY   144      99.407  64.211  77.843  1.00  0.00           H  
ATOM   2198  HA3 GLY   144      98.823  65.499  78.968  1.00  0.00           H  
ATOM   2199  N   GLN   145     100.184  66.181  76.381  1.00  0.00           N  
ATOM   2200  CA  GLN   145     100.859  67.267  75.590  1.00  0.00           C  
ATOM   2201  C   GLN   145      99.884  68.257  75.008  1.00  0.00           C  
ATOM   2202  O   GLN   145      98.639  68.132  75.266  1.00  0.00           O  
ATOM   2203  CB  GLN   145     101.843  66.616  74.602  1.00  0.00           C  
ATOM   2204  CG  GLN   145     103.039  65.989  75.313  1.00  0.00           C  
ATOM   2205  CD  GLN   145     104.221  65.661  74.316  1.00  0.00           C  
ATOM   2206  NE2 GLN   145     105.154  64.815  74.741  1.00  0.00           N  
ATOM   2207  OE1 GLN   145     104.089  65.984  73.181  1.00  0.00           O  
ATOM   2208  H   GLN   145      99.685  65.420  75.944  1.00  0.00           H  
ATOM   2209  HA  GLN   145     101.441  67.918  76.243  1.00  0.00           H  
ATOM   2210  HB2 GLN   145     101.230  65.995  73.949  1.00  0.00           H  
ATOM   2211  HB3 GLN   145     102.110  67.442  73.944  1.00  0.00           H  
ATOM   2212  HG2 GLN   145     103.522  66.663  76.020  1.00  0.00           H  
ATOM   2213  HG3 GLN   145     102.672  65.105  75.834  1.00  0.00           H  
ATOM   2214 HE21 GLN   145     106.075  64.615  74.378  1.00  0.00           H  
ATOM   2215 HE22 GLN   145     105.045  64.472  75.685  1.00  0.00           H  
ATOM   2216  N   GLY   146     100.391  69.279  74.398  1.00  0.00           N  
ATOM   2217  CA  GLY   146      99.625  70.413  73.944  1.00  0.00           C  
ATOM   2218  C   GLY   146      99.614  71.488  75.006  1.00  0.00           C  
ATOM   2219  O   GLY   146      99.467  71.261  76.248  1.00  0.00           O  
ATOM   2220  H   GLY   146     101.394  69.363  74.320  1.00  0.00           H  
ATOM   2221  HA2 GLY   146     100.052  70.812  73.024  1.00  0.00           H  
ATOM   2222  HA3 GLY   146      98.608  70.035  73.835  1.00  0.00           H  
ATOM   2223  N   ALA   147      99.776  72.694  74.554  1.00  0.00           N  
ATOM   2224  CA  ALA   147     100.167  73.790  75.379  1.00  0.00           C  
ATOM   2225  C   ALA   147      99.065  74.442  76.293  1.00  0.00           C  
ATOM   2226  O   ALA   147      97.860  74.141  76.084  1.00  0.00           O  
ATOM   2227  CB  ALA   147     100.770  74.903  74.481  1.00  0.00           C  
ATOM   2228  H   ALA   147      99.700  72.905  73.569  1.00  0.00           H  
ATOM   2229  HA  ALA   147     100.980  73.374  75.973  1.00  0.00           H  
ATOM   2230  HB1 ALA   147     101.716  74.570  74.054  1.00  0.00           H  
ATOM   2231  HB2 ALA   147     100.165  75.041  73.585  1.00  0.00           H  
ATOM   2232  HB3 ALA   147     100.909  75.833  75.032  1.00  0.00           H  
ATOM   2233  N   ILE   148      99.435  75.232  77.304  1.00  0.00           N  
ATOM   2234  CA  ILE   148      98.498  75.890  78.306  1.00  0.00           C  
ATOM   2235  C   ILE   148      98.750  77.390  78.190  1.00  0.00           C  
ATOM   2236  O   ILE   148      99.826  77.839  77.842  1.00  0.00           O  
ATOM   2237  CB  ILE   148      98.677  75.224  79.726  1.00  0.00           C  
ATOM   2238  CG1 ILE   148      98.045  73.796  79.541  1.00  0.00           C  
ATOM   2239  CG2 ILE   148      97.844  75.997  80.877  1.00  0.00           C  
ATOM   2240  CD1 ILE   148      98.352  72.886  80.722  1.00  0.00           C  
ATOM   2241  H   ILE   148     100.410  75.474  77.408  1.00  0.00           H  
ATOM   2242  HA  ILE   148      97.440  75.844  78.046  1.00  0.00           H  
ATOM   2243  HB  ILE   148      99.724  75.205  80.028  1.00  0.00           H  
ATOM   2244 HG12 ILE   148      96.955  73.782  79.551  1.00  0.00           H  
ATOM   2245 HG13 ILE   148      98.455  73.361  78.630  1.00  0.00           H  
ATOM   2246 HG21 ILE   148      96.937  76.426  80.452  1.00  0.00           H  
ATOM   2247 HG22 ILE   148      97.670  75.380  81.758  1.00  0.00           H  
ATOM   2248 HG23 ILE   148      98.417  76.881  81.159  1.00  0.00           H  
ATOM   2249 HD11 ILE   148      97.924  71.890  80.606  1.00  0.00           H  
ATOM   2250 HD12 ILE   148      99.398  73.014  81.000  1.00  0.00           H  
ATOM   2251 HD13 ILE   148      97.832  73.316  81.578  1.00  0.00           H  
ATOM   2252  N   LEU   149      97.678  78.211  78.462  1.00  0.00           N  
ATOM   2253  CA  LEU   149      97.709  79.737  78.455  1.00  0.00           C  
ATOM   2254  C   LEU   149      97.002  80.336  79.645  1.00  0.00           C  
ATOM   2255  O   LEU   149      96.010  79.806  80.064  1.00  0.00           O  
ATOM   2256  CB  LEU   149      97.097  80.191  77.195  1.00  0.00           C  
ATOM   2257  CG  LEU   149      97.094  81.702  76.812  1.00  0.00           C  
ATOM   2258  CD1 LEU   149      98.595  82.196  76.768  1.00  0.00           C  
ATOM   2259  CD2 LEU   149      96.409  82.111  75.535  1.00  0.00           C  
ATOM   2260  H   LEU   149      96.826  77.716  78.683  1.00  0.00           H  
ATOM   2261  HA  LEU   149      98.768  79.986  78.524  1.00  0.00           H  
ATOM   2262  HB2 LEU   149      97.560  79.712  76.332  1.00  0.00           H  
ATOM   2263  HB3 LEU   149      96.055  79.878  77.134  1.00  0.00           H  
ATOM   2264  HG  LEU   149      96.701  82.279  77.649  1.00  0.00           H  
ATOM   2265 HD11 LEU   149      98.621  83.286  76.761  1.00  0.00           H  
ATOM   2266 HD12 LEU   149      99.108  81.881  77.677  1.00  0.00           H  
ATOM   2267 HD13 LEU   149      99.214  81.676  76.037  1.00  0.00           H  
ATOM   2268 HD21 LEU   149      95.322  82.075  75.614  1.00  0.00           H  
ATOM   2269 HD22 LEU   149      96.557  83.157  75.263  1.00  0.00           H  
ATOM   2270 HD23 LEU   149      96.706  81.609  74.614  1.00  0.00           H  
ATOM   2271  N   LEU   150      97.641  81.389  80.321  1.00  0.00           N  
ATOM   2272  CA  LEU   150      96.967  82.154  81.414  1.00  0.00           C  
ATOM   2273  C   LEU   150      96.311  83.369  80.797  1.00  0.00           C  
ATOM   2274  O   LEU   150      96.815  84.069  79.955  1.00  0.00           O  
ATOM   2275  CB  LEU   150      98.054  82.686  82.377  1.00  0.00           C  
ATOM   2276  CG  LEU   150      98.660  81.563  83.274  1.00  0.00           C  
ATOM   2277  CD1 LEU   150     100.004  82.033  83.871  1.00  0.00           C  
ATOM   2278  CD2 LEU   150      97.886  81.258  84.503  1.00  0.00           C  
ATOM   2279  H   LEU   150      98.578  81.631  80.033  1.00  0.00           H  
ATOM   2280  HA  LEU   150      96.155  81.599  81.884  1.00  0.00           H  
ATOM   2281  HB2 LEU   150      98.794  83.228  81.788  1.00  0.00           H  
ATOM   2282  HB3 LEU   150      97.656  83.403  83.095  1.00  0.00           H  
ATOM   2283  HG  LEU   150      98.891  80.638  82.747  1.00  0.00           H  
ATOM   2284 HD11 LEU   150     100.816  82.207  83.165  1.00  0.00           H  
ATOM   2285 HD12 LEU   150      99.888  82.881  84.546  1.00  0.00           H  
ATOM   2286 HD13 LEU   150     100.473  81.225  84.432  1.00  0.00           H  
ATOM   2287 HD21 LEU   150      96.813  81.091  84.412  1.00  0.00           H  
ATOM   2288 HD22 LEU   150      98.259  80.340  84.957  1.00  0.00           H  
ATOM   2289 HD23 LEU   150      97.928  82.087  85.210  1.00  0.00           H  
ATOM   2290  N   VAL   151      95.079  83.678  81.371  1.00  0.00           N  
ATOM   2291  CA  VAL   151      94.645  85.047  81.066  1.00  0.00           C  
ATOM   2292  C   VAL   151      95.441  86.119  81.773  1.00  0.00           C  
ATOM   2293  O   VAL   151      95.666  85.973  82.914  1.00  0.00           O  
ATOM   2294  CB  VAL   151      93.125  85.215  81.394  1.00  0.00           C  
ATOM   2295  CG1 VAL   151      92.465  86.532  80.920  1.00  0.00           C  
ATOM   2296  CG2 VAL   151      92.358  84.202  80.565  1.00  0.00           C  
ATOM   2297  H   VAL   151      94.673  83.005  82.005  1.00  0.00           H  
ATOM   2298  HA  VAL   151      94.797  85.194  79.996  1.00  0.00           H  
ATOM   2299  HB  VAL   151      92.899  85.054  82.449  1.00  0.00           H  
ATOM   2300 HG11 VAL   151      92.808  87.411  81.467  1.00  0.00           H  
ATOM   2301 HG12 VAL   151      92.502  86.638  79.836  1.00  0.00           H  
ATOM   2302 HG13 VAL   151      91.387  86.524  81.083  1.00  0.00           H  
ATOM   2303 HG21 VAL   151      91.298  84.410  80.712  1.00  0.00           H  
ATOM   2304 HG22 VAL   151      92.671  84.196  79.521  1.00  0.00           H  
ATOM   2305 HG23 VAL   151      92.546  83.221  81.000  1.00  0.00           H  
ATOM   2306  N   ASN   152      95.810  87.219  81.145  1.00  0.00           N  
ATOM   2307  CA  ASN   152      96.651  88.278  81.828  1.00  0.00           C  
ATOM   2308  C   ASN   152      95.676  89.193  82.546  1.00  0.00           C  
ATOM   2309  O   ASN   152      95.390  90.263  82.168  1.00  0.00           O  
ATOM   2310  CB  ASN   152      97.513  89.040  80.743  1.00  0.00           C  
ATOM   2311  CG  ASN   152      98.741  89.764  81.307  1.00  0.00           C  
ATOM   2312  ND2 ASN   152      99.511  90.428  80.579  1.00  0.00           N  
ATOM   2313  OD1 ASN   152      98.821  89.935  82.515  1.00  0.00           O  
ATOM   2314  H   ASN   152      95.629  87.355  80.160  1.00  0.00           H  
ATOM   2315  HA  ASN   152      97.255  87.911  82.657  1.00  0.00           H  
ATOM   2316  HB2 ASN   152      97.964  88.296  80.087  1.00  0.00           H  
ATOM   2317  HB3 ASN   152      96.912  89.695  80.113  1.00  0.00           H  
ATOM   2318 HD21 ASN   152     100.291  90.910  81.003  1.00  0.00           H  
ATOM   2319 HD22 ASN   152      99.263  90.618  79.618  1.00  0.00           H  
ATOM   2320  N   CYS   153      95.026  88.653  83.570  1.00  0.00           N  
ATOM   2321  CA  CYS   153      93.906  89.267  84.335  1.00  0.00           C  
ATOM   2322  C   CYS   153      94.313  89.936  85.677  1.00  0.00           C  
ATOM   2323  O   CYS   153      93.475  90.279  86.474  1.00  0.00           O  
ATOM   2324  CB  CYS   153      92.897  88.157  84.590  1.00  0.00           C  
ATOM   2325  SG  CYS   153      93.606  86.788  85.603  1.00  0.00           S  
ATOM   2326  H   CYS   153      95.205  87.659  83.610  1.00  0.00           H  
ATOM   2327  HA  CYS   153      93.363  90.000  83.738  1.00  0.00           H  
ATOM   2328  HB2 CYS   153      91.997  88.609  85.006  1.00  0.00           H  
ATOM   2329  HB3 CYS   153      92.637  87.733  83.620  1.00  0.00           H  
ATOM   2330  HG  CYS   153      94.424  86.403  84.620  1.00  0.00           H  
ATOM   2331  N   ASP   154      95.626  90.157  85.836  1.00  0.00           N  
ATOM   2332  CA  ASP   154      96.325  90.893  86.879  1.00  0.00           C  
ATOM   2333  C   ASP   154      96.608  92.331  86.483  1.00  0.00           C  
ATOM   2334  O   ASP   154      96.262  92.791  85.387  1.00  0.00           O  
ATOM   2335  CB  ASP   154      97.519  90.042  87.522  1.00  0.00           C  
ATOM   2336  CG  ASP   154      98.647  89.876  86.556  1.00  0.00           C  
ATOM   2337  OD1 ASP   154      98.477  90.149  85.337  1.00  0.00           O  
ATOM   2338  OD2 ASP   154      99.756  89.403  86.840  1.00  0.00           O1-
ATOM   2339  H   ASP   154      96.244  89.917  85.074  1.00  0.00           H  
ATOM   2340  HA  ASP   154      95.630  90.983  87.715  1.00  0.00           H  
ATOM   2341  HB2 ASP   154      97.969  90.584  88.354  1.00  0.00           H  
ATOM   2342  HB3 ASP   154      97.149  89.054  87.794  1.00  0.00           H  
ATOM   2343  N   ARG   155      97.338  93.072  87.301  1.00  0.00           N  
ATOM   2344  CA  ARG   155      97.684  94.473  86.950  1.00  0.00           C  
ATOM   2345  C   ARG   155      99.110  94.841  87.410  1.00  0.00           C  
ATOM   2346  O   ARG   155      99.274  95.431  88.492  1.00  0.00           O  
ATOM   2347  CB  ARG   155      96.606  95.490  87.473  1.00  0.00           C  
ATOM   2348  CG  ARG   155      96.758  96.829  86.790  1.00  0.00           C  
ATOM   2349  CD  ARG   155      96.014  98.075  87.283  1.00  0.00           C  
ATOM   2350  NE  ARG   155      96.686  98.467  88.462  1.00  0.00           N  
ATOM   2351  CZ  ARG   155      96.108  98.976  89.490  1.00  0.00           C  
ATOM   2352  NH1 ARG   155      94.848  99.365  89.573  1.00  0.00           N1+
ATOM   2353  NH2 ARG   155      96.775  99.041  90.623  1.00  0.00           N  
ATOM   2354  H   ARG   155      97.544  92.733  88.229  1.00  0.00           H  
ATOM   2355  HA  ARG   155      97.682  94.535  85.862  1.00  0.00           H  
ATOM   2356  HB2 ARG   155      95.590  95.187  87.220  1.00  0.00           H  
ATOM   2357  HB3 ARG   155      96.718  95.662  88.543  1.00  0.00           H  
ATOM   2358  HG2 ARG   155      97.801  97.099  86.625  1.00  0.00           H  
ATOM   2359  HG3 ARG   155      96.361  96.608  85.799  1.00  0.00           H  
ATOM   2360  HD2 ARG   155      95.954  98.784  86.457  1.00  0.00           H  
ATOM   2361  HD3 ARG   155      94.983  97.802  87.505  1.00  0.00           H  
ATOM   2362  HE  ARG   155      97.691  98.559  88.418  1.00  0.00           H  
ATOM   2363 HH11 ARG   155      94.324  99.411  88.710  1.00  0.00           H  
ATOM   2364 HH12 ARG   155      94.465  99.877  90.354  1.00  0.00           H  
ATOM   2365 HH21 ARG   155      96.201  99.279  91.419  1.00  0.00           H  
ATOM   2366 HH22 ARG   155      97.698  98.633  90.667  1.00  0.00           H  
ATOM   2367  N   GLU   156     100.147  94.475  86.656  1.00  0.00           N  
ATOM   2368  CA  GLU   156     101.407  95.223  86.812  1.00  0.00           C  
ATOM   2369  C   GLU   156     101.308  96.743  86.476  1.00  0.00           C  
ATOM   2370  O   GLU   156     102.114  97.549  87.007  1.00  0.00           O  
ATOM   2371  CB  GLU   156     102.524  94.483  86.053  1.00  0.00           C  
ATOM   2372  CG  GLU   156     103.055  93.288  86.849  1.00  0.00           C  
ATOM   2373  CD  GLU   156     102.187  91.996  86.843  1.00  0.00           C  
ATOM   2374  OE1 GLU   156     102.120  91.223  87.815  1.00  0.00           O  
ATOM   2375  OE2 GLU   156     101.755  91.399  85.822  1.00  0.00           O1-
ATOM   2376  H   GLU   156      99.894  94.213  85.713  1.00  0.00           H  
ATOM   2377  HA  GLU   156     101.732  95.167  87.851  1.00  0.00           H  
ATOM   2378  HB2 GLU   156     102.269  94.160  85.043  1.00  0.00           H  
ATOM   2379  HB3 GLU   156     103.347  95.196  86.008  1.00  0.00           H  
ATOM   2380  HG2 GLU   156     104.027  93.019  86.436  1.00  0.00           H  
ATOM   2381  HG3 GLU   156     103.247  93.524  87.896  1.00  0.00           H  
ATOM   2382  N   THR   157     100.364  97.115  85.518  1.00  0.00           N  
ATOM   2383  CA  THR   157     100.178  98.483  85.075  1.00  0.00           C  
ATOM   2384  C   THR   157      99.777  99.438  86.252  1.00  0.00           C  
ATOM   2385  O   THR   157      98.776  99.214  86.835  1.00  0.00           O  
ATOM   2386  CB  THR   157      99.043  98.458  83.976  1.00  0.00           C  
ATOM   2387  CG2 THR   157      98.743  99.838  83.340  1.00  0.00           C  
ATOM   2388  OG1 THR   157      99.375  97.546  82.953  1.00  0.00           O  
ATOM   2389  H   THR   157      99.821  96.340  85.163  1.00  0.00           H  
ATOM   2390  HA  THR   157     101.044  98.981  84.640  1.00  0.00           H  
ATOM   2391  HB  THR   157      98.053  98.157  84.319  1.00  0.00           H  
ATOM   2392  HG1 THR   157      99.112  96.700  83.323  1.00  0.00           H  
ATOM   2393 HG21 THR   157      97.967  99.637  82.601  1.00  0.00           H  
ATOM   2394 HG22 THR   157      98.309 100.484  84.103  1.00  0.00           H  
ATOM   2395 HG23 THR   157      99.667 100.319  83.018  1.00  0.00           H  
ATOM   2396  N   PRO   158     100.423 100.652  86.474  1.00  0.00           N  
ATOM   2397  CA  PRO   158      99.971 101.502  87.495  1.00  0.00           C  
ATOM   2398  C   PRO   158      98.445 101.955  87.233  1.00  0.00           C  
ATOM   2399  O   PRO   158      97.986 102.141  86.101  1.00  0.00           O  
ATOM   2400  CB  PRO   158     100.857 102.726  87.443  1.00  0.00           C  
ATOM   2401  CG  PRO   158     102.110 102.139  86.852  1.00  0.00           C  
ATOM   2402  CD  PRO   158     101.565 101.241  85.835  1.00  0.00           C  
ATOM   2403  HA  PRO   158     100.122 101.002  88.452  1.00  0.00           H  
ATOM   2404  HB2 PRO   158     100.461 103.492  86.776  1.00  0.00           H  
ATOM   2405  HB3 PRO   158     100.985 102.983  88.495  1.00  0.00           H  
ATOM   2406  HG2 PRO   158     102.812 102.906  86.525  1.00  0.00           H  
ATOM   2407  HG3 PRO   158     102.617 101.458  87.536  1.00  0.00           H  
ATOM   2408  HD2 PRO   158     101.068 101.720  84.991  1.00  0.00           H  
ATOM   2409  HD3 PRO   158     102.317 100.544  85.466  1.00  0.00           H  
ATOM   2410  N   TRP   159      97.663 102.139  88.348  1.00  0.00           N  
ATOM   2411  CA  TRP   159      96.485 103.077  88.613  1.00  0.00           C  
ATOM   2412  C   TRP   159      95.205 102.957  87.807  1.00  0.00           C  
ATOM   2413  O   TRP   159      94.221 103.338  88.437  1.00  0.00           O  
ATOM   2414  CB  TRP   159      97.075 104.488  88.541  1.00  0.00           C  
ATOM   2415  CG  TRP   159      96.800 105.302  87.246  1.00  0.00           C  
ATOM   2416  CD1 TRP   159      97.616 105.386  86.203  1.00  0.00           C  
ATOM   2417  CD2 TRP   159      95.667 106.240  86.917  1.00  0.00           C  
ATOM   2418  CE2 TRP   159      95.873 106.773  85.602  1.00  0.00           C  
ATOM   2419  CE3 TRP   159      94.469 106.642  87.567  1.00  0.00           C  
ATOM   2420  NE1 TRP   159      97.071 106.249  85.260  1.00  0.00           N  
ATOM   2421  CZ2 TRP   159      94.951 107.678  84.947  1.00  0.00           C  
ATOM   2422  CZ3 TRP   159      93.673 107.654  87.056  1.00  0.00           C  
ATOM   2423  CH2 TRP   159      93.800 108.068  85.708  1.00  0.00           C  
ATOM   2424  H   TRP   159      98.073 101.885  89.235  1.00  0.00           H  
ATOM   2425  HA  TRP   159      96.190 103.054  89.663  1.00  0.00           H  
ATOM   2426  HB2 TRP   159      96.414 104.987  89.250  1.00  0.00           H  
ATOM   2427  HB3 TRP   159      98.049 104.751  88.953  1.00  0.00           H  
ATOM   2428  HD1 TRP   159      98.588 104.960  86.003  1.00  0.00           H  
ATOM   2429  HE1 TRP   159      97.587 106.487  84.425  1.00  0.00           H  
ATOM   2430  HE3 TRP   159      94.338 106.315  88.588  1.00  0.00           H  
ATOM   2431  HZ2 TRP   159      95.133 108.176  84.006  1.00  0.00           H  
ATOM   2432  HZ3 TRP   159      92.858 107.990  87.680  1.00  0.00           H  
ATOM   2433  HH2 TRP   159      93.142 108.746  85.187  1.00  0.00           H  
ATOM   2434  N   LEU   160      95.113 102.353  86.634  1.00  0.00           N  
ATOM   2435  CA  LEU   160      93.872 101.982  85.922  1.00  0.00           C  
ATOM   2436  C   LEU   160      93.082 100.977  86.707  1.00  0.00           C  
ATOM   2437  O   LEU   160      93.531  99.889  87.046  1.00  0.00           O  
ATOM   2438  CB  LEU   160      94.183 101.577  84.485  1.00  0.00           C  
ATOM   2439  CG  LEU   160      94.857 102.617  83.693  1.00  0.00           C  
ATOM   2440  CD1 LEU   160      95.263 101.910  82.356  1.00  0.00           C  
ATOM   2441  CD2 LEU   160      94.006 103.869  83.242  1.00  0.00           C  
ATOM   2442  H   LEU   160      95.967 102.158  86.131  1.00  0.00           H  
ATOM   2443  HA  LEU   160      93.359 102.943  85.907  1.00  0.00           H  
ATOM   2444  HB2 LEU   160      94.760 100.655  84.546  1.00  0.00           H  
ATOM   2445  HB3 LEU   160      93.245 101.396  83.960  1.00  0.00           H  
ATOM   2446  HG  LEU   160      95.718 103.118  84.136  1.00  0.00           H  
ATOM   2447 HD11 LEU   160      95.604 102.686  81.670  1.00  0.00           H  
ATOM   2448 HD12 LEU   160      96.040 101.215  82.673  1.00  0.00           H  
ATOM   2449 HD13 LEU   160      94.437 101.405  81.854  1.00  0.00           H  
ATOM   2450 HD21 LEU   160      93.571 104.232  84.174  1.00  0.00           H  
ATOM   2451 HD22 LEU   160      94.625 104.646  82.793  1.00  0.00           H  
ATOM   2452 HD23 LEU   160      93.180 103.571  82.596  1.00  0.00           H  
ATOM   2453  N   PRO   161      91.755 101.167  86.747  1.00  0.00           N  
ATOM   2454  CA  PRO   161      90.762 100.199  87.234  1.00  0.00           C  
ATOM   2455  C   PRO   161      90.534  99.146  86.117  1.00  0.00           C  
ATOM   2456  O   PRO   161      89.395  98.727  85.943  1.00  0.00           O  
ATOM   2457  CB  PRO   161      89.501 101.010  87.625  1.00  0.00           C  
ATOM   2458  CG  PRO   161      89.568 102.132  86.637  1.00  0.00           C  
ATOM   2459  CD  PRO   161      90.994 102.290  86.222  1.00  0.00           C  
ATOM   2460  HA  PRO   161      91.136  99.561  88.035  1.00  0.00           H  
ATOM   2461  HB2 PRO   161      88.607 100.395  87.516  1.00  0.00           H  
ATOM   2462  HB3 PRO   161      89.743 101.416  88.607  1.00  0.00           H  
ATOM   2463  HG2 PRO   161      89.107 101.898  85.677  1.00  0.00           H  
ATOM   2464  HG3 PRO   161      89.162 103.030  87.103  1.00  0.00           H  
ATOM   2465  HD2 PRO   161      91.130 102.444  85.152  1.00  0.00           H  
ATOM   2466  HD3 PRO   161      91.516 103.086  86.752  1.00  0.00           H  
ATOM   2467  N   LYS   162      91.597  98.807  85.384  1.00  0.00           N  
ATOM   2468  CA  LYS   162      91.452  97.811  84.311  1.00  0.00           C  
ATOM   2469  C   LYS   162      92.690  96.875  84.378  1.00  0.00           C  
ATOM   2470  O   LYS   162      93.750  97.315  84.616  1.00  0.00           O  
ATOM   2471  CB  LYS   162      91.351  98.436  82.819  1.00  0.00           C  
ATOM   2472  CG  LYS   162      90.208  99.298  82.592  1.00  0.00           C  
ATOM   2473  CD  LYS   162      90.104  99.988  81.299  1.00  0.00           C  
ATOM   2474  CE  LYS   162      88.848 100.916  81.261  1.00  0.00           C  
ATOM   2475  NZ  LYS   162      88.637 101.489  79.903  1.00  0.00           N1+
ATOM   2476  H   LYS   162      92.525  99.037  85.709  1.00  0.00           H  
ATOM   2477  HA  LYS   162      90.548  97.230  84.491  1.00  0.00           H  
ATOM   2478  HB2 LYS   162      92.304  98.891  82.552  1.00  0.00           H  
ATOM   2479  HB3 LYS   162      91.237  97.578  82.156  1.00  0.00           H  
ATOM   2480  HG2 LYS   162      89.283  98.788  82.861  1.00  0.00           H  
ATOM   2481  HG3 LYS   162      90.295 100.053  83.373  1.00  0.00           H  
ATOM   2482  HD2 LYS   162      90.954 100.647  81.122  1.00  0.00           H  
ATOM   2483  HD3 LYS   162      90.058  99.284  80.468  1.00  0.00           H  
ATOM   2484  HE2 LYS   162      87.896 100.445  81.504  1.00  0.00           H  
ATOM   2485  HE3 LYS   162      89.049 101.740  81.945  1.00  0.00           H  
ATOM   2486  HZ1 LYS   162      88.067 102.322  79.924  1.00  0.00           H  
ATOM   2487  HZ2 LYS   162      89.494 101.594  79.379  1.00  0.00           H  
ATOM   2488  HZ3 LYS   162      88.082 100.828  79.378  1.00  0.00           H  
ATOM   2489  N   GLU   163      92.520  95.588  84.123  1.00  0.00           N  
ATOM   2490  CA  GLU   163      93.496  94.545  83.987  1.00  0.00           C  
ATOM   2491  C   GLU   163      94.622  94.923  82.920  1.00  0.00           C  
ATOM   2492  O   GLU   163      94.397  95.686  81.995  1.00  0.00           O  
ATOM   2493  CB  GLU   163      92.805  93.203  83.632  1.00  0.00           C  
ATOM   2494  CG  GLU   163      91.642  92.772  84.547  1.00  0.00           C  
ATOM   2495  CD  GLU   163      90.327  93.045  83.919  1.00  0.00           C  
ATOM   2496  OE1 GLU   163      90.098  94.271  83.631  1.00  0.00           O  
ATOM   2497  OE2 GLU   163      89.482  92.146  83.735  1.00  0.00           O1-
ATOM   2498  H   GLU   163      91.598  95.298  83.829  1.00  0.00           H  
ATOM   2499  HA  GLU   163      93.950  94.415  84.969  1.00  0.00           H  
ATOM   2500  HB2 GLU   163      92.493  93.212  82.588  1.00  0.00           H  
ATOM   2501  HB3 GLU   163      93.555  92.442  83.849  1.00  0.00           H  
ATOM   2502  HG2 GLU   163      91.746  91.691  84.636  1.00  0.00           H  
ATOM   2503  HG3 GLU   163      91.788  93.294  85.492  1.00  0.00           H  
ATOM   2504  N   ASP   164      95.805  94.250  82.985  1.00  0.00           N  
ATOM   2505  CA  ASP   164      96.872  94.236  82.004  1.00  0.00           C  
ATOM   2506  C   ASP   164      96.473  93.773  80.534  1.00  0.00           C  
ATOM   2507  O   ASP   164      97.057  94.337  79.615  1.00  0.00           O  
ATOM   2508  CB  ASP   164      97.953  93.239  82.551  1.00  0.00           C  
ATOM   2509  CG  ASP   164      98.820  93.867  83.653  1.00  0.00           C  
ATOM   2510  OD1 ASP   164      99.406  93.070  84.331  1.00  0.00           O  
ATOM   2511  OD2 ASP   164      99.045  95.079  83.648  1.00  0.00           O1-
ATOM   2512  H   ASP   164      95.976  93.752  83.847  1.00  0.00           H  
ATOM   2513  HA  ASP   164      97.447  95.161  82.057  1.00  0.00           H  
ATOM   2514  HB2 ASP   164      97.432  92.313  82.795  1.00  0.00           H  
ATOM   2515  HB3 ASP   164      98.612  93.004  81.715  1.00  0.00           H  
ATOM   2516  N   CYS   165      95.554  92.808  80.377  1.00  0.00           N  
ATOM   2517  CA  CYS   165      95.076  92.271  79.063  1.00  0.00           C  
ATOM   2518  C   CYS   165      94.376  93.263  78.190  1.00  0.00           C  
ATOM   2519  O   CYS   165      94.269  93.109  76.887  1.00  0.00           O  
ATOM   2520  CB  CYS   165      94.164  91.023  79.272  1.00  0.00           C  
ATOM   2521  SG  CYS   165      92.739  91.381  80.208  1.00  0.00           S  
ATOM   2522  H   CYS   165      95.109  92.329  81.147  1.00  0.00           H  
ATOM   2523  HA  CYS   165      95.869  91.843  78.451  1.00  0.00           H  
ATOM   2524  HB2 CYS   165      93.928  90.609  78.292  1.00  0.00           H  
ATOM   2525  HB3 CYS   165      94.625  90.163  79.759  1.00  0.00           H  
ATOM   2526  HG  CYS   165      93.193  91.341  81.464  1.00  0.00           H  
ATOM   2527  N   ARG   166      93.945  94.412  78.748  1.00  0.00           N  
ATOM   2528  CA  ARG   166      92.838  95.282  78.230  1.00  0.00           C  
ATOM   2529  C   ARG   166      93.197  96.184  77.106  1.00  0.00           C  
ATOM   2530  O   ARG   166      92.351  97.013  76.675  1.00  0.00           O  
ATOM   2531  CB  ARG   166      92.099  96.007  79.445  1.00  0.00           C  
ATOM   2532  CG  ARG   166      91.529  94.911  80.434  1.00  0.00           C  
ATOM   2533  CD  ARG   166      90.449  94.007  79.696  1.00  0.00           C  
ATOM   2534  NE  ARG   166      89.753  93.083  80.644  1.00  0.00           N  
ATOM   2535  CZ  ARG   166      88.835  92.186  80.318  1.00  0.00           C  
ATOM   2536  NH1 ARG   166      88.449  91.897  79.092  1.00  0.00           N1+
ATOM   2537  NH2 ARG   166      88.352  91.452  81.236  1.00  0.00           N  
ATOM   2538  H   ARG   166      94.262  94.525  79.700  1.00  0.00           H  
ATOM   2539  HA  ARG   166      92.088  94.673  77.725  1.00  0.00           H  
ATOM   2540  HB2 ARG   166      92.837  96.613  79.971  1.00  0.00           H  
ATOM   2541  HB3 ARG   166      91.266  96.588  79.051  1.00  0.00           H  
ATOM   2542  HG2 ARG   166      92.321  94.244  80.774  1.00  0.00           H  
ATOM   2543  HG3 ARG   166      91.176  95.341  81.372  1.00  0.00           H  
ATOM   2544  HD2 ARG   166      89.802  94.788  79.298  1.00  0.00           H  
ATOM   2545  HD3 ARG   166      90.873  93.448  78.863  1.00  0.00           H  
ATOM   2546  HE  ARG   166      89.687  93.399  81.601  1.00  0.00           H  
ATOM   2547 HH11 ARG   166      88.686  92.540  78.350  1.00  0.00           H  
ATOM   2548 HH12 ARG   166      87.630  91.326  78.939  1.00  0.00           H  
ATOM   2549 HH21 ARG   166      88.616  91.497  82.210  1.00  0.00           H  
ATOM   2550 HH22 ARG   166      87.668  90.739  81.027  1.00  0.00           H  
ATOM   2551  N   ASP   167      94.459  96.102  76.595  1.00  0.00           N  
ATOM   2552  CA  ASP   167      94.932  96.896  75.492  1.00  0.00           C  
ATOM   2553  C   ASP   167      95.870  96.052  74.629  1.00  0.00           C  
ATOM   2554  O   ASP   167      96.318  94.985  74.927  1.00  0.00           O  
ATOM   2555  CB  ASP   167      95.674  98.152  75.969  1.00  0.00           C  
ATOM   2556  CG  ASP   167      96.702  98.022  77.131  1.00  0.00           C  
ATOM   2557  OD1 ASP   167      97.511  97.003  77.104  1.00  0.00           O  
ATOM   2558  OD2 ASP   167      96.581  98.742  78.116  1.00  0.00           O1-
ATOM   2559  H   ASP   167      95.023  95.326  76.911  1.00  0.00           H  
ATOM   2560  HA  ASP   167      94.078  97.208  74.891  1.00  0.00           H  
ATOM   2561  HB2 ASP   167      96.289  98.643  75.214  1.00  0.00           H  
ATOM   2562  HB3 ASP   167      94.860  98.791  76.312  1.00  0.00           H  
ATOM   2563  N   GLU   168      96.327  96.571  73.488  1.00  0.00           N  
ATOM   2564  CA  GLU   168      97.244  95.956  72.571  1.00  0.00           C  
ATOM   2565  C   GLU   168      98.682  96.363  72.859  1.00  0.00           C  
ATOM   2566  O   GLU   168      99.537  96.364  71.973  1.00  0.00           O  
ATOM   2567  CB  GLU   168      96.838  96.235  71.135  1.00  0.00           C  
ATOM   2568  CG  GLU   168      97.031  97.752  70.757  1.00  0.00           C  
ATOM   2569  CD  GLU   168      95.990  98.650  71.314  1.00  0.00           C  
ATOM   2570  OE1 GLU   168      95.007  99.098  70.675  1.00  0.00           O  
ATOM   2571  OE2 GLU   168      96.165  99.221  72.414  1.00  0.00           O1-
ATOM   2572  H   GLU   168      95.927  97.444  73.174  1.00  0.00           H  
ATOM   2573  HA  GLU   168      97.260  94.875  72.713  1.00  0.00           H  
ATOM   2574  HB2 GLU   168      97.419  95.606  70.460  1.00  0.00           H  
ATOM   2575  HB3 GLU   168      95.781  96.006  71.001  1.00  0.00           H  
ATOM   2576  HG2 GLU   168      97.987  98.140  71.111  1.00  0.00           H  
ATOM   2577  HG3 GLU   168      96.971  97.834  69.672  1.00  0.00           H  
ATOM   2578  N   LYS   169      98.971  96.787  74.084  1.00  0.00           N  
ATOM   2579  CA  LYS   169     100.238  97.390  74.541  1.00  0.00           C  
ATOM   2580  C   LYS   169     100.914  96.546  75.668  1.00  0.00           C  
ATOM   2581  O   LYS   169     100.206  95.886  76.429  1.00  0.00           O  
ATOM   2582  CB  LYS   169      99.920  98.782  74.976  1.00  0.00           C  
ATOM   2583  CG  LYS   169      99.568  99.707  73.795  1.00  0.00           C  
ATOM   2584  CD  LYS   169      99.173 101.127  74.232  1.00  0.00           C  
ATOM   2585  CE  LYS   169      98.901 102.147  73.136  1.00  0.00           C  
ATOM   2586  NZ  LYS   169      97.946 101.631  72.101  1.00  0.00           N1+
ATOM   2587  H   LYS   169      98.236  96.658  74.764  1.00  0.00           H  
ATOM   2588  HA  LYS   169     100.895  97.364  73.672  1.00  0.00           H  
ATOM   2589  HB2 LYS   169      99.137  98.786  75.735  1.00  0.00           H  
ATOM   2590  HB3 LYS   169     100.855  99.164  75.386  1.00  0.00           H  
ATOM   2591  HG2 LYS   169     100.380  99.728  73.068  1.00  0.00           H  
ATOM   2592  HG3 LYS   169      98.685  99.276  73.323  1.00  0.00           H  
ATOM   2593  HD2 LYS   169      98.316 101.001  74.895  1.00  0.00           H  
ATOM   2594  HD3 LYS   169      99.874 101.583  74.931  1.00  0.00           H  
ATOM   2595  HE2 LYS   169      98.591 103.130  73.491  1.00  0.00           H  
ATOM   2596  HE3 LYS   169      99.832 102.382  72.620  1.00  0.00           H  
ATOM   2597  HZ1 LYS   169      97.265 101.007  72.509  1.00  0.00           H  
ATOM   2598  HZ2 LYS   169      97.411 102.340  71.619  1.00  0.00           H  
ATOM   2599  HZ3 LYS   169      98.405 101.013  71.448  1.00  0.00           H  
ATOM   2600  N   VAL   170     102.182  96.759  75.891  1.00  0.00           N  
ATOM   2601  CA  VAL   170     102.968  96.171  77.041  1.00  0.00           C  
ATOM   2602  C   VAL   170     104.155  97.088  77.335  1.00  0.00           C  
ATOM   2603  O   VAL   170     104.867  97.416  76.447  1.00  0.00           O  
ATOM   2604  CB  VAL   170     103.356  94.663  76.862  1.00  0.00           C  
ATOM   2605  CG1 VAL   170     104.196  94.418  75.627  1.00  0.00           C  
ATOM   2606  CG2 VAL   170     104.070  94.196  78.095  1.00  0.00           C  
ATOM   2607  H   VAL   170     102.592  97.493  75.331  1.00  0.00           H  
ATOM   2608  HA  VAL   170     102.293  96.304  77.887  1.00  0.00           H  
ATOM   2609  HB  VAL   170     102.407  94.158  76.684  1.00  0.00           H  
ATOM   2610 HG11 VAL   170     103.629  94.889  74.825  1.00  0.00           H  
ATOM   2611 HG12 VAL   170     105.112  94.999  75.741  1.00  0.00           H  
ATOM   2612 HG13 VAL   170     104.463  93.362  75.625  1.00  0.00           H  
ATOM   2613 HG21 VAL   170     104.902  94.809  78.441  1.00  0.00           H  
ATOM   2614 HG22 VAL   170     103.394  94.010  78.930  1.00  0.00           H  
ATOM   2615 HG23 VAL   170     104.406  93.189  77.847  1.00  0.00           H  
ATOM   2616  N   TYR   171     104.367  97.550  78.602  1.00  0.00           N  
ATOM   2617  CA  TYR   171     105.464  98.391  78.924  1.00  0.00           C  
ATOM   2618  C   TYR   171     106.319  97.959  80.075  1.00  0.00           C  
ATOM   2619  O   TYR   171     107.327  98.565  80.272  1.00  0.00           O  
ATOM   2620  CB  TYR   171     104.825  99.786  79.087  1.00  0.00           C  
ATOM   2621  CG  TYR   171     104.132 100.400  77.916  1.00  0.00           C  
ATOM   2622  CD1 TYR   171     104.795 100.414  76.684  1.00  0.00           C  
ATOM   2623  CD2 TYR   171     102.770 100.939  77.965  1.00  0.00           C  
ATOM   2624  CE1 TYR   171     104.275 101.082  75.524  1.00  0.00           C  
ATOM   2625  CE2 TYR   171     102.215 101.531  76.784  1.00  0.00           C  
ATOM   2626  CZ  TYR   171     103.009 101.615  75.586  1.00  0.00           C  
ATOM   2627  OH  TYR   171     102.570 102.296  74.566  1.00  0.00           O  
ATOM   2628  H   TYR   171     103.889  97.016  79.315  1.00  0.00           H  
ATOM   2629  HA  TYR   171     106.160  98.486  78.091  1.00  0.00           H  
ATOM   2630  HB2 TYR   171     104.042  99.702  79.841  1.00  0.00           H  
ATOM   2631  HB3 TYR   171     105.560 100.503  79.453  1.00  0.00           H  
ATOM   2632  HD1 TYR   171     105.789  99.994  76.648  1.00  0.00           H  
ATOM   2633  HD2 TYR   171     102.208 101.025  78.883  1.00  0.00           H  
ATOM   2634  HE1 TYR   171     104.890 101.360  74.681  1.00  0.00           H  
ATOM   2635  HE2 TYR   171     101.252 102.019  76.774  1.00  0.00           H  
ATOM   2636  HH  TYR   171     103.220 102.424  73.872  1.00  0.00           H  
ATOM   2637  N   SER   172     106.002  96.837  80.721  1.00  0.00           N  
ATOM   2638  CA  SER   172     106.732  96.292  81.907  1.00  0.00           C  
ATOM   2639  C   SER   172     107.299  94.859  81.673  1.00  0.00           C  
ATOM   2640  O   SER   172     106.650  93.916  81.118  1.00  0.00           O  
ATOM   2641  CB  SER   172     106.017  96.302  83.250  1.00  0.00           C  
ATOM   2642  OG  SER   172     106.811  95.743  84.255  1.00  0.00           O  
ATOM   2643  H   SER   172     105.199  96.303  80.420  1.00  0.00           H  
ATOM   2644  HA  SER   172     107.609  96.915  82.081  1.00  0.00           H  
ATOM   2645  HB2 SER   172     105.704  97.319  83.485  1.00  0.00           H  
ATOM   2646  HB3 SER   172     105.118  95.686  83.273  1.00  0.00           H  
ATOM   2647  HG  SER   172     106.852  96.310  85.028  1.00  0.00           H  
ATOM   2648  N   LYS   173     108.593  94.623  82.009  1.00  0.00           N  
ATOM   2649  CA  LYS   173     109.273  93.310  81.806  1.00  0.00           C  
ATOM   2650  C   LYS   173     108.616  92.200  82.664  1.00  0.00           C  
ATOM   2651  O   LYS   173     108.452  91.024  82.254  1.00  0.00           O  
ATOM   2652  CB  LYS   173     110.678  93.623  82.181  1.00  0.00           C  
ATOM   2653  CG  LYS   173     111.069  93.331  83.607  1.00  0.00           C  
ATOM   2654  CD  LYS   173     112.470  93.741  83.922  1.00  0.00           C  
ATOM   2655  CE  LYS   173     112.988  93.550  85.337  1.00  0.00           C  
ATOM   2656  NZ  LYS   173     112.149  94.039  86.428  1.00  0.00           N1+
ATOM   2657  H   LYS   173     109.121  95.457  82.225  1.00  0.00           H  
ATOM   2658  HA  LYS   173     109.232  93.060  80.746  1.00  0.00           H  
ATOM   2659  HB2 LYS   173     111.391  93.047  81.591  1.00  0.00           H  
ATOM   2660  HB3 LYS   173     111.052  94.610  81.909  1.00  0.00           H  
ATOM   2661  HG2 LYS   173     110.410  93.912  84.253  1.00  0.00           H  
ATOM   2662  HG3 LYS   173     111.090  92.262  83.818  1.00  0.00           H  
ATOM   2663  HD2 LYS   173     113.055  93.112  83.251  1.00  0.00           H  
ATOM   2664  HD3 LYS   173     112.650  94.792  83.698  1.00  0.00           H  
ATOM   2665  HE2 LYS   173     113.229  92.502  85.511  1.00  0.00           H  
ATOM   2666  HE3 LYS   173     113.869  94.183  85.230  1.00  0.00           H  
ATOM   2667  HZ1 LYS   173     112.658  94.140  87.295  1.00  0.00           H  
ATOM   2668  HZ2 LYS   173     111.795  94.965  86.231  1.00  0.00           H  
ATOM   2669  HZ3 LYS   173     111.373  93.455  86.707  1.00  0.00           H  
ATOM   2670  N   GLU   174     107.971  92.627  83.769  1.00  0.00           N  
ATOM   2671  CA  GLU   174     107.267  91.711  84.589  1.00  0.00           C  
ATOM   2672  C   GLU   174     106.022  91.163  83.919  1.00  0.00           C  
ATOM   2673  O   GLU   174     105.615  90.018  84.136  1.00  0.00           O  
ATOM   2674  CB  GLU   174     106.941  92.500  85.844  1.00  0.00           C  
ATOM   2675  CG  GLU   174     108.067  92.862  86.830  1.00  0.00           C  
ATOM   2676  CD  GLU   174     109.017  91.794  87.339  1.00  0.00           C  
ATOM   2677  OE1 GLU   174     110.140  91.738  86.827  1.00  0.00           O  
ATOM   2678  OE2 GLU   174     108.676  90.999  88.227  1.00  0.00           O1-
ATOM   2679  H   GLU   174     108.160  93.581  84.041  1.00  0.00           H  
ATOM   2680  HA  GLU   174     107.985  90.952  84.899  1.00  0.00           H  
ATOM   2681  HB2 GLU   174     106.318  93.385  85.713  1.00  0.00           H  
ATOM   2682  HB3 GLU   174     106.221  91.848  86.339  1.00  0.00           H  
ATOM   2683  HG2 GLU   174     108.693  93.598  86.325  1.00  0.00           H  
ATOM   2684  HG3 GLU   174     107.730  93.390  87.722  1.00  0.00           H  
ATOM   2685  N   ASP   175     105.332  92.006  83.085  1.00  0.00           N  
ATOM   2686  CA  ASP   175     104.054  91.539  82.460  1.00  0.00           C  
ATOM   2687  C   ASP   175     104.479  90.498  81.338  1.00  0.00           C  
ATOM   2688  O   ASP   175     103.791  89.496  81.252  1.00  0.00           O  
ATOM   2689  CB  ASP   175     103.470  92.797  81.894  1.00  0.00           C  
ATOM   2690  CG  ASP   175     101.994  92.805  81.608  1.00  0.00           C  
ATOM   2691  OD1 ASP   175     101.272  91.991  82.217  1.00  0.00           O  
ATOM   2692  OD2 ASP   175     101.525  93.525  80.698  1.00  0.00           O1-
ATOM   2693  H   ASP   175     105.642  92.960  82.964  1.00  0.00           H  
ATOM   2694  HA  ASP   175     103.462  91.087  83.256  1.00  0.00           H  
ATOM   2695  HB2 ASP   175     103.631  93.727  82.439  1.00  0.00           H  
ATOM   2696  HB3 ASP   175     104.062  92.886  80.983  1.00  0.00           H  
ATOM   2697  N   LEU   176     105.591  90.667  80.693  1.00  0.00           N  
ATOM   2698  CA  LEU   176     106.142  89.729  79.738  1.00  0.00           C  
ATOM   2699  C   LEU   176     106.453  88.354  80.397  1.00  0.00           C  
ATOM   2700  O   LEU   176     106.342  87.334  79.741  1.00  0.00           O  
ATOM   2701  CB  LEU   176     107.215  90.440  78.983  1.00  0.00           C  
ATOM   2702  CG  LEU   176     107.906  89.555  77.896  1.00  0.00           C  
ATOM   2703  CD1 LEU   176     108.137  90.474  76.688  1.00  0.00           C  
ATOM   2704  CD2 LEU   176     109.286  88.951  78.363  1.00  0.00           C  
ATOM   2705  H   LEU   176     106.272  91.403  80.814  1.00  0.00           H  
ATOM   2706  HA  LEU   176     105.384  89.621  78.962  1.00  0.00           H  
ATOM   2707  HB2 LEU   176     106.722  91.211  78.390  1.00  0.00           H  
ATOM   2708  HB3 LEU   176     107.944  90.938  79.623  1.00  0.00           H  
ATOM   2709  HG  LEU   176     107.181  88.796  77.602  1.00  0.00           H  
ATOM   2710 HD11 LEU   176     108.990  91.149  76.765  1.00  0.00           H  
ATOM   2711 HD12 LEU   176     108.344  89.877  75.799  1.00  0.00           H  
ATOM   2712 HD13 LEU   176     107.290  91.074  76.356  1.00  0.00           H  
ATOM   2713 HD21 LEU   176     109.203  88.291  79.226  1.00  0.00           H  
ATOM   2714 HD22 LEU   176     109.666  88.318  77.560  1.00  0.00           H  
ATOM   2715 HD23 LEU   176     110.057  89.695  78.561  1.00  0.00           H  
ATOM   2716  N   LYS   177     106.726  88.331  81.777  1.00  0.00           N  
ATOM   2717  CA  LYS   177     106.869  87.136  82.653  1.00  0.00           C  
ATOM   2718  C   LYS   177     105.594  86.342  82.625  1.00  0.00           C  
ATOM   2719  O   LYS   177     105.681  85.113  82.720  1.00  0.00           O  
ATOM   2720  CB  LYS   177     107.276  87.459  84.102  1.00  0.00           C  
ATOM   2721  CG  LYS   177     107.925  86.318  84.882  1.00  0.00           C  
ATOM   2722  CD  LYS   177     108.497  86.680  86.233  1.00  0.00           C  
ATOM   2723  CE  LYS   177     107.348  86.825  87.156  1.00  0.00           C  
ATOM   2724  NZ  LYS   177     106.754  85.545  87.685  1.00  0.00           N1+
ATOM   2725  H   LYS   177     106.718  89.186  82.314  1.00  0.00           H  
ATOM   2726  HA  LYS   177     107.600  86.436  82.249  1.00  0.00           H  
ATOM   2727  HB2 LYS   177     107.970  88.299  84.103  1.00  0.00           H  
ATOM   2728  HB3 LYS   177     106.386  87.774  84.647  1.00  0.00           H  
ATOM   2729  HG2 LYS   177     107.337  85.401  84.850  1.00  0.00           H  
ATOM   2730  HG3 LYS   177     108.810  85.990  84.337  1.00  0.00           H  
ATOM   2731  HD2 LYS   177     109.161  85.859  86.501  1.00  0.00           H  
ATOM   2732  HD3 LYS   177     109.078  87.600  86.165  1.00  0.00           H  
ATOM   2733  HE2 LYS   177     107.667  87.517  87.935  1.00  0.00           H  
ATOM   2734  HE3 LYS   177     106.590  87.455  86.691  1.00  0.00           H  
ATOM   2735  HZ1 LYS   177     107.279  85.101  88.424  1.00  0.00           H  
ATOM   2736  HZ2 LYS   177     105.882  85.828  88.109  1.00  0.00           H  
ATOM   2737  HZ3 LYS   177     106.527  84.871  86.968  1.00  0.00           H  
ATOM   2738  N   ASP   178     104.390  86.941  82.591  1.00  0.00           N  
ATOM   2739  CA  ASP   178     103.090  86.178  82.574  1.00  0.00           C  
ATOM   2740  C   ASP   178     102.864  85.434  81.256  1.00  0.00           C  
ATOM   2741  O   ASP   178     102.079  84.509  81.201  1.00  0.00           O  
ATOM   2742  CB  ASP   178     101.972  87.162  82.934  1.00  0.00           C  
ATOM   2743  CG  ASP   178     102.119  87.903  84.213  1.00  0.00           C  
ATOM   2744  OD1 ASP   178     101.502  88.971  84.345  1.00  0.00           O  
ATOM   2745  OD2 ASP   178     102.613  87.444  85.240  1.00  0.00           O1-
ATOM   2746  H   ASP   178     104.342  87.918  82.339  1.00  0.00           H  
ATOM   2747  HA  ASP   178     103.250  85.429  83.350  1.00  0.00           H  
ATOM   2748  HB2 ASP   178     101.817  87.794  82.060  1.00  0.00           H  
ATOM   2749  HB3 ASP   178     101.018  86.660  83.100  1.00  0.00           H  
ATOM   2750  N   MET   179     103.402  86.038  80.195  1.00  0.00           N  
ATOM   2751  CA  MET   179     102.960  85.638  78.877  1.00  0.00           C  
ATOM   2752  C   MET   179     103.589  84.306  78.424  1.00  0.00           C  
ATOM   2753  O   MET   179     104.648  83.908  78.926  1.00  0.00           O  
ATOM   2754  CB  MET   179     103.463  86.700  77.810  1.00  0.00           C  
ATOM   2755  CG  MET   179     103.103  88.093  78.159  1.00  0.00           C  
ATOM   2756  SD  MET   179     103.593  89.449  77.047  1.00  0.00           S  
ATOM   2757  CE  MET   179     102.603  90.887  77.439  1.00  0.00           C  
ATOM   2758  H   MET   179     104.109  86.753  80.286  1.00  0.00           H  
ATOM   2759  HA  MET   179     101.887  85.488  78.761  1.00  0.00           H  
ATOM   2760  HB2 MET   179     104.547  86.611  77.877  1.00  0.00           H  
ATOM   2761  HB3 MET   179     103.139  86.396  76.814  1.00  0.00           H  
ATOM   2762  HG2 MET   179     102.013  88.086  78.144  1.00  0.00           H  
ATOM   2763  HG3 MET   179     103.393  88.336  79.181  1.00  0.00           H  
ATOM   2764  HE1 MET   179     102.780  91.684  76.717  1.00  0.00           H  
ATOM   2765  HE2 MET   179     101.566  90.596  77.608  1.00  0.00           H  
ATOM   2766  HE3 MET   179     103.009  91.166  78.411  1.00  0.00           H  
ATOM   2767  N   SER   180     102.932  83.603  77.504  1.00  0.00           N  
ATOM   2768  CA  SER   180     103.487  82.470  76.844  1.00  0.00           C  
ATOM   2769  C   SER   180     104.442  82.815  75.731  1.00  0.00           C  
ATOM   2770  O   SER   180     104.533  83.975  75.334  1.00  0.00           O  
ATOM   2771  CB  SER   180     102.310  81.639  76.192  1.00  0.00           C  
ATOM   2772  OG  SER   180     102.655  80.353  75.785  1.00  0.00           O  
ATOM   2773  H   SER   180     102.151  84.064  77.058  1.00  0.00           H  
ATOM   2774  HA  SER   180     103.932  81.800  77.579  1.00  0.00           H  
ATOM   2775  HB2 SER   180     101.552  81.561  76.971  1.00  0.00           H  
ATOM   2776  HB3 SER   180     101.995  82.150  75.282  1.00  0.00           H  
ATOM   2777  HG  SER   180     102.694  79.863  76.610  1.00  0.00           H  
ATOM   2778  N   GLN   181     105.102  81.826  75.150  1.00  0.00           N  
ATOM   2779  CA  GLN   181     105.848  82.060  73.867  1.00  0.00           C  
ATOM   2780  C   GLN   181     105.463  81.083  72.773  1.00  0.00           C  
ATOM   2781  O   GLN   181     104.849  80.099  73.030  1.00  0.00           O  
ATOM   2782  CB  GLN   181     107.319  82.102  74.299  1.00  0.00           C  
ATOM   2783  CG  GLN   181     107.795  83.353  75.034  1.00  0.00           C  
ATOM   2784  CD  GLN   181     109.091  83.077  75.831  1.00  0.00           C  
ATOM   2785  NE2 GLN   181     109.130  83.375  77.143  1.00  0.00           N  
ATOM   2786  OE1 GLN   181     110.047  82.591  75.342  1.00  0.00           O  
ATOM   2787  H   GLN   181     104.906  80.861  75.373  1.00  0.00           H  
ATOM   2788  HA  GLN   181     105.486  83.021  73.502  1.00  0.00           H  
ATOM   2789  HB2 GLN   181     107.477  81.231  74.935  1.00  0.00           H  
ATOM   2790  HB3 GLN   181     107.956  81.828  73.457  1.00  0.00           H  
ATOM   2791  HG2 GLN   181     107.884  84.196  74.349  1.00  0.00           H  
ATOM   2792  HG3 GLN   181     107.072  83.702  75.771  1.00  0.00           H  
ATOM   2793 HE21 GLN   181     109.983  83.063  77.584  1.00  0.00           H  
ATOM   2794 HE22 GLN   181     108.488  84.047  77.538  1.00  0.00           H  
ATOM   2795  N   MET   182     105.900  81.318  71.505  1.00  0.00           N  
ATOM   2796  CA  MET   182     105.842  80.434  70.348  1.00  0.00           C  
ATOM   2797  C   MET   182     106.847  81.012  69.374  1.00  0.00           C  
ATOM   2798  O   MET   182     107.113  82.235  69.330  1.00  0.00           O  
ATOM   2799  CB  MET   182     104.416  80.485  69.740  1.00  0.00           C  
ATOM   2800  CG  MET   182     104.241  81.720  68.874  1.00  0.00           C  
ATOM   2801  SD  MET   182     102.463  81.929  68.371  1.00  0.00           S  
ATOM   2802  CE  MET   182     102.697  82.942  66.871  1.00  0.00           C  
ATOM   2803  H   MET   182     106.528  82.097  71.372  1.00  0.00           H  
ATOM   2804  HA  MET   182     106.106  79.395  70.546  1.00  0.00           H  
ATOM   2805  HB2 MET   182     104.294  79.593  69.126  1.00  0.00           H  
ATOM   2806  HB3 MET   182     103.724  80.535  70.580  1.00  0.00           H  
ATOM   2807  HG2 MET   182     104.404  82.587  69.514  1.00  0.00           H  
ATOM   2808  HG3 MET   182     104.869  81.687  67.984  1.00  0.00           H  
ATOM   2809  HE1 MET   182     101.834  83.570  66.648  1.00  0.00           H  
ATOM   2810  HE2 MET   182     103.497  83.677  66.950  1.00  0.00           H  
ATOM   2811  HE3 MET   182     102.856  82.230  66.062  1.00  0.00           H  
ATOM   2812  N   ILE   183     107.432  80.123  68.574  1.00  0.00           N  
ATOM   2813  CA  ILE   183     108.642  80.342  67.751  1.00  0.00           C  
ATOM   2814  C   ILE   183     108.387  79.742  66.422  1.00  0.00           C  
ATOM   2815  O   ILE   183     108.350  78.614  66.180  1.00  0.00           O  
ATOM   2816  CB  ILE   183     109.956  79.883  68.405  1.00  0.00           C  
ATOM   2817  CG1 ILE   183     111.278  80.182  67.610  1.00  0.00           C  
ATOM   2818  CG2 ILE   183     109.915  78.354  68.779  1.00  0.00           C  
ATOM   2819  CD1 ILE   183     112.423  80.554  68.548  1.00  0.00           C  
ATOM   2820  H   ILE   183     107.228  79.157  68.785  1.00  0.00           H  
ATOM   2821  HA  ILE   183     108.683  81.402  67.501  1.00  0.00           H  
ATOM   2822  HB  ILE   183     110.073  80.328  69.393  1.00  0.00           H  
ATOM   2823 HG12 ILE   183     111.599  79.345  66.989  1.00  0.00           H  
ATOM   2824 HG13 ILE   183     111.184  80.924  66.818  1.00  0.00           H  
ATOM   2825 HG21 ILE   183     109.494  77.779  67.954  1.00  0.00           H  
ATOM   2826 HG22 ILE   183     110.906  78.069  69.131  1.00  0.00           H  
ATOM   2827 HG23 ILE   183     109.132  78.309  69.536  1.00  0.00           H  
ATOM   2828 HD11 ILE   183     113.279  80.668  67.882  1.00  0.00           H  
ATOM   2829 HD12 ILE   183     112.382  81.470  69.137  1.00  0.00           H  
ATOM   2830 HD13 ILE   183     112.639  79.768  69.272  1.00  0.00           H  
ATOM   2831  N   LEU   184     108.363  80.631  65.440  1.00  0.00           N  
ATOM   2832  CA  LEU   184     108.348  80.335  63.895  1.00  0.00           C  
ATOM   2833  C   LEU   184     109.787  80.100  63.407  1.00  0.00           C  
ATOM   2834  O   LEU   184     110.598  80.929  63.731  1.00  0.00           O  
ATOM   2835  CB  LEU   184     107.553  81.400  63.079  1.00  0.00           C  
ATOM   2836  CG  LEU   184     107.273  81.168  61.645  1.00  0.00           C  
ATOM   2837  CD1 LEU   184     108.402  81.219  60.706  1.00  0.00           C  
ATOM   2838  CD2 LEU   184     106.508  79.831  61.449  1.00  0.00           C  
ATOM   2839  H   LEU   184     108.472  81.631  65.540  1.00  0.00           H  
ATOM   2840  HA  LEU   184     107.755  79.421  63.859  1.00  0.00           H  
ATOM   2841  HB2 LEU   184     106.556  81.443  63.517  1.00  0.00           H  
ATOM   2842  HB3 LEU   184     108.053  82.358  63.221  1.00  0.00           H  
ATOM   2843  HG  LEU   184     106.574  81.920  61.281  1.00  0.00           H  
ATOM   2844 HD11 LEU   184     109.026  80.326  60.667  1.00  0.00           H  
ATOM   2845 HD12 LEU   184     108.112  81.462  59.684  1.00  0.00           H  
ATOM   2846 HD13 LEU   184     108.980  82.032  61.145  1.00  0.00           H  
ATOM   2847 HD21 LEU   184     106.289  79.655  60.396  1.00  0.00           H  
ATOM   2848 HD22 LEU   184     107.118  78.974  61.735  1.00  0.00           H  
ATOM   2849 HD23 LEU   184     105.623  79.896  62.082  1.00  0.00           H  
ATOM   2850  N   ARG   185     109.945  78.991  62.667  1.00  0.00           N  
ATOM   2851  CA  ARG   185     111.250  78.571  62.124  1.00  0.00           C  
ATOM   2852  C   ARG   185     111.097  78.253  60.617  1.00  0.00           C  
ATOM   2853  O   ARG   185     110.133  77.625  60.205  1.00  0.00           O  
ATOM   2854  CB  ARG   185     111.772  77.383  62.855  1.00  0.00           C  
ATOM   2855  CG  ARG   185     112.425  77.569  64.203  1.00  0.00           C  
ATOM   2856  CD  ARG   185     113.052  76.309  64.760  1.00  0.00           C  
ATOM   2857  NE  ARG   185     113.554  76.450  66.169  1.00  0.00           N  
ATOM   2858  CZ  ARG   185     112.925  75.907  67.226  1.00  0.00           C  
ATOM   2859  NH1 ARG   185     111.790  75.486  67.038  1.00  0.00           N1+
ATOM   2860  NH2 ARG   185     113.488  75.727  68.398  1.00  0.00           N  
ATOM   2861  H   ARG   185     109.238  78.299  62.461  1.00  0.00           H  
ATOM   2862  HA  ARG   185     112.013  79.330  62.293  1.00  0.00           H  
ATOM   2863  HB2 ARG   185     111.037  76.585  62.960  1.00  0.00           H  
ATOM   2864  HB3 ARG   185     112.558  76.952  62.234  1.00  0.00           H  
ATOM   2865  HG2 ARG   185     113.151  78.381  64.147  1.00  0.00           H  
ATOM   2866  HG3 ARG   185     111.711  77.841  64.980  1.00  0.00           H  
ATOM   2867  HD2 ARG   185     112.469  75.394  64.656  1.00  0.00           H  
ATOM   2868  HD3 ARG   185     113.898  76.018  64.138  1.00  0.00           H  
ATOM   2869  HE  ARG   185     114.370  77.010  66.373  1.00  0.00           H  
ATOM   2870 HH11 ARG   185     111.286  75.744  66.201  1.00  0.00           H  
ATOM   2871 HH12 ARG   185     111.220  75.118  67.787  1.00  0.00           H  
ATOM   2872 HH21 ARG   185     114.385  76.140  68.611  1.00  0.00           H  
ATOM   2873 HH22 ARG   185     113.113  75.226  69.190  1.00  0.00           H  
ATOM   2874  N   THR   186     112.212  78.558  59.914  1.00  0.00           N  
ATOM   2875  CA  THR   186     112.408  78.152  58.514  1.00  0.00           C  
ATOM   2876  C   THR   186     113.818  77.790  58.152  1.00  0.00           C  
ATOM   2877  O   THR   186     114.730  78.281  58.808  1.00  0.00           O  
ATOM   2878  CB  THR   186     111.848  79.151  57.560  1.00  0.00           C  
ATOM   2879  CG2 THR   186     110.322  79.412  57.558  1.00  0.00           C  
ATOM   2880  OG1 THR   186     112.323  80.427  57.757  1.00  0.00           O  
ATOM   2881  H   THR   186     112.995  78.984  60.388  1.00  0.00           H  
ATOM   2882  HA  THR   186     111.884  77.202  58.410  1.00  0.00           H  
ATOM   2883  HB  THR   186     112.076  78.676  56.606  1.00  0.00           H  
ATOM   2884  HG1 THR   186     113.023  80.591  57.122  1.00  0.00           H  
ATOM   2885 HG21 THR   186     110.060  79.956  58.465  1.00  0.00           H  
ATOM   2886 HG22 THR   186     110.038  80.072  56.739  1.00  0.00           H  
ATOM   2887 HG23 THR   186     109.792  78.463  57.474  1.00  0.00           H  
ATOM   2888  N   LYS   187     114.009  77.145  56.992  1.00  0.00           N  
ATOM   2889  CA  LYS   187     115.347  76.938  56.302  1.00  0.00           C  
ATOM   2890  C   LYS   187     115.148  76.576  54.796  1.00  0.00           C  
ATOM   2891  O   LYS   187     114.193  75.924  54.434  1.00  0.00           O  
ATOM   2892  CB  LYS   187     116.079  75.661  56.904  1.00  0.00           C  
ATOM   2893  CG  LYS   187     117.564  75.724  56.528  1.00  0.00           C  
ATOM   2894  CD  LYS   187     118.384  74.602  56.947  1.00  0.00           C  
ATOM   2895  CE  LYS   187     118.823  74.554  58.466  1.00  0.00           C  
ATOM   2896  NZ  LYS   187     118.948  73.084  58.859  1.00  0.00           N1+
ATOM   2897  H   LYS   187     113.129  76.904  56.559  1.00  0.00           H  
ATOM   2898  HA  LYS   187     115.963  77.829  56.423  1.00  0.00           H  
ATOM   2899  HB2 LYS   187     116.096  75.865  57.974  1.00  0.00           H  
ATOM   2900  HB3 LYS   187     115.663  74.684  56.658  1.00  0.00           H  
ATOM   2901  HG2 LYS   187     117.673  75.695  55.444  1.00  0.00           H  
ATOM   2902  HG3 LYS   187     117.969  76.624  56.992  1.00  0.00           H  
ATOM   2903  HD2 LYS   187     117.944  73.619  56.782  1.00  0.00           H  
ATOM   2904  HD3 LYS   187     119.334  74.637  56.413  1.00  0.00           H  
ATOM   2905  HE2 LYS   187     119.813  75.002  58.549  1.00  0.00           H  
ATOM   2906  HE3 LYS   187     118.054  75.073  59.038  1.00  0.00           H  
ATOM   2907  HZ1 LYS   187     118.056  72.611  58.879  1.00  0.00           H  
ATOM   2908  HZ2 LYS   187     119.587  72.537  58.300  1.00  0.00           H  
ATOM   2909  HZ3 LYS   187     119.362  73.038  59.779  1.00  0.00           H  
ATOM   2910  N   GLY   188     115.991  77.071  53.924  1.00  0.00           N  
ATOM   2911  CA  GLY   188     115.819  77.140  52.464  1.00  0.00           C  
ATOM   2912  C   GLY   188     116.966  77.920  51.685  1.00  0.00           C  
ATOM   2913  O   GLY   188     118.027  78.247  52.259  1.00  0.00           O  
ATOM   2914  H   GLY   188     116.748  77.624  54.300  1.00  0.00           H  
ATOM   2915  HA2 GLY   188     115.921  76.113  52.113  1.00  0.00           H  
ATOM   2916  HA3 GLY   188     114.865  77.572  52.160  1.00  0.00           H  
ATOM   2917  N   PRO   189     116.892  78.157  50.359  1.00  0.00           N  
ATOM   2918  CA  PRO   189     117.844  79.126  49.712  1.00  0.00           C  
ATOM   2919  C   PRO   189     117.931  80.560  50.272  1.00  0.00           C  
ATOM   2920  O   PRO   189     117.234  81.065  51.192  1.00  0.00           O  
ATOM   2921  CB  PRO   189     117.405  79.137  48.294  1.00  0.00           C  
ATOM   2922  CG  PRO   189     116.558  77.836  48.031  1.00  0.00           C  
ATOM   2923  CD  PRO   189     115.814  77.750  49.376  1.00  0.00           C  
ATOM   2924  HA  PRO   189     118.817  78.653  49.843  1.00  0.00           H  
ATOM   2925  HB2 PRO   189     116.666  79.935  48.214  1.00  0.00           H  
ATOM   2926  HB3 PRO   189     118.226  79.167  47.579  1.00  0.00           H  
ATOM   2927  HG2 PRO   189     115.851  77.961  47.210  1.00  0.00           H  
ATOM   2928  HG3 PRO   189     117.202  76.964  47.918  1.00  0.00           H  
ATOM   2929  HD2 PRO   189     115.026  78.498  49.464  1.00  0.00           H  
ATOM   2930  HD3 PRO   189     115.437  76.762  49.640  1.00  0.00           H  
ATOM   2931  N   ASP   190     118.725  81.314  49.531  1.00  0.00           N  
ATOM   2932  CA  ASP   190     118.880  82.784  49.557  1.00  0.00           C  
ATOM   2933  C   ASP   190     117.557  83.504  49.170  1.00  0.00           C  
ATOM   2934  O   ASP   190     117.563  84.716  49.425  1.00  0.00           O  
ATOM   2935  CB  ASP   190     120.073  83.319  48.765  1.00  0.00           C  
ATOM   2936  CG  ASP   190     120.052  83.191  47.208  1.00  0.00           C  
ATOM   2937  OD1 ASP   190     121.060  83.702  46.592  1.00  0.00           O  
ATOM   2938  OD2 ASP   190     119.019  82.795  46.637  1.00  0.00           O1-
ATOM   2939  H   ASP   190     119.438  80.782  49.053  1.00  0.00           H  
ATOM   2940  HA  ASP   190     118.971  83.095  50.598  1.00  0.00           H  
ATOM   2941  HB2 ASP   190     120.301  84.349  49.039  1.00  0.00           H  
ATOM   2942  HB3 ASP   190     120.925  82.754  49.143  1.00  0.00           H  
ATOM   2943  N   ARG   191     116.607  82.841  48.551  1.00  0.00           N  
ATOM   2944  CA  ARG   191     115.219  83.337  48.382  1.00  0.00           C  
ATOM   2945  C   ARG   191     114.167  82.260  48.346  1.00  0.00           C  
ATOM   2946  O   ARG   191     114.337  81.125  47.913  1.00  0.00           O  
ATOM   2947  CB  ARG   191     115.229  84.186  47.085  1.00  0.00           C  
ATOM   2948  CG  ARG   191     115.385  83.333  45.833  1.00  0.00           C  
ATOM   2949  CD  ARG   191     116.112  84.227  44.680  1.00  0.00           C  
ATOM   2950  NE  ARG   191     117.582  84.397  44.949  1.00  0.00           N  
ATOM   2951  CZ  ARG   191     118.435  85.117  44.200  1.00  0.00           C  
ATOM   2952  NH1 ARG   191     118.051  85.714  43.115  1.00  0.00           N1+
ATOM   2953  NH2 ARG   191     119.703  85.100  44.470  1.00  0.00           N  
ATOM   2954  H   ARG   191     116.753  81.847  48.440  1.00  0.00           H  
ATOM   2955  HA  ARG   191     115.101  83.993  49.244  1.00  0.00           H  
ATOM   2956  HB2 ARG   191     114.321  84.789  47.080  1.00  0.00           H  
ATOM   2957  HB3 ARG   191     116.019  84.937  47.054  1.00  0.00           H  
ATOM   2958  HG2 ARG   191     115.862  82.385  46.083  1.00  0.00           H  
ATOM   2959  HG3 ARG   191     114.374  83.104  45.495  1.00  0.00           H  
ATOM   2960  HD2 ARG   191     116.066  83.719  43.716  1.00  0.00           H  
ATOM   2961  HD3 ARG   191     115.727  85.237  44.542  1.00  0.00           H  
ATOM   2962  HE  ARG   191     117.937  84.089  45.844  1.00  0.00           H  
ATOM   2963 HH11 ARG   191     117.130  85.584  42.723  1.00  0.00           H  
ATOM   2964 HH12 ARG   191     118.677  86.258  42.539  1.00  0.00           H  
ATOM   2965 HH21 ARG   191     119.934  84.452  45.209  1.00  0.00           H  
ATOM   2966 HH22 ARG   191     120.421  85.519  43.896  1.00  0.00           H  
ATOM   2967  N   LEU   192     112.917  82.585  48.832  1.00  0.00           N  
ATOM   2968  CA  LEU   192     111.754  81.798  48.418  1.00  0.00           C  
ATOM   2969  C   LEU   192     111.428  82.215  46.965  1.00  0.00           C  
ATOM   2970  O   LEU   192     111.627  83.399  46.590  1.00  0.00           O  
ATOM   2971  CB  LEU   192     110.518  82.127  49.257  1.00  0.00           C  
ATOM   2972  CG  LEU   192     109.100  81.513  49.072  1.00  0.00           C  
ATOM   2973  CD1 LEU   192     109.137  80.093  49.496  1.00  0.00           C  
ATOM   2974  CD2 LEU   192     108.212  82.331  49.929  1.00  0.00           C  
ATOM   2975  H   LEU   192     112.785  83.532  49.157  1.00  0.00           H  
ATOM   2976  HA  LEU   192     112.071  80.756  48.407  1.00  0.00           H  
ATOM   2977  HB2 LEU   192     110.848  82.118  50.295  1.00  0.00           H  
ATOM   2978  HB3 LEU   192     110.354  83.187  49.062  1.00  0.00           H  
ATOM   2979  HG  LEU   192     108.756  81.603  48.041  1.00  0.00           H  
ATOM   2980 HD11 LEU   192     109.870  79.563  48.890  1.00  0.00           H  
ATOM   2981 HD12 LEU   192     109.496  79.950  50.515  1.00  0.00           H  
ATOM   2982 HD13 LEU   192     108.139  79.688  49.329  1.00  0.00           H  
ATOM   2983 HD21 LEU   192     107.319  81.715  50.028  1.00  0.00           H  
ATOM   2984 HD22 LEU   192     108.527  82.778  50.872  1.00  0.00           H  
ATOM   2985 HD23 LEU   192     107.743  83.184  49.439  1.00  0.00           H  
ATOM   2986  N   PRO   193     110.984  81.368  46.055  1.00  0.00           N  
ATOM   2987  CA  PRO   193     110.550  81.822  44.730  1.00  0.00           C  
ATOM   2988  C   PRO   193     109.418  82.805  44.661  1.00  0.00           C  
ATOM   2989  O   PRO   193     108.625  82.840  45.600  1.00  0.00           O  
ATOM   2990  CB  PRO   193     110.106  80.551  44.023  1.00  0.00           C  
ATOM   2991  CG  PRO   193     110.950  79.485  44.640  1.00  0.00           C  
ATOM   2992  CD  PRO   193     111.171  79.902  46.117  1.00  0.00           C  
ATOM   2993  HA  PRO   193     111.411  82.224  44.196  1.00  0.00           H  
ATOM   2994  HB2 PRO   193     109.034  80.391  44.131  1.00  0.00           H  
ATOM   2995  HB3 PRO   193     110.198  80.541  42.937  1.00  0.00           H  
ATOM   2996  HG2 PRO   193     110.435  78.525  44.602  1.00  0.00           H  
ATOM   2997  HG3 PRO   193     111.908  79.386  44.130  1.00  0.00           H  
ATOM   2998  HD2 PRO   193     110.355  79.398  46.634  1.00  0.00           H  
ATOM   2999  HD3 PRO   193     112.133  79.567  46.505  1.00  0.00           H  
ATOM   3000  N   ALA   194     109.336  83.541  43.518  1.00  0.00           N  
ATOM   3001  CA  ALA   194     108.295  84.587  43.328  1.00  0.00           C  
ATOM   3002  C   ALA   194     106.846  84.140  43.536  1.00  0.00           C  
ATOM   3003  O   ALA   194     106.541  83.009  43.139  1.00  0.00           O  
ATOM   3004  CB  ALA   194     108.443  85.092  41.919  1.00  0.00           C  
ATOM   3005  H   ALA   194     110.019  83.385  42.790  1.00  0.00           H  
ATOM   3006  HA  ALA   194     108.450  85.386  44.053  1.00  0.00           H  
ATOM   3007  HB1 ALA   194     109.420  85.526  41.704  1.00  0.00           H  
ATOM   3008  HB2 ALA   194     108.378  84.309  41.163  1.00  0.00           H  
ATOM   3009  HB3 ALA   194     107.651  85.793  41.658  1.00  0.00           H  
ATOM   3010  N   GLY   195     105.976  85.022  43.926  1.00  0.00           N  
ATOM   3011  CA  GLY   195     104.581  84.765  43.951  1.00  0.00           C  
ATOM   3012  C   GLY   195     104.108  83.924  45.202  1.00  0.00           C  
ATOM   3013  O   GLY   195     102.917  83.716  45.371  1.00  0.00           O  
ATOM   3014  H   GLY   195     106.225  85.996  44.030  1.00  0.00           H  
ATOM   3015  HA2 GLY   195     104.052  85.715  44.021  1.00  0.00           H  
ATOM   3016  HA3 GLY   195     104.231  84.349  43.006  1.00  0.00           H  
ATOM   3017  N   TYR   196     105.007  83.422  46.025  1.00  0.00           N  
ATOM   3018  CA  TYR   196     104.832  82.731  47.248  1.00  0.00           C  
ATOM   3019  C   TYR   196     105.013  83.676  48.453  1.00  0.00           C  
ATOM   3020  O   TYR   196     105.897  84.579  48.443  1.00  0.00           O  
ATOM   3021  CB  TYR   196     105.834  81.505  47.427  1.00  0.00           C  
ATOM   3022  CG  TYR   196     105.574  80.381  46.571  1.00  0.00           C  
ATOM   3023  CD1 TYR   196     104.558  79.424  46.875  1.00  0.00           C  
ATOM   3024  CD2 TYR   196     106.329  80.202  45.373  1.00  0.00           C  
ATOM   3025  CE1 TYR   196     104.177  78.420  45.966  1.00  0.00           C  
ATOM   3026  CE2 TYR   196     105.913  79.162  44.495  1.00  0.00           C  
ATOM   3027  CZ  TYR   196     104.886  78.263  44.807  1.00  0.00           C  
ATOM   3028  OH  TYR   196     104.400  77.441  43.886  1.00  0.00           O  
ATOM   3029  H   TYR   196     105.919  83.610  45.633  1.00  0.00           H  
ATOM   3030  HA  TYR   196     103.792  82.409  47.302  1.00  0.00           H  
ATOM   3031  HB2 TYR   196     106.815  81.867  47.115  1.00  0.00           H  
ATOM   3032  HB3 TYR   196     105.929  81.164  48.458  1.00  0.00           H  
ATOM   3033  HD1 TYR   196     104.072  79.443  47.839  1.00  0.00           H  
ATOM   3034  HD2 TYR   196     107.134  80.858  45.075  1.00  0.00           H  
ATOM   3035  HE1 TYR   196     103.314  77.822  46.219  1.00  0.00           H  
ATOM   3036  HE2 TYR   196     106.450  79.142  43.558  1.00  0.00           H  
ATOM   3037  HH  TYR   196     103.476  77.186  43.935  1.00  0.00           H  
ATOM   3038  N   GLU   197     104.124  83.513  49.479  1.00  0.00           N  
ATOM   3039  CA  GLU   197     103.855  84.491  50.578  1.00  0.00           C  
ATOM   3040  C   GLU   197     103.651  83.729  51.883  1.00  0.00           C  
ATOM   3041  O   GLU   197     103.001  82.642  51.819  1.00  0.00           O  
ATOM   3042  CB  GLU   197     102.576  85.327  50.242  1.00  0.00           C  
ATOM   3043  CG  GLU   197     102.326  86.542  51.070  1.00  0.00           C  
ATOM   3044  CD  GLU   197     103.388  87.563  50.673  1.00  0.00           C  
ATOM   3045  OE1 GLU   197     104.582  87.491  51.082  1.00  0.00           O  
ATOM   3046  OE2 GLU   197     103.125  88.511  49.923  1.00  0.00           O1-
ATOM   3047  H   GLU   197     103.400  82.820  49.356  1.00  0.00           H  
ATOM   3048  HA  GLU   197     104.678  85.203  50.537  1.00  0.00           H  
ATOM   3049  HB2 GLU   197     102.409  85.494  49.178  1.00  0.00           H  
ATOM   3050  HB3 GLU   197     101.807  84.588  50.465  1.00  0.00           H  
ATOM   3051  HG2 GLU   197     101.391  87.043  50.819  1.00  0.00           H  
ATOM   3052  HG3 GLU   197     102.445  86.329  52.132  1.00  0.00           H  
ATOM   3053  N   ILE   198     104.143  84.312  53.041  1.00  0.00           N  
ATOM   3054  CA  ILE   198     104.032  83.544  54.318  1.00  0.00           C  
ATOM   3055  C   ILE   198     103.061  84.335  55.242  1.00  0.00           C  
ATOM   3056  O   ILE   198     103.221  85.548  55.369  1.00  0.00           O  
ATOM   3057  CB  ILE   198     105.401  83.145  54.946  1.00  0.00           C  
ATOM   3058  CG1 ILE   198     106.165  82.252  54.022  1.00  0.00           C  
ATOM   3059  CG2 ILE   198     105.210  82.328  56.209  1.00  0.00           C  
ATOM   3060  CD1 ILE   198     107.615  81.886  54.532  1.00  0.00           C  
ATOM   3061  H   ILE   198     104.503  85.252  53.123  1.00  0.00           H  
ATOM   3062  HA  ILE   198     103.576  82.556  54.251  1.00  0.00           H  
ATOM   3063  HB  ILE   198     105.990  84.040  55.147  1.00  0.00           H  
ATOM   3064 HG12 ILE   198     105.588  81.337  53.890  1.00  0.00           H  
ATOM   3065 HG13 ILE   198     106.223  82.738  53.047  1.00  0.00           H  
ATOM   3066 HG21 ILE   198     105.267  81.242  56.131  1.00  0.00           H  
ATOM   3067 HG22 ILE   198     105.950  82.697  56.920  1.00  0.00           H  
ATOM   3068 HG23 ILE   198     104.294  82.515  56.769  1.00  0.00           H  
ATOM   3069 HD11 ILE   198     107.611  81.145  55.331  1.00  0.00           H  
ATOM   3070 HD12 ILE   198     108.164  81.432  53.707  1.00  0.00           H  
ATOM   3071 HD13 ILE   198     108.141  82.797  54.818  1.00  0.00           H  
ATOM   3072  N   VAL   199     101.973  83.780  55.754  1.00  0.00           N  
ATOM   3073  CA  VAL   199     101.297  84.378  56.858  1.00  0.00           C  
ATOM   3074  C   VAL   199     101.228  83.585  58.158  1.00  0.00           C  
ATOM   3075  O   VAL   199     101.265  82.340  58.075  1.00  0.00           O  
ATOM   3076  CB  VAL   199      99.835  84.674  56.503  1.00  0.00           C  
ATOM   3077  CG1 VAL   199      99.729  85.605  55.248  1.00  0.00           C  
ATOM   3078  CG2 VAL   199      98.991  83.395  56.277  1.00  0.00           C  
ATOM   3079  H   VAL   199     101.755  82.802  55.626  1.00  0.00           H  
ATOM   3080  HA  VAL   199     101.773  85.321  57.125  1.00  0.00           H  
ATOM   3081  HB  VAL   199      99.361  85.219  57.319  1.00  0.00           H  
ATOM   3082 HG11 VAL   199     100.112  85.158  54.331  1.00  0.00           H  
ATOM   3083 HG12 VAL   199      98.692  85.912  55.116  1.00  0.00           H  
ATOM   3084 HG13 VAL   199     100.209  86.567  55.427  1.00  0.00           H  
ATOM   3085 HG21 VAL   199      98.079  83.838  55.877  1.00  0.00           H  
ATOM   3086 HG22 VAL   199      99.433  82.735  55.531  1.00  0.00           H  
ATOM   3087 HG23 VAL   199      98.637  82.861  57.160  1.00  0.00           H  
ATOM   3088  N   LEU   200     101.134  84.205  59.312  1.00  0.00           N  
ATOM   3089  CA  LEU   200     100.405  83.631  60.462  1.00  0.00           C  
ATOM   3090  C   LEU   200      98.917  83.831  60.264  1.00  0.00           C  
ATOM   3091  O   LEU   200      98.581  84.968  59.836  1.00  0.00           O  
ATOM   3092  CB  LEU   200     100.865  84.341  61.788  1.00  0.00           C  
ATOM   3093  CG  LEU   200     102.346  84.204  62.250  1.00  0.00           C  
ATOM   3094  CD1 LEU   200     102.549  84.991  63.562  1.00  0.00           C  
ATOM   3095  CD2 LEU   200     102.860  82.739  62.511  1.00  0.00           C  
ATOM   3096  H   LEU   200     101.142  85.215  59.318  1.00  0.00           H  
ATOM   3097  HA  LEU   200     100.444  82.542  60.447  1.00  0.00           H  
ATOM   3098  HB2 LEU   200     100.648  85.406  61.707  1.00  0.00           H  
ATOM   3099  HB3 LEU   200     100.197  83.954  62.558  1.00  0.00           H  
ATOM   3100  HG  LEU   200     103.018  84.679  61.535  1.00  0.00           H  
ATOM   3101 HD11 LEU   200     101.834  85.813  63.528  1.00  0.00           H  
ATOM   3102 HD12 LEU   200     102.368  84.428  64.477  1.00  0.00           H  
ATOM   3103 HD13 LEU   200     103.623  85.176  63.554  1.00  0.00           H  
ATOM   3104 HD21 LEU   200     102.796  82.131  61.609  1.00  0.00           H  
ATOM   3105 HD22 LEU   200     103.904  82.839  62.809  1.00  0.00           H  
ATOM   3106 HD23 LEU   200     102.215  82.285  63.263  1.00  0.00           H  
ATOM   3107  N   TYR   201      98.016  82.896  60.609  1.00  0.00           N  
ATOM   3108  CA  TYR   201      96.541  83.043  60.584  1.00  0.00           C  
ATOM   3109  C   TYR   201      95.897  82.575  61.932  1.00  0.00           C  
ATOM   3110  O   TYR   201      96.264  81.601  62.547  1.00  0.00           O  
ATOM   3111  CB  TYR   201      96.046  82.265  59.338  1.00  0.00           C  
ATOM   3112  CG  TYR   201      94.489  82.113  59.265  1.00  0.00           C  
ATOM   3113  CD1 TYR   201      93.645  83.208  59.133  1.00  0.00           C  
ATOM   3114  CD2 TYR   201      93.912  80.840  59.437  1.00  0.00           C  
ATOM   3115  CE1 TYR   201      92.284  83.070  59.223  1.00  0.00           C  
ATOM   3116  CE2 TYR   201      92.480  80.640  59.473  1.00  0.00           C  
ATOM   3117  CZ  TYR   201      91.697  81.828  59.447  1.00  0.00           C  
ATOM   3118  OH  TYR   201      90.316  81.634  59.433  1.00  0.00           O  
ATOM   3119  H   TYR   201      98.347  82.074  61.093  1.00  0.00           H  
ATOM   3120  HA  TYR   201      96.260  84.085  60.432  1.00  0.00           H  
ATOM   3121  HB2 TYR   201      96.300  82.822  58.436  1.00  0.00           H  
ATOM   3122  HB3 TYR   201      96.364  81.222  59.357  1.00  0.00           H  
ATOM   3123  HD1 TYR   201      94.093  84.182  59.003  1.00  0.00           H  
ATOM   3124  HD2 TYR   201      94.552  79.987  59.607  1.00  0.00           H  
ATOM   3125  HE1 TYR   201      91.591  83.893  59.127  1.00  0.00           H  
ATOM   3126  HE2 TYR   201      92.076  79.667  59.710  1.00  0.00           H  
ATOM   3127  HH  TYR   201      89.763  82.298  59.013  1.00  0.00           H  
ATOM   3128  N   ILE   202      94.829  83.270  62.351  1.00  0.00           N  
ATOM   3129  CA  ILE   202      93.914  82.806  63.473  1.00  0.00           C  
ATOM   3130  C   ILE   202      92.503  83.042  62.983  1.00  0.00           C  
ATOM   3131  O   ILE   202      92.162  84.065  62.404  1.00  0.00           O  
ATOM   3132  CB  ILE   202      94.233  83.340  64.886  1.00  0.00           C  
ATOM   3133  CG1 ILE   202      93.245  83.090  66.027  1.00  0.00           C  
ATOM   3134  CG2 ILE   202      94.375  84.813  64.738  1.00  0.00           C  
ATOM   3135  CD1 ILE   202      93.578  83.561  67.481  1.00  0.00           C  
ATOM   3136  H   ILE   202      94.577  84.026  61.732  1.00  0.00           H  
ATOM   3137  HA  ILE   202      93.932  81.722  63.581  1.00  0.00           H  
ATOM   3138  HB  ILE   202      95.190  82.957  65.238  1.00  0.00           H  
ATOM   3139 HG12 ILE   202      92.327  83.496  65.604  1.00  0.00           H  
ATOM   3140 HG13 ILE   202      93.075  82.014  66.053  1.00  0.00           H  
ATOM   3141 HG21 ILE   202      93.425  85.287  64.489  1.00  0.00           H  
ATOM   3142 HG22 ILE   202      94.936  85.097  65.628  1.00  0.00           H  
ATOM   3143 HG23 ILE   202      95.061  85.106  63.944  1.00  0.00           H  
ATOM   3144 HD11 ILE   202      92.784  83.376  68.205  1.00  0.00           H  
ATOM   3145 HD12 ILE   202      94.498  83.119  67.864  1.00  0.00           H  
ATOM   3146 HD13 ILE   202      93.820  84.620  67.561  1.00  0.00           H  
ATOM   3147  N   SER   203      91.618  82.126  63.220  1.00  0.00           N  
ATOM   3148  CA  SER   203      90.146  82.221  63.074  1.00  0.00           C  
ATOM   3149  C   SER   203      89.556  83.405  63.840  1.00  0.00           C  
ATOM   3150  O   SER   203      89.740  83.609  65.022  1.00  0.00           O  
ATOM   3151  CB  SER   203      89.441  80.892  63.498  1.00  0.00           C  
ATOM   3152  OG  SER   203      89.356  80.851  64.936  1.00  0.00           O  
ATOM   3153  H   SER   203      92.022  81.301  63.641  1.00  0.00           H  
ATOM   3154  HA  SER   203      89.780  82.283  62.049  1.00  0.00           H  
ATOM   3155  HB2 SER   203      88.383  80.916  63.235  1.00  0.00           H  
ATOM   3156  HB3 SER   203      89.802  79.999  62.987  1.00  0.00           H  
ATOM   3157  HG  SER   203      90.218  81.025  65.320  1.00  0.00           H  
ATOM   3158  N   MET   204      88.699  84.192  63.157  1.00  0.00           N  
ATOM   3159  CA  MET   204      88.079  85.393  63.727  1.00  0.00           C  
ATOM   3160  C   MET   204      87.394  85.175  65.025  1.00  0.00           C  
ATOM   3161  O   MET   204      87.609  85.940  65.948  1.00  0.00           O  
ATOM   3162  CB  MET   204      87.153  86.013  62.627  1.00  0.00           C  
ATOM   3163  CG  MET   204      86.211  87.163  63.008  1.00  0.00           C  
ATOM   3164  SD  MET   204      86.996  88.466  63.997  1.00  0.00           S  
ATOM   3165  CE  MET   204      85.625  89.619  63.774  1.00  0.00           C  
ATOM   3166  H   MET   204      88.529  83.971  62.186  1.00  0.00           H  
ATOM   3167  HA  MET   204      88.877  86.091  63.981  1.00  0.00           H  
ATOM   3168  HB2 MET   204      87.798  86.422  61.849  1.00  0.00           H  
ATOM   3169  HB3 MET   204      86.590  85.241  62.103  1.00  0.00           H  
ATOM   3170  HG2 MET   204      85.710  87.527  62.111  1.00  0.00           H  
ATOM   3171  HG3 MET   204      85.385  86.670  63.521  1.00  0.00           H  
ATOM   3172  HE1 MET   204      85.627  90.403  64.531  1.00  0.00           H  
ATOM   3173  HE2 MET   204      85.578  89.925  62.729  1.00  0.00           H  
ATOM   3174  HE3 MET   204      84.691  89.082  63.938  1.00  0.00           H  
ATOM   3175  N   SER   205      86.608  84.122  65.103  1.00  0.00           N  
ATOM   3176  CA  SER   205      85.896  83.571  66.331  1.00  0.00           C  
ATOM   3177  C   SER   205      86.754  83.441  67.527  1.00  0.00           C  
ATOM   3178  O   SER   205      86.355  83.870  68.647  1.00  0.00           O  
ATOM   3179  CB  SER   205      85.284  82.182  65.970  1.00  0.00           C  
ATOM   3180  OG  SER   205      84.543  81.808  67.113  1.00  0.00           O  
ATOM   3181  H   SER   205      86.469  83.651  64.220  1.00  0.00           H  
ATOM   3182  HA  SER   205      85.042  84.226  66.506  1.00  0.00           H  
ATOM   3183  HB2 SER   205      84.710  82.243  65.045  1.00  0.00           H  
ATOM   3184  HB3 SER   205      86.028  81.397  65.841  1.00  0.00           H  
ATOM   3185  HG  SER   205      84.072  80.974  67.052  1.00  0.00           H  
ATOM   3186  N   ASP   206      87.941  82.928  67.336  1.00  0.00           N  
ATOM   3187  CA  ASP   206      88.960  82.904  68.381  1.00  0.00           C  
ATOM   3188  C   ASP   206      89.743  84.157  68.530  1.00  0.00           C  
ATOM   3189  O   ASP   206      90.216  84.444  69.663  1.00  0.00           O  
ATOM   3190  CB  ASP   206      89.944  81.683  68.217  1.00  0.00           C  
ATOM   3191  CG  ASP   206      89.154  80.371  68.448  1.00  0.00           C  
ATOM   3192  OD1 ASP   206      89.710  79.261  68.389  1.00  0.00           O  
ATOM   3193  OD2 ASP   206      88.055  80.453  68.946  1.00  0.00           O1-
ATOM   3194  H   ASP   206      88.267  82.730  66.401  1.00  0.00           H  
ATOM   3195  HA  ASP   206      88.400  82.794  69.310  1.00  0.00           H  
ATOM   3196  HB2 ASP   206      90.395  81.665  67.225  1.00  0.00           H  
ATOM   3197  HB3 ASP   206      90.689  81.785  69.007  1.00  0.00           H  
ATOM   3198  N   SER   207      89.950  84.949  67.475  1.00  0.00           N  
ATOM   3199  CA  SER   207      90.813  86.135  67.542  1.00  0.00           C  
ATOM   3200  C   SER   207      90.298  87.174  68.514  1.00  0.00           C  
ATOM   3201  O   SER   207      91.069  87.959  68.947  1.00  0.00           O  
ATOM   3202  CB  SER   207      90.923  86.700  66.083  1.00  0.00           C  
ATOM   3203  OG  SER   207      91.764  87.857  65.882  1.00  0.00           O  
ATOM   3204  H   SER   207      89.487  84.742  66.601  1.00  0.00           H  
ATOM   3205  HA  SER   207      91.845  85.880  67.785  1.00  0.00           H  
ATOM   3206  HB2 SER   207      91.307  85.873  65.486  1.00  0.00           H  
ATOM   3207  HB3 SER   207      89.891  86.943  65.830  1.00  0.00           H  
ATOM   3208  HG  SER   207      92.044  87.790  64.966  1.00  0.00           H  
ATOM   3209  N   ASP   208      89.039  87.152  68.928  1.00  0.00           N  
ATOM   3210  CA  ASP   208      88.430  88.040  69.986  1.00  0.00           C  
ATOM   3211  C   ASP   208      89.050  87.818  71.415  1.00  0.00           C  
ATOM   3212  O   ASP   208      88.960  88.627  72.349  1.00  0.00           O  
ATOM   3213  CB  ASP   208      86.968  87.827  69.946  1.00  0.00           C  
ATOM   3214  CG  ASP   208      86.216  89.064  70.470  1.00  0.00           C  
ATOM   3215  OD1 ASP   208      85.173  88.778  71.076  1.00  0.00           O  
ATOM   3216  OD2 ASP   208      86.740  90.198  70.508  1.00  0.00           O1-
ATOM   3217  H   ASP   208      88.411  86.502  68.479  1.00  0.00           H  
ATOM   3218  HA  ASP   208      88.766  89.016  69.637  1.00  0.00           H  
ATOM   3219  HB2 ASP   208      86.616  87.599  68.940  1.00  0.00           H  
ATOM   3220  HB3 ASP   208      86.714  87.002  70.612  1.00  0.00           H  
ATOM   3221  N   LYS   209      89.828  86.711  71.516  1.00  0.00           N  
ATOM   3222  CA  LYS   209      90.165  86.035  72.784  1.00  0.00           C  
ATOM   3223  C   LYS   209      91.607  85.827  73.037  1.00  0.00           C  
ATOM   3224  O   LYS   209      91.979  85.475  74.147  1.00  0.00           O  
ATOM   3225  CB  LYS   209      89.327  84.765  72.965  1.00  0.00           C  
ATOM   3226  CG  LYS   209      87.834  84.869  72.644  1.00  0.00           C  
ATOM   3227  CD  LYS   209      87.045  83.542  72.550  1.00  0.00           C  
ATOM   3228  CE  LYS   209      85.530  83.675  72.354  1.00  0.00           C  
ATOM   3229  NZ  LYS   209      85.135  84.480  71.194  1.00  0.00           N1+
ATOM   3230  H   LYS   209      90.028  86.327  70.603  1.00  0.00           H  
ATOM   3231  HA  LYS   209      89.883  86.656  73.634  1.00  0.00           H  
ATOM   3232  HB2 LYS   209      89.774  84.036  72.290  1.00  0.00           H  
ATOM   3233  HB3 LYS   209      89.469  84.385  73.976  1.00  0.00           H  
ATOM   3234  HG2 LYS   209      87.319  85.444  73.413  1.00  0.00           H  
ATOM   3235  HG3 LYS   209      87.712  85.351  71.673  1.00  0.00           H  
ATOM   3236  HD2 LYS   209      87.471  83.090  71.655  1.00  0.00           H  
ATOM   3237  HD3 LYS   209      87.273  82.914  73.411  1.00  0.00           H  
ATOM   3238  HE2 LYS   209      85.181  82.646  72.258  1.00  0.00           H  
ATOM   3239  HE3 LYS   209      85.125  84.184  73.228  1.00  0.00           H  
ATOM   3240  HZ1 LYS   209      84.146  84.301  71.101  1.00  0.00           H  
ATOM   3241  HZ2 LYS   209      85.155  85.480  71.332  1.00  0.00           H  
ATOM   3242  HZ3 LYS   209      85.543  84.202  70.313  1.00  0.00           H  
ATOM   3243  N   VAL   210      92.549  86.052  72.086  1.00  0.00           N  
ATOM   3244  CA  VAL   210      94.023  86.045  72.350  1.00  0.00           C  
ATOM   3245  C   VAL   210      94.614  87.192  71.677  1.00  0.00           C  
ATOM   3246  O   VAL   210      94.072  87.815  70.747  1.00  0.00           O  
ATOM   3247  CB  VAL   210      94.650  84.594  71.990  1.00  0.00           C  
ATOM   3248  CG1 VAL   210      94.145  83.446  72.889  1.00  0.00           C  
ATOM   3249  CG2 VAL   210      94.346  84.300  70.478  1.00  0.00           C  
ATOM   3250  H   VAL   210      92.316  86.394  71.164  1.00  0.00           H  
ATOM   3251  HA  VAL   210      94.182  86.213  73.415  1.00  0.00           H  
ATOM   3252  HB  VAL   210      95.728  84.594  72.154  1.00  0.00           H  
ATOM   3253 HG11 VAL   210      93.063  83.351  72.800  1.00  0.00           H  
ATOM   3254 HG12 VAL   210      94.587  82.479  72.651  1.00  0.00           H  
ATOM   3255 HG13 VAL   210      94.345  83.676  73.936  1.00  0.00           H  
ATOM   3256 HG21 VAL   210      94.709  83.347  70.093  1.00  0.00           H  
ATOM   3257 HG22 VAL   210      93.276  84.134  70.354  1.00  0.00           H  
ATOM   3258 HG23 VAL   210      94.647  85.119  69.824  1.00  0.00           H  
ATOM   3259  N   GLY   211      95.812  87.625  72.042  1.00  0.00           N  
ATOM   3260  CA  GLY   211      96.582  88.654  71.380  1.00  0.00           C  
ATOM   3261  C   GLY   211      98.087  88.293  71.330  1.00  0.00           C  
ATOM   3262  O   GLY   211      98.573  87.462  72.158  1.00  0.00           O  
ATOM   3263  H   GLY   211      96.137  87.224  72.910  1.00  0.00           H  
ATOM   3264  HA2 GLY   211      96.257  88.766  70.345  1.00  0.00           H  
ATOM   3265  HA3 GLY   211      96.501  89.547  71.999  1.00  0.00           H  
ATOM   3266  N   VAL   212      98.863  88.902  70.449  1.00  0.00           N  
ATOM   3267  CA  VAL   212     100.207  88.561  70.091  1.00  0.00           C  
ATOM   3268  C   VAL   212     101.171  89.674  69.863  1.00  0.00           C  
ATOM   3269  O   VAL   212     100.827  90.743  69.322  1.00  0.00           O  
ATOM   3270  CB  VAL   212     100.300  87.529  68.960  1.00  0.00           C  
ATOM   3271  CG1 VAL   212     101.732  87.075  68.714  1.00  0.00           C  
ATOM   3272  CG2 VAL   212      99.380  86.273  69.210  1.00  0.00           C  
ATOM   3273  H   VAL   212      98.489  89.751  70.051  1.00  0.00           H  
ATOM   3274  HA  VAL   212     100.577  88.054  70.982  1.00  0.00           H  
ATOM   3275  HB  VAL   212      99.844  88.091  68.144  1.00  0.00           H  
ATOM   3276 HG11 VAL   212     102.203  87.827  68.081  1.00  0.00           H  
ATOM   3277 HG12 VAL   212     102.264  86.956  69.658  1.00  0.00           H  
ATOM   3278 HG13 VAL   212     101.762  86.146  68.145  1.00  0.00           H  
ATOM   3279 HG21 VAL   212      98.328  86.554  69.240  1.00  0.00           H  
ATOM   3280 HG22 VAL   212      99.477  85.625  68.339  1.00  0.00           H  
ATOM   3281 HG23 VAL   212      99.717  85.802  70.133  1.00  0.00           H  
ATOM   3282  N   PHE   213     102.405  89.500  70.345  1.00  0.00           N  
ATOM   3283  CA  PHE   213     103.413  90.597  70.441  1.00  0.00           C  
ATOM   3284  C   PHE   213     104.690  90.144  69.810  1.00  0.00           C  
ATOM   3285  O   PHE   213     105.062  88.993  69.863  1.00  0.00           O  
ATOM   3286  CB  PHE   213     103.716  90.926  71.916  1.00  0.00           C  
ATOM   3287  CG  PHE   213     102.516  91.587  72.622  1.00  0.00           C  
ATOM   3288  CD1 PHE   213     102.341  93.012  72.517  1.00  0.00           C  
ATOM   3289  CD2 PHE   213     101.740  90.809  73.521  1.00  0.00           C  
ATOM   3290  CE1 PHE   213     101.405  93.626  73.323  1.00  0.00           C  
ATOM   3291  CE2 PHE   213     100.842  91.447  74.366  1.00  0.00           C  
ATOM   3292  CZ  PHE   213     100.710  92.852  74.281  1.00  0.00           C  
ATOM   3293  H   PHE   213     102.661  88.609  70.747  1.00  0.00           H  
ATOM   3294  HA  PHE   213     103.031  91.517  70.001  1.00  0.00           H  
ATOM   3295  HB2 PHE   213     103.871  89.966  72.409  1.00  0.00           H  
ATOM   3296  HB3 PHE   213     104.635  91.501  72.029  1.00  0.00           H  
ATOM   3297  HD1 PHE   213     103.030  93.572  71.903  1.00  0.00           H  
ATOM   3298  HD2 PHE   213     101.809  89.735  73.443  1.00  0.00           H  
ATOM   3299  HE1 PHE   213     101.349  94.704  73.376  1.00  0.00           H  
ATOM   3300  HE2 PHE   213     100.306  90.932  75.149  1.00  0.00           H  
ATOM   3301  HZ  PHE   213     100.132  93.329  75.059  1.00  0.00           H  
ATOM   3302  N   TYR   214     105.545  91.100  69.423  1.00  0.00           N  
ATOM   3303  CA  TYR   214     106.936  90.994  68.930  1.00  0.00           C  
ATOM   3304  C   TYR   214     107.890  92.236  69.159  1.00  0.00           C  
ATOM   3305  O   TYR   214     107.419  93.389  69.121  1.00  0.00           O  
ATOM   3306  CB  TYR   214     106.859  90.732  67.409  1.00  0.00           C  
ATOM   3307  CG  TYR   214     108.213  90.357  66.725  1.00  0.00           C  
ATOM   3308  CD1 TYR   214     108.719  89.082  66.725  1.00  0.00           C  
ATOM   3309  CD2 TYR   214     108.898  91.335  65.960  1.00  0.00           C  
ATOM   3310  CE1 TYR   214     109.908  88.731  66.065  1.00  0.00           C  
ATOM   3311  CE2 TYR   214     110.074  91.070  65.298  1.00  0.00           C  
ATOM   3312  CZ  TYR   214     110.614  89.755  65.390  1.00  0.00           C  
ATOM   3313  OH  TYR   214     111.738  89.524  64.718  1.00  0.00           O  
ATOM   3314  H   TYR   214     105.161  92.035  69.422  1.00  0.00           H  
ATOM   3315  HA  TYR   214     107.377  90.097  69.365  1.00  0.00           H  
ATOM   3316  HB2 TYR   214     106.106  90.017  67.077  1.00  0.00           H  
ATOM   3317  HB3 TYR   214     106.524  91.631  66.891  1.00  0.00           H  
ATOM   3318  HD1 TYR   214     108.080  88.377  67.235  1.00  0.00           H  
ATOM   3319  HD2 TYR   214     108.534  92.352  65.951  1.00  0.00           H  
ATOM   3320  HE1 TYR   214     110.307  87.730  66.131  1.00  0.00           H  
ATOM   3321  HE2 TYR   214     110.375  91.769  64.532  1.00  0.00           H  
ATOM   3322  HH  TYR   214     111.645  89.999  63.889  1.00  0.00           H  
ATOM   3323  N   VAL   215     109.179  91.911  69.506  1.00  0.00           N  
ATOM   3324  CA  VAL   215     110.202  92.891  69.919  1.00  0.00           C  
ATOM   3325  C   VAL   215     110.404  93.896  68.816  1.00  0.00           C  
ATOM   3326  O   VAL   215     110.338  93.637  67.633  1.00  0.00           O  
ATOM   3327  CB  VAL   215     111.432  92.089  70.374  1.00  0.00           C  
ATOM   3328  CG1 VAL   215     112.097  91.526  69.167  1.00  0.00           C  
ATOM   3329  CG2 VAL   215     112.428  93.024  71.177  1.00  0.00           C  
ATOM   3330  H   VAL   215     109.444  90.944  69.387  1.00  0.00           H  
ATOM   3331  HA  VAL   215     109.928  93.460  70.806  1.00  0.00           H  
ATOM   3332  HB  VAL   215     111.207  91.216  70.986  1.00  0.00           H  
ATOM   3333 HG11 VAL   215     112.815  90.766  69.477  1.00  0.00           H  
ATOM   3334 HG12 VAL   215     111.419  90.935  68.551  1.00  0.00           H  
ATOM   3335 HG13 VAL   215     112.696  92.261  68.629  1.00  0.00           H  
ATOM   3336 HG21 VAL   215     113.385  92.539  71.365  1.00  0.00           H  
ATOM   3337 HG22 VAL   215     112.490  93.977  70.652  1.00  0.00           H  
ATOM   3338 HG23 VAL   215     111.913  93.215  72.119  1.00  0.00           H  
ATOM   3339  N   GLU   216     110.614  95.239  69.143  1.00  0.00           N  
ATOM   3340  CA  GLU   216     111.002  96.335  68.192  1.00  0.00           C  
ATOM   3341  C   GLU   216     112.171  95.974  67.199  1.00  0.00           C  
ATOM   3342  O   GLU   216     112.054  96.203  65.996  1.00  0.00           O  
ATOM   3343  CB  GLU   216     111.288  97.702  68.921  1.00  0.00           C  
ATOM   3344  CG  GLU   216     112.490  97.645  69.801  1.00  0.00           C  
ATOM   3345  CD  GLU   216     112.741  98.841  70.630  1.00  0.00           C  
ATOM   3346  OE1 GLU   216     112.779 100.034  70.259  1.00  0.00           O  
ATOM   3347  OE2 GLU   216     112.867  98.623  71.890  1.00  0.00           O1-
ATOM   3348  H   GLU   216     110.472  95.429  70.125  1.00  0.00           H  
ATOM   3349  HA  GLU   216     110.149  96.376  67.515  1.00  0.00           H  
ATOM   3350  HB2 GLU   216     111.379  98.464  68.147  1.00  0.00           H  
ATOM   3351  HB3 GLU   216     110.438  97.994  69.538  1.00  0.00           H  
ATOM   3352  HG2 GLU   216     112.421  96.797  70.484  1.00  0.00           H  
ATOM   3353  HG3 GLU   216     113.360  97.455  69.172  1.00  0.00           H  
ATOM   3354  N   ASN   217     113.265  95.471  67.703  1.00  0.00           N  
ATOM   3355  CA  ASN   217     114.520  95.022  67.104  1.00  0.00           C  
ATOM   3356  C   ASN   217     114.899  93.619  67.622  1.00  0.00           C  
ATOM   3357  O   ASN   217     115.207  93.559  68.839  1.00  0.00           O  
ATOM   3358  CB  ASN   217     115.624  96.065  67.373  1.00  0.00           C  
ATOM   3359  CG  ASN   217     117.033  95.737  66.783  1.00  0.00           C  
ATOM   3360  ND2 ASN   217     117.997  96.362  67.337  1.00  0.00           N  
ATOM   3361  OD1 ASN   217     117.058  94.963  65.865  1.00  0.00           O  
ATOM   3362  H   ASN   217     113.199  95.248  68.686  1.00  0.00           H  
ATOM   3363  HA  ASN   217     114.285  94.935  66.044  1.00  0.00           H  
ATOM   3364  HB2 ASN   217     115.261  97.034  67.032  1.00  0.00           H  
ATOM   3365  HB3 ASN   217     115.790  96.219  68.439  1.00  0.00           H  
ATOM   3366 HD21 ASN   217     118.959  96.277  67.039  1.00  0.00           H  
ATOM   3367 HD22 ASN   217     117.783  96.970  68.114  1.00  0.00           H  
ATOM   3368  N   PRO   218     114.951  92.601  66.761  1.00  0.00           N  
ATOM   3369  CA  PRO   218     115.314  91.182  67.180  1.00  0.00           C  
ATOM   3370  C   PRO   218     116.568  91.194  68.088  1.00  0.00           C  
ATOM   3371  O   PRO   218     117.519  91.899  67.831  1.00  0.00           O  
ATOM   3372  CB  PRO   218     115.388  90.412  65.816  1.00  0.00           C  
ATOM   3373  CG  PRO   218     115.638  91.493  64.853  1.00  0.00           C  
ATOM   3374  CD  PRO   218     114.829  92.664  65.257  1.00  0.00           C  
ATOM   3375  HA  PRO   218     114.488  90.878  67.823  1.00  0.00           H  
ATOM   3376  HB2 PRO   218     116.135  89.619  65.803  1.00  0.00           H  
ATOM   3377  HB3 PRO   218     114.401  89.962  65.711  1.00  0.00           H  
ATOM   3378  HG2 PRO   218     116.663  91.855  64.923  1.00  0.00           H  
ATOM   3379  HG3 PRO   218     115.292  91.133  63.884  1.00  0.00           H  
ATOM   3380  HD2 PRO   218     115.135  93.600  64.790  1.00  0.00           H  
ATOM   3381  HD3 PRO   218     113.793  92.448  64.997  1.00  0.00           H  
ATOM   3382  N   ALA   219     116.484  90.416  69.145  1.00  0.00           N  
ATOM   3383  CA  ALA   219     117.464  90.054  70.100  1.00  0.00           C  
ATOM   3384  C   ALA   219     118.206  91.286  70.747  1.00  0.00           C  
ATOM   3385  O   ALA   219     119.145  91.034  71.498  1.00  0.00           O  
ATOM   3386  CB  ALA   219     118.413  88.932  69.600  1.00  0.00           C  
ATOM   3387  H   ALA   219     115.569  90.005  69.263  1.00  0.00           H  
ATOM   3388  HA  ALA   219     117.055  89.512  70.952  1.00  0.00           H  
ATOM   3389  HB1 ALA   219     118.885  89.230  68.664  1.00  0.00           H  
ATOM   3390  HB2 ALA   219     119.190  88.639  70.306  1.00  0.00           H  
ATOM   3391  HB3 ALA   219     117.816  88.044  69.391  1.00  0.00           H  
ATOM   3392  N   ALA   220     117.792  92.489  70.593  1.00  0.00           N  
ATOM   3393  CA  ALA   220     118.420  93.715  71.083  1.00  0.00           C  
ATOM   3394  C   ALA   220     117.409  94.795  71.609  1.00  0.00           C  
ATOM   3395  O   ALA   220     117.791  95.711  72.266  1.00  0.00           O  
ATOM   3396  CB  ALA   220     119.195  94.257  69.854  1.00  0.00           C  
ATOM   3397  H   ALA   220     117.207  92.663  69.788  1.00  0.00           H  
ATOM   3398  HA  ALA   220     119.213  93.609  71.823  1.00  0.00           H  
ATOM   3399  HB1 ALA   220     119.743  93.409  69.442  1.00  0.00           H  
ATOM   3400  HB2 ALA   220     118.478  94.509  69.073  1.00  0.00           H  
ATOM   3401  HB3 ALA   220     119.764  95.133  70.166  1.00  0.00           H  
ATOM   3402  N   GLY   221     116.142  94.685  71.147  1.00  0.00           N  
ATOM   3403  CA  GLY   221     115.011  95.578  71.576  1.00  0.00           C  
ATOM   3404  C   GLY   221     114.488  95.441  73.009  1.00  0.00           C  
ATOM   3405  O   GLY   221     114.776  94.520  73.714  1.00  0.00           O  
ATOM   3406  H   GLY   221     115.925  93.982  70.454  1.00  0.00           H  
ATOM   3407  HA2 GLY   221     115.429  96.582  71.501  1.00  0.00           H  
ATOM   3408  HA3 GLY   221     114.174  95.554  70.878  1.00  0.00           H  
ATOM   3409  N   GLN   222     113.687  96.413  73.414  1.00  0.00           N  
ATOM   3410  CA  GLN   222     113.126  96.477  74.769  1.00  0.00           C  
ATOM   3411  C   GLN   222     111.569  96.736  74.766  1.00  0.00           C  
ATOM   3412  O   GLN   222     111.015  96.868  75.814  1.00  0.00           O  
ATOM   3413  CB  GLN   222     113.777  97.636  75.543  1.00  0.00           C  
ATOM   3414  CG  GLN   222     115.384  97.481  75.556  1.00  0.00           C  
ATOM   3415  CD  GLN   222     115.908  98.332  76.622  1.00  0.00           C  
ATOM   3416  NE2 GLN   222     115.614  98.033  77.860  1.00  0.00           N  
ATOM   3417  OE1 GLN   222     116.530  99.314  76.277  1.00  0.00           O  
ATOM   3418  H   GLN   222     113.591  97.204  72.793  1.00  0.00           H  
ATOM   3419  HA  GLN   222     113.301  95.536  75.291  1.00  0.00           H  
ATOM   3420  HB2 GLN   222     113.571  98.603  75.083  1.00  0.00           H  
ATOM   3421  HB3 GLN   222     113.440  97.712  76.576  1.00  0.00           H  
ATOM   3422  HG2 GLN   222     115.598  96.444  75.815  1.00  0.00           H  
ATOM   3423  HG3 GLN   222     115.883  97.747  74.624  1.00  0.00           H  
ATOM   3424 HE21 GLN   222     115.728  98.732  78.580  1.00  0.00           H  
ATOM   3425 HE22 GLN   222     115.057  97.198  77.977  1.00  0.00           H  
ATOM   3426  N   ARG   223     110.989  97.050  73.616  1.00  0.00           N  
ATOM   3427  CA  ARG   223     109.585  97.574  73.343  1.00  0.00           C  
ATOM   3428  C   ARG   223     108.925  96.680  72.323  1.00  0.00           C  
ATOM   3429  O   ARG   223     109.753  95.980  71.656  1.00  0.00           O  
ATOM   3430  CB  ARG   223     109.689  99.111  72.984  1.00  0.00           C  
ATOM   3431  CG  ARG   223     110.011 100.063  74.103  1.00  0.00           C  
ATOM   3432  CD  ARG   223     110.372 101.462  73.581  1.00  0.00           C  
ATOM   3433  NE  ARG   223     111.707 101.496  72.848  1.00  0.00           N  
ATOM   3434  CZ  ARG   223     112.371 102.621  72.535  1.00  0.00           C  
ATOM   3435  NH1 ARG   223     112.036 103.863  73.013  1.00  0.00           N1+
ATOM   3436  NH2 ARG   223     113.287 102.476  71.602  1.00  0.00           N  
ATOM   3437  H   ARG   223     111.488  96.994  72.740  1.00  0.00           H  
ATOM   3438  HA  ARG   223     108.963  97.418  74.224  1.00  0.00           H  
ATOM   3439  HB2 ARG   223     110.446  99.080  72.200  1.00  0.00           H  
ATOM   3440  HB3 ARG   223     108.786  99.401  72.447  1.00  0.00           H  
ATOM   3441  HG2 ARG   223     109.140 100.177  74.749  1.00  0.00           H  
ATOM   3442  HG3 ARG   223     110.919  99.804  74.648  1.00  0.00           H  
ATOM   3443  HD2 ARG   223     109.629 101.855  72.886  1.00  0.00           H  
ATOM   3444  HD3 ARG   223     110.297 102.224  74.357  1.00  0.00           H  
ATOM   3445  HE  ARG   223     112.158 100.613  72.659  1.00  0.00           H  
ATOM   3446 HH11 ARG   223     111.435 103.929  73.822  1.00  0.00           H  
ATOM   3447 HH12 ARG   223     112.514 104.701  72.715  1.00  0.00           H  
ATOM   3448 HH21 ARG   223     113.293 101.576  71.145  1.00  0.00           H  
ATOM   3449 HH22 ARG   223     113.902 103.185  71.227  1.00  0.00           H  
ATOM   3450  N   TYR   224     107.596  96.661  72.325  1.00  0.00           N  
ATOM   3451  CA  TYR   224     106.932  95.536  71.678  1.00  0.00           C  
ATOM   3452  C   TYR   224     105.655  96.044  70.845  1.00  0.00           C  
ATOM   3453  O   TYR   224     104.749  96.518  71.436  1.00  0.00           O  
ATOM   3454  CB  TYR   224     106.456  94.569  72.787  1.00  0.00           C  
ATOM   3455  CG  TYR   224     107.617  93.748  73.332  1.00  0.00           C  
ATOM   3456  CD1 TYR   224     107.952  92.541  72.700  1.00  0.00           C  
ATOM   3457  CD2 TYR   224     108.392  94.139  74.412  1.00  0.00           C  
ATOM   3458  CE1 TYR   224     109.097  91.852  72.961  1.00  0.00           C  
ATOM   3459  CE2 TYR   224     109.535  93.452  74.800  1.00  0.00           C  
ATOM   3460  CZ  TYR   224     109.867  92.283  74.028  1.00  0.00           C  
ATOM   3461  OH  TYR   224     110.979  91.581  74.361  1.00  0.00           O  
ATOM   3462  H   TYR   224     107.146  97.398  72.849  1.00  0.00           H  
ATOM   3463  HA  TYR   224     107.593  95.003  70.994  1.00  0.00           H  
ATOM   3464  HB2 TYR   224     105.920  95.151  73.537  1.00  0.00           H  
ATOM   3465  HB3 TYR   224     105.700  93.874  72.420  1.00  0.00           H  
ATOM   3466  HD1 TYR   224     107.147  92.258  72.038  1.00  0.00           H  
ATOM   3467  HD2 TYR   224     108.121  95.021  74.972  1.00  0.00           H  
ATOM   3468  HE1 TYR   224     109.298  90.906  72.480  1.00  0.00           H  
ATOM   3469  HE2 TYR   224     110.231  93.782  75.557  1.00  0.00           H  
ATOM   3470  HH  TYR   224     111.229  90.815  73.840  1.00  0.00           H  
ATOM   3471  N   ILE   225     105.647  95.842  69.484  1.00  0.00           N  
ATOM   3472  CA  ILE   225     104.333  95.953  68.751  1.00  0.00           C  
ATOM   3473  C   ILE   225     103.354  94.728  68.929  1.00  0.00           C  
ATOM   3474  O   ILE   225     103.793  93.630  69.218  1.00  0.00           O  
ATOM   3475  CB  ILE   225     104.627  96.268  67.268  1.00  0.00           C  
ATOM   3476  CG1 ILE   225     105.415  95.088  66.631  1.00  0.00           C  
ATOM   3477  CG2 ILE   225     105.227  97.668  67.143  1.00  0.00           C  
ATOM   3478  CD1 ILE   225     105.319  95.201  65.113  1.00  0.00           C  
ATOM   3479  H   ILE   225     106.303  95.188  69.081  1.00  0.00           H  
ATOM   3480  HA  ILE   225     103.881  96.816  69.238  1.00  0.00           H  
ATOM   3481  HB  ILE   225     103.731  96.410  66.665  1.00  0.00           H  
ATOM   3482 HG12 ILE   225     106.446  95.154  66.977  1.00  0.00           H  
ATOM   3483 HG13 ILE   225     105.022  94.111  66.914  1.00  0.00           H  
ATOM   3484 HG21 ILE   225     105.533  97.725  66.099  1.00  0.00           H  
ATOM   3485 HG22 ILE   225     104.556  98.495  67.372  1.00  0.00           H  
ATOM   3486 HG23 ILE   225     106.161  97.652  67.706  1.00  0.00           H  
ATOM   3487 HD11 ILE   225     106.031  94.549  64.607  1.00  0.00           H  
ATOM   3488 HD12 ILE   225     104.360  94.790  64.797  1.00  0.00           H  
ATOM   3489 HD13 ILE   225     105.345  96.231  64.758  1.00  0.00           H  
ATOM   3490  N   HIE   226     102.096  94.962  68.585  1.00  0.00           N  
ATOM   3491  CA  HIE   226     101.062  93.978  68.459  1.00  0.00           C  
ATOM   3492  C   HIE   226     101.038  93.418  67.006  1.00  0.00           C  
ATOM   3493  O   HIE   226     101.287  94.220  66.052  1.00  0.00           O  
ATOM   3494  CB  HIE   226      99.732  94.559  68.929  1.00  0.00           C  
ATOM   3495  CG  HIE   226      98.410  93.769  68.525  1.00  0.00           C  
ATOM   3496  CD2 HIE   226      97.619  94.108  67.502  1.00  0.00           C  
ATOM   3497  ND1 HIE   226      98.000  92.505  68.963  1.00  0.00           N  
ATOM   3498  CE1 HIE   226      97.036  92.118  68.077  1.00  0.00           C  
ATOM   3499  NE2 HIE   226      96.695  93.112  67.321  1.00  0.00           N  
ATOM   3500  H   HIE   226     101.893  95.934  68.400  1.00  0.00           H  
ATOM   3501  HA  HIE   226     101.360  93.130  69.075  1.00  0.00           H  
ATOM   3502  HB2 HIE   226      99.591  94.645  70.006  1.00  0.00           H  
ATOM   3503  HB3 HIE   226      99.532  95.536  68.489  1.00  0.00           H  
ATOM   3504  HD2 HIE   226      97.648  94.987  66.874  1.00  0.00           H  
ATOM   3505  HE1 HIE   226      96.486  91.192  68.152  1.00  0.00           H  
ATOM   3506  HE2 HIE   226      95.886  93.207  66.723  1.00  0.00           H  
ATOM   3507  N   ILE   227     100.550  92.245  66.850  1.00  0.00           N  
ATOM   3508  CA  ILE   227     100.664  91.401  65.647  1.00  0.00           C  
ATOM   3509  C   ILE   227      99.267  90.981  65.260  1.00  0.00           C  
ATOM   3510  O   ILE   227      98.707  91.529  64.342  1.00  0.00           O  
ATOM   3511  CB  ILE   227     101.701  90.277  65.817  1.00  0.00           C  
ATOM   3512  CG1 ILE   227     103.142  90.771  66.268  1.00  0.00           C  
ATOM   3513  CG2 ILE   227     101.843  89.259  64.612  1.00  0.00           C  
ATOM   3514  CD1 ILE   227     103.856  91.738  65.315  1.00  0.00           C  
ATOM   3515  H   ILE   227     100.394  91.750  67.716  1.00  0.00           H  
ATOM   3516  HA  ILE   227     100.972  92.086  64.857  1.00  0.00           H  
ATOM   3517  HB  ILE   227     101.301  89.606  66.576  1.00  0.00           H  
ATOM   3518 HG12 ILE   227     102.963  91.158  67.271  1.00  0.00           H  
ATOM   3519 HG13 ILE   227     103.739  89.864  66.367  1.00  0.00           H  
ATOM   3520 HG21 ILE   227     102.238  89.837  63.776  1.00  0.00           H  
ATOM   3521 HG22 ILE   227     102.557  88.521  64.980  1.00  0.00           H  
ATOM   3522 HG23 ILE   227     100.952  88.762  64.228  1.00  0.00           H  
ATOM   3523 HD11 ILE   227     103.677  92.798  65.494  1.00  0.00           H  
ATOM   3524 HD12 ILE   227     104.904  91.679  65.607  1.00  0.00           H  
ATOM   3525 HD13 ILE   227     103.668  91.494  64.270  1.00  0.00           H  
ATOM   3526  N   LEU   228      98.684  89.966  65.989  1.00  0.00           N  
ATOM   3527  CA  LEU   228      97.579  89.136  65.535  1.00  0.00           C  
ATOM   3528  C   LEU   228      96.826  88.656  66.738  1.00  0.00           C  
ATOM   3529  O   LEU   228      97.283  88.556  67.827  1.00  0.00           O  
ATOM   3530  CB  LEU   228      98.253  88.110  64.702  1.00  0.00           C  
ATOM   3531  CG  LEU   228      97.295  87.016  64.190  1.00  0.00           C  
ATOM   3532  CD1 LEU   228      96.354  87.377  63.019  1.00  0.00           C  
ATOM   3533  CD2 LEU   228      98.348  85.902  63.776  1.00  0.00           C  
ATOM   3534  H   LEU   228      99.041  89.665  66.885  1.00  0.00           H  
ATOM   3535  HA  LEU   228      96.926  89.684  64.856  1.00  0.00           H  
ATOM   3536  HB2 LEU   228      98.805  88.462  63.831  1.00  0.00           H  
ATOM   3537  HB3 LEU   228      98.883  87.620  65.445  1.00  0.00           H  
ATOM   3538  HG  LEU   228      96.668  86.576  64.966  1.00  0.00           H  
ATOM   3539 HD11 LEU   228      96.686  88.304  62.551  1.00  0.00           H  
ATOM   3540 HD12 LEU   228      96.262  86.585  62.276  1.00  0.00           H  
ATOM   3541 HD13 LEU   228      95.337  87.453  63.402  1.00  0.00           H  
ATOM   3542 HD21 LEU   228      99.038  86.264  63.014  1.00  0.00           H  
ATOM   3543 HD22 LEU   228      99.022  85.522  64.543  1.00  0.00           H  
ATOM   3544 HD23 LEU   228      97.814  85.066  63.323  1.00  0.00           H  
ATOM   3545  N   GLY   229      95.532  88.427  66.458  1.00  0.00           N  
ATOM   3546  CA  GLY   229      94.539  88.318  67.456  1.00  0.00           C  
ATOM   3547  C   GLY   229      93.800  89.597  67.483  1.00  0.00           C  
ATOM   3548  O   GLY   229      93.794  90.388  66.500  1.00  0.00           O  
ATOM   3549  H   GLY   229      95.145  88.674  65.559  1.00  0.00           H  
ATOM   3550  HA2 GLY   229      93.919  87.437  67.288  1.00  0.00           H  
ATOM   3551  HA3 GLY   229      94.974  88.182  68.446  1.00  0.00           H  
ATOM   3552  N   ARG   230      93.036  89.899  68.580  1.00  0.00           N  
ATOM   3553  CA  ARG   230      92.249  91.175  68.889  1.00  0.00           C  
ATOM   3554  C   ARG   230      91.421  91.626  67.671  1.00  0.00           C  
ATOM   3555  O   ARG   230      91.479  92.823  67.308  1.00  0.00           O  
ATOM   3556  CB  ARG   230      93.248  92.273  69.297  1.00  0.00           C  
ATOM   3557  CG  ARG   230      94.074  91.798  70.457  1.00  0.00           C  
ATOM   3558  CD  ARG   230      94.929  92.923  71.032  1.00  0.00           C  
ATOM   3559  NE  ARG   230      95.935  92.328  71.969  1.00  0.00           N  
ATOM   3560  CZ  ARG   230      95.864  92.316  73.323  1.00  0.00           C  
ATOM   3561  NH1 ARG   230      94.767  92.568  73.985  1.00  0.00           N1+
ATOM   3562  NH2 ARG   230      96.920  91.989  73.949  1.00  0.00           N  
ATOM   3563  H   ARG   230      93.044  89.186  69.295  1.00  0.00           H  
ATOM   3564  HA  ARG   230      91.590  90.946  69.727  1.00  0.00           H  
ATOM   3565  HB2 ARG   230      94.002  92.498  68.542  1.00  0.00           H  
ATOM   3566  HB3 ARG   230      92.674  93.183  69.473  1.00  0.00           H  
ATOM   3567  HG2 ARG   230      93.480  91.404  71.282  1.00  0.00           H  
ATOM   3568  HG3 ARG   230      94.750  91.018  70.109  1.00  0.00           H  
ATOM   3569  HD2 ARG   230      95.377  93.446  70.188  1.00  0.00           H  
ATOM   3570  HD3 ARG   230      94.283  93.649  71.524  1.00  0.00           H  
ATOM   3571  HE  ARG   230      96.890  92.202  71.666  1.00  0.00           H  
ATOM   3572 HH11 ARG   230      93.982  92.925  73.460  1.00  0.00           H  
ATOM   3573 HH12 ARG   230      94.736  92.651  74.991  1.00  0.00           H  
ATOM   3574 HH21 ARG   230      97.791  91.782  73.482  1.00  0.00           H  
ATOM   3575 HH22 ARG   230      96.890  91.823  74.945  1.00  0.00           H  
ATOM   3576  N   ARG   231      90.631  90.733  67.050  1.00  0.00           N  
ATOM   3577  CA  ARG   231      89.772  90.858  65.898  1.00  0.00           C  
ATOM   3578  C   ARG   231      90.487  91.129  64.495  1.00  0.00           C  
ATOM   3579  O   ARG   231      89.934  91.764  63.611  1.00  0.00           O  
ATOM   3580  CB  ARG   231      88.559  91.760  66.185  1.00  0.00           C  
ATOM   3581  CG  ARG   231      87.608  91.260  67.295  1.00  0.00           C  
ATOM   3582  CD  ARG   231      86.384  92.252  67.520  1.00  0.00           C  
ATOM   3583  NE  ARG   231      85.485  91.757  68.598  1.00  0.00           N  
ATOM   3584  CZ  ARG   231      84.242  91.273  68.431  1.00  0.00           C  
ATOM   3585  NH1 ARG   231      83.634  91.557  67.411  1.00  0.00           N1+
ATOM   3586  NH2 ARG   231      83.694  90.578  69.356  1.00  0.00           N  
ATOM   3587  H   ARG   231      90.682  89.835  67.510  1.00  0.00           H  
ATOM   3588  HA  ARG   231      89.331  89.884  65.689  1.00  0.00           H  
ATOM   3589  HB2 ARG   231      88.870  92.793  66.342  1.00  0.00           H  
ATOM   3590  HB3 ARG   231      88.024  91.916  65.248  1.00  0.00           H  
ATOM   3591  HG2 ARG   231      87.358  90.213  67.125  1.00  0.00           H  
ATOM   3592  HG3 ARG   231      88.303  91.360  68.129  1.00  0.00           H  
ATOM   3593  HD2 ARG   231      86.727  93.252  67.786  1.00  0.00           H  
ATOM   3594  HD3 ARG   231      85.803  92.407  66.611  1.00  0.00           H  
ATOM   3595  HE  ARG   231      85.848  91.626  69.532  1.00  0.00           H  
ATOM   3596 HH11 ARG   231      84.068  92.163  66.728  1.00  0.00           H  
ATOM   3597 HH12 ARG   231      82.722  91.225  67.134  1.00  0.00           H  
ATOM   3598 HH21 ARG   231      84.206  90.217  70.148  1.00  0.00           H  
ATOM   3599 HH22 ARG   231      82.784  90.169  69.196  1.00  0.00           H  
ATOM   3600  N   LYS   232      91.736  90.600  64.359  1.00  0.00           N  
ATOM   3601  CA  LYS   232      92.490  90.483  63.074  1.00  0.00           C  
ATOM   3602  C   LYS   232      92.537  89.058  62.523  1.00  0.00           C  
ATOM   3603  O   LYS   232      92.555  88.138  63.331  1.00  0.00           O  
ATOM   3604  CB  LYS   232      93.912  90.997  63.372  1.00  0.00           C  
ATOM   3605  CG  LYS   232      94.687  91.271  62.020  1.00  0.00           C  
ATOM   3606  CD  LYS   232      96.086  91.824  62.406  1.00  0.00           C  
ATOM   3607  CE  LYS   232      95.937  93.212  63.090  1.00  0.00           C  
ATOM   3608  NZ  LYS   232      95.659  94.264  62.182  1.00  0.00           N1+
ATOM   3609  H   LYS   232      92.147  90.309  65.234  1.00  0.00           H  
ATOM   3610  HA  LYS   232      92.013  91.142  62.349  1.00  0.00           H  
ATOM   3611  HB2 LYS   232      93.724  91.934  63.895  1.00  0.00           H  
ATOM   3612  HB3 LYS   232      94.428  90.365  64.095  1.00  0.00           H  
ATOM   3613  HG2 LYS   232      95.036  90.347  61.559  1.00  0.00           H  
ATOM   3614  HG3 LYS   232      94.226  91.943  61.296  1.00  0.00           H  
ATOM   3615  HD2 LYS   232      96.590  91.106  63.053  1.00  0.00           H  
ATOM   3616  HD3 LYS   232      96.712  91.915  61.519  1.00  0.00           H  
ATOM   3617  HE2 LYS   232      95.147  93.189  63.840  1.00  0.00           H  
ATOM   3618  HE3 LYS   232      96.871  93.439  63.603  1.00  0.00           H  
ATOM   3619  HZ1 LYS   232      95.892  95.148  62.611  1.00  0.00           H  
ATOM   3620  HZ2 LYS   232      96.151  94.355  61.304  1.00  0.00           H  
ATOM   3621  HZ3 LYS   232      94.706  94.255  61.847  1.00  0.00           H  
ATOM   3622  N   LEU   233      92.542  88.788  61.192  1.00  0.00           N  
ATOM   3623  CA  LEU   233      92.596  87.444  60.656  1.00  0.00           C  
ATOM   3624  C   LEU   233      94.037  86.875  60.442  1.00  0.00           C  
ATOM   3625  O   LEU   233      94.303  85.740  60.784  1.00  0.00           O  
ATOM   3626  CB  LEU   233      91.851  87.386  59.219  1.00  0.00           C  
ATOM   3627  CG  LEU   233      90.348  87.503  59.276  1.00  0.00           C  
ATOM   3628  CD1 LEU   233      89.779  88.807  59.739  1.00  0.00           C  
ATOM   3629  CD2 LEU   233      89.739  87.160  57.857  1.00  0.00           C  
ATOM   3630  H   LEU   233      92.554  89.516  60.492  1.00  0.00           H  
ATOM   3631  HA  LEU   233      92.135  86.870  61.459  1.00  0.00           H  
ATOM   3632  HB2 LEU   233      92.295  88.165  58.598  1.00  0.00           H  
ATOM   3633  HB3 LEU   233      92.046  86.377  58.856  1.00  0.00           H  
ATOM   3634  HG  LEU   233      90.086  86.745  60.014  1.00  0.00           H  
ATOM   3635 HD11 LEU   233      88.725  88.552  59.624  1.00  0.00           H  
ATOM   3636 HD12 LEU   233      89.914  89.065  60.789  1.00  0.00           H  
ATOM   3637 HD13 LEU   233      90.004  89.675  59.119  1.00  0.00           H  
ATOM   3638 HD21 LEU   233      89.677  87.957  57.117  1.00  0.00           H  
ATOM   3639 HD22 LEU   233      90.379  86.460  57.319  1.00  0.00           H  
ATOM   3640 HD23 LEU   233      88.755  86.721  58.021  1.00  0.00           H  
ATOM   3641  N   TYR   234      94.955  87.661  59.908  1.00  0.00           N  
ATOM   3642  CA  TYR   234      96.216  87.153  59.497  1.00  0.00           C  
ATOM   3643  C   TYR   234      97.295  88.326  59.636  1.00  0.00           C  
ATOM   3644  O   TYR   234      96.854  89.475  59.655  1.00  0.00           O  
ATOM   3645  CB  TYR   234      96.115  86.698  58.066  1.00  0.00           C  
ATOM   3646  CG  TYR   234      96.006  87.587  56.896  1.00  0.00           C  
ATOM   3647  CD1 TYR   234      94.763  87.726  56.160  1.00  0.00           C  
ATOM   3648  CD2 TYR   234      97.073  88.334  56.395  1.00  0.00           C  
ATOM   3649  CE1 TYR   234      94.723  88.510  54.945  1.00  0.00           C  
ATOM   3650  CE2 TYR   234      97.080  88.991  55.199  1.00  0.00           C  
ATOM   3651  CZ  TYR   234      95.901  89.097  54.444  1.00  0.00           C  
ATOM   3652  OH  TYR   234      95.934  89.733  53.272  1.00  0.00           O  
ATOM   3653  H   TYR   234      94.721  88.505  59.406  1.00  0.00           H  
ATOM   3654  HA  TYR   234      96.446  86.288  60.119  1.00  0.00           H  
ATOM   3655  HB2 TYR   234      96.833  85.897  57.890  1.00  0.00           H  
ATOM   3656  HB3 TYR   234      95.235  86.055  58.096  1.00  0.00           H  
ATOM   3657  HD1 TYR   234      93.857  87.316  56.579  1.00  0.00           H  
ATOM   3658  HD2 TYR   234      98.052  88.138  56.807  1.00  0.00           H  
ATOM   3659  HE1 TYR   234      93.792  88.559  54.400  1.00  0.00           H  
ATOM   3660  HE2 TYR   234      97.941  89.535  54.839  1.00  0.00           H  
ATOM   3661  HH  TYR   234      96.576  90.447  53.299  1.00  0.00           H  
ATOM   3662  N   HIE   235      98.530  87.876  59.817  1.00  0.00           N  
ATOM   3663  CA  HIE   235      99.706  88.778  59.726  1.00  0.00           C  
ATOM   3664  C   HIE   235     100.754  88.294  58.748  1.00  0.00           C  
ATOM   3665  O   HIE   235     101.076  87.076  58.827  1.00  0.00           O  
ATOM   3666  CB  HIE   235     100.128  89.042  61.159  1.00  0.00           C  
ATOM   3667  CG  HIE   235     101.523  89.658  61.201  1.00  0.00           C  
ATOM   3668  CD2 HIE   235     102.629  88.889  61.117  1.00  0.00           C  
ATOM   3669  ND1 HIE   235     101.814  90.963  61.312  1.00  0.00           N  
ATOM   3670  CE1 HIE   235     103.157  91.039  61.287  1.00  0.00           C  
ATOM   3671  NE2 HIE   235     103.639  89.811  61.273  1.00  0.00           N  
ATOM   3672  H   HIE   235      98.721  86.899  59.989  1.00  0.00           H  
ATOM   3673  HA  HIE   235      99.282  89.685  59.296  1.00  0.00           H  
ATOM   3674  HB2 HIE   235      99.395  89.703  61.621  1.00  0.00           H  
ATOM   3675  HB3 HIE   235     100.212  88.137  61.760  1.00  0.00           H  
ATOM   3676  HD2 HIE   235     102.697  87.812  61.067  1.00  0.00           H  
ATOM   3677  HE1 HIE   235     103.761  91.932  61.215  1.00  0.00           H  
ATOM   3678  HE2 HIE   235     104.628  89.641  61.152  1.00  0.00           H  
ATOM   3679  N   VAL   236     101.240  89.150  57.817  1.00  0.00           N  
ATOM   3680  CA  VAL   236     102.265  88.804  56.846  1.00  0.00           C  
ATOM   3681  C   VAL   236     103.659  88.665  57.568  1.00  0.00           C  
ATOM   3682  O   VAL   236     104.222  89.568  58.220  1.00  0.00           O  
ATOM   3683  CB  VAL   236     102.274  89.746  55.582  1.00  0.00           C  
ATOM   3684  CG1 VAL   236     103.131  89.185  54.478  1.00  0.00           C  
ATOM   3685  CG2 VAL   236     100.965  90.051  54.957  1.00  0.00           C  
ATOM   3686  H   VAL   236     100.855  90.084  57.819  1.00  0.00           H  
ATOM   3687  HA  VAL   236     101.968  87.815  56.498  1.00  0.00           H  
ATOM   3688  HB  VAL   236     102.725  90.687  55.896  1.00  0.00           H  
ATOM   3689 HG11 VAL   236     103.456  89.894  53.716  1.00  0.00           H  
ATOM   3690 HG12 VAL   236     104.089  88.759  54.775  1.00  0.00           H  
ATOM   3691 HG13 VAL   236     102.591  88.447  53.886  1.00  0.00           H  
ATOM   3692 HG21 VAL   236     100.246  90.429  55.684  1.00  0.00           H  
ATOM   3693 HG22 VAL   236     101.065  90.724  54.106  1.00  0.00           H  
ATOM   3694 HG23 VAL   236     100.415  89.236  54.487  1.00  0.00           H  
ATOM   3695  N   VAL   237     104.283  87.481  57.499  1.00  0.00           N  
ATOM   3696  CA  VAL   237     105.615  87.143  57.971  1.00  0.00           C  
ATOM   3697  C   VAL   237     106.625  87.171  56.854  1.00  0.00           C  
ATOM   3698  O   VAL   237     106.314  86.627  55.770  1.00  0.00           O  
ATOM   3699  CB  VAL   237     105.560  85.725  58.621  1.00  0.00           C  
ATOM   3700  CG1 VAL   237     106.883  85.079  58.874  1.00  0.00           C  
ATOM   3701  CG2 VAL   237     104.850  85.841  59.982  1.00  0.00           C  
ATOM   3702  H   VAL   237     103.869  86.867  56.811  1.00  0.00           H  
ATOM   3703  HA  VAL   237     106.091  87.859  58.640  1.00  0.00           H  
ATOM   3704  HB  VAL   237     105.036  85.020  57.975  1.00  0.00           H  
ATOM   3705 HG11 VAL   237     107.552  85.013  58.016  1.00  0.00           H  
ATOM   3706 HG12 VAL   237     107.538  85.690  59.494  1.00  0.00           H  
ATOM   3707 HG13 VAL   237     106.807  84.138  59.419  1.00  0.00           H  
ATOM   3708 HG21 VAL   237     105.398  86.429  60.718  1.00  0.00           H  
ATOM   3709 HG22 VAL   237     103.905  86.351  59.795  1.00  0.00           H  
ATOM   3710 HG23 VAL   237     104.620  84.850  60.373  1.00  0.00           H  
ATOM   3711  N   LYS   238     107.811  87.701  56.982  1.00  0.00           N  
ATOM   3712  CA  LYS   238     108.787  87.852  55.851  1.00  0.00           C  
ATOM   3713  C   LYS   238     109.646  86.572  55.785  1.00  0.00           C  
ATOM   3714  O   LYS   238     109.974  85.963  56.772  1.00  0.00           O  
ATOM   3715  CB  LYS   238     109.527  89.212  56.145  1.00  0.00           C  
ATOM   3716  CG  LYS   238     108.783  90.521  56.285  1.00  0.00           C  
ATOM   3717  CD  LYS   238     107.986  90.947  55.082  1.00  0.00           C  
ATOM   3718  CE  LYS   238     108.989  90.884  53.974  1.00  0.00           C  
ATOM   3719  NZ  LYS   238     108.392  91.412  52.711  1.00  0.00           N1+
ATOM   3720  H   LYS   238     107.900  88.069  57.919  1.00  0.00           H  
ATOM   3721  HA  LYS   238     108.306  88.152  54.920  1.00  0.00           H  
ATOM   3722  HB2 LYS   238     110.212  89.060  56.979  1.00  0.00           H  
ATOM   3723  HB3 LYS   238     110.290  89.308  55.373  1.00  0.00           H  
ATOM   3724  HG2 LYS   238     108.107  90.330  57.118  1.00  0.00           H  
ATOM   3725  HG3 LYS   238     109.390  91.351  56.648  1.00  0.00           H  
ATOM   3726  HD2 LYS   238     107.067  90.401  54.868  1.00  0.00           H  
ATOM   3727  HD3 LYS   238     107.610  91.967  55.157  1.00  0.00           H  
ATOM   3728  HE2 LYS   238     109.849  91.480  54.279  1.00  0.00           H  
ATOM   3729  HE3 LYS   238     109.338  89.854  53.894  1.00  0.00           H  
ATOM   3730  HZ1 LYS   238     107.710  90.741  52.385  1.00  0.00           H  
ATOM   3731  HZ2 LYS   238     107.865  92.271  52.779  1.00  0.00           H  
ATOM   3732  HZ3 LYS   238     109.055  91.406  51.949  1.00  0.00           H  
ATOM   3733  N   TYR   239     110.042  86.210  54.509  1.00  0.00           N  
ATOM   3734  CA  TYR   239     111.166  85.266  54.225  1.00  0.00           C  
ATOM   3735  C   TYR   239     112.633  85.944  54.506  1.00  0.00           C  
ATOM   3736  O   TYR   239     112.895  87.143  54.197  1.00  0.00           O  
ATOM   3737  CB  TYR   239     111.058  84.705  52.806  1.00  0.00           C  
ATOM   3738  CG  TYR   239     112.030  83.617  52.650  1.00  0.00           C  
ATOM   3739  CD1 TYR   239     111.619  82.275  52.914  1.00  0.00           C  
ATOM   3740  CD2 TYR   239     113.343  83.802  52.223  1.00  0.00           C  
ATOM   3741  CE1 TYR   239     112.557  81.173  52.739  1.00  0.00           C  
ATOM   3742  CE2 TYR   239     114.259  82.747  52.022  1.00  0.00           C  
ATOM   3743  CZ  TYR   239     113.869  81.424  52.316  1.00  0.00           C  
ATOM   3744  OH  TYR   239     114.787  80.425  52.151  1.00  0.00           O  
ATOM   3745  H   TYR   239     109.792  86.879  53.795  1.00  0.00           H  
ATOM   3746  HA  TYR   239     111.092  84.449  54.942  1.00  0.00           H  
ATOM   3747  HB2 TYR   239     110.020  84.424  52.630  1.00  0.00           H  
ATOM   3748  HB3 TYR   239     111.276  85.441  52.032  1.00  0.00           H  
ATOM   3749  HD1 TYR   239     110.626  82.055  53.278  1.00  0.00           H  
ATOM   3750  HD2 TYR   239     113.681  84.819  52.087  1.00  0.00           H  
ATOM   3751  HE1 TYR   239     112.327  80.129  52.895  1.00  0.00           H  
ATOM   3752  HE2 TYR   239     115.254  82.882  51.625  1.00  0.00           H  
ATOM   3753  HH  TYR   239     115.661  80.714  51.879  1.00  0.00           H  
ATOM   3754  N   THR   240     113.584  85.118  54.942  1.00  0.00           N  
ATOM   3755  CA  THR   240     115.065  85.451  55.104  1.00  0.00           C  
ATOM   3756  C   THR   240     115.889  84.282  54.641  1.00  0.00           C  
ATOM   3757  O   THR   240     115.556  83.155  54.976  1.00  0.00           O  
ATOM   3758  CB  THR   240     115.394  85.821  56.547  1.00  0.00           C  
ATOM   3759  CG2 THR   240     116.818  86.346  56.717  1.00  0.00           C  
ATOM   3760  OG1 THR   240     114.582  86.936  57.012  1.00  0.00           O  
ATOM   3761  H   THR   240     113.345  84.166  55.182  1.00  0.00           H  
ATOM   3762  HA  THR   240     115.405  86.301  54.512  1.00  0.00           H  
ATOM   3763  HB  THR   240     115.294  84.918  57.150  1.00  0.00           H  
ATOM   3764  HG1 THR   240     113.855  86.382  57.304  1.00  0.00           H  
ATOM   3765 HG21 THR   240     116.831  86.817  57.699  1.00  0.00           H  
ATOM   3766 HG22 THR   240     117.510  85.506  56.648  1.00  0.00           H  
ATOM   3767 HG23 THR   240     116.964  87.125  55.969  1.00  0.00           H  
ATOM   3768  N   GLY   241     116.943  84.583  53.914  1.00  0.00           N  
ATOM   3769  CA  GLY   241     117.798  83.594  53.250  1.00  0.00           C  
ATOM   3770  C   GLY   241     118.627  82.711  54.229  1.00  0.00           C  
ATOM   3771  O   GLY   241     119.075  83.135  55.286  1.00  0.00           O  
ATOM   3772  H   GLY   241     117.205  85.539  53.720  1.00  0.00           H  
ATOM   3773  HA2 GLY   241     117.231  82.963  52.566  1.00  0.00           H  
ATOM   3774  HA3 GLY   241     118.557  84.096  52.650  1.00  0.00           H  
ATOM   3775  N   GLY   242     118.874  81.441  53.825  1.00  0.00           N  
ATOM   3776  CA  GLY   242     119.418  80.427  54.774  1.00  0.00           C  
ATOM   3777  C   GLY   242     118.468  80.006  55.884  1.00  0.00           C  
ATOM   3778  O   GLY   242     117.325  79.752  55.525  1.00  0.00           O  
ATOM   3779  H   GLY   242     118.424  81.078  52.997  1.00  0.00           H  
ATOM   3780  HA2 GLY   242     119.685  79.588  54.131  1.00  0.00           H  
ATOM   3781  HA3 GLY   242     120.333  80.791  55.240  1.00  0.00           H  
ATOM   3782  N   SER   243     118.978  79.887  57.115  1.00  0.00           N  
ATOM   3783  CA  SER   243     118.082  79.697  58.160  1.00  0.00           C  
ATOM   3784  C   SER   243     117.473  80.975  58.745  1.00  0.00           C  
ATOM   3785  O   SER   243     118.091  82.038  58.799  1.00  0.00           O  
ATOM   3786  CB  SER   243     118.834  79.077  59.388  1.00  0.00           C  
ATOM   3787  OG  SER   243     119.256  77.780  59.078  1.00  0.00           O  
ATOM   3788  H   SER   243     119.978  80.013  57.174  1.00  0.00           H  
ATOM   3789  HA  SER   243     117.293  78.995  57.890  1.00  0.00           H  
ATOM   3790  HB2 SER   243     119.704  79.706  59.576  1.00  0.00           H  
ATOM   3791  HB3 SER   243     118.085  78.994  60.176  1.00  0.00           H  
ATOM   3792  HG  SER   243     120.094  77.836  58.613  1.00  0.00           H  
ATOM   3793  N   ALA   244     116.246  80.867  59.271  1.00  0.00           N  
ATOM   3794  CA  ALA   244     115.600  82.009  60.018  1.00  0.00           C  
ATOM   3795  C   ALA   244     114.721  81.480  61.203  1.00  0.00           C  
ATOM   3796  O   ALA   244     114.200  80.369  61.241  1.00  0.00           O  
ATOM   3797  CB  ALA   244     114.722  82.845  59.159  1.00  0.00           C  
ATOM   3798  H   ALA   244     115.766  79.982  59.195  1.00  0.00           H  
ATOM   3799  HA  ALA   244     116.311  82.797  60.268  1.00  0.00           H  
ATOM   3800  HB1 ALA   244     114.347  83.726  59.680  1.00  0.00           H  
ATOM   3801  HB2 ALA   244     115.345  83.255  58.365  1.00  0.00           H  
ATOM   3802  HB3 ALA   244     113.805  82.345  58.848  1.00  0.00           H  
ATOM   3803  N   GLU   245     114.637  82.275  62.280  1.00  0.00           N  
ATOM   3804  CA  GLU   245     113.613  82.169  63.332  1.00  0.00           C  
ATOM   3805  C   GLU   245     112.918  83.493  63.800  1.00  0.00           C  
ATOM   3806  O   GLU   245     113.447  84.618  63.704  1.00  0.00           O  
ATOM   3807  CB  GLU   245     114.196  81.335  64.524  1.00  0.00           C  
ATOM   3808  CG  GLU   245     114.781  82.021  65.787  1.00  0.00           C  
ATOM   3809  CD  GLU   245     116.092  82.675  65.534  1.00  0.00           C  
ATOM   3810  OE1 GLU   245     116.983  82.183  64.756  1.00  0.00           O  
ATOM   3811  OE2 GLU   245     116.288  83.749  66.164  1.00  0.00           O1-
ATOM   3812  H   GLU   245     115.255  83.073  62.321  1.00  0.00           H  
ATOM   3813  HA  GLU   245     112.823  81.503  62.985  1.00  0.00           H  
ATOM   3814  HB2 GLU   245     113.331  80.779  64.885  1.00  0.00           H  
ATOM   3815  HB3 GLU   245     114.929  80.633  64.125  1.00  0.00           H  
ATOM   3816  HG2 GLU   245     114.077  82.783  66.118  1.00  0.00           H  
ATOM   3817  HG3 GLU   245     114.873  81.307  66.605  1.00  0.00           H  
ATOM   3818  N   LEU   246     111.704  83.475  64.278  1.00  0.00           N  
ATOM   3819  CA  LEU   246     110.996  84.628  64.872  1.00  0.00           C  
ATOM   3820  C   LEU   246     110.302  84.137  66.113  1.00  0.00           C  
ATOM   3821  O   LEU   246     109.444  83.284  66.010  1.00  0.00           O  
ATOM   3822  CB  LEU   246     109.962  85.085  63.759  1.00  0.00           C  
ATOM   3823  CG  LEU   246     110.420  85.569  62.369  1.00  0.00           C  
ATOM   3824  CD1 LEU   246     109.186  85.702  61.477  1.00  0.00           C  
ATOM   3825  CD2 LEU   246     111.095  86.955  62.576  1.00  0.00           C  
ATOM   3826  H   LEU   246     111.261  82.567  64.294  1.00  0.00           H  
ATOM   3827  HA  LEU   246     111.673  85.469  65.023  1.00  0.00           H  
ATOM   3828  HB2 LEU   246     109.223  84.297  63.611  1.00  0.00           H  
ATOM   3829  HB3 LEU   246     109.461  85.943  64.208  1.00  0.00           H  
ATOM   3830  HG  LEU   246     111.184  84.881  62.006  1.00  0.00           H  
ATOM   3831 HD11 LEU   246     108.994  84.707  61.076  1.00  0.00           H  
ATOM   3832 HD12 LEU   246     108.330  86.119  62.007  1.00  0.00           H  
ATOM   3833 HD13 LEU   246     109.563  86.230  60.601  1.00  0.00           H  
ATOM   3834 HD21 LEU   246     111.921  86.913  63.285  1.00  0.00           H  
ATOM   3835 HD22 LEU   246     111.456  87.430  61.664  1.00  0.00           H  
ATOM   3836 HD23 LEU   246     110.395  87.612  63.091  1.00  0.00           H  
ATOM   3837  N   LEU   247     110.675  84.670  67.233  1.00  0.00           N  
ATOM   3838  CA  LEU   247     110.060  84.316  68.573  1.00  0.00           C  
ATOM   3839  C   LEU   247     108.916  85.385  68.924  1.00  0.00           C  
ATOM   3840  O   LEU   247     109.336  86.535  68.800  1.00  0.00           O  
ATOM   3841  CB  LEU   247     111.102  84.397  69.699  1.00  0.00           C  
ATOM   3842  CG  LEU   247     110.540  84.104  71.107  1.00  0.00           C  
ATOM   3843  CD1 LEU   247     110.302  82.639  71.304  1.00  0.00           C  
ATOM   3844  CD2 LEU   247     111.459  84.565  72.212  1.00  0.00           C  
ATOM   3845  H   LEU   247     111.430  85.339  67.271  1.00  0.00           H  
ATOM   3846  HA  LEU   247     109.640  83.311  68.608  1.00  0.00           H  
ATOM   3847  HB2 LEU   247     111.965  83.759  69.510  1.00  0.00           H  
ATOM   3848  HB3 LEU   247     111.568  85.381  69.753  1.00  0.00           H  
ATOM   3849  HG  LEU   247     109.570  84.595  71.188  1.00  0.00           H  
ATOM   3850 HD11 LEU   247     109.554  82.260  70.609  1.00  0.00           H  
ATOM   3851 HD12 LEU   247     111.277  82.179  71.141  1.00  0.00           H  
ATOM   3852 HD13 LEU   247     110.069  82.434  72.349  1.00  0.00           H  
ATOM   3853 HD21 LEU   247     112.483  84.196  72.155  1.00  0.00           H  
ATOM   3854 HD22 LEU   247     111.440  85.653  72.271  1.00  0.00           H  
ATOM   3855 HD23 LEU   247     111.073  84.159  73.147  1.00  0.00           H  
ATOM   3856  N   PHE   248     107.697  85.058  69.117  1.00  0.00           N  
ATOM   3857  CA  PHE   248     106.581  85.914  69.569  1.00  0.00           C  
ATOM   3858  C   PHE   248     106.101  85.483  70.978  1.00  0.00           C  
ATOM   3859  O   PHE   248     106.365  84.395  71.446  1.00  0.00           O  
ATOM   3860  CB  PHE   248     105.429  85.896  68.518  1.00  0.00           C  
ATOM   3861  CG  PHE   248     105.721  86.174  67.040  1.00  0.00           C  
ATOM   3862  CD1 PHE   248     106.373  85.173  66.236  1.00  0.00           C  
ATOM   3863  CD2 PHE   248     105.265  87.363  66.488  1.00  0.00           C  
ATOM   3864  CE1 PHE   248     106.628  85.528  64.865  1.00  0.00           C  
ATOM   3865  CE2 PHE   248     105.509  87.650  65.099  1.00  0.00           C  
ATOM   3866  CZ  PHE   248     106.166  86.688  64.306  1.00  0.00           C  
ATOM   3867  H   PHE   248     107.571  84.069  69.280  1.00  0.00           H  
ATOM   3868  HA  PHE   248     106.916  86.949  69.635  1.00  0.00           H  
ATOM   3869  HB2 PHE   248     104.940  84.923  68.481  1.00  0.00           H  
ATOM   3870  HB3 PHE   248     104.655  86.586  68.856  1.00  0.00           H  
ATOM   3871  HD1 PHE   248     106.851  84.316  66.687  1.00  0.00           H  
ATOM   3872  HD2 PHE   248     104.680  88.029  67.105  1.00  0.00           H  
ATOM   3873  HE1 PHE   248     107.348  84.915  64.343  1.00  0.00           H  
ATOM   3874  HE2 PHE   248     105.090  88.518  64.614  1.00  0.00           H  
ATOM   3875  HZ  PHE   248     106.280  86.902  63.254  1.00  0.00           H  
ATOM   3876  N   PHE   249     105.479  86.455  71.667  1.00  0.00           N  
ATOM   3877  CA  PHE   249     104.872  86.300  72.947  1.00  0.00           C  
ATOM   3878  C   PHE   249     103.286  86.270  72.800  1.00  0.00           C  
ATOM   3879  O   PHE   249     102.725  87.030  71.995  1.00  0.00           O  
ATOM   3880  CB  PHE   249     105.367  87.316  73.965  1.00  0.00           C  
ATOM   3881  CG  PHE   249     106.836  87.258  74.350  1.00  0.00           C  
ATOM   3882  CD1 PHE   249     107.307  86.665  75.543  1.00  0.00           C  
ATOM   3883  CD2 PHE   249     107.812  87.462  73.386  1.00  0.00           C  
ATOM   3884  CE1 PHE   249     108.693  86.491  75.850  1.00  0.00           C  
ATOM   3885  CE2 PHE   249     109.165  87.249  73.618  1.00  0.00           C  
ATOM   3886  CZ  PHE   249     109.628  86.920  74.873  1.00  0.00           C  
ATOM   3887  H   PHE   249     105.287  87.296  71.142  1.00  0.00           H  
ATOM   3888  HA  PHE   249     105.145  85.364  73.435  1.00  0.00           H  
ATOM   3889  HB2 PHE   249     105.168  88.310  73.563  1.00  0.00           H  
ATOM   3890  HB3 PHE   249     104.823  87.270  74.908  1.00  0.00           H  
ATOM   3891  HD1 PHE   249     106.696  86.198  76.302  1.00  0.00           H  
ATOM   3892  HD2 PHE   249     107.560  87.805  72.394  1.00  0.00           H  
ATOM   3893  HE1 PHE   249     108.876  85.977  76.781  1.00  0.00           H  
ATOM   3894  HE2 PHE   249     109.802  87.351  72.752  1.00  0.00           H  
ATOM   3895  HZ  PHE   249     110.693  86.775  74.971  1.00  0.00           H  
ATOM   3896  N   VAL   250     102.703  85.579  73.675  1.00  0.00           N  
ATOM   3897  CA  VAL   250     101.223  85.404  73.597  1.00  0.00           C  
ATOM   3898  C   VAL   250     100.539  85.653  74.990  1.00  0.00           C  
ATOM   3899  O   VAL   250     100.991  85.151  76.067  1.00  0.00           O  
ATOM   3900  CB  VAL   250     100.884  83.989  73.047  1.00  0.00           C  
ATOM   3901  CG1 VAL   250      99.376  83.753  73.007  1.00  0.00           C  
ATOM   3902  CG2 VAL   250     101.455  83.794  71.680  1.00  0.00           C  
ATOM   3903  H   VAL   250     103.287  85.013  74.273  1.00  0.00           H  
ATOM   3904  HA  VAL   250     100.847  86.062  72.813  1.00  0.00           H  
ATOM   3905  HB  VAL   250     101.170  83.184  73.725  1.00  0.00           H  
ATOM   3906 HG11 VAL   250      99.008  83.714  74.032  1.00  0.00           H  
ATOM   3907 HG12 VAL   250      98.924  84.485  72.338  1.00  0.00           H  
ATOM   3908 HG13 VAL   250      99.136  82.746  72.663  1.00  0.00           H  
ATOM   3909 HG21 VAL   250     102.495  83.509  71.840  1.00  0.00           H  
ATOM   3910 HG22 VAL   250     100.951  82.972  71.173  1.00  0.00           H  
ATOM   3911 HG23 VAL   250     101.379  84.600  70.951  1.00  0.00           H  
ATOM   3912  N   GLU   251      99.486  86.443  74.882  1.00  0.00           N  
ATOM   3913  CA  GLU   251      98.785  86.908  76.009  1.00  0.00           C  
ATOM   3914  C   GLU   251      97.311  86.488  75.860  1.00  0.00           C  
ATOM   3915  O   GLU   251      96.668  86.718  74.883  1.00  0.00           O  
ATOM   3916  CB  GLU   251      98.982  88.440  75.977  1.00  0.00           C  
ATOM   3917  CG  GLU   251      98.103  89.135  76.982  1.00  0.00           C  
ATOM   3918  CD  GLU   251      98.305  90.575  77.089  1.00  0.00           C  
ATOM   3919  OE1 GLU   251      97.557  91.335  76.509  1.00  0.00           O  
ATOM   3920  OE2 GLU   251      99.190  91.059  77.881  1.00  0.00           O1-
ATOM   3921  H   GLU   251      99.192  86.863  74.012  1.00  0.00           H  
ATOM   3922  HA  GLU   251      99.129  86.460  76.941  1.00  0.00           H  
ATOM   3923  HB2 GLU   251     100.040  88.675  76.090  1.00  0.00           H  
ATOM   3924  HB3 GLU   251      98.585  88.864  75.055  1.00  0.00           H  
ATOM   3925  HG2 GLU   251      97.065  88.955  76.703  1.00  0.00           H  
ATOM   3926  HG3 GLU   251      98.425  88.659  77.909  1.00  0.00           H  
ATOM   3927  N   GLY   252      96.900  85.823  76.913  1.00  0.00           N  
ATOM   3928  CA  GLY   252      95.509  85.394  77.217  1.00  0.00           C  
ATOM   3929  C   GLY   252      94.547  86.597  77.516  1.00  0.00           C  
ATOM   3930  O   GLY   252      94.827  87.280  78.471  1.00  0.00           O  
ATOM   3931  H   GLY   252      97.531  85.775  77.701  1.00  0.00           H  
ATOM   3932  HA2 GLY   252      95.097  84.850  76.366  1.00  0.00           H  
ATOM   3933  HA3 GLY   252      95.484  84.610  77.974  1.00  0.00           H  
ATOM   3934  N   LEU   253      93.430  86.790  76.847  1.00  0.00           N  
ATOM   3935  CA  LEU   253      92.471  87.949  77.044  1.00  0.00           C  
ATOM   3936  C   LEU   253      91.129  87.478  77.601  1.00  0.00           C  
ATOM   3937  O   LEU   253      90.481  88.196  78.295  1.00  0.00           O  
ATOM   3938  CB  LEU   253      92.237  88.671  75.630  1.00  0.00           C  
ATOM   3939  CG  LEU   253      93.492  88.947  74.785  1.00  0.00           C  
ATOM   3940  CD1 LEU   253      93.193  89.621  73.412  1.00  0.00           C  
ATOM   3941  CD2 LEU   253      94.611  89.749  75.510  1.00  0.00           C  
ATOM   3942  H   LEU   253      93.249  86.128  76.106  1.00  0.00           H  
ATOM   3943  HA  LEU   253      92.876  88.640  77.784  1.00  0.00           H  
ATOM   3944  HB2 LEU   253      91.436  88.184  75.073  1.00  0.00           H  
ATOM   3945  HB3 LEU   253      91.842  89.637  75.945  1.00  0.00           H  
ATOM   3946  HG  LEU   253      93.857  87.958  74.510  1.00  0.00           H  
ATOM   3947 HD11 LEU   253      94.089  89.712  72.798  1.00  0.00           H  
ATOM   3948 HD12 LEU   253      92.503  89.075  72.768  1.00  0.00           H  
ATOM   3949 HD13 LEU   253      92.692  90.586  73.483  1.00  0.00           H  
ATOM   3950 HD21 LEU   253      94.300  90.787  75.632  1.00  0.00           H  
ATOM   3951 HD22 LEU   253      94.851  89.369  76.503  1.00  0.00           H  
ATOM   3952 HD23 LEU   253      95.531  89.687  74.928  1.00  0.00           H  
ATOM   3953  N   CYS   254      90.654  86.283  77.130  1.00  0.00           N  
ATOM   3954  CA  CYS   254      89.375  85.706  77.608  1.00  0.00           C  
ATOM   3955  C   CYS   254      89.465  84.298  78.137  1.00  0.00           C  
ATOM   3956  O   CYS   254      90.145  83.483  77.567  1.00  0.00           O  
ATOM   3957  CB  CYS   254      88.423  86.028  76.455  1.00  0.00           C  
ATOM   3958  SG  CYS   254      86.820  85.114  76.640  1.00  0.00           S  
ATOM   3959  H   CYS   254      91.240  85.663  76.589  1.00  0.00           H  
ATOM   3960  HA  CYS   254      88.967  86.291  78.433  1.00  0.00           H  
ATOM   3961  HB2 CYS   254      88.164  87.079  76.324  1.00  0.00           H  
ATOM   3962  HB3 CYS   254      88.956  85.819  75.527  1.00  0.00           H  
ATOM   3963  HG  CYS   254      87.340  83.934  76.292  1.00  0.00           H  
ATOM   3964  N   PHE   255      88.712  83.972  79.226  1.00  0.00           N  
ATOM   3965  CA  PHE   255      88.616  82.641  79.808  1.00  0.00           C  
ATOM   3966  C   PHE   255      87.695  81.663  79.082  1.00  0.00           C  
ATOM   3967  O   PHE   255      86.822  82.091  78.302  1.00  0.00           O  
ATOM   3968  CB  PHE   255      88.022  82.776  81.183  1.00  0.00           C  
ATOM   3969  CG  PHE   255      88.833  83.510  82.249  1.00  0.00           C  
ATOM   3970  CD1 PHE   255      89.474  82.819  83.310  1.00  0.00           C  
ATOM   3971  CD2 PHE   255      88.872  84.881  82.240  1.00  0.00           C  
ATOM   3972  CE1 PHE   255      90.045  83.560  84.432  1.00  0.00           C  
ATOM   3973  CE2 PHE   255      89.462  85.606  83.330  1.00  0.00           C  
ATOM   3974  CZ  PHE   255      90.040  84.942  84.385  1.00  0.00           C  
ATOM   3975  H   PHE   255      88.102  84.691  79.586  1.00  0.00           H  
ATOM   3976  HA  PHE   255      89.625  82.230  79.812  1.00  0.00           H  
ATOM   3977  HB2 PHE   255      87.027  83.209  81.077  1.00  0.00           H  
ATOM   3978  HB3 PHE   255      88.005  81.808  81.684  1.00  0.00           H  
ATOM   3979  HD1 PHE   255      89.538  81.741  83.281  1.00  0.00           H  
ATOM   3980  HD2 PHE   255      88.429  85.497  81.472  1.00  0.00           H  
ATOM   3981  HE1 PHE   255      90.456  82.936  85.213  1.00  0.00           H  
ATOM   3982  HE2 PHE   255      89.482  86.686  83.333  1.00  0.00           H  
ATOM   3983  HZ  PHE   255      90.442  85.552  85.181  1.00  0.00           H  
ATOM   3984  N   PRO   256      87.840  80.287  79.216  1.00  0.00           N  
ATOM   3985  CA  PRO   256      86.797  79.292  78.855  1.00  0.00           C  
ATOM   3986  C   PRO   256      85.391  79.776  79.373  1.00  0.00           C  
ATOM   3987  O   PRO   256      85.287  80.191  80.527  1.00  0.00           O  
ATOM   3988  CB  PRO   256      87.182  77.914  79.545  1.00  0.00           C  
ATOM   3989  CG  PRO   256      88.386  78.322  80.398  1.00  0.00           C  
ATOM   3990  CD  PRO   256      88.934  79.635  79.890  1.00  0.00           C  
ATOM   3991  HA  PRO   256      86.708  79.353  77.770  1.00  0.00           H  
ATOM   3992  HB2 PRO   256      86.417  77.409  80.133  1.00  0.00           H  
ATOM   3993  HB3 PRO   256      87.506  77.173  78.814  1.00  0.00           H  
ATOM   3994  HG2 PRO   256      87.977  78.404  81.405  1.00  0.00           H  
ATOM   3995  HG3 PRO   256      89.172  77.567  80.357  1.00  0.00           H  
ATOM   3996  HD2 PRO   256      89.306  80.258  80.704  1.00  0.00           H  
ATOM   3997  HD3 PRO   256      89.752  79.383  79.215  1.00  0.00           H  
ATOM   3998  N   ASP   257      84.355  79.673  78.549  1.00  0.00           N  
ATOM   3999  CA  ASP   257      82.930  80.057  78.865  1.00  0.00           C  
ATOM   4000  C   ASP   257      81.879  78.942  78.596  1.00  0.00           C  
ATOM   4001  O   ASP   257      82.214  77.787  78.162  1.00  0.00           O  
ATOM   4002  CB  ASP   257      82.604  81.290  78.031  1.00  0.00           C  
ATOM   4003  CG  ASP   257      81.710  82.345  78.708  1.00  0.00           C  
ATOM   4004  OD1 ASP   257      82.048  83.568  78.572  1.00  0.00           O  
ATOM   4005  OD2 ASP   257      80.763  81.926  79.478  1.00  0.00           O1-
ATOM   4006  H   ASP   257      84.481  79.385  77.589  1.00  0.00           H  
ATOM   4007  HA  ASP   257      82.905  80.311  79.925  1.00  0.00           H  
ATOM   4008  HB2 ASP   257      83.535  81.711  77.652  1.00  0.00           H  
ATOM   4009  HB3 ASP   257      82.111  81.039  77.091  1.00  0.00           H  
ATOM   4010  N   GLU   258      80.613  79.201  78.760  1.00  0.00           N  
ATOM   4011  CA  GLU   258      79.497  78.374  78.251  1.00  0.00           C  
ATOM   4012  C   GLU   258      79.649  78.213  76.751  1.00  0.00           C  
ATOM   4013  O   GLU   258      79.418  77.170  76.127  1.00  0.00           O  
ATOM   4014  CB  GLU   258      78.164  78.957  78.751  1.00  0.00           C  
ATOM   4015  CG  GLU   258      76.889  78.367  78.351  1.00  0.00           C  
ATOM   4016  CD  GLU   258      76.914  76.888  78.103  1.00  0.00           C  
ATOM   4017  OE1 GLU   258      75.873  76.581  77.455  1.00  0.00           O  
ATOM   4018  OE2 GLU   258      77.636  76.022  78.663  1.00  0.00           O1-
ATOM   4019  H   GLU   258      80.382  80.130  79.080  1.00  0.00           H  
ATOM   4020  HA  GLU   258      79.510  77.373  78.683  1.00  0.00           H  
ATOM   4021  HB2 GLU   258      78.234  78.880  79.836  1.00  0.00           H  
ATOM   4022  HB3 GLU   258      78.117  80.029  78.556  1.00  0.00           H  
ATOM   4023  HG2 GLU   258      76.101  78.733  79.009  1.00  0.00           H  
ATOM   4024  HG3 GLU   258      76.752  78.831  77.374  1.00  0.00           H  
ATOM   4025  N   GLY   259      79.959  79.261  75.998  1.00  0.00           N  
ATOM   4026  CA  GLY   259      79.870  79.433  74.584  1.00  0.00           C  
ATOM   4027  C   GLY   259      81.215  79.494  73.872  1.00  0.00           C  
ATOM   4028  O   GLY   259      81.320  79.923  72.734  1.00  0.00           O  
ATOM   4029  H   GLY   259      80.021  80.159  76.456  1.00  0.00           H  
ATOM   4030  HA2 GLY   259      79.404  78.554  74.139  1.00  0.00           H  
ATOM   4031  HA3 GLY   259      79.289  80.298  74.267  1.00  0.00           H  
ATOM   4032  N   PHE   260      82.324  79.174  74.579  1.00  0.00           N  
ATOM   4033  CA  PHE   260      83.682  79.053  74.131  1.00  0.00           C  
ATOM   4034  C   PHE   260      84.423  77.979  74.930  1.00  0.00           C  
ATOM   4035  O   PHE   260      84.509  78.000  76.111  1.00  0.00           O  
ATOM   4036  CB  PHE   260      84.282  80.429  74.306  1.00  0.00           C  
ATOM   4037  CG  PHE   260      85.867  80.453  74.301  1.00  0.00           C  
ATOM   4038  CD1 PHE   260      86.541  80.077  73.155  1.00  0.00           C  
ATOM   4039  CD2 PHE   260      86.564  80.836  75.458  1.00  0.00           C  
ATOM   4040  CE1 PHE   260      87.947  80.143  73.167  1.00  0.00           C  
ATOM   4041  CE2 PHE   260      88.014  80.960  75.471  1.00  0.00           C  
ATOM   4042  CZ  PHE   260      88.677  80.635  74.295  1.00  0.00           C  
ATOM   4043  H   PHE   260      82.281  78.955  75.564  1.00  0.00           H  
ATOM   4044  HA  PHE   260      83.652  78.755  73.083  1.00  0.00           H  
ATOM   4045  HB2 PHE   260      83.886  81.030  73.487  1.00  0.00           H  
ATOM   4046  HB3 PHE   260      84.078  80.921  75.257  1.00  0.00           H  
ATOM   4047  HD1 PHE   260      86.059  79.740  72.249  1.00  0.00           H  
ATOM   4048  HD2 PHE   260      86.077  80.927  76.418  1.00  0.00           H  
ATOM   4049  HE1 PHE   260      88.412  79.988  72.205  1.00  0.00           H  
ATOM   4050  HE2 PHE   260      88.445  81.235  76.423  1.00  0.00           H  
ATOM   4051  HZ  PHE   260      89.742  80.503  74.417  1.00  0.00           H  
ATOM   4052  N   SER   261      85.082  77.035  74.205  1.00  0.00           N  
ATOM   4053  CA  SER   261      85.619  75.775  74.657  1.00  0.00           C  
ATOM   4054  C   SER   261      86.867  75.896  75.528  1.00  0.00           C  
ATOM   4055  O   SER   261      87.567  74.993  75.882  1.00  0.00           O  
ATOM   4056  CB  SER   261      86.043  74.925  73.427  1.00  0.00           C  
ATOM   4057  OG  SER   261      86.914  75.642  72.614  1.00  0.00           O  
ATOM   4058  H   SER   261      84.990  77.090  73.201  1.00  0.00           H  
ATOM   4059  HA  SER   261      84.800  75.203  75.092  1.00  0.00           H  
ATOM   4060  HB2 SER   261      86.456  73.938  73.639  1.00  0.00           H  
ATOM   4061  HB3 SER   261      85.067  74.737  72.981  1.00  0.00           H  
ATOM   4062  HG  SER   261      86.472  76.373  72.175  1.00  0.00           H  
ATOM   4063  N   GLY   262      87.443  77.155  75.623  1.00  0.00           N  
ATOM   4064  CA  GLY   262      88.704  77.500  76.194  1.00  0.00           C  
ATOM   4065  C   GLY   262      89.947  77.013  75.377  1.00  0.00           C  
ATOM   4066  O   GLY   262      91.085  77.357  75.757  1.00  0.00           O  
ATOM   4067  H   GLY   262      86.823  77.877  75.284  1.00  0.00           H  
ATOM   4068  HA2 GLY   262      88.810  78.584  76.151  1.00  0.00           H  
ATOM   4069  HA3 GLY   262      88.770  77.077  77.196  1.00  0.00           H  
ATOM   4070  N   LEU   263      89.741  76.161  74.382  1.00  0.00           N  
ATOM   4071  CA  LEU   263      90.786  75.729  73.440  1.00  0.00           C  
ATOM   4072  C   LEU   263      90.848  76.879  72.325  1.00  0.00           C  
ATOM   4073  O   LEU   263      89.893  77.280  71.839  1.00  0.00           O  
ATOM   4074  CB  LEU   263      90.387  74.505  72.699  1.00  0.00           C  
ATOM   4075  CG  LEU   263      90.246  73.199  73.535  1.00  0.00           C  
ATOM   4076  CD1 LEU   263      89.485  72.060  72.751  1.00  0.00           C  
ATOM   4077  CD2 LEU   263      91.651  72.594  73.953  1.00  0.00           C  
ATOM   4078  H   LEU   263      88.783  75.979  74.121  1.00  0.00           H  
ATOM   4079  HA  LEU   263      91.803  75.637  73.821  1.00  0.00           H  
ATOM   4080  HB2 LEU   263      89.420  74.515  72.195  1.00  0.00           H  
ATOM   4081  HB3 LEU   263      91.174  74.277  71.980  1.00  0.00           H  
ATOM   4082  HG  LEU   263      89.709  73.412  74.459  1.00  0.00           H  
ATOM   4083 HD11 LEU   263      89.221  71.315  73.502  1.00  0.00           H  
ATOM   4084 HD12 LEU   263      88.490  72.351  72.416  1.00  0.00           H  
ATOM   4085 HD13 LEU   263      90.162  71.641  72.007  1.00  0.00           H  
ATOM   4086 HD21 LEU   263      91.509  71.723  74.592  1.00  0.00           H  
ATOM   4087 HD22 LEU   263      92.249  72.398  73.063  1.00  0.00           H  
ATOM   4088 HD23 LEU   263      92.133  73.376  74.539  1.00  0.00           H  
ATOM   4089  N   VAL   264      92.026  77.262  71.978  1.00  0.00           N  
ATOM   4090  CA  VAL   264      92.279  78.232  70.825  1.00  0.00           C  
ATOM   4091  C   VAL   264      93.458  77.711  70.039  1.00  0.00           C  
ATOM   4092  O   VAL   264      94.531  77.493  70.571  1.00  0.00           O  
ATOM   4093  CB  VAL   264      92.670  79.635  71.393  1.00  0.00           C  
ATOM   4094  CG1 VAL   264      93.202  80.580  70.312  1.00  0.00           C  
ATOM   4095  CG2 VAL   264      91.448  80.288  72.024  1.00  0.00           C  
ATOM   4096  H   VAL   264      92.846  76.858  72.407  1.00  0.00           H  
ATOM   4097  HA  VAL   264      91.364  78.214  70.234  1.00  0.00           H  
ATOM   4098  HB  VAL   264      93.471  79.554  72.128  1.00  0.00           H  
ATOM   4099 HG11 VAL   264      93.321  81.607  70.656  1.00  0.00           H  
ATOM   4100 HG12 VAL   264      94.115  80.233  69.829  1.00  0.00           H  
ATOM   4101 HG13 VAL   264      92.549  80.650  69.441  1.00  0.00           H  
ATOM   4102 HG21 VAL   264      91.692  81.303  72.337  1.00  0.00           H  
ATOM   4103 HG22 VAL   264      90.588  80.087  71.384  1.00  0.00           H  
ATOM   4104 HG23 VAL   264      91.261  79.888  73.020  1.00  0.00           H  
ATOM   4105  N   SER   265      93.230  77.629  68.720  1.00  0.00           N  
ATOM   4106  CA  SER   265      94.282  77.272  67.738  1.00  0.00           C  
ATOM   4107  C   SER   265      94.888  78.521  67.074  1.00  0.00           C  
ATOM   4108  O   SER   265      94.241  79.534  66.696  1.00  0.00           O  
ATOM   4109  CB  SER   265      93.950  76.191  66.757  1.00  0.00           C  
ATOM   4110  OG  SER   265      93.047  76.630  65.643  1.00  0.00           O  
ATOM   4111  H   SER   265      92.315  77.865  68.363  1.00  0.00           H  
ATOM   4112  HA  SER   265      95.063  76.836  68.361  1.00  0.00           H  
ATOM   4113  HB2 SER   265      94.800  75.667  66.320  1.00  0.00           H  
ATOM   4114  HB3 SER   265      93.316  75.484  67.292  1.00  0.00           H  
ATOM   4115  HG  SER   265      93.193  75.945  64.987  1.00  0.00           H  
ATOM   4116  N   ILE   266      96.203  78.430  66.810  1.00  0.00           N  
ATOM   4117  CA  ILE   266      96.901  79.241  65.916  1.00  0.00           C  
ATOM   4118  C   ILE   266      97.488  78.480  64.781  1.00  0.00           C  
ATOM   4119  O   ILE   266      97.962  77.429  64.959  1.00  0.00           O  
ATOM   4120  CB  ILE   266      97.995  80.123  66.706  1.00  0.00           C  
ATOM   4121  CG1 ILE   266      97.376  81.396  67.316  1.00  0.00           C  
ATOM   4122  CG2 ILE   266      99.288  80.430  65.925  1.00  0.00           C  
ATOM   4123  CD1 ILE   266      98.001  82.162  68.513  1.00  0.00           C  
ATOM   4124  H   ILE   266      96.598  77.511  66.952  1.00  0.00           H  
ATOM   4125  HA  ILE   266      96.180  79.952  65.511  1.00  0.00           H  
ATOM   4126  HB  ILE   266      98.397  79.459  67.472  1.00  0.00           H  
ATOM   4127 HG12 ILE   266      97.299  82.229  66.617  1.00  0.00           H  
ATOM   4128 HG13 ILE   266      96.426  81.111  67.768  1.00  0.00           H  
ATOM   4129 HG21 ILE   266      99.772  79.540  65.522  1.00  0.00           H  
ATOM   4130 HG22 ILE   266      99.031  81.057  65.071  1.00  0.00           H  
ATOM   4131 HG23 ILE   266      99.912  80.922  66.671  1.00  0.00           H  
ATOM   4132 HD11 ILE   266      98.942  82.664  68.285  1.00  0.00           H  
ATOM   4133 HD12 ILE   266      97.277  82.825  68.986  1.00  0.00           H  
ATOM   4134 HD13 ILE   266      98.269  81.470  69.311  1.00  0.00           H  
ATOM   4135  N   HIE   267      97.599  79.123  63.596  1.00  0.00           N  
ATOM   4136  CA  HIE   267      98.154  78.489  62.350  1.00  0.00           C  
ATOM   4137  C   HIE   267      99.243  79.299  61.773  1.00  0.00           C  
ATOM   4138  O   HIE   267      99.085  80.503  61.587  1.00  0.00           O  
ATOM   4139  CB  HIE   267      97.000  78.348  61.331  1.00  0.00           C  
ATOM   4140  CG  HIE   267      95.635  77.713  61.845  1.00  0.00           C  
ATOM   4141  CD2 HIE   267      94.719  78.449  62.460  1.00  0.00           C  
ATOM   4142  ND1 HIE   267      95.204  76.425  61.572  1.00  0.00           N  
ATOM   4143  CE1 HIE   267      93.948  76.366  62.064  1.00  0.00           C  
ATOM   4144  NE2 HIE   267      93.595  77.623  62.554  1.00  0.00           N  
ATOM   4145  H   HIE   267      97.154  80.010  63.406  1.00  0.00           H  
ATOM   4146  HA  HIE   267      98.493  77.478  62.575  1.00  0.00           H  
ATOM   4147  HB2 HIE   267      96.890  79.310  60.832  1.00  0.00           H  
ATOM   4148  HB3 HIE   267      97.320  77.780  60.457  1.00  0.00           H  
ATOM   4149  HD2 HIE   267      94.752  79.462  62.833  1.00  0.00           H  
ATOM   4150  HE1 HIE   267      93.276  75.524  61.986  1.00  0.00           H  
ATOM   4151  HE2 HIE   267      92.726  77.988  62.917  1.00  0.00           H  
ATOM   4152  N   VAL   268     100.284  78.720  61.225  1.00  0.00           N  
ATOM   4153  CA  VAL   268     101.159  79.344  60.215  1.00  0.00           C  
ATOM   4154  C   VAL   268     100.862  78.690  58.774  1.00  0.00           C  
ATOM   4155  O   VAL   268     100.240  77.575  58.735  1.00  0.00           O  
ATOM   4156  CB  VAL   268     102.626  79.223  60.571  1.00  0.00           C  
ATOM   4157  CG1 VAL   268     103.160  77.838  60.666  1.00  0.00           C  
ATOM   4158  CG2 VAL   268     103.399  79.946  59.457  1.00  0.00           C  
ATOM   4159  H   VAL   268     100.296  77.712  61.278  1.00  0.00           H  
ATOM   4160  HA  VAL   268     100.884  80.397  60.156  1.00  0.00           H  
ATOM   4161  HB  VAL   268     102.809  79.823  61.462  1.00  0.00           H  
ATOM   4162 HG11 VAL   268     102.842  77.235  61.516  1.00  0.00           H  
ATOM   4163 HG12 VAL   268     103.073  77.307  59.718  1.00  0.00           H  
ATOM   4164 HG13 VAL   268     104.239  77.968  60.746  1.00  0.00           H  
ATOM   4165 HG21 VAL   268     103.370  79.273  58.600  1.00  0.00           H  
ATOM   4166 HG22 VAL   268     102.967  80.891  59.127  1.00  0.00           H  
ATOM   4167 HG23 VAL   268     104.399  80.230  59.786  1.00  0.00           H  
ATOM   4168  N   SER   269     100.942  79.432  57.702  1.00  0.00           N  
ATOM   4169  CA  SER   269     100.556  79.074  56.372  1.00  0.00           C  
ATOM   4170  C   SER   269     101.495  79.761  55.341  1.00  0.00           C  
ATOM   4171  O   SER   269     101.924  80.893  55.454  1.00  0.00           O  
ATOM   4172  CB  SER   269      99.050  79.157  56.063  1.00  0.00           C  
ATOM   4173  OG  SER   269      98.664  80.541  56.185  1.00  0.00           O  
ATOM   4174  H   SER   269     101.419  80.321  57.754  1.00  0.00           H  
ATOM   4175  HA  SER   269     100.738  78.001  56.310  1.00  0.00           H  
ATOM   4176  HB2 SER   269      98.791  78.879  55.042  1.00  0.00           H  
ATOM   4177  HB3 SER   269      98.600  78.633  56.907  1.00  0.00           H  
ATOM   4178  HG  SER   269      98.865  80.933  57.038  1.00  0.00           H  
ATOM   4179  N   LEU   270     101.637  79.026  54.187  1.00  0.00           N  
ATOM   4180  CA  LEU   270     102.284  79.350  52.940  1.00  0.00           C  
ATOM   4181  C   LEU   270     101.275  79.388  51.914  1.00  0.00           C  
ATOM   4182  O   LEU   270     100.618  78.342  51.507  1.00  0.00           O  
ATOM   4183  CB  LEU   270     103.408  78.268  52.657  1.00  0.00           C  
ATOM   4184  CG  LEU   270     104.189  78.314  51.438  1.00  0.00           C  
ATOM   4185  CD1 LEU   270     105.110  79.518  51.365  1.00  0.00           C  
ATOM   4186  CD2 LEU   270     104.983  77.005  51.214  1.00  0.00           C  
ATOM   4187  H   LEU   270     101.069  78.191  54.174  1.00  0.00           H  
ATOM   4188  HA  LEU   270     102.707  80.349  53.047  1.00  0.00           H  
ATOM   4189  HB2 LEU   270     104.054  78.214  53.533  1.00  0.00           H  
ATOM   4190  HB3 LEU   270     102.888  77.312  52.706  1.00  0.00           H  
ATOM   4191  HG  LEU   270     103.482  78.414  50.615  1.00  0.00           H  
ATOM   4192 HD11 LEU   270     104.538  80.431  51.528  1.00  0.00           H  
ATOM   4193 HD12 LEU   270     105.873  79.428  52.138  1.00  0.00           H  
ATOM   4194 HD13 LEU   270     105.467  79.634  50.342  1.00  0.00           H  
ATOM   4195 HD21 LEU   270     105.484  76.806  52.161  1.00  0.00           H  
ATOM   4196 HD22 LEU   270     104.238  76.234  51.020  1.00  0.00           H  
ATOM   4197 HD23 LEU   270     105.722  77.080  50.416  1.00  0.00           H  
ATOM   4198  N   LEU   271     101.067  80.590  51.408  1.00  0.00           N  
ATOM   4199  CA  LEU   271     100.161  80.876  50.278  1.00  0.00           C  
ATOM   4200  C   LEU   271     100.877  80.921  48.878  1.00  0.00           C  
ATOM   4201  O   LEU   271     102.081  81.273  48.723  1.00  0.00           O  
ATOM   4202  CB  LEU   271      99.414  82.261  50.586  1.00  0.00           C  
ATOM   4203  CG  LEU   271      98.994  82.482  52.022  1.00  0.00           C  
ATOM   4204  CD1 LEU   271      98.221  83.851  52.068  1.00  0.00           C  
ATOM   4205  CD2 LEU   271      97.995  81.508  52.688  1.00  0.00           C  
ATOM   4206  H   LEU   271     101.712  81.307  51.708  1.00  0.00           H  
ATOM   4207  HA  LEU   271      99.445  80.056  50.227  1.00  0.00           H  
ATOM   4208  HB2 LEU   271     100.040  83.074  50.220  1.00  0.00           H  
ATOM   4209  HB3 LEU   271      98.504  82.195  49.989  1.00  0.00           H  
ATOM   4210  HG  LEU   271      99.828  82.751  52.670  1.00  0.00           H  
ATOM   4211 HD11 LEU   271      98.003  84.020  53.122  1.00  0.00           H  
ATOM   4212 HD12 LEU   271      98.856  84.580  51.566  1.00  0.00           H  
ATOM   4213 HD13 LEU   271      97.273  83.747  51.540  1.00  0.00           H  
ATOM   4214 HD21 LEU   271      98.576  80.628  52.962  1.00  0.00           H  
ATOM   4215 HD22 LEU   271      97.593  81.893  53.626  1.00  0.00           H  
ATOM   4216 HD23 LEU   271      97.162  81.375  51.997  1.00  0.00           H  
ATOM   4217  N   GLU   272     100.187  80.862  47.791  1.00  0.00           N  
ATOM   4218  CA  GLU   272     100.710  80.825  46.421  1.00  0.00           C  
ATOM   4219  C   GLU   272      99.884  81.725  45.552  1.00  0.00           C  
ATOM   4220  O   GLU   272      98.662  81.554  45.527  1.00  0.00           O  
ATOM   4221  CB  GLU   272     100.583  79.383  45.880  1.00  0.00           C  
ATOM   4222  CG  GLU   272     100.685  79.128  44.330  1.00  0.00           C  
ATOM   4223  CD  GLU   272     100.786  77.623  44.029  1.00  0.00           C  
ATOM   4224  OE1 GLU   272     101.822  76.944  44.293  1.00  0.00           O  
ATOM   4225  OE2 GLU   272      99.811  77.038  43.460  1.00  0.00           O1-
ATOM   4226  H   GLU   272      99.226  80.607  47.966  1.00  0.00           H  
ATOM   4227  HA  GLU   272     101.725  81.221  46.414  1.00  0.00           H  
ATOM   4228  HB2 GLU   272     101.384  78.814  46.353  1.00  0.00           H  
ATOM   4229  HB3 GLU   272      99.702  78.943  46.347  1.00  0.00           H  
ATOM   4230  HG2 GLU   272      99.990  79.648  43.670  1.00  0.00           H  
ATOM   4231  HG3 GLU   272     101.646  79.553  44.040  1.00  0.00           H  
ATOM   4232  N   TYR   273     100.467  82.670  44.878  1.00  0.00           N  
ATOM   4233  CA  TYR   273      99.840  83.539  43.845  1.00  0.00           C  
ATOM   4234  C   TYR   273      99.647  82.705  42.545  1.00  0.00           C  
ATOM   4235  O   TYR   273     100.574  81.960  42.142  1.00  0.00           O  
ATOM   4236  CB  TYR   273     100.766  84.695  43.548  1.00  0.00           C  
ATOM   4237  CG  TYR   273     100.455  85.606  42.307  1.00  0.00           C  
ATOM   4238  CD1 TYR   273      99.466  86.653  42.374  1.00  0.00           C  
ATOM   4239  CD2 TYR   273     101.136  85.383  41.094  1.00  0.00           C  
ATOM   4240  CE1 TYR   273      99.246  87.484  41.262  1.00  0.00           C  
ATOM   4241  CE2 TYR   273     100.912  86.253  39.955  1.00  0.00           C  
ATOM   4242  CZ  TYR   273     100.008  87.292  40.041  1.00  0.00           C  
ATOM   4243  OH  TYR   273      99.629  87.976  38.883  1.00  0.00           O  
ATOM   4244  H   TYR   273     101.460  82.806  45.004  1.00  0.00           H  
ATOM   4245  HA  TYR   273      98.830  83.906  44.028  1.00  0.00           H  
ATOM   4246  HB2 TYR   273     100.898  85.413  44.357  1.00  0.00           H  
ATOM   4247  HB3 TYR   273     101.711  84.210  43.305  1.00  0.00           H  
ATOM   4248  HD1 TYR   273      99.132  86.865  43.379  1.00  0.00           H  
ATOM   4249  HD2 TYR   273     101.830  84.585  40.870  1.00  0.00           H  
ATOM   4250  HE1 TYR   273      98.548  88.308  41.278  1.00  0.00           H  
ATOM   4251  HE2 TYR   273     101.374  86.022  39.007  1.00  0.00           H  
ATOM   4252  HH  TYR   273     100.069  87.433  38.224  1.00  0.00           H  
ATOM   4253  N   MET   274      98.639  83.077  41.821  1.00  0.00           N  
ATOM   4254  CA  MET   274      98.570  82.693  40.317  1.00  0.00           C  
ATOM   4255  C   MET   274      98.175  83.939  39.336  1.00  0.00           C  
ATOM   4256  O   MET   274      98.608  83.973  38.198  1.00  0.00           O  
ATOM   4257  CB  MET   274      97.644  81.515  39.968  1.00  0.00           C  
ATOM   4258  CG  MET   274      96.225  81.727  40.674  1.00  0.00           C  
ATOM   4259  SD  MET   274      95.102  80.428  40.409  1.00  0.00           S  
ATOM   4260  CE  MET   274      95.792  79.316  41.589  1.00  0.00           C  
ATOM   4261  H   MET   274      98.031  83.763  42.245  1.00  0.00           H  
ATOM   4262  HA  MET   274      99.550  82.374  39.962  1.00  0.00           H  
ATOM   4263  HB2 MET   274      97.477  81.391  38.898  1.00  0.00           H  
ATOM   4264  HB3 MET   274      98.151  80.591  40.246  1.00  0.00           H  
ATOM   4265  HG2 MET   274      96.415  81.852  41.740  1.00  0.00           H  
ATOM   4266  HG3 MET   274      95.843  82.669  40.280  1.00  0.00           H  
ATOM   4267  HE1 MET   274      95.066  78.542  41.835  1.00  0.00           H  
ATOM   4268  HE2 MET   274      96.639  78.794  41.143  1.00  0.00           H  
ATOM   4269  HE3 MET   274      96.085  79.903  42.459  1.00  0.00           H  
ATOM   4270  N   ALA   275      97.290  84.796  39.885  1.00  0.00           N  
ATOM   4271  CA  ALA   275      96.416  85.634  38.960  1.00  0.00           C  
ATOM   4272  C   ALA   275      95.881  86.940  39.658  1.00  0.00           C  
ATOM   4273  O   ALA   275      95.920  87.089  40.842  1.00  0.00           O  
ATOM   4274  CB  ALA   275      95.181  84.819  38.456  1.00  0.00           C  
ATOM   4275  H   ALA   275      96.933  84.653  40.819  1.00  0.00           H  
ATOM   4276  HA  ALA   275      97.032  85.938  38.114  1.00  0.00           H  
ATOM   4277  HB1 ALA   275      94.606  84.499  39.325  1.00  0.00           H  
ATOM   4278  HB2 ALA   275      94.569  85.315  37.703  1.00  0.00           H  
ATOM   4279  HB3 ALA   275      95.645  83.884  38.142  1.00  0.00           H  
ATOM   4280  N   GLN   276      95.461  87.914  38.810  1.00  0.00           N  
ATOM   4281  CA  GLN   276      94.953  89.218  39.213  1.00  0.00           C  
ATOM   4282  C   GLN   276      93.600  89.153  39.889  1.00  0.00           C  
ATOM   4283  O   GLN   276      92.588  88.505  39.467  1.00  0.00           O  
ATOM   4284  CB  GLN   276      94.934  90.241  38.032  1.00  0.00           C  
ATOM   4285  CG  GLN   276      96.327  90.544  37.447  1.00  0.00           C  
ATOM   4286  CD  GLN   276      96.437  91.844  36.596  1.00  0.00           C  
ATOM   4287  NE2 GLN   276      97.418  92.006  35.674  1.00  0.00           N  
ATOM   4288  OE1 GLN   276      95.637  92.694  36.644  1.00  0.00           O  
ATOM   4289  H   GLN   276      95.369  87.705  37.826  1.00  0.00           H  
ATOM   4290  HA  GLN   276      95.720  89.519  39.926  1.00  0.00           H  
ATOM   4291  HB2 GLN   276      94.330  89.887  37.197  1.00  0.00           H  
ATOM   4292  HB3 GLN   276      94.521  91.150  38.469  1.00  0.00           H  
ATOM   4293  HG2 GLN   276      97.069  90.623  38.242  1.00  0.00           H  
ATOM   4294  HG3 GLN   276      96.611  89.603  36.976  1.00  0.00           H  
ATOM   4295 HE21 GLN   276      97.379  92.817  35.073  1.00  0.00           H  
ATOM   4296 HE22 GLN   276      98.170  91.332  35.669  1.00  0.00           H  
ATOM   4297  N   ASP   277      93.460  89.894  40.988  1.00  0.00           N  
ATOM   4298  CA  ASP   277      92.264  89.810  41.899  1.00  0.00           C  
ATOM   4299  C   ASP   277      91.788  88.413  42.352  1.00  0.00           C  
ATOM   4300  O   ASP   277      90.776  88.277  42.961  1.00  0.00           O  
ATOM   4301  CB  ASP   277      91.044  90.558  41.310  1.00  0.00           C  
ATOM   4302  CG  ASP   277      91.329  91.962  40.694  1.00  0.00           C  
ATOM   4303  OD1 ASP   277      92.321  92.703  41.117  1.00  0.00           O  
ATOM   4304  OD2 ASP   277      90.499  92.340  39.876  1.00  0.00           O1-
ATOM   4305  H   ASP   277      94.292  90.379  41.295  1.00  0.00           H  
ATOM   4306  HA  ASP   277      92.625  90.344  42.778  1.00  0.00           H  
ATOM   4307  HB2 ASP   277      90.637  89.923  40.524  1.00  0.00           H  
ATOM   4308  HB3 ASP   277      90.314  90.729  42.102  1.00  0.00           H  
ATOM   4309  N   ILE   278      92.571  87.389  42.069  1.00  0.00           N  
ATOM   4310  CA  ILE   278      92.317  85.989  42.527  1.00  0.00           C  
ATOM   4311  C   ILE   278      93.001  85.796  43.852  1.00  0.00           C  
ATOM   4312  O   ILE   278      94.082  86.372  44.115  1.00  0.00           O  
ATOM   4313  CB  ILE   278      92.819  85.002  41.533  1.00  0.00           C  
ATOM   4314  CG1 ILE   278      91.893  84.896  40.242  1.00  0.00           C  
ATOM   4315  CG2 ILE   278      92.909  83.528  42.053  1.00  0.00           C  
ATOM   4316  CD1 ILE   278      90.465  84.348  40.423  1.00  0.00           C  
ATOM   4317  H   ILE   278      93.472  87.645  41.692  1.00  0.00           H  
ATOM   4318  HA  ILE   278      91.254  85.796  42.674  1.00  0.00           H  
ATOM   4319  HB  ILE   278      93.817  85.250  41.171  1.00  0.00           H  
ATOM   4320 HG12 ILE   278      91.823  85.881  39.781  1.00  0.00           H  
ATOM   4321 HG13 ILE   278      92.433  84.210  39.590  1.00  0.00           H  
ATOM   4322 HG21 ILE   278      93.452  82.911  41.336  1.00  0.00           H  
ATOM   4323 HG22 ILE   278      93.658  83.527  42.844  1.00  0.00           H  
ATOM   4324 HG23 ILE   278      91.973  82.989  42.201  1.00  0.00           H  
ATOM   4325 HD11 ILE   278      89.829  84.395  39.538  1.00  0.00           H  
ATOM   4326 HD12 ILE   278      90.460  83.271  40.587  1.00  0.00           H  
ATOM   4327 HD13 ILE   278      90.065  84.991  41.207  1.00  0.00           H  
ATOM   4328  N   PRO   279      92.433  85.164  44.853  1.00  0.00           N  
ATOM   4329  CA  PRO   279      93.101  85.052  46.184  1.00  0.00           C  
ATOM   4330  C   PRO   279      94.271  84.041  46.091  1.00  0.00           C  
ATOM   4331  O   PRO   279      94.296  83.198  45.236  1.00  0.00           O  
ATOM   4332  CB  PRO   279      91.990  84.488  47.129  1.00  0.00           C  
ATOM   4333  CG  PRO   279      90.759  85.121  46.481  1.00  0.00           C  
ATOM   4334  CD  PRO   279      91.002  85.042  45.013  1.00  0.00           C  
ATOM   4335  HA  PRO   279      93.368  86.016  46.617  1.00  0.00           H  
ATOM   4336  HB2 PRO   279      92.078  83.407  47.021  1.00  0.00           H  
ATOM   4337  HB3 PRO   279      92.149  84.814  48.157  1.00  0.00           H  
ATOM   4338  HG2 PRO   279      89.931  84.489  46.801  1.00  0.00           H  
ATOM   4339  HG3 PRO   279      90.500  86.128  46.805  1.00  0.00           H  
ATOM   4340  HD2 PRO   279      90.620  84.103  44.614  1.00  0.00           H  
ATOM   4341  HD3 PRO   279      90.376  85.848  44.631  1.00  0.00           H  
ATOM   4342  N   LEU   280      95.300  84.152  46.999  1.00  0.00           N  
ATOM   4343  CA  LEU   280      96.469  83.321  47.069  1.00  0.00           C  
ATOM   4344  C   LEU   280      96.145  82.027  47.799  1.00  0.00           C  
ATOM   4345  O   LEU   280      95.597  81.904  48.934  1.00  0.00           O  
ATOM   4346  CB  LEU   280      97.634  83.971  47.794  1.00  0.00           C  
ATOM   4347  CG  LEU   280      98.463  85.085  47.181  1.00  0.00           C  
ATOM   4348  CD1 LEU   280      97.732  86.347  46.711  1.00  0.00           C  
ATOM   4349  CD2 LEU   280      99.635  85.416  48.139  1.00  0.00           C  
ATOM   4350  H   LEU   280      95.085  84.805  47.739  1.00  0.00           H  
ATOM   4351  HA  LEU   280      96.742  83.099  46.037  1.00  0.00           H  
ATOM   4352  HB2 LEU   280      97.300  84.232  48.798  1.00  0.00           H  
ATOM   4353  HB3 LEU   280      98.354  83.171  47.965  1.00  0.00           H  
ATOM   4354  HG  LEU   280      98.897  84.660  46.276  1.00  0.00           H  
ATOM   4355 HD11 LEU   280      98.356  86.950  46.052  1.00  0.00           H  
ATOM   4356 HD12 LEU   280      96.927  86.050  46.038  1.00  0.00           H  
ATOM   4357 HD13 LEU   280      97.413  87.010  47.514  1.00  0.00           H  
ATOM   4358 HD21 LEU   280     100.391  84.671  47.890  1.00  0.00           H  
ATOM   4359 HD22 LEU   280     100.030  86.415  47.953  1.00  0.00           H  
ATOM   4360 HD23 LEU   280      99.393  85.320  49.197  1.00  0.00           H  
ATOM   4361  N   THR   281      96.498  80.954  47.112  1.00  0.00           N  
ATOM   4362  CA  THR   281      96.010  79.607  47.501  1.00  0.00           C  
ATOM   4363  C   THR   281      96.822  79.071  48.700  1.00  0.00           C  
ATOM   4364  O   THR   281      98.052  78.996  48.575  1.00  0.00           O  
ATOM   4365  CB  THR   281      96.227  78.674  46.292  1.00  0.00           C  
ATOM   4366  CG2 THR   281      95.869  77.194  46.632  1.00  0.00           C  
ATOM   4367  OG1 THR   281      95.409  79.053  45.185  1.00  0.00           O  
ATOM   4368  H   THR   281      96.980  81.012  46.227  1.00  0.00           H  
ATOM   4369  HA  THR   281      94.964  79.465  47.770  1.00  0.00           H  
ATOM   4370  HB  THR   281      97.245  78.800  45.924  1.00  0.00           H  
ATOM   4371  HG1 THR   281      95.905  78.709  44.439  1.00  0.00           H  
ATOM   4372 HG21 THR   281      94.810  77.144  46.886  1.00  0.00           H  
ATOM   4373 HG22 THR   281      96.056  76.502  45.811  1.00  0.00           H  
ATOM   4374 HG23 THR   281      96.558  76.804  47.381  1.00  0.00           H  
ATOM   4375  N   PRO   282      96.234  78.665  49.795  1.00  0.00           N  
ATOM   4376  CA  PRO   282      96.964  77.948  50.887  1.00  0.00           C  
ATOM   4377  C   PRO   282      97.420  76.589  50.248  1.00  0.00           C  
ATOM   4378  O   PRO   282      96.609  75.782  49.876  1.00  0.00           O  
ATOM   4379  CB  PRO   282      96.112  77.844  52.048  1.00  0.00           C  
ATOM   4380  CG  PRO   282      94.687  78.059  51.460  1.00  0.00           C  
ATOM   4381  CD  PRO   282      94.835  78.789  50.097  1.00  0.00           C  
ATOM   4382  HA  PRO   282      97.798  78.632  51.037  1.00  0.00           H  
ATOM   4383  HB2 PRO   282      96.187  76.888  52.566  1.00  0.00           H  
ATOM   4384  HB3 PRO   282      96.211  78.653  52.772  1.00  0.00           H  
ATOM   4385  HG2 PRO   282      94.311  77.039  51.376  1.00  0.00           H  
ATOM   4386  HG3 PRO   282      94.051  78.644  52.125  1.00  0.00           H  
ATOM   4387  HD2 PRO   282      94.139  78.329  49.396  1.00  0.00           H  
ATOM   4388  HD3 PRO   282      94.556  79.838  50.198  1.00  0.00           H  
ATOM   4389  N   ILE   283      98.780  76.359  50.242  1.00  0.00           N  
ATOM   4390  CA  ILE   283      99.475  75.141  49.805  1.00  0.00           C  
ATOM   4391  C   ILE   283     100.195  74.336  50.970  1.00  0.00           C  
ATOM   4392  O   ILE   283     100.527  73.184  50.847  1.00  0.00           O  
ATOM   4393  CB  ILE   283     100.494  75.493  48.641  1.00  0.00           C  
ATOM   4394  CG1 ILE   283     101.636  76.456  49.031  1.00  0.00           C  
ATOM   4395  CG2 ILE   283      99.893  75.917  47.303  1.00  0.00           C  
ATOM   4396  CD1 ILE   283     102.995  76.064  48.467  1.00  0.00           C  
ATOM   4397  H   ILE   283      99.380  77.106  50.562  1.00  0.00           H  
ATOM   4398  HA  ILE   283      98.708  74.503  49.366  1.00  0.00           H  
ATOM   4399  HB  ILE   283     101.030  74.560  48.468  1.00  0.00           H  
ATOM   4400 HG12 ILE   283     101.449  77.501  48.785  1.00  0.00           H  
ATOM   4401 HG13 ILE   283     101.768  76.304  50.103  1.00  0.00           H  
ATOM   4402 HG21 ILE   283      99.477  76.894  47.550  1.00  0.00           H  
ATOM   4403 HG22 ILE   283     100.674  76.056  46.556  1.00  0.00           H  
ATOM   4404 HG23 ILE   283      99.231  75.202  46.815  1.00  0.00           H  
ATOM   4405 HD11 ILE   283     102.855  75.882  47.401  1.00  0.00           H  
ATOM   4406 HD12 ILE   283     103.770  76.809  48.648  1.00  0.00           H  
ATOM   4407 HD13 ILE   283     103.224  75.114  48.949  1.00  0.00           H  
ATOM   4408  N   PHE   284     100.545  75.042  52.044  1.00  0.00           N  
ATOM   4409  CA  PHE   284     100.942  74.427  53.330  1.00  0.00           C  
ATOM   4410  C   PHE   284     100.434  75.273  54.428  1.00  0.00           C  
ATOM   4411  O   PHE   284     100.434  76.518  54.345  1.00  0.00           O  
ATOM   4412  CB  PHE   284     102.473  74.205  53.337  1.00  0.00           C  
ATOM   4413  CG  PHE   284     103.073  73.724  54.629  1.00  0.00           C  
ATOM   4414  CD1 PHE   284     103.043  72.394  54.965  1.00  0.00           C  
ATOM   4415  CD2 PHE   284     103.602  74.683  55.536  1.00  0.00           C  
ATOM   4416  CE1 PHE   284     103.537  71.914  56.153  1.00  0.00           C  
ATOM   4417  CE2 PHE   284     104.112  74.275  56.820  1.00  0.00           C  
ATOM   4418  CZ  PHE   284     104.078  72.876  57.090  1.00  0.00           C  
ATOM   4419  H   PHE   284     100.389  76.039  52.026  1.00  0.00           H  
ATOM   4420  HA  PHE   284     100.508  73.433  53.432  1.00  0.00           H  
ATOM   4421  HB2 PHE   284     102.778  73.529  52.539  1.00  0.00           H  
ATOM   4422  HB3 PHE   284     102.943  75.154  53.081  1.00  0.00           H  
ATOM   4423  HD1 PHE   284     102.473  71.713  54.350  1.00  0.00           H  
ATOM   4424  HD2 PHE   284     103.571  75.753  55.389  1.00  0.00           H  
ATOM   4425  HE1 PHE   284     103.524  70.874  56.444  1.00  0.00           H  
ATOM   4426  HE2 PHE   284     104.562  74.966  57.518  1.00  0.00           H  
ATOM   4427  HZ  PHE   284     104.469  72.539  58.039  1.00  0.00           H  
ATOM   4428  N   THR   285     100.040  74.545  55.463  1.00  0.00           N  
ATOM   4429  CA  THR   285      99.659  75.006  56.799  1.00  0.00           C  
ATOM   4430  C   THR   285     100.071  74.108  57.932  1.00  0.00           C  
ATOM   4431  O   THR   285      99.912  72.903  57.811  1.00  0.00           O  
ATOM   4432  CB  THR   285      98.094  75.334  56.713  1.00  0.00           C  
ATOM   4433  CG2 THR   285      97.605  76.015  57.989  1.00  0.00           C  
ATOM   4434  OG1 THR   285      97.938  76.386  55.741  1.00  0.00           O  
ATOM   4435  H   THR   285     100.172  73.547  55.373  1.00  0.00           H  
ATOM   4436  HA  THR   285     100.148  75.978  56.753  1.00  0.00           H  
ATOM   4437  HB  THR   285      97.466  74.490  56.427  1.00  0.00           H  
ATOM   4438  HG1 THR   285      98.127  76.080  54.851  1.00  0.00           H  
ATOM   4439 HG21 THR   285      97.677  75.396  58.883  1.00  0.00           H  
ATOM   4440 HG22 THR   285      98.193  76.912  58.182  1.00  0.00           H  
ATOM   4441 HG23 THR   285      96.557  76.298  57.895  1.00  0.00           H  
ATOM   4442  N   ASP   286     100.614  74.671  58.997  1.00  0.00           N  
ATOM   4443  CA  ASP   286     100.921  73.990  60.233  1.00  0.00           C  
ATOM   4444  C   ASP   286     100.243  74.616  61.423  1.00  0.00           C  
ATOM   4445  O   ASP   286     100.129  75.784  61.529  1.00  0.00           O  
ATOM   4446  CB  ASP   286     102.433  74.090  60.363  1.00  0.00           C  
ATOM   4447  CG  ASP   286     102.944  72.978  61.252  1.00  0.00           C  
ATOM   4448  OD1 ASP   286     104.197  73.002  61.432  1.00  0.00           O  
ATOM   4449  OD2 ASP   286     102.121  72.141  61.723  1.00  0.00           O1-
ATOM   4450  H   ASP   286     100.650  75.680  59.036  1.00  0.00           H  
ATOM   4451  HA  ASP   286     100.575  72.968  60.081  1.00  0.00           H  
ATOM   4452  HB2 ASP   286     102.929  73.984  59.398  1.00  0.00           H  
ATOM   4453  HB3 ASP   286     102.731  75.091  60.675  1.00  0.00           H  
ATOM   4454  N   THR   287      99.677  73.832  62.384  1.00  0.00           N  
ATOM   4455  CA  THR   287      98.858  74.287  63.489  1.00  0.00           C  
ATOM   4456  C   THR   287      99.346  73.953  64.866  1.00  0.00           C  
ATOM   4457  O   THR   287      99.943  72.857  65.048  1.00  0.00           O  
ATOM   4458  CB  THR   287      97.385  73.861  63.376  1.00  0.00           C  
ATOM   4459  CG2 THR   287      96.237  74.400  64.374  1.00  0.00           C  
ATOM   4460  OG1 THR   287      96.838  73.975  62.115  1.00  0.00           O  
ATOM   4461  H   THR   287      99.805  72.834  62.296  1.00  0.00           H  
ATOM   4462  HA  THR   287      98.803  75.372  63.407  1.00  0.00           H  
ATOM   4463  HB  THR   287      97.347  72.787  63.557  1.00  0.00           H  
ATOM   4464  HG1 THR   287      96.575  74.885  61.958  1.00  0.00           H  
ATOM   4465 HG21 THR   287      96.447  74.170  65.418  1.00  0.00           H  
ATOM   4466 HG22 THR   287      96.130  75.482  64.448  1.00  0.00           H  
ATOM   4467 HG23 THR   287      95.325  73.844  64.156  1.00  0.00           H  
ATOM   4468  N   VAL   288      99.149  74.915  65.769  1.00  0.00           N  
ATOM   4469  CA  VAL   288      99.503  74.735  67.167  1.00  0.00           C  
ATOM   4470  C   VAL   288      98.267  75.133  67.991  1.00  0.00           C  
ATOM   4471  O   VAL   288      97.543  76.070  67.630  1.00  0.00           O  
ATOM   4472  CB  VAL   288     100.652  75.561  67.694  1.00  0.00           C  
ATOM   4473  CG1 VAL   288     102.014  74.972  67.187  1.00  0.00           C  
ATOM   4474  CG2 VAL   288     100.578  77.120  67.155  1.00  0.00           C  
ATOM   4475  H   VAL   288      98.575  75.679  65.442  1.00  0.00           H  
ATOM   4476  HA  VAL   288      99.638  73.678  67.393  1.00  0.00           H  
ATOM   4477  HB  VAL   288     100.694  75.699  68.774  1.00  0.00           H  
ATOM   4478 HG11 VAL   288     102.800  75.297  67.867  1.00  0.00           H  
ATOM   4479 HG12 VAL   288     102.047  73.885  67.255  1.00  0.00           H  
ATOM   4480 HG13 VAL   288     102.154  75.236  66.139  1.00  0.00           H  
ATOM   4481 HG21 VAL   288     101.380  77.673  67.643  1.00  0.00           H  
ATOM   4482 HG22 VAL   288     100.603  77.177  66.067  1.00  0.00           H  
ATOM   4483 HG23 VAL   288      99.615  77.590  67.356  1.00  0.00           H  
ATOM   4484  N   ILE   289      97.982  74.351  68.999  1.00  0.00           N  
ATOM   4485  CA  ILE   289      96.862  74.587  69.921  1.00  0.00           C  
ATOM   4486  C   ILE   289      97.245  75.088  71.374  1.00  0.00           C  
ATOM   4487  O   ILE   289      98.227  74.634  71.839  1.00  0.00           O  
ATOM   4488  CB  ILE   289      95.850  73.444  69.851  1.00  0.00           C  
ATOM   4489  CG1 ILE   289      94.404  73.959  70.162  1.00  0.00           C  
ATOM   4490  CG2 ILE   289      96.239  72.256  70.757  1.00  0.00           C  
ATOM   4491  CD1 ILE   289      93.400  72.874  69.715  1.00  0.00           C  
ATOM   4492  H   ILE   289      98.404  73.452  69.183  1.00  0.00           H  
ATOM   4493  HA  ILE   289      96.326  75.423  69.471  1.00  0.00           H  
ATOM   4494  HB  ILE   289      95.856  72.971  68.869  1.00  0.00           H  
ATOM   4495 HG12 ILE   289      94.239  74.178  71.217  1.00  0.00           H  
ATOM   4496 HG13 ILE   289      94.262  74.867  69.576  1.00  0.00           H  
ATOM   4497 HG21 ILE   289      95.503  71.453  70.801  1.00  0.00           H  
ATOM   4498 HG22 ILE   289      97.165  71.840  70.361  1.00  0.00           H  
ATOM   4499 HG23 ILE   289      96.355  72.643  71.769  1.00  0.00           H  
ATOM   4500 HD11 ILE   289      93.336  72.038  70.413  1.00  0.00           H  
ATOM   4501 HD12 ILE   289      92.383  73.208  69.513  1.00  0.00           H  
ATOM   4502 HD13 ILE   289      93.689  72.411  68.772  1.00  0.00           H  
ATOM   4503  N   PHE   290      96.517  76.019  71.978  1.00  0.00           N  
ATOM   4504  CA  PHE   290      96.758  76.463  73.409  1.00  0.00           C  
ATOM   4505  C   PHE   290      95.421  76.177  74.235  1.00  0.00           C  
ATOM   4506  O   PHE   290      94.334  76.194  73.566  1.00  0.00           O  
ATOM   4507  CB  PHE   290      97.026  77.968  73.387  1.00  0.00           C  
ATOM   4508  CG  PHE   290      98.353  78.428  72.814  1.00  0.00           C  
ATOM   4509  CD1 PHE   290      99.417  78.687  73.655  1.00  0.00           C  
ATOM   4510  CD2 PHE   290      98.526  78.539  71.450  1.00  0.00           C  
ATOM   4511  CE1 PHE   290     100.600  79.302  73.117  1.00  0.00           C  
ATOM   4512  CE2 PHE   290      99.683  79.031  70.899  1.00  0.00           C  
ATOM   4513  CZ  PHE   290     100.707  79.478  71.766  1.00  0.00           C  
ATOM   4514  H   PHE   290      95.671  76.378  71.560  1.00  0.00           H  
ATOM   4515  HA  PHE   290      97.609  75.889  73.775  1.00  0.00           H  
ATOM   4516  HB2 PHE   290      96.238  78.549  72.908  1.00  0.00           H  
ATOM   4517  HB3 PHE   290      96.967  78.289  74.427  1.00  0.00           H  
ATOM   4518  HD1 PHE   290      99.381  78.462  74.711  1.00  0.00           H  
ATOM   4519  HD2 PHE   290      97.799  78.055  70.816  1.00  0.00           H  
ATOM   4520  HE1 PHE   290     101.331  79.451  73.898  1.00  0.00           H  
ATOM   4521  HE2 PHE   290      99.676  79.053  69.819  1.00  0.00           H  
ATOM   4522  HZ  PHE   290     101.646  79.770  71.318  1.00  0.00           H  
ATOM   4523  N   ARG   291      95.403  75.921  75.514  1.00  0.00           N  
ATOM   4524  CA  ARG   291      94.149  75.858  76.312  1.00  0.00           C  
ATOM   4525  C   ARG   291      94.275  76.882  77.446  1.00  0.00           C  
ATOM   4526  O   ARG   291      95.253  76.797  78.165  1.00  0.00           O  
ATOM   4527  CB  ARG   291      94.010  74.449  76.763  1.00  0.00           C  
ATOM   4528  CG  ARG   291      92.675  74.329  77.460  1.00  0.00           C  
ATOM   4529  CD  ARG   291      92.366  72.829  77.777  1.00  0.00           C  
ATOM   4530  NE  ARG   291      91.177  72.690  78.660  1.00  0.00           N  
ATOM   4531  CZ  ARG   291      90.610  71.469  78.920  1.00  0.00           C  
ATOM   4532  NH1 ARG   291      91.059  70.378  78.437  1.00  0.00           N1+
ATOM   4533  NH2 ARG   291      89.567  71.472  79.728  1.00  0.00           N  
ATOM   4534  H   ARG   291      96.218  75.499  75.936  1.00  0.00           H  
ATOM   4535  HA  ARG   291      93.302  76.027  75.646  1.00  0.00           H  
ATOM   4536  HB2 ARG   291      93.877  73.703  75.980  1.00  0.00           H  
ATOM   4537  HB3 ARG   291      94.807  74.053  77.393  1.00  0.00           H  
ATOM   4538  HG2 ARG   291      92.661  74.942  78.361  1.00  0.00           H  
ATOM   4539  HG3 ARG   291      91.908  74.763  76.817  1.00  0.00           H  
ATOM   4540  HD2 ARG   291      92.354  72.293  76.828  1.00  0.00           H  
ATOM   4541  HD3 ARG   291      93.211  72.522  78.394  1.00  0.00           H  
ATOM   4542  HE  ARG   291      90.792  73.454  79.198  1.00  0.00           H  
ATOM   4543 HH11 ARG   291      91.995  70.288  78.069  1.00  0.00           H  
ATOM   4544 HH12 ARG   291      90.595  69.521  78.700  1.00  0.00           H  
ATOM   4545 HH21 ARG   291      89.295  72.345  80.157  1.00  0.00           H  
ATOM   4546 HH22 ARG   291      89.121  70.595  79.956  1.00  0.00           H  
ATOM   4547  N   ILE   292      93.297  77.801  77.552  1.00  0.00           N  
ATOM   4548  CA  ILE   292      93.332  78.708  78.629  1.00  0.00           C  
ATOM   4549  C   ILE   292      93.058  78.016  79.992  1.00  0.00           C  
ATOM   4550  O   ILE   292      92.038  77.344  80.096  1.00  0.00           O  
ATOM   4551  CB  ILE   292      92.441  79.953  78.357  1.00  0.00           C  
ATOM   4552  CG1 ILE   292      92.905  80.777  77.148  1.00  0.00           C  
ATOM   4553  CG2 ILE   292      92.508  80.942  79.521  1.00  0.00           C  
ATOM   4554  CD1 ILE   292      92.486  80.212  75.745  1.00  0.00           C  
ATOM   4555  H   ILE   292      92.544  77.910  76.887  1.00  0.00           H  
ATOM   4556  HA  ILE   292      94.316  79.176  78.651  1.00  0.00           H  
ATOM   4557  HB  ILE   292      91.425  79.598  78.190  1.00  0.00           H  
ATOM   4558 HG12 ILE   292      92.477  81.753  77.380  1.00  0.00           H  
ATOM   4559 HG13 ILE   292      93.988  80.868  77.227  1.00  0.00           H  
ATOM   4560 HG21 ILE   292      92.210  80.410  80.424  1.00  0.00           H  
ATOM   4561 HG22 ILE   292      93.458  81.458  79.662  1.00  0.00           H  
ATOM   4562 HG23 ILE   292      91.709  81.677  79.426  1.00  0.00           H  
ATOM   4563 HD11 ILE   292      92.882  79.216  75.543  1.00  0.00           H  
ATOM   4564 HD12 ILE   292      91.405  80.310  75.648  1.00  0.00           H  
ATOM   4565 HD13 ILE   292      92.843  80.900  74.978  1.00  0.00           H  
ATOM   4566  N   ALA   293      93.907  78.296  80.998  1.00  0.00           N  
ATOM   4567  CA  ALA   293      93.727  77.848  82.365  1.00  0.00           C  
ATOM   4568  C   ALA   293      92.296  78.170  82.879  1.00  0.00           C  
ATOM   4569  O   ALA   293      91.843  79.370  82.732  1.00  0.00           O  
ATOM   4570  CB  ALA   293      94.839  78.498  83.233  1.00  0.00           C  
ATOM   4571  H   ALA   293      94.715  78.825  80.706  1.00  0.00           H  
ATOM   4572  HA  ALA   293      94.036  76.808  82.256  1.00  0.00           H  
ATOM   4573  HB1 ALA   293      95.838  78.188  82.927  1.00  0.00           H  
ATOM   4574  HB2 ALA   293      94.689  79.574  83.318  1.00  0.00           H  
ATOM   4575  HB3 ALA   293      94.784  78.049  84.225  1.00  0.00           H  
ATOM   4576  N   PRO   294      91.473  77.273  83.420  1.00  0.00           N  
ATOM   4577  CA  PRO   294      90.183  77.565  83.978  1.00  0.00           C  
ATOM   4578  C   PRO   294      90.370  78.152  85.337  1.00  0.00           C  
ATOM   4579  O   PRO   294      91.371  77.979  86.018  1.00  0.00           O  
ATOM   4580  CB  PRO   294      89.411  76.195  84.073  1.00  0.00           C  
ATOM   4581  CG  PRO   294      90.582  75.240  84.281  1.00  0.00           C  
ATOM   4582  CD  PRO   294      91.795  75.835  83.674  1.00  0.00           C  
ATOM   4583  HA  PRO   294      89.583  78.236  83.362  1.00  0.00           H  
ATOM   4584  HB2 PRO   294      88.825  76.183  84.991  1.00  0.00           H  
ATOM   4585  HB3 PRO   294      88.824  76.028  83.169  1.00  0.00           H  
ATOM   4586  HG2 PRO   294      90.797  74.966  85.314  1.00  0.00           H  
ATOM   4587  HG3 PRO   294      90.324  74.251  83.901  1.00  0.00           H  
ATOM   4588  HD2 PRO   294      92.573  75.935  84.431  1.00  0.00           H  
ATOM   4589  HD3 PRO   294      92.057  75.273  82.778  1.00  0.00           H  
ATOM   4590  N   TRP   295      89.338  78.808  85.770  1.00  0.00           N  
ATOM   4591  CA  TRP   295      89.285  79.278  87.155  1.00  0.00           C  
ATOM   4592  C   TRP   295      88.926  78.207  88.202  1.00  0.00           C  
ATOM   4593  O   TRP   295      88.154  77.295  87.956  1.00  0.00           O  
ATOM   4594  CB  TRP   295      88.287  80.458  87.192  1.00  0.00           C  
ATOM   4595  CG  TRP   295      88.138  81.191  88.439  1.00  0.00           C  
ATOM   4596  CD1 TRP   295      88.950  82.161  88.907  1.00  0.00           C  
ATOM   4597  CD2 TRP   295      87.149  80.968  89.512  1.00  0.00           C  
ATOM   4598  CE2 TRP   295      87.458  81.882  90.571  1.00  0.00           C  
ATOM   4599  CE3 TRP   295      85.990  80.152  89.677  1.00  0.00           C  
ATOM   4600  NE1 TRP   295      88.667  82.535  90.197  1.00  0.00           N  
ATOM   4601  CZ2 TRP   295      86.543  81.929  91.606  1.00  0.00           C  
ATOM   4602  CZ3 TRP   295      85.219  80.166  90.827  1.00  0.00           C  
ATOM   4603  CH2 TRP   295      85.357  81.164  91.775  1.00  0.00           C  
ATOM   4604  H   TRP   295      88.559  78.997  85.155  1.00  0.00           H  
ATOM   4605  HA  TRP   295      90.276  79.674  87.374  1.00  0.00           H  
ATOM   4606  HB2 TRP   295      88.451  81.186  86.398  1.00  0.00           H  
ATOM   4607  HB3 TRP   295      87.295  80.081  86.942  1.00  0.00           H  
ATOM   4608  HD1 TRP   295      89.839  82.397  88.340  1.00  0.00           H  
ATOM   4609  HE1 TRP   295      89.133  83.233  90.760  1.00  0.00           H  
ATOM   4610  HE3 TRP   295      85.678  79.507  88.869  1.00  0.00           H  
ATOM   4611  HZ2 TRP   295      86.665  82.648  92.403  1.00  0.00           H  
ATOM   4612  HZ3 TRP   295      84.295  79.614  90.909  1.00  0.00           H  
ATOM   4613  HH2 TRP   295      84.795  81.202  92.697  1.00  0.00           H  
ATOM   4614  N   ILE   296      89.483  78.342  89.399  1.00  0.00           N  
ATOM   4615  CA  ILE   296      89.414  77.259  90.415  1.00  0.00           C  
ATOM   4616  C   ILE   296      89.176  77.898  91.751  1.00  0.00           C  
ATOM   4617  O   ILE   296      89.914  78.870  92.113  1.00  0.00           O  
ATOM   4618  CB  ILE   296      90.743  76.401  90.308  1.00  0.00           C  
ATOM   4619  CG1 ILE   296      90.924  75.651  89.034  1.00  0.00           C  
ATOM   4620  CG2 ILE   296      90.595  75.311  91.395  1.00  0.00           C  
ATOM   4621  CD1 ILE   296      92.381  74.953  88.814  1.00  0.00           C  
ATOM   4622  H   ILE   296      90.107  79.126  89.523  1.00  0.00           H  
ATOM   4623  HA  ILE   296      88.520  76.676  90.195  1.00  0.00           H  
ATOM   4624  HB  ILE   296      91.608  76.995  90.607  1.00  0.00           H  
ATOM   4625 HG12 ILE   296      90.152  74.893  88.901  1.00  0.00           H  
ATOM   4626 HG13 ILE   296      90.867  76.345  88.195  1.00  0.00           H  
ATOM   4627 HG21 ILE   296      89.742  74.738  91.033  1.00  0.00           H  
ATOM   4628 HG22 ILE   296      91.487  74.684  91.426  1.00  0.00           H  
ATOM   4629 HG23 ILE   296      90.391  75.683  92.399  1.00  0.00           H  
ATOM   4630 HD11 ILE   296      93.149  75.636  89.179  1.00  0.00           H  
ATOM   4631 HD12 ILE   296      92.375  73.989  89.323  1.00  0.00           H  
ATOM   4632 HD13 ILE   296      92.535  74.845  87.740  1.00  0.00           H  
ATOM   4633  N   MET   297      88.335  77.318  92.613  1.00  0.00           N  
ATOM   4634  CA  MET   297      88.164  77.972  93.987  1.00  0.00           C  
ATOM   4635  C   MET   297      88.173  76.919  95.070  1.00  0.00           C  
ATOM   4636  O   MET   297      88.246  75.755  94.836  1.00  0.00           O  
ATOM   4637  CB  MET   297      86.784  78.764  94.009  1.00  0.00           C  
ATOM   4638  CG  MET   297      85.586  77.839  93.723  1.00  0.00           C  
ATOM   4639  SD  MET   297      84.058  78.762  93.824  1.00  0.00           S  
ATOM   4640  CE  MET   297      83.623  78.386  95.550  1.00  0.00           C  
ATOM   4641  H   MET   297      87.711  76.542  92.446  1.00  0.00           H  
ATOM   4642  HA  MET   297      88.919  78.708  94.266  1.00  0.00           H  
ATOM   4643  HB2 MET   297      86.760  79.143  95.030  1.00  0.00           H  
ATOM   4644  HB3 MET   297      86.895  79.528  93.240  1.00  0.00           H  
ATOM   4645  HG2 MET   297      85.777  77.365  92.760  1.00  0.00           H  
ATOM   4646  HG3 MET   297      85.442  77.056  94.467  1.00  0.00           H  
ATOM   4647  HE1 MET   297      84.456  78.434  96.251  1.00  0.00           H  
ATOM   4648  HE2 MET   297      82.849  79.049  95.936  1.00  0.00           H  
ATOM   4649  HE3 MET   297      83.267  77.359  95.640  1.00  0.00           H  
ATOM   4650  N   THR   298      88.293  77.296  96.357  1.00  0.00           N  
ATOM   4651  CA  THR   298      89.014  76.446  97.308  1.00  0.00           C  
ATOM   4652  C   THR   298      88.336  76.118  98.665  1.00  0.00           C  
ATOM   4653  O   THR   298      87.837  77.094  99.246  1.00  0.00           O  
ATOM   4654  CB  THR   298      90.385  77.081  97.641  1.00  0.00           C  
ATOM   4655  CG2 THR   298      91.431  76.869  96.585  1.00  0.00           C  
ATOM   4656  OG1 THR   298      90.298  78.484  97.693  1.00  0.00           O  
ATOM   4657  H   THR   298      88.232  78.289  96.527  1.00  0.00           H  
ATOM   4658  HA  THR   298      89.253  75.502  96.817  1.00  0.00           H  
ATOM   4659  HB  THR   298      90.745  76.667  98.583  1.00  0.00           H  
ATOM   4660  HG1 THR   298      90.025  78.714  98.584  1.00  0.00           H  
ATOM   4661 HG21 THR   298      91.261  75.889  96.139  1.00  0.00           H  
ATOM   4662 HG22 THR   298      91.426  77.562  95.744  1.00  0.00           H  
ATOM   4663 HG23 THR   298      92.359  76.961  97.149  1.00  0.00           H  
ATOM   4664  N   PRO   299      88.283  74.890  99.181  1.00  0.00           N  
ATOM   4665  CA  PRO   299      87.509  74.363 100.353  1.00  0.00           C  
ATOM   4666  C   PRO   299      87.940  74.784 101.678  1.00  0.00           C  
ATOM   4667  O   PRO   299      89.109  75.168 101.926  1.00  0.00           O  
ATOM   4668  CB  PRO   299      87.356  72.906 100.151  1.00  0.00           C  
ATOM   4669  CG  PRO   299      88.797  72.528  99.612  1.00  0.00           C  
ATOM   4670  CD  PRO   299      89.054  73.746  98.655  1.00  0.00           C  
ATOM   4671  HA  PRO   299      86.547  74.875 100.301  1.00  0.00           H  
ATOM   4672  HB2 PRO   299      87.267  72.437 101.131  1.00  0.00           H  
ATOM   4673  HB3 PRO   299      86.525  72.668  99.487  1.00  0.00           H  
ATOM   4674  HG2 PRO   299      89.573  72.497 100.376  1.00  0.00           H  
ATOM   4675  HG3 PRO   299      88.663  71.588  99.076  1.00  0.00           H  
ATOM   4676  HD2 PRO   299      90.093  74.072  98.613  1.00  0.00           H  
ATOM   4677  HD3 PRO   299      88.622  73.571  97.669  1.00  0.00           H  
ATOM   4678  N   ASN   300      87.009  74.722 102.671  1.00  0.00           N  
ATOM   4679  CA  ASN   300      87.350  75.205 103.994  1.00  0.00           C  
ATOM   4680  C   ASN   300      88.406  74.464 104.756  1.00  0.00           C  
ATOM   4681  O   ASN   300      88.880  74.970 105.797  1.00  0.00           O  
ATOM   4682  CB  ASN   300      86.152  75.326 104.856  1.00  0.00           C  
ATOM   4683  CG  ASN   300      85.140  76.358 104.464  1.00  0.00           C  
ATOM   4684  ND2 ASN   300      83.966  76.261 105.030  1.00  0.00           N  
ATOM   4685  OD1 ASN   300      85.425  77.221 103.597  1.00  0.00           O  
ATOM   4686  H   ASN   300      86.064  74.408 102.500  1.00  0.00           H  
ATOM   4687  HA  ASN   300      87.836  76.162 103.803  1.00  0.00           H  
ATOM   4688  HB2 ASN   300      85.642  74.371 104.981  1.00  0.00           H  
ATOM   4689  HB3 ASN   300      86.307  75.641 105.888  1.00  0.00           H  
ATOM   4690 HD21 ASN   300      83.136  76.542 104.528  1.00  0.00           H  
ATOM   4691 HD22 ASN   300      83.878  75.622 105.807  1.00  0.00           H  
ATOM   4692  N   ILE   301      88.753  73.260 104.313  1.00  0.00           N  
ATOM   4693  CA  ILE   301      89.800  72.325 104.779  1.00  0.00           C  
ATOM   4694  C   ILE   301      91.227  72.844 104.513  1.00  0.00           C  
ATOM   4695  O   ILE   301      92.199  72.247 105.021  1.00  0.00           O  
ATOM   4696  CB  ILE   301      89.572  70.918 104.143  1.00  0.00           C  
ATOM   4697  CG1 ILE   301      89.898  70.820 102.677  1.00  0.00           C  
ATOM   4698  CG2 ILE   301      88.143  70.533 104.431  1.00  0.00           C  
ATOM   4699  CD1 ILE   301      90.976  69.919 102.198  1.00  0.00           C  
ATOM   4700  H   ILE   301      88.163  72.934 103.561  1.00  0.00           H  
ATOM   4701  HA  ILE   301      89.612  72.300 105.853  1.00  0.00           H  
ATOM   4702  HB  ILE   301      90.263  70.196 104.579  1.00  0.00           H  
ATOM   4703 HG12 ILE   301      89.036  70.537 102.073  1.00  0.00           H  
ATOM   4704 HG13 ILE   301      90.104  71.783 102.210  1.00  0.00           H  
ATOM   4705 HG21 ILE   301      88.098  70.547 105.520  1.00  0.00           H  
ATOM   4706 HG22 ILE   301      87.395  71.216 104.028  1.00  0.00           H  
ATOM   4707 HG23 ILE   301      88.065  69.573 103.920  1.00  0.00           H  
ATOM   4708 HD11 ILE   301      91.892  70.328 102.625  1.00  0.00           H  
ATOM   4709 HD12 ILE   301      90.855  68.901 102.568  1.00  0.00           H  
ATOM   4710 HD13 ILE   301      91.046  69.780 101.120  1.00  0.00           H  
ATOM   4711  N   LEU   302      91.343  73.846 103.624  1.00  0.00           N  
ATOM   4712  CA  LEU   302      92.654  74.329 103.257  1.00  0.00           C  
ATOM   4713  C   LEU   302      93.049  75.569 104.149  1.00  0.00           C  
ATOM   4714  O   LEU   302      92.171  76.389 104.502  1.00  0.00           O  
ATOM   4715  CB  LEU   302      92.771  74.818 101.764  1.00  0.00           C  
ATOM   4716  CG  LEU   302      92.505  73.630 100.770  1.00  0.00           C  
ATOM   4717  CD1 LEU   302      92.417  74.076  99.305  1.00  0.00           C  
ATOM   4718  CD2 LEU   302      93.547  72.480 101.027  1.00  0.00           C  
ATOM   4719  H   LEU   302      90.558  74.264 103.146  1.00  0.00           H  
ATOM   4720  HA  LEU   302      93.438  73.584 103.391  1.00  0.00           H  
ATOM   4721  HB2 LEU   302      91.980  75.562 101.668  1.00  0.00           H  
ATOM   4722  HB3 LEU   302      93.749  75.284 101.641  1.00  0.00           H  
ATOM   4723  HG  LEU   302      91.502  73.241 100.943  1.00  0.00           H  
ATOM   4724 HD11 LEU   302      93.367  74.258  98.801  1.00  0.00           H  
ATOM   4725 HD12 LEU   302      91.922  73.286  98.742  1.00  0.00           H  
ATOM   4726 HD13 LEU   302      91.704  74.896  99.215  1.00  0.00           H  
ATOM   4727 HD21 LEU   302      94.553  72.885 100.920  1.00  0.00           H  
ATOM   4728 HD22 LEU   302      93.399  71.847 101.902  1.00  0.00           H  
ATOM   4729 HD23 LEU   302      93.392  71.716 100.265  1.00  0.00           H  
ATOM   4730  N   PRO   303      94.322  75.714 104.511  1.00  0.00           N  
ATOM   4731  CA  PRO   303      94.714  76.692 105.489  1.00  0.00           C  
ATOM   4732  C   PRO   303      94.549  78.158 104.939  1.00  0.00           C  
ATOM   4733  O   PRO   303      94.966  78.266 103.786  1.00  0.00           O  
ATOM   4734  CB  PRO   303      96.168  76.535 105.856  1.00  0.00           C  
ATOM   4735  CG  PRO   303      96.674  75.663 104.595  1.00  0.00           C  
ATOM   4736  CD  PRO   303      95.471  74.795 104.305  1.00  0.00           C  
ATOM   4737  HA  PRO   303      94.091  76.499 106.362  1.00  0.00           H  
ATOM   4738  HB2 PRO   303      96.675  77.460 106.130  1.00  0.00           H  
ATOM   4739  HB3 PRO   303      96.301  76.003 106.798  1.00  0.00           H  
ATOM   4740  HG2 PRO   303      96.781  76.382 103.782  1.00  0.00           H  
ATOM   4741  HG3 PRO   303      97.591  75.149 104.882  1.00  0.00           H  
ATOM   4742  HD2 PRO   303      95.534  74.521 103.252  1.00  0.00           H  
ATOM   4743  HD3 PRO   303      95.426  73.996 105.045  1.00  0.00           H  
ATOM   4744  N   PRO   304      94.072  79.127 105.715  1.00  0.00           N  
ATOM   4745  CA  PRO   304      93.972  80.580 105.343  1.00  0.00           C  
ATOM   4746  C   PRO   304      95.319  81.260 104.931  1.00  0.00           C  
ATOM   4747  O   PRO   304      96.384  80.918 105.475  1.00  0.00           O  
ATOM   4748  CB  PRO   304      93.517  81.256 106.582  1.00  0.00           C  
ATOM   4749  CG  PRO   304      92.462  80.311 107.074  1.00  0.00           C  
ATOM   4750  CD  PRO   304      93.192  78.970 106.911  1.00  0.00           C  
ATOM   4751  HA  PRO   304      93.157  80.647 104.623  1.00  0.00           H  
ATOM   4752  HB2 PRO   304      94.229  81.394 107.396  1.00  0.00           H  
ATOM   4753  HB3 PRO   304      93.110  82.228 106.304  1.00  0.00           H  
ATOM   4754  HG2 PRO   304      92.152  80.451 108.109  1.00  0.00           H  
ATOM   4755  HG3 PRO   304      91.631  80.264 106.370  1.00  0.00           H  
ATOM   4756  HD2 PRO   304      93.651  78.679 107.856  1.00  0.00           H  
ATOM   4757  HD3 PRO   304      92.476  78.169 106.726  1.00  0.00           H  
ATOM   4758  N   VAL   305      95.146  82.198 104.037  1.00  0.00           N  
ATOM   4759  CA  VAL   305      96.125  83.167 103.541  1.00  0.00           C  
ATOM   4760  C   VAL   305      95.797  84.570 104.220  1.00  0.00           C  
ATOM   4761  O   VAL   305      96.643  85.167 104.904  1.00  0.00           O  
ATOM   4762  CB  VAL   305      95.989  83.396 102.014  1.00  0.00           C  
ATOM   4763  CG1 VAL   305      96.889  84.575 101.446  1.00  0.00           C  
ATOM   4764  CG2 VAL   305      96.230  82.145 101.262  1.00  0.00           C  
ATOM   4765  H   VAL   305      94.214  82.355 103.683  1.00  0.00           H  
ATOM   4766  HA  VAL   305      97.116  82.822 103.837  1.00  0.00           H  
ATOM   4767  HB  VAL   305      94.960  83.611 101.723  1.00  0.00           H  
ATOM   4768 HG11 VAL   305      96.614  85.577 101.774  1.00  0.00           H  
ATOM   4769 HG12 VAL   305      97.931  84.409 101.720  1.00  0.00           H  
ATOM   4770 HG13 VAL   305      96.827  84.502 100.360  1.00  0.00           H  
ATOM   4771 HG21 VAL   305      97.185  81.709 101.555  1.00  0.00           H  
ATOM   4772 HG22 VAL   305      95.439  81.495 101.635  1.00  0.00           H  
ATOM   4773 HG23 VAL   305      96.185  82.436 100.212  1.00  0.00           H  
ATOM   4774  N   SER   306      94.616  85.042 104.095  1.00  0.00           N  
ATOM   4775  CA  SER   306      94.156  86.370 104.585  1.00  0.00           C  
ATOM   4776  C   SER   306      92.659  86.118 104.751  1.00  0.00           C  
ATOM   4777  O   SER   306      92.023  85.299 104.119  1.00  0.00           O  
ATOM   4778  CB  SER   306      94.535  87.524 103.598  1.00  0.00           C  
ATOM   4779  OG  SER   306      94.162  87.363 102.229  1.00  0.00           O  
ATOM   4780  H   SER   306      94.007  84.353 103.676  1.00  0.00           H  
ATOM   4781  HA  SER   306      94.679  86.508 105.531  1.00  0.00           H  
ATOM   4782  HB2 SER   306      94.158  88.461 104.006  1.00  0.00           H  
ATOM   4783  HB3 SER   306      95.615  87.666 103.640  1.00  0.00           H  
ATOM   4784  HG  SER   306      94.440  88.160 101.772  1.00  0.00           H  
ATOM   4785  N   VAL   307      92.063  87.056 105.499  1.00  0.00           N  
ATOM   4786  CA  VAL   307      90.671  87.307 105.743  1.00  0.00           C  
ATOM   4787  C   VAL   307      90.387  88.805 105.349  1.00  0.00           C  
ATOM   4788  O   VAL   307      91.146  89.657 105.791  1.00  0.00           O  
ATOM   4789  CB  VAL   307      90.237  87.046 107.144  1.00  0.00           C  
ATOM   4790  CG1 VAL   307      88.632  87.060 107.318  1.00  0.00           C  
ATOM   4791  CG2 VAL   307      90.699  85.657 107.596  1.00  0.00           C  
ATOM   4792  H   VAL   307      92.707  87.493 106.143  1.00  0.00           H  
ATOM   4793  HA  VAL   307      90.106  86.779 104.974  1.00  0.00           H  
ATOM   4794  HB  VAL   307      90.662  87.842 107.754  1.00  0.00           H  
ATOM   4795 HG11 VAL   307      88.185  86.320 106.654  1.00  0.00           H  
ATOM   4796 HG12 VAL   307      88.517  86.783 108.366  1.00  0.00           H  
ATOM   4797 HG13 VAL   307      88.310  88.073 107.078  1.00  0.00           H  
ATOM   4798 HG21 VAL   307      90.291  85.034 106.800  1.00  0.00           H  
ATOM   4799 HG22 VAL   307      91.785  85.564 107.577  1.00  0.00           H  
ATOM   4800 HG23 VAL   307      90.396  85.187 108.532  1.00  0.00           H  
ATOM   4801  N   PHE   308      89.245  89.074 104.724  1.00  0.00           N  
ATOM   4802  CA  PHE   308      88.588  90.352 104.510  1.00  0.00           C  
ATOM   4803  C   PHE   308      87.428  90.458 105.403  1.00  0.00           C  
ATOM   4804  O   PHE   308      86.624  89.506 105.571  1.00  0.00           O  
ATOM   4805  CB  PHE   308      88.128  90.346 103.008  1.00  0.00           C  
ATOM   4806  CG  PHE   308      89.199  90.404 101.992  1.00  0.00           C  
ATOM   4807  CD1 PHE   308      89.552  91.589 101.310  1.00  0.00           C  
ATOM   4808  CD2 PHE   308      89.992  89.240 101.810  1.00  0.00           C  
ATOM   4809  CE1 PHE   308      90.692  91.581 100.359  1.00  0.00           C  
ATOM   4810  CE2 PHE   308      91.091  89.185 100.915  1.00  0.00           C  
ATOM   4811  CZ  PHE   308      91.384  90.376 100.208  1.00  0.00           C  
ATOM   4812  H   PHE   308      88.669  88.273 104.506  1.00  0.00           H  
ATOM   4813  HA  PHE   308      89.350  91.115 104.673  1.00  0.00           H  
ATOM   4814  HB2 PHE   308      87.618  89.401 102.823  1.00  0.00           H  
ATOM   4815  HB3 PHE   308      87.356  91.085 102.792  1.00  0.00           H  
ATOM   4816  HD1 PHE   308      89.043  92.518 101.523  1.00  0.00           H  
ATOM   4817  HD2 PHE   308      89.709  88.297 102.254  1.00  0.00           H  
ATOM   4818  HE1 PHE   308      90.935  92.490  99.828  1.00  0.00           H  
ATOM   4819  HE2 PHE   308      91.642  88.256 100.948  1.00  0.00           H  
ATOM   4820  HZ  PHE   308      92.247  90.419  99.560  1.00  0.00           H  
ATOM   4821  N   VAL   309      87.268  91.605 106.064  1.00  0.00           N  
ATOM   4822  CA  VAL   309      86.387  91.763 107.209  1.00  0.00           C  
ATOM   4823  C   VAL   309      85.873  93.210 107.273  1.00  0.00           C  
ATOM   4824  O   VAL   309      86.469  94.198 106.852  1.00  0.00           O  
ATOM   4825  CB  VAL   309      87.043  91.166 108.497  1.00  0.00           C  
ATOM   4826  CG1 VAL   309      88.248  91.978 108.920  1.00  0.00           C  
ATOM   4827  CG2 VAL   309      86.075  91.147 109.671  1.00  0.00           C  
ATOM   4828  H   VAL   309      87.900  92.391 106.012  1.00  0.00           H  
ATOM   4829  HA  VAL   309      85.491  91.220 106.907  1.00  0.00           H  
ATOM   4830  HB  VAL   309      87.449  90.185 108.249  1.00  0.00           H  
ATOM   4831 HG11 VAL   309      88.993  91.935 108.126  1.00  0.00           H  
ATOM   4832 HG12 VAL   309      88.022  93.007 109.201  1.00  0.00           H  
ATOM   4833 HG13 VAL   309      88.748  91.523 109.775  1.00  0.00           H  
ATOM   4834 HG21 VAL   309      85.896  92.131 110.105  1.00  0.00           H  
ATOM   4835 HG22 VAL   309      85.170  90.668 109.297  1.00  0.00           H  
ATOM   4836 HG23 VAL   309      86.517  90.452 110.385  1.00  0.00           H  
ATOM   4837  N   CYS   310      84.645  93.274 107.637  1.00  0.00           N  
ATOM   4838  CA  CYS   310      83.892  94.545 107.633  1.00  0.00           C  
ATOM   4839  C   CYS   310      84.107  95.456 108.883  1.00  0.00           C  
ATOM   4840  O   CYS   310      83.404  96.472 109.060  1.00  0.00           O  
ATOM   4841  CB  CYS   310      82.336  94.329 107.416  1.00  0.00           C  
ATOM   4842  SG  CYS   310      81.628  93.156 108.725  1.00  0.00           S  
ATOM   4843  H   CYS   310      84.224  92.476 108.089  1.00  0.00           H  
ATOM   4844  HA  CYS   310      84.213  95.155 106.789  1.00  0.00           H  
ATOM   4845  HB2 CYS   310      81.803  95.277 107.343  1.00  0.00           H  
ATOM   4846  HB3 CYS   310      82.281  93.862 106.433  1.00  0.00           H  
ATOM   4847  HG  CYS   310      81.868  92.059 108.001  1.00  0.00           H  
ATOM   4848  N   CYS   311      85.139  95.210 109.719  1.00  0.00           N  
ATOM   4849  CA  CYS   311      85.324  95.879 110.980  1.00  0.00           C  
ATOM   4850  C   CYS   311      86.784  95.650 111.493  1.00  0.00           C  
ATOM   4851  O   CYS   311      87.501  94.717 110.991  1.00  0.00           O  
ATOM   4852  CB  CYS   311      84.228  95.470 112.014  1.00  0.00           C  
ATOM   4853  SG  CYS   311      84.388  93.757 112.374  1.00  0.00           S  
ATOM   4854  H   CYS   311      85.666  94.358 109.587  1.00  0.00           H  
ATOM   4855  HA  CYS   311      85.255  96.949 110.785  1.00  0.00           H  
ATOM   4856  HB2 CYS   311      84.179  96.046 112.938  1.00  0.00           H  
ATOM   4857  HB3 CYS   311      83.233  95.670 111.615  1.00  0.00           H  
ATOM   4858  HG  CYS   311      83.271  93.259 111.836  1.00  0.00           H  
ATOM   4859  N   MET   312      87.318  96.491 112.382  1.00  0.00           N  
ATOM   4860  CA  MET   312      86.694  97.665 112.956  1.00  0.00           C  
ATOM   4861  C   MET   312      87.423  98.979 112.568  1.00  0.00           C  
ATOM   4862  O   MET   312      86.851 100.038 112.725  1.00  0.00           O  
ATOM   4863  CB  MET   312      86.741  97.383 114.480  1.00  0.00           C  
ATOM   4864  CG  MET   312      85.932  96.221 115.048  1.00  0.00           C  
ATOM   4865  SD  MET   312      86.599  95.571 116.641  1.00  0.00           S  
ATOM   4866  CE  MET   312      87.492  94.160 115.805  1.00  0.00           C  
ATOM   4867  H   MET   312      88.322  96.417 112.467  1.00  0.00           H  
ATOM   4868  HA  MET   312      85.615  97.701 112.808  1.00  0.00           H  
ATOM   4869  HB2 MET   312      87.790  97.252 114.745  1.00  0.00           H  
ATOM   4870  HB3 MET   312      86.364  98.261 115.004  1.00  0.00           H  
ATOM   4871  HG2 MET   312      84.904  96.565 115.162  1.00  0.00           H  
ATOM   4872  HG3 MET   312      85.826  95.411 114.326  1.00  0.00           H  
ATOM   4873  HE1 MET   312      88.016  94.576 114.944  1.00  0.00           H  
ATOM   4874  HE2 MET   312      87.998  93.554 116.557  1.00  0.00           H  
ATOM   4875  HE3 MET   312      86.611  93.621 115.456  1.00  0.00           H  
ATOM   4876  N   LYS   313      88.657  98.930 112.131  1.00  0.00           N  
ATOM   4877  CA  LYS   313      89.522 100.104 111.636  1.00  0.00           C  
ATOM   4878  C   LYS   313      89.010 100.886 110.360  1.00  0.00           C  
ATOM   4879  O   LYS   313      88.139 100.277 109.641  1.00  0.00           O  
ATOM   4880  CB  LYS   313      90.940  99.632 111.471  1.00  0.00           C  
ATOM   4881  CG  LYS   313      91.783  99.840 112.760  1.00  0.00           C  
ATOM   4882  CD  LYS   313      93.190  99.349 112.601  1.00  0.00           C  
ATOM   4883  CE  LYS   313      93.944  99.416 113.958  1.00  0.00           C  
ATOM   4884  NZ  LYS   313      95.375  99.043 113.835  1.00  0.00           N1+
ATOM   4885  H   LYS   313      89.107  98.027 112.084  1.00  0.00           H  
ATOM   4886  HA  LYS   313      89.589 100.887 112.392  1.00  0.00           H  
ATOM   4887  HB2 LYS   313      90.944  98.578 111.194  1.00  0.00           H  
ATOM   4888  HB3 LYS   313      91.467 100.234 110.731  1.00  0.00           H  
ATOM   4889  HG2 LYS   313      91.864 100.924 112.844  1.00  0.00           H  
ATOM   4890  HG3 LYS   313      91.331  99.337 113.616  1.00  0.00           H  
ATOM   4891  HD2 LYS   313      93.246  98.359 112.149  1.00  0.00           H  
ATOM   4892  HD3 LYS   313      93.715 100.070 111.974  1.00  0.00           H  
ATOM   4893  HE2 LYS   313      93.886 100.461 114.262  1.00  0.00           H  
ATOM   4894  HE3 LYS   313      93.380  98.825 114.680  1.00  0.00           H  
ATOM   4895  HZ1 LYS   313      95.418  98.037 113.905  1.00  0.00           H  
ATOM   4896  HZ2 LYS   313      95.673  99.350 112.921  1.00  0.00           H  
ATOM   4897  HZ3 LYS   313      95.975  99.450 114.539  1.00  0.00           H  
ATOM   4898  N   ASP   314      89.446 102.096 110.058  1.00  0.00           N  
ATOM   4899  CA  ASP   314      90.164 103.060 110.887  1.00  0.00           C  
ATOM   4900  C   ASP   314      89.247 103.594 111.966  1.00  0.00           C  
ATOM   4901  O   ASP   314      88.046 103.955 111.715  1.00  0.00           O  
ATOM   4902  CB  ASP   314      90.642 104.275 110.076  1.00  0.00           C  
ATOM   4903  CG  ASP   314      91.537 104.014 108.839  1.00  0.00           C  
ATOM   4904  OD1 ASP   314      91.502 104.814 107.916  1.00  0.00           O  
ATOM   4905  OD2 ASP   314      92.267 102.956 108.655  1.00  0.00           O1-
ATOM   4906  OXT ASP   314      89.678 103.692 113.133  1.00  0.00           O1-
ATOM   4907  H   ASP   314      89.163 102.369 109.127  1.00  0.00           H  
ATOM   4908  HA  ASP   314      90.985 102.558 111.399  1.00  0.00           H  
ATOM   4909  HB2 ASP   314      89.728 104.718 109.681  1.00  0.00           H  
ATOM   4910  HB3 ASP   314      91.063 104.932 110.837  1.00  0.00           H  
ATOM   4911  N   THR   315     103.125  87.901 109.906  1.00  0.00           N  
ATOM   4912  CA  THR   315     102.255  87.125 110.785  1.00  0.00           C  
ATOM   4913  C   THR   315     101.728  85.904 110.108  1.00  0.00           C  
ATOM   4914  O   THR   315     101.945  85.774 108.916  1.00  0.00           O  
ATOM   4915  CB  THR   315     101.083  88.114 111.181  1.00  0.00           C  
ATOM   4916  CG2 THR   315     101.574  89.163 112.157  1.00  0.00           C  
ATOM   4917  OG1 THR   315     100.688  88.710 109.981  1.00  0.00           O  
ATOM   4918  HA  THR   315     102.838  86.742 111.623  1.00  0.00           H  
ATOM   4919  HB  THR   315     100.338  87.462 111.636  1.00  0.00           H  
ATOM   4920  HG1 THR   315      99.746  88.891 109.996  1.00  0.00           H  
ATOM   4921 HG21 THR   315     102.532  89.616 111.902  1.00  0.00           H  
ATOM   4922 HG22 THR   315     100.790  89.920 112.158  1.00  0.00           H  
ATOM   4923 HG23 THR   315     101.707  88.843 113.191  1.00  0.00           H  
ATOM   4924  H1  THR   315     102.718  88.231 109.042  1.00  0.00           H  
ATOM   4925  H2  THR   315     103.818  87.239 109.586  1.00  0.00           H  
ATOM   4926  H3  THR   315     103.633  88.613 110.410  1.00  0.00           H  
ATOM   4927  N   ASN   316     101.071  85.119 110.905  1.00  0.00           N  
ATOM   4928  CA  ASN   316     100.398  83.861 110.463  1.00  0.00           C  
ATOM   4929  C   ASN   316      99.157  84.021 109.456  1.00  0.00           C  
ATOM   4930  O   ASN   316      99.083  83.282 108.480  1.00  0.00           O  
ATOM   4931  CB  ASN   316      99.974  82.895 111.585  1.00  0.00           C  
ATOM   4932  CG  ASN   316     101.047  82.715 112.639  1.00  0.00           C  
ATOM   4933  ND2 ASN   316     101.713  81.615 112.757  1.00  0.00           N  
ATOM   4934  OD1 ASN   316     101.384  83.530 113.442  1.00  0.00           O  
ATOM   4935  H   ASN   316     101.005  85.409 111.870  1.00  0.00           H  
ATOM   4936  HA  ASN   316     101.166  83.438 109.815  1.00  0.00           H  
ATOM   4937  HB2 ASN   316      99.070  83.368 111.968  1.00  0.00           H  
ATOM   4938  HB3 ASN   316      99.804  81.896 111.184  1.00  0.00           H
[truncated: 1,315,149 more chars]
