# Supplementary material for: Molecular Mechanism of Protein Arginine Deiminase 2: A Study Involving Multiple Microsecond Long Molecular Dynamics Simulations
Source: Biochemistry. 2022 Jun 23;61(13):1286–97. doi: 10.1021/acs.biochem.2c00158 (PMC9260958; doi:10.1021/acs.biochem.2c00158)
Supplement: Supplementary file 2 — bi2c00158_si_002.zip [file bi2c00158_si_002.zip › closest/ps1-09-100w-last-frame.pdb]

ATOM      1  N   ARG     1      97.851  59.171 104.414  1.00  0.00           N  
ATOM      2  CA  ARG     1      98.052  59.546 105.888  1.00  0.00           C  
ATOM      3  C   ARG     1      97.335  58.611 106.795  1.00  0.00           C  
ATOM      4  O   ARG     1      96.331  58.071 106.352  1.00  0.00           O  
ATOM      5  CB  ARG     1      97.821  61.031 106.314  1.00  0.00           C  
ATOM      6  CG  ARG     1      98.824  61.987 105.694  1.00  0.00           C  
ATOM      7  CD  ARG     1     100.323  61.757 106.134  1.00  0.00           C  
ATOM      8  NE  ARG     1     100.533  61.941 107.534  1.00  0.00           N  
ATOM      9  CZ  ARG     1     100.739  62.992 108.287  1.00  0.00           C  
ATOM     10  NH1 ARG     1     101.039  64.125 107.735  1.00  0.00           N1+
ATOM     11  NH2 ARG     1     100.646  62.924 109.586  1.00  0.00           N  
ATOM     12  HA  ARG     1      99.092  59.299 106.102  1.00  0.00           H  
ATOM     13  HB2 ARG     1      96.828  61.412 106.074  1.00  0.00           H  
ATOM     14  HB3 ARG     1      97.896  61.176 107.392  1.00  0.00           H  
ATOM     15  HG2 ARG     1      98.870  61.869 104.612  1.00  0.00           H  
ATOM     16  HG3 ARG     1      98.718  63.054 105.885  1.00  0.00           H  
ATOM     17  HD2 ARG     1     100.662  60.725 106.037  1.00  0.00           H  
ATOM     18  HD3 ARG     1     101.030  62.272 105.484  1.00  0.00           H  
ATOM     19  HE  ARG     1     100.615  61.071 108.040  1.00  0.00           H  
ATOM     20 HH11 ARG     1     101.128  64.176 106.730  1.00  0.00           H  
ATOM     21 HH12 ARG     1     101.269  64.954 108.264  1.00  0.00           H  
ATOM     22 HH21 ARG     1     100.316  62.083 110.036  1.00  0.00           H  
ATOM     23 HH22 ARG     1     100.783  63.791 110.085  1.00  0.00           H  
ATOM     24  H1  ARG     1      96.978  59.424 103.974  1.00  0.00           H  
ATOM     25  H2  ARG     1      98.080  58.190 104.345  1.00  0.00           H  
ATOM     26  H3  ARG     1      98.536  59.780 103.990  1.00  0.00           H  
ATOM     27  N   GLU     2      97.780  58.515 108.027  1.00  0.00           N  
ATOM     28  CA  GLU     2      97.324  57.644 109.088  1.00  0.00           C  
ATOM     29  C   GLU     2      96.037  57.993 109.926  1.00  0.00           C  
ATOM     30  O   GLU     2      95.783  59.176 110.177  1.00  0.00           O  
ATOM     31  CB  GLU     2      98.458  57.380 110.063  1.00  0.00           C  
ATOM     32  CG  GLU     2      98.911  58.556 110.965  1.00  0.00           C  
ATOM     33  CD  GLU     2      99.493  59.820 110.297  1.00  0.00           C  
ATOM     34  OE1 GLU     2      99.293  60.954 110.858  1.00  0.00           O  
ATOM     35  OE2 GLU     2     100.151  59.671 109.236  1.00  0.00           O1-
ATOM     36  H   GLU     2      98.596  59.049 108.292  1.00  0.00           H  
ATOM     37  HA  GLU     2      97.204  56.712 108.538  1.00  0.00           H  
ATOM     38  HB2 GLU     2      98.208  56.574 110.754  1.00  0.00           H  
ATOM     39  HB3 GLU     2      99.316  57.182 109.421  1.00  0.00           H  
ATOM     40  HG2 GLU     2      98.158  58.737 111.733  1.00  0.00           H  
ATOM     41  HG3 GLU     2      99.766  58.226 111.555  1.00  0.00           H  
ATOM     42  N   ARG     3      95.357  56.990 110.425  1.00  0.00           N  
ATOM     43  CA  ARG     3      94.209  57.142 111.431  1.00  0.00           C  
ATOM     44  C   ARG     3      94.684  57.375 112.836  1.00  0.00           C  
ATOM     45  O   ARG     3      95.498  56.639 113.323  1.00  0.00           O  
ATOM     46  CB  ARG     3      93.124  56.002 111.407  1.00  0.00           C  
ATOM     47  CG  ARG     3      91.868  56.439 112.145  1.00  0.00           C  
ATOM     48  CD  ARG     3      90.725  55.457 111.821  1.00  0.00           C  
ATOM     49  NE  ARG     3      89.512  55.916 112.503  1.00  0.00           N  
ATOM     50  CZ  ARG     3      88.301  55.373 112.436  1.00  0.00           C  
ATOM     51  NH1 ARG     3      88.029  54.282 111.831  1.00  0.00           N1+
ATOM     52  NH2 ARG     3      87.219  55.996 112.961  1.00  0.00           N  
ATOM     53  H   ARG     3      95.590  56.053 110.129  1.00  0.00           H  
ATOM     54  HA  ARG     3      93.687  58.063 111.167  1.00  0.00           H  
ATOM     55  HB2 ARG     3      92.717  55.784 110.419  1.00  0.00           H  
ATOM     56  HB3 ARG     3      93.473  55.045 111.796  1.00  0.00           H  
ATOM     57  HG2 ARG     3      92.043  56.413 113.221  1.00  0.00           H  
ATOM     58  HG3 ARG     3      91.607  57.439 111.797  1.00  0.00           H  
ATOM     59  HD2 ARG     3      90.489  55.483 110.757  1.00  0.00           H  
ATOM     60  HD3 ARG     3      91.024  54.468 112.169  1.00  0.00           H  
ATOM     61  HE  ARG     3      89.616  56.732 113.089  1.00  0.00           H  
ATOM     62 HH11 ARG     3      88.752  53.876 111.254  1.00  0.00           H  
ATOM     63 HH12 ARG     3      87.065  54.056 111.631  1.00  0.00           H  
ATOM     64 HH21 ARG     3      87.265  56.871 113.463  1.00  0.00           H  
ATOM     65 HH22 ARG     3      86.286  55.610 112.962  1.00  0.00           H  
ATOM     66  N   THR     4      94.190  58.357 113.534  1.00  0.00           N  
ATOM     67  CA  THR     4      94.415  58.560 114.979  1.00  0.00           C  
ATOM     68  C   THR     4      93.602  57.575 115.830  1.00  0.00           C  
ATOM     69  O   THR     4      92.441  57.806 116.063  1.00  0.00           O  
ATOM     70  CB  THR     4      94.127  60.003 115.344  1.00  0.00           C  
ATOM     71  CG2 THR     4      94.483  60.382 116.754  1.00  0.00           C  
ATOM     72  OG1 THR     4      94.986  60.669 114.535  1.00  0.00           O  
ATOM     73  H   THR     4      93.544  58.906 112.986  1.00  0.00           H  
ATOM     74  HA  THR     4      95.472  58.341 115.129  1.00  0.00           H  
ATOM     75  HB  THR     4      93.106  60.307 115.114  1.00  0.00           H  
ATOM     76  HG1 THR     4      94.604  60.531 113.665  1.00  0.00           H  
ATOM     77 HG21 THR     4      95.548  60.452 116.977  1.00  0.00           H  
ATOM     78 HG22 THR     4      94.197  61.410 116.975  1.00  0.00           H  
ATOM     79 HG23 THR     4      93.910  59.788 117.466  1.00  0.00           H  
ATOM     80  N   VAL     5      94.259  56.582 116.438  1.00  0.00           N  
ATOM     81  CA  VAL     5      93.502  55.473 117.068  1.00  0.00           C  
ATOM     82  C   VAL     5      93.661  55.462 118.579  1.00  0.00           C  
ATOM     83  O   VAL     5      94.798  55.628 119.078  1.00  0.00           O  
ATOM     84  CB  VAL     5      93.889  54.127 116.410  1.00  0.00           C  
ATOM     85  CG1 VAL     5      93.046  53.013 116.910  1.00  0.00           C  
ATOM     86  CG2 VAL     5      93.676  54.139 114.836  1.00  0.00           C  
ATOM     87  H   VAL     5      95.261  56.473 116.386  1.00  0.00           H  
ATOM     88  HA  VAL     5      92.468  55.649 116.772  1.00  0.00           H  
ATOM     89  HB  VAL     5      94.919  53.871 116.656  1.00  0.00           H  
ATOM     90 HG11 VAL     5      93.288  52.807 117.953  1.00  0.00           H  
ATOM     91 HG12 VAL     5      92.021  53.372 116.810  1.00  0.00           H  
ATOM     92 HG13 VAL     5      93.230  52.074 116.389  1.00  0.00           H  
ATOM     93 HG21 VAL     5      94.372  54.815 114.341  1.00  0.00           H  
ATOM     94 HG22 VAL     5      93.690  53.134 114.413  1.00  0.00           H  
ATOM     95 HG23 VAL     5      92.649  54.446 114.640  1.00  0.00           H  
ATOM     96  N   ARG     6      92.664  55.057 119.427  1.00  0.00           N  
ATOM     97  CA  ARG     6      92.764  54.796 120.880  1.00  0.00           C  
ATOM     98  C   ARG     6      92.518  53.290 121.100  1.00  0.00           C  
ATOM     99  O   ARG     6      91.768  52.705 120.323  1.00  0.00           O  
ATOM    100  CB  ARG     6      91.685  55.694 121.471  1.00  0.00           C  
ATOM    101  CG  ARG     6      91.771  57.231 121.354  1.00  0.00           C  
ATOM    102  CD  ARG     6      93.156  57.955 121.651  1.00  0.00           C  
ATOM    103  NE  ARG     6      93.249  59.187 120.871  1.00  0.00           N  
ATOM    104  CZ  ARG     6      93.882  60.329 121.114  1.00  0.00           C  
ATOM    105  NH1 ARG     6      94.585  60.569 122.094  1.00  0.00           N1+
ATOM    106  NH2 ARG     6      93.743  61.291 120.278  1.00  0.00           N  
ATOM    107  H   ARG     6      91.792  54.915 118.938  1.00  0.00           H  
ATOM    108  HA  ARG     6      93.755  55.108 121.209  1.00  0.00           H  
ATOM    109  HB2 ARG     6      90.726  55.357 121.080  1.00  0.00           H  
ATOM    110  HB3 ARG     6      91.578  55.538 122.545  1.00  0.00           H  
ATOM    111  HG2 ARG     6      91.410  57.534 120.371  1.00  0.00           H  
ATOM    112  HG3 ARG     6      91.109  57.675 122.097  1.00  0.00           H  
ATOM    113  HD2 ARG     6      93.274  58.163 122.715  1.00  0.00           H  
ATOM    114  HD3 ARG     6      94.045  57.392 121.367  1.00  0.00           H  
ATOM    115  HE  ARG     6      92.614  59.216 120.086  1.00  0.00           H  
ATOM    116 HH11 ARG     6      94.965  59.859 122.704  1.00  0.00           H  
ATOM    117 HH12 ARG     6      94.875  61.514 122.301  1.00  0.00           H  
ATOM    118 HH21 ARG     6      93.066  61.251 119.530  1.00  0.00           H  
ATOM    119 HH22 ARG     6      94.279  62.078 120.616  1.00  0.00           H  
ATOM    120  N   LEU     7      93.094  52.759 122.156  1.00  0.00           N  
ATOM    121  CA  LEU     7      92.749  51.398 122.712  1.00  0.00           C  
ATOM    122  C   LEU     7      91.345  51.422 123.480  1.00  0.00           C  
ATOM    123  O   LEU     7      91.168  52.442 124.108  1.00  0.00           O  
ATOM    124  CB  LEU     7      93.852  50.905 123.606  1.00  0.00           C  
ATOM    125  CG  LEU     7      95.229  50.951 122.968  1.00  0.00           C  
ATOM    126  CD1 LEU     7      96.136  50.533 124.101  1.00  0.00           C  
ATOM    127  CD2 LEU     7      95.393  50.121 121.698  1.00  0.00           C  
ATOM    128  H   LEU     7      93.487  53.505 122.712  1.00  0.00           H  
ATOM    129  HA  LEU     7      92.692  50.748 121.839  1.00  0.00           H  
ATOM    130  HB2 LEU     7      93.813  51.454 124.547  1.00  0.00           H  
ATOM    131  HB3 LEU     7      93.633  49.867 123.853  1.00  0.00           H  
ATOM    132  HG  LEU     7      95.653  51.940 122.793  1.00  0.00           H  
ATOM    133 HD11 LEU     7      96.192  49.444 124.110  1.00  0.00           H  
ATOM    134 HD12 LEU     7      97.108  50.896 123.766  1.00  0.00           H  
ATOM    135 HD13 LEU     7      95.756  50.952 125.032  1.00  0.00           H  
ATOM    136 HD21 LEU     7      95.419  49.076 122.006  1.00  0.00           H  
ATOM    137 HD22 LEU     7      94.625  50.241 120.934  1.00  0.00           H  
ATOM    138 HD23 LEU     7      96.325  50.426 121.222  1.00  0.00           H  
ATOM    139  N   GLN     8      90.474  50.409 123.426  1.00  0.00           N  
ATOM    140  CA  GLN     8      89.421  50.395 124.347  1.00  0.00           C  
ATOM    141  C   GLN     8      89.822  49.571 125.589  1.00  0.00           C  
ATOM    142  O   GLN     8      90.516  48.526 125.429  1.00  0.00           O  
ATOM    143  CB  GLN     8      88.155  49.955 123.607  1.00  0.00           C  
ATOM    144  CG  GLN     8      86.806  49.762 124.186  1.00  0.00           C  
ATOM    145  CD  GLN     8      86.184  51.006 124.846  1.00  0.00           C  
ATOM    146  NE2 GLN     8      84.956  51.130 124.451  1.00  0.00           N  
ATOM    147  OE1 GLN     8      86.732  51.619 125.720  1.00  0.00           O  
ATOM    148  H   GLN     8      90.708  49.573 122.910  1.00  0.00           H  
ATOM    149  HA  GLN     8      89.182  51.423 124.620  1.00  0.00           H  
ATOM    150  HB2 GLN     8      87.943  50.507 122.691  1.00  0.00           H  
ATOM    151  HB3 GLN     8      88.443  48.948 123.307  1.00  0.00           H  
ATOM    152  HG2 GLN     8      86.136  49.383 123.415  1.00  0.00           H  
ATOM    153  HG3 GLN     8      86.911  49.050 125.005  1.00  0.00           H  
ATOM    154 HE21 GLN     8      84.421  51.811 124.972  1.00  0.00           H  
ATOM    155 HE22 GLN     8      84.471  50.497 123.831  1.00  0.00           H  
ATOM    156  N   TYR     9      89.230  49.861 126.757  1.00  0.00           N  
ATOM    157  CA  TYR     9      89.458  48.935 127.920  1.00  0.00           C  
ATOM    158  C   TYR     9      88.928  47.513 127.594  1.00  0.00           C  
ATOM    159  O   TYR     9      87.946  47.425 126.866  1.00  0.00           O  
ATOM    160  CB  TYR     9      88.611  49.580 129.034  1.00  0.00           C  
ATOM    161  CG  TYR     9      89.299  50.882 129.506  1.00  0.00           C  
ATOM    162  CD1 TYR     9      88.949  52.090 128.918  1.00  0.00           C  
ATOM    163  CD2 TYR     9      90.287  50.788 130.503  1.00  0.00           C  
ATOM    164  CE1 TYR     9      89.667  53.225 129.315  1.00  0.00           C  
ATOM    165  CE2 TYR     9      91.037  51.890 130.821  1.00  0.00           C  
ATOM    166  CZ  TYR     9      90.696  53.143 130.306  1.00  0.00           C  
ATOM    167  OH  TYR     9      91.414  54.172 130.753  1.00  0.00           O  
ATOM    168  H   TYR     9      88.438  50.484 126.681  1.00  0.00           H  
ATOM    169  HA  TYR     9      90.519  49.035 128.150  1.00  0.00           H  
ATOM    170  HB2 TYR     9      87.607  49.694 128.624  1.00  0.00           H  
ATOM    171  HB3 TYR     9      88.457  48.901 129.874  1.00  0.00           H  
ATOM    172  HD1 TYR     9      88.134  52.170 128.214  1.00  0.00           H  
ATOM    173  HD2 TYR     9      90.555  49.850 130.967  1.00  0.00           H  
ATOM    174  HE1 TYR     9      89.520  54.119 128.727  1.00  0.00           H  
ATOM    175  HE2 TYR     9      91.855  51.792 131.520  1.00  0.00           H  
ATOM    176  HH  TYR     9      91.165  54.960 130.265  1.00  0.00           H  
ATOM    177  N   GLY    10      89.552  46.474 128.116  1.00  0.00           N  
ATOM    178  CA  GLY    10      89.258  45.017 127.891  1.00  0.00           C  
ATOM    179  C   GLY    10      89.292  44.580 126.421  1.00  0.00           C  
ATOM    180  O   GLY    10      88.660  43.573 126.110  1.00  0.00           O  
ATOM    181  H   GLY    10      90.236  46.648 128.838  1.00  0.00           H  
ATOM    182  HA2 GLY    10      89.936  44.438 128.518  1.00  0.00           H  
ATOM    183  HA3 GLY    10      88.265  44.695 128.205  1.00  0.00           H  
ATOM    184  N   SER    11      89.797  45.363 125.443  1.00  0.00           N  
ATOM    185  CA  SER    11      89.682  45.187 124.006  1.00  0.00           C  
ATOM    186  C   SER    11      88.335  45.266 123.350  1.00  0.00           C  
ATOM    187  O   SER    11      88.084  44.669 122.283  1.00  0.00           O  
ATOM    188  CB  SER    11      90.416  43.899 123.578  1.00  0.00           C  
ATOM    189  OG  SER    11      91.700  43.828 124.092  1.00  0.00           O  
ATOM    190  H   SER    11      90.134  46.276 125.710  1.00  0.00           H  
ATOM    191  HA  SER    11      90.293  45.964 123.546  1.00  0.00           H  
ATOM    192  HB2 SER    11      89.860  43.014 123.889  1.00  0.00           H  
ATOM    193  HB3 SER    11      90.466  43.856 122.490  1.00  0.00           H  
ATOM    194  HG  SER    11      91.739  43.616 125.028  1.00  0.00           H  
ATOM    195  N   ALA    12      87.336  45.902 124.010  1.00  0.00           N  
ATOM    196  CA  ALA    12      85.932  45.819 123.620  1.00  0.00           C  
ATOM    197  C   ALA    12      85.581  46.604 122.411  1.00  0.00           C  
ATOM    198  O   ALA    12      84.405  46.861 122.335  1.00  0.00           O  
ATOM    199  CB  ALA    12      85.095  46.055 124.937  1.00  0.00           C  
ATOM    200  H   ALA    12      87.503  46.406 124.869  1.00  0.00           H  
ATOM    201  HA  ALA    12      85.812  44.774 123.334  1.00  0.00           H  
ATOM    202  HB1 ALA    12      85.476  45.404 125.724  1.00  0.00           H  
ATOM    203  HB2 ALA    12      85.295  47.079 125.254  1.00  0.00           H  
ATOM    204  HB3 ALA    12      84.050  45.871 124.687  1.00  0.00           H  
ATOM    205  N   VAL    13      86.370  46.754 121.344  1.00  0.00           N  
ATOM    206  CA  VAL    13      86.088  47.385 120.023  1.00  0.00           C  
ATOM    207  C   VAL    13      86.756  46.612 118.897  1.00  0.00           C  
ATOM    208  O   VAL    13      87.886  46.151 118.896  1.00  0.00           O  
ATOM    209  CB  VAL    13      86.622  48.873 120.188  1.00  0.00           C  
ATOM    210  CG1 VAL    13      88.161  48.864 120.427  1.00  0.00           C  
ATOM    211  CG2 VAL    13      86.507  49.547 118.805  1.00  0.00           C  
ATOM    212  H   VAL    13      87.187  46.162 121.389  1.00  0.00           H  
ATOM    213  HA  VAL    13      85.029  47.353 119.768  1.00  0.00           H  
ATOM    214  HB  VAL    13      86.126  49.513 120.918  1.00  0.00           H  
ATOM    215 HG11 VAL    13      88.525  49.875 120.610  1.00  0.00           H  
ATOM    216 HG12 VAL    13      88.481  48.252 121.270  1.00  0.00           H  
ATOM    217 HG13 VAL    13      88.745  48.492 119.584  1.00  0.00           H  
ATOM    218 HG21 VAL    13      87.187  49.152 118.050  1.00  0.00           H  
ATOM    219 HG22 VAL    13      85.465  49.531 118.485  1.00  0.00           H  
ATOM    220 HG23 VAL    13      86.638  50.621 118.939  1.00  0.00           H  
ATOM    221  N   GLU    14      85.970  46.514 117.861  1.00  0.00           N  
ATOM    222  CA  GLU    14      86.285  45.827 116.596  1.00  0.00           C  
ATOM    223  C   GLU    14      86.078  46.707 115.363  1.00  0.00           C  
ATOM    224  O   GLU    14      85.245  47.557 115.351  1.00  0.00           O  
ATOM    225  CB  GLU    14      85.571  44.504 116.496  1.00  0.00           C  
ATOM    226  CG  GLU    14      85.751  43.693 115.243  1.00  0.00           C  
ATOM    227  CD  GLU    14      84.675  42.605 115.357  1.00  0.00           C  
ATOM    228  OE1 GLU    14      84.991  41.389 115.117  1.00  0.00           O  
ATOM    229  OE2 GLU    14      83.451  42.820 115.571  1.00  0.00           O1-
ATOM    230  H   GLU    14      85.078  46.987 117.893  1.00  0.00           H  
ATOM    231  HA  GLU    14      87.370  45.726 116.581  1.00  0.00           H  
ATOM    232  HB2 GLU    14      85.963  43.944 117.345  1.00  0.00           H  
ATOM    233  HB3 GLU    14      84.506  44.735 116.544  1.00  0.00           H  
ATOM    234  HG2 GLU    14      85.523  44.325 114.384  1.00  0.00           H  
ATOM    235  HG3 GLU    14      86.749  43.273 115.119  1.00  0.00           H  
ATOM    236  N   ALA    15      87.098  46.835 114.467  1.00  0.00           N  
ATOM    237  CA  ALA    15      87.164  47.786 113.351  1.00  0.00           C  
ATOM    238  C   ALA    15      87.676  47.250 111.966  1.00  0.00           C  
ATOM    239  O   ALA    15      88.242  46.173 111.890  1.00  0.00           O  
ATOM    240  CB  ALA    15      87.956  49.002 113.867  1.00  0.00           C  
ATOM    241  H   ALA    15      88.024  46.486 114.671  1.00  0.00           H  
ATOM    242  HA  ALA    15      86.137  48.126 113.215  1.00  0.00           H  
ATOM    243  HB1 ALA    15      87.415  49.458 114.696  1.00  0.00           H  
ATOM    244  HB2 ALA    15      88.910  48.667 114.274  1.00  0.00           H  
ATOM    245  HB3 ALA    15      88.181  49.681 113.044  1.00  0.00           H  
ATOM    246  N   VAL    16      87.531  48.062 110.887  1.00  0.00           N  
ATOM    247  CA  VAL    16      88.151  47.847 109.564  1.00  0.00           C  
ATOM    248  C   VAL    16      89.484  48.625 109.440  1.00  0.00           C  
ATOM    249  O   VAL    16      89.514  49.769 109.623  1.00  0.00           O  
ATOM    250  CB  VAL    16      87.115  48.271 108.466  1.00  0.00           C  
ATOM    251  CG1 VAL    16      87.842  48.093 107.129  1.00  0.00           C  
ATOM    252  CG2 VAL    16      85.866  47.344 108.472  1.00  0.00           C  
ATOM    253  H   VAL    16      87.111  48.952 111.114  1.00  0.00           H  
ATOM    254  HA  VAL    16      88.266  46.780 109.376  1.00  0.00           H  
ATOM    255  HB  VAL    16      86.825  49.317 108.569  1.00  0.00           H  
ATOM    256 HG11 VAL    16      88.338  47.127 107.039  1.00  0.00           H  
ATOM    257 HG12 VAL    16      87.048  48.146 106.384  1.00  0.00           H  
ATOM    258 HG13 VAL    16      88.620  48.839 106.963  1.00  0.00           H  
ATOM    259 HG21 VAL    16      85.501  47.063 109.460  1.00  0.00           H  
ATOM    260 HG22 VAL    16      84.982  47.794 108.020  1.00  0.00           H  
ATOM    261 HG23 VAL    16      86.008  46.475 107.831  1.00  0.00           H  
ATOM    262  N   TYR    17      90.587  47.948 109.064  1.00  0.00           N  
ATOM    263  CA  TYR    17      91.831  48.695 108.521  1.00  0.00           C  
ATOM    264  C   TYR    17      91.536  48.845 107.018  1.00  0.00           C  
ATOM    265  O   TYR    17      91.087  47.884 106.432  1.00  0.00           O  
ATOM    266  CB  TYR    17      93.015  47.961 108.988  1.00  0.00           C  
ATOM    267  CG  TYR    17      94.410  48.308 108.436  1.00  0.00           C  
ATOM    268  CD1 TYR    17      94.917  47.947 107.168  1.00  0.00           C  
ATOM    269  CD2 TYR    17      95.374  48.928 109.345  1.00  0.00           C  
ATOM    270  CE1 TYR    17      96.185  48.254 106.713  1.00  0.00           C  
ATOM    271  CE2 TYR    17      96.648  49.222 108.951  1.00  0.00           C  
ATOM    272  CZ  TYR    17      97.110  48.826 107.627  1.00  0.00           C  
ATOM    273  OH  TYR    17      98.329  49.108 107.217  1.00  0.00           O  
ATOM    274  H   TYR    17      90.386  46.995 108.799  1.00  0.00           H  
ATOM    275  HA  TYR    17      91.854  49.701 108.940  1.00  0.00           H  
ATOM    276  HB2 TYR    17      93.062  48.236 110.042  1.00  0.00           H  
ATOM    277  HB3 TYR    17      92.966  46.877 108.886  1.00  0.00           H  
ATOM    278  HD1 TYR    17      94.279  47.424 106.471  1.00  0.00           H  
ATOM    279  HD2 TYR    17      95.122  49.165 110.368  1.00  0.00           H  
ATOM    280  HE1 TYR    17      96.520  48.113 105.696  1.00  0.00           H  
ATOM    281  HE2 TYR    17      97.355  49.627 109.660  1.00  0.00           H  
ATOM    282  HH  TYR    17      98.129  49.735 106.517  1.00  0.00           H  
ATOM    283  N   VAL    18      91.768  50.046 106.438  1.00  0.00           N  
ATOM    284  CA  VAL    18      91.891  50.078 104.915  1.00  0.00           C  
ATOM    285  C   VAL    18      93.321  50.148 104.553  1.00  0.00           C  
ATOM    286  O   VAL    18      94.129  50.974 105.167  1.00  0.00           O  
ATOM    287  CB  VAL    18      90.935  51.195 104.275  1.00  0.00           C  
ATOM    288  CG1 VAL    18      91.107  51.188 102.717  1.00  0.00           C  
ATOM    289  CG2 VAL    18      89.468  50.944 104.589  1.00  0.00           C  
ATOM    290  H   VAL    18      92.096  50.799 107.025  1.00  0.00           H  
ATOM    291  HA  VAL    18      91.605  49.146 104.427  1.00  0.00           H  
ATOM    292  HB  VAL    18      91.192  52.165 104.700  1.00  0.00           H  
ATOM    293 HG11 VAL    18      90.978  50.216 102.243  1.00  0.00           H  
ATOM    294 HG12 VAL    18      90.433  51.916 102.265  1.00  0.00           H  
ATOM    295 HG13 VAL    18      92.122  51.494 102.464  1.00  0.00           H  
ATOM    296 HG21 VAL    18      89.079  49.944 104.395  1.00  0.00           H  
ATOM    297 HG22 VAL    18      89.419  51.047 105.673  1.00  0.00           H  
ATOM    298 HG23 VAL    18      88.786  51.530 103.973  1.00  0.00           H  
ATOM    299  N   LEU    19      93.653  49.288 103.566  1.00  0.00           N  
ATOM    300  CA  LEU    19      95.007  49.172 102.855  1.00  0.00           C  
ATOM    301  C   LEU    19      95.544  50.489 102.327  1.00  0.00           C  
ATOM    302  O   LEU    19      94.822  51.445 102.001  1.00  0.00           O  
ATOM    303  CB  LEU    19      94.882  48.123 101.742  1.00  0.00           C  
ATOM    304  CG  LEU    19      94.616  46.619 102.010  1.00  0.00           C  
ATOM    305  CD1 LEU    19      94.906  45.780 100.816  1.00  0.00           C  
ATOM    306  CD2 LEU    19      95.515  46.001 103.097  1.00  0.00           C  
ATOM    307  H   LEU    19      92.955  48.619 103.272  1.00  0.00           H  
ATOM    308  HA  LEU    19      95.667  48.676 103.567  1.00  0.00           H  
ATOM    309  HB2 LEU    19      94.144  48.517 101.044  1.00  0.00           H  
ATOM    310  HB3 LEU    19      95.721  48.266 101.061  1.00  0.00           H  
ATOM    311  HG  LEU    19      93.575  46.445 102.282  1.00  0.00           H  
ATOM    312 HD11 LEU    19      95.981  45.799 100.633  1.00  0.00           H  
ATOM    313 HD12 LEU    19      94.722  44.706 100.843  1.00  0.00           H  
ATOM    314 HD13 LEU    19      94.449  46.220  99.929  1.00  0.00           H  
ATOM    315 HD21 LEU    19      95.460  46.504 104.063  1.00  0.00           H  
ATOM    316 HD22 LEU    19      95.297  44.963 103.346  1.00  0.00           H  
ATOM    317 HD23 LEU    19      96.543  45.962 102.736  1.00  0.00           H  
ATOM    318  N   GLY    20      96.908  50.556 102.304  1.00  0.00           N  
ATOM    319  CA  GLY    20      97.685  51.689 101.838  1.00  0.00           C  
ATOM    320  C   GLY    20      97.655  52.870 102.807  1.00  0.00           C  
ATOM    321  O   GLY    20      98.173  53.962 102.457  1.00  0.00           O  
ATOM    322  H   GLY    20      97.370  49.735 102.669  1.00  0.00           H  
ATOM    323  HA2 GLY    20      98.718  51.348 101.777  1.00  0.00           H  
ATOM    324  HA3 GLY    20      97.361  51.887 100.816  1.00  0.00           H  
ATOM    325  N   THR    21      97.041  52.793 104.000  1.00  0.00           N  
ATOM    326  CA  THR    21      97.425  53.638 105.117  1.00  0.00           C  
ATOM    327  C   THR    21      97.741  52.737 106.360  1.00  0.00           C  
ATOM    328  O   THR    21      98.024  51.572 106.269  1.00  0.00           O  
ATOM    329  CB  THR    21      96.284  54.741 105.445  1.00  0.00           C  
ATOM    330  CG2 THR    21      96.155  55.681 104.316  1.00  0.00           C  
ATOM    331  OG1 THR    21      95.094  54.091 105.547  1.00  0.00           O  
ATOM    332  H   THR    21      96.524  51.971 104.276  1.00  0.00           H  
ATOM    333  HA  THR    21      98.372  54.132 104.899  1.00  0.00           H  
ATOM    334  HB  THR    21      96.507  55.285 106.362  1.00  0.00           H  
ATOM    335  HG1 THR    21      94.497  54.551 106.142  1.00  0.00           H  
ATOM    336 HG21 THR    21      97.065  56.260 104.160  1.00  0.00           H  
ATOM    337 HG22 THR    21      95.918  55.104 103.422  1.00  0.00           H  
ATOM    338 HG23 THR    21      95.331  56.356 104.548  1.00  0.00           H  
ATOM    339  N   TYR    22      97.892  53.372 107.570  1.00  0.00           N  
ATOM    340  CA  TYR    22      98.295  52.748 108.805  1.00  0.00           C  
ATOM    341  C   TYR    22      97.661  53.469 109.981  1.00  0.00           C  
ATOM    342  O   TYR    22      96.947  54.431 109.735  1.00  0.00           O  
ATOM    343  CB  TYR    22      99.801  52.541 108.969  1.00  0.00           C  
ATOM    344  CG  TYR    22     100.452  53.787 109.494  1.00  0.00           C  
ATOM    345  CD1 TYR    22     101.015  54.794 108.736  1.00  0.00           C  
ATOM    346  CD2 TYR    22     100.669  53.874 110.859  1.00  0.00           C  
ATOM    347  CE1 TYR    22     101.609  55.880 109.324  1.00  0.00           C  
ATOM    348  CE2 TYR    22     101.104  55.068 111.474  1.00  0.00           C  
ATOM    349  CZ  TYR    22     101.588  56.143 110.710  1.00  0.00           C  
ATOM    350  OH  TYR    22     102.305  57.221 111.285  1.00  0.00           O  
ATOM    351  H   TYR    22      97.425  54.259 107.695  1.00  0.00           H  
ATOM    352  HA  TYR    22      97.959  51.712 108.847  1.00  0.00           H  
ATOM    353  HB2 TYR    22     100.034  51.766 109.699  1.00  0.00           H  
ATOM    354  HB3 TYR    22     100.186  52.339 107.970  1.00  0.00           H  
ATOM    355  HD1 TYR    22     100.952  54.660 107.667  1.00  0.00           H  
ATOM    356  HD2 TYR    22     100.309  53.071 111.485  1.00  0.00           H  
ATOM    357  HE1 TYR    22     102.096  56.583 108.663  1.00  0.00           H  
ATOM    358  HE2 TYR    22     101.351  55.145 112.523  1.00  0.00           H  
ATOM    359  HH  TYR    22     103.076  57.414 110.746  1.00  0.00           H  
ATOM    360  N   LEU    23      97.772  52.943 111.219  1.00  0.00           N  
ATOM    361  CA  LEU    23      97.165  53.507 112.339  1.00  0.00           C  
ATOM    362  C   LEU    23      98.228  54.066 113.260  1.00  0.00           C  
ATOM    363  O   LEU    23      99.149  53.297 113.710  1.00  0.00           O  
ATOM    364  CB  LEU    23      96.260  52.465 113.090  1.00  0.00           C  
ATOM    365  CG  LEU    23      95.431  51.581 112.315  1.00  0.00           C  
ATOM    366  CD1 LEU    23      94.678  50.503 113.079  1.00  0.00           C  
ATOM    367  CD2 LEU    23      94.294  52.263 111.553  1.00  0.00           C  
ATOM    368  H   LEU    23      98.406  52.167 111.350  1.00  0.00           H  
ATOM    369  HA  LEU    23      96.484  54.296 112.021  1.00  0.00           H  
ATOM    370  HB2 LEU    23      96.840  51.870 113.796  1.00  0.00           H  
ATOM    371  HB3 LEU    23      95.652  53.005 113.816  1.00  0.00           H  
ATOM    372  HG  LEU    23      96.015  51.075 111.545  1.00  0.00           H  
ATOM    373 HD11 LEU    23      94.072  49.929 112.377  1.00  0.00           H  
ATOM    374 HD12 LEU    23      95.396  49.872 113.602  1.00  0.00           H  
ATOM    375 HD13 LEU    23      93.899  50.816 113.774  1.00  0.00           H  
ATOM    376 HD21 LEU    23      94.731  52.995 110.873  1.00  0.00           H  
ATOM    377 HD22 LEU    23      93.834  51.594 110.826  1.00  0.00           H  
ATOM    378 HD23 LEU    23      93.619  52.721 112.276  1.00  0.00           H  
ATOM    379  N   TRP    24      98.174  55.375 113.564  1.00  0.00           N  
ATOM    380  CA  TRP    24      98.875  56.052 114.648  1.00  0.00           C  
ATOM    381  C   TRP    24      98.080  55.774 115.983  1.00  0.00           C  
ATOM    382  O   TRP    24      96.942  56.313 116.077  1.00  0.00           O  
ATOM    383  CB  TRP    24      99.105  57.540 114.228  1.00  0.00           C  
ATOM    384  CG  TRP    24      99.922  58.332 115.191  1.00  0.00           C  
ATOM    385  CD1 TRP    24     101.303  58.567 115.039  1.00  0.00           C  
ATOM    386  CD2 TRP    24      99.594  59.011 116.528  1.00  0.00           C  
ATOM    387  CE2 TRP    24     100.822  59.394 117.078  1.00  0.00           C  
ATOM    388  CE3 TRP    24      98.418  59.199 117.324  1.00  0.00           C  
ATOM    389  NE1 TRP    24     101.721  59.234 116.075  1.00  0.00           N  
ATOM    390  CZ2 TRP    24     100.968  59.916 118.410  1.00  0.00           C  
ATOM    391  CZ3 TRP    24      98.572  59.759 118.644  1.00  0.00           C  
ATOM    392  CH2 TRP    24      99.820  60.159 119.166  1.00  0.00           C  
ATOM    393  H   TRP    24      97.416  55.868 113.113  1.00  0.00           H  
ATOM    394  HA  TRP    24      99.832  55.548 114.776  1.00  0.00           H  
ATOM    395  HB2 TRP    24      99.686  57.482 113.308  1.00  0.00           H  
ATOM    396  HB3 TRP    24      98.149  58.052 114.117  1.00  0.00           H  
ATOM    397  HD1 TRP    24     101.808  58.149 114.181  1.00  0.00           H  
ATOM    398  HE1 TRP    24     102.703  59.466 116.107  1.00  0.00           H  
ATOM    399  HE3 TRP    24      97.515  58.809 116.877  1.00  0.00           H  
ATOM    400  HZ2 TRP    24     101.971  60.025 118.796  1.00  0.00           H  
ATOM    401  HZ3 TRP    24      97.679  59.849 119.244  1.00  0.00           H  
ATOM    402  HH2 TRP    24      99.879  60.388 120.220  1.00  0.00           H  
ATOM    403  N   THR    25      98.569  55.090 117.017  1.00  0.00           N  
ATOM    404  CA  THR    25      97.925  54.837 118.231  1.00  0.00           C  
ATOM    405  C   THR    25      98.651  55.573 119.396  1.00  0.00           C  
ATOM    406  O   THR    25      99.913  55.546 119.539  1.00  0.00           O  
ATOM    407  CB  THR    25      97.983  53.325 118.445  1.00  0.00           C  
ATOM    408  CG2 THR    25      97.300  52.886 119.682  1.00  0.00           C  
ATOM    409  OG1 THR    25      97.333  52.581 117.388  1.00  0.00           O  
ATOM    410  H   THR    25      99.560  54.923 116.919  1.00  0.00           H  
ATOM    411  HA  THR    25      96.867  55.095 118.186  1.00  0.00           H  
ATOM    412  HB  THR    25      98.980  52.888 118.489  1.00  0.00           H  
ATOM    413  HG1 THR    25      96.615  53.039 116.945  1.00  0.00           H  
ATOM    414 HG21 THR    25      96.275  53.255 119.635  1.00  0.00           H  
ATOM    415 HG22 THR    25      97.376  51.807 119.816  1.00  0.00           H  
ATOM    416 HG23 THR    25      97.728  53.391 120.548  1.00  0.00           H  
ATOM    417  N   ASP    26      97.737  56.134 120.263  1.00  0.00           N  
ATOM    418  CA  ASP    26      97.962  56.722 121.562  1.00  0.00           C  
ATOM    419  C   ASP    26      98.298  55.615 122.654  1.00  0.00           C  
ATOM    420  O   ASP    26      97.350  55.082 123.272  1.00  0.00           O  
ATOM    421  CB  ASP    26      96.922  57.734 121.928  1.00  0.00           C  
ATOM    422  CG  ASP    26      97.019  58.282 123.458  1.00  0.00           C  
ATOM    423  OD1 ASP    26      95.943  58.738 123.941  1.00  0.00           O  
ATOM    424  OD2 ASP    26      98.129  58.133 124.025  1.00  0.00           O1-
ATOM    425  H   ASP    26      96.808  56.219 119.876  1.00  0.00           H  
ATOM    426  HA  ASP    26      98.886  57.286 121.435  1.00  0.00           H  
ATOM    427  HB2 ASP    26      96.785  58.483 121.148  1.00  0.00           H  
ATOM    428  HB3 ASP    26      96.058  57.070 121.920  1.00  0.00           H  
ATOM    429  N   VAL    27      99.596  55.499 123.067  1.00  0.00           N  
ATOM    430  CA  VAL    27     100.078  54.528 124.028  1.00  0.00           C  
ATOM    431  C   VAL    27      99.553  54.747 125.476  1.00  0.00           C  
ATOM    432  O   VAL    27      99.495  53.845 126.253  1.00  0.00           O  
ATOM    433  CB  VAL    27     101.571  54.413 123.962  1.00  0.00           C  
ATOM    434  CG1 VAL    27     102.276  55.632 124.463  1.00  0.00           C  
ATOM    435  CG2 VAL    27     102.202  53.170 124.600  1.00  0.00           C  
ATOM    436  H   VAL    27     100.240  56.194 122.715  1.00  0.00           H  
ATOM    437  HA  VAL    27      99.603  53.606 123.693  1.00  0.00           H  
ATOM    438  HB  VAL    27     101.840  54.342 122.908  1.00  0.00           H  
ATOM    439 HG11 VAL    27     102.342  55.719 125.548  1.00  0.00           H  
ATOM    440 HG12 VAL    27     103.298  55.514 124.104  1.00  0.00           H  
ATOM    441 HG13 VAL    27     101.968  56.622 124.126  1.00  0.00           H  
ATOM    442 HG21 VAL    27     103.238  53.070 124.273  1.00  0.00           H  
ATOM    443 HG22 VAL    27     102.163  53.236 125.687  1.00  0.00           H  
ATOM    444 HG23 VAL    27     101.627  52.282 124.336  1.00  0.00           H  
ATOM    445  N   TYR    28      99.078  55.983 125.805  1.00  0.00           N  
ATOM    446  CA  TYR    28      98.399  56.270 127.065  1.00  0.00           C  
ATOM    447  C   TYR    28      96.850  56.215 127.055  1.00  0.00           C  
ATOM    448  O   TYR    28      96.272  56.456 128.084  1.00  0.00           O  
ATOM    449  CB  TYR    28      98.867  57.665 127.481  1.00  0.00           C  
ATOM    450  CG  TYR    28     100.336  57.700 127.790  1.00  0.00           C  
ATOM    451  CD1 TYR    28     101.187  58.101 126.701  1.00  0.00           C  
ATOM    452  CD2 TYR    28     100.901  57.424 129.033  1.00  0.00           C  
ATOM    453  CE1 TYR    28     102.520  58.288 126.964  1.00  0.00           C  
ATOM    454  CE2 TYR    28     102.268  57.616 129.302  1.00  0.00           C  
ATOM    455  CZ  TYR    28     103.063  58.113 128.298  1.00  0.00           C  
ATOM    456  OH  TYR    28     104.401  58.330 128.591  1.00  0.00           O  
ATOM    457  H   TYR    28      99.023  56.686 125.081  1.00  0.00           H  
ATOM    458  HA  TYR    28      98.872  55.608 127.792  1.00  0.00           H  
ATOM    459  HB2 TYR    28      98.683  58.319 126.628  1.00  0.00           H  
ATOM    460  HB3 TYR    28      98.457  57.984 128.440  1.00  0.00           H  
ATOM    461  HD1 TYR    28     100.701  58.195 125.741  1.00  0.00           H  
ATOM    462  HD2 TYR    28     100.244  57.072 129.814  1.00  0.00           H  
ATOM    463  HE1 TYR    28     103.100  58.519 126.083  1.00  0.00           H  
ATOM    464  HE2 TYR    28     102.689  57.456 130.284  1.00  0.00           H  
ATOM    465  HH  TYR    28     104.511  58.520 129.525  1.00  0.00           H  
ATOM    466  N   SER    29      96.217  55.994 125.919  1.00  0.00           N  
ATOM    467  CA  SER    29      94.718  56.194 125.771  1.00  0.00           C  
ATOM    468  C   SER    29      93.861  55.282 126.640  1.00  0.00           C  
ATOM    469  O   SER    29      92.708  55.604 126.959  1.00  0.00           O  
ATOM    470  CB  SER    29      94.316  55.928 124.231  1.00  0.00           C  
ATOM    471  OG  SER    29      94.759  54.728 123.734  1.00  0.00           O  
ATOM    472  H   SER    29      96.809  55.927 125.103  1.00  0.00           H  
ATOM    473  HA  SER    29      94.459  57.219 126.040  1.00  0.00           H  
ATOM    474  HB2 SER    29      93.242  56.052 124.091  1.00  0.00           H  
ATOM    475  HB3 SER    29      94.781  56.764 123.707  1.00  0.00           H  
ATOM    476  HG  SER    29      95.704  54.815 123.588  1.00  0.00           H  
ATOM    477  N   ALA    30      94.385  54.175 127.165  1.00  0.00           N  
ATOM    478  CA  ALA    30      93.733  53.225 128.227  1.00  0.00           C  
ATOM    479  C   ALA    30      94.771  52.847 129.296  1.00  0.00           C  
ATOM    480  O   ALA    30      94.524  51.868 130.000  1.00  0.00           O  
ATOM    481  CB  ALA    30      93.205  52.029 127.530  1.00  0.00           C  
ATOM    482  H   ALA    30      95.313  53.876 126.901  1.00  0.00           H  
ATOM    483  HA  ALA    30      92.922  53.807 128.666  1.00  0.00           H  
ATOM    484  HB1 ALA    30      92.470  52.418 126.825  1.00  0.00           H  
ATOM    485  HB2 ALA    30      94.006  51.537 126.978  1.00  0.00           H  
ATOM    486  HB3 ALA    30      92.761  51.305 128.213  1.00  0.00           H  
ATOM    487  N   ALA    31      95.708  53.714 129.611  1.00  0.00           N  
ATOM    488  CA  ALA    31      96.571  53.469 130.747  1.00  0.00           C  
ATOM    489  C   ALA    31      95.835  53.658 132.124  1.00  0.00           C  
ATOM    490  O   ALA    31      95.247  54.722 132.288  1.00  0.00           O  
ATOM    491  CB  ALA    31      97.761  54.377 130.634  1.00  0.00           C  
ATOM    492  H   ALA    31      95.937  54.492 129.009  1.00  0.00           H  
ATOM    493  HA  ALA    31      97.045  52.493 130.643  1.00  0.00           H  
ATOM    494  HB1 ALA    31      98.642  53.995 131.150  1.00  0.00           H  
ATOM    495  HB2 ALA    31      98.112  54.490 129.608  1.00  0.00           H  
ATOM    496  HB3 ALA    31      97.477  55.336 131.068  1.00  0.00           H  
ATOM    497  N   PRO    32      95.766  52.746 133.127  1.00  0.00           N  
ATOM    498  CA  PRO    32      95.292  53.026 134.504  1.00  0.00           C  
ATOM    499  C   PRO    32      96.213  53.909 135.321  1.00  0.00           C  
ATOM    500  O   PRO    32      97.411  54.035 135.060  1.00  0.00           O  
ATOM    501  CB  PRO    32      95.157  51.679 135.236  1.00  0.00           C  
ATOM    502  CG  PRO    32      96.314  50.910 134.625  1.00  0.00           C  
ATOM    503  CD  PRO    32      96.177  51.359 133.096  1.00  0.00           C  
ATOM    504  HA  PRO    32      94.303  53.484 134.511  1.00  0.00           H  
ATOM    505  HB2 PRO    32      95.363  51.786 136.300  1.00  0.00           H  
ATOM    506  HB3 PRO    32      94.291  51.117 134.884  1.00  0.00           H  
ATOM    507  HG2 PRO    32      97.328  51.103 134.975  1.00  0.00           H  
ATOM    508  HG3 PRO    32      96.063  49.854 134.724  1.00  0.00           H  
ATOM    509  HD2 PRO    32      97.062  51.260 132.467  1.00  0.00           H  
ATOM    510  HD3 PRO    32      95.326  50.809 132.695  1.00  0.00           H  
ATOM    511  N   ALA    33      95.750  54.472 136.431  1.00  0.00           N  
ATOM    512  CA  ALA    33      96.561  55.265 137.371  1.00  0.00           C  
ATOM    513  C   ALA    33      97.580  54.285 137.967  1.00  0.00           C  
ATOM    514  O   ALA    33      97.241  53.221 138.444  1.00  0.00           O  
ATOM    515  CB  ALA    33      95.579  55.821 138.481  1.00  0.00           C  
ATOM    516  H   ALA    33      94.840  54.218 136.789  1.00  0.00           H  
ATOM    517  HA  ALA    33      97.153  56.067 136.930  1.00  0.00           H  
ATOM    518  HB1 ALA    33      94.756  56.386 138.043  1.00  0.00           H  
ATOM    519  HB2 ALA    33      95.160  54.993 139.054  1.00  0.00           H  
ATOM    520  HB3 ALA    33      96.148  56.456 139.160  1.00  0.00           H  
ATOM    521  N   GLY    34      98.825  54.878 138.123  1.00  0.00           N  
ATOM    522  CA  GLY    34     100.137  54.326 138.663  1.00  0.00           C  
ATOM    523  C   GLY    34     100.823  53.310 137.790  1.00  0.00           C  
ATOM    524  O   GLY    34     101.821  52.763 138.190  1.00  0.00           O  
ATOM    525  H   GLY    34      98.957  55.805 137.744  1.00  0.00           H  
ATOM    526  HA2 GLY    34     100.710  55.253 138.630  1.00  0.00           H  
ATOM    527  HA3 GLY    34      99.809  53.996 139.648  1.00  0.00           H  
ATOM    528  N   ALA    35     100.310  52.978 136.589  1.00  0.00           N  
ATOM    529  CA  ALA    35     101.115  52.303 135.563  1.00  0.00           C  
ATOM    530  C   ALA    35     102.335  53.076 135.074  1.00  0.00           C  
ATOM    531  O   ALA    35     102.295  54.289 134.976  1.00  0.00           O  
ATOM    532  CB  ALA    35     100.255  51.779 134.445  1.00  0.00           C  
ATOM    533  H   ALA    35      99.345  53.182 136.373  1.00  0.00           H  
ATOM    534  HA  ALA    35     101.493  51.418 136.075  1.00  0.00           H  
ATOM    535  HB1 ALA    35      99.401  51.271 134.893  1.00  0.00           H  
ATOM    536  HB2 ALA    35      99.961  52.651 133.860  1.00  0.00           H  
ATOM    537  HB3 ALA    35     100.774  51.081 133.787  1.00  0.00           H  
ATOM    538  N   GLN    36     103.469  52.407 134.838  1.00  0.00           N  
ATOM    539  CA  GLN    36     104.621  52.978 134.211  1.00  0.00           C  
ATOM    540  C   GLN    36     105.299  52.123 133.150  1.00  0.00           C  
ATOM    541  O   GLN    36     105.941  52.617 132.238  1.00  0.00           O  
ATOM    542  CB  GLN    36     105.627  53.360 135.351  1.00  0.00           C  
ATOM    543  CG  GLN    36     105.380  54.583 136.320  1.00  0.00           C  
ATOM    544  CD  GLN    36     105.345  55.893 135.568  1.00  0.00           C  
ATOM    545  NE2 GLN    36     104.124  56.513 135.353  1.00  0.00           N  
ATOM    546  OE1 GLN    36     106.333  56.540 135.251  1.00  0.00           O  
ATOM    547  H   GLN    36     103.290  51.414 134.799  1.00  0.00           H  
ATOM    548  HA  GLN    36     104.277  53.871 133.689  1.00  0.00           H  
ATOM    549  HB2 GLN    36     105.741  52.509 136.023  1.00  0.00           H  
ATOM    550  HB3 GLN    36     106.573  53.582 134.858  1.00  0.00           H  
ATOM    551  HG2 GLN    36     104.440  54.415 136.846  1.00  0.00           H  
ATOM    552  HG3 GLN    36     106.120  54.609 137.119  1.00  0.00           H  
ATOM    553 HE21 GLN    36     104.047  57.353 134.797  1.00  0.00           H  
ATOM    554 HE22 GLN    36     103.255  56.098 135.658  1.00  0.00           H  
ATOM    555  N   THR    37     105.230  50.800 133.268  1.00  0.00           N  
ATOM    556  CA  THR    37     105.788  49.863 132.292  1.00  0.00           C  
ATOM    557  C   THR    37     104.712  49.191 131.443  1.00  0.00           C  
ATOM    558  O   THR    37     103.570  48.823 131.941  1.00  0.00           O  
ATOM    559  CB  THR    37     106.701  48.894 133.003  1.00  0.00           C  
ATOM    560  CG2 THR    37     107.526  48.077 132.083  1.00  0.00           C  
ATOM    561  OG1 THR    37     107.622  49.533 133.759  1.00  0.00           O  
ATOM    562  H   THR    37     104.698  50.422 134.038  1.00  0.00           H  
ATOM    563  HA  THR    37     106.404  50.471 131.630  1.00  0.00           H  
ATOM    564  HB  THR    37     106.130  48.169 133.583  1.00  0.00           H  
ATOM    565  HG1 THR    37     107.139  49.716 134.568  1.00  0.00           H  
ATOM    566 HG21 THR    37     106.773  47.543 131.503  1.00  0.00           H  
ATOM    567 HG22 THR    37     108.165  48.590 131.364  1.00  0.00           H  
ATOM    568 HG23 THR    37     107.999  47.309 132.695  1.00  0.00           H  
ATOM    569  N   PHE    38     104.945  48.930 130.145  1.00  0.00           N  
ATOM    570  CA  PHE    38     104.018  48.191 129.217  1.00  0.00           C  
ATOM    571  C   PHE    38     104.632  46.981 128.520  1.00  0.00           C  
ATOM    572  O   PHE    38     105.815  46.646 128.641  1.00  0.00           O  
ATOM    573  CB  PHE    38     103.363  49.194 128.303  1.00  0.00           C  
ATOM    574  CG  PHE    38     104.399  49.682 127.223  1.00  0.00           C  
ATOM    575  CD1 PHE    38     104.394  49.118 125.937  1.00  0.00           C  
ATOM    576  CD2 PHE    38     105.346  50.681 127.455  1.00  0.00           C  
ATOM    577  CE1 PHE    38     105.326  49.442 125.033  1.00  0.00           C  
ATOM    578  CE2 PHE    38     106.199  51.055 126.480  1.00  0.00           C  
ATOM    579  CZ  PHE    38     106.194  50.494 125.209  1.00  0.00           C  
ATOM    580  H   PHE    38     105.684  49.371 129.617  1.00  0.00           H  
ATOM    581  HA  PHE    38     103.249  47.685 129.800  1.00  0.00           H  
ATOM    582  HB2 PHE    38     102.431  48.803 127.894  1.00  0.00           H  
ATOM    583  HB3 PHE    38     102.959  50.049 128.845  1.00  0.00           H  
ATOM    584  HD1 PHE    38     103.683  48.400 125.556  1.00  0.00           H  
ATOM    585  HD2 PHE    38     105.497  51.182 128.400  1.00  0.00           H  
ATOM    586  HE1 PHE    38     105.394  49.002 124.049  1.00  0.00           H  
ATOM    587  HE2 PHE    38     106.885  51.875 126.636  1.00  0.00           H  
ATOM    588  HZ  PHE    38     106.907  50.870 124.490  1.00  0.00           H  
ATOM    589  N   SER    39     103.673  46.303 127.853  1.00  0.00           N  
ATOM    590  CA  SER    39     103.980  45.177 127.004  1.00  0.00           C  
ATOM    591  C   SER    39     102.892  44.883 125.941  1.00  0.00           C  
ATOM    592  O   SER    39     101.816  45.411 126.006  1.00  0.00           O  
ATOM    593  CB  SER    39     104.189  43.924 127.880  1.00  0.00           C  
ATOM    594  OG  SER    39     104.883  42.899 127.160  1.00  0.00           O  
ATOM    595  H   SER    39     102.698  46.503 128.021  1.00  0.00           H  
ATOM    596  HA  SER    39     104.879  45.519 126.492  1.00  0.00           H  
ATOM    597  HB2 SER    39     104.953  44.162 128.621  1.00  0.00           H  
ATOM    598  HB3 SER    39     103.220  43.643 128.291  1.00  0.00           H  
ATOM    599  HG  SER    39     105.810  43.149 127.167  1.00  0.00           H  
ATOM    600  N   LEU    40     103.188  44.066 124.916  1.00  0.00           N  
ATOM    601  CA  LEU    40     102.348  43.875 123.672  1.00  0.00           C  
ATOM    602  C   LEU    40     101.881  42.422 123.451  1.00  0.00           C  
ATOM    603  O   LEU    40     102.534  41.523 123.990  1.00  0.00           O  
ATOM    604  CB  LEU    40     103.190  44.386 122.513  1.00  0.00           C  
ATOM    605  CG  LEU    40     103.361  45.942 122.544  1.00  0.00           C  
ATOM    606  CD1 LEU    40     104.383  46.453 121.555  1.00  0.00           C  
ATOM    607  CD2 LEU    40     102.086  46.693 122.414  1.00  0.00           C  
ATOM    608  H   LEU    40     104.154  43.775 124.860  1.00  0.00           H  
ATOM    609  HA  LEU    40     101.414  44.436 123.697  1.00  0.00           H  
ATOM    610  HB2 LEU    40     104.145  43.864 122.563  1.00  0.00           H  
ATOM    611  HB3 LEU    40     102.673  44.059 121.611  1.00  0.00           H  
ATOM    612  HG  LEU    40     103.799  46.210 123.505  1.00  0.00           H  
ATOM    613 HD11 LEU    40     103.970  46.445 120.546  1.00  0.00           H  
ATOM    614 HD12 LEU    40     104.647  47.478 121.817  1.00  0.00           H  
ATOM    615 HD13 LEU    40     105.277  45.830 121.571  1.00  0.00           H  
ATOM    616 HD21 LEU    40     101.533  46.450 123.321  1.00  0.00           H  
ATOM    617 HD22 LEU    40     102.220  47.751 122.190  1.00  0.00           H  
ATOM    618 HD23 LEU    40     101.483  46.263 121.614  1.00  0.00           H  
ATOM    619  N   LYS    41     100.858  42.200 122.600  1.00  0.00           N  
ATOM    620  CA  LYS    41     100.274  40.912 122.108  1.00  0.00           C  
ATOM    621  C   LYS    41      99.666  41.200 120.742  1.00  0.00           C  
ATOM    622  O   LYS    41      99.130  42.262 120.431  1.00  0.00           O  
ATOM    623  CB  LYS    41      99.159  40.349 123.086  1.00  0.00           C  
ATOM    624  CG  LYS    41      99.545  39.587 124.404  1.00  0.00           C  
ATOM    625  CD  LYS    41     100.698  38.529 124.116  1.00  0.00           C  
ATOM    626  CE  LYS    41     100.225  37.355 123.321  1.00  0.00           C  
ATOM    627  NZ  LYS    41     101.382  36.475 122.992  1.00  0.00           N1+
ATOM    628  H   LYS    41     100.244  42.974 122.388  1.00  0.00           H  
ATOM    629  HA  LYS    41     101.116  40.241 121.945  1.00  0.00           H  
ATOM    630  HB2 LYS    41      98.594  41.226 123.400  1.00  0.00           H  
ATOM    631  HB3 LYS    41      98.611  39.625 122.482  1.00  0.00           H  
ATOM    632  HG2 LYS    41      99.897  40.367 125.079  1.00  0.00           H  
ATOM    633  HG3 LYS    41      98.658  39.166 124.878  1.00  0.00           H  
ATOM    634  HD2 LYS    41     101.495  39.104 123.644  1.00  0.00           H  
ATOM    635  HD3 LYS    41     101.145  38.275 125.077  1.00  0.00           H  
ATOM    636  HE2 LYS    41      99.393  36.937 123.886  1.00  0.00           H  
ATOM    637  HE3 LYS    41      99.767  37.739 122.410  1.00  0.00           H  
ATOM    638  HZ1 LYS    41     101.848  36.213 123.849  1.00  0.00           H  
ATOM    639  HZ2 LYS    41     101.180  35.586 122.558  1.00  0.00           H  
ATOM    640  HZ3 LYS    41     102.063  36.886 122.370  1.00  0.00           H  
ATOM    641  N   HIP    42      99.728  40.260 119.796  1.00  0.00           N  
ATOM    642  CA  HIP    42      99.133  40.397 118.435  1.00  0.00           C  
ATOM    643  C   HIP    42      98.874  39.035 117.828  1.00  0.00           C  
ATOM    644  O   HIP    42      99.731  38.173 118.009  1.00  0.00           O  
ATOM    645  CB  HIP    42      99.975  41.263 117.563  1.00  0.00           C  
ATOM    646  CG  HIP    42     101.279  40.723 117.080  1.00  0.00           C  
ATOM    647  CD2 HIP    42     102.491  40.963 117.638  1.00  0.00           C  
ATOM    648  ND1 HIP    42     101.543  39.891 115.972  1.00  0.00           N1+
ATOM    649  CE1 HIP    42     102.854  39.534 115.940  1.00  0.00           C  
ATOM    650  NE2 HIP    42     103.478  40.228 116.917  1.00  0.00           N  
ATOM    651  H   HIP    42     100.051  39.336 120.046  1.00  0.00           H  
ATOM    652  HA  HIP    42      98.181  40.927 118.468  1.00  0.00           H  
ATOM    653  HB2 HIP    42      99.395  41.572 116.693  1.00  0.00           H  
ATOM    654  HB3 HIP    42     100.120  42.201 118.099  1.00  0.00           H  
ATOM    655  HD1 HIP    42     100.878  39.508 115.315  1.00  0.00           H  
ATOM    656  HD2 HIP    42     102.601  41.630 118.481  1.00  0.00           H  
ATOM    657  HE1 HIP    42     103.281  38.933 115.151  1.00  0.00           H  
ATOM    658  HE2 HIP    42     104.472  40.119 117.055  1.00  0.00           H  
ATOM    659  N   SER    43      97.885  38.901 116.931  1.00  0.00           N  
ATOM    660  CA  SER    43      97.597  37.711 116.184  1.00  0.00           C  
ATOM    661  C   SER    43      98.552  37.654 114.934  1.00  0.00           C  
ATOM    662  O   SER    43      99.172  38.673 114.659  1.00  0.00           O  
ATOM    663  CB  SER    43      96.033  37.702 115.877  1.00  0.00           C  
ATOM    664  OG  SER    43      95.160  38.111 116.913  1.00  0.00           O  
ATOM    665  H   SER    43      97.353  39.706 116.633  1.00  0.00           H  
ATOM    666  HA  SER    43      97.832  36.900 116.873  1.00  0.00           H  
ATOM    667  HB2 SER    43      95.968  38.321 114.982  1.00  0.00           H  
ATOM    668  HB3 SER    43      95.647  36.707 115.654  1.00  0.00           H  
ATOM    669  HG  SER    43      94.360  37.596 116.787  1.00  0.00           H  
ATOM    670  N   GLU    44      98.566  36.534 114.204  1.00  0.00           N  
ATOM    671  CA  GLU    44      99.760  36.403 113.259  1.00  0.00           C  
ATOM    672  C   GLU    44      99.826  37.574 112.273  1.00  0.00           C  
ATOM    673  O   GLU    44     100.963  38.174 112.058  1.00  0.00           O  
ATOM    674  CB  GLU    44      99.597  35.101 112.533  1.00  0.00           C  
ATOM    675  CG  GLU    44     100.944  34.759 111.842  1.00  0.00           C  
ATOM    676  CD  GLU    44     100.846  33.464 111.037  1.00  0.00           C  
ATOM    677  OE1 GLU    44      99.735  32.831 111.052  1.00  0.00           O  
ATOM    678  OE2 GLU    44     101.934  32.878 110.694  1.00  0.00           O1-
ATOM    679  H   GLU    44      97.992  35.714 114.341  1.00  0.00           H  
ATOM    680  HA  GLU    44     100.682  36.376 113.839  1.00  0.00           H  
ATOM    681  HB2 GLU    44      99.468  34.230 113.176  1.00  0.00           H  
ATOM    682  HB3 GLU    44      98.731  35.170 111.874  1.00  0.00           H  
ATOM    683  HG2 GLU    44     101.190  35.501 111.082  1.00  0.00           H  
ATOM    684  HG3 GLU    44     101.858  34.775 112.435  1.00  0.00           H  
ATOM    685  N   HIP    45      98.724  37.964 111.629  1.00  0.00           N  
ATOM    686  CA  HIP    45      98.858  38.708 110.397  1.00  0.00           C  
ATOM    687  C   HIP    45      99.106  40.187 110.596  1.00  0.00           C  
ATOM    688  O   HIP    45      99.890  40.793 109.835  1.00  0.00           O  
ATOM    689  CB  HIP    45      97.529  38.498 109.556  1.00  0.00           C  
ATOM    690  CG  HIP    45      97.087  37.024 109.513  1.00  0.00           C  
ATOM    691  CD2 HIP    45      97.628  36.108 108.679  1.00  0.00           C  
ATOM    692  ND1 HIP    45      96.042  36.465 110.270  1.00  0.00           N1+
ATOM    693  CE1 HIP    45      95.986  35.168 109.886  1.00  0.00           C  
ATOM    694  NE2 HIP    45      96.914  34.890 108.899  1.00  0.00           N  
ATOM    695  H   HIP    45      97.790  37.813 111.982  1.00  0.00           H  
ATOM    696  HA  HIP    45      99.592  38.230 109.748  1.00  0.00           H  
ATOM    697  HB2 HIP    45      96.760  38.998 110.144  1.00  0.00           H  
ATOM    698  HB3 HIP    45      97.607  38.878 108.537  1.00  0.00           H  
ATOM    699  HD1 HIP    45      95.514  36.939 110.989  1.00  0.00           H  
ATOM    700  HD2 HIP    45      98.349  36.262 107.889  1.00  0.00           H  
ATOM    701  HE1 HIP    45      95.278  34.410 110.187  1.00  0.00           H  
ATOM    702  HE2 HIP    45      96.946  34.107 108.262  1.00  0.00           H  
ATOM    703  N   VAL    46      98.500  40.772 111.612  1.00  0.00           N  
ATOM    704  CA  VAL    46      98.660  42.189 112.071  1.00  0.00           C  
ATOM    705  C   VAL    46      99.940  42.375 112.998  1.00  0.00           C  
ATOM    706  O   VAL    46     100.468  41.483 113.714  1.00  0.00           O  
ATOM    707  CB  VAL    46      97.481  42.636 112.917  1.00  0.00           C  
ATOM    708  CG1 VAL    46      97.391  41.901 114.238  1.00  0.00           C  
ATOM    709  CG2 VAL    46      97.392  44.205 113.073  1.00  0.00           C  
ATOM    710  H   VAL    46      97.784  40.185 112.018  1.00  0.00           H  
ATOM    711  HA  VAL    46      98.798  42.909 111.265  1.00  0.00           H  
ATOM    712  HB  VAL    46      96.593  42.350 112.354  1.00  0.00           H  
ATOM    713 HG11 VAL    46      98.198  42.124 114.935  1.00  0.00           H  
ATOM    714 HG12 VAL    46      96.481  42.255 114.721  1.00  0.00           H  
ATOM    715 HG13 VAL    46      97.432  40.848 113.960  1.00  0.00           H  
ATOM    716 HG21 VAL    46      96.332  44.417 113.211  1.00  0.00           H  
ATOM    717 HG22 VAL    46      97.966  44.519 113.945  1.00  0.00           H  
ATOM    718 HG23 VAL    46      97.630  44.705 112.135  1.00  0.00           H  
ATOM    719  N   TRP    47     100.556  43.573 112.863  1.00  0.00           N  
ATOM    720  CA  TRP    47     101.807  43.918 113.527  1.00  0.00           C  
ATOM    721  C   TRP    47     101.793  45.302 114.155  1.00  0.00           C  
ATOM    722  O   TRP    47     100.953  46.123 113.799  1.00  0.00           O  
ATOM    723  CB  TRP    47     102.927  43.852 112.447  1.00  0.00           C  
ATOM    724  CG  TRP    47     104.304  44.233 112.872  1.00  0.00           C  
ATOM    725  CD1 TRP    47     104.987  45.372 112.507  1.00  0.00           C  
ATOM    726  CD2 TRP    47     105.326  43.352 113.459  1.00  0.00           C  
ATOM    727  CE2 TRP    47     106.571  44.142 113.495  1.00  0.00           C  
ATOM    728  CE3 TRP    47     105.437  41.980 113.808  1.00  0.00           C  
ATOM    729  NE1 TRP    47     106.291  45.389 112.968  1.00  0.00           N  
ATOM    730  CZ2 TRP    47     107.757  43.647 114.064  1.00  0.00           C  
ATOM    731  CZ3 TRP    47     106.654  41.464 114.373  1.00  0.00           C  
ATOM    732  CH2 TRP    47     107.835  42.280 114.425  1.00  0.00           C  
ATOM    733  H   TRP    47     100.135  44.263 112.258  1.00  0.00           H  
ATOM    734  HA  TRP    47     102.079  43.144 114.245  1.00  0.00           H  
ATOM    735  HB2 TRP    47     102.890  42.845 112.033  1.00  0.00           H  
ATOM    736  HB3 TRP    47     102.674  44.511 111.616  1.00  0.00           H  
ATOM    737  HD1 TRP    47     104.541  46.140 111.893  1.00  0.00           H  
ATOM    738  HE1 TRP    47     106.957  46.139 112.844  1.00  0.00           H  
ATOM    739  HE3 TRP    47     104.608  41.287 113.804  1.00  0.00           H  
ATOM    740  HZ2 TRP    47     108.639  44.260 114.170  1.00  0.00           H  
ATOM    741  HZ3 TRP    47     106.777  40.391 114.395  1.00  0.00           H  
ATOM    742  HH2 TRP    47     108.801  41.914 114.741  1.00  0.00           H  
ATOM    743  N   VAL    48     102.632  45.572 115.175  1.00  0.00           N  
ATOM    744  CA  VAL    48     102.651  46.701 116.089  1.00  0.00           C  
ATOM    745  C   VAL    48     104.110  47.153 116.623  1.00  0.00           C  
ATOM    746  O   VAL    48     104.909  46.354 117.147  1.00  0.00           O  
ATOM    747  CB  VAL    48     101.683  46.528 117.310  1.00  0.00           C  
ATOM    748  CG1 VAL    48     101.982  45.189 118.012  1.00  0.00           C  
ATOM    749  CG2 VAL    48     101.717  47.573 118.375  1.00  0.00           C  
ATOM    750  H   VAL    48     103.253  44.822 115.442  1.00  0.00           H  
ATOM    751  HA  VAL    48     102.306  47.552 115.501  1.00  0.00           H  
ATOM    752  HB  VAL    48     100.666  46.502 116.917  1.00  0.00           H  
ATOM    753 HG11 VAL    48     101.915  44.322 117.353  1.00  0.00           H  
ATOM    754 HG12 VAL    48     102.976  45.252 118.456  1.00  0.00           H  
ATOM    755 HG13 VAL    48     101.227  45.105 118.793  1.00  0.00           H  
ATOM    756 HG21 VAL    48     102.679  47.671 118.878  1.00  0.00           H  
ATOM    757 HG22 VAL    48     101.521  48.499 117.833  1.00  0.00           H  
ATOM    758 HG23 VAL    48     100.945  47.447 119.134  1.00  0.00           H  
ATOM    759  N   GLU    49     104.543  48.457 116.464  1.00  0.00           N  
ATOM    760  CA  GLU    49     105.926  48.856 116.481  1.00  0.00           C  
ATOM    761  C   GLU    49     106.035  50.063 117.453  1.00  0.00           C  
ATOM    762  O   GLU    49     105.238  51.010 117.222  1.00  0.00           O  
ATOM    763  CB  GLU    49     106.307  49.322 115.082  1.00  0.00           C  
ATOM    764  CG  GLU    49     107.776  49.709 114.953  1.00  0.00           C  
ATOM    765  CD  GLU    49     107.939  50.202 113.532  1.00  0.00           C  
ATOM    766  OE1 GLU    49     108.840  49.640 112.814  1.00  0.00           O  
ATOM    767  OE2 GLU    49     107.279  51.053 112.983  1.00  0.00           O1-
ATOM    768  H   GLU    49     103.921  49.150 116.072  1.00  0.00           H  
ATOM    769  HA  GLU    49     106.624  48.094 116.829  1.00  0.00           H  
ATOM    770  HB2 GLU    49     106.193  48.518 114.355  1.00  0.00           H  
ATOM    771  HB3 GLU    49     105.663  50.179 114.890  1.00  0.00           H  
ATOM    772  HG2 GLU    49     108.043  50.484 115.672  1.00  0.00           H  
ATOM    773  HG3 GLU    49     108.442  48.855 115.074  1.00  0.00           H  
ATOM    774  N   VAL    50     107.006  50.113 118.427  1.00  0.00           N  
ATOM    775  CA  VAL    50     107.238  51.264 119.343  1.00  0.00           C  
ATOM    776  C   VAL    50     108.064  52.282 118.576  1.00  0.00           C  
ATOM    777  O   VAL    50     109.024  51.939 117.890  1.00  0.00           O  
ATOM    778  CB  VAL    50     107.951  50.853 120.595  1.00  0.00           C  
ATOM    779  CG1 VAL    50     108.112  52.043 121.562  1.00  0.00           C  
ATOM    780  CG2 VAL    50     107.118  49.789 121.371  1.00  0.00           C  
ATOM    781  H   VAL    50     107.694  49.374 118.443  1.00  0.00           H  
ATOM    782  HA  VAL    50     106.265  51.683 119.601  1.00  0.00           H  
ATOM    783  HB  VAL    50     108.957  50.474 120.413  1.00  0.00           H  
ATOM    784 HG11 VAL    50     107.154  52.561 121.512  1.00  0.00           H  
ATOM    785 HG12 VAL    50     108.370  51.869 122.607  1.00  0.00           H  
ATOM    786 HG13 VAL    50     108.728  52.811 121.095  1.00  0.00           H  
ATOM    787 HG21 VAL    50     107.665  49.373 122.218  1.00  0.00           H  
ATOM    788 HG22 VAL    50     106.272  50.318 121.811  1.00  0.00           H  
ATOM    789 HG23 VAL    50     106.803  49.006 120.681  1.00  0.00           H  
ATOM    790  N   VAL    51     107.669  53.525 118.753  1.00  0.00           N  
ATOM    791  CA  VAL    51     108.406  54.664 118.224  1.00  0.00           C  
ATOM    792  C   VAL    51     108.688  55.658 119.406  1.00  0.00           C  
ATOM    793  O   VAL    51     107.775  55.887 120.197  1.00  0.00           O  
ATOM    794  CB  VAL    51     107.491  55.394 117.201  1.00  0.00           C  
ATOM    795  CG1 VAL    51     108.074  56.726 116.756  1.00  0.00           C  
ATOM    796  CG2 VAL    51     107.199  54.500 115.956  1.00  0.00           C  
ATOM    797  H   VAL    51     106.892  53.649 119.386  1.00  0.00           H  
ATOM    798  HA  VAL    51     109.438  54.450 117.946  1.00  0.00           H  
ATOM    799  HB  VAL    51     106.545  55.507 117.732  1.00  0.00           H  
ATOM    800 HG11 VAL    51     108.408  57.370 117.569  1.00  0.00           H  
ATOM    801 HG12 VAL    51     108.900  56.624 116.052  1.00  0.00           H  
ATOM    802 HG13 VAL    51     107.326  57.274 116.183  1.00  0.00           H  
ATOM    803 HG21 VAL    51     106.669  55.018 115.158  1.00  0.00           H  
ATOM    804 HG22 VAL    51     108.122  54.111 115.525  1.00  0.00           H  
ATOM    805 HG23 VAL    51     106.581  53.676 116.313  1.00  0.00           H  
ATOM    806  N   ARG    52     109.867  56.303 119.544  1.00  0.00           N  
ATOM    807  CA  ARG    52     110.253  57.342 120.471  1.00  0.00           C  
ATOM    808  C   ARG    52     111.069  58.411 119.763  1.00  0.00           C  
ATOM    809  O   ARG    52     111.922  58.178 118.931  1.00  0.00           O  
ATOM    810  CB  ARG    52     111.137  56.792 121.590  1.00  0.00           C  
ATOM    811  CG  ARG    52     110.536  55.499 122.251  1.00  0.00           C  
ATOM    812  CD  ARG    52     111.204  55.324 123.594  1.00  0.00           C  
ATOM    813  NE  ARG    52     112.646  55.010 123.579  1.00  0.00           N  
ATOM    814  CZ  ARG    52     113.486  55.099 124.597  1.00  0.00           C  
ATOM    815  NH1 ARG    52     113.156  55.621 125.669  1.00  0.00           N1+
ATOM    816  NH2 ARG    52     114.724  54.616 124.519  1.00  0.00           N  
ATOM    817  H   ARG    52     110.516  56.151 118.785  1.00  0.00           H  
ATOM    818  HA  ARG    52     109.372  57.759 120.959  1.00  0.00           H  
ATOM    819  HB2 ARG    52     112.138  56.615 121.196  1.00  0.00           H  
ATOM    820  HB3 ARG    52     111.160  57.595 122.327  1.00  0.00           H  
ATOM    821  HG2 ARG    52     109.489  55.629 122.524  1.00  0.00           H  
ATOM    822  HG3 ARG    52     110.631  54.547 121.728  1.00  0.00           H  
ATOM    823  HD2 ARG    52     110.996  56.041 124.389  1.00  0.00           H  
ATOM    824  HD3 ARG    52     110.736  54.443 124.035  1.00  0.00           H  
ATOM    825  HE  ARG    52     113.081  54.697 122.723  1.00  0.00           H  
ATOM    826 HH11 ARG    52     112.308  56.159 125.775  1.00  0.00           H  
ATOM    827 HH12 ARG    52     113.939  55.638 126.306  1.00  0.00           H  
ATOM    828 HH21 ARG    52     114.972  54.122 123.673  1.00  0.00           H  
ATOM    829 HH22 ARG    52     115.458  54.809 125.185  1.00  0.00           H  
ATOM    830  N   ASP    53     110.694  59.671 119.946  1.00  0.00           N  
ATOM    831  CA  ASP    53     111.354  60.879 119.245  1.00  0.00           C  
ATOM    832  C   ASP    53     111.168  60.765 117.720  1.00  0.00           C  
ATOM    833  O   ASP    53     111.890  61.403 116.897  1.00  0.00           O  
ATOM    834  CB  ASP    53     112.812  61.120 119.778  1.00  0.00           C  
ATOM    835  CG  ASP    53     112.976  60.927 121.322  1.00  0.00           C  
ATOM    836  OD1 ASP    53     112.055  61.201 122.056  1.00  0.00           O  
ATOM    837  OD2 ASP    53     114.120  60.739 121.832  1.00  0.00           O1-
ATOM    838  H   ASP    53     110.066  59.850 120.716  1.00  0.00           H  
ATOM    839  HA  ASP    53     110.809  61.702 119.708  1.00  0.00           H  
ATOM    840  HB2 ASP    53     113.563  60.516 119.270  1.00  0.00           H  
ATOM    841  HB3 ASP    53     113.163  62.125 119.544  1.00  0.00           H  
ATOM    842  N   GLY    54     109.987  60.197 117.382  1.00  0.00           N  
ATOM    843  CA  GLY    54     109.790  59.844 115.895  1.00  0.00           C  
ATOM    844  C   GLY    54     110.593  58.677 115.372  1.00  0.00           C  
ATOM    845  O   GLY    54     110.443  58.384 114.208  1.00  0.00           O  
ATOM    846  H   GLY    54     109.378  59.834 118.101  1.00  0.00           H  
ATOM    847  HA2 GLY    54     108.784  59.440 115.783  1.00  0.00           H  
ATOM    848  HA3 GLY    54     109.858  60.696 115.219  1.00  0.00           H  
ATOM    849  N   GLU    55     111.532  58.070 116.101  1.00  0.00           N  
ATOM    850  CA  GLU    55     112.361  56.903 115.548  1.00  0.00           C  
ATOM    851  C   GLU    55     111.838  55.585 116.037  1.00  0.00           C  
ATOM    852  O   GLU    55     111.306  55.443 117.167  1.00  0.00           O  
ATOM    853  CB  GLU    55     113.811  56.942 115.994  1.00  0.00           C  
ATOM    854  CG  GLU    55     114.570  58.239 115.487  1.00  0.00           C  
ATOM    855  CD  GLU    55     114.755  58.271 113.962  1.00  0.00           C  
ATOM    856  OE1 GLU    55     114.144  57.456 113.220  1.00  0.00           O  
ATOM    857  OE2 GLU    55     115.571  59.159 113.483  1.00  0.00           O1-
ATOM    858  H   GLU    55     111.671  58.404 117.044  1.00  0.00           H  
ATOM    859  HA  GLU    55     112.404  56.811 114.462  1.00  0.00           H  
ATOM    860  HB2 GLU    55     113.899  56.896 117.080  1.00  0.00           H  
ATOM    861  HB3 GLU    55     114.399  56.114 115.601  1.00  0.00           H  
ATOM    862  HG2 GLU    55     113.942  59.094 115.740  1.00  0.00           H  
ATOM    863  HG3 GLU    55     115.540  58.228 115.984  1.00  0.00           H  
ATOM    864  N   ALA    56     112.125  54.474 115.303  1.00  0.00           N  
ATOM    865  CA  ALA    56     111.661  53.133 115.689  1.00  0.00           C  
ATOM    866  C   ALA    56     112.554  52.492 116.763  1.00  0.00           C  
ATOM    867  O   ALA    56     113.795  52.663 116.836  1.00  0.00           O  
ATOM    868  CB  ALA    56     111.683  52.403 114.311  1.00  0.00           C  
ATOM    869  H   ALA    56     112.670  54.593 114.461  1.00  0.00           H  
ATOM    870  HA  ALA    56     110.666  53.189 116.130  1.00  0.00           H  
ATOM    871  HB1 ALA    56     111.402  51.364 114.482  1.00  0.00           H  
ATOM    872  HB2 ALA    56     111.061  52.935 113.591  1.00  0.00           H  
ATOM    873  HB3 ALA    56     112.699  52.524 113.935  1.00  0.00           H  
ATOM    874  N   GLU    57     111.928  51.737 117.691  1.00  0.00           N  
ATOM    875  CA  GLU    57     112.513  51.220 118.938  1.00  0.00           C  
ATOM    876  C   GLU    57     112.242  49.747 119.077  1.00  0.00           C  
ATOM    877  O   GLU    57     111.184  49.317 119.532  1.00  0.00           O  
ATOM    878  CB  GLU    57     112.139  52.142 120.127  1.00  0.00           C  
ATOM    879  CG  GLU    57     112.827  51.846 121.449  1.00  0.00           C  
ATOM    880  CD  GLU    57     114.308  52.293 121.456  1.00  0.00           C  
ATOM    881  OE1 GLU    57     115.120  51.653 120.805  1.00  0.00           O  
ATOM    882  OE2 GLU    57     114.620  53.323 122.085  1.00  0.00           O1-
ATOM    883  H   GLU    57     110.924  51.843 117.645  1.00  0.00           H  
ATOM    884  HA  GLU    57     113.583  51.382 118.810  1.00  0.00           H  
ATOM    885  HB2 GLU    57     112.278  53.167 119.782  1.00  0.00           H  
ATOM    886  HB3 GLU    57     111.068  52.047 120.303  1.00  0.00           H  
ATOM    887  HG2 GLU    57     112.243  52.468 122.128  1.00  0.00           H  
ATOM    888  HG3 GLU    57     112.710  50.768 121.564  1.00  0.00           H  
ATOM    889  N   GLU    58     113.235  49.022 118.539  1.00  0.00           N  
ATOM    890  CA  GLU    58     113.205  47.547 118.446  1.00  0.00           C  
ATOM    891  C   GLU    58     113.614  46.883 119.812  1.00  0.00           C  
ATOM    892  O   GLU    58     113.082  45.856 120.266  1.00  0.00           O  
ATOM    893  CB  GLU    58     114.207  47.064 117.360  1.00  0.00           C  
ATOM    894  CG  GLU    58     113.684  47.236 115.902  1.00  0.00           C  
ATOM    895  CD  GLU    58     114.714  46.754 114.839  1.00  0.00           C  
ATOM    896  OE1 GLU    58     114.339  46.826 113.643  1.00  0.00           O  
ATOM    897  OE2 GLU    58     115.840  46.413 115.149  1.00  0.00           O1-
ATOM    898  H   GLU    58     114.053  49.457 118.137  1.00  0.00           H  
ATOM    899  HA  GLU    58     112.201  47.167 118.259  1.00  0.00           H  
ATOM    900  HB2 GLU    58     115.211  47.467 117.489  1.00  0.00           H  
ATOM    901  HB3 GLU    58     114.220  45.990 117.543  1.00  0.00           H  
ATOM    902  HG2 GLU    58     112.762  46.678 115.741  1.00  0.00           H  
ATOM    903  HG3 GLU    58     113.558  48.294 115.670  1.00  0.00           H  
ATOM    904  N   VAL    59     114.333  47.623 120.668  1.00  0.00           N  
ATOM    905  CA  VAL    59     114.527  47.356 122.090  1.00  0.00           C  
ATOM    906  C   VAL    59     113.203  47.196 122.819  1.00  0.00           C  
ATOM    907  O   VAL    59     112.819  46.188 123.372  1.00  0.00           O  
ATOM    908  CB  VAL    59     115.498  48.387 122.823  1.00  0.00           C  
ATOM    909  CG1 VAL    59     115.622  48.268 124.343  1.00  0.00           C  
ATOM    910  CG2 VAL    59     116.921  48.224 122.357  1.00  0.00           C  
ATOM    911  H   VAL    59     114.736  48.443 120.237  1.00  0.00           H  
ATOM    912  HA  VAL    59     115.087  46.444 122.296  1.00  0.00           H  
ATOM    913  HB  VAL    59     115.225  49.421 122.615  1.00  0.00           H  
ATOM    914 HG11 VAL    59     116.198  49.094 124.761  1.00  0.00           H  
ATOM    915 HG12 VAL    59     114.681  48.162 124.883  1.00  0.00           H  
ATOM    916 HG13 VAL    59     116.184  47.369 124.596  1.00  0.00           H  
ATOM    917 HG21 VAL    59     116.807  47.882 121.329  1.00  0.00           H  
ATOM    918 HG22 VAL    59     117.460  49.171 122.385  1.00  0.00           H  
ATOM    919 HG23 VAL    59     117.390  47.390 122.880  1.00  0.00           H  
ATOM    920  N   ALA    60     112.415  48.282 122.754  1.00  0.00           N  
ATOM    921  CA  ALA    60     111.068  48.382 123.301  1.00  0.00           C  
ATOM    922  C   ALA    60     110.047  47.511 122.585  1.00  0.00           C  
ATOM    923  O   ALA    60     109.007  47.254 123.199  1.00  0.00           O  
ATOM    924  CB  ALA    60     110.723  49.858 123.209  1.00  0.00           C  
ATOM    925  H   ALA    60     112.733  49.070 122.208  1.00  0.00           H  
ATOM    926  HA  ALA    60     111.057  48.137 124.363  1.00  0.00           H  
ATOM    927  HB1 ALA    60     110.299  50.015 122.217  1.00  0.00           H  
ATOM    928  HB2 ALA    60     109.963  50.178 123.921  1.00  0.00           H  
ATOM    929  HB3 ALA    60     111.576  50.519 123.368  1.00  0.00           H  
ATOM    930  N   THR    61     110.185  47.143 121.312  1.00  0.00           N  
ATOM    931  CA  THR    61     109.166  46.463 120.585  1.00  0.00           C  
ATOM    932  C   THR    61     109.204  44.898 120.808  1.00  0.00           C  
ATOM    933  O   THR    61     108.169  44.275 121.068  1.00  0.00           O  
ATOM    934  CB  THR    61     109.187  46.778 119.128  1.00  0.00           C  
ATOM    935  CG2 THR    61     108.240  46.008 118.276  1.00  0.00           C  
ATOM    936  OG1 THR    61     108.963  48.134 118.985  1.00  0.00           O  
ATOM    937  H   THR    61     111.010  47.530 120.876  1.00  0.00           H  
ATOM    938  HA  THR    61     108.179  46.794 120.905  1.00  0.00           H  
ATOM    939  HB  THR    61     110.215  46.585 118.819  1.00  0.00           H  
ATOM    940  HG1 THR    61     109.837  48.510 119.114  1.00  0.00           H  
ATOM    941 HG21 THR    61     107.209  46.056 118.629  1.00  0.00           H  
ATOM    942 HG22 THR    61     108.225  46.457 117.283  1.00  0.00           H  
ATOM    943 HG23 THR    61     108.352  44.930 118.160  1.00  0.00           H  
ATOM    944  N   ASN    62     110.441  44.388 120.877  1.00  0.00           N  
ATOM    945  CA  ASN    62     110.602  42.930 120.779  1.00  0.00           C  
ATOM    946  C   ASN    62     111.945  42.411 121.308  1.00  0.00           C  
ATOM    947  O   ASN    62     112.021  41.192 121.636  1.00  0.00           O  
ATOM    948  CB  ASN    62     110.401  42.503 119.296  1.00  0.00           C  
ATOM    949  CG  ASN    62     111.576  43.013 118.433  1.00  0.00           C  
ATOM    950  ND2 ASN    62     112.455  42.112 118.024  1.00  0.00           N  
ATOM    951  OD1 ASN    62     111.658  44.189 118.122  1.00  0.00           O  
ATOM    952  H   ASN    62     111.240  44.968 121.091  1.00  0.00           H  
ATOM    953  HA  ASN    62     109.807  42.475 121.369  1.00  0.00           H  
ATOM    954  HB2 ASN    62     110.350  41.414 119.308  1.00  0.00           H  
ATOM    955  HB3 ASN    62     109.484  42.926 118.887  1.00  0.00           H  
ATOM    956 HD21 ASN    62     113.231  42.525 117.526  1.00  0.00           H  
ATOM    957 HD22 ASN    62     112.476  41.142 118.303  1.00  0.00           H  
ATOM    958  N   GLY    63     112.919  43.240 121.454  1.00  0.00           N  
ATOM    959  CA  GLY    63     114.263  43.023 121.929  1.00  0.00           C  
ATOM    960  C   GLY    63     114.366  42.905 123.477  1.00  0.00           C  
ATOM    961  O   GLY    63     115.146  42.153 124.041  1.00  0.00           O  
ATOM    962  H   GLY    63     112.730  44.195 121.187  1.00  0.00           H  
ATOM    963  HA2 GLY    63     114.604  42.054 121.564  1.00  0.00           H  
ATOM    964  HA3 GLY    63     114.951  43.769 121.530  1.00  0.00           H  
ATOM    965  N   LYS    64     113.487  43.598 124.154  1.00  0.00           N  
ATOM    966  CA  LYS    64     113.051  43.483 125.546  1.00  0.00           C  
ATOM    967  C   LYS    64     111.494  43.327 125.608  1.00  0.00           C  
ATOM    968  O   LYS    64     110.799  43.803 124.734  1.00  0.00           O  
ATOM    969  CB  LYS    64     113.456  44.762 126.317  1.00  0.00           C  
ATOM    970  CG  LYS    64     114.927  45.277 126.349  1.00  0.00           C  
ATOM    971  CD  LYS    64     115.950  44.190 126.883  1.00  0.00           C  
ATOM    972  CE  LYS    64     117.333  44.588 126.438  1.00  0.00           C  
ATOM    973  NZ  LYS    64     118.330  44.418 127.516  1.00  0.00           N1+
ATOM    974  H   LYS    64     112.917  44.113 123.498  1.00  0.00           H  
ATOM    975  HA  LYS    64     113.578  42.621 125.955  1.00  0.00           H  
ATOM    976  HB2 LYS    64     112.764  45.528 125.967  1.00  0.00           H  
ATOM    977  HB3 LYS    64     113.117  44.695 127.350  1.00  0.00           H  
ATOM    978  HG2 LYS    64     115.213  45.429 125.309  1.00  0.00           H  
ATOM    979  HG3 LYS    64     115.004  46.151 126.997  1.00  0.00           H  
ATOM    980  HD2 LYS    64     115.859  44.085 127.964  1.00  0.00           H  
ATOM    981  HD3 LYS    64     115.639  43.229 126.475  1.00  0.00           H  
ATOM    982  HE2 LYS    64     117.574  44.014 125.543  1.00  0.00           H  
ATOM    983  HE3 LYS    64     117.339  45.644 126.167  1.00  0.00           H  
ATOM    984  HZ1 LYS    64     118.089  45.003 128.304  1.00  0.00           H  
ATOM    985  HZ2 LYS    64     118.368  43.460 127.832  1.00  0.00           H  
ATOM    986  HZ3 LYS    64     119.285  44.552 127.217  1.00  0.00           H  
ATOM    987  N   GLN    65     111.023  42.520 126.590  1.00  0.00           N  
ATOM    988  CA  GLN    65     109.596  42.141 126.614  1.00  0.00           C  
ATOM    989  C   GLN    65     108.652  43.056 127.477  1.00  0.00           C  
ATOM    990  O   GLN    65     107.425  43.123 127.308  1.00  0.00           O  
ATOM    991  CB  GLN    65     109.458  40.666 127.125  1.00  0.00           C  
ATOM    992  CG  GLN    65     110.463  39.783 126.415  1.00  0.00           C  
ATOM    993  CD  GLN    65     110.564  39.798 124.847  1.00  0.00           C  
ATOM    994  NE2 GLN    65     111.676  39.403 124.294  1.00  0.00           N  
ATOM    995  OE1 GLN    65     109.577  40.078 124.185  1.00  0.00           O  
ATOM    996  H   GLN    65     111.654  41.993 127.178  1.00  0.00           H  
ATOM    997  HA  GLN    65     109.233  42.271 125.594  1.00  0.00           H  
ATOM    998  HB2 GLN    65     109.627  40.676 128.201  1.00  0.00           H  
ATOM    999  HB3 GLN    65     108.425  40.379 126.928  1.00  0.00           H  
ATOM   1000  HG2 GLN    65     111.505  39.988 126.661  1.00  0.00           H  
ATOM   1001  HG3 GLN    65     110.237  38.757 126.707  1.00  0.00           H  
ATOM   1002 HE21 GLN    65     111.679  39.587 123.301  1.00  0.00           H  
ATOM   1003 HE22 GLN    65     112.289  38.763 124.780  1.00  0.00           H  
ATOM   1004  N   ARG    66     109.295  43.956 128.229  1.00  0.00           N  
ATOM   1005  CA  ARG    66     108.696  44.936 129.087  1.00  0.00           C  
ATOM   1006  C   ARG    66     109.504  46.274 129.168  1.00  0.00           C  
ATOM   1007  O   ARG    66     110.716  46.161 129.399  1.00  0.00           O  
ATOM   1008  CB  ARG    66     108.378  44.465 130.503  1.00  0.00           C  
ATOM   1009  CG  ARG    66     107.633  43.086 130.540  1.00  0.00           C  
ATOM   1010  CD  ARG    66     107.104  42.828 131.968  1.00  0.00           C  
ATOM   1011  NE  ARG    66     106.294  41.592 131.964  1.00  0.00           N  
ATOM   1012  CZ  ARG    66     105.724  41.091 133.019  1.00  0.00           C  
ATOM   1013  NH1 ARG    66     105.817  41.672 134.141  1.00  0.00           N1+
ATOM   1014  NH2 ARG    66     104.984  40.018 132.894  1.00  0.00           N  
ATOM   1015  H   ARG    66     110.289  44.054 128.076  1.00  0.00           H  
ATOM   1016  HA  ARG    66     107.757  45.147 128.575  1.00  0.00           H  
ATOM   1017  HB2 ARG    66     109.339  44.432 131.017  1.00  0.00           H  
ATOM   1018  HB3 ARG    66     107.797  45.295 130.905  1.00  0.00           H  
ATOM   1019  HG2 ARG    66     106.767  43.225 129.893  1.00  0.00           H  
ATOM   1020  HG3 ARG    66     108.299  42.287 130.213  1.00  0.00           H  
ATOM   1021  HD2 ARG    66     108.023  42.669 132.531  1.00  0.00           H  
ATOM   1022  HD3 ARG    66     106.677  43.760 132.339  1.00  0.00           H  
ATOM   1023  HE  ARG    66     106.310  41.059 131.106  1.00  0.00           H  
ATOM   1024 HH11 ARG    66     106.406  42.484 134.259  1.00  0.00           H  
ATOM   1025 HH12 ARG    66     105.129  41.425 134.837  1.00  0.00           H  
ATOM   1026 HH21 ARG    66     104.708  39.631 132.003  1.00  0.00           H  
ATOM   1027 HH22 ARG    66     104.537  39.634 133.714  1.00  0.00           H  
ATOM   1028  N   TRP    67     108.918  47.381 128.927  1.00  0.00           N  
ATOM   1029  CA  TRP    67     109.515  48.730 128.657  1.00  0.00           C  
ATOM   1030  C   TRP    67     108.884  49.893 129.371  1.00  0.00           C  
ATOM   1031  O   TRP    67     107.667  49.958 129.503  1.00  0.00           O  
ATOM   1032  CB  TRP    67     109.633  48.946 127.124  1.00  0.00           C  
ATOM   1033  CG  TRP    67     110.565  50.036 126.740  1.00  0.00           C  
ATOM   1034  CD1 TRP    67     110.292  51.262 126.317  1.00  0.00           C  
ATOM   1035  CD2 TRP    67     111.940  49.977 126.857  1.00  0.00           C  
ATOM   1036  CE2 TRP    67     112.536  51.230 126.393  1.00  0.00           C  
ATOM   1037  CE3 TRP    67     112.907  49.041 127.293  1.00  0.00           C  
ATOM   1038  NE1 TRP    67     111.396  52.009 126.142  1.00  0.00           N  
ATOM   1039  CZ2 TRP    67     113.828  51.562 126.407  1.00  0.00           C  
ATOM   1040  CZ3 TRP    67     114.298  49.387 127.380  1.00  0.00           C  
ATOM   1041  CH2 TRP    67     114.769  50.607 126.950  1.00  0.00           C  
ATOM   1042  H   TRP    67     107.993  47.254 128.540  1.00  0.00           H  
ATOM   1043  HA  TRP    67     110.553  48.672 128.984  1.00  0.00           H  
ATOM   1044  HB2 TRP    67     110.144  48.065 126.736  1.00  0.00           H  
ATOM   1045  HB3 TRP    67     108.703  48.936 126.557  1.00  0.00           H  
ATOM   1046  HD1 TRP    67     109.269  51.591 126.207  1.00  0.00           H  
ATOM   1047  HE1 TRP    67     111.506  52.978 125.881  1.00  0.00           H  
ATOM   1048  HE3 TRP    67     112.611  48.089 127.709  1.00  0.00           H  
ATOM   1049  HZ2 TRP    67     114.270  52.503 126.113  1.00  0.00           H  
ATOM   1050  HZ3 TRP    67     115.011  48.617 127.634  1.00  0.00           H  
ATOM   1051  HH2 TRP    67     115.833  50.791 126.925  1.00  0.00           H  
ATOM   1052  N   LEU    68     109.680  50.875 129.761  1.00  0.00           N  
ATOM   1053  CA  LEU    68     109.278  52.072 130.458  1.00  0.00           C  
ATOM   1054  C   LEU    68     108.605  53.006 129.462  1.00  0.00           C  
ATOM   1055  O   LEU    68     109.204  53.454 128.531  1.00  0.00           O  
ATOM   1056  CB  LEU    68     110.503  52.632 131.243  1.00  0.00           C  
ATOM   1057  CG  LEU    68     110.147  53.681 132.292  1.00  0.00           C  
ATOM   1058  CD1 LEU    68     109.673  52.986 133.550  1.00  0.00           C  
ATOM   1059  CD2 LEU    68     111.480  54.460 132.729  1.00  0.00           C  
ATOM   1060  H   LEU    68     110.671  50.682 129.813  1.00  0.00           H  
ATOM   1061  HA  LEU    68     108.543  51.752 131.198  1.00  0.00           H  
ATOM   1062  HB2 LEU    68     110.967  51.745 131.673  1.00  0.00           H  
ATOM   1063  HB3 LEU    68     111.294  53.095 130.654  1.00  0.00           H  
ATOM   1064  HG  LEU    68     109.463  54.469 131.976  1.00  0.00           H  
ATOM   1065 HD11 LEU    68     110.378  52.247 133.930  1.00  0.00           H  
ATOM   1066 HD12 LEU    68     109.552  53.802 134.263  1.00  0.00           H  
ATOM   1067 HD13 LEU    68     108.684  52.566 133.369  1.00  0.00           H  
ATOM   1068 HD21 LEU    68     112.162  53.859 133.330  1.00  0.00           H  
ATOM   1069 HD22 LEU    68     112.042  54.716 131.831  1.00  0.00           H  
ATOM   1070 HD23 LEU    68     111.078  55.342 133.228  1.00  0.00           H  
ATOM   1071  N   LEU    69     107.446  53.469 129.899  1.00  0.00           N  
ATOM   1072  CA  LEU    69     106.697  54.585 129.277  1.00  0.00           C  
ATOM   1073  C   LEU    69     107.526  55.851 129.448  1.00  0.00           C  
ATOM   1074  O   LEU    69     108.134  55.961 130.484  1.00  0.00           O  
ATOM   1075  CB  LEU    69     105.274  54.801 129.849  1.00  0.00           C  
ATOM   1076  CG  LEU    69     104.166  53.813 129.438  1.00  0.00           C  
ATOM   1077  CD1 LEU    69     102.972  53.775 130.473  1.00  0.00           C  
ATOM   1078  CD2 LEU    69     103.528  54.168 128.021  1.00  0.00           C  
ATOM   1079  H   LEU    69     107.043  53.225 130.793  1.00  0.00           H  
ATOM   1080  HA  LEU    69     106.622  54.288 128.231  1.00  0.00           H  
ATOM   1081  HB2 LEU    69     105.232  54.739 130.936  1.00  0.00           H  
ATOM   1082  HB3 LEU    69     104.958  55.840 129.756  1.00  0.00           H  
ATOM   1083  HG  LEU    69     104.626  52.825 129.449  1.00  0.00           H  
ATOM   1084 HD11 LEU    69     102.420  54.713 130.412  1.00  0.00           H  
ATOM   1085 HD12 LEU    69     102.360  52.968 130.070  1.00  0.00           H  
ATOM   1086 HD13 LEU    69     103.341  53.592 131.482  1.00  0.00           H  
ATOM   1087 HD21 LEU    69     103.188  55.204 128.031  1.00  0.00           H  
ATOM   1088 HD22 LEU    69     104.269  53.918 127.262  1.00  0.00           H  
ATOM   1089 HD23 LEU    69     102.642  53.539 127.930  1.00  0.00           H  
ATOM   1090  N   SER    70     107.557  56.670 128.403  1.00  0.00           N  
ATOM   1091  CA  SER    70     108.108  58.030 128.282  1.00  0.00           C  
ATOM   1092  C   SER    70     107.180  58.915 127.363  1.00  0.00           C  
ATOM   1093  O   SER    70     106.675  58.353 126.357  1.00  0.00           O  
ATOM   1094  CB  SER    70     109.559  58.035 127.802  1.00  0.00           C  
ATOM   1095  OG  SER    70     110.042  59.395 127.961  1.00  0.00           O  
ATOM   1096  H   SER    70     106.905  56.478 127.656  1.00  0.00           H  
ATOM   1097  HA  SER    70     108.169  58.527 129.251  1.00  0.00           H  
ATOM   1098  HB2 SER    70     110.140  57.337 128.404  1.00  0.00           H  
ATOM   1099  HB3 SER    70     109.580  57.698 126.766  1.00  0.00           H  
ATOM   1100  HG  SER    70     109.864  59.914 127.173  1.00  0.00           H  
ATOM   1101  N   PRO    71     106.953  60.227 127.662  1.00  0.00           N  
ATOM   1102  CA  PRO    71     105.914  61.127 127.026  1.00  0.00           C  
ATOM   1103  C   PRO    71     105.947  61.040 125.493  1.00  0.00           C  
ATOM   1104  O   PRO    71     104.950  60.856 124.824  1.00  0.00           O  
ATOM   1105  CB  PRO    71     106.300  62.496 127.539  1.00  0.00           C  
ATOM   1106  CG  PRO    71     106.735  62.133 128.984  1.00  0.00           C  
ATOM   1107  CD  PRO    71     107.600  60.967 128.720  1.00  0.00           C  
ATOM   1108  HA  PRO    71     104.942  60.817 127.408  1.00  0.00           H  
ATOM   1109  HB2 PRO    71     107.167  62.961 127.071  1.00  0.00           H  
ATOM   1110  HB3 PRO    71     105.482  63.215 127.561  1.00  0.00           H  
ATOM   1111  HG2 PRO    71     107.273  62.976 129.418  1.00  0.00           H  
ATOM   1112  HG3 PRO    71     105.819  61.908 129.531  1.00  0.00           H  
ATOM   1113  HD2 PRO    71     108.535  61.368 128.330  1.00  0.00           H  
ATOM   1114  HD3 PRO    71     107.759  60.438 129.659  1.00  0.00           H  
ATOM   1115  N   SER    72     107.066  61.021 124.897  1.00  0.00           N  
ATOM   1116  CA  SER    72     107.246  61.003 123.367  1.00  0.00           C  
ATOM   1117  C   SER    72     106.965  59.601 122.651  1.00  0.00           C  
ATOM   1118  O   SER    72     107.250  59.386 121.510  1.00  0.00           O  
ATOM   1119  CB  SER    72     108.539  61.649 122.829  1.00  0.00           C  
ATOM   1120  OG  SER    72     109.681  60.763 123.189  1.00  0.00           O  
ATOM   1121  H   SER    72     107.929  61.085 125.419  1.00  0.00           H  
ATOM   1122  HA  SER    72     106.477  61.616 122.897  1.00  0.00           H  
ATOM   1123  HB2 SER    72     108.361  61.715 121.756  1.00  0.00           H  
ATOM   1124  HB3 SER    72     108.703  62.652 123.224  1.00  0.00           H  
ATOM   1125  HG  SER    72     110.412  60.919 122.587  1.00  0.00           H  
ATOM   1126  N   THR    73     106.585  58.603 123.422  1.00  0.00           N  
ATOM   1127  CA  THR    73     106.422  57.189 122.932  1.00  0.00           C  
ATOM   1128  C   THR    73     105.034  56.979 122.170  1.00  0.00           C  
ATOM   1129  O   THR    73     103.933  57.455 122.532  1.00  0.00           O  
ATOM   1130  CB  THR    73     106.561  56.200 124.063  1.00  0.00           C  
ATOM   1131  CG2 THR    73     106.299  54.667 123.749  1.00  0.00           C  
ATOM   1132  OG1 THR    73     107.798  56.379 124.662  1.00  0.00           O  
ATOM   1133  H   THR    73     106.137  58.845 124.295  1.00  0.00           H  
ATOM   1134  HA  THR    73     107.222  57.001 122.216  1.00  0.00           H  
ATOM   1135  HB  THR    73     105.725  56.456 124.714  1.00  0.00           H  
ATOM   1136  HG1 THR    73     107.721  57.210 125.137  1.00  0.00           H  
ATOM   1137 HG21 THR    73     106.636  53.952 124.500  1.00  0.00           H  
ATOM   1138 HG22 THR    73     105.279  54.431 123.446  1.00  0.00           H  
ATOM   1139 HG23 THR    73     106.767  54.462 122.786  1.00  0.00           H  
ATOM   1140  N   THR    74     105.203  56.402 121.058  1.00  0.00           N  
ATOM   1141  CA  THR    74     104.064  56.186 120.165  1.00  0.00           C  
ATOM   1142  C   THR    74     104.122  54.674 119.647  1.00  0.00           C  
ATOM   1143  O   THR    74     105.127  54.107 119.563  1.00  0.00           O  
ATOM   1144  CB  THR    74     104.267  57.164 119.010  1.00  0.00           C  
ATOM   1145  CG2 THR    74     103.547  56.746 117.686  1.00  0.00           C  
ATOM   1146  OG1 THR    74     103.787  58.449 119.242  1.00  0.00           O  
ATOM   1147  H   THR    74     106.127  56.083 120.807  1.00  0.00           H  
ATOM   1148  HA  THR    74     103.107  56.360 120.656  1.00  0.00           H  
ATOM   1149  HB  THR    74     105.312  57.138 118.701  1.00  0.00           H  
ATOM   1150  HG1 THR    74     104.105  58.994 118.519  1.00  0.00           H  
ATOM   1151 HG21 THR    74     103.674  57.573 116.987  1.00  0.00           H  
ATOM   1152 HG22 THR    74     103.867  55.791 117.270  1.00  0.00           H  
ATOM   1153 HG23 THR    74     102.461  56.841 117.668  1.00  0.00           H  
ATOM   1154  N   LEU    75     102.892  54.182 119.290  1.00  0.00           N  
ATOM   1155  CA  LEU    75     102.725  52.885 118.695  1.00  0.00           C  
ATOM   1156  C   LEU    75     102.208  53.016 117.222  1.00  0.00           C  
ATOM   1157  O   LEU    75     101.470  53.966 116.969  1.00  0.00           O  
ATOM   1158  CB  LEU    75     101.778  51.993 119.574  1.00  0.00           C  
ATOM   1159  CG  LEU    75     102.067  51.675 121.068  1.00  0.00           C  
ATOM   1160  CD1 LEU    75     100.883  50.934 121.708  1.00  0.00           C  
ATOM   1161  CD2 LEU    75     103.343  50.884 121.238  1.00  0.00           C  
ATOM   1162  H   LEU    75     102.020  54.685 119.371  1.00  0.00           H  
ATOM   1163  HA  LEU    75     103.676  52.365 118.572  1.00  0.00           H  
ATOM   1164  HB2 LEU    75     100.769  52.403 119.521  1.00  0.00           H  
ATOM   1165  HB3 LEU    75     101.637  51.078 118.997  1.00  0.00           H  
ATOM   1166  HG  LEU    75     102.344  52.526 121.691  1.00  0.00           H  
ATOM   1167 HD11 LEU    75     100.636  49.998 121.208  1.00  0.00           H  
ATOM   1168 HD12 LEU    75     101.131  50.531 122.690  1.00  0.00           H  
ATOM   1169 HD13 LEU    75     100.007  51.581 121.767  1.00  0.00           H  
ATOM   1170 HD21 LEU    75     103.266  49.866 120.857  1.00  0.00           H  
ATOM   1171 HD22 LEU    75     104.165  51.342 120.688  1.00  0.00           H  
ATOM   1172 HD23 LEU    75     103.663  50.917 122.280  1.00  0.00           H  
ATOM   1173  N   ARG    76     102.659  52.126 116.341  1.00  0.00           N  
ATOM   1174  CA  ARG    76     102.211  52.098 114.972  1.00  0.00           C  
ATOM   1175  C   ARG    76     101.656  50.714 114.614  1.00  0.00           C  
ATOM   1176  O   ARG    76     102.278  49.708 115.024  1.00  0.00           O  
ATOM   1177  CB  ARG    76     103.396  52.420 113.984  1.00  0.00           C  
ATOM   1178  CG  ARG    76     103.954  53.885 114.055  1.00  0.00           C  
ATOM   1179  CD  ARG    76     104.604  54.261 112.727  1.00  0.00           C  
ATOM   1180  NE  ARG    76     105.932  53.662 112.635  1.00  0.00           N  
ATOM   1181  CZ  ARG    76     107.096  54.260 112.435  1.00  0.00           C  
ATOM   1182  NH1 ARG    76     107.094  55.461 112.061  1.00  0.00           N1+
ATOM   1183  NH2 ARG    76     108.232  53.581 112.592  1.00  0.00           N  
ATOM   1184  H   ARG    76     103.409  51.487 116.565  1.00  0.00           H  
ATOM   1185  HA  ARG    76     101.450  52.869 114.864  1.00  0.00           H  
ATOM   1186  HB2 ARG    76     104.236  51.767 114.222  1.00  0.00           H  
ATOM   1187  HB3 ARG    76     103.091  52.259 112.950  1.00  0.00           H  
ATOM   1188  HG2 ARG    76     103.063  54.503 114.168  1.00  0.00           H  
ATOM   1189  HG3 ARG    76     104.696  53.904 114.853  1.00  0.00           H  
ATOM   1190  HD2 ARG    76     103.894  54.001 111.942  1.00  0.00           H  
ATOM   1191  HD3 ARG    76     104.729  55.343 112.786  1.00  0.00           H  
ATOM   1192  HE  ARG    76     106.072  52.697 112.898  1.00  0.00           H  
ATOM   1193 HH11 ARG    76     106.288  56.053 112.196  1.00  0.00           H  
ATOM   1194 HH12 ARG    76     108.044  55.799 112.120  1.00  0.00           H  
ATOM   1195 HH21 ARG    76     108.275  52.590 112.784  1.00  0.00           H  
ATOM   1196 HH22 ARG    76     109.061  53.961 112.159  1.00  0.00           H  
ATOM   1197  N   VAL    77     100.545  50.571 113.888  1.00  0.00           N  
ATOM   1198  CA  VAL    77      99.906  49.288 113.573  1.00  0.00           C  
ATOM   1199  C   VAL    77      99.632  49.067 112.101  1.00  0.00           C  
ATOM   1200  O   VAL    77      98.968  49.883 111.552  1.00  0.00           O  
ATOM   1201  CB  VAL    77      98.627  49.047 114.495  1.00  0.00           C  
ATOM   1202  CG1 VAL    77      97.912  47.722 114.226  1.00  0.00           C  
ATOM   1203  CG2 VAL    77      99.110  49.147 115.898  1.00  0.00           C  
ATOM   1204  H   VAL    77      99.946  51.385 113.888  1.00  0.00           H  
ATOM   1205  HA  VAL    77     100.648  48.535 113.839  1.00  0.00           H  
ATOM   1206  HB  VAL    77      97.894  49.846 114.384  1.00  0.00           H  
ATOM   1207 HG11 VAL    77      98.561  46.846 114.217  1.00  0.00           H  
ATOM   1208 HG12 VAL    77      97.005  47.684 114.828  1.00  0.00           H  
ATOM   1209 HG13 VAL    77      97.555  47.798 113.199  1.00  0.00           H  
ATOM   1210 HG21 VAL    77      98.214  49.104 116.518  1.00  0.00           H  
ATOM   1211 HG22 VAL    77      99.869  48.412 116.166  1.00  0.00           H  
ATOM   1212 HG23 VAL    77      99.439  50.133 116.227  1.00  0.00           H  
ATOM   1213  N   THR    78     100.030  47.904 111.500  1.00  0.00           N  
ATOM   1214  CA  THR    78     100.191  47.613 110.062  1.00  0.00           C  
ATOM   1215  C   THR    78      99.554  46.255 109.645  1.00  0.00           C  
ATOM   1216  O   THR    78      99.701  45.331 110.429  1.00  0.00           O  
ATOM   1217  CB  THR    78     101.658  47.710 109.585  1.00  0.00           C  
ATOM   1218  CG2 THR    78     102.171  49.150 109.420  1.00  0.00           C  
ATOM   1219  OG1 THR    78     102.509  47.060 110.485  1.00  0.00           O  
ATOM   1220  H   THR    78     100.329  47.121 112.063  1.00  0.00           H  
ATOM   1221  HA  THR    78      99.595  48.345 109.517  1.00  0.00           H  
ATOM   1222  HB  THR    78     101.739  47.146 108.656  1.00  0.00           H  
ATOM   1223  HG1 THR    78     102.639  47.441 111.357  1.00  0.00           H  
ATOM   1224 HG21 THR    78     102.129  49.698 110.361  1.00  0.00           H  
ATOM   1225 HG22 THR    78     103.181  49.155 109.009  1.00  0.00           H  
ATOM   1226 HG23 THR    78     101.626  49.735 108.679  1.00  0.00           H  
ATOM   1227  N   MET    79      99.036  46.082 108.470  1.00  0.00           N  
ATOM   1228  CA  MET    79      98.626  44.780 107.800  1.00  0.00           C  
ATOM   1229  C   MET    79      98.865  44.963 106.241  1.00  0.00           C  
ATOM   1230  O   MET    79      98.917  46.104 105.811  1.00  0.00           O  
ATOM   1231  CB  MET    79      97.165  44.477 107.939  1.00  0.00           C  
ATOM   1232  CG  MET    79      96.698  44.491 109.446  1.00  0.00           C  
ATOM   1233  SD  MET    79      94.871  44.387 109.889  1.00  0.00           S  
ATOM   1234  CE  MET    79      94.682  42.602 109.626  1.00  0.00           C  
ATOM   1235  H   MET    79      98.879  46.864 107.849  1.00  0.00           H  
ATOM   1236  HA  MET    79      99.306  44.002 108.148  1.00  0.00           H  
ATOM   1237  HB2 MET    79      96.546  45.256 107.494  1.00  0.00           H  
ATOM   1238  HB3 MET    79      96.928  43.518 107.477  1.00  0.00           H  
ATOM   1239  HG2 MET    79      97.148  43.589 109.862  1.00  0.00           H  
ATOM   1240  HG3 MET    79      97.145  45.317 110.000  1.00  0.00           H  
ATOM   1241  HE1 MET    79      95.160  42.359 108.677  1.00  0.00           H  
ATOM   1242  HE2 MET    79      94.911  42.023 110.521  1.00  0.00           H  
ATOM   1243  HE3 MET    79      93.610  42.466 109.482  1.00  0.00           H  
ATOM   1244  N   SER    80      99.114  43.875 105.537  1.00  0.00           N  
ATOM   1245  CA  SER    80      99.653  43.979 104.227  1.00  0.00           C  
ATOM   1246  C   SER    80      98.614  43.509 103.174  1.00  0.00           C  
ATOM   1247  O   SER    80      98.670  43.947 102.009  1.00  0.00           O  
ATOM   1248  CB  SER    80     100.856  43.127 104.174  1.00  0.00           C  
ATOM   1249  OG  SER    80     100.675  41.758 104.426  1.00  0.00           O  
ATOM   1250  H   SER    80      99.239  42.966 105.959  1.00  0.00           H  
ATOM   1251  HA  SER    80      99.936  45.006 103.995  1.00  0.00           H  
ATOM   1252  HB2 SER    80     101.335  43.181 103.196  1.00  0.00           H  
ATOM   1253  HB3 SER    80     101.543  43.464 104.950  1.00  0.00           H  
ATOM   1254  HG  SER    80     100.854  41.600 105.355  1.00  0.00           H  
ATOM   1255  N   GLN    81      97.756  42.569 103.623  1.00  0.00           N  
ATOM   1256  CA  GLN    81      96.725  41.951 102.682  1.00  0.00           C  
ATOM   1257  C   GLN    81      95.339  41.959 103.300  1.00  0.00           C  
ATOM   1258  O   GLN    81      95.146  41.921 104.527  1.00  0.00           O  
ATOM   1259  CB  GLN    81      97.124  40.543 102.301  1.00  0.00           C  
ATOM   1260  CG  GLN    81      98.405  40.226 101.449  1.00  0.00           C  
ATOM   1261  CD  GLN    81      98.327  40.957 100.102  1.00  0.00           C  
ATOM   1262  NE2 GLN    81      99.477  41.353  99.574  1.00  0.00           N  
ATOM   1263  OE1 GLN    81      97.305  40.987  99.427  1.00  0.00           O  
ATOM   1264  H   GLN    81      97.918  42.162 104.533  1.00  0.00           H  
ATOM   1265  HA  GLN    81      96.672  42.534 101.762  1.00  0.00           H  
ATOM   1266  HB2 GLN    81      97.089  39.966 103.224  1.00  0.00           H  
ATOM   1267  HB3 GLN    81      96.397  40.070 101.640  1.00  0.00           H  
ATOM   1268  HG2 GLN    81      99.323  40.430 101.999  1.00  0.00           H  
ATOM   1269  HG3 GLN    81      98.356  39.146 101.312  1.00  0.00           H  
ATOM   1270 HE21 GLN    81      99.371  41.700  98.631  1.00  0.00           H  
ATOM   1271 HE22 GLN    81     100.256  41.558 100.184  1.00  0.00           H  
ATOM   1272  N   ALA    82      94.293  42.172 102.467  1.00  0.00           N  
ATOM   1273  CA  ALA    82      92.907  42.170 102.790  1.00  0.00           C  
ATOM   1274  C   ALA    82      92.363  40.737 103.104  1.00  0.00           C  
ATOM   1275  O   ALA    82      92.800  39.721 102.565  1.00  0.00           O  
ATOM   1276  CB  ALA    82      92.074  42.865 101.720  1.00  0.00           C  
ATOM   1277  H   ALA    82      94.512  42.059 101.488  1.00  0.00           H  
ATOM   1278  HA  ALA    82      92.845  42.695 103.743  1.00  0.00           H  
ATOM   1279  HB1 ALA    82      91.981  42.235 100.835  1.00  0.00           H  
ATOM   1280  HB2 ALA    82      91.107  42.994 102.206  1.00  0.00           H  
ATOM   1281  HB3 ALA    82      92.429  43.884 101.565  1.00  0.00           H  
ATOM   1282  N   SER    83      91.477  40.725 104.088  1.00  0.00           N  
ATOM   1283  CA  SER    83      91.049  39.494 104.761  1.00  0.00           C  
ATOM   1284  C   SER    83      89.916  38.766 103.955  1.00  0.00           C  
ATOM   1285  O   SER    83      88.813  38.772 104.436  1.00  0.00           O  
ATOM   1286  CB  SER    83      90.458  39.864 106.171  1.00  0.00           C  
ATOM   1287  OG  SER    83      91.553  40.502 106.899  1.00  0.00           O  
ATOM   1288  H   SER    83      91.247  41.608 104.521  1.00  0.00           H  
ATOM   1289  HA  SER    83      91.960  38.913 104.904  1.00  0.00           H  
ATOM   1290  HB2 SER    83      89.752  40.693 106.127  1.00  0.00           H  
ATOM   1291  HB3 SER    83      89.952  39.023 106.646  1.00  0.00           H  
ATOM   1292  HG  SER    83      91.362  40.554 107.838  1.00  0.00           H  
ATOM   1293  N   THR    84      90.258  38.131 102.785  1.00  0.00           N  
ATOM   1294  CA  THR    84      89.317  37.279 101.867  1.00  0.00           C  
ATOM   1295  C   THR    84      88.809  36.018 102.554  1.00  0.00           C  
ATOM   1296  O   THR    84      87.675  35.624 102.317  1.00  0.00           O  
ATOM   1297  CB  THR    84      89.886  37.082 100.488  1.00  0.00           C  
ATOM   1298  CG2 THR    84      90.080  38.311  99.606  1.00  0.00           C  
ATOM   1299  OG1 THR    84      91.225  36.521 100.643  1.00  0.00           O  
ATOM   1300  H   THR    84      91.198  38.275 102.444  1.00  0.00           H  
ATOM   1301  HA  THR    84      88.391  37.822 101.675  1.00  0.00           H  
ATOM   1302  HB  THR    84      89.311  36.334  99.942  1.00  0.00           H  
ATOM   1303  HG1 THR    84      91.108  35.639 101.005  1.00  0.00           H  
ATOM   1304 HG21 THR    84      90.906  38.896 100.010  1.00  0.00           H  
ATOM   1305 HG22 THR    84      90.201  38.015  98.564  1.00  0.00           H  
ATOM   1306 HG23 THR    84      89.108  38.804  99.585  1.00  0.00           H  
ATOM   1307  N   GLU    85      89.566  35.270 103.405  1.00  0.00           N  
ATOM   1308  CA  GLU    85      89.235  33.937 103.945  1.00  0.00           C  
ATOM   1309  C   GLU    85      89.679  33.773 105.404  1.00  0.00           C  
ATOM   1310  O   GLU    85      89.952  32.609 105.792  1.00  0.00           O  
ATOM   1311  CB  GLU    85      89.624  32.848 102.966  1.00  0.00           C  
ATOM   1312  CG  GLU    85      91.119  32.479 102.811  1.00  0.00           C  
ATOM   1313  CD  GLU    85      91.881  33.408 101.845  1.00  0.00           C  
ATOM   1314  OE1 GLU    85      92.994  33.854 102.142  1.00  0.00           O  
ATOM   1315  OE2 GLU    85      91.330  33.564 100.708  1.00  0.00           O1-
ATOM   1316  H   GLU    85      90.513  35.569 103.588  1.00  0.00           H  
ATOM   1317  HA  GLU    85      88.146  33.886 103.925  1.00  0.00           H  
ATOM   1318  HB2 GLU    85      89.201  31.871 103.200  1.00  0.00           H  
ATOM   1319  HB3 GLU    85      89.325  33.144 101.960  1.00  0.00           H  
ATOM   1320  HG2 GLU    85      91.536  32.561 103.814  1.00  0.00           H  
ATOM   1321  HG3 GLU    85      91.143  31.429 102.521  1.00  0.00           H  
ATOM   1322  N   ALA    86      89.701  34.853 106.233  1.00  0.00           N  
ATOM   1323  CA  ALA    86      90.226  34.708 107.577  1.00  0.00           C  
ATOM   1324  C   ALA    86      89.283  35.378 108.555  1.00  0.00           C  
ATOM   1325  O   ALA    86      88.504  36.285 108.252  1.00  0.00           O  
ATOM   1326  CB  ALA    86      91.557  35.470 107.633  1.00  0.00           C  
ATOM   1327  H   ALA    86      89.336  35.703 105.828  1.00  0.00           H  
ATOM   1328  HA  ALA    86      90.449  33.662 107.785  1.00  0.00           H  
ATOM   1329  HB1 ALA    86      91.474  36.514 107.332  1.00  0.00           H  
ATOM   1330  HB2 ALA    86      92.029  35.398 108.613  1.00  0.00           H  
ATOM   1331  HB3 ALA    86      92.218  34.997 106.907  1.00  0.00           H  
ATOM   1332  N   SER    87      89.525  35.051 109.832  1.00  0.00           N  
ATOM   1333  CA  SER    87      88.955  35.632 111.060  1.00  0.00           C  
ATOM   1334  C   SER    87      89.502  37.087 111.381  1.00  0.00           C  
ATOM   1335  O   SER    87      90.473  37.615 110.817  1.00  0.00           O  
ATOM   1336  CB  SER    87      89.138  34.669 112.160  1.00  0.00           C  
ATOM   1337  OG  SER    87      90.547  34.441 112.494  1.00  0.00           O  
ATOM   1338  H   SER    87      90.097  34.243 110.029  1.00  0.00           H  
ATOM   1339  HA  SER    87      87.890  35.678 110.835  1.00  0.00           H  
ATOM   1340  HB2 SER    87      88.658  35.061 113.057  1.00  0.00           H  
ATOM   1341  HB3 SER    87      88.852  33.632 111.986  1.00  0.00           H  
ATOM   1342  HG  SER    87      90.582  34.602 113.440  1.00  0.00           H  
ATOM   1343  N   SER    88      88.963  37.685 112.384  1.00  0.00           N  
ATOM   1344  CA  SER    88      89.483  38.993 112.885  1.00  0.00           C  
ATOM   1345  C   SER    88      90.922  38.926 113.557  1.00  0.00           C  
ATOM   1346  O   SER    88      91.152  38.071 114.466  1.00  0.00           O  
ATOM   1347  CB  SER    88      88.452  39.637 113.838  1.00  0.00           C  
ATOM   1348  OG  SER    88      88.562  39.169 115.092  1.00  0.00           O  
ATOM   1349  H   SER    88      88.192  37.267 112.886  1.00  0.00           H  
ATOM   1350  HA  SER    88      89.508  39.721 112.074  1.00  0.00           H  
ATOM   1351  HB2 SER    88      88.636  40.707 113.747  1.00  0.00           H  
ATOM   1352  HB3 SER    88      87.453  39.385 113.482  1.00  0.00           H  
ATOM   1353  HG  SER    88      87.646  39.328 115.333  1.00  0.00           H  
ATOM   1354  N   ASP    89      91.943  39.637 113.035  1.00  0.00           N  
ATOM   1355  CA  ASP    89      93.155  39.876 113.912  1.00  0.00           C  
ATOM   1356  C   ASP    89      92.953  40.843 115.062  1.00  0.00           C  
ATOM   1357  O   ASP    89      92.080  41.680 114.995  1.00  0.00           O  
ATOM   1358  CB  ASP    89      94.355  40.172 113.064  1.00  0.00           C  
ATOM   1359  CG  ASP    89      94.937  38.882 112.364  1.00  0.00           C  
ATOM   1360  OD1 ASP    89      94.178  38.031 111.841  1.00  0.00           O  
ATOM   1361  OD2 ASP    89      96.153  38.627 112.493  1.00  0.00           O1-
ATOM   1362  H   ASP    89      91.761  40.331 112.324  1.00  0.00           H  
ATOM   1363  HA  ASP    89      93.489  38.938 114.356  1.00  0.00           H  
ATOM   1364  HB2 ASP    89      94.028  40.856 112.281  1.00  0.00           H  
ATOM   1365  HB3 ASP    89      95.106  40.605 113.724  1.00  0.00           H  
ATOM   1366  N   LYS    90      93.753  40.782 116.176  1.00  0.00           N  
ATOM   1367  CA  LYS    90      93.625  41.533 117.440  1.00  0.00           C  
ATOM   1368  C   LYS    90      95.010  42.049 117.946  1.00  0.00           C  
ATOM   1369  O   LYS    90      96.041  41.411 117.899  1.00  0.00           O  
ATOM   1370  CB  LYS    90      93.060  40.663 118.611  1.00  0.00           C  
ATOM   1371  CG  LYS    90      92.641  41.405 119.924  1.00  0.00           C  
ATOM   1372  CD  LYS    90      92.483  40.450 121.030  1.00  0.00           C  
ATOM   1373  CE  LYS    90      91.951  41.300 122.248  1.00  0.00           C  
ATOM   1374  NZ  LYS    90      92.313  40.675 123.531  1.00  0.00           N1+
ATOM   1375  H   LYS    90      94.380  39.994 116.255  1.00  0.00           H  
ATOM   1376  HA  LYS    90      93.086  42.462 117.251  1.00  0.00           H  
ATOM   1377  HB2 LYS    90      92.153  40.191 118.234  1.00  0.00           H  
ATOM   1378  HB3 LYS    90      93.822  39.936 118.893  1.00  0.00           H  
ATOM   1379  HG2 LYS    90      93.497  42.042 120.145  1.00  0.00           H  
ATOM   1380  HG3 LYS    90      91.815  42.057 119.640  1.00  0.00           H  
ATOM   1381  HD2 LYS    90      91.751  39.672 120.816  1.00  0.00           H  
ATOM   1382  HD3 LYS    90      93.421  40.088 121.452  1.00  0.00           H  
ATOM   1383  HE2 LYS    90      92.384  42.300 122.262  1.00  0.00           H  
ATOM   1384  HE3 LYS    90      90.886  41.527 122.205  1.00  0.00           H  
ATOM   1385  HZ1 LYS    90      91.889  41.136 124.322  1.00  0.00           H  
ATOM   1386  HZ2 LYS    90      91.832  39.787 123.556  1.00  0.00           H  
ATOM   1387  HZ3 LYS    90      93.275  40.377 123.613  1.00  0.00           H  
ATOM   1388  N   VAL    91      95.031  43.270 118.544  1.00  0.00           N  
ATOM   1389  CA  VAL    91      96.197  43.867 119.251  1.00  0.00           C  
ATOM   1390  C   VAL    91      95.771  44.262 120.656  1.00  0.00           C  
ATOM   1391  O   VAL    91      94.827  44.989 120.838  1.00  0.00           O  
ATOM   1392  CB  VAL    91      96.705  45.144 118.511  1.00  0.00           C  
ATOM   1393  CG1 VAL    91      97.834  45.852 119.192  1.00  0.00           C  
ATOM   1394  CG2 VAL    91      97.078  44.773 117.106  1.00  0.00           C  
ATOM   1395  H   VAL    91      94.096  43.637 118.643  1.00  0.00           H  
ATOM   1396  HA  VAL    91      97.042  43.189 119.371  1.00  0.00           H  
ATOM   1397  HB  VAL    91      95.840  45.802 118.430  1.00  0.00           H  
ATOM   1398 HG11 VAL    91      98.767  45.313 119.025  1.00  0.00           H  
ATOM   1399 HG12 VAL    91      97.794  46.899 118.892  1.00  0.00           H  
ATOM   1400 HG13 VAL    91      97.658  45.831 120.268  1.00  0.00           H  
ATOM   1401 HG21 VAL    91      96.166  44.598 116.535  1.00  0.00           H  
ATOM   1402 HG22 VAL    91      97.338  45.746 116.688  1.00  0.00           H  
ATOM   1403 HG23 VAL    91      97.864  44.042 116.918  1.00  0.00           H  
ATOM   1404  N   THR    92      96.675  43.933 121.575  1.00  0.00           N  
ATOM   1405  CA  THR    92      96.471  44.086 123.099  1.00  0.00           C  
ATOM   1406  C   THR    92      97.665  44.624 123.830  1.00  0.00           C  
ATOM   1407  O   THR    92      98.782  44.164 123.547  1.00  0.00           O  
ATOM   1408  CB  THR    92      95.989  42.754 123.649  1.00  0.00           C  
ATOM   1409  CG2 THR    92      95.416  42.809 125.045  1.00  0.00           C  
ATOM   1410  OG1 THR    92      95.058  42.127 122.759  1.00  0.00           O  
ATOM   1411  H   THR    92      97.472  43.344 121.379  1.00  0.00           H  
ATOM   1412  HA  THR    92      95.701  44.835 123.284  1.00  0.00           H  
ATOM   1413  HB  THR    92      96.809  42.048 123.781  1.00  0.00           H  
ATOM   1414  HG1 THR    92      95.593  41.603 122.159  1.00  0.00           H  
ATOM   1415 HG21 THR    92      94.653  43.578 125.165  1.00  0.00           H  
ATOM   1416 HG22 THR    92      95.112  41.832 125.421  1.00  0.00           H  
ATOM   1417 HG23 THR    92      96.118  43.055 125.842  1.00  0.00           H  
ATOM   1418  N   VAL    93      97.476  45.575 124.726  1.00  0.00           N  
ATOM   1419  CA  VAL    93      98.468  46.207 125.608  1.00  0.00           C  
ATOM   1420  C   VAL    93      98.197  45.798 127.020  1.00  0.00           C  
ATOM   1421  O   VAL    93      97.119  46.072 127.538  1.00  0.00           O  
ATOM   1422  CB  VAL    93      98.569  47.680 125.416  1.00  0.00           C  
ATOM   1423  CG1 VAL    93      99.757  48.360 126.210  1.00  0.00           C  
ATOM   1424  CG2 VAL    93      98.768  48.081 123.934  1.00  0.00           C  
ATOM   1425  H   VAL    93      96.512  45.835 124.882  1.00  0.00           H  
ATOM   1426  HA  VAL    93      99.476  45.857 125.384  1.00  0.00           H  
ATOM   1427  HB  VAL    93      97.632  48.091 125.790  1.00  0.00           H  
ATOM   1428 HG11 VAL    93      99.500  48.287 127.267  1.00  0.00           H  
ATOM   1429 HG12 VAL    93     100.689  47.850 125.967  1.00  0.00           H  
ATOM   1430 HG13 VAL    93      99.743  49.413 125.930  1.00  0.00           H  
ATOM   1431 HG21 VAL    93      97.806  47.828 123.489  1.00  0.00           H  
ATOM   1432 HG22 VAL    93      98.945  49.148 123.793  1.00  0.00           H  
ATOM   1433 HG23 VAL    93      99.565  47.535 123.428  1.00  0.00           H  
ATOM   1434  N   ASN    94      99.227  45.305 127.716  1.00  0.00           N  
ATOM   1435  CA  ASN    94      99.318  45.047 129.194  1.00  0.00           C  
ATOM   1436  C   ASN    94     100.032  46.241 129.880  1.00  0.00           C  
ATOM   1437  O   ASN    94     101.025  46.709 129.358  1.00  0.00           O  
ATOM   1438  CB  ASN    94     100.078  43.725 129.300  1.00  0.00           C  
ATOM   1439  CG  ASN    94      99.382  42.410 128.958  1.00  0.00           C  
ATOM   1440  ND2 ASN    94      99.920  41.610 128.096  1.00  0.00           N  
ATOM   1441  OD1 ASN    94      98.240  42.132 129.343  1.00  0.00           O  
ATOM   1442  H   ASN    94     100.094  45.365 127.201  1.00  0.00           H  
ATOM   1443  HA  ASN    94      98.283  45.093 129.531  1.00  0.00           H  
ATOM   1444  HB2 ASN    94     101.030  43.820 128.778  1.00  0.00           H  
ATOM   1445  HB3 ASN    94     100.385  43.623 130.342  1.00  0.00           H  
ATOM   1446 HD21 ASN    94      99.490  40.736 127.829  1.00  0.00           H  
ATOM   1447 HD22 ASN    94     100.842  41.770 127.717  1.00  0.00           H  
ATOM   1448  N   TYR    95      99.551  46.470 131.069  1.00  0.00           N  
ATOM   1449  CA  TYR    95     100.273  47.501 131.906  1.00  0.00           C  
ATOM   1450  C   TYR    95     100.741  47.072 133.263  1.00  0.00           C  
ATOM   1451  O   TYR    95     100.168  46.197 133.862  1.00  0.00           O  
ATOM   1452  CB  TYR    95      99.365  48.779 131.975  1.00  0.00           C  
ATOM   1453  CG  TYR    95      99.105  49.437 130.702  1.00  0.00           C  
ATOM   1454  CD1 TYR    95     100.041  50.192 129.981  1.00  0.00           C  
ATOM   1455  CD2 TYR    95      97.778  49.403 130.243  1.00  0.00           C  
ATOM   1456  CE1 TYR    95      99.679  50.824 128.818  1.00  0.00           C  
ATOM   1457  CE2 TYR    95      97.355  50.054 129.009  1.00  0.00           C  
ATOM   1458  CZ  TYR    95      98.300  50.747 128.346  1.00  0.00           C  
ATOM   1459  OH  TYR    95      97.874  51.424 127.234  1.00  0.00           O  
ATOM   1460  H   TYR    95      98.706  46.061 131.443  1.00  0.00           H  
ATOM   1461  HA  TYR    95     101.176  47.703 131.330  1.00  0.00           H  
ATOM   1462  HB2 TYR    95      98.449  48.457 132.471  1.00  0.00           H  
ATOM   1463  HB3 TYR    95      99.799  49.561 132.597  1.00  0.00           H  
ATOM   1464  HD1 TYR    95     101.017  50.321 130.426  1.00  0.00           H  
ATOM   1465  HD2 TYR    95      97.081  48.825 130.831  1.00  0.00           H  
ATOM   1466  HE1 TYR    95     100.408  51.351 128.221  1.00  0.00           H  
ATOM   1467  HE2 TYR    95      96.335  50.052 128.653  1.00  0.00           H  
ATOM   1468  HH  TYR    95      98.441  52.195 127.155  1.00  0.00           H  
ATOM   1469  N   TYR    96     101.811  47.728 133.693  1.00  0.00           N  
ATOM   1470  CA  TYR    96     102.588  47.359 134.811  1.00  0.00           C  
ATOM   1471  C   TYR    96     103.201  48.576 135.560  1.00  0.00           C  
ATOM   1472  O   TYR    96     103.278  49.677 134.970  1.00  0.00           O  
ATOM   1473  CB  TYR    96     103.755  46.445 134.289  1.00  0.00           C  
ATOM   1474  CG  TYR    96     103.415  45.194 133.403  1.00  0.00           C  
ATOM   1475  CD1 TYR    96     103.199  43.900 133.937  1.00  0.00           C  
ATOM   1476  CD2 TYR    96     103.323  45.394 132.032  1.00  0.00           C  
ATOM   1477  CE1 TYR    96     102.917  42.832 133.066  1.00  0.00           C  
ATOM   1478  CE2 TYR    96     102.973  44.363 131.197  1.00  0.00           C  
ATOM   1479  CZ  TYR    96     102.835  43.044 131.660  1.00  0.00           C  
ATOM   1480  OH  TYR    96     102.292  42.079 130.933  1.00  0.00           O  
ATOM   1481  H   TYR    96     102.127  48.490 133.110  1.00  0.00           H  
ATOM   1482  HA  TYR    96     101.950  46.721 135.422  1.00  0.00           H  
ATOM   1483  HB2 TYR    96     104.415  47.099 133.719  1.00  0.00           H  
ATOM   1484  HB3 TYR    96     104.399  46.061 135.081  1.00  0.00           H  
ATOM   1485  HD1 TYR    96     103.143  43.608 134.975  1.00  0.00           H  
ATOM   1486  HD2 TYR    96     103.700  46.329 131.645  1.00  0.00           H  
ATOM   1487  HE1 TYR    96     102.710  41.856 133.480  1.00  0.00           H  
ATOM   1488  HE2 TYR    96     102.733  44.534 130.158  1.00  0.00           H  
ATOM   1489  HH  TYR    96     101.941  41.373 131.480  1.00  0.00           H  
ATOM   1490  N   ASP    97     103.569  48.487 136.871  1.00  0.00           N  
ATOM   1491  CA  ASP    97     104.286  49.508 137.647  1.00  0.00           C  
ATOM   1492  C   ASP    97     105.696  49.902 137.032  1.00  0.00           C  
ATOM   1493  O   ASP    97     106.128  49.425 135.970  1.00  0.00           O  
ATOM   1494  CB  ASP    97     104.493  48.916 139.086  1.00  0.00           C  
ATOM   1495  CG  ASP    97     105.669  47.905 139.108  1.00  0.00           C  
ATOM   1496  OD1 ASP    97     106.662  48.216 139.808  1.00  0.00           O  
ATOM   1497  OD2 ASP    97     105.632  46.959 138.368  1.00  0.00           O1-
ATOM   1498  H   ASP    97     103.299  47.620 137.312  1.00  0.00           H  
ATOM   1499  HA  ASP    97     103.690  50.411 137.773  1.00  0.00           H  
ATOM   1500  HB2 ASP    97     104.642  49.698 139.831  1.00  0.00           H  
ATOM   1501  HB3 ASP    97     103.562  48.500 139.473  1.00  0.00           H  
ATOM   1502  N   GLU    98     106.453  50.750 137.816  1.00  0.00           N  
ATOM   1503  CA  GLU    98     107.831  51.113 137.411  1.00  0.00           C  
ATOM   1504  C   GLU    98     108.922  50.057 137.447  1.00  0.00           C  
ATOM   1505  O   GLU    98     109.881  50.150 136.736  1.00  0.00           O  
ATOM   1506  CB  GLU    98     108.213  52.397 138.245  1.00  0.00           C  
ATOM   1507  CG  GLU    98     109.579  53.039 138.059  1.00  0.00           C  
ATOM   1508  CD  GLU    98     109.727  54.192 139.018  1.00  0.00           C  
ATOM   1509  OE1 GLU    98     109.772  53.994 140.263  1.00  0.00           O  
ATOM   1510  OE2 GLU    98     109.841  55.338 138.540  1.00  0.00           O1-
ATOM   1511  H   GLU    98     106.223  51.001 138.767  1.00  0.00           H  
ATOM   1512  HA  GLU    98     107.735  51.385 136.359  1.00  0.00           H  
ATOM   1513  HB2 GLU    98     107.524  53.154 137.870  1.00  0.00           H  
ATOM   1514  HB3 GLU    98     108.065  52.184 139.304  1.00  0.00           H  
ATOM   1515  HG2 GLU    98     110.314  52.293 138.361  1.00  0.00           H  
ATOM   1516  HG3 GLU    98     109.720  53.395 137.038  1.00  0.00           H  
ATOM   1517  N   GLU    99     108.758  48.926 138.120  1.00  0.00           N  
ATOM   1518  CA  GLU    99     109.623  47.728 138.011  1.00  0.00           C  
ATOM   1519  C   GLU    99     109.258  46.782 136.889  1.00  0.00           C  
ATOM   1520  O   GLU    99     109.989  45.902 136.535  1.00  0.00           O  
ATOM   1521  CB  GLU    99     109.763  46.913 139.311  1.00  0.00           C  
ATOM   1522  CG  GLU    99     110.209  47.664 140.549  1.00  0.00           C  
ATOM   1523  CD  GLU    99     111.649  48.277 140.248  1.00  0.00           C  
ATOM   1524  OE1 GLU    99     112.595  47.507 139.909  1.00  0.00           O  
ATOM   1525  OE2 GLU    99     111.809  49.478 140.477  1.00  0.00           O1-
ATOM   1526  H   GLU    99     107.874  48.845 138.600  1.00  0.00           H  
ATOM   1527  HA  GLU    99     110.563  48.201 137.725  1.00  0.00           H  
ATOM   1528  HB2 GLU    99     108.765  46.516 139.496  1.00  0.00           H  
ATOM   1529  HB3 GLU    99     110.361  46.034 139.070  1.00  0.00           H  
ATOM   1530  HG2 GLU    99     109.460  48.400 140.842  1.00  0.00           H  
ATOM   1531  HG3 GLU    99     110.379  46.887 141.295  1.00  0.00           H  
ATOM   1532  N   GLY   100     108.058  46.991 136.275  1.00  0.00           N  
ATOM   1533  CA  GLY   100     107.741  46.173 135.108  1.00  0.00           C  
ATOM   1534  C   GLY   100     107.207  44.852 135.526  1.00  0.00           C  
ATOM   1535  O   GLY   100     107.471  43.804 134.932  1.00  0.00           O  
ATOM   1536  H   GLY   100     107.565  47.862 136.413  1.00  0.00           H  
ATOM   1537  HA2 GLY   100     106.953  46.575 134.472  1.00  0.00           H  
ATOM   1538  HA3 GLY   100     108.605  46.014 134.464  1.00  0.00           H  
ATOM   1539  N   SER   101     106.454  44.846 136.607  1.00  0.00           N  
ATOM   1540  CA  SER   101     106.164  43.634 137.465  1.00  0.00           C  
ATOM   1541  C   SER   101     104.630  43.424 137.659  1.00  0.00           C  
ATOM   1542  O   SER   101     104.087  42.341 137.293  1.00  0.00           O  
ATOM   1543  CB  SER   101     106.975  43.754 138.703  1.00  0.00           C  
ATOM   1544  OG  SER   101     106.753  44.953 139.477  1.00  0.00           O  
ATOM   1545  H   SER   101     106.191  45.741 136.994  1.00  0.00           H  
ATOM   1546  HA  SER   101     106.463  42.689 137.013  1.00  0.00           H  
ATOM   1547  HB2 SER   101     106.605  42.942 139.329  1.00  0.00           H  
ATOM   1548  HB3 SER   101     108.037  43.609 138.501  1.00  0.00           H  
ATOM   1549  HG  SER   101     106.525  45.716 138.941  1.00  0.00           H  
ATOM   1550  N   ILE   102     103.985  44.332 138.394  1.00  0.00           N  
ATOM   1551  CA  ILE   102     102.676  44.095 138.972  1.00  0.00           C  
ATOM   1552  C   ILE   102     101.637  44.336 137.866  1.00  0.00           C  
ATOM   1553  O   ILE   102     101.663  45.341 137.362  1.00  0.00           O  
ATOM   1554  CB  ILE   102     102.344  45.017 140.215  1.00  0.00           C  
ATOM   1555  CG1 ILE   102     103.397  44.817 141.305  1.00  0.00           C  
ATOM   1556  CG2 ILE   102     100.939  44.886 140.782  1.00  0.00           C  
ATOM   1557  CD1 ILE   102     103.696  46.124 142.010  1.00  0.00           C  
ATOM   1558  H   ILE   102     104.430  45.176 138.724  1.00  0.00           H  
ATOM   1559  HA  ILE   102     102.726  43.040 139.244  1.00  0.00           H  
ATOM   1560  HB  ILE   102     102.472  46.036 139.849  1.00  0.00           H  
ATOM   1561 HG12 ILE   102     103.160  44.070 142.063  1.00  0.00           H  
ATOM   1562 HG13 ILE   102     104.280  44.431 140.794  1.00  0.00           H  
ATOM   1563 HG21 ILE   102     100.861  45.490 141.686  1.00  0.00           H  
ATOM   1564 HG22 ILE   102     100.163  45.115 140.051  1.00  0.00           H  
ATOM   1565 HG23 ILE   102     100.622  43.862 140.976  1.00  0.00           H  
ATOM   1566 HD11 ILE   102     104.041  46.880 141.305  1.00  0.00           H  
ATOM   1567 HD12 ILE   102     102.792  46.359 142.572  1.00  0.00           H  
ATOM   1568 HD13 ILE   102     104.445  45.908 142.771  1.00  0.00           H  
ATOM   1569  N   PRO   103     100.749  43.300 137.547  1.00  0.00           N  
ATOM   1570  CA  PRO   103      99.673  43.376 136.502  1.00  0.00           C  
ATOM   1571  C   PRO   103      98.538  44.261 136.849  1.00  0.00           C  
ATOM   1572  O   PRO   103      97.728  43.857 137.703  1.00  0.00           O  
ATOM   1573  CB  PRO   103      99.176  41.886 136.237  1.00  0.00           C  
ATOM   1574  CG  PRO   103      99.716  41.137 137.416  1.00  0.00           C  
ATOM   1575  CD  PRO   103     100.781  41.975 138.099  1.00  0.00           C  
ATOM   1576  HA  PRO   103     100.090  43.706 135.550  1.00  0.00           H  
ATOM   1577  HB2 PRO   103      98.087  41.846 136.215  1.00  0.00           H  
ATOM   1578  HB3 PRO   103      99.500  41.404 135.314  1.00  0.00           H  
ATOM   1579  HG2 PRO   103      98.856  41.139 138.086  1.00  0.00           H  
ATOM   1580  HG3 PRO   103     100.082  40.143 137.162  1.00  0.00           H  
ATOM   1581  HD2 PRO   103     100.727  41.986 139.187  1.00  0.00           H  
ATOM   1582  HD3 PRO   103     101.728  41.475 137.896  1.00  0.00           H  
ATOM   1583  N   ILE   104      98.499  45.460 136.284  1.00  0.00           N  
ATOM   1584  CA  ILE   104      97.636  46.476 136.723  1.00  0.00           C  
ATOM   1585  C   ILE   104      96.223  46.424 135.977  1.00  0.00           C  
ATOM   1586  O   ILE   104      95.193  46.110 136.595  1.00  0.00           O  
ATOM   1587  CB  ILE   104      98.286  47.914 136.729  1.00  0.00           C  
ATOM   1588  CG1 ILE   104      99.691  47.915 137.418  1.00  0.00           C  
ATOM   1589  CG2 ILE   104      97.336  48.924 137.309  1.00  0.00           C  
ATOM   1590  CD1 ILE   104     100.272  49.313 137.642  1.00  0.00           C  
ATOM   1591  H   ILE   104      99.314  45.731 135.753  1.00  0.00           H  
ATOM   1592  HA  ILE   104      97.425  46.231 137.764  1.00  0.00           H  
ATOM   1593  HB  ILE   104      98.552  48.145 135.698  1.00  0.00           H  
ATOM   1594 HG12 ILE   104      99.538  47.474 138.403  1.00  0.00           H  
ATOM   1595 HG13 ILE   104     100.345  47.291 136.809  1.00  0.00           H  
ATOM   1596 HG21 ILE   104      97.409  48.846 138.394  1.00  0.00           H  
ATOM   1597 HG22 ILE   104      97.658  49.957 137.173  1.00  0.00           H  
ATOM   1598 HG23 ILE   104      96.305  48.780 136.988  1.00  0.00           H  
ATOM   1599 HD11 ILE   104     101.293  49.294 138.023  1.00  0.00           H  
ATOM   1600 HD12 ILE   104     100.188  49.858 136.702  1.00  0.00           H  
ATOM   1601 HD13 ILE   104      99.634  49.748 138.411  1.00  0.00           H  
ATOM   1602  N   ASP   105      96.184  46.698 134.641  1.00  0.00           N  
ATOM   1603  CA  ASP   105      95.069  46.464 133.722  1.00  0.00           C  
ATOM   1604  C   ASP   105      95.497  46.175 132.259  1.00  0.00           C  
ATOM   1605  O   ASP   105      96.721  46.222 131.940  1.00  0.00           O  
ATOM   1606  CB  ASP   105      94.082  47.641 133.876  1.00  0.00           C  
ATOM   1607  CG  ASP   105      92.611  47.432 133.560  1.00  0.00           C  
ATOM   1608  OD1 ASP   105      91.755  48.282 133.842  1.00  0.00           O  
ATOM   1609  OD2 ASP   105      92.210  46.409 132.983  1.00  0.00           O1-
ATOM   1610  H   ASP   105      97.060  46.824 134.153  1.00  0.00           H  
ATOM   1611  HA  ASP   105      94.513  45.583 134.043  1.00  0.00           H  
ATOM   1612  HB2 ASP   105      94.224  48.060 134.872  1.00  0.00           H  
ATOM   1613  HB3 ASP   105      94.462  48.431 133.227  1.00  0.00           H  
ATOM   1614  N   GLN   106      94.457  45.906 131.405  1.00  0.00           N  
ATOM   1615  CA  GLN   106      94.645  45.372 129.959  1.00  0.00           C  
ATOM   1616  C   GLN   106      93.614  45.949 129.039  1.00  0.00           C  
ATOM   1617  O   GLN   106      92.429  46.083 129.437  1.00  0.00           O  
ATOM   1618  CB  GLN   106      94.785  43.739 130.107  1.00  0.00           C  
ATOM   1619  CG  GLN   106      93.552  43.020 130.735  1.00  0.00           C  
ATOM   1620  CD  GLN   106      93.618  41.516 130.719  1.00  0.00           C  
ATOM   1621  NE2 GLN   106      92.497  40.900 131.225  1.00  0.00           N  
ATOM   1622  OE1 GLN   106      94.569  40.781 130.322  1.00  0.00           O  
ATOM   1623  H   GLN   106      93.549  45.718 131.805  1.00  0.00           H  
ATOM   1624  HA  GLN   106      95.667  45.587 129.646  1.00  0.00           H  
ATOM   1625  HB2 GLN   106      94.946  43.375 129.092  1.00  0.00           H  
ATOM   1626  HB3 GLN   106      95.728  43.516 130.605  1.00  0.00           H  
ATOM   1627  HG2 GLN   106      93.365  43.299 131.772  1.00  0.00           H  
ATOM   1628  HG3 GLN   106      92.615  43.338 130.276  1.00  0.00           H  
ATOM   1629 HE21 GLN   106      92.467  39.891 131.259  1.00  0.00           H  
ATOM   1630 HE22 GLN   106      91.674  41.401 131.525  1.00  0.00           H  
ATOM   1631  N   ALA   107      94.022  46.285 127.786  1.00  0.00           N  
ATOM   1632  CA  ALA   107      93.250  47.129 126.863  1.00  0.00           C  
ATOM   1633  C   ALA   107      93.764  47.024 125.386  1.00  0.00           C  
ATOM   1634  O   ALA   107      94.821  46.449 125.206  1.00  0.00           O  
ATOM   1635  CB  ALA   107      93.325  48.586 127.363  1.00  0.00           C  
ATOM   1636  H   ALA   107      95.008  46.285 127.568  1.00  0.00           H  
ATOM   1637  HA  ALA   107      92.199  46.842 126.833  1.00  0.00           H  
ATOM   1638  HB1 ALA   107      93.085  48.554 128.426  1.00  0.00           H  
ATOM   1639  HB2 ALA   107      94.323  49.018 127.298  1.00  0.00           H  
ATOM   1640  HB3 ALA   107      92.570  49.237 126.923  1.00  0.00           H  
ATOM   1641  N   GLY   108      92.994  47.430 124.365  1.00  0.00           N  
ATOM   1642  CA  GLY   108      93.165  46.946 122.960  1.00  0.00           C  
ATOM   1643  C   GLY   108      92.096  47.235 122.010  1.00  0.00           C  
ATOM   1644  O   GLY   108      91.006  47.812 122.291  1.00  0.00           O  
ATOM   1645  H   GLY   108      92.101  47.876 124.523  1.00  0.00           H  
ATOM   1646  HA2 GLY   108      94.083  47.373 122.555  1.00  0.00           H  
ATOM   1647  HA3 GLY   108      93.128  45.860 123.044  1.00  0.00           H  
ATOM   1648  N   LEU   109      92.247  46.666 120.810  1.00  0.00           N  
ATOM   1649  CA  LEU   109      91.251  46.505 119.732  1.00  0.00           C  
ATOM   1650  C   LEU   109      91.462  45.247 118.789  1.00  0.00           C  
ATOM   1651  O   LEU   109      92.492  44.656 118.760  1.00  0.00           O  
ATOM   1652  CB  LEU   109      91.169  47.778 118.833  1.00  0.00           C  
ATOM   1653  CG  LEU   109      92.383  48.138 117.998  1.00  0.00           C  
ATOM   1654  CD1 LEU   109      92.082  49.140 116.878  1.00  0.00           C  
ATOM   1655  CD2 LEU   109      93.423  48.779 118.874  1.00  0.00           C  
ATOM   1656  H   LEU   109      93.069  46.111 120.621  1.00  0.00           H  
ATOM   1657  HA  LEU   109      90.311  46.316 120.252  1.00  0.00           H  
ATOM   1658  HB2 LEU   109      90.328  47.487 118.203  1.00  0.00           H  
ATOM   1659  HB3 LEU   109      90.858  48.697 119.330  1.00  0.00           H  
ATOM   1660  HG  LEU   109      92.764  47.221 117.549  1.00  0.00           H  
ATOM   1661 HD11 LEU   109      91.634  50.033 117.315  1.00  0.00           H  
ATOM   1662 HD12 LEU   109      93.011  49.402 116.371  1.00  0.00           H  
ATOM   1663 HD13 LEU   109      91.368  48.744 116.157  1.00  0.00           H  
ATOM   1664 HD21 LEU   109      93.978  47.971 119.351  1.00  0.00           H  
ATOM   1665 HD22 LEU   109      94.244  49.266 118.347  1.00  0.00           H  
ATOM   1666 HD23 LEU   109      92.945  49.564 119.459  1.00  0.00           H  
ATOM   1667  N   PHE   110      90.364  45.041 117.999  1.00  0.00           N  
ATOM   1668  CA  PHE   110      90.241  43.968 116.931  1.00  0.00           C  
ATOM   1669  C   PHE   110      90.055  44.616 115.594  1.00  0.00           C  
ATOM   1670  O   PHE   110      89.358  45.593 115.497  1.00  0.00           O  
ATOM   1671  CB  PHE   110      88.979  43.228 117.292  1.00  0.00           C  
ATOM   1672  CG  PHE   110      89.114  42.244 118.522  1.00  0.00           C  
ATOM   1673  CD1 PHE   110      89.517  40.915 118.356  1.00  0.00           C  
ATOM   1674  CD2 PHE   110      88.766  42.733 119.805  1.00  0.00           C  
ATOM   1675  CE1 PHE   110      89.258  40.058 119.442  1.00  0.00           C  
ATOM   1676  CE2 PHE   110      88.792  41.926 120.968  1.00  0.00           C  
ATOM   1677  CZ  PHE   110      88.938  40.552 120.704  1.00  0.00           C  
ATOM   1678  H   PHE   110      89.466  45.445 118.225  1.00  0.00           H  
ATOM   1679  HA  PHE   110      91.138  43.353 117.001  1.00  0.00           H  
ATOM   1680  HB2 PHE   110      88.270  44.021 117.529  1.00  0.00           H  
ATOM   1681  HB3 PHE   110      88.749  42.694 116.370  1.00  0.00           H  
ATOM   1682  HD1 PHE   110      89.752  40.522 117.378  1.00  0.00           H  
ATOM   1683  HD2 PHE   110      88.594  43.796 119.897  1.00  0.00           H  
ATOM   1684  HE1 PHE   110      89.344  38.990 119.305  1.00  0.00           H  
ATOM   1685  HE2 PHE   110      88.480  42.278 121.940  1.00  0.00           H  
ATOM   1686  HZ  PHE   110      88.711  39.863 121.504  1.00  0.00           H  
ATOM   1687  N   LEU   111      90.753  44.032 114.537  1.00  0.00           N  
ATOM   1688  CA  LEU   111      90.891  44.577 113.178  1.00  0.00           C  
ATOM   1689  C   LEU   111      90.413  43.496 112.112  1.00  0.00           C  
ATOM   1690  O   LEU   111      90.712  42.290 112.258  1.00  0.00           O  
ATOM   1691  CB  LEU   111      92.276  45.167 112.969  1.00  0.00           C  
ATOM   1692  CG  LEU   111      92.515  46.415 113.719  1.00  0.00           C  
ATOM   1693  CD1 LEU   111      93.958  46.861 113.599  1.00  0.00           C  
ATOM   1694  CD2 LEU   111      91.678  47.568 113.260  1.00  0.00           C  
ATOM   1695  H   LEU   111      91.165  43.127 114.714  1.00  0.00           H  
ATOM   1696  HA  LEU   111      90.224  45.424 113.023  1.00  0.00           H  
ATOM   1697  HB2 LEU   111      93.068  44.444 113.166  1.00  0.00           H  
ATOM   1698  HB3 LEU   111      92.302  45.295 111.887  1.00  0.00           H  
ATOM   1699  HG  LEU   111      92.316  46.244 114.777  1.00  0.00           H  
ATOM   1700 HD11 LEU   111      94.180  47.806 114.095  1.00  0.00           H  
ATOM   1701 HD12 LEU   111      94.677  46.135 113.977  1.00  0.00           H  
ATOM   1702 HD13 LEU   111      94.198  47.137 112.572  1.00  0.00           H  
ATOM   1703 HD21 LEU   111      91.960  48.381 113.929  1.00  0.00           H  
ATOM   1704 HD22 LEU   111      91.678  47.746 112.185  1.00  0.00           H  
ATOM   1705 HD23 LEU   111      90.662  47.303 113.554  1.00  0.00           H  
ATOM   1706  N   THR   112      89.972  43.987 110.971  1.00  0.00           N  
ATOM   1707  CA  THR   112      90.062  43.251 109.739  1.00  0.00           C  
ATOM   1708  C   THR   112      90.521  44.184 108.585  1.00  0.00           C  
ATOM   1709  O   THR   112      90.246  45.360 108.685  1.00  0.00           O  
ATOM   1710  CB  THR   112      88.768  42.639 109.354  1.00  0.00           C  
ATOM   1711  CG2 THR   112      87.565  43.511 109.074  1.00  0.00           C  
ATOM   1712  OG1 THR   112      88.932  41.713 108.326  1.00  0.00           O  
ATOM   1713  H   THR   112      89.691  44.957 110.965  1.00  0.00           H  
ATOM   1714  HA  THR   112      90.887  42.538 109.741  1.00  0.00           H  
ATOM   1715  HB  THR   112      88.483  42.019 110.204  1.00  0.00           H  
ATOM   1716  HG1 THR   112      88.794  40.901 108.820  1.00  0.00           H  
ATOM   1717 HG21 THR   112      87.429  44.255 109.860  1.00  0.00           H  
ATOM   1718 HG22 THR   112      87.735  44.076 108.158  1.00  0.00           H  
ATOM   1719 HG23 THR   112      86.678  42.878 109.092  1.00  0.00           H  
ATOM   1720  N   ALA   113      91.088  43.613 107.590  1.00  0.00           N  
ATOM   1721  CA  ALA   113      91.787  44.424 106.567  1.00  0.00           C  
ATOM   1722  C   ALA   113      90.954  44.384 105.246  1.00  0.00           C  
ATOM   1723  O   ALA   113      90.677  43.352 104.653  1.00  0.00           O  
ATOM   1724  CB  ALA   113      93.141  43.833 106.397  1.00  0.00           C  
ATOM   1725  H   ALA   113      91.106  42.614 107.440  1.00  0.00           H  
ATOM   1726  HA  ALA   113      91.928  45.433 106.956  1.00  0.00           H  
ATOM   1727  HB1 ALA   113      93.687  44.492 105.720  1.00  0.00           H  
ATOM   1728  HB2 ALA   113      93.694  43.667 107.321  1.00  0.00           H  
ATOM   1729  HB3 ALA   113      93.110  42.822 105.991  1.00  0.00           H  
ATOM   1730  N   ILE   114      90.557  45.571 104.755  1.00  0.00           N  
ATOM   1731  CA  ILE   114      89.687  45.735 103.567  1.00  0.00           C  
ATOM   1732  C   ILE   114      90.395  46.517 102.405  1.00  0.00           C  
ATOM   1733  O   ILE   114      91.327  47.339 102.617  1.00  0.00           O  
ATOM   1734  CB  ILE   114      88.293  46.285 104.003  1.00  0.00           C  
ATOM   1735  CG1 ILE   114      87.572  45.238 104.902  1.00  0.00           C  
ATOM   1736  CG2 ILE   114      87.389  46.729 102.888  1.00  0.00           C  
ATOM   1737  CD1 ILE   114      86.119  45.452 105.242  1.00  0.00           C  
ATOM   1738  H   ILE   114      90.907  46.434 105.146  1.00  0.00           H  
ATOM   1739  HA  ILE   114      89.482  44.783 103.077  1.00  0.00           H  
ATOM   1740  HB  ILE   114      88.397  47.216 104.559  1.00  0.00           H  
ATOM   1741 HG12 ILE   114      87.599  44.260 104.423  1.00  0.00           H  
ATOM   1742 HG13 ILE   114      88.066  45.154 105.869  1.00  0.00           H  
ATOM   1743 HG21 ILE   114      87.906  47.500 102.317  1.00  0.00           H  
ATOM   1744 HG22 ILE   114      87.062  45.874 102.298  1.00  0.00           H  
ATOM   1745 HG23 ILE   114      86.493  47.233 103.251  1.00  0.00           H  
ATOM   1746 HD11 ILE   114      85.503  45.311 104.354  1.00  0.00           H  
ATOM   1747 HD12 ILE   114      86.007  44.695 106.019  1.00  0.00           H  
ATOM   1748 HD13 ILE   114      86.066  46.475 105.613  1.00  0.00           H  
ATOM   1749  N   GLU   115      89.943  46.337 101.222  1.00  0.00           N  
ATOM   1750  CA  GLU   115      90.335  47.061 100.027  1.00  0.00           C  
ATOM   1751  C   GLU   115      89.103  47.186  99.140  1.00  0.00           C  
ATOM   1752  O   GLU   115      88.314  46.245  98.895  1.00  0.00           O  
ATOM   1753  CB  GLU   115      91.442  46.279  99.274  1.00  0.00           C  
ATOM   1754  CG  GLU   115      91.925  46.975  97.960  1.00  0.00           C  
ATOM   1755  CD  GLU   115      93.189  46.390  97.441  1.00  0.00           C  
ATOM   1756  OE1 GLU   115      93.202  45.314  96.818  1.00  0.00           O  
ATOM   1757  OE2 GLU   115      94.229  47.044  97.482  1.00  0.00           O1-
ATOM   1758  H   GLU   115      89.162  45.704 101.123  1.00  0.00           H  
ATOM   1759  HA  GLU   115      90.644  48.074 100.285  1.00  0.00           H  
ATOM   1760  HB2 GLU   115      92.329  46.199  99.902  1.00  0.00           H  
ATOM   1761  HB3 GLU   115      91.198  45.228  99.121  1.00  0.00           H  
ATOM   1762  HG2 GLU   115      91.081  46.844  97.283  1.00  0.00           H  
ATOM   1763  HG3 GLU   115      92.067  48.045  98.113  1.00  0.00           H  
ATOM   1764  N   ILE   116      88.973  48.318  98.491  1.00  0.00           N  
ATOM   1765  CA  ILE   116      87.805  48.746  97.670  1.00  0.00           C  
ATOM   1766  C   ILE   116      88.267  49.514  96.392  1.00  0.00           C  
ATOM   1767  O   ILE   116      89.102  50.444  96.599  1.00  0.00           O  
ATOM   1768  CB  ILE   116      86.755  49.496  98.572  1.00  0.00           C  
ATOM   1769  CG1 ILE   116      86.209  48.574  99.689  1.00  0.00           C  
ATOM   1770  CG2 ILE   116      85.682  50.281  97.687  1.00  0.00           C  
ATOM   1771  CD1 ILE   116      85.274  49.188 100.748  1.00  0.00           C  
ATOM   1772  H   ILE   116      89.575  49.112  98.653  1.00  0.00           H  
ATOM   1773  HA  ILE   116      87.226  47.905  97.289  1.00  0.00           H  
ATOM   1774  HB  ILE   116      87.316  50.271  99.093  1.00  0.00           H  
ATOM   1775 HG12 ILE   116      85.808  47.630  99.322  1.00  0.00           H  
ATOM   1776 HG13 ILE   116      87.115  48.355 100.254  1.00  0.00           H  
ATOM   1777 HG21 ILE   116      86.256  51.066  97.195  1.00  0.00           H  
ATOM   1778 HG22 ILE   116      85.227  49.607  96.962  1.00  0.00           H  
ATOM   1779 HG23 ILE   116      84.902  50.786  98.257  1.00  0.00           H  
ATOM   1780 HD11 ILE   116      85.587  50.174 101.092  1.00  0.00           H  
ATOM   1781 HD12 ILE   116      84.295  49.325 100.290  1.00  0.00           H  
ATOM   1782 HD13 ILE   116      85.429  48.539 101.610  1.00  0.00           H  
ATOM   1783  N   SER   117      87.807  49.272  95.158  1.00  0.00           N  
ATOM   1784  CA  SER   117      88.078  50.093  93.968  1.00  0.00           C  
ATOM   1785  C   SER   117      86.989  50.236  92.973  1.00  0.00           C  
ATOM   1786  O   SER   117      86.450  49.275  92.498  1.00  0.00           O  
ATOM   1787  CB  SER   117      89.319  49.597  93.185  1.00  0.00           C  
ATOM   1788  OG  SER   117      89.561  50.553  92.136  1.00  0.00           O  
ATOM   1789  H   SER   117      87.230  48.475  94.930  1.00  0.00           H  
ATOM   1790  HA  SER   117      88.220  51.131  94.267  1.00  0.00           H  
ATOM   1791  HB2 SER   117      90.143  49.507  93.892  1.00  0.00           H  
ATOM   1792  HB3 SER   117      89.151  48.584  92.820  1.00  0.00           H  
ATOM   1793  HG  SER   117      89.658  50.073  91.311  1.00  0.00           H  
ATOM   1794  N   LEU   118      86.709  51.529  92.547  1.00  0.00           N  
ATOM   1795  CA  LEU   118      86.027  51.748  91.296  1.00  0.00           C  
ATOM   1796  C   LEU   118      87.076  51.921  90.199  1.00  0.00           C  
ATOM   1797  O   LEU   118      87.995  52.719  90.313  1.00  0.00           O  
ATOM   1798  CB  LEU   118      85.231  53.066  91.382  1.00  0.00           C  
ATOM   1799  CG  LEU   118      83.908  53.069  92.185  1.00  0.00           C  
ATOM   1800  CD1 LEU   118      83.348  54.455  92.160  1.00  0.00           C  
ATOM   1801  CD2 LEU   118      82.916  52.059  91.600  1.00  0.00           C  
ATOM   1802  H   LEU   118      87.211  52.269  93.017  1.00  0.00           H  
ATOM   1803  HA  LEU   118      85.461  50.844  91.070  1.00  0.00           H  
ATOM   1804  HB2 LEU   118      85.746  53.943  91.773  1.00  0.00           H  
ATOM   1805  HB3 LEU   118      84.880  53.265  90.370  1.00  0.00           H  
ATOM   1806  HG  LEU   118      84.157  52.871  93.228  1.00  0.00           H  
ATOM   1807 HD11 LEU   118      83.219  54.555  91.082  1.00  0.00           H  
ATOM   1808 HD12 LEU   118      82.366  54.508  92.629  1.00  0.00           H  
ATOM   1809 HD13 LEU   118      84.084  55.151  92.562  1.00  0.00           H  
ATOM   1810 HD21 LEU   118      82.753  52.254  90.540  1.00  0.00           H  
ATOM   1811 HD22 LEU   118      83.181  51.018  91.785  1.00  0.00           H  
ATOM   1812 HD23 LEU   118      81.955  52.323  92.042  1.00  0.00           H  
ATOM   1813  N   ASP   119      86.783  51.497  88.988  1.00  0.00           N  
ATOM   1814  CA  ASP   119      87.721  51.558  87.799  1.00  0.00           C  
ATOM   1815  C   ASP   119      86.920  51.742  86.483  1.00  0.00           C  
ATOM   1816  O   ASP   119      85.743  51.194  86.370  1.00  0.00           O  
ATOM   1817  CB  ASP   119      88.472  50.210  87.743  1.00  0.00           C  
ATOM   1818  CG  ASP   119      89.280  49.836  88.955  1.00  0.00           C  
ATOM   1819  OD1 ASP   119      90.080  50.742  89.331  1.00  0.00           O  
ATOM   1820  OD2 ASP   119      89.182  48.701  89.514  1.00  0.00           O1-
ATOM   1821  H   ASP   119      85.893  51.021  88.940  1.00  0.00           H  
ATOM   1822  HA  ASP   119      88.489  52.330  87.842  1.00  0.00           H  
ATOM   1823  HB2 ASP   119      87.787  49.445  87.377  1.00  0.00           H  
ATOM   1824  HB3 ASP   119      89.214  50.222  86.945  1.00  0.00           H  
ATOM   1825  N   VAL   120      87.444  52.396  85.473  1.00  0.00           N  
ATOM   1826  CA  VAL   120      86.970  52.639  84.098  1.00  0.00           C  
ATOM   1827  C   VAL   120      88.105  52.465  83.032  1.00  0.00           C  
ATOM   1828  O   VAL   120      89.231  52.005  83.284  1.00  0.00           O  
ATOM   1829  CB  VAL   120      86.323  54.054  84.070  1.00  0.00           C  
ATOM   1830  CG1 VAL   120      85.151  54.111  85.035  1.00  0.00           C  
ATOM   1831  CG2 VAL   120      87.229  55.137  84.529  1.00  0.00           C  
ATOM   1832  H   VAL   120      88.334  52.776  85.761  1.00  0.00           H  
ATOM   1833  HA  VAL   120      86.234  51.907  83.767  1.00  0.00           H  
ATOM   1834  HB  VAL   120      86.051  54.417  83.079  1.00  0.00           H  
ATOM   1835 HG11 VAL   120      84.308  53.516  84.683  1.00  0.00           H  
ATOM   1836 HG12 VAL   120      85.505  53.690  85.976  1.00  0.00           H  
ATOM   1837 HG13 VAL   120      84.760  55.122  85.149  1.00  0.00           H  
ATOM   1838 HG21 VAL   120      87.367  55.017  85.604  1.00  0.00           H  
ATOM   1839 HG22 VAL   120      88.257  55.052  84.177  1.00  0.00           H  
ATOM   1840 HG23 VAL   120      86.824  56.132  84.341  1.00  0.00           H  
ATOM   1841  N   ASP   121      87.636  52.630  81.737  1.00  0.00           N  
ATOM   1842  CA  ASP   121      88.528  52.715  80.605  1.00  0.00           C  
ATOM   1843  C   ASP   121      89.229  54.120  80.468  1.00  0.00           C  
ATOM   1844  O   ASP   121      88.923  55.010  79.660  1.00  0.00           O  
ATOM   1845  CB  ASP   121      87.711  52.421  79.377  1.00  0.00           C  
ATOM   1846  CG  ASP   121      88.624  52.492  78.106  1.00  0.00           C  
ATOM   1847  OD1 ASP   121      89.838  52.209  78.259  1.00  0.00           O  
ATOM   1848  OD2 ASP   121      88.162  52.867  77.003  1.00  0.00           O1-
ATOM   1849  H   ASP   121      86.648  52.823  81.649  1.00  0.00           H  
ATOM   1850  HA  ASP   121      89.297  51.957  80.752  1.00  0.00           H  
ATOM   1851  HB2 ASP   121      87.246  51.442  79.496  1.00  0.00           H  
ATOM   1852  HB3 ASP   121      87.026  53.269  79.360  1.00  0.00           H  
ATOM   1853  N   ALA   122      90.239  54.326  81.395  1.00  0.00           N  
ATOM   1854  CA  ALA   122      91.158  55.430  81.471  1.00  0.00           C  
ATOM   1855  C   ALA   122      91.896  55.707  80.128  1.00  0.00           C  
ATOM   1856  O   ALA   122      91.990  56.777  79.610  1.00  0.00           O  
ATOM   1857  CB  ALA   122      92.084  55.355  82.685  1.00  0.00           C  
ATOM   1858  H   ALA   122      90.418  53.586  82.058  1.00  0.00           H  
ATOM   1859  HA  ALA   122      90.532  56.273  81.765  1.00  0.00           H  
ATOM   1860  HB1 ALA   122      92.652  56.272  82.523  1.00  0.00           H  
ATOM   1861  HB2 ALA   122      91.689  55.344  83.701  1.00  0.00           H  
ATOM   1862  HB3 ALA   122      92.745  54.492  82.611  1.00  0.00           H  
ATOM   1863  N   ASP   123      92.656  54.675  79.759  1.00  0.00           N  
ATOM   1864  CA  ASP   123      93.692  54.609  78.692  1.00  0.00           C  
ATOM   1865  C   ASP   123      93.124  54.633  77.237  1.00  0.00           C  
ATOM   1866  O   ASP   123      93.872  54.558  76.258  1.00  0.00           O  
ATOM   1867  CB  ASP   123      94.809  53.573  78.881  1.00  0.00           C  
ATOM   1868  CG  ASP   123      94.505  52.149  78.387  1.00  0.00           C  
ATOM   1869  OD1 ASP   123      95.404  51.253  78.547  1.00  0.00           O  
ATOM   1870  OD2 ASP   123      93.358  51.781  78.076  1.00  0.00           O1-
ATOM   1871  H   ASP   123      92.408  53.813  80.224  1.00  0.00           H  
ATOM   1872  HA  ASP   123      94.250  55.544  78.748  1.00  0.00           H  
ATOM   1873  HB2 ASP   123      95.639  53.989  78.310  1.00  0.00           H  
ATOM   1874  HB3 ASP   123      95.106  53.532  79.929  1.00  0.00           H  
ATOM   1875  N   ARG   124      91.759  54.721  77.134  1.00  0.00           N  
ATOM   1876  CA  ARG   124      91.050  54.962  75.820  1.00  0.00           C  
ATOM   1877  C   ARG   124      91.129  53.852  74.750  1.00  0.00           C  
ATOM   1878  O   ARG   124      91.735  53.980  73.716  1.00  0.00           O  
ATOM   1879  CB  ARG   124      91.143  56.325  75.139  1.00  0.00           C  
ATOM   1880  CG  ARG   124      91.321  57.372  76.268  1.00  0.00           C  
ATOM   1881  CD  ARG   124      91.406  58.840  75.788  1.00  0.00           C  
ATOM   1882  NE  ARG   124      91.091  59.805  76.843  1.00  0.00           N  
ATOM   1883  CZ  ARG   124      91.518  61.022  76.996  1.00  0.00           C  
ATOM   1884  NH1 ARG   124      92.268  61.680  76.140  1.00  0.00           N1+
ATOM   1885  NH2 ARG   124      91.152  61.657  78.047  1.00  0.00           N  
ATOM   1886  H   ARG   124      91.199  54.591  77.965  1.00  0.00           H  
ATOM   1887  HA  ARG   124      89.998  54.923  76.103  1.00  0.00           H  
ATOM   1888  HB2 ARG   124      92.002  56.117  74.502  1.00  0.00           H  
ATOM   1889  HB3 ARG   124      90.221  56.519  74.590  1.00  0.00           H  
ATOM   1890  HG2 ARG   124      90.477  57.244  76.946  1.00  0.00           H  
ATOM   1891  HG3 ARG   124      92.245  57.196  76.818  1.00  0.00           H  
ATOM   1892  HD2 ARG   124      92.405  58.989  75.380  1.00  0.00           H  
ATOM   1893  HD3 ARG   124      90.723  58.992  74.953  1.00  0.00           H  
ATOM   1894  HE  ARG   124      90.304  59.593  77.440  1.00  0.00           H  
ATOM   1895 HH11 ARG   124      92.612  61.095  75.392  1.00  0.00           H  
ATOM   1896 HH12 ARG   124      92.573  62.633  76.278  1.00  0.00           H  
ATOM   1897 HH21 ARG   124      90.571  61.195  78.732  1.00  0.00           H  
ATOM   1898 HH22 ARG   124      91.425  62.628  78.087  1.00  0.00           H  
ATOM   1899  N   ASP   125      90.420  52.802  75.114  1.00  0.00           N  
ATOM   1900  CA  ASP   125      90.416  51.523  74.352  1.00  0.00           C  
ATOM   1901  C   ASP   125      89.177  50.665  74.386  1.00  0.00           C  
ATOM   1902  O   ASP   125      89.093  49.651  73.687  1.00  0.00           O  
ATOM   1903  CB  ASP   125      91.686  50.665  74.482  1.00  0.00           C  
ATOM   1904  CG  ASP   125      91.856  50.005  75.850  1.00  0.00           C  
ATOM   1905  OD1 ASP   125      92.893  49.403  76.074  1.00  0.00           O  
ATOM   1906  OD2 ASP   125      90.829  49.904  76.571  1.00  0.00           O1-
ATOM   1907  H   ASP   125      89.892  52.873  75.972  1.00  0.00           H  
ATOM   1908  HA  ASP   125      90.517  51.913  73.339  1.00  0.00           H  
ATOM   1909  HB2 ASP   125      91.763  49.839  73.775  1.00  0.00           H  
ATOM   1910  HB3 ASP   125      92.502  51.305  74.145  1.00  0.00           H  
ATOM   1911  N   GLY   126      88.138  50.906  75.246  1.00  0.00           N  
ATOM   1912  CA  GLY   126      86.886  50.137  75.451  1.00  0.00           C  
ATOM   1913  C   GLY   126      86.870  49.085  76.519  1.00  0.00           C  
ATOM   1914  O   GLY   126      85.784  48.583  76.946  1.00  0.00           O  
ATOM   1915  H   GLY   126      88.205  51.754  75.790  1.00  0.00           H  
ATOM   1916  HA2 GLY   126      86.140  50.869  75.760  1.00  0.00           H  
ATOM   1917  HA3 GLY   126      86.572  49.620  74.545  1.00  0.00           H  
ATOM   1918  N   VAL   127      88.043  48.711  77.092  1.00  0.00           N  
ATOM   1919  CA  VAL   127      88.183  47.759  78.201  1.00  0.00           C  
ATOM   1920  C   VAL   127      88.689  48.481  79.417  1.00  0.00           C  
ATOM   1921  O   VAL   127      89.688  49.168  79.341  1.00  0.00           O  
ATOM   1922  CB  VAL   127      89.211  46.737  77.670  1.00  0.00           C  
ATOM   1923  CG1 VAL   127      89.641  45.705  78.745  1.00  0.00           C  
ATOM   1924  CG2 VAL   127      88.733  45.971  76.410  1.00  0.00           C  
ATOM   1925  H   VAL   127      88.922  49.098  76.780  1.00  0.00           H  
ATOM   1926  HA  VAL   127      87.254  47.205  78.338  1.00  0.00           H  
ATOM   1927  HB  VAL   127      90.136  47.234  77.377  1.00  0.00           H  
ATOM   1928 HG11 VAL   127      90.056  46.194  79.627  1.00  0.00           H  
ATOM   1929 HG12 VAL   127      88.808  45.080  79.067  1.00  0.00           H  
ATOM   1930 HG13 VAL   127      90.395  45.040  78.323  1.00  0.00           H  
ATOM   1931 HG21 VAL   127      87.808  45.454  76.668  1.00  0.00           H  
ATOM   1932 HG22 VAL   127      88.456  46.726  75.674  1.00  0.00           H  
ATOM   1933 HG23 VAL   127      89.416  45.204  76.047  1.00  0.00           H  
ATOM   1934  N   VAL   128      88.156  48.201  80.577  1.00  0.00           N  
ATOM   1935  CA  VAL   128      88.405  48.817  81.932  1.00  0.00           C  
ATOM   1936  C   VAL   128      89.756  48.426  82.483  1.00  0.00           C  
ATOM   1937  O   VAL   128      90.231  47.340  82.125  1.00  0.00           O  
ATOM   1938  CB  VAL   128      87.238  48.420  82.937  1.00  0.00           C  
ATOM   1939  CG1 VAL   128      87.451  48.917  84.364  1.00  0.00           C  
ATOM   1940  CG2 VAL   128      85.812  48.971  82.485  1.00  0.00           C  
ATOM   1941  H   VAL   128      87.554  47.391  80.560  1.00  0.00           H  
ATOM   1942  HA  VAL   128      88.418  49.902  81.827  1.00  0.00           H  
ATOM   1943  HB  VAL   128      87.128  47.338  83.007  1.00  0.00           H  
ATOM   1944 HG11 VAL   128      88.227  48.404  84.931  1.00  0.00           H  
ATOM   1945 HG12 VAL   128      87.630  49.984  84.228  1.00  0.00           H  
ATOM   1946 HG13 VAL   128      86.508  48.831  84.904  1.00  0.00           H  
ATOM   1947 HG21 VAL   128      85.549  48.443  81.568  1.00  0.00           H  
ATOM   1948 HG22 VAL   128      85.051  48.645  83.194  1.00  0.00           H  
ATOM   1949 HG23 VAL   128      85.915  50.046  82.339  1.00  0.00           H  
ATOM   1950  N   GLU   129      90.490  49.334  83.131  1.00  0.00           N  
ATOM   1951  CA  GLU   129      91.762  49.096  83.778  1.00  0.00           C  
ATOM   1952  C   GLU   129      91.569  48.445  85.237  1.00  0.00           C  
ATOM   1953  O   GLU   129      90.512  48.045  85.670  1.00  0.00           O  
ATOM   1954  CB  GLU   129      92.528  50.425  83.872  1.00  0.00           C  
ATOM   1955  CG  GLU   129      92.696  51.553  82.836  1.00  0.00           C  
ATOM   1956  CD  GLU   129      92.377  51.163  81.401  1.00  0.00           C  
ATOM   1957  OE1 GLU   129      92.769  50.146  80.819  1.00  0.00           O  
ATOM   1958  OE2 GLU   129      91.597  51.859  80.731  1.00  0.00           O1-
ATOM   1959  H   GLU   129      90.060  50.245  83.210  1.00  0.00           H  
ATOM   1960  HA  GLU   129      92.337  48.408  83.159  1.00  0.00           H  
ATOM   1961  HB2 GLU   129      92.262  50.907  84.813  1.00  0.00           H  
ATOM   1962  HB3 GLU   129      93.548  50.047  83.938  1.00  0.00           H  
ATOM   1963  HG2 GLU   129      92.000  52.334  83.144  1.00  0.00           H  
ATOM   1964  HG3 GLU   129      93.662  52.051  82.747  1.00  0.00           H  
ATOM   1965  N   LYS   130      92.738  48.269  85.921  1.00  0.00           N  
ATOM   1966  CA  LYS   130      92.843  47.854  87.366  1.00  0.00           C  
ATOM   1967  C   LYS   130      94.121  48.514  87.962  1.00  0.00           C  
ATOM   1968  O   LYS   130      95.172  48.308  87.367  1.00  0.00           O  
ATOM   1969  CB  LYS   130      92.836  46.283  87.489  1.00  0.00           C  
ATOM   1970  CG  LYS   130      92.596  45.852  88.944  1.00  0.00           C  
ATOM   1971  CD  LYS   130      92.640  44.267  89.089  1.00  0.00           C  
ATOM   1972  CE  LYS   130      91.607  43.556  88.223  1.00  0.00           C  
ATOM   1973  NZ  LYS   130      91.682  42.114  88.263  1.00  0.00           N1+
ATOM   1974  H   LYS   130      93.593  48.384  85.397  1.00  0.00           H  
ATOM   1975  HA  LYS   130      91.994  48.235  87.933  1.00  0.00           H  
ATOM   1976  HB2 LYS   130      92.111  45.849  86.800  1.00  0.00           H  
ATOM   1977  HB3 LYS   130      93.722  45.895  86.986  1.00  0.00           H  
ATOM   1978  HG2 LYS   130      93.389  46.304  89.538  1.00  0.00           H  
ATOM   1979  HG3 LYS   130      91.612  46.246  89.200  1.00  0.00           H  
ATOM   1980  HD2 LYS   130      93.633  44.002  88.727  1.00  0.00           H  
ATOM   1981  HD3 LYS   130      92.546  44.103  90.162  1.00  0.00           H  
ATOM   1982  HE2 LYS   130      90.787  43.959  88.817  1.00  0.00           H  
ATOM   1983  HE3 LYS   130      91.610  43.983  87.221  1.00  0.00           H  
ATOM   1984  HZ1 LYS   130      90.821  41.730  87.900  1.00  0.00           H  
ATOM   1985  HZ2 LYS   130      92.468  41.682  87.799  1.00  0.00           H  
ATOM   1986  HZ3 LYS   130      91.687  42.016  89.268  1.00  0.00           H  
ATOM   1987  N   ASN   131      94.052  49.188  89.126  1.00  0.00           N  
ATOM   1988  CA  ASN   131      95.210  50.034  89.648  1.00  0.00           C  
ATOM   1989  C   ASN   131      95.762  51.116  88.732  1.00  0.00           C  
ATOM   1990  O   ASN   131      96.967  51.369  88.825  1.00  0.00           O  
ATOM   1991  CB  ASN   131      96.295  49.115  90.287  1.00  0.00           C  
ATOM   1992  CG  ASN   131      95.845  47.856  91.003  1.00  0.00           C  
ATOM   1993  ND2 ASN   131      95.070  47.944  92.068  1.00  0.00           N  
ATOM   1994  OD1 ASN   131      96.236  46.769  90.503  1.00  0.00           O  
ATOM   1995  H   ASN   131      93.145  49.263  89.564  1.00  0.00           H  
ATOM   1996  HA  ASN   131      94.836  50.658  90.459  1.00  0.00           H  
ATOM   1997  HB2 ASN   131      97.015  48.768  89.546  1.00  0.00           H  
ATOM   1998  HB3 ASN   131      96.818  49.689  91.052  1.00  0.00           H  
ATOM   1999 HD21 ASN   131      94.880  47.122  92.623  1.00  0.00           H  
ATOM   2000 HD22 ASN   131      94.938  48.890  92.397  1.00  0.00           H  
ATOM   2001  N   ASN   132      95.001  51.746  87.791  1.00  0.00           N  
ATOM   2002  CA  ASN   132      95.572  52.843  86.938  1.00  0.00           C  
ATOM   2003  C   ASN   132      95.294  54.118  87.761  1.00  0.00           C  
ATOM   2004  O   ASN   132      94.155  54.413  88.042  1.00  0.00           O  
ATOM   2005  CB  ASN   132      94.853  52.709  85.564  1.00  0.00           C  
ATOM   2006  CG  ASN   132      95.092  53.891  84.676  1.00  0.00           C  
ATOM   2007  ND2 ASN   132      95.547  53.681  83.473  1.00  0.00           N  
ATOM   2008  OD1 ASN   132      94.803  55.004  85.012  1.00  0.00           O  
ATOM   2009  H   ASN   132      94.051  51.432  87.653  1.00  0.00           H  
ATOM   2010  HA  ASN   132      96.629  52.680  86.730  1.00  0.00           H  
ATOM   2011  HB2 ASN   132      95.189  51.792  85.079  1.00  0.00           H  
ATOM   2012  HB3 ASN   132      93.775  52.736  85.726  1.00  0.00           H  
ATOM   2013 HD21 ASN   132      95.778  54.491  82.916  1.00  0.00           H  
ATOM   2014 HD22 ASN   132      95.784  52.767  83.114  1.00  0.00           H  
ATOM   2015  N   PRO   133      96.295  54.953  88.080  1.00  0.00           N  
ATOM   2016  CA  PRO   133      96.085  56.065  88.992  1.00  0.00           C  
ATOM   2017  C   PRO   133      95.376  57.256  88.404  1.00  0.00           C  
ATOM   2018  O   PRO   133      94.805  58.125  89.044  1.00  0.00           O  
ATOM   2019  CB  PRO   133      97.435  56.311  89.622  1.00  0.00           C  
ATOM   2020  CG  PRO   133      98.220  55.076  89.357  1.00  0.00           C  
ATOM   2021  CD  PRO   133      97.726  54.674  88.051  1.00  0.00           C  
ATOM   2022  HA  PRO   133      95.366  55.681  89.715  1.00  0.00           H  
ATOM   2023  HB2 PRO   133      97.887  57.201  89.185  1.00  0.00           H  
ATOM   2024  HB3 PRO   133      97.326  56.567  90.676  1.00  0.00           H  
ATOM   2025  HG2 PRO   133      99.299  55.183  89.465  1.00  0.00           H  
ATOM   2026  HG3 PRO   133      97.988  54.296  90.082  1.00  0.00           H  
ATOM   2027  HD2 PRO   133      98.139  55.169  87.172  1.00  0.00           H  
ATOM   2028  HD3 PRO   133      97.950  53.634  87.815  1.00  0.00           H  
ATOM   2029  N   LYS   134      95.477  57.308  87.074  1.00  0.00           N  
ATOM   2030  CA  LYS   134      94.953  58.381  86.219  1.00  0.00           C  
ATOM   2031  C   LYS   134      93.431  58.280  86.002  1.00  0.00           C  
ATOM   2032  O   LYS   134      92.860  59.168  85.477  1.00  0.00           O  
ATOM   2033  CB  LYS   134      95.620  58.579  84.818  1.00  0.00           C  
ATOM   2034  CG  LYS   134      97.045  59.047  84.918  1.00  0.00           C  
ATOM   2035  CD  LYS   134      97.734  59.076  83.483  1.00  0.00           C  
ATOM   2036  CE  LYS   134      99.260  59.014  83.694  1.00  0.00           C  
ATOM   2037  NZ  LYS   134      99.895  59.011  82.357  1.00  0.00           N1+
ATOM   2038  H   LYS   134      96.046  56.558  86.708  1.00  0.00           H  
ATOM   2039  HA  LYS   134      95.142  59.325  86.730  1.00  0.00           H  
ATOM   2040  HB2 LYS   134      95.573  57.645  84.260  1.00  0.00           H  
ATOM   2041  HB3 LYS   134      95.117  59.406  84.317  1.00  0.00           H  
ATOM   2042  HG2 LYS   134      97.138  59.990  85.457  1.00  0.00           H  
ATOM   2043  HG3 LYS   134      97.615  58.328  85.508  1.00  0.00           H  
ATOM   2044  HD2 LYS   134      97.521  58.169  82.918  1.00  0.00           H  
ATOM   2045  HD3 LYS   134      97.518  60.017  82.977  1.00  0.00           H  
ATOM   2046  HE2 LYS   134      99.573  59.859  84.307  1.00  0.00           H  
ATOM   2047  HE3 LYS   134      99.438  58.079  84.225  1.00  0.00           H  
ATOM   2048  HZ1 LYS   134     100.900  58.920  82.386  1.00  0.00           H  
ATOM   2049  HZ2 LYS   134      99.625  58.171  81.865  1.00  0.00           H  
ATOM   2050  HZ3 LYS   134      99.714  59.856  81.834  1.00  0.00           H  
ATOM   2051  N   LYS   135      92.778  57.151  86.490  1.00  0.00           N  
ATOM   2052  CA  LYS   135      91.332  56.879  86.350  1.00  0.00           C  
ATOM   2053  C   LYS   135      90.435  58.001  86.813  1.00  0.00           C  
ATOM   2054  O   LYS   135      89.191  58.030  86.472  1.00  0.00           O  
ATOM   2055  CB  LYS   135      90.925  55.621  87.082  1.00  0.00           C  
ATOM   2056  CG  LYS   135      91.227  55.584  88.618  1.00  0.00           C  
ATOM   2057  CD  LYS   135      90.710  54.365  89.330  1.00  0.00           C  
ATOM   2058  CE  LYS   135      90.931  54.443  90.896  1.00  0.00           C  
ATOM   2059  NZ  LYS   135      90.509  53.142  91.504  1.00  0.00           N1+
ATOM   2060  H   LYS   135      93.340  56.551  87.076  1.00  0.00           H  
ATOM   2061  HA  LYS   135      91.063  56.811  85.296  1.00  0.00           H  
ATOM   2062  HB2 LYS   135      89.898  55.418  86.778  1.00  0.00           H  
ATOM   2063  HB3 LYS   135      91.567  54.842  86.671  1.00  0.00           H  
ATOM   2064  HG2 LYS   135      92.289  55.707  88.832  1.00  0.00           H  
ATOM   2065  HG3 LYS   135      90.719  56.465  89.010  1.00  0.00           H  
ATOM   2066  HD2 LYS   135      89.640  54.475  89.150  1.00  0.00           H  
ATOM   2067  HD3 LYS   135      91.140  53.437  88.953  1.00  0.00           H  
ATOM   2068  HE2 LYS   135      91.974  54.724  91.041  1.00  0.00           H  
ATOM   2069  HE3 LYS   135      90.339  55.277  91.274  1.00  0.00           H  
ATOM   2070  HZ1 LYS   135      90.224  53.238  92.468  1.00  0.00           H  
ATOM   2071  HZ2 LYS   135      89.627  52.871  91.093  1.00  0.00           H  
ATOM   2072  HZ3 LYS   135      91.313  52.532  91.465  1.00  0.00           H  
ATOM   2073  N   ALA   136      90.857  59.035  87.485  1.00  0.00           N  
ATOM   2074  CA  ALA   136      90.002  60.056  88.101  1.00  0.00           C  
ATOM   2075  C   ALA   136      90.313  61.445  87.539  1.00  0.00           C  
ATOM   2076  O   ALA   136      89.442  62.258  87.468  1.00  0.00           O  
ATOM   2077  CB  ALA   136      89.939  59.990  89.573  1.00  0.00           C  
ATOM   2078  H   ALA   136      91.806  58.979  87.827  1.00  0.00           H  
ATOM   2079  HA  ALA   136      88.981  59.935  87.739  1.00  0.00           H  
ATOM   2080  HB1 ALA   136      90.888  60.316  90.001  1.00  0.00           H  
ATOM   2081  HB2 ALA   136      89.091  60.588  89.907  1.00  0.00           H  
ATOM   2082  HB3 ALA   136      89.851  58.976  89.963  1.00  0.00           H  
ATOM   2083  N   SER   137      91.478  61.675  86.837  1.00  0.00           N  
ATOM   2084  CA  SER   137      91.739  63.014  86.306  1.00  0.00           C  
ATOM   2085  C   SER   137      91.882  62.868  84.801  1.00  0.00           C  
ATOM   2086  O   SER   137      92.496  62.006  84.177  1.00  0.00           O  
ATOM   2087  CB  SER   137      93.116  63.427  86.829  1.00  0.00           C  
ATOM   2088  OG  SER   137      94.131  62.457  86.792  1.00  0.00           O  
ATOM   2089  H   SER   137      92.186  60.958  86.767  1.00  0.00           H  
ATOM   2090  HA  SER   137      91.021  63.810  86.499  1.00  0.00           H  
ATOM   2091  HB2 SER   137      93.482  64.374  86.432  1.00  0.00           H  
ATOM   2092  HB3 SER   137      92.951  63.645  87.885  1.00  0.00           H  
ATOM   2093  HG  SER   137      94.038  61.789  87.475  1.00  0.00           H  
ATOM   2094  N   TRP   138      91.182  63.814  84.118  1.00  0.00           N  
ATOM   2095  CA  TRP   138      91.067  63.934  82.700  1.00  0.00           C  
ATOM   2096  C   TRP   138      92.189  64.708  82.071  1.00  0.00           C  
ATOM   2097  O   TRP   138      92.556  65.800  82.596  1.00  0.00           O  
ATOM   2098  CB  TRP   138      89.678  64.477  82.341  1.00  0.00           C  
ATOM   2099  CG  TRP   138      89.107  63.769  81.194  1.00  0.00           C  
ATOM   2100  CD1 TRP   138      88.141  62.842  81.252  1.00  0.00           C  
ATOM   2101  CD2 TRP   138      89.348  63.989  79.776  1.00  0.00           C  
ATOM   2102  CE2 TRP   138      88.564  63.004  78.997  1.00  0.00           C  
ATOM   2103  CE3 TRP   138      90.080  64.945  79.024  1.00  0.00           C  
ATOM   2104  NE1 TRP   138      87.836  62.333  79.953  1.00  0.00           N  
ATOM   2105  CZ2 TRP   138      88.523  63.027  77.556  1.00  0.00           C  
ATOM   2106  CZ3 TRP   138      89.904  65.060  77.668  1.00  0.00           C  
ATOM   2107  CH2 TRP   138      89.150  64.132  76.920  1.00  0.00           C  
ATOM   2108  H   TRP   138      90.538  64.378  84.655  1.00  0.00           H  
ATOM   2109  HA  TRP   138      91.058  62.893  82.376  1.00  0.00           H  
ATOM   2110  HB2 TRP   138      88.956  64.335  83.146  1.00  0.00           H  
ATOM   2111  HB3 TRP   138      89.707  65.555  82.183  1.00  0.00           H  
ATOM   2112  HD1 TRP   138      87.618  62.567  82.156  1.00  0.00           H  
ATOM   2113  HE1 TRP   138      87.131  61.624  79.812  1.00  0.00           H  
ATOM   2114  HE3 TRP   138      90.616  65.688  79.596  1.00  0.00           H  
ATOM   2115  HZ2 TRP   138      88.031  62.297  76.930  1.00  0.00           H  
ATOM   2116  HZ3 TRP   138      90.489  65.799  77.142  1.00  0.00           H  
ATOM   2117  HH2 TRP   138      89.100  64.268  75.850  1.00  0.00           H  
ATOM   2118  N   THR   139      92.622  64.307  80.914  1.00  0.00           N  
ATOM   2119  CA  THR   139      93.597  64.974  80.117  1.00  0.00           C  
ATOM   2120  C   THR   139      93.503  64.920  78.626  1.00  0.00           C  
ATOM   2121  O   THR   139      92.973  63.940  78.070  1.00  0.00           O  
ATOM   2122  CB  THR   139      95.114  64.782  80.636  1.00  0.00           C  
ATOM   2123  CG2 THR   139      95.360  65.552  81.972  1.00  0.00           C  
ATOM   2124  OG1 THR   139      95.492  63.484  80.847  1.00  0.00           O  
ATOM   2125  H   THR   139      92.374  63.358  80.671  1.00  0.00           H  
ATOM   2126  HA  THR   139      93.402  66.027  80.322  1.00  0.00           H  
ATOM   2127  HB  THR   139      95.823  65.196  79.920  1.00  0.00           H  
ATOM   2128  HG1 THR   139      95.047  63.221  81.655  1.00  0.00           H  
ATOM   2129 HG21 THR   139      95.041  66.594  81.948  1.00  0.00           H  
ATOM   2130 HG22 THR   139      94.978  64.992  82.826  1.00  0.00           H  
ATOM   2131 HG23 THR   139      96.427  65.530  82.195  1.00  0.00           H  
ATOM   2132  N   TRP   140      93.948  65.946  77.991  1.00  0.00           N  
ATOM   2133  CA  TRP   140      93.987  65.987  76.501  1.00  0.00           C  
ATOM   2134  C   TRP   140      95.247  65.301  75.918  1.00  0.00           C  
ATOM   2135  O   TRP   140      96.173  65.002  76.701  1.00  0.00           O  
ATOM   2136  CB  TRP   140      93.951  67.408  76.092  1.00  0.00           C  
ATOM   2137  CG  TRP   140      92.577  68.115  76.200  1.00  0.00           C  
ATOM   2138  CD1 TRP   140      92.187  69.001  77.162  1.00  0.00           C  
ATOM   2139  CD2 TRP   140      91.398  67.830  75.398  1.00  0.00           C  
ATOM   2140  CE2 TRP   140      90.357  68.751  75.887  1.00  0.00           C  
ATOM   2141  CE3 TRP   140      90.995  67.033  74.362  1.00  0.00           C  
ATOM   2142  NE1 TRP   140      90.878  69.322  77.041  1.00  0.00           N  
ATOM   2143  CZ2 TRP   140      89.054  68.929  75.361  1.00  0.00           C  
ATOM   2144  CZ3 TRP   140      89.721  67.274  73.696  1.00  0.00           C  
ATOM   2145  CH2 TRP   140      88.795  68.149  74.250  1.00  0.00           C  
ATOM   2146  H   TRP   140      94.359  66.716  78.500  1.00  0.00           H  
ATOM   2147  HA  TRP   140      93.141  65.455  76.066  1.00  0.00           H  
ATOM   2148  HB2 TRP   140      94.707  68.006  76.600  1.00  0.00           H  
ATOM   2149  HB3 TRP   140      94.311  67.481  75.066  1.00  0.00           H  
ATOM   2150  HD1 TRP   140      92.903  69.350  77.891  1.00  0.00           H  
ATOM   2151  HE1 TRP   140      90.360  69.949  77.640  1.00  0.00           H  
ATOM   2152  HE3 TRP   140      91.778  66.434  73.922  1.00  0.00           H  
ATOM   2153  HZ2 TRP   140      88.370  69.635  75.807  1.00  0.00           H  
ATOM   2154  HZ3 TRP   140      89.527  66.789  72.751  1.00  0.00           H  
ATOM   2155  HH2 TRP   140      87.888  68.358  73.703  1.00  0.00           H  
ATOM   2156  N   GLY   141      95.323  65.189  74.576  1.00  0.00           N  
ATOM   2157  CA  GLY   141      96.437  64.989  73.764  1.00  0.00           C  
ATOM   2158  C   GLY   141      96.769  63.557  73.577  1.00  0.00           C  
ATOM   2159  O   GLY   141      96.037  62.682  74.136  1.00  0.00           O  
ATOM   2160  H   GLY   141      94.519  65.578  74.105  1.00  0.00           H  
ATOM   2161  HA2 GLY   141      96.400  65.490  72.797  1.00  0.00           H  
ATOM   2162  HA3 GLY   141      97.265  65.489  74.267  1.00  0.00           H  
ATOM   2163  N   PRO   142      97.767  63.205  72.770  1.00  0.00           N  
ATOM   2164  CA  PRO   142      98.218  61.870  72.461  1.00  0.00           C  
ATOM   2165  C   PRO   142      98.622  61.081  73.713  1.00  0.00           C  
ATOM   2166  O   PRO   142      98.304  59.878  73.757  1.00  0.00           O  
ATOM   2167  CB  PRO   142      99.247  61.864  71.336  1.00  0.00           C  
ATOM   2168  CG  PRO   142      99.611  63.288  71.326  1.00  0.00           C  
ATOM   2169  CD  PRO   142      98.508  64.065  71.909  1.00  0.00           C  
ATOM   2170  HA  PRO   142      97.352  61.290  72.142  1.00  0.00           H  
ATOM   2171  HB2 PRO   142     100.148  61.374  71.705  1.00  0.00           H  
ATOM   2172  HB3 PRO   142      98.879  61.680  70.327  1.00  0.00           H  
ATOM   2173  HG2 PRO   142     100.458  63.414  72.001  1.00  0.00           H  
ATOM   2174  HG3 PRO   142      99.837  63.616  70.312  1.00  0.00           H  
ATOM   2175  HD2 PRO   142      98.777  64.980  72.437  1.00  0.00           H  
ATOM   2176  HD3 PRO   142      97.843  64.251  71.066  1.00  0.00           H  
ATOM   2177  N   GLU   143      99.196  61.751  74.712  1.00  0.00           N  
ATOM   2178  CA  GLU   143      99.593  61.152  76.047  1.00  0.00           C  
ATOM   2179  C   GLU   143      98.416  61.028  77.095  1.00  0.00           C  
ATOM   2180  O   GLU   143      98.449  60.337  78.081  1.00  0.00           O  
ATOM   2181  CB  GLU   143     100.623  62.014  76.710  1.00  0.00           C  
ATOM   2182  CG  GLU   143     101.944  62.031  75.959  1.00  0.00           C  
ATOM   2183  CD  GLU   143     102.504  60.656  75.846  1.00  0.00           C  
ATOM   2184  OE1 GLU   143     103.125  60.115  76.820  1.00  0.00           O  
ATOM   2185  OE2 GLU   143     102.483  60.088  74.721  1.00  0.00           O1-
ATOM   2186  H   GLU   143      99.593  62.672  74.587  1.00  0.00           H  
ATOM   2187  HA  GLU   143     100.015  60.154  75.929  1.00  0.00           H  
ATOM   2188  HB2 GLU   143     100.152  62.996  76.651  1.00  0.00           H  
ATOM   2189  HB3 GLU   143     100.859  61.594  77.687  1.00  0.00           H  
ATOM   2190  HG2 GLU   143     101.859  62.553  75.006  1.00  0.00           H  
ATOM   2191  HG3 GLU   143     102.602  62.652  76.568  1.00  0.00           H  
ATOM   2192  N   GLY   144      97.312  61.747  76.827  1.00  0.00           N  
ATOM   2193  CA  GLY   144      96.260  61.973  77.872  1.00  0.00           C  
ATOM   2194  C   GLY   144      95.449  60.645  78.265  1.00  0.00           C  
ATOM   2195  O   GLY   144      95.315  59.820  77.388  1.00  0.00           O  
ATOM   2196  H   GLY   144      97.302  62.278  75.968  1.00  0.00           H  
ATOM   2197  HA2 GLY   144      96.734  62.466  78.721  1.00  0.00           H  
ATOM   2198  HA3 GLY   144      95.651  62.707  77.346  1.00  0.00           H  
ATOM   2199  N   GLN   145      95.093  60.513  79.504  1.00  0.00           N  
ATOM   2200  CA  GLN   145      94.128  59.539  80.008  1.00  0.00           C  
ATOM   2201  C   GLN   145      92.809  60.178  80.499  1.00  0.00           C  
ATOM   2202  O   GLN   145      92.839  61.267  81.015  1.00  0.00           O  
ATOM   2203  CB  GLN   145      94.937  58.555  80.940  1.00  0.00           C  
ATOM   2204  CG  GLN   145      96.004  57.696  80.151  1.00  0.00           C  
ATOM   2205  CD  GLN   145      96.497  56.509  80.867  1.00  0.00           C  
ATOM   2206  NE2 GLN   145      97.513  55.896  80.343  1.00  0.00           N  
ATOM   2207  OE1 GLN   145      96.134  56.196  82.008  1.00  0.00           O  
ATOM   2208  H   GLN   145      95.455  61.151  80.198  1.00  0.00           H  
ATOM   2209  HA  GLN   145      93.827  58.941  79.148  1.00  0.00           H  
ATOM   2210  HB2 GLN   145      95.481  59.047  81.746  1.00  0.00           H  
ATOM   2211  HB3 GLN   145      94.230  57.836  81.354  1.00  0.00           H  
ATOM   2212  HG2 GLN   145      95.641  57.378  79.174  1.00  0.00           H  
ATOM   2213  HG3 GLN   145      96.850  58.334  79.896  1.00  0.00           H  
ATOM   2214 HE21 GLN   145      97.985  55.149  80.832  1.00  0.00           H  
ATOM   2215 HE22 GLN   145      97.834  56.135  79.415  1.00  0.00           H  
ATOM   2216  N   GLY   146      91.669  59.524  80.272  1.00  0.00           N  
ATOM   2217  CA  GLY   146      90.460  59.883  80.995  1.00  0.00           C  
ATOM   2218  C   GLY   146      89.291  59.443  80.170  1.00  0.00           C  
ATOM   2219  O   GLY   146      89.272  59.657  78.951  1.00  0.00           O  
ATOM   2220  H   GLY   146      91.815  58.557  80.021  1.00  0.00           H  
ATOM   2221  HA2 GLY   146      90.372  59.380  81.958  1.00  0.00           H  
ATOM   2222  HA3 GLY   146      90.539  60.958  81.158  1.00  0.00           H  
ATOM   2223  N   ALA   147      88.211  58.879  80.750  1.00  0.00           N  
ATOM   2224  CA  ALA   147      87.309  57.990  80.075  1.00  0.00           C  
ATOM   2225  C   ALA   147      86.195  58.822  79.263  1.00  0.00           C  
ATOM   2226  O   ALA   147      85.861  59.980  79.644  1.00  0.00           O  
ATOM   2227  CB  ALA   147      86.707  56.844  80.866  1.00  0.00           C  
ATOM   2228  H   ALA   147      88.141  58.806  81.755  1.00  0.00           H  
ATOM   2229  HA  ALA   147      87.876  57.485  79.293  1.00  0.00           H  
ATOM   2230  HB1 ALA   147      85.819  57.120  81.436  1.00  0.00           H  
ATOM   2231  HB2 ALA   147      86.399  56.004  80.244  1.00  0.00           H  
ATOM   2232  HB3 ALA   147      87.482  56.529  81.565  1.00  0.00           H  
ATOM   2233  N   ILE   148      85.654  58.239  78.155  1.00  0.00           N  
ATOM   2234  CA  ILE   148      84.810  58.812  77.134  1.00  0.00           C  
ATOM   2235  C   ILE   148      83.420  58.130  77.325  1.00  0.00           C  
ATOM   2236  O   ILE   148      83.393  56.897  77.391  1.00  0.00           O  
ATOM   2237  CB  ILE   148      85.483  58.589  75.761  1.00  0.00           C  
ATOM   2238  CG1 ILE   148      86.763  59.475  75.573  1.00  0.00           C  
ATOM   2239  CG2 ILE   148      84.462  58.884  74.611  1.00  0.00           C  
ATOM   2240  CD1 ILE   148      87.749  58.832  74.635  1.00  0.00           C  
ATOM   2241  H   ILE   148      85.897  57.273  77.989  1.00  0.00           H  
ATOM   2242  HA  ILE   148      84.753  59.868  77.397  1.00  0.00           H  
ATOM   2243  HB  ILE   148      85.646  57.515  75.668  1.00  0.00           H  
ATOM   2244 HG12 ILE   148      86.544  60.520  75.354  1.00  0.00           H  
ATOM   2245 HG13 ILE   148      87.317  59.418  76.510  1.00  0.00           H  
ATOM   2246 HG21 ILE   148      84.965  58.897  73.644  1.00  0.00           H  
ATOM   2247 HG22 ILE   148      83.683  58.127  74.518  1.00  0.00           H  
ATOM   2248 HG23 ILE   148      84.024  59.869  74.774  1.00  0.00           H  
ATOM   2249 HD11 ILE   148      88.633  59.457  74.512  1.00  0.00           H  
ATOM   2250 HD12 ILE   148      88.119  57.840  74.894  1.00  0.00           H  
ATOM   2251 HD13 ILE   148      87.254  58.719  73.670  1.00  0.00           H  
ATOM   2252  N   LEU   149      82.352  58.868  77.343  1.00  0.00           N  
ATOM   2253  CA  LEU   149      80.965  58.374  77.217  1.00  0.00           C  
ATOM   2254  C   LEU   149      80.230  59.162  76.049  1.00  0.00           C  
ATOM   2255  O   LEU   149      80.501  60.349  75.797  1.00  0.00           O  
ATOM   2256  CB  LEU   149      80.393  58.671  78.611  1.00  0.00           C  
ATOM   2257  CG  LEU   149      78.874  58.376  78.859  1.00  0.00           C  
ATOM   2258  CD1 LEU   149      78.446  56.970  78.909  1.00  0.00           C  
ATOM   2259  CD2 LEU   149      78.572  58.961  80.249  1.00  0.00           C  
ATOM   2260  H   LEU   149      82.546  59.859  77.344  1.00  0.00           H  
ATOM   2261  HA  LEU   149      81.013  57.317  76.954  1.00  0.00           H  
ATOM   2262  HB2 LEU   149      80.937  58.107  79.369  1.00  0.00           H  
ATOM   2263  HB3 LEU   149      80.609  59.723  78.795  1.00  0.00           H  
ATOM   2264  HG  LEU   149      78.246  58.891  78.131  1.00  0.00           H  
ATOM   2265 HD11 LEU   149      78.376  56.681  77.860  1.00  0.00           H  
ATOM   2266 HD12 LEU   149      79.077  56.307  79.501  1.00  0.00           H  
ATOM   2267 HD13 LEU   149      77.461  56.922  79.373  1.00  0.00           H  
ATOM   2268 HD21 LEU   149      78.887  60.004  80.294  1.00  0.00           H  
ATOM   2269 HD22 LEU   149      77.506  58.904  80.472  1.00  0.00           H  
ATOM   2270 HD23 LEU   149      79.113  58.483  81.066  1.00  0.00           H  
ATOM   2271  N   LEU   150      79.291  58.455  75.399  1.00  0.00           N  
ATOM   2272  CA  LEU   150      78.460  58.971  74.310  1.00  0.00           C  
ATOM   2273  C   LEU   150      77.029  59.405  74.819  1.00  0.00           C  
ATOM   2274  O   LEU   150      76.383  58.589  75.496  1.00  0.00           O  
ATOM   2275  CB  LEU   150      78.338  57.831  73.294  1.00  0.00           C  
ATOM   2276  CG  LEU   150      79.492  57.187  72.505  1.00  0.00           C  
ATOM   2277  CD1 LEU   150      79.058  56.013  71.677  1.00  0.00           C  
ATOM   2278  CD2 LEU   150      80.254  58.238  71.665  1.00  0.00           C  
ATOM   2279  H   LEU   150      79.142  57.499  75.690  1.00  0.00           H  
ATOM   2280  HA  LEU   150      78.978  59.829  73.883  1.00  0.00           H  
ATOM   2281  HB2 LEU   150      77.948  56.968  73.834  1.00  0.00           H  
ATOM   2282  HB3 LEU   150      77.636  58.204  72.549  1.00  0.00           H  
ATOM   2283  HG  LEU   150      80.237  56.847  73.225  1.00  0.00           H  
ATOM   2284 HD11 LEU   150      78.967  55.129  72.308  1.00  0.00           H  
ATOM   2285 HD12 LEU   150      78.138  56.276  71.155  1.00  0.00           H  
ATOM   2286 HD13 LEU   150      79.805  55.685  70.954  1.00  0.00           H  
ATOM   2287 HD21 LEU   150      80.689  58.973  72.342  1.00  0.00           H  
ATOM   2288 HD22 LEU   150      81.004  57.745  71.046  1.00  0.00           H  
ATOM   2289 HD23 LEU   150      79.404  58.713  71.175  1.00  0.00           H  
ATOM   2290  N   VAL   151      76.400  60.475  74.316  1.00  0.00           N  
ATOM   2291  CA  VAL   151      75.019  60.892  74.544  1.00  0.00           C  
ATOM   2292  C   VAL   151      74.170  59.786  73.937  1.00  0.00           C  
ATOM   2293  O   VAL   151      74.367  59.580  72.732  1.00  0.00           O  
ATOM   2294  CB  VAL   151      74.544  62.254  73.924  1.00  0.00           C  
ATOM   2295  CG1 VAL   151      73.048  62.436  74.146  1.00  0.00           C  
ATOM   2296  CG2 VAL   151      75.191  63.489  74.531  1.00  0.00           C  
ATOM   2297  H   VAL   151      76.918  61.089  73.703  1.00  0.00           H  
ATOM   2298  HA  VAL   151      74.900  60.915  75.627  1.00  0.00           H  
ATOM   2299  HB  VAL   151      74.764  62.234  72.856  1.00  0.00           H  
ATOM   2300 HG11 VAL   151      72.823  63.453  73.826  1.00  0.00           H  
ATOM   2301 HG12 VAL   151      72.363  61.751  73.648  1.00  0.00           H  
ATOM   2302 HG13 VAL   151      72.940  62.314  75.224  1.00  0.00           H  
ATOM   2303 HG21 VAL   151      74.738  64.358  74.054  1.00  0.00           H  
ATOM   2304 HG22 VAL   151      75.053  63.407  75.609  1.00  0.00           H  
ATOM   2305 HG23 VAL   151      76.263  63.407  74.350  1.00  0.00           H  
ATOM   2306  N   ASN   152      73.206  59.115  74.565  1.00  0.00           N  
ATOM   2307  CA  ASN   152      72.598  57.929  73.938  1.00  0.00           C  
ATOM   2308  C   ASN   152      71.536  58.367  72.865  1.00  0.00           C  
ATOM   2309  O   ASN   152      70.469  57.808  72.907  1.00  0.00           O  
ATOM   2310  CB  ASN   152      72.068  57.023  75.042  1.00  0.00           C  
ATOM   2311  CG  ASN   152      71.570  55.670  74.513  1.00  0.00           C  
ATOM   2312  ND2 ASN   152      70.848  54.988  75.388  1.00  0.00           N  
ATOM   2313  OD1 ASN   152      71.997  55.179  73.563  1.00  0.00           O  
ATOM   2314  H   ASN   152      73.119  59.255  75.562  1.00  0.00           H  
ATOM   2315  HA  ASN   152      73.403  57.475  73.360  1.00  0.00           H  
ATOM   2316  HB2 ASN   152      72.835  56.749  75.767  1.00  0.00           H  
ATOM   2317  HB3 ASN   152      71.231  57.558  75.493  1.00  0.00           H  
ATOM   2318 HD21 ASN   152      70.740  54.017  75.135  1.00  0.00           H  
ATOM   2319 HD22 ASN   152      70.563  55.367  76.280  1.00  0.00           H  
ATOM   2320  N   CYS   153      71.659  59.397  72.012  1.00  0.00           N  
ATOM   2321  CA  CYS   153      70.667  60.141  71.308  1.00  0.00           C  
ATOM   2322  C   CYS   153      70.133  59.459  70.061  1.00  0.00           C  
ATOM   2323  O   CYS   153      69.423  60.153  69.316  1.00  0.00           O  
ATOM   2324  CB  CYS   153      71.215  61.545  71.119  1.00  0.00           C  
ATOM   2325  SG  CYS   153      72.932  61.557  70.516  1.00  0.00           S  
ATOM   2326  H   CYS   153      72.625  59.680  71.923  1.00  0.00           H  
ATOM   2327  HA  CYS   153      69.831  60.129  72.008  1.00  0.00           H  
ATOM   2328  HB2 CYS   153      70.594  62.212  70.521  1.00  0.00           H  
ATOM   2329  HB3 CYS   153      71.255  61.972  72.121  1.00  0.00           H  
ATOM   2330  HG  CYS   153      73.438  61.396  71.742  1.00  0.00           H  
ATOM   2331  N   ASP   154      70.301  58.139  69.766  1.00  0.00           N  
ATOM   2332  CA  ASP   154      69.627  57.316  68.766  1.00  0.00           C  
ATOM   2333  C   ASP   154      68.314  56.721  69.272  1.00  0.00           C  
ATOM   2334  O   ASP   154      67.850  57.148  70.323  1.00  0.00           O  
ATOM   2335  CB  ASP   154      70.575  56.315  68.153  1.00  0.00           C  
ATOM   2336  CG  ASP   154      71.272  55.402  69.173  1.00  0.00           C  
ATOM   2337  OD1 ASP   154      71.080  55.568  70.366  1.00  0.00           O  
ATOM   2338  OD2 ASP   154      71.941  54.476  68.675  1.00  0.00           O1-
ATOM   2339  H   ASP   154      70.772  57.639  70.506  1.00  0.00           H  
ATOM   2340  HA  ASP   154      69.295  57.964  67.955  1.00  0.00           H  
ATOM   2341  HB2 ASP   154      70.136  55.611  67.447  1.00  0.00           H  
ATOM   2342  HB3 ASP   154      71.346  56.887  67.637  1.00  0.00           H  
ATOM   2343  N   ARG   155      67.745  55.697  68.628  1.00  0.00           N  
ATOM   2344  CA  ARG   155      66.422  55.129  69.080  1.00  0.00           C  
ATOM   2345  C   ARG   155      66.313  53.599  68.861  1.00  0.00           C  
ATOM   2346  O   ARG   155      65.803  53.184  67.855  1.00  0.00           O  
ATOM   2347  CB  ARG   155      65.309  56.008  68.476  1.00  0.00           C  
ATOM   2348  CG  ARG   155      63.908  55.633  68.861  1.00  0.00           C  
ATOM   2349  CD  ARG   155      62.778  56.541  68.337  1.00  0.00           C  
ATOM   2350  NE  ARG   155      62.682  56.385  66.892  1.00  0.00           N  
ATOM   2351  CZ  ARG   155      61.767  55.832  66.202  1.00  0.00           C  
ATOM   2352  NH1 ARG   155      60.845  55.040  66.616  1.00  0.00           N1+
ATOM   2353  NH2 ARG   155      61.663  56.130  64.926  1.00  0.00           N  
ATOM   2354  H   ARG   155      68.222  55.293  67.835  1.00  0.00           H  
ATOM   2355  HA  ARG   155      66.400  55.185  70.168  1.00  0.00           H  
ATOM   2356  HB2 ARG   155      65.401  57.044  68.802  1.00  0.00           H  
ATOM   2357  HB3 ARG   155      65.491  55.935  67.404  1.00  0.00           H  
ATOM   2358  HG2 ARG   155      63.707  54.627  68.493  1.00  0.00           H  
ATOM   2359  HG3 ARG   155      63.783  55.714  69.940  1.00  0.00           H  
ATOM   2360  HD2 ARG   155      61.789  56.272  68.707  1.00  0.00           H  
ATOM   2361  HD3 ARG   155      62.901  57.607  68.526  1.00  0.00           H  
ATOM   2362  HE  ARG   155      63.188  57.029  66.301  1.00  0.00           H  
ATOM   2363 HH11 ARG   155      60.919  54.636  67.539  1.00  0.00           H  
ATOM   2364 HH12 ARG   155      60.085  54.926  65.961  1.00  0.00           H  
ATOM   2365 HH21 ARG   155      60.843  55.813  64.428  1.00  0.00           H  
ATOM   2366 HH22 ARG   155      62.307  56.800  64.532  1.00  0.00           H  
ATOM   2367  N   GLU   156      66.851  52.894  69.843  1.00  0.00           N  
ATOM   2368  CA  GLU   156      66.720  51.418  70.068  1.00  0.00           C  
ATOM   2369  C   GLU   156      65.444  51.093  70.818  1.00  0.00           C  
ATOM   2370  O   GLU   156      64.929  49.991  70.773  1.00  0.00           O  
ATOM   2371  CB  GLU   156      67.939  50.794  70.728  1.00  0.00           C  
ATOM   2372  CG  GLU   156      69.065  50.402  69.636  1.00  0.00           C  
ATOM   2373  CD  GLU   156      70.172  51.411  69.367  1.00  0.00           C  
ATOM   2374  OE1 GLU   156      70.731  51.469  68.259  1.00  0.00           O  
ATOM   2375  OE2 GLU   156      70.625  52.166  70.229  1.00  0.00           O1-
ATOM   2376  H   GLU   156      67.278  53.460  70.562  1.00  0.00           H  
ATOM   2377  HA  GLU   156      66.511  51.011  69.079  1.00  0.00           H  
ATOM   2378  HB2 GLU   156      68.295  51.459  71.514  1.00  0.00           H  
ATOM   2379  HB3 GLU   156      67.711  49.878  71.273  1.00  0.00           H  
ATOM   2380  HG2 GLU   156      69.514  49.475  69.992  1.00  0.00           H  
ATOM   2381  HG3 GLU   156      68.641  50.117  68.673  1.00  0.00           H  
ATOM   2382  N   THR   157      64.769  52.004  71.553  1.00  0.00           N  
ATOM   2383  CA  THR   157      63.720  51.605  72.498  1.00  0.00           C  
ATOM   2384  C   THR   157      62.373  51.771  71.838  1.00  0.00           C  
ATOM   2385  O   THR   157      62.133  52.902  71.363  1.00  0.00           O  
ATOM   2386  CB  THR   157      63.839  52.441  73.741  1.00  0.00           C  
ATOM   2387  CG2 THR   157      62.800  51.905  74.761  1.00  0.00           C  
ATOM   2388  OG1 THR   157      65.073  52.376  74.465  1.00  0.00           O  
ATOM   2389  H   THR   157      65.087  52.962  71.540  1.00  0.00           H  
ATOM   2390  HA  THR   157      63.739  50.574  72.850  1.00  0.00           H  
ATOM   2391  HB  THR   157      63.674  53.471  73.425  1.00  0.00           H  
ATOM   2392  HG1 THR   157      65.732  52.642  73.819  1.00  0.00           H  
ATOM   2393 HG21 THR   157      62.654  52.679  75.514  1.00  0.00           H  
ATOM   2394 HG22 THR   157      61.873  51.508  74.349  1.00  0.00           H  
ATOM   2395 HG23 THR   157      63.281  51.006  75.145  1.00  0.00           H  
ATOM   2396  N   PRO   158      61.451  50.764  71.726  1.00  0.00           N  
ATOM   2397  CA  PRO   158      60.344  50.979  70.747  1.00  0.00           C  
ATOM   2398  C   PRO   158      59.188  51.861  71.157  1.00  0.00           C  
ATOM   2399  O   PRO   158      58.334  52.161  70.307  1.00  0.00           O  
ATOM   2400  CB  PRO   158      59.789  49.524  70.609  1.00  0.00           C  
ATOM   2401  CG  PRO   158      61.039  48.617  70.952  1.00  0.00           C  
ATOM   2402  CD  PRO   158      61.641  49.385  72.108  1.00  0.00           C  
ATOM   2403  HA  PRO   158      60.594  51.183  69.706  1.00  0.00           H  
ATOM   2404  HB2 PRO   158      59.127  49.429  71.469  1.00  0.00           H  
ATOM   2405  HB3 PRO   158      59.366  49.196  69.659  1.00  0.00           H  
ATOM   2406  HG2 PRO   158      60.675  47.610  71.157  1.00  0.00           H  
ATOM   2407  HG3 PRO   158      61.700  48.686  70.088  1.00  0.00           H  
ATOM   2408  HD2 PRO   158      61.083  49.221  73.030  1.00  0.00           H  
ATOM   2409  HD3 PRO   158      62.605  48.897  72.248  1.00  0.00           H  
ATOM   2410  N   TRP   159      59.098  52.250  72.459  1.00  0.00           N  
ATOM   2411  CA  TRP   159      57.903  52.826  72.951  1.00  0.00           C  
ATOM   2412  C   TRP   159      57.468  54.202  72.397  1.00  0.00           C  
ATOM   2413  O   TRP   159      56.323  54.501  72.320  1.00  0.00           O  
ATOM   2414  CB  TRP   159      58.157  52.890  74.456  1.00  0.00           C  
ATOM   2415  CG  TRP   159      58.840  51.830  75.186  1.00  0.00           C  
ATOM   2416  CD1 TRP   159      59.785  52.004  76.170  1.00  0.00           C  
ATOM   2417  CD2 TRP   159      58.808  50.347  75.080  1.00  0.00           C  
ATOM   2418  CE2 TRP   159      59.717  49.723  75.998  1.00  0.00           C  
ATOM   2419  CE3 TRP   159      58.171  49.531  74.140  1.00  0.00           C  
ATOM   2420  NE1 TRP   159      60.227  50.778  76.723  1.00  0.00           N  
ATOM   2421  CZ2 TRP   159      59.924  48.330  76.036  1.00  0.00           C  
ATOM   2422  CZ3 TRP   159      58.244  48.142  74.167  1.00  0.00           C  
ATOM   2423  CH2 TRP   159      59.161  47.539  75.122  1.00  0.00           C  
ATOM   2424  H   TRP   159      59.900  52.091  73.052  1.00  0.00           H  
ATOM   2425  HA  TRP   159      57.033  52.223  72.694  1.00  0.00           H  
ATOM   2426  HB2 TRP   159      58.866  53.712  74.549  1.00  0.00           H  
ATOM   2427  HB3 TRP   159      57.277  53.170  75.036  1.00  0.00           H  
ATOM   2428  HD1 TRP   159      60.105  53.012  76.388  1.00  0.00           H  
ATOM   2429  HE1 TRP   159      60.852  50.685  77.512  1.00  0.00           H  
ATOM   2430  HE3 TRP   159      57.478  49.969  73.438  1.00  0.00           H  
ATOM   2431  HZ2 TRP   159      60.725  48.035  76.697  1.00  0.00           H  
ATOM   2432  HZ3 TRP   159      57.908  47.435  73.422  1.00  0.00           H  
ATOM   2433  HH2 TRP   159      59.313  46.471  75.057  1.00  0.00           H  
ATOM   2434  N   LEU   160      58.446  55.067  72.155  1.00  0.00           N  
ATOM   2435  CA  LEU   160      58.233  56.497  71.803  1.00  0.00           C  
ATOM   2436  C   LEU   160      58.967  56.944  70.559  1.00  0.00           C  
ATOM   2437  O   LEU   160      60.047  56.337  70.321  1.00  0.00           O  
ATOM   2438  CB  LEU   160      58.756  57.400  72.954  1.00  0.00           C  
ATOM   2439  CG  LEU   160      58.210  57.122  74.373  1.00  0.00           C  
ATOM   2440  CD1 LEU   160      59.167  57.863  75.275  1.00  0.00           C  
ATOM   2441  CD2 LEU   160      56.788  57.534  74.587  1.00  0.00           C  
ATOM   2442  H   LEU   160      59.391  54.790  72.379  1.00  0.00           H  
ATOM   2443  HA  LEU   160      57.187  56.757  71.640  1.00  0.00           H  
ATOM   2444  HB2 LEU   160      59.828  57.210  72.897  1.00  0.00           H  
ATOM   2445  HB3 LEU   160      58.537  58.424  72.650  1.00  0.00           H  
ATOM   2446  HG  LEU   160      58.221  56.038  74.491  1.00  0.00           H  
ATOM   2447 HD11 LEU   160      58.658  57.743  76.231  1.00  0.00           H  
ATOM   2448 HD12 LEU   160      60.117  57.340  75.172  1.00  0.00           H  
ATOM   2449 HD13 LEU   160      59.212  58.916  74.998  1.00  0.00           H  
ATOM   2450 HD21 LEU   160      56.088  57.025  73.925  1.00  0.00           H  
ATOM   2451 HD22 LEU   160      56.523  57.216  75.596  1.00  0.00           H  
ATOM   2452 HD23 LEU   160      56.720  58.593  74.341  1.00  0.00           H  
ATOM   2453  N   PRO   161      58.598  58.154  69.954  1.00  0.00           N  
ATOM   2454  CA  PRO   161      59.433  58.851  68.966  1.00  0.00           C  
ATOM   2455  C   PRO   161      60.614  59.722  69.501  1.00  0.00           C  
ATOM   2456  O   PRO   161      61.324  60.287  68.710  1.00  0.00           O  
ATOM   2457  CB  PRO   161      58.499  59.607  68.109  1.00  0.00           C  
ATOM   2458  CG  PRO   161      57.292  59.951  69.009  1.00  0.00           C  
ATOM   2459  CD  PRO   161      57.278  58.701  69.858  1.00  0.00           C  
ATOM   2460  HA  PRO   161      59.870  58.104  68.304  1.00  0.00           H  
ATOM   2461  HB2 PRO   161      58.897  60.536  67.699  1.00  0.00           H  
ATOM   2462  HB3 PRO   161      58.103  58.878  67.402  1.00  0.00           H  
ATOM   2463  HG2 PRO   161      57.392  60.881  69.569  1.00  0.00           H  
ATOM   2464  HG3 PRO   161      56.358  59.969  68.446  1.00  0.00           H  
ATOM   2465  HD2 PRO   161      56.847  59.011  70.810  1.00  0.00           H  
ATOM   2466  HD3 PRO   161      56.596  57.978  69.409  1.00  0.00           H  
ATOM   2467  N   LYS   162      60.884  59.644  70.808  1.00  0.00           N  
ATOM   2468  CA  LYS   162      62.033  60.390  71.429  1.00  0.00           C  
ATOM   2469  C   LYS   162      63.226  59.472  71.411  1.00  0.00           C  
ATOM   2470  O   LYS   162      63.157  58.250  71.381  1.00  0.00           O  
ATOM   2471  CB  LYS   162      61.533  60.749  72.821  1.00  0.00           C  
ATOM   2472  CG  LYS   162      60.494  61.845  73.035  1.00  0.00           C  
ATOM   2473  CD  LYS   162      60.457  62.296  74.525  1.00  0.00           C  
ATOM   2474  CE  LYS   162      59.387  63.384  74.516  1.00  0.00           C  
ATOM   2475  NZ  LYS   162      59.226  64.006  75.835  1.00  0.00           N1+
ATOM   2476  H   LYS   162      60.297  59.028  71.352  1.00  0.00           H  
ATOM   2477  HA  LYS   162      62.322  61.276  70.862  1.00  0.00           H  
ATOM   2478  HB2 LYS   162      61.243  59.879  73.410  1.00  0.00           H  
ATOM   2479  HB3 LYS   162      62.410  61.176  73.307  1.00  0.00           H  
ATOM   2480  HG2 LYS   162      60.684  62.744  72.450  1.00  0.00           H  
ATOM   2481  HG3 LYS   162      59.500  61.427  72.873  1.00  0.00           H  
ATOM   2482  HD2 LYS   162      60.117  61.467  75.146  1.00  0.00           H  
ATOM   2483  HD3 LYS   162      61.421  62.736  74.781  1.00  0.00           H  
ATOM   2484  HE2 LYS   162      59.748  64.160  73.840  1.00  0.00           H  
ATOM   2485  HE3 LYS   162      58.427  63.034  74.136  1.00  0.00           H  
ATOM   2486  HZ1 LYS   162      58.727  63.356  76.425  1.00  0.00           H  
ATOM   2487  HZ2 LYS   162      60.110  64.260  76.252  1.00  0.00           H  
ATOM   2488  HZ3 LYS   162      58.614  64.803  75.729  1.00  0.00           H  
ATOM   2489  N   GLU   163      64.473  60.095  71.500  1.00  0.00           N  
ATOM   2490  CA  GLU   163      65.812  59.485  71.630  1.00  0.00           C  
ATOM   2491  C   GLU   163      65.997  58.564  72.871  1.00  0.00           C  
ATOM   2492  O   GLU   163      65.284  58.773  73.891  1.00  0.00           O  
ATOM   2493  CB  GLU   163      66.836  60.627  71.815  1.00  0.00           C  
ATOM   2494  CG  GLU   163      66.698  61.880  70.895  1.00  0.00           C  
ATOM   2495  CD  GLU   163      65.876  63.036  71.484  1.00  0.00           C  
ATOM   2496  OE1 GLU   163      66.461  64.131  71.691  1.00  0.00           O  
ATOM   2497  OE2 GLU   163      64.703  62.945  71.684  1.00  0.00           O1-
ATOM   2498  H   GLU   163      64.456  61.105  71.468  1.00  0.00           H  
ATOM   2499  HA  GLU   163      66.099  58.924  70.740  1.00  0.00           H  
ATOM   2500  HB2 GLU   163      66.764  61.024  72.827  1.00  0.00           H  
ATOM   2501  HB3 GLU   163      67.810  60.202  71.573  1.00  0.00           H  
ATOM   2502  HG2 GLU   163      67.696  62.318  70.861  1.00  0.00           H  
ATOM   2503  HG3 GLU   163      66.345  61.685  69.882  1.00  0.00           H  
ATOM   2504  N   ASP   164      66.932  57.616  72.791  1.00  0.00           N  
ATOM   2505  CA  ASP   164      67.098  56.695  73.948  1.00  0.00           C  
ATOM   2506  C   ASP   164      67.590  57.530  75.190  1.00  0.00           C  
ATOM   2507  O   ASP   164      67.404  57.203  76.376  1.00  0.00           O  
ATOM   2508  CB  ASP   164      67.989  55.520  73.633  1.00  0.00           C  
ATOM   2509  CG  ASP   164      67.494  54.485  72.578  1.00  0.00           C  
ATOM   2510  OD1 ASP   164      68.347  53.958  71.855  1.00  0.00           O  
ATOM   2511  OD2 ASP   164      66.252  54.218  72.517  1.00  0.00           O1-
ATOM   2512  H   ASP   164      67.240  57.384  71.857  1.00  0.00           H  
ATOM   2513  HA  ASP   164      66.122  56.441  74.361  1.00  0.00           H  
ATOM   2514  HB2 ASP   164      68.986  55.864  73.358  1.00  0.00           H  
ATOM   2515  HB3 ASP   164      68.192  54.940  74.533  1.00  0.00           H  
ATOM   2516  N   CYS   165      68.189  58.688  74.970  1.00  0.00           N  
ATOM   2517  CA  CYS   165      68.899  59.586  75.997  1.00  0.00           C  
ATOM   2518  C   CYS   165      67.959  60.495  76.755  1.00  0.00           C  
ATOM   2519  O   CYS   165      68.312  60.868  77.875  1.00  0.00           O  
ATOM   2520  CB  CYS   165      70.004  60.365  75.267  1.00  0.00           C  
ATOM   2521  SG  CYS   165      69.278  61.544  74.027  1.00  0.00           S  
ATOM   2522  H   CYS   165      68.397  58.882  74.001  1.00  0.00           H  
ATOM   2523  HA  CYS   165      69.256  58.953  76.809  1.00  0.00           H  
ATOM   2524  HB2 CYS   165      70.529  60.999  75.981  1.00  0.00           H  
ATOM   2525  HB3 CYS   165      70.680  59.589  74.907  1.00  0.00           H  
ATOM   2526  HG  CYS   165      68.656  62.293  74.942  1.00  0.00           H  
ATOM   2527  N   ARG   166      66.749  60.637  76.248  1.00  0.00           N  
ATOM   2528  CA  ARG   166      65.660  61.374  76.843  1.00  0.00           C  
ATOM   2529  C   ARG   166      65.185  60.868  78.205  1.00  0.00           C  
ATOM   2530  O   ARG   166      64.233  61.423  78.788  1.00  0.00           O  
ATOM   2531  CB  ARG   166      64.493  61.490  75.869  1.00  0.00           C  
ATOM   2532  CG  ARG   166      64.797  62.458  74.630  1.00  0.00           C  
ATOM   2533  CD  ARG   166      64.676  63.947  75.076  1.00  0.00           C  
ATOM   2534  NE  ARG   166      65.020  64.795  73.991  1.00  0.00           N  
ATOM   2535  CZ  ARG   166      64.953  66.086  73.961  1.00  0.00           C  
ATOM   2536  NH1 ARG   166      64.760  66.850  74.962  1.00  0.00           N1+
ATOM   2537  NH2 ARG   166      65.177  66.676  72.799  1.00  0.00           N  
ATOM   2538  H   ARG   166      66.508  60.198  75.371  1.00  0.00           H  
ATOM   2539  HA  ARG   166      66.054  62.370  77.049  1.00  0.00           H  
ATOM   2540  HB2 ARG   166      64.388  60.465  75.513  1.00  0.00           H  
ATOM   2541  HB3 ARG   166      63.590  61.890  76.330  1.00  0.00           H  
ATOM   2542  HG2 ARG   166      65.868  62.294  74.514  1.00  0.00           H  
ATOM   2543  HG3 ARG   166      64.096  62.273  73.816  1.00  0.00           H  
ATOM   2544  HD2 ARG   166      63.643  64.105  75.386  1.00  0.00           H  
ATOM   2545  HD3 ARG   166      65.356  64.161  75.901  1.00  0.00           H  
ATOM   2546  HE  ARG   166      65.432  64.389  73.163  1.00  0.00           H  
ATOM   2547 HH11 ARG   166      64.644  66.386  75.852  1.00  0.00           H  
ATOM   2548 HH12 ARG   166      64.681  67.855  74.903  1.00  0.00           H  
ATOM   2549 HH21 ARG   166      65.344  66.128  71.968  1.00  0.00           H  
ATOM   2550 HH22 ARG   166      64.809  67.613  72.724  1.00  0.00           H  
ATOM   2551  N   ASP   167      65.825  59.814  78.774  1.00  0.00           N  
ATOM   2552  CA  ASP   167      65.543  59.115  80.065  1.00  0.00           C  
ATOM   2553  C   ASP   167      66.809  58.422  80.641  1.00  0.00           C  
ATOM   2554  O   ASP   167      67.553  57.808  79.859  1.00  0.00           O  
ATOM   2555  CB  ASP   167      64.406  58.117  79.890  1.00  0.00           C  
ATOM   2556  CG  ASP   167      64.372  57.030  78.789  1.00  0.00           C  
ATOM   2557  OD1 ASP   167      63.337  56.855  78.200  1.00  0.00           O  
ATOM   2558  OD2 ASP   167      65.441  56.374  78.584  1.00  0.00           O1-
ATOM   2559  H   ASP   167      66.662  59.577  78.261  1.00  0.00           H  
ATOM   2560  HA  ASP   167      65.183  59.776  80.853  1.00  0.00           H  
ATOM   2561  HB2 ASP   167      64.214  57.542  80.796  1.00  0.00           H  
ATOM   2562  HB3 ASP   167      63.511  58.719  79.732  1.00  0.00           H  
ATOM   2563  N   GLU   168      66.947  58.326  81.930  1.00  0.00           N  
ATOM   2564  CA  GLU   168      67.980  57.460  82.581  1.00  0.00           C  
ATOM   2565  C   GLU   168      67.820  55.917  82.687  1.00  0.00           C  
ATOM   2566  O   GLU   168      68.772  55.285  83.225  1.00  0.00           O  
ATOM   2567  CB  GLU   168      68.403  58.128  83.940  1.00  0.00           C  
ATOM   2568  CG  GLU   168      67.569  57.912  85.231  1.00  0.00           C  
ATOM   2569  CD  GLU   168      66.149  58.593  85.115  1.00  0.00           C  
ATOM   2570  OE1 GLU   168      65.959  59.529  84.262  1.00  0.00           O  
ATOM   2571  OE2 GLU   168      65.182  58.238  85.867  1.00  0.00           O1-
ATOM   2572  H   GLU   168      66.284  58.843  82.489  1.00  0.00           H  
ATOM   2573  HA  GLU   168      68.847  57.456  81.920  1.00  0.00           H  
ATOM   2574  HB2 GLU   168      69.378  57.678  84.128  1.00  0.00           H  
ATOM   2575  HB3 GLU   168      68.629  59.174  83.735  1.00  0.00           H  
ATOM   2576  HG2 GLU   168      67.526  56.865  85.532  1.00  0.00           H  
ATOM   2577  HG3 GLU   168      67.993  58.462  86.071  1.00  0.00           H  
ATOM   2578  N   LYS   169      66.791  55.324  82.089  1.00  0.00           N  
ATOM   2579  CA  LYS   169      66.466  53.890  82.110  1.00  0.00           C  
ATOM   2580  C   LYS   169      66.915  53.202  80.789  1.00  0.00           C  
ATOM   2581  O   LYS   169      67.289  53.860  79.846  1.00  0.00           O  
ATOM   2582  CB  LYS   169      64.952  53.603  82.388  1.00  0.00           C  
ATOM   2583  CG  LYS   169      64.297  54.176  83.668  1.00  0.00           C  
ATOM   2584  CD  LYS   169      62.824  53.750  83.646  1.00  0.00           C  
ATOM   2585  CE  LYS   169      62.055  54.394  84.805  1.00  0.00           C  
ATOM   2586  NZ  LYS   169      62.527  53.777  86.125  1.00  0.00           N1+
ATOM   2587  H   LYS   169      66.240  55.947  81.515  1.00  0.00           H  
ATOM   2588  HA  LYS   169      67.096  53.404  82.855  1.00  0.00           H  
ATOM   2589  HB2 LYS   169      64.342  53.708  81.491  1.00  0.00           H  
ATOM   2590  HB3 LYS   169      64.856  52.526  82.523  1.00  0.00           H  
ATOM   2591  HG2 LYS   169      64.897  53.891  84.533  1.00  0.00           H  
ATOM   2592  HG3 LYS   169      64.287  55.265  83.616  1.00  0.00           H  
ATOM   2593  HD2 LYS   169      62.455  54.109  82.686  1.00  0.00           H  
ATOM   2594  HD3 LYS   169      62.795  52.661  83.682  1.00  0.00           H  
ATOM   2595  HE2 LYS   169      62.211  55.466  84.924  1.00  0.00           H  
ATOM   2596  HE3 LYS   169      60.987  54.189  84.735  1.00  0.00           H  
ATOM   2597  HZ1 LYS   169      61.836  54.045  86.811  1.00  0.00           H  
ATOM   2598  HZ2 LYS   169      62.539  52.768  86.100  1.00  0.00           H  
ATOM   2599  HZ3 LYS   169      63.454  54.151  86.270  1.00  0.00           H  
ATOM   2600  N   VAL   170      66.742  51.921  80.889  1.00  0.00           N  
ATOM   2601  CA  VAL   170      67.084  50.993  79.839  1.00  0.00           C  
ATOM   2602  C   VAL   170      66.287  49.667  79.761  1.00  0.00           C  
ATOM   2603  O   VAL   170      65.675  49.208  80.740  1.00  0.00           O  
ATOM   2604  CB  VAL   170      68.649  50.696  79.940  1.00  0.00           C  
ATOM   2605  CG1 VAL   170      69.084  49.924  81.112  1.00  0.00           C  
ATOM   2606  CG2 VAL   170      69.123  49.953  78.716  1.00  0.00           C  
ATOM   2607  H   VAL   170      66.198  51.594  81.674  1.00  0.00           H  
ATOM   2608  HA  VAL   170      67.027  51.489  78.870  1.00  0.00           H  
ATOM   2609  HB  VAL   170      69.113  51.682  79.969  1.00  0.00           H  
ATOM   2610 HG11 VAL   170      70.141  49.713  80.948  1.00  0.00           H  
ATOM   2611 HG12 VAL   170      68.883  50.606  81.937  1.00  0.00           H  
ATOM   2612 HG13 VAL   170      68.450  49.049  81.251  1.00  0.00           H  
ATOM   2613 HG21 VAL   170      68.799  50.439  77.796  1.00  0.00           H  
ATOM   2614 HG22 VAL   170      70.195  50.129  78.632  1.00  0.00           H  
ATOM   2615 HG23 VAL   170      68.912  48.887  78.802  1.00  0.00           H  
ATOM   2616  N   TYR   171      66.151  49.152  78.512  1.00  0.00           N  
ATOM   2617  CA  TYR   171      65.132  48.078  78.321  1.00  0.00           C  
ATOM   2618  C   TYR   171      65.637  47.001  77.314  1.00  0.00           C  
ATOM   2619  O   TYR   171      64.880  46.145  76.908  1.00  0.00           O  
ATOM   2620  CB  TYR   171      63.903  48.646  77.680  1.00  0.00           C  
ATOM   2621  CG  TYR   171      63.138  49.716  78.424  1.00  0.00           C  
ATOM   2622  CD1 TYR   171      63.395  51.108  78.006  1.00  0.00           C  
ATOM   2623  CD2 TYR   171      62.215  49.461  79.506  1.00  0.00           C  
ATOM   2624  CE1 TYR   171      62.735  52.143  78.715  1.00  0.00           C  
ATOM   2625  CE2 TYR   171      61.682  50.544  80.217  1.00  0.00           C  
ATOM   2626  CZ  TYR   171      61.877  51.863  79.825  1.00  0.00           C  
ATOM   2627  OH  TYR   171      61.243  52.963  80.399  1.00  0.00           O  
ATOM   2628  H   TYR   171      66.577  49.656  77.748  1.00  0.00           H  
ATOM   2629  HA  TYR   171      64.972  47.492  79.226  1.00  0.00           H  
ATOM   2630  HB2 TYR   171      64.241  49.053  76.726  1.00  0.00           H  
ATOM   2631  HB3 TYR   171      63.154  47.936  77.329  1.00  0.00           H  
ATOM   2632  HD1 TYR   171      64.053  51.352  77.185  1.00  0.00           H  
ATOM   2633  HD2 TYR   171      62.023  48.466  79.879  1.00  0.00           H  
ATOM   2634  HE1 TYR   171      62.869  53.137  78.313  1.00  0.00           H  
ATOM   2635  HE2 TYR   171      61.011  50.449  81.058  1.00  0.00           H  
ATOM   2636  HH  TYR   171      61.362  53.802  79.947  1.00  0.00           H  
ATOM   2637  N   SER   172      66.846  47.096  76.843  1.00  0.00           N  
ATOM   2638  CA  SER   172      67.304  46.180  75.751  1.00  0.00           C  
ATOM   2639  C   SER   172      68.845  46.092  75.753  1.00  0.00           C  
ATOM   2640  O   SER   172      69.608  47.084  75.897  1.00  0.00           O  
ATOM   2641  CB  SER   172      66.720  46.664  74.370  1.00  0.00           C  
ATOM   2642  OG  SER   172      67.507  46.299  73.271  1.00  0.00           O  
ATOM   2643  H   SER   172      67.418  47.866  77.158  1.00  0.00           H  
ATOM   2644  HA  SER   172      66.870  45.192  75.903  1.00  0.00           H  
ATOM   2645  HB2 SER   172      65.783  46.157  74.140  1.00  0.00           H  
ATOM   2646  HB3 SER   172      66.464  47.710  74.198  1.00  0.00           H  
ATOM   2647  HG  SER   172      67.292  46.923  72.574  1.00  0.00           H  
ATOM   2648  N   LYS   173      69.338  44.919  75.325  1.00  0.00           N  
ATOM   2649  CA  LYS   173      70.735  44.557  75.046  1.00  0.00           C  
ATOM   2650  C   LYS   173      71.159  45.467  73.842  1.00  0.00           C  
ATOM   2651  O   LYS   173      72.330  45.860  73.739  1.00  0.00           O  
ATOM   2652  CB  LYS   173      70.829  43.034  74.735  1.00  0.00           C  
ATOM   2653  CG  LYS   173      72.298  42.662  74.318  1.00  0.00           C  
ATOM   2654  CD  LYS   173      72.442  41.153  74.055  1.00  0.00           C  
ATOM   2655  CE  LYS   173      73.843  40.618  73.739  1.00  0.00           C  
ATOM   2656  NZ  LYS   173      74.554  41.414  72.704  1.00  0.00           N1+
ATOM   2657  H   LYS   173      68.796  44.069  75.391  1.00  0.00           H  
ATOM   2658  HA  LYS   173      71.436  44.844  75.829  1.00  0.00           H  
ATOM   2659  HB2 LYS   173      70.591  42.620  75.714  1.00  0.00           H  
ATOM   2660  HB3 LYS   173      70.133  42.802  73.928  1.00  0.00           H  
ATOM   2661  HG2 LYS   173      72.555  43.288  73.463  1.00  0.00           H  
ATOM   2662  HG3 LYS   173      72.975  42.939  75.126  1.00  0.00           H  
ATOM   2663  HD2 LYS   173      72.029  40.528  74.847  1.00  0.00           H  
ATOM   2664  HD3 LYS   173      71.776  41.019  73.204  1.00  0.00           H  
ATOM   2665  HE2 LYS   173      74.483  40.533  74.618  1.00  0.00           H  
ATOM   2666  HE3 LYS   173      73.681  39.565  73.509  1.00  0.00           H  
ATOM   2667  HZ1 LYS   173      75.152  42.136  73.079  1.00  0.00           H  
ATOM   2668  HZ2 LYS   173      75.079  40.750  72.153  1.00  0.00           H  
ATOM   2669  HZ3 LYS   173      73.850  41.742  72.058  1.00  0.00           H  
ATOM   2670  N   GLU   174      70.266  45.641  72.850  1.00  0.00           N  
ATOM   2671  CA  GLU   174      70.654  46.424  71.650  1.00  0.00           C  
ATOM   2672  C   GLU   174      70.827  47.896  71.947  1.00  0.00           C  
ATOM   2673  O   GLU   174      71.525  48.664  71.240  1.00  0.00           O  
ATOM   2674  CB  GLU   174      69.673  46.132  70.470  1.00  0.00           C  
ATOM   2675  CG  GLU   174      70.337  46.145  69.107  1.00  0.00           C  
ATOM   2676  CD  GLU   174      71.424  45.075  68.912  1.00  0.00           C  
ATOM   2677  OE1 GLU   174      71.123  43.920  69.309  1.00  0.00           O  
ATOM   2678  OE2 GLU   174      72.501  45.464  68.446  1.00  0.00           O1-
ATOM   2679  H   GLU   174      69.386  45.146  72.864  1.00  0.00           H  
ATOM   2680  HA  GLU   174      71.632  46.054  71.343  1.00  0.00           H  
ATOM   2681  HB2 GLU   174      68.954  45.346  70.703  1.00  0.00           H  
ATOM   2682  HB3 GLU   174      68.948  46.944  70.523  1.00  0.00           H  
ATOM   2683  HG2 GLU   174      69.602  45.918  68.335  1.00  0.00           H  
ATOM   2684  HG3 GLU   174      70.611  47.169  68.850  1.00  0.00           H  
ATOM   2685  N   ASP   175      70.191  48.480  73.043  1.00  0.00           N  
ATOM   2686  CA  ASP   175      70.497  49.897  73.492  1.00  0.00           C  
ATOM   2687  C   ASP   175      71.718  49.859  74.378  1.00  0.00           C  
ATOM   2688  O   ASP   175      72.621  50.679  74.253  1.00  0.00           O  
ATOM   2689  CB  ASP   175      69.232  50.361  74.232  1.00  0.00           C  
ATOM   2690  CG  ASP   175      69.314  51.948  74.501  1.00  0.00           C  
ATOM   2691  OD1 ASP   175      70.083  52.663  73.783  1.00  0.00           O  
ATOM   2692  OD2 ASP   175      68.584  52.432  75.350  1.00  0.00           O1-
ATOM   2693  H   ASP   175      69.415  47.993  73.467  1.00  0.00           H  
ATOM   2694  HA  ASP   175      70.695  50.533  72.629  1.00  0.00           H  
ATOM   2695  HB2 ASP   175      68.372  50.259  73.570  1.00  0.00           H  
ATOM   2696  HB3 ASP   175      69.112  49.844  75.183  1.00  0.00           H  
ATOM   2697  N   LEU   176      71.781  48.812  75.238  1.00  0.00           N  
ATOM   2698  CA  LEU   176      72.912  48.686  76.210  1.00  0.00           C  
ATOM   2699  C   LEU   176      74.291  48.653  75.541  1.00  0.00           C  
ATOM   2700  O   LEU   176      75.305  48.975  76.175  1.00  0.00           O  
ATOM   2701  CB  LEU   176      72.700  47.313  76.936  1.00  0.00           C  
ATOM   2702  CG  LEU   176      73.652  47.113  78.133  1.00  0.00           C  
ATOM   2703  CD1 LEU   176      73.052  47.918  79.300  1.00  0.00           C  
ATOM   2704  CD2 LEU   176      73.733  45.622  78.410  1.00  0.00           C  
ATOM   2705  H   LEU   176      70.941  48.261  75.341  1.00  0.00           H  
ATOM   2706  HA  LEU   176      72.817  49.561  76.852  1.00  0.00           H  
ATOM   2707  HB2 LEU   176      71.649  47.325  77.226  1.00  0.00           H  
ATOM   2708  HB3 LEU   176      72.821  46.572  76.145  1.00  0.00           H  
ATOM   2709  HG  LEU   176      74.681  47.456  78.031  1.00  0.00           H  
ATOM   2710 HD11 LEU   176      72.115  47.493  79.660  1.00  0.00           H  
ATOM   2711 HD12 LEU   176      73.771  47.763  80.105  1.00  0.00           H  
ATOM   2712 HD13 LEU   176      72.971  48.970  79.024  1.00  0.00           H  
ATOM   2713 HD21 LEU   176      72.760  45.287  78.771  1.00  0.00           H  
ATOM   2714 HD22 LEU   176      74.001  45.046  77.524  1.00  0.00           H  
ATOM   2715 HD23 LEU   176      74.461  45.438  79.200  1.00  0.00           H  
ATOM   2716  N   LYS   177      74.317  48.499  74.235  1.00  0.00           N  
ATOM   2717  CA  LYS   177      75.472  48.523  73.373  1.00  0.00           C  
ATOM   2718  C   LYS   177      76.054  49.986  73.105  1.00  0.00           C  
ATOM   2719  O   LYS   177      77.164  50.141  72.670  1.00  0.00           O  
ATOM   2720  CB  LYS   177      75.299  47.705  72.101  1.00  0.00           C  
ATOM   2721  CG  LYS   177      75.334  46.201  72.331  1.00  0.00           C  
ATOM   2722  CD  LYS   177      74.785  45.481  71.097  1.00  0.00           C  
ATOM   2723  CE  LYS   177      75.623  45.779  69.829  1.00  0.00           C  
ATOM   2724  NZ  LYS   177      75.451  44.776  68.735  1.00  0.00           N1+
ATOM   2725  H   LYS   177      73.523  48.242  73.665  1.00  0.00           H  
ATOM   2726  HA  LYS   177      76.264  48.010  73.918  1.00  0.00           H  
ATOM   2727  HB2 LYS   177      74.297  47.877  71.708  1.00  0.00           H  
ATOM   2728  HB3 LYS   177      76.093  47.924  71.386  1.00  0.00           H  
ATOM   2729  HG2 LYS   177      76.381  45.984  72.545  1.00  0.00           H  
ATOM   2730  HG3 LYS   177      74.704  45.947  73.184  1.00  0.00           H  
ATOM   2731  HD2 LYS   177      74.736  44.405  71.266  1.00  0.00           H  
ATOM   2732  HD3 LYS   177      73.766  45.859  71.013  1.00  0.00           H  
ATOM   2733  HE2 LYS   177      75.432  46.752  69.377  1.00  0.00           H  
ATOM   2734  HE3 LYS   177      76.677  45.764  70.104  1.00  0.00           H  
ATOM   2735  HZ1 LYS   177      75.750  43.831  68.929  1.00  0.00           H  
ATOM   2736  HZ2 LYS   177      74.481  44.716  68.462  1.00  0.00           H  
ATOM   2737  HZ3 LYS   177      75.859  45.141  67.887  1.00  0.00           H  
ATOM   2738  N   ASP   178      75.275  51.032  73.418  1.00  0.00           N  
ATOM   2739  CA  ASP   178      75.616  52.489  73.374  1.00  0.00           C  
ATOM   2740  C   ASP   178      76.221  53.037  74.698  1.00  0.00           C  
ATOM   2741  O   ASP   178      76.792  54.141  74.706  1.00  0.00           O  
ATOM   2742  CB  ASP   178      74.444  53.334  72.885  1.00  0.00           C  
ATOM   2743  CG  ASP   178      73.946  52.937  71.588  1.00  0.00           C  
ATOM   2744  OD1 ASP   178      72.856  53.331  71.245  1.00  0.00           O  
ATOM   2745  OD2 ASP   178      74.544  52.169  70.765  1.00  0.00           O1-
ATOM   2746  H   ASP   178      74.375  50.835  73.832  1.00  0.00           H  
ATOM   2747  HA  ASP   178      76.354  52.628  72.583  1.00  0.00           H  
ATOM   2748  HB2 ASP   178      73.719  53.252  73.694  1.00  0.00           H  
ATOM   2749  HB3 ASP   178      74.790  54.368  72.912  1.00  0.00           H  
ATOM   2750  N   MET   179      75.995  52.309  75.807  1.00  0.00           N  
ATOM   2751  CA  MET   179      76.395  52.683  77.207  1.00  0.00           C  
ATOM   2752  C   MET   179      77.773  52.238  77.581  1.00  0.00           C  
ATOM   2753  O   MET   179      78.177  51.118  77.262  1.00  0.00           O  
ATOM   2754  CB  MET   179      75.344  52.090  78.129  1.00  0.00           C  
ATOM   2755  CG  MET   179      73.997  52.873  78.030  1.00  0.00           C  
ATOM   2756  SD  MET   179      72.620  52.067  78.726  1.00  0.00           S  
ATOM   2757  CE  MET   179      72.718  52.254  80.553  1.00  0.00           C  
ATOM   2758  H   MET   179      75.640  51.370  75.695  1.00  0.00           H  
ATOM   2759  HA  MET   179      76.351  53.764  77.345  1.00  0.00           H  
ATOM   2760  HB2 MET   179      75.307  51.059  77.778  1.00  0.00           H  
ATOM   2761  HB3 MET   179      75.675  52.192  79.162  1.00  0.00           H  
ATOM   2762  HG2 MET   179      74.102  53.884  78.424  1.00  0.00           H  
ATOM   2763  HG3 MET   179      73.879  52.912  76.947  1.00  0.00           H  
ATOM   2764  HE1 MET   179      71.823  51.766  80.941  1.00  0.00           H  
ATOM   2765  HE2 MET   179      73.610  51.707  80.856  1.00  0.00           H  
ATOM   2766  HE3 MET   179      72.859  53.287  80.869  1.00  0.00           H  
ATOM   2767  N   SER   180      78.619  53.087  78.157  1.00  0.00           N  
ATOM   2768  CA  SER   180      80.005  52.749  78.746  1.00  0.00           C  
ATOM   2769  C   SER   180      79.744  52.019  80.128  1.00  0.00           C  
ATOM   2770  O   SER   180      78.696  52.090  80.724  1.00  0.00           O  
ATOM   2771  CB  SER   180      80.737  53.955  79.018  1.00  0.00           C  
ATOM   2772  OG  SER   180      80.713  54.765  77.859  1.00  0.00           O  
ATOM   2773  H   SER   180      78.297  53.986  78.486  1.00  0.00           H  
ATOM   2774  HA  SER   180      80.607  52.125  78.086  1.00  0.00           H  
ATOM   2775  HB2 SER   180      80.304  54.594  79.787  1.00  0.00           H  
ATOM   2776  HB3 SER   180      81.797  53.759  79.184  1.00  0.00           H  
ATOM   2777  HG  SER   180      81.580  54.645  77.464  1.00  0.00           H  
ATOM   2778  N   GLN   181      80.718  51.272  80.555  1.00  0.00           N  
ATOM   2779  CA  GLN   181      80.712  50.394  81.741  1.00  0.00           C  
ATOM   2780  C   GLN   181      81.867  50.758  82.710  1.00  0.00           C  
ATOM   2781  O   GLN   181      82.755  51.601  82.448  1.00  0.00           O  
ATOM   2782  CB  GLN   181      80.802  48.900  81.266  1.00  0.00           C  
ATOM   2783  CG  GLN   181      82.166  48.330  80.923  1.00  0.00           C  
ATOM   2784  CD  GLN   181      82.806  48.820  79.544  1.00  0.00           C  
ATOM   2785  NE2 GLN   181      84.020  48.505  79.227  1.00  0.00           N  
ATOM   2786  OE1 GLN   181      82.256  49.585  78.825  1.00  0.00           O  
ATOM   2787  H   GLN   181      81.548  51.375  79.989  1.00  0.00           H  
ATOM   2788  HA  GLN   181      79.827  50.539  82.361  1.00  0.00           H  
ATOM   2789  HB2 GLN   181      80.404  48.286  82.074  1.00  0.00           H  
ATOM   2790  HB3 GLN   181      80.123  48.803  80.419  1.00  0.00           H  
ATOM   2791  HG2 GLN   181      82.912  48.290  81.716  1.00  0.00           H  
ATOM   2792  HG3 GLN   181      82.106  47.276  80.652  1.00  0.00           H  
ATOM   2793 HE21 GLN   181      84.325  48.821  78.317  1.00  0.00           H  
ATOM   2794 HE22 GLN   181      84.541  47.747  79.643  1.00  0.00           H  
ATOM   2795  N   MET   182      81.794  50.191  83.906  1.00  0.00           N  
ATOM   2796  CA  MET   182      82.520  50.425  85.115  1.00  0.00           C  
ATOM   2797  C   MET   182      82.499  49.210  86.016  1.00  0.00           C  
ATOM   2798  O   MET   182      81.621  48.376  85.813  1.00  0.00           O  
ATOM   2799  CB  MET   182      82.117  51.628  85.917  1.00  0.00           C  
ATOM   2800  CG  MET   182      80.653  51.582  86.537  1.00  0.00           C  
ATOM   2801  SD  MET   182      80.007  53.087  87.334  1.00  0.00           S  
ATOM   2802  CE  MET   182      79.654  54.211  86.076  1.00  0.00           C  
ATOM   2803  H   MET   182      81.132  49.444  84.058  1.00  0.00           H  
ATOM   2804  HA  MET   182      83.553  50.633  84.834  1.00  0.00           H  
ATOM   2805  HB2 MET   182      82.912  51.826  86.636  1.00  0.00           H  
ATOM   2806  HB3 MET   182      82.126  52.391  85.139  1.00  0.00           H  
ATOM   2807  HG2 MET   182      79.990  51.169  85.777  1.00  0.00           H  
ATOM   2808  HG3 MET   182      80.661  50.939  87.417  1.00  0.00           H  
ATOM   2809  HE1 MET   182      78.876  53.697  85.511  1.00  0.00           H  
ATOM   2810  HE2 MET   182      79.221  55.165  86.378  1.00  0.00           H  
ATOM   2811  HE3 MET   182      80.462  54.308  85.351  1.00  0.00           H  
ATOM   2812  N   ILE   183      83.398  49.143  87.016  1.00  0.00           N  
ATOM   2813  CA  ILE   183      83.374  47.971  87.887  1.00  0.00           C  
ATOM   2814  C   ILE   183      83.628  48.513  89.231  1.00  0.00           C  
ATOM   2815  O   ILE   183      84.670  49.173  89.441  1.00  0.00           O  
ATOM   2816  CB  ILE   183      84.339  46.798  87.519  1.00  0.00           C  
ATOM   2817  CG1 ILE   183      84.442  46.423  86.014  1.00  0.00           C  
ATOM   2818  CG2 ILE   183      84.157  45.536  88.269  1.00  0.00           C  
ATOM   2819  CD1 ILE   183      85.689  45.637  85.540  1.00  0.00           C  
ATOM   2820  H   ILE   183      84.151  49.816  87.053  1.00  0.00           H  
ATOM   2821  HA  ILE   183      82.362  47.567  87.864  1.00  0.00           H  
ATOM   2822  HB  ILE   183      85.270  47.285  87.808  1.00  0.00           H  
ATOM   2823 HG12 ILE   183      83.507  45.873  85.901  1.00  0.00           H  
ATOM   2824 HG13 ILE   183      84.364  47.304  85.376  1.00  0.00           H  
ATOM   2825 HG21 ILE   183      84.903  44.782  88.018  1.00  0.00           H  
ATOM   2826 HG22 ILE   183      84.100  45.702  89.345  1.00  0.00           H  
ATOM   2827 HG23 ILE   183      83.212  45.096  87.953  1.00  0.00           H  
ATOM   2828 HD11 ILE   183      85.866  44.675  86.021  1.00  0.00           H  
ATOM   2829 HD12 ILE   183      85.411  45.380  84.518  1.00  0.00           H  
ATOM   2830 HD13 ILE   183      86.592  46.243  85.602  1.00  0.00           H  
ATOM   2831  N   LEU   184      82.836  48.035  90.223  1.00  0.00           N  
ATOM   2832  CA  LEU   184      83.223  47.916  91.657  1.00  0.00           C  
ATOM   2833  C   LEU   184      83.967  46.620  92.000  1.00  0.00           C  
ATOM   2834  O   LEU   184      83.353  45.601  92.008  1.00  0.00           O  
ATOM   2835  CB  LEU   184      81.965  48.038  92.450  1.00  0.00           C  
ATOM   2836  CG  LEU   184      82.107  48.194  93.927  1.00  0.00           C  
ATOM   2837  CD1 LEU   184      83.120  49.208  94.379  1.00  0.00           C  
ATOM   2838  CD2 LEU   184      80.625  48.537  94.432  1.00  0.00           C  
ATOM   2839  H   LEU   184      82.031  47.560  89.840  1.00  0.00           H  
ATOM   2840  HA  LEU   184      83.798  48.799  91.934  1.00  0.00           H  
ATOM   2841  HB2 LEU   184      81.326  48.877  92.174  1.00  0.00           H  
ATOM   2842  HB3 LEU   184      81.375  47.137  92.285  1.00  0.00           H  
ATOM   2843  HG  LEU   184      82.370  47.191  94.263  1.00  0.00           H  
ATOM   2844 HD11 LEU   184      84.123  48.821  94.198  1.00  0.00           H  
ATOM   2845 HD12 LEU   184      83.040  50.030  93.668  1.00  0.00           H  
ATOM   2846 HD13 LEU   184      82.992  49.481  95.426  1.00  0.00           H  
ATOM   2847 HD21 LEU   184      79.879  47.986  93.859  1.00  0.00           H  
ATOM   2848 HD22 LEU   184      80.497  48.335  95.496  1.00  0.00           H  
ATOM   2849 HD23 LEU   184      80.557  49.621  94.338  1.00  0.00           H  
ATOM   2850  N   ARG   185      85.224  46.685  92.432  1.00  0.00           N  
ATOM   2851  CA  ARG   185      85.987  45.576  93.042  1.00  0.00           C  
ATOM   2852  C   ARG   185      86.135  45.798  94.581  1.00  0.00           C  
ATOM   2853  O   ARG   185      86.366  46.940  95.045  1.00  0.00           O  
ATOM   2854  CB  ARG   185      87.353  45.466  92.441  1.00  0.00           C  
ATOM   2855  CG  ARG   185      87.355  44.703  91.105  1.00  0.00           C  
ATOM   2856  CD  ARG   185      88.114  45.654  90.093  1.00  0.00           C  
ATOM   2857  NE  ARG   185      88.255  44.998  88.756  1.00  0.00           N  
ATOM   2858  CZ  ARG   185      88.813  45.516  87.669  1.00  0.00           C  
ATOM   2859  NH1 ARG   185      89.093  46.760  87.568  1.00  0.00           N1+
ATOM   2860  NH2 ARG   185      89.205  44.741  86.680  1.00  0.00           N  
ATOM   2861  H   ARG   185      85.762  47.517  92.235  1.00  0.00           H  
ATOM   2862  HA  ARG   185      85.394  44.663  92.984  1.00  0.00           H  
ATOM   2863  HB2 ARG   185      87.602  46.516  92.288  1.00  0.00           H  
ATOM   2864  HB3 ARG   185      88.144  45.193  93.140  1.00  0.00           H  
ATOM   2865  HG2 ARG   185      87.907  43.782  91.295  1.00  0.00           H  
ATOM   2866  HG3 ARG   185      86.403  44.600  90.584  1.00  0.00           H  
ATOM   2867  HD2 ARG   185      87.561  46.593  90.050  1.00  0.00           H  
ATOM   2868  HD3 ARG   185      89.115  45.696  90.522  1.00  0.00           H  
ATOM   2869  HE  ARG   185      87.968  44.031  88.706  1.00  0.00           H  
ATOM   2870 HH11 ARG   185      88.942  47.391  88.343  1.00  0.00           H  
ATOM   2871 HH12 ARG   185      89.586  47.055  86.738  1.00  0.00           H  
ATOM   2872 HH21 ARG   185      89.027  43.747  86.682  1.00  0.00           H  
ATOM   2873 HH22 ARG   185      89.467  45.166  85.802  1.00  0.00           H  
ATOM   2874  N   THR   186      85.980  44.723  95.293  1.00  0.00           N  
ATOM   2875  CA  THR   186      86.037  44.796  96.727  1.00  0.00           C  
ATOM   2876  C   THR   186      86.640  43.491  97.259  1.00  0.00           C  
ATOM   2877  O   THR   186      86.526  42.364  96.709  1.00  0.00           O  
ATOM   2878  CB  THR   186      84.665  44.981  97.443  1.00  0.00           C  
ATOM   2879  CG2 THR   186      83.883  46.189  96.922  1.00  0.00           C  
ATOM   2880  OG1 THR   186      83.712  43.890  97.435  1.00  0.00           O  
ATOM   2881  H   THR   186      85.823  43.811  94.889  1.00  0.00           H  
ATOM   2882  HA  THR   186      86.763  45.570  96.974  1.00  0.00           H  
ATOM   2883  HB  THR   186      84.912  45.193  98.483  1.00  0.00           H  
ATOM   2884  HG1 THR   186      84.078  43.283  98.083  1.00  0.00           H  
ATOM   2885 HG21 THR   186      83.101  46.290  97.674  1.00  0.00           H  
ATOM   2886 HG22 THR   186      84.501  47.082  97.007  1.00  0.00           H  
ATOM   2887 HG23 THR   186      83.544  46.038  95.897  1.00  0.00           H  
ATOM   2888  N   LYS   187      87.377  43.606  98.392  1.00  0.00           N  
ATOM   2889  CA  LYS   187      87.869  42.428  99.205  1.00  0.00           C  
ATOM   2890  C   LYS   187      87.491  42.528 100.632  1.00  0.00           C  
ATOM   2891  O   LYS   187      87.722  43.559 101.248  1.00  0.00           O  
ATOM   2892  CB  LYS   187      89.373  42.297  99.131  1.00  0.00           C  
ATOM   2893  CG  LYS   187      89.892  42.084  97.664  1.00  0.00           C  
ATOM   2894  CD  LYS   187      91.365  42.362  97.508  1.00  0.00           C  
ATOM   2895  CE  LYS   187      91.951  42.222  96.104  1.00  0.00           C  
ATOM   2896  NZ  LYS   187      91.808  43.409  95.218  1.00  0.00           N1+
ATOM   2897  H   LYS   187      87.542  44.513  98.806  1.00  0.00           H  
ATOM   2898  HA  LYS   187      87.447  41.530  98.755  1.00  0.00           H  
ATOM   2899  HB2 LYS   187      89.748  43.256  99.489  1.00  0.00           H  
ATOM   2900  HB3 LYS   187      89.734  41.464  99.734  1.00  0.00           H  
ATOM   2901  HG2 LYS   187      89.801  41.020  97.449  1.00  0.00           H  
ATOM   2902  HG3 LYS   187      89.346  42.757  97.004  1.00  0.00           H  
ATOM   2903  HD2 LYS   187      91.593  43.356  97.893  1.00  0.00           H  
ATOM   2904  HD3 LYS   187      91.879  41.720  98.224  1.00  0.00           H  
ATOM   2905  HE2 LYS   187      93.026  42.113  96.243  1.00  0.00           H  
ATOM   2906  HE3 LYS   187      91.499  41.361  95.612  1.00  0.00           H  
ATOM   2907  HZ1 LYS   187      90.865  43.771  95.197  1.00  0.00           H  
ATOM   2908  HZ2 LYS   187      92.371  44.127  95.651  1.00  0.00           H  
ATOM   2909  HZ3 LYS   187      92.188  43.298  94.289  1.00  0.00           H  
ATOM   2910  N   GLY   188      86.994  41.391 101.189  1.00  0.00           N  
ATOM   2911  CA  GLY   188      86.775  41.296 102.678  1.00  0.00           C  
ATOM   2912  C   GLY   188      86.179  39.944 103.138  1.00  0.00           C  
ATOM   2913  O   GLY   188      85.747  39.122 102.253  1.00  0.00           O  
ATOM   2914  H   GLY   188      86.445  40.820 100.562  1.00  0.00           H  
ATOM   2915  HA2 GLY   188      87.643  41.595 103.265  1.00  0.00           H  
ATOM   2916  HA3 GLY   188      85.941  41.975 102.857  1.00  0.00           H  
ATOM   2917  N   PRO   189      85.921  39.829 104.482  1.00  0.00           N  
ATOM   2918  CA  PRO   189      85.467  38.605 105.086  1.00  0.00           C  
ATOM   2919  C   PRO   189      83.996  38.319 104.649  1.00  0.00           C  
ATOM   2920  O   PRO   189      83.286  39.220 104.184  1.00  0.00           O  
ATOM   2921  CB  PRO   189      85.626  38.789 106.611  1.00  0.00           C  
ATOM   2922  CG  PRO   189      85.743  40.325 106.805  1.00  0.00           C  
ATOM   2923  CD  PRO   189      86.464  40.669 105.500  1.00  0.00           C  
ATOM   2924  HA  PRO   189      86.083  37.739 104.843  1.00  0.00           H  
ATOM   2925  HB2 PRO   189      84.888  38.331 107.270  1.00  0.00           H  
ATOM   2926  HB3 PRO   189      86.460  38.174 106.948  1.00  0.00           H  
ATOM   2927  HG2 PRO   189      84.799  40.870 106.796  1.00  0.00           H  
ATOM   2928  HG3 PRO   189      86.331  40.661 107.659  1.00  0.00           H  
ATOM   2929  HD2 PRO   189      86.231  41.719 105.327  1.00  0.00           H  
ATOM   2930  HD3 PRO   189      87.517  40.431 105.653  1.00  0.00           H  
ATOM   2931  N   ASP   190      83.500  37.052 104.865  1.00  0.00           N  
ATOM   2932  CA  ASP   190      82.101  36.732 104.518  1.00  0.00           C  
ATOM   2933  C   ASP   190      80.956  37.670 104.948  1.00  0.00           C  
ATOM   2934  O   ASP   190      79.860  37.648 104.382  1.00  0.00           O  
ATOM   2935  CB  ASP   190      81.778  35.222 104.917  1.00  0.00           C  
ATOM   2936  CG  ASP   190      81.545  34.920 106.404  1.00  0.00           C  
ATOM   2937  OD1 ASP   190      81.750  35.735 107.352  1.00  0.00           O  
ATOM   2938  OD2 ASP   190      81.127  33.762 106.766  1.00  0.00           O1-
ATOM   2939  H   ASP   190      84.211  36.382 105.121  1.00  0.00           H  
ATOM   2940  HA  ASP   190      81.941  36.769 103.440  1.00  0.00           H  
ATOM   2941  HB2 ASP   190      80.811  34.963 104.485  1.00  0.00           H  
ATOM   2942  HB3 ASP   190      82.546  34.563 104.513  1.00  0.00           H  
ATOM   2943  N   ARG   191      81.143  38.505 106.013  1.00  0.00           N  
ATOM   2944  CA  ARG   191      80.132  39.551 106.441  1.00  0.00           C  
ATOM   2945  C   ARG   191      80.873  40.770 106.820  1.00  0.00           C  
ATOM   2946  O   ARG   191      82.099  40.714 107.194  1.00  0.00           O  
ATOM   2947  CB  ARG   191      79.354  38.924 107.591  1.00  0.00           C  
ATOM   2948  CG  ARG   191      80.080  38.714 108.972  1.00  0.00           C  
ATOM   2949  CD  ARG   191      79.451  37.656 109.828  1.00  0.00           C  
ATOM   2950  NE  ARG   191      79.722  36.307 109.384  1.00  0.00           N  
ATOM   2951  CZ  ARG   191      79.522  35.175 109.911  1.00  0.00           C  
ATOM   2952  NH1 ARG   191      78.892  34.913 111.061  1.00  0.00           N1+
ATOM   2953  NH2 ARG   191      79.935  34.103 109.234  1.00  0.00           N  
ATOM   2954  H   ARG   191      82.064  38.358 106.401  1.00  0.00           H  
ATOM   2955  HA  ARG   191      79.427  39.701 105.623  1.00  0.00           H  
ATOM   2956  HB2 ARG   191      78.502  39.568 107.808  1.00  0.00           H  
ATOM   2957  HB3 ARG   191      78.901  38.034 107.154  1.00  0.00           H  
ATOM   2958  HG2 ARG   191      81.153  38.538 108.887  1.00  0.00           H  
ATOM   2959  HG3 ARG   191      80.028  39.702 109.431  1.00  0.00           H  
ATOM   2960  HD2 ARG   191      79.809  37.846 110.840  1.00  0.00           H  
ATOM   2961  HD3 ARG   191      78.365  37.742 109.812  1.00  0.00           H  
ATOM   2962  HE  ARG   191      80.309  36.301 108.562  1.00  0.00           H  
ATOM   2963 HH11 ARG   191      78.572  35.735 111.553  1.00  0.00           H  
ATOM   2964 HH12 ARG   191      78.850  33.974 111.431  1.00  0.00           H  
ATOM   2965 HH21 ARG   191      80.263  34.146 108.280  1.00  0.00           H  
ATOM   2966 HH22 ARG   191      79.677  33.248 109.707  1.00  0.00           H  
ATOM   2967  N   LEU   192      80.178  41.837 106.894  1.00  0.00           N  
ATOM   2968  CA  LEU   192      80.732  43.101 107.271  1.00  0.00           C  
ATOM   2969  C   LEU   192      80.676  43.195 108.788  1.00  0.00           C  
ATOM   2970  O   LEU   192      79.592  42.850 109.340  1.00  0.00           O  
ATOM   2971  CB  LEU   192      80.049  44.340 106.567  1.00  0.00           C  
ATOM   2972  CG  LEU   192      80.673  44.716 105.251  1.00  0.00           C  
ATOM   2973  CD1 LEU   192      79.905  45.824 104.539  1.00  0.00           C  
ATOM   2974  CD2 LEU   192      82.106  45.181 105.547  1.00  0.00           C  
ATOM   2975  H   LEU   192      79.186  41.830 106.708  1.00  0.00           H  
ATOM   2976  HA  LEU   192      81.803  43.108 107.070  1.00  0.00           H  
ATOM   2977  HB2 LEU   192      78.981  44.175 106.423  1.00  0.00           H  
ATOM   2978  HB3 LEU   192      80.267  45.147 107.268  1.00  0.00           H  
ATOM   2979  HG  LEU   192      80.698  43.845 104.596  1.00  0.00           H  
ATOM   2980 HD11 LEU   192      80.038  46.713 105.156  1.00  0.00           H  
ATOM   2981 HD12 LEU   192      80.444  46.045 103.618  1.00  0.00           H  
ATOM   2982 HD13 LEU   192      78.917  45.507 104.206  1.00  0.00           H  
ATOM   2983 HD21 LEU   192      82.079  46.151 106.043  1.00  0.00           H  
ATOM   2984 HD22 LEU   192      82.635  44.441 106.147  1.00  0.00           H  
ATOM   2985 HD23 LEU   192      82.617  45.412 104.613  1.00  0.00           H  
ATOM   2986  N   PRO   193      81.759  43.534 109.562  1.00  0.00           N  
ATOM   2987  CA  PRO   193      81.632  43.617 111.007  1.00  0.00           C  
ATOM   2988  C   PRO   193      80.688  44.696 111.351  1.00  0.00           C  
ATOM   2989  O   PRO   193      80.590  45.713 110.655  1.00  0.00           O  
ATOM   2990  CB  PRO   193      83.004  43.795 111.541  1.00  0.00           C  
ATOM   2991  CG  PRO   193      83.801  44.485 110.436  1.00  0.00           C  
ATOM   2992  CD  PRO   193      83.139  43.794 109.201  1.00  0.00           C  
ATOM   2993  HA  PRO   193      81.219  42.687 111.397  1.00  0.00           H  
ATOM   2994  HB2 PRO   193      83.122  44.414 112.431  1.00  0.00           H  
ATOM   2995  HB3 PRO   193      83.428  42.807 111.721  1.00  0.00           H  
ATOM   2996  HG2 PRO   193      83.689  45.568 110.385  1.00  0.00           H  
ATOM   2997  HG3 PRO   193      84.821  44.103 110.397  1.00  0.00           H  
ATOM   2998  HD2 PRO   193      83.045  44.516 108.390  1.00  0.00           H  
ATOM   2999  HD3 PRO   193      83.639  42.838 109.039  1.00  0.00           H  
ATOM   3000  N   ALA   194      80.013  44.628 112.482  1.00  0.00           N  
ATOM   3001  CA  ALA   194      78.883  45.453 112.924  1.00  0.00           C  
ATOM   3002  C   ALA   194      79.310  46.904 112.951  1.00  0.00           C  
ATOM   3003  O   ALA   194      80.189  47.295 113.748  1.00  0.00           O  
ATOM   3004  CB  ALA   194      78.279  44.991 114.332  1.00  0.00           C  
ATOM   3005  H   ALA   194      80.213  43.873 113.123  1.00  0.00           H  
ATOM   3006  HA  ALA   194      78.125  45.345 112.149  1.00  0.00           H  
ATOM   3007  HB1 ALA   194      78.967  45.111 115.168  1.00  0.00           H  
ATOM   3008  HB2 ALA   194      77.303  45.454 114.475  1.00  0.00           H  
ATOM   3009  HB3 ALA   194      77.963  43.959 114.176  1.00  0.00           H  
ATOM   3010  N   GLY   195      78.638  47.689 112.127  1.00  0.00           N  
ATOM   3011  CA  GLY   195      78.763  49.103 112.054  1.00  0.00           C  
ATOM   3012  C   GLY   195      79.258  49.682 110.710  1.00  0.00           C  
ATOM   3013  O   GLY   195      79.326  50.876 110.567  1.00  0.00           O  
ATOM   3014  H   GLY   195      77.885  47.289 111.586  1.00  0.00           H  
ATOM   3015  HA2 GLY   195      77.822  49.647 112.137  1.00  0.00           H  
ATOM   3016  HA3 GLY   195      79.348  49.452 112.905  1.00  0.00           H  
ATOM   3017  N   TYR   196      79.516  48.763 109.730  1.00  0.00           N  
ATOM   3018  CA  TYR   196      80.084  49.109 108.428  1.00  0.00           C  
ATOM   3019  C   TYR   196      79.143  49.007 107.251  1.00  0.00           C  
ATOM   3020  O   TYR   196      78.327  48.064 107.223  1.00  0.00           O  
ATOM   3021  CB  TYR   196      81.465  48.560 108.074  1.00  0.00           C  
ATOM   3022  CG  TYR   196      82.538  49.041 109.058  1.00  0.00           C  
ATOM   3023  CD1 TYR   196      83.509  50.025 108.600  1.00  0.00           C  
ATOM   3024  CD2 TYR   196      82.639  48.474 110.359  1.00  0.00           C  
ATOM   3025  CE1 TYR   196      84.389  50.623 109.516  1.00  0.00           C  
ATOM   3026  CE2 TYR   196      83.601  49.149 111.271  1.00  0.00           C  
ATOM   3027  CZ  TYR   196      84.422  50.170 110.895  1.00  0.00           C  
ATOM   3028  OH  TYR   196      85.483  50.647 111.647  1.00  0.00           O  
ATOM   3029  H   TYR   196      79.276  47.799 109.914  1.00  0.00           H  
ATOM   3030  HA  TYR   196      80.263  50.184 108.436  1.00  0.00           H  
ATOM   3031  HB2 TYR   196      81.484  47.473 108.156  1.00  0.00           H  
ATOM   3032  HB3 TYR   196      81.660  48.867 107.046  1.00  0.00           H  
ATOM   3033  HD1 TYR   196      83.351  50.433 107.613  1.00  0.00           H  
ATOM   3034  HD2 TYR   196      81.935  47.722 110.680  1.00  0.00           H  
ATOM   3035  HE1 TYR   196      84.957  51.500 109.243  1.00  0.00           H  
ATOM   3036  HE2 TYR   196      83.730  48.816 112.291  1.00  0.00           H  
ATOM   3037  HH  TYR   196      85.595  51.596 111.551  1.00  0.00           H  
ATOM   3038  N   GLU   197      79.170  49.882 106.232  1.00  0.00           N  
ATOM   3039  CA  GLU   197      78.250  49.833 105.087  1.00  0.00           C  
ATOM   3040  C   GLU   197      78.996  50.392 103.826  1.00  0.00           C  
ATOM   3041  O   GLU   197      79.710  51.365 103.898  1.00  0.00           O  
ATOM   3042  CB  GLU   197      77.134  50.853 105.456  1.00  0.00           C  
ATOM   3043  CG  GLU   197      75.975  50.648 104.393  1.00  0.00           C  
ATOM   3044  CD  GLU   197      75.010  49.602 104.833  1.00  0.00           C  
ATOM   3045  OE1 GLU   197      75.226  48.432 104.406  1.00  0.00           O  
ATOM   3046  OE2 GLU   197      74.064  49.957 105.521  1.00  0.00           O1-
ATOM   3047  H   GLU   197      79.831  50.642 106.310  1.00  0.00           H  
ATOM   3048  HA  GLU   197      77.806  48.865 104.855  1.00  0.00           H  
ATOM   3049  HB2 GLU   197      76.669  50.626 106.416  1.00  0.00           H  
ATOM   3050  HB3 GLU   197      77.457  51.889 105.361  1.00  0.00           H  
ATOM   3051  HG2 GLU   197      75.527  51.641 104.408  1.00  0.00           H  
ATOM   3052  HG3 GLU   197      76.376  50.451 103.398  1.00  0.00           H  
ATOM   3053  N   ILE   198      78.853  49.832 102.678  1.00  0.00           N  
ATOM   3054  CA  ILE   198      79.312  50.309 101.394  1.00  0.00           C  
ATOM   3055  C   ILE   198      78.082  50.966 100.656  1.00  0.00           C  
ATOM   3056  O   ILE   198      76.971  50.453 100.583  1.00  0.00           O  
ATOM   3057  CB  ILE   198      79.704  49.117 100.522  1.00  0.00           C  
ATOM   3058  CG1 ILE   198      80.780  48.217 101.155  1.00  0.00           C  
ATOM   3059  CG2 ILE   198      80.336  49.562  99.182  1.00  0.00           C  
ATOM   3060  CD1 ILE   198      81.235  47.027 100.364  1.00  0.00           C  
ATOM   3061  H   ILE   198      78.218  49.048 102.653  1.00  0.00           H  
ATOM   3062  HA  ILE   198      80.100  51.059 101.460  1.00  0.00           H  
ATOM   3063  HB  ILE   198      78.848  48.453 100.407  1.00  0.00           H  
ATOM   3064 HG12 ILE   198      81.649  48.746 101.548  1.00  0.00           H  
ATOM   3065 HG13 ILE   198      80.321  47.798 102.051  1.00  0.00           H  
ATOM   3066 HG21 ILE   198      80.405  48.790  98.415  1.00  0.00           H  
ATOM   3067 HG22 ILE   198      79.715  50.234  98.590  1.00  0.00           H  
ATOM   3068 HG23 ILE   198      81.355  49.894  99.381  1.00  0.00           H  
ATOM   3069 HD11 ILE   198      81.732  47.327  99.441  1.00  0.00           H  
ATOM   3070 HD12 ILE   198      81.895  46.400 100.963  1.00  0.00           H  
ATOM   3071 HD13 ILE   198      80.347  46.453 100.099  1.00  0.00           H  
ATOM   3072  N   VAL   199      78.290  52.171 100.130  1.00  0.00           N  
ATOM   3073  CA  VAL   199      77.361  53.103  99.375  1.00  0.00           C  
ATOM   3074  C   VAL   199      77.882  53.646  98.015  1.00  0.00           C  
ATOM   3075  O   VAL   199      79.088  54.014  97.946  1.00  0.00           O  
ATOM   3076  CB  VAL   199      76.810  54.185 100.329  1.00  0.00           C  
ATOM   3077  CG1 VAL   199      75.485  54.840  99.801  1.00  0.00           C  
ATOM   3078  CG2 VAL   199      76.513  53.657 101.742  1.00  0.00           C  
ATOM   3079  H   VAL   199      79.180  52.552 100.418  1.00  0.00           H  
ATOM   3080  HA  VAL   199      76.509  52.458  99.158  1.00  0.00           H  
ATOM   3081  HB  VAL   199      77.581  54.946 100.452  1.00  0.00           H  
ATOM   3082 HG11 VAL   199      75.195  55.594 100.533  1.00  0.00           H  
ATOM   3083 HG12 VAL   199      75.505  55.323  98.824  1.00  0.00           H  
ATOM   3084 HG13 VAL   199      74.710  54.080  99.703  1.00  0.00           H  
ATOM   3085 HG21 VAL   199      77.505  53.419 102.128  1.00  0.00           H  
ATOM   3086 HG22 VAL   199      76.128  54.507 102.307  1.00  0.00           H  
ATOM   3087 HG23 VAL   199      75.725  52.905 101.716  1.00  0.00           H  
ATOM   3088  N   LEU   200      77.073  53.800  96.956  1.00  0.00           N  
ATOM   3089  CA  LEU   200      77.352  54.537  95.729  1.00  0.00           C  
ATOM   3090  C   LEU   200      76.559  55.974  95.780  1.00  0.00           C  
ATOM   3091  O   LEU   200      75.427  56.047  96.307  1.00  0.00           O  
ATOM   3092  CB  LEU   200      76.843  53.797  94.478  1.00  0.00           C  
ATOM   3093  CG  LEU   200      77.629  52.451  94.257  1.00  0.00           C  
ATOM   3094  CD1 LEU   200      76.820  51.355  93.467  1.00  0.00           C  
ATOM   3095  CD2 LEU   200      78.921  52.664  93.418  1.00  0.00           C  
ATOM   3096  H   LEU   200      76.121  53.463  96.945  1.00  0.00           H  
ATOM   3097  HA  LEU   200      78.425  54.705  95.638  1.00  0.00           H  
ATOM   3098  HB2 LEU   200      75.804  53.611  94.750  1.00  0.00           H  
ATOM   3099  HB3 LEU   200      76.880  54.383  93.559  1.00  0.00           H  
ATOM   3100  HG  LEU   200      77.847  52.104  95.267  1.00  0.00           H  
ATOM   3101 HD11 LEU   200      75.860  51.168  93.948  1.00  0.00           H  
ATOM   3102 HD12 LEU   200      76.583  51.668  92.451  1.00  0.00           H  
ATOM   3103 HD13 LEU   200      77.433  50.455  93.526  1.00  0.00           H  
ATOM   3104 HD21 LEU   200      79.514  51.750  93.415  1.00  0.00           H  
ATOM   3105 HD22 LEU   200      78.571  52.989  92.438  1.00  0.00           H  
ATOM   3106 HD23 LEU   200      79.435  53.538  93.818  1.00  0.00           H  
ATOM   3107  N   TYR   201      77.120  57.030  95.095  1.00  0.00           N  
ATOM   3108  CA  TYR   201      76.411  58.339  94.993  1.00  0.00           C  
ATOM   3109  C   TYR   201      76.818  59.078  93.716  1.00  0.00           C  
ATOM   3110  O   TYR   201      77.957  58.900  93.184  1.00  0.00           O  
ATOM   3111  CB  TYR   201      76.523  59.219  96.308  1.00  0.00           C  
ATOM   3112  CG  TYR   201      77.956  59.604  96.602  1.00  0.00           C  
ATOM   3113  CD1 TYR   201      78.341  60.824  96.019  1.00  0.00           C  
ATOM   3114  CD2 TYR   201      78.913  58.861  97.407  1.00  0.00           C  
ATOM   3115  CE1 TYR   201      79.606  61.377  96.414  1.00  0.00           C  
ATOM   3116  CE2 TYR   201      80.196  59.409  97.640  1.00  0.00           C  
ATOM   3117  CZ  TYR   201      80.498  60.695  97.165  1.00  0.00           C  
ATOM   3118  OH  TYR   201      81.560  61.333  97.664  1.00  0.00           O  
ATOM   3119  H   TYR   201      77.970  56.914  94.563  1.00  0.00           H  
ATOM   3120  HA  TYR   201      75.368  58.120  94.765  1.00  0.00           H  
ATOM   3121  HB2 TYR   201      75.880  60.096  96.228  1.00  0.00           H  
ATOM   3122  HB3 TYR   201      76.192  58.685  97.198  1.00  0.00           H  
ATOM   3123  HD1 TYR   201      77.671  61.291  95.312  1.00  0.00           H  
ATOM   3124  HD2 TYR   201      78.668  57.912  97.859  1.00  0.00           H  
ATOM   3125  HE1 TYR   201      79.858  62.386  96.123  1.00  0.00           H  
ATOM   3126  HE2 TYR   201      80.767  58.851  98.366  1.00  0.00           H  
ATOM   3127  HH  TYR   201      81.912  60.899  98.444  1.00  0.00           H  
ATOM   3128  N   ILE   202      75.971  59.934  93.253  1.00  0.00           N  
ATOM   3129  CA  ILE   202      76.333  61.044  92.369  1.00  0.00           C  
ATOM   3130  C   ILE   202      75.650  62.270  92.948  1.00  0.00           C  
ATOM   3131  O   ILE   202      74.577  62.173  93.548  1.00  0.00           O  
ATOM   3132  CB  ILE   202      75.731  60.728  90.930  1.00  0.00           C  
ATOM   3133  CG1 ILE   202      76.515  61.624  89.957  1.00  0.00           C  
ATOM   3134  CG2 ILE   202      74.159  60.787  90.760  1.00  0.00           C  
ATOM   3135  CD1 ILE   202      76.235  61.328  88.438  1.00  0.00           C  
ATOM   3136  H   ILE   202      75.062  60.146  93.639  1.00  0.00           H  
ATOM   3137  HA  ILE   202      77.409  61.214  92.414  1.00  0.00           H  
ATOM   3138  HB  ILE   202      76.019  59.700  90.707  1.00  0.00           H  
ATOM   3139 HG12 ILE   202      76.083  62.617  90.085  1.00  0.00           H  
ATOM   3140 HG13 ILE   202      77.591  61.627  90.131  1.00  0.00           H  
ATOM   3141 HG21 ILE   202      73.774  60.342  89.842  1.00  0.00           H  
ATOM   3142 HG22 ILE   202      73.694  60.153  91.515  1.00  0.00           H  
ATOM   3143 HG23 ILE   202      73.769  61.803  90.820  1.00  0.00           H  
ATOM   3144 HD11 ILE   202      75.322  61.855  88.162  1.00  0.00           H  
ATOM   3145 HD12 ILE   202      76.909  61.720  87.676  1.00  0.00           H  
ATOM   3146 HD13 ILE   202      76.101  60.261  88.258  1.00  0.00           H  
ATOM   3147  N   SER   203      76.223  63.478  92.852  1.00  0.00           N  
ATOM   3148  CA  SER   203      75.618  64.763  93.223  1.00  0.00           C  
ATOM   3149  C   SER   203      74.390  65.045  92.431  1.00  0.00           C  
ATOM   3150  O   SER   203      74.220  64.585  91.236  1.00  0.00           O  
ATOM   3151  CB  SER   203      76.487  65.915  93.147  1.00  0.00           C  
ATOM   3152  OG  SER   203      76.586  66.392  91.804  1.00  0.00           O  
ATOM   3153  H   SER   203      77.165  63.426  92.491  1.00  0.00           H  
ATOM   3154  HA  SER   203      75.336  64.723  94.275  1.00  0.00           H  
ATOM   3155  HB2 SER   203      76.102  66.768  93.707  1.00  0.00           H  
ATOM   3156  HB3 SER   203      77.462  65.704  93.585  1.00  0.00           H  
ATOM   3157  HG  SER   203      77.280  65.854  91.417  1.00  0.00           H  
ATOM   3158  N   MET   204      73.465  65.829  92.994  1.00  0.00           N  
ATOM   3159  CA  MET   204      72.250  66.160  92.394  1.00  0.00           C  
ATOM   3160  C   MET   204      72.389  67.071  91.126  1.00  0.00           C  
ATOM   3161  O   MET   204      71.617  67.003  90.177  1.00  0.00           O  
ATOM   3162  CB  MET   204      71.276  66.913  93.443  1.00  0.00           C  
ATOM   3163  CG  MET   204      69.996  67.383  92.646  1.00  0.00           C  
ATOM   3164  SD  MET   204      68.629  67.913  93.779  1.00  0.00           S  
ATOM   3165  CE  MET   204      69.168  69.536  94.183  1.00  0.00           C  
ATOM   3166  H   MET   204      73.731  66.136  93.919  1.00  0.00           H  
ATOM   3167  HA  MET   204      71.691  65.233  92.264  1.00  0.00           H  
ATOM   3168  HB2 MET   204      71.114  66.130  94.184  1.00  0.00           H  
ATOM   3169  HB3 MET   204      71.821  67.748  93.884  1.00  0.00           H  
ATOM   3170  HG2 MET   204      70.243  68.160  91.923  1.00  0.00           H  
ATOM   3171  HG3 MET   204      69.569  66.500  92.171  1.00  0.00           H  
ATOM   3172  HE1 MET   204      70.030  69.459  94.846  1.00  0.00           H  
ATOM   3173  HE2 MET   204      69.472  70.081  93.290  1.00  0.00           H  
ATOM   3174  HE3 MET   204      68.325  70.073  94.618  1.00  0.00           H  
ATOM   3175  N   SER   205      73.420  67.926  91.233  1.00  0.00           N  
ATOM   3176  CA  SER   205      73.892  68.803  90.061  1.00  0.00           C  
ATOM   3177  C   SER   205      74.427  67.922  88.806  1.00  0.00           C  
ATOM   3178  O   SER   205      74.170  68.222  87.617  1.00  0.00           O  
ATOM   3179  CB  SER   205      75.033  69.666  90.549  1.00  0.00           C  
ATOM   3180  OG  SER   205      74.789  70.355  91.805  1.00  0.00           O  
ATOM   3181  H   SER   205      73.936  67.876  92.100  1.00  0.00           H  
ATOM   3182  HA  SER   205      73.073  69.420  89.693  1.00  0.00           H  
ATOM   3183  HB2 SER   205      75.923  69.052  90.690  1.00  0.00           H  
ATOM   3184  HB3 SER   205      75.196  70.339  89.707  1.00  0.00           H  
ATOM   3185  HG  SER   205      75.468  71.027  91.905  1.00  0.00           H  
ATOM   3186  N   ASP   206      75.078  66.800  89.078  1.00  0.00           N  
ATOM   3187  CA  ASP   206      75.459  65.887  87.976  1.00  0.00           C  
ATOM   3188  C   ASP   206      74.340  64.923  87.508  1.00  0.00           C  
ATOM   3189  O   ASP   206      74.231  64.525  86.372  1.00  0.00           O  
ATOM   3190  CB  ASP   206      76.747  65.160  88.368  1.00  0.00           C  
ATOM   3191  CG  ASP   206      77.942  66.000  88.896  1.00  0.00           C  
ATOM   3192  OD1 ASP   206      78.463  66.811  88.109  1.00  0.00           O  
ATOM   3193  OD2 ASP   206      78.601  65.687  89.922  1.00  0.00           O1-
ATOM   3194  H   ASP   206      75.052  66.415  90.011  1.00  0.00           H  
ATOM   3195  HA  ASP   206      75.700  66.419  87.056  1.00  0.00           H  
ATOM   3196  HB2 ASP   206      76.484  64.484  89.181  1.00  0.00           H  
ATOM   3197  HB3 ASP   206      77.174  64.535  87.583  1.00  0.00           H  
ATOM   3198  N   SER   207      73.440  64.577  88.419  1.00  0.00           N  
ATOM   3199  CA  SER   207      72.328  63.585  88.178  1.00  0.00           C  
ATOM   3200  C   SER   207      71.332  64.057  87.039  1.00  0.00           C  
ATOM   3201  O   SER   207      70.516  63.261  86.694  1.00  0.00           O  
ATOM   3202  CB  SER   207      71.579  63.413  89.534  1.00  0.00           C  
ATOM   3203  OG  SER   207      70.712  64.520  89.693  1.00  0.00           O  
ATOM   3204  H   SER   207      73.856  64.674  89.334  1.00  0.00           H  
ATOM   3205  HA  SER   207      72.773  62.644  87.853  1.00  0.00           H  
ATOM   3206  HB2 SER   207      70.869  62.588  89.472  1.00  0.00           H  
ATOM   3207  HB3 SER   207      72.249  63.229  90.374  1.00  0.00           H  
ATOM   3208  HG  SER   207      71.159  65.354  89.852  1.00  0.00           H  
ATOM   3209  N   ASP   208      71.410  65.304  86.501  1.00  0.00           N  
ATOM   3210  CA  ASP   208      70.634  65.639  85.266  1.00  0.00           C  
ATOM   3211  C   ASP   208      71.307  65.259  83.916  1.00  0.00           C  
ATOM   3212  O   ASP   208      70.646  65.044  82.913  1.00  0.00           O  
ATOM   3213  CB  ASP   208      70.062  67.074  85.303  1.00  0.00           C  
ATOM   3214  CG  ASP   208      68.939  67.234  84.307  1.00  0.00           C  
ATOM   3215  OD1 ASP   208      67.980  66.360  84.284  1.00  0.00           O  
ATOM   3216  OD2 ASP   208      68.884  68.131  83.470  1.00  0.00           O1-
ATOM   3217  H   ASP   208      72.190  65.878  86.786  1.00  0.00           H  
ATOM   3218  HA  ASP   208      69.790  64.952  85.187  1.00  0.00           H  
ATOM   3219  HB2 ASP   208      69.710  67.399  86.282  1.00  0.00           H  
ATOM   3220  HB3 ASP   208      70.959  67.639  85.047  1.00  0.00           H  
ATOM   3221  N   LYS   209      72.635  64.952  83.910  1.00  0.00           N  
ATOM   3222  CA  LYS   209      73.528  64.829  82.742  1.00  0.00           C  
ATOM   3223  C   LYS   209      74.058  63.375  82.535  1.00  0.00           C  
ATOM   3224  O   LYS   209      74.553  63.012  81.464  1.00  0.00           O  
ATOM   3225  CB  LYS   209      74.676  65.709  82.839  1.00  0.00           C  
ATOM   3226  CG  LYS   209      74.373  67.156  82.867  1.00  0.00           C  
ATOM   3227  CD  LYS   209      74.714  67.714  84.267  1.00  0.00           C  
ATOM   3228  CE  LYS   209      74.525  69.224  84.322  1.00  0.00           C  
ATOM   3229  NZ  LYS   209      74.937  69.949  85.522  1.00  0.00           N1+
ATOM   3230  H   LYS   209      73.032  64.864  84.835  1.00  0.00           H  
ATOM   3231  HA  LYS   209      73.054  65.157  81.817  1.00  0.00           H  
ATOM   3232  HB2 LYS   209      75.271  65.308  83.660  1.00  0.00           H  
ATOM   3233  HB3 LYS   209      75.403  65.576  82.037  1.00  0.00           H  
ATOM   3234  HG2 LYS   209      75.031  67.794  82.277  1.00  0.00           H  
ATOM   3235  HG3 LYS   209      73.378  67.513  82.606  1.00  0.00           H  
ATOM   3236  HD2 LYS   209      73.957  67.286  84.926  1.00  0.00           H  
ATOM   3237  HD3 LYS   209      75.705  67.435  84.624  1.00  0.00           H  
ATOM   3238  HE2 LYS   209      75.011  69.735  83.491  1.00  0.00           H  
ATOM   3239  HE3 LYS   209      73.486  69.412  84.051  1.00  0.00           H  
ATOM   3240  HZ1 LYS   209      74.365  70.763  85.696  1.00  0.00           H  
ATOM   3241  HZ2 LYS   209      74.835  69.276  86.268  1.00  0.00           H  
ATOM   3242  HZ3 LYS   209      75.904  70.243  85.533  1.00  0.00           H  
ATOM   3243  N   VAL   210      73.978  62.595  83.680  1.00  0.00           N  
ATOM   3244  CA  VAL   210      74.341  61.192  83.759  1.00  0.00           C  
ATOM   3245  C   VAL   210      73.379  60.446  84.665  1.00  0.00           C  
ATOM   3246  O   VAL   210      72.870  60.927  85.678  1.00  0.00           O  
ATOM   3247  CB  VAL   210      75.809  61.039  84.300  1.00  0.00           C  
ATOM   3248  CG1 VAL   210      76.184  59.674  84.760  1.00  0.00           C  
ATOM   3249  CG2 VAL   210      76.860  61.271  83.151  1.00  0.00           C  
ATOM   3250  H   VAL   210      73.513  63.010  84.474  1.00  0.00           H  
ATOM   3251  HA  VAL   210      74.306  60.686  82.795  1.00  0.00           H  
ATOM   3252  HB  VAL   210      75.984  61.703  85.147  1.00  0.00           H  
ATOM   3253 HG11 VAL   210      75.894  58.961  83.988  1.00  0.00           H  
ATOM   3254 HG12 VAL   210      77.262  59.513  84.784  1.00  0.00           H  
ATOM   3255 HG13 VAL   210      75.802  59.248  85.688  1.00  0.00           H  
ATOM   3256 HG21 VAL   210      76.894  62.336  82.921  1.00  0.00           H  
ATOM   3257 HG22 VAL   210      77.863  61.035  83.507  1.00  0.00           H  
ATOM   3258 HG23 VAL   210      76.557  60.787  82.223  1.00  0.00           H  
ATOM   3259  N   GLY   211      73.235  59.147  84.380  1.00  0.00           N  
ATOM   3260  CA  GLY   211      72.556  58.166  85.247  1.00  0.00           C  
ATOM   3261  C   GLY   211      73.331  56.807  85.075  1.00  0.00           C  
ATOM   3262  O   GLY   211      74.059  56.600  84.121  1.00  0.00           O  
ATOM   3263  H   GLY   211      73.760  58.859  83.567  1.00  0.00           H  
ATOM   3264  HA2 GLY   211      72.397  58.498  86.273  1.00  0.00           H  
ATOM   3265  HA3 GLY   211      71.534  57.949  84.936  1.00  0.00           H  
ATOM   3266  N   VAL   212      73.046  55.785  85.998  1.00  0.00           N  
ATOM   3267  CA  VAL   212      73.657  54.521  86.025  1.00  0.00           C  
ATOM   3268  C   VAL   212      72.659  53.331  86.206  1.00  0.00           C  
ATOM   3269  O   VAL   212      71.870  53.370  87.154  1.00  0.00           O  
ATOM   3270  CB  VAL   212      74.778  54.483  87.096  1.00  0.00           C  
ATOM   3271  CG1 VAL   212      75.670  53.184  87.181  1.00  0.00           C  
ATOM   3272  CG2 VAL   212      75.693  55.741  86.942  1.00  0.00           C  
ATOM   3273  H   VAL   212      72.456  56.058  86.771  1.00  0.00           H  
ATOM   3274  HA  VAL   212      74.123  54.278  85.070  1.00  0.00           H  
ATOM   3275  HB  VAL   212      74.217  54.694  88.007  1.00  0.00           H  
ATOM   3276 HG11 VAL   212      76.314  52.976  86.326  1.00  0.00           H  
ATOM   3277 HG12 VAL   212      76.387  53.372  87.980  1.00  0.00           H  
ATOM   3278 HG13 VAL   212      75.100  52.263  87.301  1.00  0.00           H  
ATOM   3279 HG21 VAL   212      75.144  56.634  87.242  1.00  0.00           H  
ATOM   3280 HG22 VAL   212      76.358  55.471  87.763  1.00  0.00           H  
ATOM   3281 HG23 VAL   212      76.083  55.897  85.936  1.00  0.00           H  
ATOM   3282  N   PHE   213      72.763  52.264  85.437  1.00  0.00           N  
ATOM   3283  CA  PHE   213      72.017  51.003  85.546  1.00  0.00           C  
ATOM   3284  C   PHE   213      72.932  49.745  85.924  1.00  0.00           C  
ATOM   3285  O   PHE   213      74.150  49.778  85.952  1.00  0.00           O  
ATOM   3286  CB  PHE   213      71.159  50.775  84.298  1.00  0.00           C  
ATOM   3287  CG  PHE   213      69.673  50.976  84.540  1.00  0.00           C  
ATOM   3288  CD1 PHE   213      68.800  49.908  84.541  1.00  0.00           C  
ATOM   3289  CD2 PHE   213      69.198  52.354  84.660  1.00  0.00           C  
ATOM   3290  CE1 PHE   213      67.416  50.181  84.770  1.00  0.00           C  
ATOM   3291  CE2 PHE   213      67.798  52.531  84.869  1.00  0.00           C  
ATOM   3292  CZ  PHE   213      66.907  51.412  84.871  1.00  0.00           C  
ATOM   3293  H   PHE   213      73.317  52.350  84.597  1.00  0.00           H  
ATOM   3294  HA  PHE   213      71.307  50.970  86.373  1.00  0.00           H  
ATOM   3295  HB2 PHE   213      71.551  51.288  83.420  1.00  0.00           H  
ATOM   3296  HB3 PHE   213      71.341  49.795  83.857  1.00  0.00           H  
ATOM   3297  HD1 PHE   213      69.113  48.894  84.342  1.00  0.00           H  
ATOM   3298  HD2 PHE   213      69.870  53.199  84.624  1.00  0.00           H  
ATOM   3299  HE1 PHE   213      66.705  49.368  84.748  1.00  0.00           H  
ATOM   3300  HE2 PHE   213      67.425  53.495  85.184  1.00  0.00           H  
ATOM   3301  HZ  PHE   213      65.854  51.613  85.005  1.00  0.00           H  
ATOM   3302  N   TYR   214      72.213  48.628  86.213  1.00  0.00           N  
ATOM   3303  CA  TYR   214      72.739  47.321  86.431  1.00  0.00           C  
ATOM   3304  C   TYR   214      71.916  46.350  85.568  1.00  0.00           C  
ATOM   3305  O   TYR   214      70.850  46.708  85.171  1.00  0.00           O  
ATOM   3306  CB  TYR   214      72.605  46.953  87.935  1.00  0.00           C  
ATOM   3307  CG  TYR   214      73.006  45.593  88.403  1.00  0.00           C  
ATOM   3308  CD1 TYR   214      74.248  45.087  88.059  1.00  0.00           C  
ATOM   3309  CD2 TYR   214      72.055  44.658  89.038  1.00  0.00           C  
ATOM   3310  CE1 TYR   214      74.577  43.818  88.281  1.00  0.00           C  
ATOM   3311  CE2 TYR   214      72.451  43.288  89.295  1.00  0.00           C  
ATOM   3312  CZ  TYR   214      73.735  42.893  88.919  1.00  0.00           C  
ATOM   3313  OH  TYR   214      74.130  41.617  89.178  1.00  0.00           O  
ATOM   3314  H   TYR   214      71.228  48.835  86.135  1.00  0.00           H  
ATOM   3315  HA  TYR   214      73.764  47.190  86.085  1.00  0.00           H  
ATOM   3316  HB2 TYR   214      73.267  47.635  88.469  1.00  0.00           H  
ATOM   3317  HB3 TYR   214      71.597  47.273  88.199  1.00  0.00           H  
ATOM   3318  HD1 TYR   214      75.090  45.609  87.629  1.00  0.00           H  
ATOM   3319  HD2 TYR   214      71.104  45.031  89.389  1.00  0.00           H  
ATOM   3320  HE1 TYR   214      75.533  43.376  88.041  1.00  0.00           H  
ATOM   3321  HE2 TYR   214      71.716  42.616  89.713  1.00  0.00           H  
ATOM   3322  HH  TYR   214      73.375  41.082  89.434  1.00  0.00           H  
ATOM   3323  N   VAL   215      72.420  45.147  85.292  1.00  0.00           N  
ATOM   3324  CA  VAL   215      71.947  44.064  84.452  1.00  0.00           C  
ATOM   3325  C   VAL   215      71.981  42.751  85.283  1.00  0.00           C  
ATOM   3326  O   VAL   215      72.979  42.387  85.926  1.00  0.00           O  
ATOM   3327  CB  VAL   215      72.749  43.826  83.109  1.00  0.00           C  
ATOM   3328  CG1 VAL   215      72.211  42.699  82.289  1.00  0.00           C  
ATOM   3329  CG2 VAL   215      72.692  45.181  82.330  1.00  0.00           C  
ATOM   3330  H   VAL   215      73.248  44.962  85.840  1.00  0.00           H  
ATOM   3331  HA  VAL   215      70.912  44.261  84.176  1.00  0.00           H  
ATOM   3332  HB  VAL   215      73.815  43.727  83.315  1.00  0.00           H  
ATOM   3333 HG11 VAL   215      72.784  42.685  81.363  1.00  0.00           H  
ATOM   3334 HG12 VAL   215      72.263  41.706  82.735  1.00  0.00           H  
ATOM   3335 HG13 VAL   215      71.247  42.892  81.818  1.00  0.00           H  
ATOM   3336 HG21 VAL   215      73.220  46.004  82.810  1.00  0.00           H  
ATOM   3337 HG22 VAL   215      73.150  45.041  81.351  1.00  0.00           H  
ATOM   3338 HG23 VAL   215      71.634  45.417  82.218  1.00  0.00           H  
ATOM   3339  N   GLU   216      70.871  42.062  85.354  1.00  0.00           N  
ATOM   3340  CA  GLU   216      70.719  40.866  86.271  1.00  0.00           C  
ATOM   3341  C   GLU   216      70.107  39.679  85.418  1.00  0.00           C  
ATOM   3342  O   GLU   216      69.333  39.999  84.516  1.00  0.00           O  
ATOM   3343  CB  GLU   216      69.811  41.105  87.485  1.00  0.00           C  
ATOM   3344  CG  GLU   216      70.015  40.112  88.642  1.00  0.00           C  
ATOM   3345  CD  GLU   216      71.489  39.605  88.914  1.00  0.00           C  
ATOM   3346  OE1 GLU   216      72.228  39.816  89.908  1.00  0.00           O  
ATOM   3347  OE2 GLU   216      72.007  38.693  88.199  1.00  0.00           O1-
ATOM   3348  H   GLU   216      70.218  42.323  84.630  1.00  0.00           H  
ATOM   3349  HA  GLU   216      71.683  40.536  86.658  1.00  0.00           H  
ATOM   3350  HB2 GLU   216      70.192  42.000  87.977  1.00  0.00           H  
ATOM   3351  HB3 GLU   216      68.766  41.224  87.199  1.00  0.00           H  
ATOM   3352  HG2 GLU   216      69.691  40.503  89.606  1.00  0.00           H  
ATOM   3353  HG3 GLU   216      69.315  39.300  88.448  1.00  0.00           H  
ATOM   3354  N   ASN   217      70.463  38.389  85.660  1.00  0.00           N  
ATOM   3355  CA  ASN   217      70.074  37.164  84.914  1.00  0.00           C  
ATOM   3356  C   ASN   217      70.650  37.186  83.474  1.00  0.00           C  
ATOM   3357  O   ASN   217      71.007  38.283  82.955  1.00  0.00           O  
ATOM   3358  CB  ASN   217      68.528  36.935  84.769  1.00  0.00           C  
ATOM   3359  CG  ASN   217      67.815  36.989  86.063  1.00  0.00           C  
ATOM   3360  ND2 ASN   217      66.644  37.549  85.971  1.00  0.00           N  
ATOM   3361  OD1 ASN   217      68.228  36.552  87.131  1.00  0.00           O  
ATOM   3362  H   ASN   217      71.227  38.241  86.305  1.00  0.00           H  
ATOM   3363  HA  ASN   217      70.578  36.353  85.439  1.00  0.00           H  
ATOM   3364  HB2 ASN   217      67.984  37.566  84.065  1.00  0.00           H  
ATOM   3365  HB3 ASN   217      68.480  35.946  84.313  1.00  0.00           H  
ATOM   3366 HD21 ASN   217      66.069  37.501  86.800  1.00  0.00           H  
ATOM   3367 HD22 ASN   217      66.286  37.771  85.053  1.00  0.00           H  
ATOM   3368  N   PRO   218      71.027  36.033  82.837  1.00  0.00           N  
ATOM   3369  CA  PRO   218      71.450  35.884  81.429  1.00  0.00           C  
ATOM   3370  C   PRO   218      70.453  36.463  80.395  1.00  0.00           C  
ATOM   3371  O   PRO   218      69.309  36.762  80.694  1.00  0.00           O  
ATOM   3372  CB  PRO   218      71.793  34.375  81.253  1.00  0.00           C  
ATOM   3373  CG  PRO   218      71.857  33.847  82.633  1.00  0.00           C  
ATOM   3374  CD  PRO   218      70.884  34.698  83.357  1.00  0.00           C  
ATOM   3375  HA  PRO   218      72.362  36.453  81.248  1.00  0.00           H  
ATOM   3376  HB2 PRO   218      70.967  34.046  80.623  1.00  0.00           H  
ATOM   3377  HB3 PRO   218      72.760  34.289  80.757  1.00  0.00           H  
ATOM   3378  HG2 PRO   218      71.549  32.802  82.588  1.00  0.00           H  
ATOM   3379  HG3 PRO   218      72.771  33.891  83.226  1.00  0.00           H  
ATOM   3380  HD2 PRO   218      69.898  34.258  83.211  1.00  0.00           H  
ATOM   3381  HD3 PRO   218      70.962  34.577  84.437  1.00  0.00           H  
ATOM   3382  N   ALA   219      70.912  36.619  79.130  1.00  0.00           N  
ATOM   3383  CA  ALA   219      70.238  37.391  78.070  1.00  0.00           C  
ATOM   3384  C   ALA   219      68.827  36.936  77.830  1.00  0.00           C  
ATOM   3385  O   ALA   219      67.918  37.752  77.830  1.00  0.00           O  
ATOM   3386  CB  ALA   219      71.088  37.493  76.809  1.00  0.00           C  
ATOM   3387  H   ALA   219      71.851  36.359  78.866  1.00  0.00           H  
ATOM   3388  HA  ALA   219      70.241  38.395  78.495  1.00  0.00           H  
ATOM   3389  HB1 ALA   219      71.105  36.571  76.227  1.00  0.00           H  
ATOM   3390  HB2 ALA   219      70.627  38.318  76.267  1.00  0.00           H  
ATOM   3391  HB3 ALA   219      72.117  37.646  77.135  1.00  0.00           H  
ATOM   3392  N   ALA   220      68.554  35.590  77.732  1.00  0.00           N  
ATOM   3393  CA  ALA   220      67.143  35.122  77.450  1.00  0.00           C  
ATOM   3394  C   ALA   220      66.042  35.395  78.530  1.00  0.00           C  
ATOM   3395  O   ALA   220      64.947  35.202  78.126  1.00  0.00           O  
ATOM   3396  CB  ALA   220      67.248  33.660  77.024  1.00  0.00           C  
ATOM   3397  H   ALA   220      69.294  34.985  78.059  1.00  0.00           H  
ATOM   3398  HA  ALA   220      66.936  35.658  76.523  1.00  0.00           H  
ATOM   3399  HB1 ALA   220      67.488  33.084  77.918  1.00  0.00           H  
ATOM   3400  HB2 ALA   220      66.284  33.232  76.751  1.00  0.00           H  
ATOM   3401  HB3 ALA   220      67.948  33.550  76.195  1.00  0.00           H  
ATOM   3402  N   GLY   221      66.397  36.017  79.641  1.00  0.00           N  
ATOM   3403  CA  GLY   221      65.520  36.378  80.731  1.00  0.00           C  
ATOM   3404  C   GLY   221      66.023  37.658  81.462  1.00  0.00           C  
ATOM   3405  O   GLY   221      65.579  37.968  82.622  1.00  0.00           O  
ATOM   3406  H   GLY   221      67.385  35.992  79.847  1.00  0.00           H  
ATOM   3407  HA2 GLY   221      64.552  36.599  80.280  1.00  0.00           H  
ATOM   3408  HA3 GLY   221      65.455  35.587  81.478  1.00  0.00           H  
ATOM   3409  N   GLN   222      66.797  38.470  80.783  1.00  0.00           N  
ATOM   3410  CA  GLN   222      67.591  39.467  81.382  1.00  0.00           C  
ATOM   3411  C   GLN   222      66.699  40.593  82.017  1.00  0.00           C  
ATOM   3412  O   GLN   222      65.627  41.002  81.539  1.00  0.00           O  
ATOM   3413  CB  GLN   222      68.508  40.036  80.283  1.00  0.00           C  
ATOM   3414  CG  GLN   222      69.377  41.223  80.641  1.00  0.00           C  
ATOM   3415  CD  GLN   222      70.450  41.522  79.638  1.00  0.00           C  
ATOM   3416  NE2 GLN   222      70.262  42.470  78.686  1.00  0.00           N  
ATOM   3417  OE1 GLN   222      71.528  41.028  79.729  1.00  0.00           O  
ATOM   3418  H   GLN   222      66.938  38.294  79.799  1.00  0.00           H  
ATOM   3419  HA  GLN   222      68.306  39.135  82.135  1.00  0.00           H  
ATOM   3420  HB2 GLN   222      69.273  39.297  80.044  1.00  0.00           H  
ATOM   3421  HB3 GLN   222      67.915  40.088  79.370  1.00  0.00           H  
ATOM   3422  HG2 GLN   222      68.710  42.064  80.829  1.00  0.00           H  
ATOM   3423  HG3 GLN   222      69.913  41.009  81.566  1.00  0.00           H  
ATOM   3424 HE21 GLN   222      71.054  42.674  78.094  1.00  0.00           H  
ATOM   3425 HE22 GLN   222      69.422  43.028  78.629  1.00  0.00           H  
ATOM   3426  N   ARG   223      67.180  41.183  83.062  1.00  0.00           N  
ATOM   3427  CA  ARG   223      66.563  42.270  83.889  1.00  0.00           C  
ATOM   3428  C   ARG   223      67.518  43.469  83.988  1.00  0.00           C  
ATOM   3429  O   ARG   223      68.632  43.322  83.618  1.00  0.00           O  
ATOM   3430  CB  ARG   223      66.222  41.625  85.237  1.00  0.00           C  
ATOM   3431  CG  ARG   223      65.177  40.531  85.198  1.00  0.00           C  
ATOM   3432  CD  ARG   223      63.781  40.841  84.660  1.00  0.00           C  
ATOM   3433  NE  ARG   223      63.299  42.183  85.080  1.00  0.00           N  
ATOM   3434  CZ  ARG   223      62.057  42.545  85.255  1.00  0.00           C  
ATOM   3435  NH1 ARG   223      60.999  41.989  84.589  1.00  0.00           N1+
ATOM   3436  NH2 ARG   223      61.781  43.534  86.047  1.00  0.00           N  
ATOM   3437  H   ARG   223      68.036  40.767  83.400  1.00  0.00           H  
ATOM   3438  HA  ARG   223      65.628  42.580  83.422  1.00  0.00           H  
ATOM   3439  HB2 ARG   223      67.109  41.159  85.666  1.00  0.00           H  
ATOM   3440  HB3 ARG   223      66.093  42.412  85.980  1.00  0.00           H  
ATOM   3441  HG2 ARG   223      65.680  39.774  84.597  1.00  0.00           H  
ATOM   3442  HG3 ARG   223      65.063  40.043  86.166  1.00  0.00           H  
ATOM   3443  HD2 ARG   223      63.844  40.747  83.576  1.00  0.00           H  
ATOM   3444  HD3 ARG   223      63.070  40.038  84.855  1.00  0.00           H  
ATOM   3445  HE  ARG   223      64.055  42.703  85.504  1.00  0.00           H  
ATOM   3446 HH11 ARG   223      61.130  41.347  83.821  1.00  0.00           H  
ATOM   3447 HH12 ARG   223      60.091  42.276  84.925  1.00  0.00           H  
ATOM   3448 HH21 ARG   223      62.556  44.003  86.494  1.00  0.00           H  
ATOM   3449 HH22 ARG   223      60.837  43.814  86.273  1.00  0.00           H  
ATOM   3450  N   TYR   224      66.962  44.660  84.358  1.00  0.00           N  
ATOM   3451  CA  TYR   224      67.611  45.951  84.277  1.00  0.00           C  
ATOM   3452  C   TYR   224      67.180  46.665  85.624  1.00  0.00           C  
ATOM   3453  O   TYR   224      65.992  46.789  85.950  1.00  0.00           O  
ATOM   3454  CB  TYR   224      67.016  46.734  83.036  1.00  0.00           C  
ATOM   3455  CG  TYR   224      67.330  46.086  81.747  1.00  0.00           C  
ATOM   3456  CD1 TYR   224      66.361  45.173  81.240  1.00  0.00           C  
ATOM   3457  CD2 TYR   224      68.504  46.256  81.056  1.00  0.00           C  
ATOM   3458  CE1 TYR   224      66.558  44.536  80.045  1.00  0.00           C  
ATOM   3459  CE2 TYR   224      68.820  45.522  79.865  1.00  0.00           C  
ATOM   3460  CZ  TYR   224      67.825  44.789  79.354  1.00  0.00           C  
ATOM   3461  OH  TYR   224      67.979  44.033  78.197  1.00  0.00           O  
ATOM   3462  H   TYR   224      65.961  44.597  84.481  1.00  0.00           H  
ATOM   3463  HA  TYR   224      68.685  45.778  84.214  1.00  0.00           H  
ATOM   3464  HB2 TYR   224      65.927  46.774  83.018  1.00  0.00           H  
ATOM   3465  HB3 TYR   224      67.381  47.761  83.053  1.00  0.00           H  
ATOM   3466  HD1 TYR   224      65.469  44.986  81.819  1.00  0.00           H  
ATOM   3467  HD2 TYR   224      69.328  46.840  81.438  1.00  0.00           H  
ATOM   3468  HE1 TYR   224      65.785  43.965  79.553  1.00  0.00           H  
ATOM   3469  HE2 TYR   224      69.769  45.691  79.378  1.00  0.00           H  
ATOM   3470  HH  TYR   224      67.218  43.483  78.002  1.00  0.00           H  
ATOM   3471  N   ILE   225      68.172  47.092  86.379  1.00  0.00           N  
ATOM   3472  CA  ILE   225      67.941  47.604  87.770  1.00  0.00           C  
ATOM   3473  C   ILE   225      68.664  49.036  87.919  1.00  0.00           C  
ATOM   3474  O   ILE   225      69.888  49.171  87.561  1.00  0.00           O  
ATOM   3475  CB  ILE   225      68.519  46.675  88.857  1.00  0.00           C  
ATOM   3476  CG1 ILE   225      67.752  45.338  88.855  1.00  0.00           C  
ATOM   3477  CG2 ILE   225      68.517  47.302  90.330  1.00  0.00           C  
ATOM   3478  CD1 ILE   225      68.556  44.169  88.281  1.00  0.00           C  
ATOM   3479  H   ILE   225      69.087  46.794  86.071  1.00  0.00           H  
ATOM   3480  HA  ILE   225      66.877  47.715  87.980  1.00  0.00           H  
ATOM   3481  HB  ILE   225      69.557  46.452  88.609  1.00  0.00           H  
ATOM   3482 HG12 ILE   225      67.511  44.926  89.835  1.00  0.00           H  
ATOM   3483 HG13 ILE   225      66.816  45.454  88.309  1.00  0.00           H  
ATOM   3484 HG21 ILE   225      68.768  46.568  91.096  1.00  0.00           H  
ATOM   3485 HG22 ILE   225      69.193  48.156  90.376  1.00  0.00           H  
ATOM   3486 HG23 ILE   225      67.503  47.663  90.502  1.00  0.00           H  
ATOM   3487 HD11 ILE   225      68.039  43.215  88.387  1.00  0.00           H  
ATOM   3488 HD12 ILE   225      68.754  44.394  87.233  1.00  0.00           H  
ATOM   3489 HD13 ILE   225      69.518  44.034  88.775  1.00  0.00           H  
ATOM   3490  N   HIE   226      68.011  50.064  88.376  1.00  0.00           N  
ATOM   3491  CA  HIE   226      68.468  51.457  88.497  1.00  0.00           C  
ATOM   3492  C   HIE   226      69.421  51.565  89.690  1.00  0.00           C  
ATOM   3493  O   HIE   226      69.022  51.265  90.813  1.00  0.00           O  
ATOM   3494  CB  HIE   226      67.274  52.427  88.592  1.00  0.00           C  
ATOM   3495  CG  HIE   226      67.651  53.908  88.595  1.00  0.00           C  
ATOM   3496  CD2 HIE   226      68.634  54.530  87.963  1.00  0.00           C  
ATOM   3497  ND1 HIE   226      66.913  54.925  89.258  1.00  0.00           N  
ATOM   3498  CE1 HIE   226      67.435  56.057  88.970  1.00  0.00           C  
ATOM   3499  NE2 HIE   226      68.389  55.829  88.087  1.00  0.00           N  
ATOM   3500  H   HIE   226      67.049  49.855  88.604  1.00  0.00           H  
ATOM   3501  HA  HIE   226      69.073  51.732  87.633  1.00  0.00           H  
ATOM   3502  HB2 HIE   226      66.737  52.258  87.659  1.00  0.00           H  
ATOM   3503  HB3 HIE   226      66.637  52.200  89.447  1.00  0.00           H  
ATOM   3504  HD2 HIE   226      69.299  54.086  87.237  1.00  0.00           H  
ATOM   3505  HE1 HIE   226      67.021  57.010  89.264  1.00  0.00           H  
ATOM   3506  HE2 HIE   226      68.904  56.562  87.621  1.00  0.00           H  
ATOM   3507  N   ILE   227      70.582  52.035  89.397  1.00  0.00           N  
ATOM   3508  CA  ILE   227      71.670  52.216  90.398  1.00  0.00           C  
ATOM   3509  C   ILE   227      71.608  53.721  90.870  1.00  0.00           C  
ATOM   3510  O   ILE   227      71.297  53.968  92.034  1.00  0.00           O  
ATOM   3511  CB  ILE   227      73.081  51.820  89.890  1.00  0.00           C  
ATOM   3512  CG1 ILE   227      73.059  50.292  89.552  1.00  0.00           C  
ATOM   3513  CG2 ILE   227      74.200  52.119  90.902  1.00  0.00           C  
ATOM   3514  CD1 ILE   227      72.638  49.341  90.771  1.00  0.00           C  
ATOM   3515  H   ILE   227      70.857  52.320  88.468  1.00  0.00           H  
ATOM   3516  HA  ILE   227      71.451  51.548  91.231  1.00  0.00           H  
ATOM   3517  HB  ILE   227      73.350  52.388  88.999  1.00  0.00           H  
ATOM   3518 HG12 ILE   227      72.408  50.159  88.687  1.00  0.00           H  
ATOM   3519 HG13 ILE   227      74.074  49.991  89.293  1.00  0.00           H  
ATOM   3520 HG21 ILE   227      73.896  51.951  91.936  1.00  0.00           H  
ATOM   3521 HG22 ILE   227      75.055  51.473  90.704  1.00  0.00           H  
ATOM   3522 HG23 ILE   227      74.493  53.155  90.730  1.00  0.00           H  
ATOM   3523 HD11 ILE   227      71.551  49.267  90.798  1.00  0.00           H  
ATOM   3524 HD12 ILE   227      72.970  48.324  90.563  1.00  0.00           H  
ATOM   3525 HD13 ILE   227      73.027  49.765  91.697  1.00  0.00           H  
ATOM   3526  N   LEU   228      71.817  54.713  90.029  1.00  0.00           N  
ATOM   3527  CA  LEU   228      71.921  56.168  90.338  1.00  0.00           C  
ATOM   3528  C   LEU   228      71.413  57.041  89.202  1.00  0.00           C  
ATOM   3529  O   LEU   228      71.332  56.587  88.066  1.00  0.00           O  
ATOM   3530  CB  LEU   228      73.422  56.504  90.659  1.00  0.00           C  
ATOM   3531  CG  LEU   228      73.905  55.941  91.995  1.00  0.00           C  
ATOM   3532  CD1 LEU   228      75.282  56.467  92.193  1.00  0.00           C  
ATOM   3533  CD2 LEU   228      73.173  56.164  93.258  1.00  0.00           C  
ATOM   3534  H   LEU   228      71.827  54.344  89.089  1.00  0.00           H  
ATOM   3535  HA  LEU   228      71.313  56.347  91.224  1.00  0.00           H  
ATOM   3536  HB2 LEU   228      74.074  56.149  89.862  1.00  0.00           H  
ATOM   3537  HB3 LEU   228      73.567  57.582  90.591  1.00  0.00           H  
ATOM   3538  HG  LEU   228      73.883  54.852  91.959  1.00  0.00           H  
ATOM   3539 HD11 LEU   228      75.272  57.557  92.228  1.00  0.00           H  
ATOM   3540 HD12 LEU   228      75.630  55.976  93.102  1.00  0.00           H  
ATOM   3541 HD13 LEU   228      75.830  56.186  91.294  1.00  0.00           H  
ATOM   3542 HD21 LEU   228      73.602  55.533  94.037  1.00  0.00           H  
ATOM   3543 HD22 LEU   228      73.067  57.190  93.609  1.00  0.00           H  
ATOM   3544 HD23 LEU   228      72.149  55.796  93.204  1.00  0.00           H  
ATOM   3545  N   GLY   229      70.956  58.251  89.617  1.00  0.00           N  
ATOM   3546  CA  GLY   229      70.604  59.359  88.764  1.00  0.00           C  
ATOM   3547  C   GLY   229      69.373  60.072  89.356  1.00  0.00           C  
ATOM   3548  O   GLY   229      69.307  60.348  90.555  1.00  0.00           O  
ATOM   3549  H   GLY   229      70.922  58.392  90.617  1.00  0.00           H  
ATOM   3550  HA2 GLY   229      71.362  60.143  88.778  1.00  0.00           H  
ATOM   3551  HA3 GLY   229      70.414  59.087  87.726  1.00  0.00           H  
ATOM   3552  N   ARG   230      68.380  60.505  88.555  1.00  0.00           N  
ATOM   3553  CA  ARG   230      67.225  61.353  89.010  1.00  0.00           C  
ATOM   3554  C   ARG   230      66.365  60.627  90.011  1.00  0.00           C  
ATOM   3555  O   ARG   230      65.985  59.454  89.815  1.00  0.00           O  
ATOM   3556  CB  ARG   230      66.346  61.771  87.821  1.00  0.00           C  
ATOM   3557  CG  ARG   230      67.035  62.351  86.613  1.00  0.00           C  
ATOM   3558  CD  ARG   230      66.041  62.919  85.652  1.00  0.00           C  
ATOM   3559  NE  ARG   230      66.732  63.682  84.599  1.00  0.00           N  
ATOM   3560  CZ  ARG   230      67.138  63.235  83.442  1.00  0.00           C  
ATOM   3561  NH1 ARG   230      66.996  61.968  83.143  1.00  0.00           N1+
ATOM   3562  NH2 ARG   230      67.806  64.012  82.606  1.00  0.00           N  
ATOM   3563  H   ARG   230      68.526  60.400  87.561  1.00  0.00           H  
ATOM   3564  HA  ARG   230      67.566  62.299  89.431  1.00  0.00           H  
ATOM   3565  HB2 ARG   230      65.885  60.807  87.607  1.00  0.00           H  
ATOM   3566  HB3 ARG   230      65.607  62.457  88.236  1.00  0.00           H  
ATOM   3567  HG2 ARG   230      67.740  63.147  86.849  1.00  0.00           H  
ATOM   3568  HG3 ARG   230      67.597  61.568  86.104  1.00  0.00           H  
ATOM   3569  HD2 ARG   230      65.372  62.134  85.298  1.00  0.00           H  
ATOM   3570  HD3 ARG   230      65.390  63.657  86.119  1.00  0.00           H  
ATOM   3571  HE  ARG   230      66.795  64.670  84.797  1.00  0.00           H  
ATOM   3572 HH11 ARG   230      66.358  61.357  83.632  1.00  0.00           H  
ATOM   3573 HH12 ARG   230      67.328  61.737  82.217  1.00  0.00           H  
ATOM   3574 HH21 ARG   230      67.952  64.994  82.792  1.00  0.00           H  
ATOM   3575 HH22 ARG   230      68.104  63.602  81.732  1.00  0.00           H  
ATOM   3576  N   ARG   231      66.144  61.327  91.157  1.00  0.00           N  
ATOM   3577  CA  ARG   231      65.489  60.707  92.374  1.00  0.00           C  
ATOM   3578  C   ARG   231      66.177  59.424  92.932  1.00  0.00           C  
ATOM   3579  O   ARG   231      65.548  58.809  93.835  1.00  0.00           O  
ATOM   3580  CB  ARG   231      63.962  60.481  92.178  1.00  0.00           C  
ATOM   3581  CG  ARG   231      63.091  61.702  91.812  1.00  0.00           C  
ATOM   3582  CD  ARG   231      61.823  61.036  91.312  1.00  0.00           C  
ATOM   3583  NE  ARG   231      60.955  62.162  90.853  1.00  0.00           N  
ATOM   3584  CZ  ARG   231      60.108  62.233  89.867  1.00  0.00           C  
ATOM   3585  NH1 ARG   231      59.721  61.242  89.111  1.00  0.00           N1+
ATOM   3586  NH2 ARG   231      59.499  63.356  89.686  1.00  0.00           N  
ATOM   3587  H   ARG   231      66.422  62.298  91.129  1.00  0.00           H  
ATOM   3588  HA  ARG   231      65.649  61.371  93.225  1.00  0.00           H  
ATOM   3589  HB2 ARG   231      63.700  59.642  91.534  1.00  0.00           H  
ATOM   3590  HB3 ARG   231      63.649  60.165  93.173  1.00  0.00           H  
ATOM   3591  HG2 ARG   231      62.913  62.191  92.770  1.00  0.00           H  
ATOM   3592  HG3 ARG   231      63.608  62.371  91.125  1.00  0.00           H  
ATOM   3593  HD2 ARG   231      62.138  60.406  90.480  1.00  0.00           H  
ATOM   3594  HD3 ARG   231      61.387  60.395  92.078  1.00  0.00           H  
ATOM   3595  HE  ARG   231      61.111  62.971  91.437  1.00  0.00           H  
ATOM   3596 HH11 ARG   231      60.195  60.354  89.022  1.00  0.00           H  
ATOM   3597 HH12 ARG   231      58.893  61.425  88.563  1.00  0.00           H  
ATOM   3598 HH21 ARG   231      59.801  64.148  90.235  1.00  0.00           H  
ATOM   3599 HH22 ARG   231      58.758  63.318  89.000  1.00  0.00           H  
ATOM   3600  N   LYS   232      67.461  59.162  92.596  1.00  0.00           N  
ATOM   3601  CA  LYS   232      68.325  58.133  93.203  1.00  0.00           C  
ATOM   3602  C   LYS   232      69.730  58.562  93.361  1.00  0.00           C  
ATOM   3603  O   LYS   232      70.643  58.097  92.694  1.00  0.00           O  
ATOM   3604  CB  LYS   232      68.153  56.700  92.525  1.00  0.00           C  
ATOM   3605  CG  LYS   232      68.743  55.494  93.255  1.00  0.00           C  
ATOM   3606  CD  LYS   232      68.179  54.201  92.707  1.00  0.00           C  
ATOM   3607  CE  LYS   232      68.665  53.038  93.541  1.00  0.00           C  
ATOM   3608  NZ  LYS   232      67.992  51.750  93.262  1.00  0.00           N1+
ATOM   3609  H   LYS   232      67.968  59.841  92.047  1.00  0.00           H  
ATOM   3610  HA  LYS   232      67.963  57.934  94.212  1.00  0.00           H  
ATOM   3611  HB2 LYS   232      67.080  56.512  92.482  1.00  0.00           H  
ATOM   3612  HB3 LYS   232      68.495  56.682  91.490  1.00  0.00           H  
ATOM   3613  HG2 LYS   232      69.828  55.419  93.181  1.00  0.00           H  
ATOM   3614  HG3 LYS   232      68.472  55.493  94.311  1.00  0.00           H  
ATOM   3615  HD2 LYS   232      67.096  54.281  92.789  1.00  0.00           H  
ATOM   3616  HD3 LYS   232      68.472  54.011  91.674  1.00  0.00           H  
ATOM   3617  HE2 LYS   232      69.706  52.742  93.410  1.00  0.00           H  
ATOM   3618  HE3 LYS   232      68.524  53.360  94.573  1.00  0.00           H  
ATOM   3619  HZ1 LYS   232      66.986  51.667  93.258  1.00  0.00           H  
ATOM   3620  HZ2 LYS   232      68.410  51.488  92.381  1.00  0.00           H  
ATOM   3621  HZ3 LYS   232      68.316  51.186  94.036  1.00  0.00           H  
ATOM   3622  N   LEU   233      69.958  59.440  94.329  1.00  0.00           N  
ATOM   3623  CA  LEU   233      71.165  60.330  94.544  1.00  0.00           C  
ATOM   3624  C   LEU   233      72.181  59.631  95.389  1.00  0.00           C  
ATOM   3625  O   LEU   233      73.376  59.927  95.383  1.00  0.00           O  
ATOM   3626  CB  LEU   233      70.685  61.693  95.168  1.00  0.00           C  
ATOM   3627  CG  LEU   233      69.495  62.420  94.588  1.00  0.00           C  
ATOM   3628  CD1 LEU   233      69.150  63.668  95.470  1.00  0.00           C  
ATOM   3629  CD2 LEU   233      69.979  62.732  93.170  1.00  0.00           C  
ATOM   3630  H   LEU   233      69.235  59.616  95.012  1.00  0.00           H  
ATOM   3631  HA  LEU   233      71.529  60.569  93.545  1.00  0.00           H  
ATOM   3632  HB2 LEU   233      70.336  61.445  96.171  1.00  0.00           H  
ATOM   3633  HB3 LEU   233      71.525  62.382  95.245  1.00  0.00           H  
ATOM   3634  HG  LEU   233      68.573  61.850  94.477  1.00  0.00           H  
ATOM   3635 HD11 LEU   233      68.858  63.234  96.426  1.00  0.00           H  
ATOM   3636 HD12 LEU   233      69.981  64.328  95.721  1.00  0.00           H  
ATOM   3637 HD13 LEU   233      68.374  64.227  94.946  1.00  0.00           H  
ATOM   3638 HD21 LEU   233      70.819  63.417  93.285  1.00  0.00           H  
ATOM   3639 HD22 LEU   233      70.281  61.834  92.631  1.00  0.00           H  
ATOM   3640 HD23 LEU   233      69.175  63.265  92.663  1.00  0.00           H  
ATOM   3641  N   TYR   234      71.735  58.495  96.110  1.00  0.00           N  
ATOM   3642  CA  TYR   234      72.698  57.559  96.694  1.00  0.00           C  
ATOM   3643  C   TYR   234      71.988  56.170  96.942  1.00  0.00           C  
ATOM   3644  O   TYR   234      70.733  56.108  96.865  1.00  0.00           O  
ATOM   3645  CB  TYR   234      73.327  58.130  98.006  1.00  0.00           C  
ATOM   3646  CG  TYR   234      72.348  58.653  98.950  1.00  0.00           C  
ATOM   3647  CD1 TYR   234      71.859  59.966  98.977  1.00  0.00           C  
ATOM   3648  CD2 TYR   234      71.644  57.660  99.701  1.00  0.00           C  
ATOM   3649  CE1 TYR   234      70.824  60.363  99.885  1.00  0.00           C  
ATOM   3650  CE2 TYR   234      70.666  58.030 100.646  1.00  0.00           C  
ATOM   3651  CZ  TYR   234      70.234  59.373 100.700  1.00  0.00           C  
ATOM   3652  OH  TYR   234      69.322  59.791 101.656  1.00  0.00           O  
ATOM   3653  H   TYR   234      70.747  58.337  95.977  1.00  0.00           H  
ATOM   3654  HA  TYR   234      73.483  57.411  95.953  1.00  0.00           H  
ATOM   3655  HB2 TYR   234      73.869  57.260  98.375  1.00  0.00           H  
ATOM   3656  HB3 TYR   234      73.950  58.972  97.701  1.00  0.00           H  
ATOM   3657  HD1 TYR   234      72.287  60.636  98.246  1.00  0.00           H  
ATOM   3658  HD2 TYR   234      71.903  56.611  99.681  1.00  0.00           H  
ATOM   3659  HE1 TYR   234      70.445  61.371  99.800  1.00  0.00           H  
ATOM   3660  HE2 TYR   234      70.190  57.288 101.269  1.00  0.00           H  
ATOM   3661  HH  TYR   234      68.828  59.010 101.917  1.00  0.00           H  
ATOM   3662  N   HIE   235      72.701  55.044  97.043  1.00  0.00           N  
ATOM   3663  CA  HIE   235      72.166  53.678  97.228  1.00  0.00           C  
ATOM   3664  C   HIE   235      73.151  52.716  97.958  1.00  0.00           C  
ATOM   3665  O   HIE   235      74.294  52.668  97.539  1.00  0.00           O  
ATOM   3666  CB  HIE   235      71.794  53.082  95.834  1.00  0.00           C  
ATOM   3667  CG  HIE   235      71.367  51.644  95.786  1.00  0.00           C  
ATOM   3668  CD2 HIE   235      72.183  50.597  95.694  1.00  0.00           C  
ATOM   3669  ND1 HIE   235      70.029  51.280  95.584  1.00  0.00           N  
ATOM   3670  CE1 HIE   235      70.108  49.919  95.443  1.00  0.00           C  
ATOM   3671  NE2 HIE   235      71.369  49.474  95.551  1.00  0.00           N  
ATOM   3672  H   HIE   235      73.692  55.240  97.079  1.00  0.00           H  
ATOM   3673  HA  HIE   235      71.314  53.733  97.905  1.00  0.00           H  
ATOM   3674  HB2 HIE   235      71.027  53.729  95.408  1.00  0.00           H  
ATOM   3675  HB3 HIE   235      72.735  53.124  95.286  1.00  0.00           H  
ATOM   3676  HD2 HIE   235      73.255  50.712  95.750  1.00  0.00           H  
ATOM   3677  HE1 HIE   235      69.222  49.302  95.463  1.00  0.00           H  
ATOM   3678  HE2 HIE   235      71.709  48.542  95.737  1.00  0.00           H  
ATOM   3679  N   VAL   236      72.714  52.012  99.038  1.00  0.00           N  
ATOM   3680  CA  VAL   236      73.491  50.990  99.787  1.00  0.00           C  
ATOM   3681  C   VAL   236      73.712  49.721  98.927  1.00  0.00           C  
ATOM   3682  O   VAL   236      72.791  49.021  98.505  1.00  0.00           O  
ATOM   3683  CB  VAL   236      72.666  50.729 101.084  1.00  0.00           C  
ATOM   3684  CG1 VAL   236      73.135  49.475 101.848  1.00  0.00           C  
ATOM   3685  CG2 VAL   236      72.768  51.920 102.153  1.00  0.00           C  
ATOM   3686  H   VAL   236      71.718  52.119  99.173  1.00  0.00           H  
ATOM   3687  HA  VAL   236      74.500  51.320 100.032  1.00  0.00           H  
ATOM   3688  HB  VAL   236      71.620  50.664 100.783  1.00  0.00           H  
ATOM   3689 HG11 VAL   236      74.223  49.494 101.785  1.00  0.00           H  
ATOM   3690 HG12 VAL   236      72.793  49.455 102.883  1.00  0.00           H  
ATOM   3691 HG13 VAL   236      72.694  48.661 101.272  1.00  0.00           H  
ATOM   3692 HG21 VAL   236      72.098  51.774 103.000  1.00  0.00           H  
ATOM   3693 HG22 VAL   236      73.765  52.031 102.581  1.00  0.00           H  
ATOM   3694 HG23 VAL   236      72.523  52.842 101.627  1.00  0.00           H  
ATOM   3695  N   VAL   237      75.016  49.427  98.634  1.00  0.00           N  
ATOM   3696  CA  VAL   237      75.394  48.269  97.929  1.00  0.00           C  
ATOM   3697  C   VAL   237      75.208  47.050  98.866  1.00  0.00           C  
ATOM   3698  O   VAL   237      75.667  47.093  99.996  1.00  0.00           O  
ATOM   3699  CB  VAL   237      76.861  48.353  97.444  1.00  0.00           C  
ATOM   3700  CG1 VAL   237      77.295  47.083  96.571  1.00  0.00           C  
ATOM   3701  CG2 VAL   237      77.010  49.619  96.574  1.00  0.00           C  
ATOM   3702  H   VAL   237      75.727  50.008  99.054  1.00  0.00           H  
ATOM   3703  HA  VAL   237      74.638  48.041  97.178  1.00  0.00           H  
ATOM   3704  HB  VAL   237      77.539  48.325  98.298  1.00  0.00           H  
ATOM   3705 HG11 VAL   237      77.416  46.192  97.187  1.00  0.00           H  
ATOM   3706 HG12 VAL   237      76.560  46.964  95.775  1.00  0.00           H  
ATOM   3707 HG13 VAL   237      78.316  47.198  96.207  1.00  0.00           H  
ATOM   3708 HG21 VAL   237      76.165  49.593  95.886  1.00  0.00           H  
ATOM   3709 HG22 VAL   237      76.929  50.454  97.270  1.00  0.00           H  
ATOM   3710 HG23 VAL   237      77.905  49.546  95.957  1.00  0.00           H  
ATOM   3711  N   LYS   238      74.497  45.988  98.383  1.00  0.00           N  
ATOM   3712  CA  LYS   238      74.548  44.674  99.051  1.00  0.00           C  
ATOM   3713  C   LYS   238      75.882  43.814  98.988  1.00  0.00           C  
ATOM   3714  O   LYS   238      76.353  43.466  97.878  1.00  0.00           O  
ATOM   3715  CB  LYS   238      73.382  43.730  98.775  1.00  0.00           C  
ATOM   3716  CG  LYS   238      72.153  44.285  99.594  1.00  0.00           C  
ATOM   3717  CD  LYS   238      71.080  43.233  99.702  1.00  0.00           C  
ATOM   3718  CE  LYS   238      69.731  43.697 100.330  1.00  0.00           C  
ATOM   3719  NZ  LYS   238      68.588  42.809  99.960  1.00  0.00           N1+
ATOM   3720  H   LYS   238      74.128  45.888  97.448  1.00  0.00           H  
ATOM   3721  HA  LYS   238      74.481  44.879 100.119  1.00  0.00           H  
ATOM   3722  HB2 LYS   238      73.003  43.737  97.753  1.00  0.00           H  
ATOM   3723  HB3 LYS   238      73.666  42.746  99.147  1.00  0.00           H  
ATOM   3724  HG2 LYS   238      72.395  44.710 100.568  1.00  0.00           H  
ATOM   3725  HG3 LYS   238      71.827  45.252  99.210  1.00  0.00           H  
ATOM   3726  HD2 LYS   238      70.934  42.771  98.726  1.00  0.00           H  
ATOM   3727  HD3 LYS   238      71.366  42.388 100.328  1.00  0.00           H  
ATOM   3728  HE2 LYS   238      69.743  43.788 101.417  1.00  0.00           H  
ATOM   3729  HE3 LYS   238      69.525  44.703  99.965  1.00  0.00           H  
ATOM   3730  HZ1 LYS   238      67.713  43.206 100.272  1.00  0.00           H  
ATOM   3731  HZ2 LYS   238      68.463  42.574  98.986  1.00  0.00           H  
ATOM   3732  HZ3 LYS   238      68.689  41.860 100.289  1.00  0.00           H  
ATOM   3733  N   TYR   239      76.450  43.607 100.124  1.00  0.00           N  
ATOM   3734  CA  TYR   239      77.745  42.865 100.203  1.00  0.00           C  
ATOM   3735  C   TYR   239      77.862  41.379  99.842  1.00  0.00           C  
ATOM   3736  O   TYR   239      76.982  40.583 100.105  1.00  0.00           O  
ATOM   3737  CB  TYR   239      78.188  43.022 101.654  1.00  0.00           C  
ATOM   3738  CG  TYR   239      79.591  42.598 102.071  1.00  0.00           C  
ATOM   3739  CD1 TYR   239      80.655  43.433 101.743  1.00  0.00           C  
ATOM   3740  CD2 TYR   239      79.745  41.435 102.801  1.00  0.00           C  
ATOM   3741  CE1 TYR   239      81.893  43.171 102.357  1.00  0.00           C  
ATOM   3742  CE2 TYR   239      81.028  41.115 103.364  1.00  0.00           C  
ATOM   3743  CZ  TYR   239      82.074  42.009 103.108  1.00  0.00           C  
ATOM   3744  OH  TYR   239      83.195  41.825 103.819  1.00  0.00           O  
ATOM   3745  H   TYR   239      76.098  44.049 100.961  1.00  0.00           H  
ATOM   3746  HA  TYR   239      78.395  43.570  99.685  1.00  0.00           H  
ATOM   3747  HB2 TYR   239      78.188  44.084 101.899  1.00  0.00           H  
ATOM   3748  HB3 TYR   239      77.369  42.645 102.266  1.00  0.00           H  
ATOM   3749  HD1 TYR   239      80.619  44.291 101.089  1.00  0.00           H  
ATOM   3750  HD2 TYR   239      78.966  40.690 102.875  1.00  0.00           H  
ATOM   3751  HE1 TYR   239      82.723  43.859 102.283  1.00  0.00           H  
ATOM   3752  HE2 TYR   239      81.140  40.185 103.900  1.00  0.00           H  
ATOM   3753  HH  TYR   239      83.271  40.922 104.136  1.00  0.00           H  
ATOM   3754  N   THR   240      79.039  41.076  99.194  1.00  0.00           N  
ATOM   3755  CA  THR   240      79.477  39.651  99.050  1.00  0.00           C  
ATOM   3756  C   THR   240      80.912  39.487  99.607  1.00  0.00           C  
ATOM   3757  O   THR   240      81.836  40.294  99.437  1.00  0.00           O  
ATOM   3758  CB  THR   240      79.208  39.162  97.641  1.00  0.00           C  
ATOM   3759  CG2 THR   240      79.581  37.739  97.241  1.00  0.00           C  
ATOM   3760  OG1 THR   240      77.834  39.097  97.505  1.00  0.00           O  
ATOM   3761  H   THR   240      79.618  41.859  98.925  1.00  0.00           H  
ATOM   3762  HA  THR   240      78.844  38.969  99.617  1.00  0.00           H  
ATOM   3763  HB  THR   240      79.580  39.866  96.897  1.00  0.00           H  
ATOM   3764  HG1 THR   240      77.529  40.007  97.515  1.00  0.00           H  
ATOM   3765 HG21 THR   240      80.533  37.379  97.632  1.00  0.00           H  
ATOM   3766 HG22 THR   240      78.804  37.115  97.681  1.00  0.00           H  
ATOM   3767 HG23 THR   240      79.527  37.606  96.161  1.00  0.00           H  
ATOM   3768  N   GLY   241      81.196  38.333 100.224  1.00  0.00           N  
ATOM   3769  CA  GLY   241      82.554  37.968 100.765  1.00  0.00           C  
ATOM   3770  C   GLY   241      83.681  37.609  99.739  1.00  0.00           C  
ATOM   3771  O   GLY   241      83.458  37.597  98.534  1.00  0.00           O  
ATOM   3772  H   GLY   241      80.411  37.733 100.434  1.00  0.00           H  
ATOM   3773  HA2 GLY   241      82.928  38.758 101.416  1.00  0.00           H  
ATOM   3774  HA3 GLY   241      82.366  37.048 101.319  1.00  0.00           H  
ATOM   3775  N   GLY   242      84.729  37.089 100.223  1.00  0.00           N  
ATOM   3776  CA  GLY   242      85.928  36.739  99.478  1.00  0.00           C  
ATOM   3777  C   GLY   242      86.517  37.957  98.839  1.00  0.00           C  
ATOM   3778  O   GLY   242      86.657  39.032  99.382  1.00  0.00           O  
ATOM   3779  H   GLY   242      84.757  37.021 101.230  1.00  0.00           H  
ATOM   3780  HA2 GLY   242      86.683  36.275 100.114  1.00  0.00           H  
ATOM   3781  HA3 GLY   242      85.772  35.923  98.772  1.00  0.00           H  
ATOM   3782  N   SER   243      87.018  37.745  97.633  1.00  0.00           N  
ATOM   3783  CA  SER   243      87.342  38.725  96.561  1.00  0.00           C  
ATOM   3784  C   SER   243      86.323  38.779  95.380  1.00  0.00           C  
ATOM   3785  O   SER   243      85.953  37.748  94.800  1.00  0.00           O  
ATOM   3786  CB  SER   243      88.789  38.535  96.030  1.00  0.00           C  
ATOM   3787  OG  SER   243      89.241  39.491  95.110  1.00  0.00           O  
ATOM   3788  H   SER   243      87.074  36.755  97.442  1.00  0.00           H  
ATOM   3789  HA  SER   243      87.322  39.712  97.024  1.00  0.00           H  
ATOM   3790  HB2 SER   243      89.595  38.685  96.749  1.00  0.00           H  
ATOM   3791  HB3 SER   243      88.879  37.467  95.831  1.00  0.00           H  
ATOM   3792  HG  SER   243      89.422  39.035  94.285  1.00  0.00           H  
ATOM   3793  N   ALA   244      85.635  39.876  95.127  1.00  0.00           N  
ATOM   3794  CA  ALA   244      84.338  39.986  94.414  1.00  0.00           C  
ATOM   3795  C   ALA   244      84.270  41.284  93.497  1.00  0.00           C  
ATOM   3796  O   ALA   244      84.801  42.298  93.996  1.00  0.00           O  
ATOM   3797  CB  ALA   244      83.097  39.942  95.334  1.00  0.00           C  
ATOM   3798  H   ALA   244      85.942  40.661  95.683  1.00  0.00           H  
ATOM   3799  HA  ALA   244      84.233  39.085  93.809  1.00  0.00           H  
ATOM   3800  HB1 ALA   244      83.217  39.075  95.984  1.00  0.00           H  
ATOM   3801  HB2 ALA   244      83.266  40.831  95.942  1.00  0.00           H  
ATOM   3802  HB3 ALA   244      82.190  39.869  94.734  1.00  0.00           H  
ATOM   3803  N   GLU   245      83.689  41.146  92.255  1.00  0.00           N  
ATOM   3804  CA  GLU   245      83.558  42.348  91.397  1.00  0.00           C  
ATOM   3805  C   GLU   245      82.031  42.499  90.934  1.00  0.00           C  
ATOM   3806  O   GLU   245      81.269  41.524  91.064  1.00  0.00           O  
ATOM   3807  CB  GLU   245      84.301  42.299  90.049  1.00  0.00           C  
ATOM   3808  CG  GLU   245      85.693  41.775  90.161  1.00  0.00           C  
ATOM   3809  CD  GLU   245      86.273  41.848  88.767  1.00  0.00           C  
ATOM   3810  OE1 GLU   245      85.669  41.277  87.809  1.00  0.00           O  
ATOM   3811  OE2 GLU   245      87.340  42.458  88.612  1.00  0.00           O1-
ATOM   3812  H   GLU   245      83.375  40.239  91.938  1.00  0.00           H  
ATOM   3813  HA  GLU   245      83.854  43.238  91.952  1.00  0.00           H  
ATOM   3814  HB2 GLU   245      83.678  41.664  89.419  1.00  0.00           H  
ATOM   3815  HB3 GLU   245      84.327  43.288  89.591  1.00  0.00           H  
ATOM   3816  HG2 GLU   245      86.346  42.299  90.859  1.00  0.00           H  
ATOM   3817  HG3 GLU   245      85.673  40.738  90.496  1.00  0.00           H  
ATOM   3818  N   LEU   246      81.622  43.738  90.556  1.00  0.00           N  
ATOM   3819  CA  LEU   246      80.229  44.072  90.163  1.00  0.00           C  
ATOM   3820  C   LEU   246      80.193  45.200  89.116  1.00  0.00           C  
ATOM   3821  O   LEU   246      80.687  46.288  89.371  1.00  0.00           O  
ATOM   3822  CB  LEU   246      79.362  44.434  91.403  1.00  0.00           C  
ATOM   3823  CG  LEU   246      78.013  45.135  91.121  1.00  0.00           C  
ATOM   3824  CD1 LEU   246      77.003  44.282  90.298  1.00  0.00           C  
ATOM   3825  CD2 LEU   246      77.439  45.399  92.567  1.00  0.00           C  
ATOM   3826  H   LEU   246      82.323  44.463  90.500  1.00  0.00           H  
ATOM   3827  HA  LEU   246      79.706  43.251  89.674  1.00  0.00           H  
ATOM   3828  HB2 LEU   246      79.220  43.450  91.850  1.00  0.00           H  
ATOM   3829  HB3 LEU   246      79.940  45.029  92.110  1.00  0.00           H  
ATOM   3830  HG  LEU   246      78.244  46.082  90.634  1.00  0.00           H  
ATOM   3831 HD11 LEU   246      77.147  44.767  89.332  1.00  0.00           H  
ATOM   3832 HD12 LEU   246      77.224  43.224  90.437  1.00  0.00           H  
ATOM   3833 HD13 LEU   246      75.967  44.576  90.466  1.00  0.00           H  
ATOM   3834 HD21 LEU   246      78.017  46.126  93.138  1.00  0.00           H  
ATOM   3835 HD22 LEU   246      76.356  45.511  92.535  1.00  0.00           H  
ATOM   3836 HD23 LEU   246      77.567  44.442  93.073  1.00  0.00           H  
ATOM   3837  N   LEU   247      79.616  44.902  87.983  1.00  0.00           N  
ATOM   3838  CA  LEU   247      79.721  45.706  86.791  1.00  0.00           C  
ATOM   3839  C   LEU   247      78.468  46.656  86.876  1.00  0.00           C  
ATOM   3840  O   LEU   247      77.331  46.230  87.068  1.00  0.00           O  
ATOM   3841  CB  LEU   247      79.849  44.864  85.557  1.00  0.00           C  
ATOM   3842  CG  LEU   247      80.016  45.561  84.167  1.00  0.00           C  
ATOM   3843  CD1 LEU   247      80.809  44.622  83.235  1.00  0.00           C  
ATOM   3844  CD2 LEU   247      78.697  45.939  83.538  1.00  0.00           C  
ATOM   3845  H   LEU   247      79.157  44.005  88.047  1.00  0.00           H  
ATOM   3846  HA  LEU   247      80.538  46.419  86.900  1.00  0.00           H  
ATOM   3847  HB2 LEU   247      80.622  44.146  85.831  1.00  0.00           H  
ATOM   3848  HB3 LEU   247      78.967  44.224  85.554  1.00  0.00           H  
ATOM   3849  HG  LEU   247      80.554  46.468  84.443  1.00  0.00           H  
ATOM   3850 HD11 LEU   247      80.967  45.204  82.327  1.00  0.00           H  
ATOM   3851 HD12 LEU   247      81.763  44.276  83.632  1.00  0.00           H  
ATOM   3852 HD13 LEU   247      80.246  43.726  82.975  1.00  0.00           H  
ATOM   3853 HD21 LEU   247      78.935  46.281  82.530  1.00  0.00           H  
ATOM   3854 HD22 LEU   247      78.074  45.045  83.515  1.00  0.00           H  
ATOM   3855 HD23 LEU   247      78.132  46.694  84.085  1.00  0.00           H  
ATOM   3856  N   PHE   248      78.728  47.939  86.545  1.00  0.00           N  
ATOM   3857  CA  PHE   248      77.594  48.936  86.196  1.00  0.00           C  
ATOM   3858  C   PHE   248      77.705  49.378  84.769  1.00  0.00           C  
ATOM   3859  O   PHE   248      78.788  49.457  84.175  1.00  0.00           O  
ATOM   3860  CB  PHE   248      77.592  50.008  87.336  1.00  0.00           C  
ATOM   3861  CG  PHE   248      77.475  49.395  88.707  1.00  0.00           C  
ATOM   3862  CD1 PHE   248      76.304  48.709  89.046  1.00  0.00           C  
ATOM   3863  CD2 PHE   248      78.554  49.523  89.631  1.00  0.00           C  
ATOM   3864  CE1 PHE   248      76.123  48.189  90.297  1.00  0.00           C  
ATOM   3865  CE2 PHE   248      78.353  48.942  90.935  1.00  0.00           C  
ATOM   3866  CZ  PHE   248      77.160  48.337  91.290  1.00  0.00           C  
ATOM   3867  H   PHE   248      79.680  48.211  86.343  1.00  0.00           H  
ATOM   3868  HA  PHE   248      76.645  48.402  86.247  1.00  0.00           H  
ATOM   3869  HB2 PHE   248      78.481  50.631  87.244  1.00  0.00           H  
ATOM   3870  HB3 PHE   248      76.701  50.588  87.094  1.00  0.00           H  
ATOM   3871  HD1 PHE   248      75.483  48.597  88.353  1.00  0.00           H  
ATOM   3872  HD2 PHE   248      79.550  49.891  89.433  1.00  0.00           H  
ATOM   3873  HE1 PHE   248      75.224  47.662  90.579  1.00  0.00           H  
ATOM   3874  HE2 PHE   248      79.134  49.065  91.671  1.00  0.00           H  
ATOM   3875  HZ  PHE   248      77.033  47.935  92.285  1.00  0.00           H  
ATOM   3876  N   PHE   249      76.559  49.812  84.229  1.00  0.00           N  
ATOM   3877  CA  PHE   249      76.513  50.593  83.003  1.00  0.00           C  
ATOM   3878  C   PHE   249      76.023  52.045  83.198  1.00  0.00           C  
ATOM   3879  O   PHE   249      75.212  52.353  84.043  1.00  0.00           O  
ATOM   3880  CB  PHE   249      75.556  49.903  81.980  1.00  0.00           C  
ATOM   3881  CG  PHE   249      76.133  48.619  81.473  1.00  0.00           C  
ATOM   3882  CD1 PHE   249      75.769  47.413  82.056  1.00  0.00           C  
ATOM   3883  CD2 PHE   249      76.876  48.688  80.262  1.00  0.00           C  
ATOM   3884  CE1 PHE   249      76.194  46.252  81.366  1.00  0.00           C  
ATOM   3885  CE2 PHE   249      77.274  47.480  79.583  1.00  0.00           C  
ATOM   3886  CZ  PHE   249      76.945  46.226  80.186  1.00  0.00           C  
ATOM   3887  H   PHE   249      75.730  49.769  84.804  1.00  0.00           H  
ATOM   3888  HA  PHE   249      77.470  50.522  82.485  1.00  0.00           H  
ATOM   3889  HB2 PHE   249      74.582  49.741  82.443  1.00  0.00           H  
ATOM   3890  HB3 PHE   249      75.392  50.559  81.125  1.00  0.00           H  
ATOM   3891  HD1 PHE   249      75.068  47.404  82.877  1.00  0.00           H  
ATOM   3892  HD2 PHE   249      76.989  49.648  79.780  1.00  0.00           H  
ATOM   3893  HE1 PHE   249      76.064  45.363  81.966  1.00  0.00           H  
ATOM   3894  HE2 PHE   249      77.822  47.368  78.659  1.00  0.00           H  
ATOM   3895  HZ  PHE   249      77.192  45.367  79.580  1.00  0.00           H  
ATOM   3896  N   VAL   250      76.509  52.950  82.370  1.00  0.00           N  
ATOM   3897  CA  VAL   250      76.258  54.430  82.495  1.00  0.00           C  
ATOM   3898  C   VAL   250      75.731  54.982  81.132  1.00  0.00           C  
ATOM   3899  O   VAL   250      76.274  54.697  80.075  1.00  0.00           O  
ATOM   3900  CB  VAL   250      77.462  55.155  83.137  1.00  0.00           C  
ATOM   3901  CG1 VAL   250      78.846  54.801  82.561  1.00  0.00           C  
ATOM   3902  CG2 VAL   250      77.331  56.680  83.026  1.00  0.00           C  
ATOM   3903  H   VAL   250      77.007  52.619  81.556  1.00  0.00           H  
ATOM   3904  HA  VAL   250      75.415  54.537  83.176  1.00  0.00           H  
ATOM   3905  HB  VAL   250      77.521  54.886  84.191  1.00  0.00           H  
ATOM   3906 HG11 VAL   250      78.862  54.820  81.472  1.00  0.00           H  
ATOM   3907 HG12 VAL   250      79.540  55.533  82.976  1.00  0.00           H  
ATOM   3908 HG13 VAL   250      78.994  53.805  82.979  1.00  0.00           H  
ATOM   3909 HG21 VAL   250      77.411  56.833  81.949  1.00  0.00           H  
ATOM   3910 HG22 VAL   250      76.351  56.986  83.393  1.00  0.00           H  
ATOM   3911 HG23 VAL   250      78.153  57.187  83.531  1.00  0.00           H  
ATOM   3912  N   GLU   251      74.798  55.930  81.222  1.00  0.00           N  
ATOM   3913  CA  GLU   251      74.162  56.605  80.044  1.00  0.00           C  
ATOM   3914  C   GLU   251      74.480  58.148  80.052  1.00  0.00           C  
ATOM   3915  O   GLU   251      74.492  58.902  81.019  1.00  0.00           O  
ATOM   3916  CB  GLU   251      72.656  56.401  80.186  1.00  0.00           C  
ATOM   3917  CG  GLU   251      71.953  56.790  78.825  1.00  0.00           C  
ATOM   3918  CD  GLU   251      70.461  56.423  78.743  1.00  0.00           C  
ATOM   3919  OE1 GLU   251      69.901  55.543  79.473  1.00  0.00           O  
ATOM   3920  OE2 GLU   251      69.750  56.871  77.867  1.00  0.00           O1-
ATOM   3921  H   GLU   251      74.447  56.224  82.123  1.00  0.00           H  
ATOM   3922  HA  GLU   251      74.546  56.084  79.167  1.00  0.00           H  
ATOM   3923  HB2 GLU   251      72.451  55.348  80.381  1.00  0.00           H  
ATOM   3924  HB3 GLU   251      72.165  56.970  80.975  1.00  0.00           H  
ATOM   3925  HG2 GLU   251      72.055  57.875  78.800  1.00  0.00           H  
ATOM   3926  HG3 GLU   251      72.552  56.370  78.017  1.00  0.00           H  
ATOM   3927  N   GLY   252      74.739  58.644  78.807  1.00  0.00           N  
ATOM   3928  CA  GLY   252      74.881  60.136  78.611  1.00  0.00           C  
ATOM   3929  C   GLY   252      73.592  60.776  78.269  1.00  0.00           C  
ATOM   3930  O   GLY   252      72.863  60.361  77.355  1.00  0.00           O  
ATOM   3931  H   GLY   252      74.787  58.040  77.999  1.00  0.00           H  
ATOM   3932  HA2 GLY   252      75.173  60.613  79.547  1.00  0.00           H  
ATOM   3933  HA3 GLY   252      75.633  60.443  77.884  1.00  0.00           H  
ATOM   3934  N   LEU   253      73.188  61.790  78.974  1.00  0.00           N  
ATOM   3935  CA  LEU   253      71.824  62.310  78.942  1.00  0.00           C  
ATOM   3936  C   LEU   253      71.690  63.645  78.277  1.00  0.00           C  
ATOM   3937  O   LEU   253      70.608  64.125  77.963  1.00  0.00           O  
ATOM   3938  CB  LEU   253      71.238  62.404  80.407  1.00  0.00           C  
ATOM   3939  CG  LEU   253      71.267  61.098  81.216  1.00  0.00           C  
ATOM   3940  CD1 LEU   253      70.684  61.290  82.660  1.00  0.00           C  
ATOM   3941  CD2 LEU   253      70.357  59.908  80.667  1.00  0.00           C  
ATOM   3942  H   LEU   253      73.858  62.076  79.674  1.00  0.00           H  
ATOM   3943  HA  LEU   253      71.098  61.713  78.389  1.00  0.00           H  
ATOM   3944  HB2 LEU   253      71.868  63.162  80.872  1.00  0.00           H  
ATOM   3945  HB3 LEU   253      70.213  62.773  80.420  1.00  0.00           H  
ATOM   3946  HG  LEU   253      72.311  60.801  81.313  1.00  0.00           H  
ATOM   3947 HD11 LEU   253      71.075  62.191  83.133  1.00  0.00           H  
ATOM   3948 HD12 LEU   253      69.599  61.294  82.758  1.00  0.00           H  
ATOM   3949 HD13 LEU   253      70.933  60.416  83.263  1.00  0.00           H  
ATOM   3950 HD21 LEU   253      70.765  59.538  79.726  1.00  0.00           H  
ATOM   3951 HD22 LEU   253      70.449  59.083  81.374  1.00  0.00           H  
ATOM   3952 HD23 LEU   253      69.297  60.142  80.763  1.00  0.00           H  
ATOM   3953  N   CYS   254      72.858  64.288  78.002  1.00  0.00           N  
ATOM   3954  CA  CYS   254      72.915  65.637  77.500  1.00  0.00           C  
ATOM   3955  C   CYS   254      74.291  65.983  76.846  1.00  0.00           C  
ATOM   3956  O   CYS   254      75.324  65.659  77.408  1.00  0.00           O  
ATOM   3957  CB  CYS   254      72.657  66.597  78.731  1.00  0.00           C  
ATOM   3958  SG  CYS   254      72.681  68.376  78.358  1.00  0.00           S  
ATOM   3959  H   CYS   254      73.696  63.910  78.421  1.00  0.00           H  
ATOM   3960  HA  CYS   254      72.136  65.694  76.740  1.00  0.00           H  
ATOM   3961  HB2 CYS   254      71.757  66.274  79.256  1.00  0.00           H  
ATOM   3962  HB3 CYS   254      73.491  66.380  79.399  1.00  0.00           H  
ATOM   3963  HG  CYS   254      73.981  68.355  78.048  1.00  0.00           H  
ATOM   3964  N   PHE   255      74.283  66.773  75.789  1.00  0.00           N  
ATOM   3965  CA  PHE   255      75.460  67.332  75.116  1.00  0.00           C  
ATOM   3966  C   PHE   255      76.034  68.530  75.929  1.00  0.00           C  
ATOM   3967  O   PHE   255      75.265  69.149  76.641  1.00  0.00           O  
ATOM   3968  CB  PHE   255      75.271  67.895  73.747  1.00  0.00           C  
ATOM   3969  CG  PHE   255      75.228  66.888  72.689  1.00  0.00           C  
ATOM   3970  CD1 PHE   255      76.386  66.353  72.253  1.00  0.00           C  
ATOM   3971  CD2 PHE   255      73.976  66.276  72.217  1.00  0.00           C  
ATOM   3972  CE1 PHE   255      76.416  65.324  71.290  1.00  0.00           C  
ATOM   3973  CE2 PHE   255      74.040  65.174  71.458  1.00  0.00           C  
ATOM   3974  CZ  PHE   255      75.242  64.678  70.969  1.00  0.00           C  
ATOM   3975  H   PHE   255      73.357  66.865  75.396  1.00  0.00           H  
ATOM   3976  HA  PHE   255      76.153  66.498  75.007  1.00  0.00           H  
ATOM   3977  HB2 PHE   255      74.371  68.506  73.806  1.00  0.00           H  
ATOM   3978  HB3 PHE   255      76.069  68.576  73.452  1.00  0.00           H  
ATOM   3979  HD1 PHE   255      77.289  66.920  72.423  1.00  0.00           H  
ATOM   3980  HD2 PHE   255      73.080  66.735  72.609  1.00  0.00           H  
ATOM   3981  HE1 PHE   255      77.367  65.032  70.868  1.00  0.00           H  
ATOM   3982  HE2 PHE   255      73.057  64.776  71.252  1.00  0.00           H  
ATOM   3983  HZ  PHE   255      75.182  63.956  70.168  1.00  0.00           H  
ATOM   3984  N   PRO   256      77.340  68.952  75.812  1.00  0.00           N  
ATOM   3985  CA  PRO   256      77.987  70.140  76.426  1.00  0.00           C  
ATOM   3986  C   PRO   256      77.414  71.422  76.012  1.00  0.00           C  
ATOM   3987  O   PRO   256      76.902  71.677  74.863  1.00  0.00           O  
ATOM   3988  CB  PRO   256      79.476  70.090  75.921  1.00  0.00           C  
ATOM   3989  CG  PRO   256      79.704  68.560  75.746  1.00  0.00           C  
ATOM   3990  CD  PRO   256      78.356  68.179  75.159  1.00  0.00           C  
ATOM   3991  HA  PRO   256      77.965  70.082  77.514  1.00  0.00           H  
ATOM   3992  HB2 PRO   256      79.654  70.677  75.020  1.00  0.00           H  
ATOM   3993  HB3 PRO   256      80.155  70.508  76.665  1.00  0.00           H  
ATOM   3994  HG2 PRO   256      80.577  68.370  75.122  1.00  0.00           H  
ATOM   3995  HG3 PRO   256      79.849  68.051  76.699  1.00  0.00           H  
ATOM   3996  HD2 PRO   256      78.415  68.390  74.091  1.00  0.00           H  
ATOM   3997  HD3 PRO   256      78.241  67.097  75.220  1.00  0.00           H  
ATOM   3998  N   ASP   257      77.435  72.317  76.954  1.00  0.00           N  
ATOM   3999  CA  ASP   257      76.739  73.627  77.021  1.00  0.00           C  
ATOM   4000  C   ASP   257      77.596  74.701  77.788  1.00  0.00           C  
ATOM   4001  O   ASP   257      78.640  74.323  78.316  1.00  0.00           O  
ATOM   4002  CB  ASP   257      75.408  73.389  77.751  1.00  0.00           C  
ATOM   4003  CG  ASP   257      74.325  74.539  77.735  1.00  0.00           C  
ATOM   4004  OD1 ASP   257      73.273  74.341  78.339  1.00  0.00           O  
ATOM   4005  OD2 ASP   257      74.516  75.517  76.969  1.00  0.00           O1-
ATOM   4006  H   ASP   257      77.760  71.950  77.836  1.00  0.00           H  
ATOM   4007  HA  ASP   257      76.436  73.938  76.022  1.00  0.00           H  
ATOM   4008  HB2 ASP   257      74.978  72.539  77.221  1.00  0.00           H  
ATOM   4009  HB3 ASP   257      75.534  73.069  78.785  1.00  0.00           H  
ATOM   4010  N   GLU   258      77.211  75.984  77.801  1.00  0.00           N  
ATOM   4011  CA  GLU   258      78.047  77.056  78.446  1.00  0.00           C  
ATOM   4012  C   GLU   258      78.410  76.698  79.855  1.00  0.00           C  
ATOM   4013  O   GLU   258      79.624  76.706  80.158  1.00  0.00           O  
ATOM   4014  CB  GLU   258      77.327  78.351  78.285  1.00  0.00           C  
ATOM   4015  CG  GLU   258      78.338  79.533  78.447  1.00  0.00           C  
ATOM   4016  CD  GLU   258      79.431  79.476  77.306  1.00  0.00           C  
ATOM   4017  OE1 GLU   258      80.602  79.879  77.603  1.00  0.00           O  
ATOM   4018  OE2 GLU   258      79.127  79.306  76.103  1.00  0.00           O1-
ATOM   4019  H   GLU   258      76.308  76.261  77.443  1.00  0.00           H  
ATOM   4020  HA  GLU   258      78.920  77.017  77.794  1.00  0.00           H  
ATOM   4021  HB2 GLU   258      76.948  78.436  77.267  1.00  0.00           H  
ATOM   4022  HB3 GLU   258      76.497  78.501  78.976  1.00  0.00           H  
ATOM   4023  HG2 GLU   258      77.680  80.390  78.308  1.00  0.00           H  
ATOM   4024  HG3 GLU   258      78.767  79.643  79.444  1.00  0.00           H  
ATOM   4025  N   GLY   259      77.467  76.278  80.623  1.00  0.00           N  
ATOM   4026  CA  GLY   259      77.740  75.832  82.056  1.00  0.00           C  
ATOM   4027  C   GLY   259      77.995  74.364  82.215  1.00  0.00           C  
ATOM   4028  O   GLY   259      77.768  73.833  83.290  1.00  0.00           O  
ATOM   4029  H   GLY   259      76.526  76.255  80.255  1.00  0.00           H  
ATOM   4030  HA2 GLY   259      78.625  76.308  82.479  1.00  0.00           H  
ATOM   4031  HA3 GLY   259      76.774  76.013  82.528  1.00  0.00           H  
ATOM   4032  N   PHE   260      78.217  73.593  81.156  1.00  0.00           N  
ATOM   4033  CA  PHE   260      78.487  72.112  81.081  1.00  0.00           C  
ATOM   4034  C   PHE   260      79.640  71.738  80.104  1.00  0.00           C  
ATOM   4035  O   PHE   260      79.516  71.536  78.942  1.00  0.00           O  
ATOM   4036  CB  PHE   260      77.207  71.375  80.704  1.00  0.00           C  
ATOM   4037  CG  PHE   260      77.333  69.862  80.816  1.00  0.00           C  
ATOM   4038  CD1 PHE   260      77.925  69.252  81.926  1.00  0.00           C  
ATOM   4039  CD2 PHE   260      76.847  69.048  79.773  1.00  0.00           C  
ATOM   4040  CE1 PHE   260      78.144  67.875  81.979  1.00  0.00           C  
ATOM   4041  CE2 PHE   260      77.018  67.624  79.801  1.00  0.00           C  
ATOM   4042  CZ  PHE   260      77.569  67.047  80.964  1.00  0.00           C  
ATOM   4043  H   PHE   260      78.253  74.017  80.240  1.00  0.00           H  
ATOM   4044  HA  PHE   260      78.756  71.838  82.102  1.00  0.00           H  
ATOM   4045  HB2 PHE   260      76.302  71.792  81.145  1.00  0.00           H  
ATOM   4046  HB3 PHE   260      77.085  71.598  79.644  1.00  0.00           H  
ATOM   4047  HD1 PHE   260      78.282  69.905  82.708  1.00  0.00           H  
ATOM   4048  HD2 PHE   260      76.391  69.493  78.901  1.00  0.00           H  
ATOM   4049  HE1 PHE   260      78.619  67.453  82.853  1.00  0.00           H  
ATOM   4050  HE2 PHE   260      76.601  67.002  79.024  1.00  0.00           H  
ATOM   4051  HZ  PHE   260      77.572  65.969  80.904  1.00  0.00           H  
ATOM   4052  N   SER   261      80.825  71.571  80.720  1.00  0.00           N  
ATOM   4053  CA  SER   261      82.056  71.206  80.034  1.00  0.00           C  
ATOM   4054  C   SER   261      82.080  69.744  79.546  1.00  0.00           C  
ATOM   4055  O   SER   261      83.171  69.220  79.192  1.00  0.00           O  
ATOM   4056  CB  SER   261      83.301  71.569  80.959  1.00  0.00           C  
ATOM   4057  OG  SER   261      83.332  72.943  81.232  1.00  0.00           O  
ATOM   4058  H   SER   261      80.910  71.857  81.685  1.00  0.00           H  
ATOM   4059  HA  SER   261      82.184  71.838  79.155  1.00  0.00           H  
ATOM   4060  HB2 SER   261      83.137  71.001  81.874  1.00  0.00           H  
ATOM   4061  HB3 SER   261      84.262  71.322  80.508  1.00  0.00           H  
ATOM   4062  HG  SER   261      82.553  73.133  81.760  1.00  0.00           H  
ATOM   4063  N   GLY   262      80.893  69.108  79.540  1.00  0.00           N  
ATOM   4064  CA  GLY   262      80.796  67.636  79.330  1.00  0.00           C  
ATOM   4065  C   GLY   262      81.424  66.747  80.438  1.00  0.00           C  
ATOM   4066  O   GLY   262      81.515  65.613  80.096  1.00  0.00           O  
ATOM   4067  H   GLY   262      80.042  69.556  79.849  1.00  0.00           H  
ATOM   4068  HA2 GLY   262      79.756  67.311  79.324  1.00  0.00           H  
ATOM   4069  HA3 GLY   262      81.313  67.329  78.421  1.00  0.00           H  
ATOM   4070  N   LEU   263      81.970  67.285  81.571  1.00  0.00           N  
ATOM   4071  CA  LEU   263      82.737  66.531  82.560  1.00  0.00           C  
ATOM   4072  C   LEU   263      82.055  66.060  83.790  1.00  0.00           C  
ATOM   4073  O   LEU   263      81.748  66.895  84.610  1.00  0.00           O  
ATOM   4074  CB  LEU   263      83.984  67.390  82.755  1.00  0.00           C  
ATOM   4075  CG  LEU   263      85.227  66.707  83.468  1.00  0.00           C  
ATOM   4076  CD1 LEU   263      86.008  65.881  82.436  1.00  0.00           C  
ATOM   4077  CD2 LEU   263      86.216  67.695  84.085  1.00  0.00           C  
ATOM   4078  H   LEU   263      81.707  68.252  81.696  1.00  0.00           H  
ATOM   4079  HA  LEU   263      83.033  65.610  82.058  1.00  0.00           H  
ATOM   4080  HB2 LEU   263      84.307  67.743  81.776  1.00  0.00           H  
ATOM   4081  HB3 LEU   263      83.593  68.223  83.340  1.00  0.00           H  
ATOM   4082  HG  LEU   263      84.917  66.016  84.252  1.00  0.00           H  
ATOM   4083 HD11 LEU   263      86.857  65.451  82.967  1.00  0.00           H  
ATOM   4084 HD12 LEU   263      85.418  65.041  82.069  1.00  0.00           H  
ATOM   4085 HD13 LEU   263      86.359  66.467  81.586  1.00  0.00           H  
ATOM   4086 HD21 LEU   263      87.109  67.126  84.343  1.00  0.00           H  
ATOM   4087 HD22 LEU   263      86.443  68.471  83.355  1.00  0.00           H  
ATOM   4088 HD23 LEU   263      85.923  68.096  85.055  1.00  0.00           H  
ATOM   4089  N   VAL   264      81.847  64.746  84.055  1.00  0.00           N  
ATOM   4090  CA  VAL   264      81.070  64.252  85.241  1.00  0.00           C  
ATOM   4091  C   VAL   264      81.815  63.043  85.849  1.00  0.00           C  
ATOM   4092  O   VAL   264      82.413  62.199  85.217  1.00  0.00           O  
ATOM   4093  CB  VAL   264      79.692  63.772  84.873  1.00  0.00           C  
ATOM   4094  CG1 VAL   264      78.880  63.056  85.970  1.00  0.00           C  
ATOM   4095  CG2 VAL   264      78.786  64.895  84.516  1.00  0.00           C  
ATOM   4096  H   VAL   264      82.113  64.094  83.331  1.00  0.00           H  
ATOM   4097  HA  VAL   264      80.889  65.069  85.940  1.00  0.00           H  
ATOM   4098  HB  VAL   264      79.720  63.053  84.054  1.00  0.00           H  
ATOM   4099 HG11 VAL   264      79.154  62.006  86.084  1.00  0.00           H  
ATOM   4100 HG12 VAL   264      78.888  63.499  86.966  1.00  0.00           H  
ATOM   4101 HG13 VAL   264      77.923  62.843  85.495  1.00  0.00           H  
ATOM   4102 HG21 VAL   264      79.160  65.304  83.577  1.00  0.00           H  
ATOM   4103 HG22 VAL   264      77.737  64.609  84.431  1.00  0.00           H  
ATOM   4104 HG23 VAL   264      78.906  65.597  85.341  1.00  0.00           H  
ATOM   4105  N   SER   265      81.740  63.035  87.163  1.00  0.00           N  
ATOM   4106  CA  SER   265      82.419  62.106  88.090  1.00  0.00           C  
ATOM   4107  C   SER   265      81.379  61.251  88.992  1.00  0.00           C  
ATOM   4108  O   SER   265      80.302  61.711  89.347  1.00  0.00           O  
ATOM   4109  CB  SER   265      83.376  62.869  88.942  1.00  0.00           C  
ATOM   4110  OG  SER   265      82.601  63.507  89.931  1.00  0.00           O  
ATOM   4111  H   SER   265      81.329  63.847  87.602  1.00  0.00           H  
ATOM   4112  HA  SER   265      82.908  61.367  87.456  1.00  0.00           H  
ATOM   4113  HB2 SER   265      83.988  62.081  89.382  1.00  0.00           H  
ATOM   4114  HB3 SER   265      84.030  63.549  88.397  1.00  0.00           H  
ATOM   4115  HG  SER   265      81.987  64.123  89.524  1.00  0.00           H  
ATOM   4116  N   ILE   266      81.723  59.933  89.231  1.00  0.00           N  
ATOM   4117  CA  ILE   266      80.863  58.951  89.915  1.00  0.00           C  
ATOM   4118  C   ILE   266      81.642  58.336  91.073  1.00  0.00           C  
ATOM   4119  O   ILE   266      82.874  58.491  91.164  1.00  0.00           O  
ATOM   4120  CB  ILE   266      80.185  57.857  88.932  1.00  0.00           C  
ATOM   4121  CG1 ILE   266      79.418  58.572  87.810  1.00  0.00           C  
ATOM   4122  CG2 ILE   266      79.252  56.791  89.586  1.00  0.00           C  
ATOM   4123  CD1 ILE   266      80.162  58.652  86.449  1.00  0.00           C  
ATOM   4124  H   ILE   266      82.654  59.658  88.951  1.00  0.00           H  
ATOM   4125  HA  ILE   266      80.012  59.447  90.383  1.00  0.00           H  
ATOM   4126  HB  ILE   266      81.038  57.292  88.556  1.00  0.00           H  
ATOM   4127 HG12 ILE   266      78.554  57.997  87.476  1.00  0.00           H  
ATOM   4128 HG13 ILE   266      79.145  59.594  88.070  1.00  0.00           H  
ATOM   4129 HG21 ILE   266      79.878  56.254  90.298  1.00  0.00           H  
ATOM   4130 HG22 ILE   266      78.391  57.270  90.053  1.00  0.00           H  
ATOM   4131 HG23 ILE   266      78.914  55.984  88.936  1.00  0.00           H  
ATOM   4132 HD11 ILE   266      80.003  57.743  85.869  1.00  0.00           H  
ATOM   4133 HD12 ILE   266      79.860  59.587  85.977  1.00  0.00           H  
ATOM   4134 HD13 ILE   266      81.235  58.673  86.636  1.00  0.00           H  
ATOM   4135  N   HIE   267      80.898  57.936  92.115  1.00  0.00           N  
ATOM   4136  CA  HIE   267      81.555  57.790  93.498  1.00  0.00           C  
ATOM   4137  C   HIE   267      81.008  56.553  94.247  1.00  0.00           C  
ATOM   4138  O   HIE   267      79.810  56.316  94.141  1.00  0.00           O  
ATOM   4139  CB  HIE   267      81.524  59.083  94.380  1.00  0.00           C  
ATOM   4140  CG  HIE   267      82.127  60.316  93.829  1.00  0.00           C  
ATOM   4141  CD2 HIE   267      81.517  61.164  92.896  1.00  0.00           C  
ATOM   4142  ND1 HIE   267      83.365  60.790  94.067  1.00  0.00           N  
ATOM   4143  CE1 HIE   267      83.508  61.934  93.361  1.00  0.00           C  
ATOM   4144  NE2 HIE   267      82.384  62.192  92.634  1.00  0.00           N  
ATOM   4145  H   HIE   267      79.893  57.963  92.015  1.00  0.00           H  
ATOM   4146  HA  HIE   267      82.614  57.597  93.326  1.00  0.00           H  
ATOM   4147  HB2 HIE   267      80.524  59.247  94.782  1.00  0.00           H  
ATOM   4148  HB3 HIE   267      82.134  58.810  95.241  1.00  0.00           H  
ATOM   4149  HD2 HIE   267      80.526  60.973  92.511  1.00  0.00           H  
ATOM   4150  HE1 HIE   267      84.410  62.521  93.273  1.00  0.00           H  
ATOM   4151  HE2 HIE   267      82.309  62.905  91.923  1.00  0.00           H  
ATOM   4152  N   VAL   268      81.854  55.843  95.013  1.00  0.00           N  
ATOM   4153  CA  VAL   268      81.467  54.951  96.077  1.00  0.00           C  
ATOM   4154  C   VAL   268      82.037  55.480  97.439  1.00  0.00           C  
ATOM   4155  O   VAL   268      83.135  56.061  97.487  1.00  0.00           O  
ATOM   4156  CB  VAL   268      81.852  53.499  95.726  1.00  0.00           C  
ATOM   4157  CG1 VAL   268      83.345  53.326  95.703  1.00  0.00           C  
ATOM   4158  CG2 VAL   268      81.157  52.380  96.547  1.00  0.00           C  
ATOM   4159  H   VAL   268      82.808  56.161  95.107  1.00  0.00           H  
ATOM   4160  HA  VAL   268      80.378  54.975  96.123  1.00  0.00           H  
ATOM   4161  HB  VAL   268      81.614  53.473  94.662  1.00  0.00           H  
ATOM   4162 HG11 VAL   268      83.603  53.254  96.760  1.00  0.00           H  
ATOM   4163 HG12 VAL   268      83.661  52.368  95.288  1.00  0.00           H  
ATOM   4164 HG13 VAL   268      83.933  54.141  95.282  1.00  0.00           H  
ATOM   4165 HG21 VAL   268      81.706  51.487  96.251  1.00  0.00           H  
ATOM   4166 HG22 VAL   268      81.472  52.355  97.591  1.00  0.00           H  
ATOM   4167 HG23 VAL   268      80.070  52.308  96.506  1.00  0.00           H  
ATOM   4168  N   SER   269      81.531  55.144  98.641  1.00  0.00           N  
ATOM   4169  CA  SER   269      82.173  55.359  99.956  1.00  0.00           C  
ATOM   4170  C   SER   269      81.814  54.262 100.975  1.00  0.00           C  
ATOM   4171  O   SER   269      80.800  53.578 100.927  1.00  0.00           O  
ATOM   4172  CB  SER   269      81.682  56.673 100.474  1.00  0.00           C  
ATOM   4173  OG  SER   269      82.199  57.007 101.702  1.00  0.00           O  
ATOM   4174  H   SER   269      80.712  54.554  98.649  1.00  0.00           H  
ATOM   4175  HA  SER   269      83.259  55.391  99.864  1.00  0.00           H  
ATOM   4176  HB2 SER   269      81.875  57.502  99.792  1.00  0.00           H  
ATOM   4177  HB3 SER   269      80.624  56.587 100.723  1.00  0.00           H  
ATOM   4178  HG  SER   269      83.145  57.171 101.710  1.00  0.00           H  
ATOM   4179  N   LEU   270      82.817  53.980 101.919  1.00  0.00           N  
ATOM   4180  CA  LEU   270      82.745  53.042 103.042  1.00  0.00           C  
ATOM   4181  C   LEU   270      82.571  53.718 104.465  1.00  0.00           C  
ATOM   4182  O   LEU   270      83.345  54.653 104.893  1.00  0.00           O  
ATOM   4183  CB  LEU   270      84.027  52.205 102.900  1.00  0.00           C  
ATOM   4184  CG  LEU   270      84.288  51.182 104.141  1.00  0.00           C  
ATOM   4185  CD1 LEU   270      83.442  49.882 104.207  1.00  0.00           C  
ATOM   4186  CD2 LEU   270      85.739  50.780 104.183  1.00  0.00           C  
ATOM   4187  H   LEU   270      83.561  54.662 101.908  1.00  0.00           H  
ATOM   4188  HA  LEU   270      81.908  52.365 102.869  1.00  0.00           H  
ATOM   4189  HB2 LEU   270      83.947  51.652 101.964  1.00  0.00           H  
ATOM   4190  HB3 LEU   270      84.854  52.910 102.818  1.00  0.00           H  
ATOM   4191  HG  LEU   270      84.069  51.604 105.122  1.00  0.00           H  
ATOM   4192 HD11 LEU   270      83.664  49.190 103.395  1.00  0.00           H  
ATOM   4193 HD12 LEU   270      83.644  49.341 105.131  1.00  0.00           H  
ATOM   4194 HD13 LEU   270      82.389  50.119 104.358  1.00  0.00           H  
ATOM   4195 HD21 LEU   270      85.927  50.152 105.054  1.00  0.00           H  
ATOM   4196 HD22 LEU   270      86.031  50.252 103.276  1.00  0.00           H  
ATOM   4197 HD23 LEU   270      86.410  51.639 104.217  1.00  0.00           H  
ATOM   4198  N   LEU   271      81.490  53.422 105.098  1.00  0.00           N  
ATOM   4199  CA  LEU   271      80.900  54.209 106.331  1.00  0.00           C  
ATOM   4200  C   LEU   271      80.886  53.499 107.666  1.00  0.00           C  
ATOM   4201  O   LEU   271      80.821  52.295 107.662  1.00  0.00           O  
ATOM   4202  CB  LEU   271      79.447  54.601 105.874  1.00  0.00           C  
ATOM   4203  CG  LEU   271      79.036  54.980 104.409  1.00  0.00           C  
ATOM   4204  CD1 LEU   271      77.683  55.609 104.292  1.00  0.00           C  
ATOM   4205  CD2 LEU   271      79.943  56.033 103.825  1.00  0.00           C  
ATOM   4206  H   LEU   271      80.868  52.724 104.717  1.00  0.00           H  
ATOM   4207  HA  LEU   271      81.526  55.100 106.392  1.00  0.00           H  
ATOM   4208  HB2 LEU   271      78.695  53.889 106.215  1.00  0.00           H  
ATOM   4209  HB3 LEU   271      79.267  55.501 106.462  1.00  0.00           H  
ATOM   4210  HG  LEU   271      79.080  54.106 103.761  1.00  0.00           H  
ATOM   4211 HD11 LEU   271      77.662  56.096 103.317  1.00  0.00           H  
ATOM   4212 HD12 LEU   271      76.915  54.855 104.463  1.00  0.00           H  
ATOM   4213 HD13 LEU   271      77.610  56.418 105.018  1.00  0.00           H  
ATOM   4214 HD21 LEU   271      79.757  56.971 104.347  1.00  0.00           H  
ATOM   4215 HD22 LEU   271      80.985  55.721 103.898  1.00  0.00           H  
ATOM   4216 HD23 LEU   271      79.686  56.196 102.778  1.00  0.00           H  
ATOM   4217  N   GLU   272      80.984  54.324 108.703  1.00  0.00           N  
ATOM   4218  CA  GLU   272      81.294  53.900 110.083  1.00  0.00           C  
ATOM   4219  C   GLU   272      80.308  54.337 111.194  1.00  0.00           C  
ATOM   4220  O   GLU   272      80.081  55.549 111.467  1.00  0.00           O  
ATOM   4221  CB  GLU   272      82.759  54.177 110.511  1.00  0.00           C  
ATOM   4222  CG  GLU   272      83.071  53.655 111.900  1.00  0.00           C  
ATOM   4223  CD  GLU   272      84.452  53.972 112.357  1.00  0.00           C  
ATOM   4224  OE1 GLU   272      84.726  54.904 113.145  1.00  0.00           O  
ATOM   4225  OE2 GLU   272      85.399  53.262 111.937  1.00  0.00           O1-
ATOM   4226  H   GLU   272      81.298  55.280 108.616  1.00  0.00           H  
ATOM   4227  HA  GLU   272      81.131  52.823 110.062  1.00  0.00           H  
ATOM   4228  HB2 GLU   272      83.337  53.687 109.728  1.00  0.00           H  
ATOM   4229  HB3 GLU   272      82.903  55.258 110.525  1.00  0.00           H  
ATOM   4230  HG2 GLU   272      82.459  54.202 112.617  1.00  0.00           H  
ATOM   4231  HG3 GLU   272      82.893  52.581 111.955  1.00  0.00           H  
ATOM   4232  N   TYR   273      79.680  53.410 112.039  1.00  0.00           N  
ATOM   4233  CA  TYR   273      78.890  53.823 113.182  1.00  0.00           C  
ATOM   4234  C   TYR   273      79.624  54.437 114.334  1.00  0.00           C  
ATOM   4235  O   TYR   273      80.705  53.931 114.682  1.00  0.00           O  
ATOM   4236  CB  TYR   273      78.141  52.538 113.631  1.00  0.00           C  
ATOM   4237  CG  TYR   273      77.201  52.769 114.790  1.00  0.00           C  
ATOM   4238  CD1 TYR   273      75.905  53.181 114.612  1.00  0.00           C  
ATOM   4239  CD2 TYR   273      77.545  52.376 116.095  1.00  0.00           C  
ATOM   4240  CE1 TYR   273      74.964  53.392 115.718  1.00  0.00           C  
ATOM   4241  CE2 TYR   273      76.657  52.454 117.165  1.00  0.00           C  
ATOM   4242  CZ  TYR   273      75.307  52.914 116.978  1.00  0.00           C  
ATOM   4243  OH  TYR   273      74.477  53.141 118.027  1.00  0.00           O  
ATOM   4244  H   TYR   273      79.846  52.417 111.959  1.00  0.00           H  
ATOM   4245  HA  TYR   273      78.175  54.628 113.008  1.00  0.00           H  
ATOM   4246  HB2 TYR   273      77.420  52.322 112.843  1.00  0.00           H  
ATOM   4247  HB3 TYR   273      78.932  51.815 113.832  1.00  0.00           H  
ATOM   4248  HD1 TYR   273      75.594  53.640 113.685  1.00  0.00           H  
ATOM   4249  HD2 TYR   273      78.532  51.954 116.215  1.00  0.00           H  
ATOM   4250  HE1 TYR   273      74.012  53.806 115.421  1.00  0.00           H  
ATOM   4251  HE2 TYR   273      77.048  52.243 118.150  1.00  0.00           H  
ATOM   4252  HH  TYR   273      74.981  53.212 118.841  1.00  0.00           H  
ATOM   4253  N   MET   274      79.126  55.526 114.954  1.00  0.00           N  
ATOM   4254  CA  MET   274      79.614  56.015 116.232  1.00  0.00           C  
ATOM   4255  C   MET   274      78.601  56.086 117.384  1.00  0.00           C  
ATOM   4256  O   MET   274      78.862  55.646 118.505  1.00  0.00           O  
ATOM   4257  CB  MET   274      80.293  57.337 116.028  1.00  0.00           C  
ATOM   4258  CG  MET   274      81.553  57.286 115.085  1.00  0.00           C  
ATOM   4259  SD  MET   274      82.775  58.580 115.509  1.00  0.00           S  
ATOM   4260  CE  MET   274      83.966  58.321 114.128  1.00  0.00           C  
ATOM   4261  H   MET   274      78.280  55.783 114.465  1.00  0.00           H  
ATOM   4262  HA  MET   274      80.352  55.337 116.663  1.00  0.00           H  
ATOM   4263  HB2 MET   274      79.681  57.975 115.390  1.00  0.00           H  
ATOM   4264  HB3 MET   274      80.646  57.781 116.959  1.00  0.00           H  
ATOM   4265  HG2 MET   274      82.060  56.322 115.114  1.00  0.00           H  
ATOM   4266  HG3 MET   274      81.222  57.311 114.047  1.00  0.00           H  
ATOM   4267  HE1 MET   274      83.386  57.891 113.311  1.00  0.00           H  
ATOM   4268  HE2 MET   274      84.312  59.305 113.813  1.00  0.00           H  
ATOM   4269  HE3 MET   274      84.841  57.767 114.468  1.00  0.00           H  
ATOM   4270  N   ALA   275      77.469  56.757 117.153  1.00  0.00           N  
ATOM   4271  CA  ALA   275      76.341  56.895 118.170  1.00  0.00           C  
ATOM   4272  C   ALA   275      74.959  56.754 117.619  1.00  0.00           C  
ATOM   4273  O   ALA   275      74.719  56.799 116.407  1.00  0.00           O  
ATOM   4274  CB  ALA   275      76.608  58.053 119.076  1.00  0.00           C  
ATOM   4275  H   ALA   275      77.307  56.962 116.178  1.00  0.00           H  
ATOM   4276  HA  ALA   275      76.487  55.997 118.772  1.00  0.00           H  
ATOM   4277  HB1 ALA   275      77.495  57.725 119.618  1.00  0.00           H  
ATOM   4278  HB2 ALA   275      76.766  58.918 118.431  1.00  0.00           H  
ATOM   4279  HB3 ALA   275      75.776  58.231 119.757  1.00  0.00           H  
ATOM   4280  N   GLN   276      73.954  56.666 118.455  1.00  0.00           N  
ATOM   4281  CA  GLN   276      72.453  56.365 118.037  1.00  0.00           C  
ATOM   4282  C   GLN   276      71.875  57.486 117.155  1.00  0.00           C  
ATOM   4283  O   GLN   276      72.203  58.681 117.351  1.00  0.00           O  
ATOM   4284  CB  GLN   276      71.513  56.186 119.265  1.00  0.00           C  
ATOM   4285  CG  GLN   276      71.782  55.016 120.190  1.00  0.00           C  
ATOM   4286  CD  GLN   276      70.414  54.373 120.739  1.00  0.00           C  
ATOM   4287  NE2 GLN   276      69.749  53.527 119.987  1.00  0.00           N  
ATOM   4288  OE1 GLN   276      70.026  54.538 121.894  1.00  0.00           O  
ATOM   4289  H   GLN   276      74.161  56.726 119.441  1.00  0.00           H  
ATOM   4290  HA  GLN   276      72.486  55.465 117.423  1.00  0.00           H  
ATOM   4291  HB2 GLN   276      71.554  57.107 119.847  1.00  0.00           H  
ATOM   4292  HB3 GLN   276      70.506  56.072 118.866  1.00  0.00           H  
ATOM   4293  HG2 GLN   276      72.303  54.211 119.671  1.00  0.00           H  
ATOM   4294  HG3 GLN   276      72.397  55.316 121.039  1.00  0.00           H  
ATOM   4295 HE21 GLN   276      68.903  53.052 120.269  1.00  0.00           H  
ATOM   4296 HE22 GLN   276      69.921  53.480 118.993  1.00  0.00           H  
ATOM   4297  N   ASP   277      71.063  57.087 116.174  1.00  0.00           N  
ATOM   4298  CA  ASP   277      70.335  57.980 115.225  1.00  0.00           C  
ATOM   4299  C   ASP   277      71.322  58.863 114.337  1.00  0.00           C  
ATOM   4300  O   ASP   277      70.797  59.123 113.261  1.00  0.00           O  
ATOM   4301  CB  ASP   277      69.251  58.830 115.919  1.00  0.00           C  
ATOM   4302  CG  ASP   277      68.239  58.136 116.888  1.00  0.00           C  
ATOM   4303  OD1 ASP   277      67.773  58.794 117.808  1.00  0.00           O  
ATOM   4304  OD2 ASP   277      67.955  56.953 116.624  1.00  0.00           O1-
ATOM   4305  H   ASP   277      70.903  56.093 116.097  1.00  0.00           H  
ATOM   4306  HA  ASP   277      69.750  57.285 114.623  1.00  0.00           H  
ATOM   4307  HB2 ASP   277      69.784  59.660 116.381  1.00  0.00           H  
ATOM   4308  HB3 ASP   277      68.704  59.437 115.198  1.00  0.00           H  
ATOM   4309  N   ILE   278      72.542  59.191 114.655  1.00  0.00           N  
ATOM   4310  CA  ILE   278      73.564  59.950 113.868  1.00  0.00           C  
ATOM   4311  C   ILE   278      74.025  59.114 112.666  1.00  0.00           C  
ATOM   4312  O   ILE   278      74.307  57.924 112.886  1.00  0.00           O  
ATOM   4313  CB  ILE   278      74.836  60.340 114.792  1.00  0.00           C  
ATOM   4314  CG1 ILE   278      74.341  61.239 115.941  1.00  0.00           C  
ATOM   4315  CG2 ILE   278      75.869  61.145 113.986  1.00  0.00           C  
ATOM   4316  CD1 ILE   278      73.460  62.445 115.542  1.00  0.00           C  
ATOM   4317  H   ILE   278      72.830  59.146 115.622  1.00  0.00           H  
ATOM   4318  HA  ILE   278      73.119  60.853 113.449  1.00  0.00           H  
ATOM   4319  HB  ILE   278      75.273  59.436 115.217  1.00  0.00           H  
ATOM   4320 HG12 ILE   278      73.870  60.645 116.724  1.00  0.00           H  
ATOM   4321 HG13 ILE   278      75.241  61.666 116.383  1.00  0.00           H  
ATOM   4322 HG21 ILE   278      76.258  60.496 113.202  1.00  0.00           H  
ATOM   4323 HG22 ILE   278      75.337  61.949 113.478  1.00  0.00           H  
ATOM   4324 HG23 ILE   278      76.705  61.512 114.582  1.00  0.00           H  
ATOM   4325 HD11 ILE   278      72.443  62.059 115.474  1.00  0.00           H  
ATOM   4326 HD12 ILE   278      73.343  63.156 116.361  1.00  0.00           H  
ATOM   4327 HD13 ILE   278      73.762  62.902 114.600  1.00  0.00           H  
ATOM   4328  N   PRO   279      74.054  59.599 111.463  1.00  0.00           N  
ATOM   4329  CA  PRO   279      74.568  58.848 110.279  1.00  0.00           C  
ATOM   4330  C   PRO   279      76.031  58.432 110.384  1.00  0.00           C  
ATOM   4331  O   PRO   279      76.871  59.214 110.787  1.00  0.00           O  
ATOM   4332  CB  PRO   279      74.426  59.734 109.025  1.00  0.00           C  
ATOM   4333  CG  PRO   279      74.355  61.186 109.597  1.00  0.00           C  
ATOM   4334  CD  PRO   279      73.777  60.925 111.036  1.00  0.00           C  
ATOM   4335  HA  PRO   279      73.985  57.931 110.194  1.00  0.00           H  
ATOM   4336  HB2 PRO   279      75.248  59.677 108.312  1.00  0.00           H  
ATOM   4337  HB3 PRO   279      73.567  59.446 108.420  1.00  0.00           H  
ATOM   4338  HG2 PRO   279      75.370  61.562 109.722  1.00  0.00           H  
ATOM   4339  HG3 PRO   279      73.788  61.895 108.994  1.00  0.00           H  
ATOM   4340  HD2 PRO   279      74.251  61.663 111.683  1.00  0.00           H  
ATOM   4341  HD3 PRO   279      72.702  61.072 110.935  1.00  0.00           H  
ATOM   4342  N   LEU   280      76.251  57.335 109.755  1.00  0.00           N  
ATOM   4343  CA  LEU   280      77.600  56.772 109.683  1.00  0.00           C  
ATOM   4344  C   LEU   280      78.626  57.754 109.051  1.00  0.00           C  
ATOM   4345  O   LEU   280      78.465  58.282 108.004  1.00  0.00           O  
ATOM   4346  CB  LEU   280      77.481  55.385 108.908  1.00  0.00           C  
ATOM   4347  CG  LEU   280      77.037  54.212 109.794  1.00  0.00           C  
ATOM   4348  CD1 LEU   280      75.481  54.126 110.022  1.00  0.00           C  
ATOM   4349  CD2 LEU   280      77.457  52.853 109.173  1.00  0.00           C  
ATOM   4350  H   LEU   280      75.463  56.937 109.264  1.00  0.00           H  
ATOM   4351  HA  LEU   280      77.823  56.531 110.723  1.00  0.00           H  
ATOM   4352  HB2 LEU   280      76.769  55.498 108.091  1.00  0.00           H  
ATOM   4353  HB3 LEU   280      78.479  55.093 108.580  1.00  0.00           H  
ATOM   4354  HG  LEU   280      77.519  54.233 110.771  1.00  0.00           H  
ATOM   4355 HD11 LEU   280      75.103  55.010 110.535  1.00  0.00           H  
ATOM   4356 HD12 LEU   280      75.159  54.083 108.981  1.00  0.00           H  
ATOM   4357 HD13 LEU   280      75.242  53.153 110.450  1.00  0.00           H  
ATOM   4358 HD21 LEU   280      78.530  52.821 108.985  1.00  0.00           H  
ATOM   4359 HD22 LEU   280      77.232  52.058 109.885  1.00  0.00           H  
ATOM   4360 HD23 LEU   280      76.961  52.680 108.218  1.00  0.00           H  
ATOM   4361  N   THR   281      79.755  57.899 109.754  1.00  0.00           N  
ATOM   4362  CA  THR   281      80.931  58.646 109.273  1.00  0.00           C  
ATOM   4363  C   THR   281      81.708  58.012 108.143  1.00  0.00           C  
ATOM   4364  O   THR   281      82.306  56.965 108.315  1.00  0.00           O  
ATOM   4365  CB  THR   281      81.912  58.930 110.419  1.00  0.00           C  
ATOM   4366  CG2 THR   281      83.097  59.875 110.101  1.00  0.00           C  
ATOM   4367  OG1 THR   281      81.165  59.585 111.441  1.00  0.00           O  
ATOM   4368  H   THR   281      79.904  57.411 110.625  1.00  0.00           H  
ATOM   4369  HA  THR   281      80.602  59.603 108.867  1.00  0.00           H  
ATOM   4370  HB  THR   281      82.328  58.007 110.824  1.00  0.00           H  
ATOM   4371  HG1 THR   281      80.804  59.070 112.166  1.00  0.00           H  
ATOM   4372 HG21 THR   281      82.789  60.920 110.092  1.00  0.00           H  
ATOM   4373 HG22 THR   281      83.929  59.616 110.755  1.00  0.00           H  
ATOM   4374 HG23 THR   281      83.304  59.682 109.048  1.00  0.00           H  
ATOM   4375  N   PRO   282      82.050  58.734 106.992  1.00  0.00           N  
ATOM   4376  CA  PRO   282      82.858  58.116 105.881  1.00  0.00           C  
ATOM   4377  C   PRO   282      84.302  57.985 106.296  1.00  0.00           C  
ATOM   4378  O   PRO   282      84.918  58.997 106.769  1.00  0.00           O  
ATOM   4379  CB  PRO   282      82.674  59.075 104.640  1.00  0.00           C  
ATOM   4380  CG  PRO   282      82.356  60.368 105.239  1.00  0.00           C  
ATOM   4381  CD  PRO   282      81.698  60.112 106.588  1.00  0.00           C  
ATOM   4382  HA  PRO   282      82.353  57.210 105.549  1.00  0.00           H  
ATOM   4383  HB2 PRO   282      83.580  59.124 104.037  1.00  0.00           H  
ATOM   4384  HB3 PRO   282      81.813  58.716 104.076  1.00  0.00           H  
ATOM   4385  HG2 PRO   282      83.256  60.962 105.395  1.00  0.00           H  
ATOM   4386  HG3 PRO   282      81.618  60.829 104.582  1.00  0.00           H  
ATOM   4387  HD2 PRO   282      82.224  60.721 107.323  1.00  0.00           H  
ATOM   4388  HD3 PRO   282      80.646  60.399 106.597  1.00  0.00           H  
ATOM   4389  N   ILE   283      84.961  56.821 106.007  1.00  0.00           N  
ATOM   4390  CA  ILE   283      86.352  56.543 106.347  1.00  0.00           C  
ATOM   4391  C   ILE   283      87.306  56.606 105.100  1.00  0.00           C  
ATOM   4392  O   ILE   283      88.501  56.867 105.206  1.00  0.00           O  
ATOM   4393  CB  ILE   283      86.455  55.313 107.224  1.00  0.00           C  
ATOM   4394  CG1 ILE   283      85.484  55.449 108.478  1.00  0.00           C  
ATOM   4395  CG2 ILE   283      87.964  55.118 107.551  1.00  0.00           C  
ATOM   4396  CD1 ILE   283      85.744  56.601 109.426  1.00  0.00           C  
ATOM   4397  H   ILE   283      84.466  56.231 105.353  1.00  0.00           H  
ATOM   4398  HA  ILE   283      86.740  57.276 107.053  1.00  0.00           H  
ATOM   4399  HB  ILE   283      86.196  54.525 106.517  1.00  0.00           H  
ATOM   4400 HG12 ILE   283      84.462  55.522 108.104  1.00  0.00           H  
ATOM   4401 HG13 ILE   283      85.578  54.486 108.981  1.00  0.00           H  
ATOM   4402 HG21 ILE   283      88.118  54.364 108.323  1.00  0.00           H  
ATOM   4403 HG22 ILE   283      88.496  54.841 106.641  1.00  0.00           H  
ATOM   4404 HG23 ILE   283      88.373  56.033 107.980  1.00  0.00           H  
ATOM   4405 HD11 ILE   283      86.823  56.532 109.567  1.00  0.00           H  
ATOM   4406 HD12 ILE   283      85.463  57.558 108.987  1.00  0.00           H  
ATOM   4407 HD13 ILE   283      85.215  56.293 110.328  1.00  0.00           H  
ATOM   4408  N   PHE   284      86.729  56.210 103.965  1.00  0.00           N  
ATOM   4409  CA  PHE   284      87.356  55.922 102.727  1.00  0.00           C  
ATOM   4410  C   PHE   284      86.311  56.155 101.543  1.00  0.00           C  
ATOM   4411  O   PHE   284      85.103  55.787 101.685  1.00  0.00           O  
ATOM   4412  CB  PHE   284      87.956  54.467 102.734  1.00  0.00           C  
ATOM   4413  CG  PHE   284      88.482  54.014 101.414  1.00  0.00           C  
ATOM   4414  CD1 PHE   284      87.547  53.630 100.484  1.00  0.00           C  
ATOM   4415  CD2 PHE   284      89.868  54.058 101.126  1.00  0.00           C  
ATOM   4416  CE1 PHE   284      87.936  53.136  99.234  1.00  0.00           C  
ATOM   4417  CE2 PHE   284      90.284  53.595  99.864  1.00  0.00           C  
ATOM   4418  CZ  PHE   284      89.301  53.124  98.938  1.00  0.00           C  
ATOM   4419  H   PHE   284      85.749  55.975 103.898  1.00  0.00           H  
ATOM   4420  HA  PHE   284      88.068  56.734 102.573  1.00  0.00           H  
ATOM   4421  HB2 PHE   284      88.726  54.548 103.501  1.00  0.00           H  
ATOM   4422  HB3 PHE   284      87.157  53.802 103.060  1.00  0.00           H  
ATOM   4423  HD1 PHE   284      86.530  53.518 100.830  1.00  0.00           H  
ATOM   4424  HD2 PHE   284      90.604  54.288 101.882  1.00  0.00           H  
ATOM   4425  HE1 PHE   284      87.257  52.741  98.494  1.00  0.00           H  
ATOM   4426  HE2 PHE   284      91.315  53.440  99.585  1.00  0.00           H  
ATOM   4427  HZ  PHE   284      89.574  52.770  97.956  1.00  0.00           H  
ATOM   4428  N   THR   285      86.705  56.834 100.427  1.00  0.00           N  
ATOM   4429  CA  THR   285      85.890  57.191  99.238  1.00  0.00           C  
ATOM   4430  C   THR   285      86.748  56.922  97.976  1.00  0.00           C  
ATOM   4431  O   THR   285      87.927  57.273  97.954  1.00  0.00           O  
ATOM   4432  CB  THR   285      85.405  58.692  99.386  1.00  0.00           C  
ATOM   4433  CG2 THR   285      84.700  59.175  98.054  1.00  0.00           C  
ATOM   4434  OG1 THR   285      84.525  58.793 100.480  1.00  0.00           O  
ATOM   4435  H   THR   285      87.654  57.173 100.366  1.00  0.00           H  
ATOM   4436  HA  THR   285      84.989  56.580  99.190  1.00  0.00           H  
ATOM   4437  HB  THR   285      86.253  59.369  99.491  1.00  0.00           H  
ATOM   4438  HG1 THR   285      85.068  59.133 101.194  1.00  0.00           H  
ATOM   4439 HG21 THR   285      85.455  59.218  97.269  1.00  0.00           H  
ATOM   4440 HG22 THR   285      83.863  58.525  97.799  1.00  0.00           H  
ATOM   4441 HG23 THR   285      84.358  60.195  98.225  1.00  0.00           H  
ATOM   4442  N   ASP   286      86.167  56.397  96.835  1.00  0.00           N  
ATOM   4443  CA  ASP   286      86.814  56.307  95.555  1.00  0.00           C  
ATOM   4444  C   ASP   286      85.836  56.671  94.399  1.00  0.00           C  
ATOM   4445  O   ASP   286      84.634  56.720  94.613  1.00  0.00           O  
ATOM   4446  CB  ASP   286      87.412  54.831  95.259  1.00  0.00           C  
ATOM   4447  CG  ASP   286      88.575  54.944  94.249  1.00  0.00           C  
ATOM   4448  OD1 ASP   286      89.138  53.922  93.741  1.00  0.00           O  
ATOM   4449  OD2 ASP   286      89.001  56.065  93.904  1.00  0.00           O1-
ATOM   4450  H   ASP   286      85.161  56.466  96.767  1.00  0.00           H  
ATOM   4451  HA  ASP   286      87.571  57.091  95.531  1.00  0.00           H  
ATOM   4452  HB2 ASP   286      87.742  54.333  96.170  1.00  0.00           H  
ATOM   4453  HB3 ASP   286      86.581  54.278  94.822  1.00  0.00           H  
ATOM   4454  N   THR   287      86.417  57.015  93.268  1.00  0.00           N  
ATOM   4455  CA  THR   287      85.921  57.986  92.268  1.00  0.00           C  
ATOM   4456  C   THR   287      86.540  57.479  90.919  1.00  0.00           C  
ATOM   4457  O   THR   287      87.708  57.163  90.708  1.00  0.00           O  
ATOM   4458  CB  THR   287      86.431  59.432  92.506  1.00  0.00           C  
ATOM   4459  CG2 THR   287      85.850  60.438  91.638  1.00  0.00           C  
ATOM   4460  OG1 THR   287      86.063  59.768  93.842  1.00  0.00           O  
ATOM   4461  H   THR   287      87.416  56.865  93.248  1.00  0.00           H  
ATOM   4462  HA  THR   287      84.836  57.960  92.167  1.00  0.00           H  
ATOM   4463  HB  THR   287      87.513  59.319  92.438  1.00  0.00           H  
ATOM   4464  HG1 THR   287      85.106  59.730  93.912  1.00  0.00           H  
ATOM   4465 HG21 THR   287      86.142  60.227  90.609  1.00  0.00           H  
ATOM   4466 HG22 THR   287      84.780  60.633  91.714  1.00  0.00           H  
ATOM   4467 HG23 THR   287      86.390  61.370  91.801  1.00  0.00           H  
ATOM   4468  N   VAL   288      85.667  57.563  89.906  1.00  0.00           N  
ATOM   4469  CA  VAL   288      85.909  57.475  88.444  1.00  0.00           C  
ATOM   4470  C   VAL   288      85.471  58.717  87.580  1.00  0.00           C  
ATOM   4471  O   VAL   288      84.403  59.284  87.838  1.00  0.00           O  
ATOM   4472  CB  VAL   288      85.456  56.099  87.881  1.00  0.00           C  
ATOM   4473  CG1 VAL   288      86.228  54.952  88.416  1.00  0.00           C  
ATOM   4474  CG2 VAL   288      83.931  55.836  88.127  1.00  0.00           C  
ATOM   4475  H   VAL   288      84.711  57.691  90.208  1.00  0.00           H  
ATOM   4476  HA  VAL   288      86.993  57.497  88.334  1.00  0.00           H  
ATOM   4477  HB  VAL   288      85.605  56.248  86.811  1.00  0.00           H  
ATOM   4478 HG11 VAL   288      87.269  55.224  88.242  1.00  0.00           H  
ATOM   4479 HG12 VAL   288      86.169  54.857  89.501  1.00  0.00           H  
ATOM   4480 HG13 VAL   288      86.121  53.960  87.976  1.00  0.00           H  
ATOM   4481 HG21 VAL   288      83.292  56.630  87.739  1.00  0.00           H  
ATOM   4482 HG22 VAL   288      83.590  55.020  87.490  1.00  0.00           H  
ATOM   4483 HG23 VAL   288      83.920  55.550  89.179  1.00  0.00           H  
ATOM   4484  N   ILE   289      86.300  59.106  86.641  1.00  0.00           N  
ATOM   4485  CA  ILE   289      85.900  60.230  85.713  1.00  0.00           C  
ATOM   4486  C   ILE   289      85.520  59.848  84.273  1.00  0.00           C  
ATOM   4487  O   ILE   289      86.156  59.031  83.634  1.00  0.00           O  
ATOM   4488  CB  ILE   289      86.873  61.453  85.713  1.00  0.00           C  
ATOM   4489  CG1 ILE   289      86.356  62.798  85.082  1.00  0.00           C  
ATOM   4490  CG2 ILE   289      88.218  61.022  84.960  1.00  0.00           C  
ATOM   4491  CD1 ILE   289      87.096  64.014  85.730  1.00  0.00           C  
ATOM   4492  H   ILE   289      87.252  58.779  86.562  1.00  0.00           H  
ATOM   4493  HA  ILE   289      84.940  60.586  86.085  1.00  0.00           H  
ATOM   4494  HB  ILE   289      87.137  61.628  86.756  1.00  0.00           H  
ATOM   4495 HG12 ILE   289      86.326  62.893  83.997  1.00  0.00           H  
ATOM   4496 HG13 ILE   289      85.324  62.960  85.390  1.00  0.00           H  
ATOM   4497 HG21 ILE   289      87.970  60.727  83.941  1.00  0.00           H  
ATOM   4498 HG22 ILE   289      88.832  61.921  84.907  1.00  0.00           H  
ATOM   4499 HG23 ILE   289      88.675  60.222  85.542  1.00  0.00           H  
ATOM   4500 HD11 ILE   289      87.089  63.932  86.817  1.00  0.00           H  
ATOM   4501 HD12 ILE   289      88.109  64.149  85.351  1.00  0.00           H  
ATOM   4502 HD13 ILE   289      86.552  64.893  85.383  1.00  0.00           H  
ATOM   4503  N   PHE   290      84.532  60.543  83.713  1.00  0.00           N  
ATOM   4504  CA  PHE   290      84.032  60.436  82.347  1.00  0.00           C  
ATOM   4505  C   PHE   290      83.872  61.873  81.800  1.00  0.00           C  
ATOM   4506  O   PHE   290      83.852  62.848  82.595  1.00  0.00           O  
ATOM   4507  CB  PHE   290      82.675  59.640  82.424  1.00  0.00           C  
ATOM   4508  CG  PHE   290      82.764  58.144  82.679  1.00  0.00           C  
ATOM   4509  CD1 PHE   290      82.886  57.351  81.557  1.00  0.00           C  
ATOM   4510  CD2 PHE   290      82.900  57.607  84.001  1.00  0.00           C  
ATOM   4511  CE1 PHE   290      82.816  55.939  81.690  1.00  0.00           C  
ATOM   4512  CE2 PHE   290      82.791  56.248  84.191  1.00  0.00           C  
ATOM   4513  CZ  PHE   290      82.713  55.422  83.061  1.00  0.00           C  
ATOM   4514  H   PHE   290      84.036  61.209  84.287  1.00  0.00           H  
ATOM   4515  HA  PHE   290      84.709  59.895  81.687  1.00  0.00           H  
ATOM   4516  HB2 PHE   290      82.057  59.969  83.259  1.00  0.00           H  
ATOM   4517  HB3 PHE   290      82.008  59.736  81.568  1.00  0.00           H  
ATOM   4518  HD1 PHE   290      82.788  57.811  80.585  1.00  0.00           H  
ATOM   4519  HD2 PHE   290      82.804  58.235  84.874  1.00  0.00           H  
ATOM   4520  HE1 PHE   290      82.828  55.281  80.834  1.00  0.00           H  
ATOM   4521  HE2 PHE   290      82.771  55.798  85.172  1.00  0.00           H  
ATOM   4522  HZ  PHE   290      82.593  54.352  83.152  1.00  0.00           H  
ATOM   4523  N   ARG   291      83.638  61.929  80.449  1.00  0.00           N  
ATOM   4524  CA  ARG   291      83.374  63.107  79.563  1.00  0.00           C  
ATOM   4525  C   ARG   291      82.453  62.760  78.399  1.00  0.00           C  
ATOM   4526  O   ARG   291      82.546  61.677  77.819  1.00  0.00           O  
ATOM   4527  CB  ARG   291      84.662  63.770  79.141  1.00  0.00           C  
ATOM   4528  CG  ARG   291      84.625  65.188  78.633  1.00  0.00           C  
ATOM   4529  CD  ARG   291      85.995  65.585  78.033  1.00  0.00           C  
ATOM   4530  NE  ARG   291      86.026  67.091  77.778  1.00  0.00           N  
ATOM   4531  CZ  ARG   291      86.508  68.042  78.549  1.00  0.00           C  
ATOM   4532  NH1 ARG   291      87.187  67.865  79.636  1.00  0.00           N1+
ATOM   4533  NH2 ARG   291      86.464  69.254  78.192  1.00  0.00           N  
ATOM   4534  H   ARG   291      83.696  61.040  79.973  1.00  0.00           H  
ATOM   4535  HA  ARG   291      82.852  63.810  80.213  1.00  0.00           H  
ATOM   4536  HB2 ARG   291      85.269  63.744  80.046  1.00  0.00           H  
ATOM   4537  HB3 ARG   291      85.057  63.093  78.383  1.00  0.00           H  
ATOM   4538  HG2 ARG   291      83.814  65.171  77.905  1.00  0.00           H  
ATOM   4539  HG3 ARG   291      84.462  65.871  79.467  1.00  0.00           H  
ATOM   4540  HD2 ARG   291      86.724  65.293  78.789  1.00  0.00           H  
ATOM   4541  HD3 ARG   291      86.229  64.969  77.165  1.00  0.00           H  
ATOM   4542  HE  ARG   291      85.534  67.336  76.931  1.00  0.00           H  
ATOM   4543 HH11 ARG   291      87.445  66.940  79.947  1.00  0.00           H  
ATOM   4544 HH12 ARG   291      87.248  68.662  80.254  1.00  0.00           H  
ATOM   4545 HH21 ARG   291      85.982  69.508  77.341  1.00  0.00           H  
ATOM   4546 HH22 ARG   291      87.001  69.971  78.657  1.00  0.00           H  
ATOM   4547  N   ILE   292      81.448  63.647  78.189  1.00  0.00           N  
ATOM   4548  CA  ILE   292      80.435  63.497  77.095  1.00  0.00           C  
ATOM   4549  C   ILE   292      81.177  63.859  75.888  1.00  0.00           C  
ATOM   4550  O   ILE   292      81.567  65.021  75.717  1.00  0.00           O  
ATOM   4551  CB  ILE   292      79.124  64.323  77.338  1.00  0.00           C  
ATOM   4552  CG1 ILE   292      78.369  64.025  78.709  1.00  0.00           C  
ATOM   4553  CG2 ILE   292      78.193  64.280  76.130  1.00  0.00           C  
ATOM   4554  CD1 ILE   292      77.570  62.719  78.751  1.00  0.00           C  
ATOM   4555  H   ILE   292      81.431  64.471  78.772  1.00  0.00           H  
ATOM   4556  HA  ILE   292      80.233  62.448  76.880  1.00  0.00           H  
ATOM   4557  HB  ILE   292      79.382  65.374  77.471  1.00  0.00           H  
ATOM   4558 HG12 ILE   292      79.138  63.982  79.480  1.00  0.00           H  
ATOM   4559 HG13 ILE   292      77.658  64.829  78.901  1.00  0.00           H  
ATOM   4560 HG21 ILE   292      77.218  64.714  76.351  1.00  0.00           H  
ATOM   4561 HG22 ILE   292      78.569  64.933  75.342  1.00  0.00           H  
ATOM   4562 HG23 ILE   292      78.095  63.260  75.759  1.00  0.00           H  
ATOM   4563 HD11 ILE   292      76.835  62.706  79.556  1.00  0.00           H  
ATOM   4564 HD12 ILE   292      77.148  62.554  77.759  1.00  0.00           H  
ATOM   4565 HD13 ILE   292      78.278  61.922  78.977  1.00  0.00           H  
ATOM   4566  N   ALA   293      81.099  62.980  74.859  1.00  0.00           N  
ATOM   4567  CA  ALA   293      81.719  63.309  73.569  1.00  0.00           C  
ATOM   4568  C   ALA   293      81.005  64.467  72.820  1.00  0.00           C  
ATOM   4569  O   ALA   293      79.799  64.543  72.746  1.00  0.00           O  
ATOM   4570  CB  ALA   293      81.687  62.020  72.587  1.00  0.00           C  
ATOM   4571  H   ALA   293      80.736  62.043  74.967  1.00  0.00           H  
ATOM   4572  HA  ALA   293      82.757  63.617  73.700  1.00  0.00           H  
ATOM   4573  HB1 ALA   293      80.690  61.588  72.509  1.00  0.00           H  
ATOM   4574  HB2 ALA   293      82.170  62.234  71.633  1.00  0.00           H  
ATOM   4575  HB3 ALA   293      82.153  61.245  73.196  1.00  0.00           H  
ATOM   4576  N   PRO   294      81.721  65.411  72.255  1.00  0.00           N  
ATOM   4577  CA  PRO   294      81.199  66.509  71.580  1.00  0.00           C  
ATOM   4578  C   PRO   294      80.723  66.139  70.169  1.00  0.00           C  
ATOM   4579  O   PRO   294      81.227  65.160  69.554  1.00  0.00           O  
ATOM   4580  CB  PRO   294      82.377  67.566  71.463  1.00  0.00           C  
ATOM   4581  CG  PRO   294      83.598  66.654  71.423  1.00  0.00           C  
ATOM   4582  CD  PRO   294      83.206  65.510  72.299  1.00  0.00           C  
ATOM   4583  HA  PRO   294      80.410  66.967  72.176  1.00  0.00           H  
ATOM   4584  HB2 PRO   294      82.292  68.109  70.522  1.00  0.00           H  
ATOM   4585  HB3 PRO   294      82.319  68.128  72.396  1.00  0.00           H  
ATOM   4586  HG2 PRO   294      83.854  66.370  70.402  1.00  0.00           H  
ATOM   4587  HG3 PRO   294      84.490  67.003  71.944  1.00  0.00           H  
ATOM   4588  HD2 PRO   294      83.503  64.513  71.972  1.00  0.00           H  
ATOM   4589  HD3 PRO   294      83.615  65.673  73.296  1.00  0.00           H  
ATOM   4590  N   TRP   295      79.900  66.983  69.604  1.00  0.00           N  
ATOM   4591  CA  TRP   295      79.272  66.840  68.281  1.00  0.00           C  
ATOM   4592  C   TRP   295      80.181  67.476  67.214  1.00  0.00           C  
ATOM   4593  O   TRP   295      80.372  68.738  67.302  1.00  0.00           O  
ATOM   4594  CB  TRP   295      77.836  67.507  68.302  1.00  0.00           C  
ATOM   4595  CG  TRP   295      77.121  67.392  67.025  1.00  0.00           C  
ATOM   4596  CD1 TRP   295      76.597  66.319  66.411  1.00  0.00           C  
ATOM   4597  CD2 TRP   295      76.741  68.489  66.112  1.00  0.00           C  
ATOM   4598  CE2 TRP   295      75.986  67.933  65.046  1.00  0.00           C  
ATOM   4599  CE3 TRP   295      77.146  69.798  66.005  1.00  0.00           C  
ATOM   4600  NE1 TRP   295      75.766  66.597  65.386  1.00  0.00           N  
ATOM   4601  CZ2 TRP   295      75.449  68.685  63.991  1.00  0.00           C  
ATOM   4602  CZ3 TRP   295      76.597  70.620  64.983  1.00  0.00           C  
ATOM   4603  CH2 TRP   295      75.705  70.026  63.971  1.00  0.00           C  
ATOM   4604  H   TRP   295      79.577  67.778  70.137  1.00  0.00           H  
ATOM   4605  HA  TRP   295      79.024  65.810  68.025  1.00  0.00           H  
ATOM   4606  HB2 TRP   295      77.327  67.088  69.170  1.00  0.00           H  
ATOM   4607  HB3 TRP   295      77.930  68.550  68.604  1.00  0.00           H  
ATOM   4608  HD1 TRP   295      76.756  65.284  66.675  1.00  0.00           H  
ATOM   4609  HE1 TRP   295      75.189  65.934  64.889  1.00  0.00           H  
ATOM   4610  HE3 TRP   295      77.961  70.198  66.590  1.00  0.00           H  
ATOM   4611  HZ2 TRP   295      74.848  68.230  63.217  1.00  0.00           H  
ATOM   4612  HZ3 TRP   295      76.952  71.640  64.978  1.00  0.00           H  
ATOM   4613  HH2 TRP   295      75.312  70.559  63.118  1.00  0.00           H  
ATOM   4614  N   ILE   296      80.657  66.715  66.257  1.00  0.00           N  
ATOM   4615  CA  ILE   296      81.538  67.034  65.115  1.00  0.00           C  
ATOM   4616  C   ILE   296      80.722  67.338  63.817  1.00  0.00           C  
ATOM   4617  O   ILE   296      79.911  66.527  63.398  1.00  0.00           O  
ATOM   4618  CB  ILE   296      82.604  65.974  64.933  1.00  0.00           C  
ATOM   4619  CG1 ILE   296      83.456  65.777  66.144  1.00  0.00           C  
ATOM   4620  CG2 ILE   296      83.597  66.332  63.793  1.00  0.00           C  
ATOM   4621  CD1 ILE   296      84.546  64.681  66.135  1.00  0.00           C  
ATOM   4622  H   ILE   296      80.413  65.753  66.445  1.00  0.00           H  
ATOM   4623  HA  ILE   296      82.079  67.949  65.357  1.00  0.00           H  
ATOM   4624  HB  ILE   296      82.054  65.052  64.741  1.00  0.00           H  
ATOM   4625 HG12 ILE   296      84.027  66.698  66.257  1.00  0.00           H  
ATOM   4626 HG13 ILE   296      82.856  65.679  67.049  1.00  0.00           H  
ATOM   4627 HG21 ILE   296      84.319  65.515  63.784  1.00  0.00           H  
ATOM   4628 HG22 ILE   296      83.059  66.266  62.847  1.00  0.00           H  
ATOM   4629 HG23 ILE   296      84.017  67.335  63.870  1.00  0.00           H  
ATOM   4630 HD11 ILE   296      84.851  64.578  67.176  1.00  0.00           H  
ATOM   4631 HD12 ILE   296      84.046  63.741  65.903  1.00  0.00           H  
ATOM   4632 HD13 ILE   296      85.361  64.840  65.428  1.00  0.00           H  
ATOM   4633  N   MET   297      81.143  68.461  63.186  1.00  0.00           N  
ATOM   4634  CA  MET   297      80.575  68.918  61.937  1.00  0.00           C  
ATOM   4635  C   MET   297      81.576  68.401  60.825  1.00  0.00           C  
ATOM   4636  O   MET   297      82.685  68.821  60.801  1.00  0.00           O  
ATOM   4637  CB  MET   297      80.258  70.373  61.794  1.00  0.00           C  
ATOM   4638  CG  MET   297      78.958  70.842  62.502  1.00  0.00           C  
ATOM   4639  SD  MET   297      78.598  72.600  62.060  1.00  0.00           S  
ATOM   4640  CE  MET   297      78.100  72.453  60.316  1.00  0.00           C  
ATOM   4641  H   MET   297      81.990  68.949  63.439  1.00  0.00           H  
ATOM   4642  HA  MET   297      79.639  68.392  61.750  1.00  0.00           H  
ATOM   4643  HB2 MET   297      81.091  70.951  62.194  1.00  0.00           H  
ATOM   4644  HB3 MET   297      80.097  70.565  60.733  1.00  0.00           H  
ATOM   4645  HG2 MET   297      78.194  70.088  62.313  1.00  0.00           H  
ATOM   4646  HG3 MET   297      79.106  70.692  63.571  1.00  0.00           H  
ATOM   4647  HE1 MET   297      78.955  72.396  59.642  1.00  0.00           H  
ATOM   4648  HE2 MET   297      77.423  71.603  60.230  1.00  0.00           H  
ATOM   4649  HE3 MET   297      77.646  73.411  60.062  1.00  0.00           H  
ATOM   4650  N   THR   298      81.088  67.689  59.815  1.00  0.00           N  
ATOM   4651  CA  THR   298      81.839  67.149  58.699  1.00  0.00           C  
ATOM   4652  C   THR   298      81.933  68.156  57.477  1.00  0.00           C  
ATOM   4653  O   THR   298      80.945  68.547  56.862  1.00  0.00           O  
ATOM   4654  CB  THR   298      80.998  66.041  58.081  1.00  0.00           C  
ATOM   4655  CG2 THR   298      81.304  64.696  58.843  1.00  0.00           C  
ATOM   4656  OG1 THR   298      79.574  66.191  57.869  1.00  0.00           O  
ATOM   4657  H   THR   298      80.113  67.431  59.867  1.00  0.00           H  
ATOM   4658  HA  THR   298      82.785  66.687  58.980  1.00  0.00           H  
ATOM   4659  HB  THR   298      81.475  66.032  57.102  1.00  0.00           H  
ATOM   4660  HG1 THR   298      79.461  66.933  57.270  1.00  0.00           H  
ATOM   4661 HG21 THR   298      81.436  64.981  59.886  1.00  0.00           H  
ATOM   4662 HG22 THR   298      80.546  63.925  58.700  1.00  0.00           H  
ATOM   4663 HG23 THR   298      82.166  64.177  58.422  1.00  0.00           H  
ATOM   4664  N   PRO   299      83.169  68.697  57.198  1.00  0.00           N  
ATOM   4665  CA  PRO   299      83.367  69.638  56.076  1.00  0.00           C  
ATOM   4666  C   PRO   299      83.254  69.044  54.653  1.00  0.00           C  
ATOM   4667  O   PRO   299      83.358  67.829  54.473  1.00  0.00           O  
ATOM   4668  CB  PRO   299      84.808  70.215  56.180  1.00  0.00           C  
ATOM   4669  CG  PRO   299      85.380  69.476  57.437  1.00  0.00           C  
ATOM   4670  CD  PRO   299      84.411  68.446  57.880  1.00  0.00           C  
ATOM   4671  HA  PRO   299      82.593  70.396  56.200  1.00  0.00           H  
ATOM   4672  HB2 PRO   299      85.401  70.060  55.278  1.00  0.00           H  
ATOM   4673  HB3 PRO   299      84.619  71.280  56.307  1.00  0.00           H  
ATOM   4674  HG2 PRO   299      86.331  68.957  57.313  1.00  0.00           H  
ATOM   4675  HG3 PRO   299      85.423  70.106  58.325  1.00  0.00           H  
ATOM   4676  HD2 PRO   299      84.794  67.425  57.857  1.00  0.00           H  
ATOM   4677  HD3 PRO   299      84.233  68.649  58.936  1.00  0.00           H  
ATOM   4678  N   ASN   300      83.218  69.825  53.522  1.00  0.00           N  
ATOM   4679  CA  ASN   300      83.216  69.419  52.150  1.00  0.00           C  
ATOM   4680  C   ASN   300      84.482  68.607  51.684  1.00  0.00           C  
ATOM   4681  O   ASN   300      84.358  68.051  50.622  1.00  0.00           O  
ATOM   4682  CB  ASN   300      83.238  70.685  51.303  1.00  0.00           C  
ATOM   4683  CG  ASN   300      81.885  71.379  51.145  1.00  0.00           C  
ATOM   4684  ND2 ASN   300      81.779  72.454  50.429  1.00  0.00           N  
ATOM   4685  OD1 ASN   300      80.890  70.953  51.637  1.00  0.00           O  
ATOM   4686  H   ASN   300      83.270  70.807  53.753  1.00  0.00           H  
ATOM   4687  HA  ASN   300      82.336  68.808  51.947  1.00  0.00           H  
ATOM   4688  HB2 ASN   300      83.829  71.490  51.739  1.00  0.00           H  
ATOM   4689  HB3 ASN   300      83.677  70.578  50.311  1.00  0.00           H  
ATOM   4690 HD21 ASN   300      80.823  72.778  50.424  1.00  0.00           H  
ATOM   4691 HD22 ASN   300      82.587  72.803  49.933  1.00  0.00           H  
ATOM   4692  N   ILE   301      85.611  68.716  52.387  1.00  0.00           N  
ATOM   4693  CA  ILE   301      86.789  67.834  52.122  1.00  0.00           C  
ATOM   4694  C   ILE   301      86.468  66.270  52.340  1.00  0.00           C  
ATOM   4695  O   ILE   301      87.137  65.446  51.759  1.00  0.00           O  
ATOM   4696  CB  ILE   301      87.966  68.276  53.042  1.00  0.00           C  
ATOM   4697  CG1 ILE   301      89.367  67.801  52.630  1.00  0.00           C  
ATOM   4698  CG2 ILE   301      87.765  67.847  54.522  1.00  0.00           C  
ATOM   4699  CD1 ILE   301      90.034  68.866  51.792  1.00  0.00           C  
ATOM   4700  H   ILE   301      85.765  69.514  52.986  1.00  0.00           H  
ATOM   4701  HA  ILE   301      87.075  67.886  51.072  1.00  0.00           H  
ATOM   4702  HB  ILE   301      87.986  69.363  53.119  1.00  0.00           H  
ATOM   4703 HG12 ILE   301      89.922  67.313  53.431  1.00  0.00           H  
ATOM   4704 HG13 ILE   301      89.254  66.951  51.958  1.00  0.00           H  
ATOM   4705 HG21 ILE   301      86.740  68.037  54.839  1.00  0.00           H  
ATOM   4706 HG22 ILE   301      87.890  66.766  54.581  1.00  0.00           H  
ATOM   4707 HG23 ILE   301      88.541  68.357  55.094  1.00  0.00           H  
ATOM   4708 HD11 ILE   301      90.974  68.442  51.441  1.00  0.00           H  
ATOM   4709 HD12 ILE   301      89.402  69.248  50.991  1.00  0.00           H  
ATOM   4710 HD13 ILE   301      90.366  69.672  52.447  1.00  0.00           H  
ATOM   4711  N   LEU   302      85.445  65.941  53.131  1.00  0.00           N  
ATOM   4712  CA  LEU   302      85.127  64.511  53.494  1.00  0.00           C  
ATOM   4713  C   LEU   302      84.281  63.881  52.355  1.00  0.00           C  
ATOM   4714  O   LEU   302      83.438  64.584  51.823  1.00  0.00           O  
ATOM   4715  CB  LEU   302      84.668  64.351  54.883  1.00  0.00           C  
ATOM   4716  CG  LEU   302      85.619  64.810  56.024  1.00  0.00           C  
ATOM   4717  CD1 LEU   302      84.955  64.841  57.373  1.00  0.00           C  
ATOM   4718  CD2 LEU   302      86.981  64.025  56.148  1.00  0.00           C  
ATOM   4719  H   LEU   302      84.758  66.622  53.422  1.00  0.00           H  
ATOM   4720  HA  LEU   302      86.083  63.990  53.439  1.00  0.00           H  
ATOM   4721  HB2 LEU   302      83.695  64.800  55.083  1.00  0.00           H  
ATOM   4722  HB3 LEU   302      84.428  63.316  55.127  1.00  0.00           H  
ATOM   4723  HG  LEU   302      85.873  65.846  55.802  1.00  0.00           H  
ATOM   4724 HD11 LEU   302      85.444  65.373  58.189  1.00  0.00           H  
ATOM   4725 HD12 LEU   302      83.988  65.343  57.337  1.00  0.00           H  
ATOM   4726 HD13 LEU   302      84.737  63.858  57.792  1.00  0.00           H  
ATOM   4727 HD21 LEU   302      87.529  64.337  57.036  1.00  0.00           H  
ATOM   4728 HD22 LEU   302      86.746  62.961  56.204  1.00  0.00           H  
ATOM   4729 HD23 LEU   302      87.665  64.187  55.316  1.00  0.00           H  
ATOM   4730  N   PRO   303      84.419  62.602  52.048  1.00  0.00           N  
ATOM   4731  CA  PRO   303      83.553  61.963  51.015  1.00  0.00           C  
ATOM   4732  C   PRO   303      81.996  61.989  51.344  1.00  0.00           C  
ATOM   4733  O   PRO   303      81.605  61.823  52.489  1.00  0.00           O  
ATOM   4734  CB  PRO   303      83.865  60.479  50.963  1.00  0.00           C  
ATOM   4735  CG  PRO   303      85.304  60.486  51.518  1.00  0.00           C  
ATOM   4736  CD  PRO   303      85.296  61.576  52.560  1.00  0.00           C  
ATOM   4737  HA  PRO   303      83.822  62.418  50.062  1.00  0.00           H  
ATOM   4738  HB2 PRO   303      83.238  59.951  51.681  1.00  0.00           H  
ATOM   4739  HB3 PRO   303      83.878  60.050  49.962  1.00  0.00           H  
ATOM   4740  HG2 PRO   303      85.382  59.539  52.053  1.00  0.00           H  
ATOM   4741  HG3 PRO   303      86.095  60.591  50.776  1.00  0.00           H  
ATOM   4742  HD2 PRO   303      84.891  61.329  53.542  1.00  0.00           H  
ATOM   4743  HD3 PRO   303      86.346  61.870  52.560  1.00  0.00           H  
ATOM   4744  N   PRO   304      81.128  62.276  50.407  1.00  0.00           N  
ATOM   4745  CA  PRO   304      79.667  62.324  50.680  1.00  0.00           C  
ATOM   4746  C   PRO   304      78.950  60.917  50.531  1.00  0.00           C  
ATOM   4747  O   PRO   304      79.573  59.896  50.135  1.00  0.00           O  
ATOM   4748  CB  PRO   304      79.032  63.381  49.720  1.00  0.00           C  
ATOM   4749  CG  PRO   304      79.941  63.180  48.530  1.00  0.00           C  
ATOM   4750  CD  PRO   304      81.373  62.837  49.133  1.00  0.00           C  
ATOM   4751  HA  PRO   304      79.367  62.705  51.657  1.00  0.00           H  
ATOM   4752  HB2 PRO   304      77.969  63.158  49.632  1.00  0.00           H  
ATOM   4753  HB3 PRO   304      79.180  64.372  50.149  1.00  0.00           H  
ATOM   4754  HG2 PRO   304      79.581  62.258  48.074  1.00  0.00           H  
ATOM   4755  HG3 PRO   304      79.968  64.019  47.835  1.00  0.00           H  
ATOM   4756  HD2 PRO   304      81.909  62.208  48.422  1.00  0.00           H  
ATOM   4757  HD3 PRO   304      81.847  63.803  49.306  1.00  0.00           H  
ATOM   4758  N   VAL   305      77.815  60.812  51.108  1.00  0.00           N  
ATOM   4759  CA  VAL   305      77.001  59.517  51.210  1.00  0.00           C  
ATOM   4760  C   VAL   305      75.598  59.646  50.604  1.00  0.00           C  
ATOM   4761  O   VAL   305      75.265  58.851  49.667  1.00  0.00           O  
ATOM   4762  CB  VAL   305      76.864  59.216  52.642  1.00  0.00           C  
ATOM   4763  CG1 VAL   305      75.998  57.886  52.891  1.00  0.00           C  
ATOM   4764  CG2 VAL   305      78.179  58.983  53.285  1.00  0.00           C  
ATOM   4765  H   VAL   305      77.435  61.620  51.578  1.00  0.00           H  
ATOM   4766  HA  VAL   305      77.593  58.769  50.684  1.00  0.00           H  
ATOM   4767  HB  VAL   305      76.230  59.942  53.151  1.00  0.00           H  
ATOM   4768 HG11 VAL   305      76.252  57.090  52.191  1.00  0.00           H  
ATOM   4769 HG12 VAL   305      76.017  57.523  53.918  1.00  0.00           H  
ATOM   4770 HG13 VAL   305      74.969  58.246  52.880  1.00  0.00           H  
ATOM   4771 HG21 VAL   305      78.840  59.823  53.072  1.00  0.00           H  
ATOM   4772 HG22 VAL   305      78.122  58.860  54.366  1.00  0.00           H  
ATOM   4773 HG23 VAL   305      78.580  58.075  52.834  1.00  0.00           H  
ATOM   4774  N   SER   306      74.794  60.624  50.911  1.00  0.00           N  
ATOM   4775  CA  SER   306      73.449  60.863  50.384  1.00  0.00           C  
ATOM   4776  C   SER   306      72.942  62.297  50.466  1.00  0.00           C  
ATOM   4777  O   SER   306      73.356  63.070  51.360  1.00  0.00           O  
ATOM   4778  CB  SER   306      72.448  59.927  50.953  1.00  0.00           C  
ATOM   4779  OG  SER   306      72.213  60.212  52.334  1.00  0.00           O  
ATOM   4780  H   SER   306      75.020  61.354  51.572  1.00  0.00           H  
ATOM   4781  HA  SER   306      73.544  60.670  49.315  1.00  0.00           H  
ATOM   4782  HB2 SER   306      71.529  59.958  50.368  1.00  0.00           H  
ATOM   4783  HB3 SER   306      72.875  58.932  50.827  1.00  0.00           H  
ATOM   4784  HG  SER   306      71.615  59.598  52.767  1.00  0.00           H  
ATOM   4785  N   VAL   307      71.954  62.614  49.560  1.00  0.00           N  
ATOM   4786  CA  VAL   307      71.555  64.019  49.314  1.00  0.00           C  
ATOM   4787  C   VAL   307      70.029  64.038  49.388  1.00  0.00           C  
ATOM   4788  O   VAL   307      69.407  63.139  48.750  1.00  0.00           O  
ATOM   4789  CB  VAL   307      72.131  64.691  48.105  1.00  0.00           C  
ATOM   4790  CG1 VAL   307      71.803  63.977  46.759  1.00  0.00           C  
ATOM   4791  CG2 VAL   307      71.474  66.064  47.939  1.00  0.00           C  
ATOM   4792  H   VAL   307      71.660  61.969  48.841  1.00  0.00           H  
ATOM   4793  HA  VAL   307      71.974  64.516  50.189  1.00  0.00           H  
ATOM   4794  HB  VAL   307      73.204  64.756  48.285  1.00  0.00           H  
ATOM   4795 HG11 VAL   307      72.323  63.023  46.675  1.00  0.00           H  
ATOM   4796 HG12 VAL   307      70.749  63.936  46.484  1.00  0.00           H  
ATOM   4797 HG13 VAL   307      72.284  64.611  46.014  1.00  0.00           H  
ATOM   4798 HG21 VAL   307      71.619  66.634  48.857  1.00  0.00           H  
ATOM   4799 HG22 VAL   307      72.001  66.596  47.147  1.00  0.00           H  
ATOM   4800 HG23 VAL   307      70.424  66.127  47.653  1.00  0.00           H  
ATOM   4801  N   PHE   308      69.445  64.876  50.244  1.00  0.00           N  
ATOM   4802  CA  PHE   308      68.026  64.987  50.364  1.00  0.00           C  
ATOM   4803  C   PHE   308      67.414  66.211  49.589  1.00  0.00           C  
ATOM   4804  O   PHE   308      68.001  67.305  49.720  1.00  0.00           O  
ATOM   4805  CB  PHE   308      67.675  65.196  51.865  1.00  0.00           C  
ATOM   4806  CG  PHE   308      68.288  64.067  52.668  1.00  0.00           C  
ATOM   4807  CD1 PHE   308      69.533  64.239  53.256  1.00  0.00           C  
ATOM   4808  CD2 PHE   308      67.549  62.881  52.904  1.00  0.00           C  
ATOM   4809  CE1 PHE   308      70.192  63.205  53.993  1.00  0.00           C  
ATOM   4810  CE2 PHE   308      68.157  61.862  53.749  1.00  0.00           C  
ATOM   4811  CZ  PHE   308      69.470  62.009  54.171  1.00  0.00           C  
ATOM   4812  H   PHE   308      70.012  65.491  50.809  1.00  0.00           H  
ATOM   4813  HA  PHE   308      67.595  64.018  50.115  1.00  0.00           H  
ATOM   4814  HB2 PHE   308      68.081  66.120  52.276  1.00  0.00           H  
ATOM   4815  HB3 PHE   308      66.592  65.075  51.893  1.00  0.00           H  
ATOM   4816  HD1 PHE   308      70.088  65.140  53.038  1.00  0.00           H  
ATOM   4817  HD2 PHE   308      66.581  62.772  52.437  1.00  0.00           H  
ATOM   4818  HE1 PHE   308      71.245  63.265  54.224  1.00  0.00           H  
ATOM   4819  HE2 PHE   308      67.647  60.929  53.936  1.00  0.00           H  
ATOM   4820  HZ  PHE   308      69.941  61.133  54.592  1.00  0.00           H  
ATOM   4821  N   VAL   309      66.344  65.986  48.856  1.00  0.00           N  
ATOM   4822  CA  VAL   309      65.629  66.964  48.054  1.00  0.00           C  
ATOM   4823  C   VAL   309      64.108  66.851  48.245  1.00  0.00           C  
ATOM   4824  O   VAL   309      63.567  65.733  48.452  1.00  0.00           O  
ATOM   4825  CB  VAL   309      66.073  66.872  46.614  1.00  0.00           C  
ATOM   4826  CG1 VAL   309      65.349  67.789  45.663  1.00  0.00           C  
ATOM   4827  CG2 VAL   309      67.593  67.156  46.424  1.00  0.00           C  
ATOM   4828  H   VAL   309      65.969  65.056  48.976  1.00  0.00           H  
ATOM   4829  HA  VAL   309      65.943  67.973  48.323  1.00  0.00           H  
ATOM   4830  HB  VAL   309      65.972  65.820  46.350  1.00  0.00           H  
ATOM   4831 HG11 VAL   309      65.598  68.808  45.956  1.00  0.00           H  
ATOM   4832 HG12 VAL   309      65.705  67.570  44.656  1.00  0.00           H  
ATOM   4833 HG13 VAL   309      64.267  67.654  45.634  1.00  0.00           H  
ATOM   4834 HG21 VAL   309      68.216  66.581  47.108  1.00  0.00           H  
ATOM   4835 HG22 VAL   309      67.916  66.913  45.412  1.00  0.00           H  
ATOM   4836 HG23 VAL   309      67.761  68.180  46.758  1.00  0.00           H  
ATOM   4837  N   CYS   310      63.373  68.014  48.244  1.00  0.00           N  
ATOM   4838  CA  CYS   310      61.882  68.145  48.459  1.00  0.00           C  
ATOM   4839  C   CYS   310      61.220  67.911  47.078  1.00  0.00           C  
ATOM   4840  O   CYS   310      61.254  68.748  46.210  1.00  0.00           O  
ATOM   4841  CB  CYS   310      61.539  69.378  49.187  1.00  0.00           C  
ATOM   4842  SG  CYS   310      62.463  69.336  50.854  1.00  0.00           S  
ATOM   4843  H   CYS   310      63.875  68.846  47.966  1.00  0.00           H  
ATOM   4844  HA  CYS   310      61.655  67.274  49.075  1.00  0.00           H  
ATOM   4845  HB2 CYS   310      61.954  70.227  48.644  1.00  0.00           H  
ATOM   4846  HB3 CYS   310      60.477  69.447  49.421  1.00  0.00           H  
ATOM   4847  HG  CYS   310      63.633  69.691  50.314  1.00  0.00           H  
ATOM   4848  N   CYS   311      60.608  66.726  47.009  1.00  0.00           N  
ATOM   4849  CA  CYS   311      59.807  66.243  45.929  1.00  0.00           C  
ATOM   4850  C   CYS   311      58.443  65.831  46.533  1.00  0.00           C  
ATOM   4851  O   CYS   311      58.305  65.498  47.667  1.00  0.00           O  
ATOM   4852  CB  CYS   311      60.475  64.965  45.324  1.00  0.00           C  
ATOM   4853  SG  CYS   311      62.025  65.200  44.565  1.00  0.00           S  
ATOM   4854  H   CYS   311      60.700  66.133  47.822  1.00  0.00           H  
ATOM   4855  HA  CYS   311      59.768  66.946  45.096  1.00  0.00           H  
ATOM   4856  HB2 CYS   311      60.580  64.353  46.220  1.00  0.00           H  
ATOM   4857  HB3 CYS   311      59.826  64.429  44.632  1.00  0.00           H  
ATOM   4858  HG  CYS   311      61.529  65.988  43.607  1.00  0.00           H  
ATOM   4859  N   MET   312      57.337  65.769  45.710  1.00  0.00           N  
ATOM   4860  CA  MET   312      57.307  66.198  44.271  1.00  0.00           C  
ATOM   4861  C   MET   312      56.970  67.693  44.163  1.00  0.00           C  
ATOM   4862  O   MET   312      56.009  68.267  44.736  1.00  0.00           O  
ATOM   4863  CB  MET   312      56.500  65.364  43.324  1.00  0.00           C  
ATOM   4864  CG  MET   312      56.406  63.873  43.672  1.00  0.00           C  
ATOM   4865  SD  MET   312      55.426  62.915  42.483  1.00  0.00           S  
ATOM   4866  CE  MET   312      56.526  61.660  41.944  1.00  0.00           C  
ATOM   4867  H   MET   312      56.379  65.626  45.998  1.00  0.00           H  
ATOM   4868  HA  MET   312      58.284  66.161  43.789  1.00  0.00           H  
ATOM   4869  HB2 MET   312      55.446  65.636  43.373  1.00  0.00           H  
ATOM   4870  HB3 MET   312      56.851  65.521  42.304  1.00  0.00           H  
ATOM   4871  HG2 MET   312      57.408  63.455  43.574  1.00  0.00           H  
ATOM   4872  HG3 MET   312      55.965  63.697  44.653  1.00  0.00           H  
ATOM   4873  HE1 MET   312      56.909  61.267  42.886  1.00  0.00           H  
ATOM   4874  HE2 MET   312      55.977  60.826  41.506  1.00  0.00           H  
ATOM   4875  HE3 MET   312      57.275  62.014  41.236  1.00  0.00           H  
ATOM   4876  N   LYS   313      57.759  68.395  43.401  1.00  0.00           N  
ATOM   4877  CA  LYS   313      57.680  69.896  43.264  1.00  0.00           C  
ATOM   4878  C   LYS   313      56.461  70.422  42.521  1.00  0.00           C  
ATOM   4879  O   LYS   313      56.042  69.817  41.507  1.00  0.00           O  
ATOM   4880  CB  LYS   313      59.049  70.243  42.637  1.00  0.00           C  
ATOM   4881  CG  LYS   313      59.361  71.754  42.708  1.00  0.00           C  
ATOM   4882  CD  LYS   313      60.732  72.155  42.126  1.00  0.00           C  
ATOM   4883  CE  LYS   313      60.797  73.630  41.673  1.00  0.00           C  
ATOM   4884  NZ  LYS   313      61.993  73.957  40.893  1.00  0.00           N1+
ATOM   4885  H   LYS   313      58.505  67.874  42.962  1.00  0.00           H  
ATOM   4886  HA  LYS   313      57.620  70.229  44.300  1.00  0.00           H  
ATOM   4887  HB2 LYS   313      59.814  69.731  43.221  1.00  0.00           H  
ATOM   4888  HB3 LYS   313      59.042  69.898  41.603  1.00  0.00           H  
ATOM   4889  HG2 LYS   313      58.620  72.334  42.158  1.00  0.00           H  
ATOM   4890  HG3 LYS   313      59.295  72.147  43.722  1.00  0.00           H  
ATOM   4891  HD2 LYS   313      61.533  71.923  42.828  1.00  0.00           H  
ATOM   4892  HD3 LYS   313      60.652  71.631  41.174  1.00  0.00           H  
ATOM   4893  HE2 LYS   313      59.988  73.884  40.988  1.00  0.00           H  
ATOM   4894  HE3 LYS   313      60.813  74.208  42.597  1.00  0.00           H  
ATOM   4895  HZ1 LYS   313      62.814  73.508  41.273  1.00  0.00           H  
ATOM   4896  HZ2 LYS   313      61.753  73.538  40.006  1.00  0.00           H  
ATOM   4897  HZ3 LYS   313      62.173  74.930  40.692  1.00  0.00           H  
ATOM   4898  N   ASP   314      55.803  71.477  42.876  1.00  0.00           N  
ATOM   4899  CA  ASP   314      55.917  72.366  43.992  1.00  0.00           C  
ATOM   4900  C   ASP   314      55.415  71.630  45.231  1.00  0.00           C  
ATOM   4901  O   ASP   314      54.219  71.320  45.322  1.00  0.00           O  
ATOM   4902  CB  ASP   314      55.321  73.703  43.799  1.00  0.00           C  
ATOM   4903  CG  ASP   314      55.339  74.597  45.063  1.00  0.00           C  
ATOM   4904  OD1 ASP   314      56.379  75.305  45.192  1.00  0.00           O  
ATOM   4905  OD2 ASP   314      54.468  74.571  45.990  1.00  0.00           O1-
ATOM   4906  OXT ASP   314      56.215  71.260  46.126  1.00  0.00           O1-
ATOM   4907  H   ASP   314      55.055  71.781  42.270  1.00  0.00           H  
ATOM   4908  HA  ASP   314      56.965  72.548  44.228  1.00  0.00           H  
ATOM   4909  HB2 ASP   314      55.799  74.246  42.983  1.00  0.00           H  
ATOM   4910  HB3 ASP   314      54.293  73.516  43.489  1.00  0.00           H  
ATOM   4911  N   THR   315      80.386  60.793  41.260  1.00  0.00           N  
ATOM   4912  CA  THR   315      79.927  60.961  42.643  1.00  0.00           C  
ATOM   4913  C   THR   315      79.401  59.632  43.170  1.00  0.00           C  
ATOM   4914  O   THR   315      78.793  58.954  42.426  1.00  0.00           O  
ATOM   4915  CB  THR   315      78.807  62.055  42.892  1.00  0.00           C  
ATOM   4916  CG2 THR   315      77.407  61.941  42.238  1.00  0.00           C  
ATOM   4917  OG1 THR   315      78.514  62.175  44.235  1.00  0.00           O  
ATOM   4918  HA  THR   315      80.746  61.321  43.266  1.00  0.00           H  
ATOM   4919  HB  THR   315      79.299  62.983  42.599  1.00  0.00           H  
ATOM   4920  HG1 THR   315      79.376  62.338  44.624  1.00  0.00           H  
ATOM   4921 HG21 THR   315      77.404  61.723  41.170  1.00  0.00           H  
ATOM   4922 HG22 THR   315      76.963  61.015  42.605  1.00  0.00           H  
ATOM   4923 HG23 THR   315      76.938  62.917  42.365  1.00  0.00           H  
ATOM   4924  H1  THR   315      80.893  61.605  40.938  1.00  0.00           H  
ATOM   4925  H2  THR   315      79.623  60.557  40.643  1.00  0.00           H  
ATOM   4926  H3  THR   315      81.021  60.007  41.284  1.00  0.00           H  
ATOM   4927  N   ASN   316      79.676  59.269  44.402  1.00  0.00           N  
ATOM   4928  CA  ASN   316      79.147  58.202  45.230  1.00  0.00           C  
ATOM   4929  C   ASN   316      77.810  58.511  45.968  1.00  0.00           C  
ATOM   4930  O   ASN   316      77.130  57.617  46.465  1.00  0.00           O  
ATOM   4931  CB  ASN   316      80.283  57.429  46.007  1.00  0.00           C  
ATOM   4932  CG  ASN   316      80.380  57.934  47.404  1.00  0.00           C  
ATOM   4933  ND2 ASN   316      80.922  59.202  47.554  1.00  0.00           N  
ATOM   4934  OD1 ASN   316      80.036  57.243  48.306  1.00  0.00           O  
ATOM   4935  H   ASN   316      80.361  59.860  44.853  1.00  0.00           H  
ATOM   4936  HA  ASN   316      78.784  57.517  44.463  1.00  0.00           H  
ATOM   4937  HB2 ASN   316      80.100  56.362  46.128  1.00  0.00           H  
ATOM   4938  HB3 ASN   316      81.281  57.488  45.571  1.00  0.00           H
[truncated: 1,314,825 more chars]
