# Supplementary material for: Molecular Mechanism of Protein Arginine Deiminase 2: A Study Involving Multiple Microsecond Long Molecular Dynamics Simulations
Source: Biochemistry. 2022 Jun 23;61(13):1286–97. doi: 10.1021/acs.biochem.2c00158 (PMC9260958; doi:10.1021/acs.biochem.2c00158)
Supplement: Supplementary file 2 — bi2c00158_si_002.zip [file bi2c00158_si_002.zip › closest/ps3-03-100w-last-frame.pdb]

ATOM      1  N   ARG     1      58.657  81.704 106.319  1.00  0.00           N  
ATOM      2  CA  ARG     1      57.771  80.533 106.187  1.00  0.00           C  
ATOM      3  C   ARG     1      56.468  80.836 106.885  1.00  0.00           C  
ATOM      4  O   ARG     1      56.386  80.667 108.051  1.00  0.00           O  
ATOM      5  CB  ARG     1      58.323  79.136 106.500  1.00  0.00           C  
ATOM      6  CG  ARG     1      59.363  78.612 105.562  1.00  0.00           C  
ATOM      7  CD  ARG     1      59.698  77.200 105.933  1.00  0.00           C  
ATOM      8  NE  ARG     1      60.620  76.541 104.864  1.00  0.00           N  
ATOM      9  CZ  ARG     1      60.778  75.234 104.814  1.00  0.00           C  
ATOM     10  NH1 ARG     1      60.302  74.380 105.633  1.00  0.00           N1+
ATOM     11  NH2 ARG     1      61.402  74.841 103.688  1.00  0.00           N  
ATOM     12  HA  ARG     1      57.474  80.418 105.145  1.00  0.00           H  
ATOM     13  HB2 ARG     1      58.864  79.172 107.446  1.00  0.00           H  
ATOM     14  HB3 ARG     1      57.489  78.435 106.469  1.00  0.00           H  
ATOM     15  HG2 ARG     1      58.894  78.664 104.580  1.00  0.00           H  
ATOM     16  HG3 ARG     1      60.240  79.259 105.578  1.00  0.00           H  
ATOM     17  HD2 ARG     1      60.178  77.195 106.911  1.00  0.00           H  
ATOM     18  HD3 ARG     1      58.825  76.548 105.941  1.00  0.00           H  
ATOM     19  HE  ARG     1      60.974  77.161 104.150  1.00  0.00           H  
ATOM     20 HH11 ARG     1      59.802  74.657 106.465  1.00  0.00           H  
ATOM     21 HH12 ARG     1      60.725  73.463 105.674  1.00  0.00           H  
ATOM     22 HH21 ARG     1      61.730  73.886 103.713  1.00  0.00           H  
ATOM     23 HH22 ARG     1      61.700  75.593 103.084  1.00  0.00           H  
ATOM     24  H1  ARG     1      58.694  81.957 107.297  1.00  0.00           H  
ATOM     25  H2  ARG     1      58.330  82.563 105.900  1.00  0.00           H  
ATOM     26  H3  ARG     1      59.585  81.405 106.055  1.00  0.00           H  
ATOM     27  N   GLU     2      55.486  81.483 106.203  1.00  0.00           N  
ATOM     28  CA  GLU     2      54.324  81.981 106.737  1.00  0.00           C  
ATOM     29  C   GLU     2      53.176  81.792 105.744  1.00  0.00           C  
ATOM     30  O   GLU     2      53.412  81.747 104.568  1.00  0.00           O  
ATOM     31  CB  GLU     2      54.463  83.538 107.166  1.00  0.00           C  
ATOM     32  CG  GLU     2      54.683  84.549 106.038  1.00  0.00           C  
ATOM     33  CD  GLU     2      56.175  84.599 105.468  1.00  0.00           C  
ATOM     34  OE1 GLU     2      56.346  85.301 104.424  1.00  0.00           O  
ATOM     35  OE2 GLU     2      57.088  83.982 106.015  1.00  0.00           O1-
ATOM     36  H   GLU     2      55.594  81.609 105.206  1.00  0.00           H  
ATOM     37  HA  GLU     2      54.010  81.446 107.633  1.00  0.00           H  
ATOM     38  HB2 GLU     2      53.448  83.741 107.509  1.00  0.00           H  
ATOM     39  HB3 GLU     2      55.219  83.722 107.930  1.00  0.00           H  
ATOM     40  HG2 GLU     2      53.922  84.406 105.270  1.00  0.00           H  
ATOM     41  HG3 GLU     2      54.493  85.595 106.280  1.00  0.00           H  
ATOM     42  N   ARG     3      51.927  81.798 106.267  1.00  0.00           N  
ATOM     43  CA  ARG     3      50.757  81.918 105.454  1.00  0.00           C  
ATOM     44  C   ARG     3      49.747  82.837 106.140  1.00  0.00           C  
ATOM     45  O   ARG     3      49.360  82.692 107.302  1.00  0.00           O  
ATOM     46  CB  ARG     3      50.207  80.509 105.225  1.00  0.00           C  
ATOM     47  CG  ARG     3      49.091  80.462 104.168  1.00  0.00           C  
ATOM     48  CD  ARG     3      48.144  79.334 104.291  1.00  0.00           C  
ATOM     49  NE  ARG     3      47.056  79.442 103.255  1.00  0.00           N  
ATOM     50  CZ  ARG     3      45.971  78.706 103.266  1.00  0.00           C  
ATOM     51  NH1 ARG     3      45.586  77.771 104.177  1.00  0.00           N1+
ATOM     52  NH2 ARG     3      45.072  78.839 102.378  1.00  0.00           N  
ATOM     53  H   ARG     3      51.853  81.914 107.267  1.00  0.00           H  
ATOM     54  HA  ARG     3      51.024  82.349 104.490  1.00  0.00           H  
ATOM     55  HB2 ARG     3      50.994  79.775 105.053  1.00  0.00           H  
ATOM     56  HB3 ARG     3      49.831  80.230 106.209  1.00  0.00           H  
ATOM     57  HG2 ARG     3      48.562  81.394 104.371  1.00  0.00           H  
ATOM     58  HG3 ARG     3      49.580  80.601 103.203  1.00  0.00           H  
ATOM     59  HD2 ARG     3      48.742  78.437 104.126  1.00  0.00           H  
ATOM     60  HD3 ARG     3      47.697  79.218 105.279  1.00  0.00           H  
ATOM     61  HE  ARG     3      47.157  79.995 102.416  1.00  0.00           H  
ATOM     62 HH11 ARG     3      46.033  77.706 105.080  1.00  0.00           H  
ATOM     63 HH12 ARG     3      44.749  77.277 103.902  1.00  0.00           H  
ATOM     64 HH21 ARG     3      45.221  79.547 101.673  1.00  0.00           H  
ATOM     65 HH22 ARG     3      44.185  78.363 102.299  1.00  0.00           H  
ATOM     66  N   THR     4      49.212  83.738 105.346  1.00  0.00           N  
ATOM     67  CA  THR     4      47.992  84.413 105.501  1.00  0.00           C  
ATOM     68  C   THR     4      46.856  83.430 105.455  1.00  0.00           C  
ATOM     69  O   THR     4      46.637  82.764 104.430  1.00  0.00           O  
ATOM     70  CB  THR     4      47.770  85.624 104.506  1.00  0.00           C  
ATOM     71  CG2 THR     4      46.509  86.361 104.793  1.00  0.00           C  
ATOM     72  OG1 THR     4      48.771  86.519 104.651  1.00  0.00           O  
ATOM     73  H   THR     4      49.712  83.837 104.474  1.00  0.00           H  
ATOM     74  HA  THR     4      47.922  84.911 106.469  1.00  0.00           H  
ATOM     75  HB  THR     4      47.737  85.262 103.478  1.00  0.00           H  
ATOM     76  HG1 THR     4      49.562  86.077 104.333  1.00  0.00           H  
ATOM     77 HG21 THR     4      46.465  87.258 104.176  1.00  0.00           H  
ATOM     78 HG22 THR     4      45.673  85.679 104.638  1.00  0.00           H  
ATOM     79 HG23 THR     4      46.583  86.727 105.817  1.00  0.00           H  
ATOM     80  N   VAL     5      45.923  83.512 106.421  1.00  0.00           N  
ATOM     81  CA  VAL     5      44.542  82.969 106.403  1.00  0.00           C  
ATOM     82  C   VAL     5      43.491  83.952 106.902  1.00  0.00           C  
ATOM     83  O   VAL     5      43.792  84.835 107.756  1.00  0.00           O  
ATOM     84  CB  VAL     5      44.421  81.662 107.239  1.00  0.00           C  
ATOM     85  CG1 VAL     5      45.350  80.682 106.524  1.00  0.00           C  
ATOM     86  CG2 VAL     5      44.720  81.862 108.756  1.00  0.00           C  
ATOM     87  H   VAL     5      46.226  84.073 107.204  1.00  0.00           H  
ATOM     88  HA  VAL     5      44.333  82.776 105.351  1.00  0.00           H  
ATOM     89  HB  VAL     5      43.405  81.299 107.088  1.00  0.00           H  
ATOM     90 HG11 VAL     5      44.988  80.485 105.515  1.00  0.00           H  
ATOM     91 HG12 VAL     5      46.368  81.053 106.398  1.00  0.00           H  
ATOM     92 HG13 VAL     5      45.453  79.784 107.133  1.00  0.00           H  
ATOM     93 HG21 VAL     5      45.757  82.157 108.913  1.00  0.00           H  
ATOM     94 HG22 VAL     5      43.935  82.489 109.179  1.00  0.00           H  
ATOM     95 HG23 VAL     5      44.563  80.931 109.301  1.00  0.00           H  
ATOM     96  N   ARG     6      42.212  83.724 106.517  1.00  0.00           N  
ATOM     97  CA  ARG     6      41.121  84.668 106.964  1.00  0.00           C  
ATOM     98  C   ARG     6      39.953  83.826 107.577  1.00  0.00           C  
ATOM     99  O   ARG     6      39.542  82.836 107.031  1.00  0.00           O  
ATOM    100  CB  ARG     6      40.511  85.527 105.845  1.00  0.00           C  
ATOM    101  CG  ARG     6      41.540  86.226 105.040  1.00  0.00           C  
ATOM    102  CD  ARG     6      40.929  87.110 103.963  1.00  0.00           C  
ATOM    103  NE  ARG     6      42.019  87.783 103.232  1.00  0.00           N  
ATOM    104  CZ  ARG     6      42.410  89.016 103.388  1.00  0.00           C  
ATOM    105  NH1 ARG     6      41.662  89.906 103.959  1.00  0.00           N1+
ATOM    106  NH2 ARG     6      43.544  89.433 102.882  1.00  0.00           N  
ATOM    107  H   ARG     6      41.997  82.962 105.891  1.00  0.00           H  
ATOM    108  HA  ARG     6      41.555  85.276 107.758  1.00  0.00           H  
ATOM    109  HB2 ARG     6      39.933  84.893 105.172  1.00  0.00           H  
ATOM    110  HB3 ARG     6      39.827  86.265 106.264  1.00  0.00           H  
ATOM    111  HG2 ARG     6      41.966  86.875 105.805  1.00  0.00           H  
ATOM    112  HG3 ARG     6      42.234  85.527 104.573  1.00  0.00           H  
ATOM    113  HD2 ARG     6      40.380  86.490 103.254  1.00  0.00           H  
ATOM    114  HD3 ARG     6      40.217  87.792 104.429  1.00  0.00           H  
ATOM    115  HE  ARG     6      42.622  87.213 102.657  1.00  0.00           H  
ATOM    116 HH11 ARG     6      40.806  89.608 104.406  1.00  0.00           H  
ATOM    117 HH12 ARG     6      41.901  90.869 103.772  1.00  0.00           H  
ATOM    118 HH21 ARG     6      43.968  88.910 102.129  1.00  0.00           H  
ATOM    119 HH22 ARG     6      43.870  90.380 103.013  1.00  0.00           H  
ATOM    120  N   LEU     7      39.335  84.390 108.654  1.00  0.00           N  
ATOM    121  CA  LEU     7      38.163  83.892 109.330  1.00  0.00           C  
ATOM    122  C   LEU     7      36.834  84.203 108.602  1.00  0.00           C  
ATOM    123  O   LEU     7      36.674  85.150 107.821  1.00  0.00           O  
ATOM    124  CB  LEU     7      38.204  84.349 110.771  1.00  0.00           C  
ATOM    125  CG  LEU     7      39.342  83.882 111.674  1.00  0.00           C  
ATOM    126  CD1 LEU     7      39.153  84.395 113.065  1.00  0.00           C  
ATOM    127  CD2 LEU     7      39.379  82.362 111.799  1.00  0.00           C  
ATOM    128  H   LEU     7      39.578  85.328 108.938  1.00  0.00           H  
ATOM    129  HA  LEU     7      38.284  82.809 109.312  1.00  0.00           H  
ATOM    130  HB2 LEU     7      38.347  85.426 110.685  1.00  0.00           H  
ATOM    131  HB3 LEU     7      37.307  84.017 111.294  1.00  0.00           H  
ATOM    132  HG  LEU     7      40.281  84.201 111.223  1.00  0.00           H  
ATOM    133 HD11 LEU     7      38.124  84.277 113.403  1.00  0.00           H  
ATOM    134 HD12 LEU     7      39.965  84.068 113.714  1.00  0.00           H  
ATOM    135 HD13 LEU     7      39.288  85.475 112.995  1.00  0.00           H  
ATOM    136 HD21 LEU     7      38.496  82.093 112.378  1.00  0.00           H  
ATOM    137 HD22 LEU     7      39.552  81.826 110.865  1.00  0.00           H  
ATOM    138 HD23 LEU     7      40.289  82.040 112.305  1.00  0.00           H  
ATOM    139  N   GLN     8      35.787  83.403 108.809  1.00  0.00           N  
ATOM    140  CA  GLN     8      34.456  83.618 108.282  1.00  0.00           C  
ATOM    141  C   GLN     8      33.329  84.195 109.196  1.00  0.00           C  
ATOM    142  O   GLN     8      33.347  83.970 110.459  1.00  0.00           O  
ATOM    143  CB  GLN     8      33.945  82.432 107.402  1.00  0.00           C  
ATOM    144  CG  GLN     8      34.820  82.188 106.159  1.00  0.00           C  
ATOM    145  CD  GLN     8      34.896  83.292 105.150  1.00  0.00           C  
ATOM    146  NE2 GLN     8      35.889  83.177 104.320  1.00  0.00           N  
ATOM    147  OE1 GLN     8      34.162  84.312 105.158  1.00  0.00           O  
ATOM    148  H   GLN     8      35.912  82.563 109.356  1.00  0.00           H  
ATOM    149  HA  GLN     8      34.578  84.430 107.565  1.00  0.00           H  
ATOM    150  HB2 GLN     8      33.894  81.534 108.018  1.00  0.00           H  
ATOM    151  HB3 GLN     8      32.914  82.568 107.073  1.00  0.00           H  
ATOM    152  HG2 GLN     8      35.789  81.960 106.605  1.00  0.00           H  
ATOM    153  HG3 GLN     8      34.489  81.304 105.614  1.00  0.00           H  
ATOM    154 HE21 GLN     8      36.141  84.015 103.816  1.00  0.00           H  
ATOM    155 HE22 GLN     8      36.343  82.278 104.238  1.00  0.00           H  
ATOM    156  N   TYR     9      32.398  84.882 108.572  1.00  0.00           N  
ATOM    157  CA  TYR     9      30.929  85.002 108.925  1.00  0.00           C  
ATOM    158  C   TYR     9      30.352  83.588 109.203  1.00  0.00           C  
ATOM    159  O   TYR     9      30.525  82.591 108.460  1.00  0.00           O  
ATOM    160  CB  TYR     9      30.241  85.957 107.944  1.00  0.00           C  
ATOM    161  CG  TYR     9      28.722  85.869 107.925  1.00  0.00           C  
ATOM    162  CD1 TYR     9      27.951  86.757 108.825  1.00  0.00           C  
ATOM    163  CD2 TYR     9      28.016  84.992 107.123  1.00  0.00           C  
ATOM    164  CE1 TYR     9      26.571  86.604 108.917  1.00  0.00           C  
ATOM    165  CE2 TYR     9      26.641  84.773 107.261  1.00  0.00           C  
ATOM    166  CZ  TYR     9      25.917  85.631 108.145  1.00  0.00           C  
ATOM    167  OH  TYR     9      24.550  85.444 108.245  1.00  0.00           O  
ATOM    168  H   TYR     9      32.617  85.126 107.617  1.00  0.00           H  
ATOM    169  HA  TYR     9      30.904  85.490 109.899  1.00  0.00           H  
ATOM    170  HB2 TYR     9      30.568  86.954 108.240  1.00  0.00           H  
ATOM    171  HB3 TYR     9      30.559  85.731 106.927  1.00  0.00           H  
ATOM    172  HD1 TYR     9      28.444  87.486 109.450  1.00  0.00           H  
ATOM    173  HD2 TYR     9      28.621  84.307 106.548  1.00  0.00           H  
ATOM    174  HE1 TYR     9      26.020  87.166 109.657  1.00  0.00           H  
ATOM    175  HE2 TYR     9      26.084  84.018 106.725  1.00  0.00           H  
ATOM    176  HH  TYR     9      24.125  86.178 108.694  1.00  0.00           H  
ATOM    177  N   GLY    10      29.359  83.472 110.086  1.00  0.00           N  
ATOM    178  CA  GLY    10      28.728  82.176 110.422  1.00  0.00           C  
ATOM    179  C   GLY    10      29.600  81.123 111.053  1.00  0.00           C  
ATOM    180  O   GLY    10      30.469  81.327 111.840  1.00  0.00           O  
ATOM    181  H   GLY    10      29.104  84.282 110.633  1.00  0.00           H  
ATOM    182  HA2 GLY    10      27.900  82.394 111.097  1.00  0.00           H  
ATOM    183  HA3 GLY    10      28.252  81.843 109.500  1.00  0.00           H  
ATOM    184  N   SER    11      29.404  79.876 110.648  1.00  0.00           N  
ATOM    185  CA  SER    11      30.103  78.650 111.165  1.00  0.00           C  
ATOM    186  C   SER    11      31.514  78.444 110.676  1.00  0.00           C  
ATOM    187  O   SER    11      31.810  78.764 109.537  1.00  0.00           O  
ATOM    188  CB  SER    11      29.185  77.558 110.588  1.00  0.00           C  
ATOM    189  OG  SER    11      29.446  76.322 111.270  1.00  0.00           O  
ATOM    190  H   SER    11      28.587  79.791 110.061  1.00  0.00           H  
ATOM    191  HA  SER    11      30.048  78.636 112.253  1.00  0.00           H  
ATOM    192  HB2 SER    11      28.158  77.915 110.661  1.00  0.00           H  
ATOM    193  HB3 SER    11      29.474  77.455 109.543  1.00  0.00           H  
ATOM    194  HG  SER    11      28.796  75.710 110.918  1.00  0.00           H  
ATOM    195  N   ALA    12      32.402  78.011 111.559  1.00  0.00           N  
ATOM    196  CA  ALA    12      33.900  78.151 111.384  1.00  0.00           C  
ATOM    197  C   ALA    12      34.450  77.188 110.312  1.00  0.00           C  
ATOM    198  O   ALA    12      33.763  76.185 109.933  1.00  0.00           O  
ATOM    199  CB  ALA    12      34.394  77.881 112.800  1.00  0.00           C  
ATOM    200  H   ALA    12      32.073  77.531 112.385  1.00  0.00           H  
ATOM    201  HA  ALA    12      34.123  79.175 111.083  1.00  0.00           H  
ATOM    202  HB1 ALA    12      35.436  77.568 112.874  1.00  0.00           H  
ATOM    203  HB2 ALA    12      34.335  78.716 113.497  1.00  0.00           H  
ATOM    204  HB3 ALA    12      33.824  77.043 113.200  1.00  0.00           H  
ATOM    205  N   VAL    13      35.700  77.449 109.947  1.00  0.00           N  
ATOM    206  CA  VAL    13      36.432  76.854 108.820  1.00  0.00           C  
ATOM    207  C   VAL    13      37.546  75.919 109.307  1.00  0.00           C  
ATOM    208  O   VAL    13      37.533  75.792 110.547  1.00  0.00           O  
ATOM    209  CB  VAL    13      36.837  77.981 107.751  1.00  0.00           C  
ATOM    210  CG1 VAL    13      35.673  78.935 107.361  1.00  0.00           C  
ATOM    211  CG2 VAL    13      37.973  78.890 108.110  1.00  0.00           C  
ATOM    212  H   VAL    13      36.178  78.169 110.469  1.00  0.00           H  
ATOM    213  HA  VAL    13      35.764  76.160 108.310  1.00  0.00           H  
ATOM    214  HB  VAL    13      37.019  77.562 106.761  1.00  0.00           H  
ATOM    215 HG11 VAL    13      35.378  79.444 108.279  1.00  0.00           H  
ATOM    216 HG12 VAL    13      36.072  79.664 106.656  1.00  0.00           H  
ATOM    217 HG13 VAL    13      34.802  78.353 107.059  1.00  0.00           H  
ATOM    218 HG21 VAL    13      38.895  78.332 108.271  1.00  0.00           H  
ATOM    219 HG22 VAL    13      38.199  79.603 107.317  1.00  0.00           H  
ATOM    220 HG23 VAL    13      37.624  79.419 108.997  1.00  0.00           H  
ATOM    221  N   GLU    14      38.469  75.503 108.392  1.00  0.00           N  
ATOM    222  CA  GLU    14      39.426  74.466 108.744  1.00  0.00           C  
ATOM    223  C   GLU    14      40.736  74.569 107.970  1.00  0.00           C  
ATOM    224  O   GLU    14      40.642  75.113 106.852  1.00  0.00           O  
ATOM    225  CB  GLU    14      38.740  73.102 108.547  1.00  0.00           C  
ATOM    226  CG  GLU    14      39.532  71.963 109.099  1.00  0.00           C  
ATOM    227  CD  GLU    14      38.687  70.733 109.455  1.00  0.00           C  
ATOM    228  OE1 GLU    14      38.970  69.948 110.360  1.00  0.00           O  
ATOM    229  OE2 GLU    14      37.682  70.464 108.684  1.00  0.00           O1-
ATOM    230  H   GLU    14      38.365  75.683 107.404  1.00  0.00           H  
ATOM    231  HA  GLU    14      39.583  74.490 109.823  1.00  0.00           H  
ATOM    232  HB2 GLU    14      37.741  73.101 108.983  1.00  0.00           H  
ATOM    233  HB3 GLU    14      38.650  73.065 107.461  1.00  0.00           H  
ATOM    234  HG2 GLU    14      40.208  71.504 108.377  1.00  0.00           H  
ATOM    235  HG3 GLU    14      40.124  72.267 109.962  1.00  0.00           H  
ATOM    236  N   ALA    15      41.877  74.100 108.484  1.00  0.00           N  
ATOM    237  CA  ALA    15      43.124  74.175 107.745  1.00  0.00           C  
ATOM    238  C   ALA    15      44.146  73.131 108.249  1.00  0.00           C  
ATOM    239  O   ALA    15      43.933  72.719 109.371  1.00  0.00           O  
ATOM    240  CB  ALA    15      43.833  75.535 108.008  1.00  0.00           C  
ATOM    241  H   ALA    15      41.944  73.863 109.464  1.00  0.00           H  
ATOM    242  HA  ALA    15      43.003  74.135 106.662  1.00  0.00           H  
ATOM    243  HB1 ALA    15      44.853  75.421 107.642  1.00  0.00           H  
ATOM    244  HB2 ALA    15      43.347  76.381 107.522  1.00  0.00           H  
ATOM    245  HB3 ALA    15      43.780  75.824 109.058  1.00  0.00           H  
ATOM    246  N   VAL    16      45.129  72.700 107.409  1.00  0.00           N  
ATOM    247  CA  VAL    16      46.385  72.029 107.816  1.00  0.00           C  
ATOM    248  C   VAL    16      47.352  73.091 108.248  1.00  0.00           C  
ATOM    249  O   VAL    16      47.501  74.062 107.478  1.00  0.00           O  
ATOM    250  CB  VAL    16      46.958  71.235 106.664  1.00  0.00           C  
ATOM    251  CG1 VAL    16      48.437  70.763 106.793  1.00  0.00           C  
ATOM    252  CG2 VAL    16      46.213  69.951 106.564  1.00  0.00           C  
ATOM    253  H   VAL    16      45.196  73.146 106.505  1.00  0.00           H  
ATOM    254  HA  VAL    16      46.125  71.328 108.609  1.00  0.00           H  
ATOM    255  HB  VAL    16      46.949  71.819 105.744  1.00  0.00           H  
ATOM    256 HG11 VAL    16      49.112  71.616 106.724  1.00  0.00           H  
ATOM    257 HG12 VAL    16      48.643  70.271 107.744  1.00  0.00           H  
ATOM    258 HG13 VAL    16      48.879  70.116 106.035  1.00  0.00           H  
ATOM    259 HG21 VAL    16      46.538  69.391 105.687  1.00  0.00           H  
ATOM    260 HG22 VAL    16      46.308  69.317 107.446  1.00  0.00           H  
ATOM    261 HG23 VAL    16      45.171  70.215 106.382  1.00  0.00           H  
ATOM    262  N   TYR    17      48.031  73.002 109.342  1.00  0.00           N  
ATOM    263  CA  TYR    17      49.133  73.885 109.828  1.00  0.00           C  
ATOM    264  C   TYR    17      50.525  73.121 109.825  1.00  0.00           C  
ATOM    265  O   TYR    17      50.532  71.975 110.204  1.00  0.00           O  
ATOM    266  CB  TYR    17      48.769  74.565 111.158  1.00  0.00           C  
ATOM    267  CG  TYR    17      49.983  75.322 111.847  1.00  0.00           C  
ATOM    268  CD1 TYR    17      50.474  76.553 111.531  1.00  0.00           C  
ATOM    269  CD2 TYR    17      50.619  74.551 112.839  1.00  0.00           C  
ATOM    270  CE1 TYR    17      51.639  77.112 112.151  1.00  0.00           C  
ATOM    271  CE2 TYR    17      51.812  75.000 113.427  1.00  0.00           C  
ATOM    272  CZ  TYR    17      52.292  76.357 113.085  1.00  0.00           C  
ATOM    273  OH  TYR    17      53.419  76.807 113.698  1.00  0.00           O  
ATOM    274  H   TYR    17      47.814  72.184 109.893  1.00  0.00           H  
ATOM    275  HA  TYR    17      49.353  74.684 109.121  1.00  0.00           H  
ATOM    276  HB2 TYR    17      47.964  75.259 110.915  1.00  0.00           H  
ATOM    277  HB3 TYR    17      48.370  73.853 111.880  1.00  0.00           H  
ATOM    278  HD1 TYR    17      50.081  77.116 110.697  1.00  0.00           H  
ATOM    279  HD2 TYR    17      50.308  73.555 113.117  1.00  0.00           H  
ATOM    280  HE1 TYR    17      51.963  78.105 111.877  1.00  0.00           H  
ATOM    281  HE2 TYR    17      52.273  74.367 114.171  1.00  0.00           H  
ATOM    282  HH  TYR    17      53.679  77.659 113.342  1.00  0.00           H  
ATOM    283  N   VAL    18      51.613  73.671 109.270  1.00  0.00           N  
ATOM    284  CA  VAL    18      52.987  73.110 109.367  1.00  0.00           C  
ATOM    285  C   VAL    18      53.806  73.766 110.464  1.00  0.00           C  
ATOM    286  O   VAL    18      53.747  74.998 110.685  1.00  0.00           O  
ATOM    287  CB  VAL    18      53.641  72.877 108.024  1.00  0.00           C  
ATOM    288  CG1 VAL    18      54.959  72.217 108.087  1.00  0.00           C  
ATOM    289  CG2 VAL    18      52.640  72.058 107.113  1.00  0.00           C  
ATOM    290  H   VAL    18      51.475  74.617 108.943  1.00  0.00           H  
ATOM    291  HA  VAL    18      52.742  72.141 109.803  1.00  0.00           H  
ATOM    292  HB  VAL    18      53.835  73.875 107.629  1.00  0.00           H  
ATOM    293 HG11 VAL    18      54.941  71.257 108.602  1.00  0.00           H  
ATOM    294 HG12 VAL    18      55.345  72.079 107.077  1.00  0.00           H  
ATOM    295 HG13 VAL    18      55.604  72.919 108.616  1.00  0.00           H  
ATOM    296 HG21 VAL    18      53.187  71.832 106.197  1.00  0.00           H  
ATOM    297 HG22 VAL    18      52.370  71.136 107.628  1.00  0.00           H  
ATOM    298 HG23 VAL    18      51.764  72.677 106.921  1.00  0.00           H  
ATOM    299  N   LEU    19      54.564  73.018 111.251  1.00  0.00           N  
ATOM    300  CA  LEU    19      55.225  73.528 112.427  1.00  0.00           C  
ATOM    301  C   LEU    19      56.496  74.349 112.114  1.00  0.00           C  
ATOM    302  O   LEU    19      57.237  74.149 111.160  1.00  0.00           O  
ATOM    303  CB  LEU    19      55.734  72.349 113.201  1.00  0.00           C  
ATOM    304  CG  LEU    19      54.742  71.353 113.748  1.00  0.00           C  
ATOM    305  CD1 LEU    19      55.594  70.265 114.386  1.00  0.00           C  
ATOM    306  CD2 LEU    19      53.636  71.809 114.685  1.00  0.00           C  
ATOM    307  H   LEU    19      54.600  72.046 110.981  1.00  0.00           H  
ATOM    308  HA  LEU    19      54.600  74.002 113.184  1.00  0.00           H  
ATOM    309  HB2 LEU    19      56.430  71.808 112.560  1.00  0.00           H  
ATOM    310  HB3 LEU    19      56.229  72.697 114.107  1.00  0.00           H  
ATOM    311  HG  LEU    19      54.173  70.869 112.953  1.00  0.00           H  
ATOM    312 HD11 LEU    19      56.273  69.936 113.599  1.00  0.00           H  
ATOM    313 HD12 LEU    19      56.258  70.705 115.130  1.00  0.00           H  
ATOM    314 HD13 LEU    19      54.946  69.471 114.759  1.00  0.00           H  
ATOM    315 HD21 LEU    19      53.068  72.580 114.165  1.00  0.00           H  
ATOM    316 HD22 LEU    19      53.074  70.893 114.869  1.00  0.00           H  
ATOM    317 HD23 LEU    19      54.017  72.082 115.669  1.00  0.00           H  
ATOM    318  N   GLY    20      56.830  75.339 113.040  1.00  0.00           N  
ATOM    319  CA  GLY    20      57.887  76.346 112.774  1.00  0.00           C  
ATOM    320  C   GLY    20      57.586  77.391 111.667  1.00  0.00           C  
ATOM    321  O   GLY    20      58.506  77.869 110.988  1.00  0.00           O  
ATOM    322  H   GLY    20      56.298  75.392 113.897  1.00  0.00           H  
ATOM    323  HA2 GLY    20      58.029  76.802 113.754  1.00  0.00           H  
ATOM    324  HA3 GLY    20      58.807  75.880 112.419  1.00  0.00           H  
ATOM    325  N   THR    21      56.330  77.762 111.452  1.00  0.00           N  
ATOM    326  CA  THR    21      55.909  78.681 110.366  1.00  0.00           C  
ATOM    327  C   THR    21      54.815  79.501 110.985  1.00  0.00           C  
ATOM    328  O   THR    21      54.150  79.042 111.940  1.00  0.00           O  
ATOM    329  CB  THR    21      55.483  77.861 109.177  1.00  0.00           C  
ATOM    330  CG2 THR    21      56.551  76.861 108.703  1.00  0.00           C  
ATOM    331  OG1 THR    21      54.294  77.239 109.373  1.00  0.00           O  
ATOM    332  H   THR    21      55.629  77.292 112.007  1.00  0.00           H  
ATOM    333  HA  THR    21      56.777  79.257 110.046  1.00  0.00           H  
ATOM    334  HB  THR    21      55.313  78.568 108.364  1.00  0.00           H  
ATOM    335  HG1 THR    21      54.283  76.676 110.151  1.00  0.00           H  
ATOM    336 HG21 THR    21      56.221  76.242 107.868  1.00  0.00           H  
ATOM    337 HG22 THR    21      57.512  77.333 108.499  1.00  0.00           H  
ATOM    338 HG23 THR    21      56.763  76.089 109.443  1.00  0.00           H  
ATOM    339  N   TYR    22      54.546  80.662 110.519  1.00  0.00           N  
ATOM    340  CA  TYR    22      53.551  81.549 111.163  1.00  0.00           C  
ATOM    341  C   TYR    22      52.192  81.669 110.385  1.00  0.00           C  
ATOM    342  O   TYR    22      52.159  82.118 109.236  1.00  0.00           O  
ATOM    343  CB  TYR    22      54.241  82.934 111.224  1.00  0.00           C  
ATOM    344  CG  TYR    22      55.630  82.996 111.847  1.00  0.00           C  
ATOM    345  CD1 TYR    22      55.793  82.808 113.253  1.00  0.00           C  
ATOM    346  CD2 TYR    22      56.762  83.073 111.109  1.00  0.00           C  
ATOM    347  CE1 TYR    22      57.008  82.677 113.861  1.00  0.00           C  
ATOM    348  CE2 TYR    22      58.059  82.947 111.631  1.00  0.00           C  
ATOM    349  CZ  TYR    22      58.224  82.685 113.045  1.00  0.00           C  
ATOM    350  OH  TYR    22      59.424  82.380 113.620  1.00  0.00           O  
ATOM    351  H   TYR    22      55.174  81.094 109.856  1.00  0.00           H  
ATOM    352  HA  TYR    22      53.295  81.347 112.203  1.00  0.00           H  
ATOM    353  HB2 TYR    22      54.317  83.358 110.223  1.00  0.00           H  
ATOM    354  HB3 TYR    22      53.595  83.666 111.708  1.00  0.00           H  
ATOM    355  HD1 TYR    22      54.866  82.739 113.803  1.00  0.00           H  
ATOM    356  HD2 TYR    22      56.677  83.251 110.047  1.00  0.00           H  
ATOM    357  HE1 TYR    22      57.083  82.575 114.933  1.00  0.00           H  
ATOM    358  HE2 TYR    22      58.920  83.184 111.025  1.00  0.00           H  
ATOM    359  HH  TYR    22      59.402  82.744 114.508  1.00  0.00           H  
ATOM    360  N   LEU    23      51.137  81.294 111.067  1.00  0.00           N  
ATOM    361  CA  LEU    23      49.884  81.348 110.448  1.00  0.00           C  
ATOM    362  C   LEU    23      49.232  82.699 110.835  1.00  0.00           C  
ATOM    363  O   LEU    23      48.371  82.870 111.752  1.00  0.00           O  
ATOM    364  CB  LEU    23      49.093  80.133 110.894  1.00  0.00           C  
ATOM    365  CG  LEU    23      47.821  79.898 109.997  1.00  0.00           C  
ATOM    366  CD1 LEU    23      48.109  78.884 108.953  1.00  0.00           C  
ATOM    367  CD2 LEU    23      46.676  79.379 110.974  1.00  0.00           C  
ATOM    368  H   LEU    23      51.184  80.893 111.993  1.00  0.00           H  
ATOM    369  HA  LEU    23      50.002  81.364 109.364  1.00  0.00           H  
ATOM    370  HB2 LEU    23      49.647  79.206 111.041  1.00  0.00           H  
ATOM    371  HB3 LEU    23      48.724  80.228 111.915  1.00  0.00           H  
ATOM    372  HG  LEU    23      47.525  80.780 109.429  1.00  0.00           H  
ATOM    373 HD11 LEU    23      48.210  77.859 109.310  1.00  0.00           H  
ATOM    374 HD12 LEU    23      47.300  78.923 108.224  1.00  0.00           H  
ATOM    375 HD13 LEU    23      49.030  79.107 108.415  1.00  0.00           H  
ATOM    376 HD21 LEU    23      46.389  80.238 111.580  1.00  0.00           H  
ATOM    377 HD22 LEU    23      45.845  79.045 110.352  1.00  0.00           H  
ATOM    378 HD23 LEU    23      47.005  78.581 111.640  1.00  0.00           H  
ATOM    379  N   TRP    24      49.599  83.759 110.051  1.00  0.00           N  
ATOM    380  CA  TRP    24      48.974  85.055 110.156  1.00  0.00           C  
ATOM    381  C   TRP    24      47.459  85.117 109.887  1.00  0.00           C  
ATOM    382  O   TRP    24      46.974  85.122 108.781  1.00  0.00           O  
ATOM    383  CB  TRP    24      49.901  86.070 109.409  1.00  0.00           C  
ATOM    384  CG  TRP    24      51.354  86.036 109.537  1.00  0.00           C  
ATOM    385  CD1 TRP    24      52.186  85.690 108.576  1.00  0.00           C  
ATOM    386  CD2 TRP    24      52.166  86.527 110.655  1.00  0.00           C  
ATOM    387  CE2 TRP    24      53.543  86.439 110.326  1.00  0.00           C  
ATOM    388  CE3 TRP    24      51.755  86.985 111.963  1.00  0.00           C  
ATOM    389  NE1 TRP    24      53.537  85.997 108.990  1.00  0.00           N  
ATOM    390  CZ2 TRP    24      54.478  86.685 111.353  1.00  0.00           C  
ATOM    391  CZ3 TRP    24      52.736  87.407 112.869  1.00  0.00           C  
ATOM    392  CH2 TRP    24      54.058  87.151 112.594  1.00  0.00           C  
ATOM    393  H   TRP    24      50.275  83.557 109.328  1.00  0.00           H  
ATOM    394  HA  TRP    24      49.042  85.271 111.223  1.00  0.00           H  
ATOM    395  HB2 TRP    24      49.686  85.819 108.371  1.00  0.00           H  
ATOM    396  HB3 TRP    24      49.504  87.061 109.630  1.00  0.00           H  
ATOM    397  HD1 TRP    24      51.946  85.252 107.618  1.00  0.00           H  
ATOM    398  HE1 TRP    24      54.334  85.978 108.371  1.00  0.00           H  
ATOM    399  HE3 TRP    24      50.698  87.048 112.173  1.00  0.00           H  
ATOM    400  HZ2 TRP    24      55.544  86.625 111.188  1.00  0.00           H  
ATOM    401  HZ3 TRP    24      52.409  87.769 113.833  1.00  0.00           H  
ATOM    402  HH2 TRP    24      54.753  87.455 113.363  1.00  0.00           H  
ATOM    403  N   THR    25      46.616  85.117 110.967  1.00  0.00           N  
ATOM    404  CA  THR    25      45.133  84.904 110.926  1.00  0.00           C  
ATOM    405  C   THR    25      44.446  86.222 111.135  1.00  0.00           C  
ATOM    406  O   THR    25      44.605  86.895 112.195  1.00  0.00           O  
ATOM    407  CB  THR    25      44.639  83.946 112.030  1.00  0.00           C  
ATOM    408  CG2 THR    25      43.119  83.708 111.966  1.00  0.00           C  
ATOM    409  OG1 THR    25      45.351  82.736 111.888  1.00  0.00           O  
ATOM    410  H   THR    25      46.947  85.341 111.894  1.00  0.00           H  
ATOM    411  HA  THR    25      44.813  84.582 109.935  1.00  0.00           H  
ATOM    412  HB  THR    25      44.902  84.368 113.000  1.00  0.00           H  
ATOM    413  HG1 THR    25      46.198  82.999 111.520  1.00  0.00           H  
ATOM    414 HG21 THR    25      42.748  83.039 112.743  1.00  0.00           H  
ATOM    415 HG22 THR    25      42.572  84.650 111.973  1.00  0.00           H  
ATOM    416 HG23 THR    25      42.859  83.124 111.083  1.00  0.00           H  
ATOM    417  N   ASP    26      43.800  86.778 110.137  1.00  0.00           N  
ATOM    418  CA  ASP    26      43.038  88.038 110.087  1.00  0.00           C  
ATOM    419  C   ASP    26      41.666  87.922 110.783  1.00  0.00           C  
ATOM    420  O   ASP    26      40.847  86.994 110.517  1.00  0.00           O  
ATOM    421  CB  ASP    26      42.869  88.345 108.535  1.00  0.00           C  
ATOM    422  CG  ASP    26      41.925  89.505 108.258  1.00  0.00           C  
ATOM    423  OD1 ASP    26      40.926  89.178 107.587  1.00  0.00           O  
ATOM    424  OD2 ASP    26      42.061  90.538 108.859  1.00  0.00           O1-
ATOM    425  H   ASP    26      43.794  86.251 109.275  1.00  0.00           H  
ATOM    426  HA  ASP    26      43.611  88.899 110.430  1.00  0.00           H  
ATOM    427  HB2 ASP    26      43.817  88.609 108.066  1.00  0.00           H  
ATOM    428  HB3 ASP    26      42.526  87.402 108.109  1.00  0.00           H  
ATOM    429  N   VAL    27      41.273  88.819 111.702  1.00  0.00           N  
ATOM    430  CA  VAL    27      39.933  88.989 112.321  1.00  0.00           C  
ATOM    431  C   VAL    27      39.037  90.042 111.704  1.00  0.00           C  
ATOM    432  O   VAL    27      37.914  90.086 111.985  1.00  0.00           O  
ATOM    433  CB  VAL    27      40.090  89.286 113.817  1.00  0.00           C  
ATOM    434  CG1 VAL    27      40.740  88.194 114.742  1.00  0.00           C  
ATOM    435  CG2 VAL    27      40.964  90.550 114.117  1.00  0.00           C  
ATOM    436  H   VAL    27      41.977  89.524 111.868  1.00  0.00           H  
ATOM    437  HA  VAL    27      39.424  88.032 112.204  1.00  0.00           H  
ATOM    438  HB  VAL    27      39.130  89.549 114.260  1.00  0.00           H  
ATOM    439 HG11 VAL    27      40.026  87.376 114.650  1.00  0.00           H  
ATOM    440 HG12 VAL    27      41.717  87.957 114.319  1.00  0.00           H  
ATOM    441 HG13 VAL    27      40.792  88.556 115.769  1.00  0.00           H  
ATOM    442 HG21 VAL    27      42.013  90.275 114.232  1.00  0.00           H  
ATOM    443 HG22 VAL    27      40.778  91.281 113.331  1.00  0.00           H  
ATOM    444 HG23 VAL    27      40.683  90.967 115.085  1.00  0.00           H  
ATOM    445  N   TYR    28      39.628  90.963 110.875  1.00  0.00           N  
ATOM    446  CA  TYR    28      38.919  92.288 110.632  1.00  0.00           C  
ATOM    447  C   TYR    28      38.014  92.094 109.396  1.00  0.00           C  
ATOM    448  O   TYR    28      36.870  92.626 109.524  1.00  0.00           O  
ATOM    449  CB  TYR    28      39.984  93.294 110.294  1.00  0.00           C  
ATOM    450  CG  TYR    28      39.470  94.644 109.786  1.00  0.00           C  
ATOM    451  CD1 TYR    28      39.157  95.658 110.725  1.00  0.00           C  
ATOM    452  CD2 TYR    28      39.257  94.917 108.436  1.00  0.00           C  
ATOM    453  CE1 TYR    28      38.640  96.843 110.278  1.00  0.00           C  
ATOM    454  CE2 TYR    28      38.713  96.098 107.971  1.00  0.00           C  
ATOM    455  CZ  TYR    28      38.384  97.141 108.915  1.00  0.00           C  
ATOM    456  OH  TYR    28      38.050  98.349 108.458  1.00  0.00           O  
ATOM    457  H   TYR    28      40.567  90.857 110.519  1.00  0.00           H  
ATOM    458  HA  TYR    28      38.456  92.609 111.565  1.00  0.00           H  
ATOM    459  HB2 TYR    28      40.614  93.443 111.171  1.00  0.00           H  
ATOM    460  HB3 TYR    28      40.593  92.998 109.439  1.00  0.00           H  
ATOM    461  HD1 TYR    28      39.464  95.508 111.750  1.00  0.00           H  
ATOM    462  HD2 TYR    28      39.597  94.151 107.756  1.00  0.00           H  
ATOM    463  HE1 TYR    28      38.484  97.618 111.014  1.00  0.00           H  
ATOM    464  HE2 TYR    28      38.695  96.312 106.913  1.00  0.00           H  
ATOM    465  HH  TYR    28      37.556  98.818 109.133  1.00  0.00           H  
ATOM    466  N   SER    29      38.383  91.305 108.419  1.00  0.00           N  
ATOM    467  CA  SER    29      37.429  90.893 107.323  1.00  0.00           C  
ATOM    468  C   SER    29      36.330  89.934 107.791  1.00  0.00           C  
ATOM    469  O   SER    29      35.265  89.975 107.107  1.00  0.00           O  
ATOM    470  CB  SER    29      38.230  90.447 106.158  1.00  0.00           C  
ATOM    471  OG  SER    29      38.509  89.032 106.085  1.00  0.00           O  
ATOM    472  H   SER    29      39.235  90.764 108.389  1.00  0.00           H  
ATOM    473  HA  SER    29      36.926  91.786 106.954  1.00  0.00           H  
ATOM    474  HB2 SER    29      37.723  90.748 105.241  1.00  0.00           H  
ATOM    475  HB3 SER    29      39.196  90.950 106.126  1.00  0.00           H  
ATOM    476  HG  SER    29      39.141  88.801 106.769  1.00  0.00           H  
ATOM    477  N   ALA    30      36.433  89.121 108.804  1.00  0.00           N  
ATOM    478  CA  ALA    30      35.282  88.383 109.288  1.00  0.00           C  
ATOM    479  C   ALA    30      34.348  89.364 109.959  1.00  0.00           C  
ATOM    480  O   ALA    30      33.142  89.092 109.966  1.00  0.00           O  
ATOM    481  CB  ALA    30      35.673  87.301 110.368  1.00  0.00           C  
ATOM    482  H   ALA    30      37.335  88.926 109.215  1.00  0.00           H  
ATOM    483  HA  ALA    30      34.712  87.897 108.496  1.00  0.00           H  
ATOM    484  HB1 ALA    30      36.530  86.678 110.112  1.00  0.00           H  
ATOM    485  HB2 ALA    30      35.798  87.748 111.355  1.00  0.00           H  
ATOM    486  HB3 ALA    30      34.912  86.526 110.456  1.00  0.00           H  
ATOM    487  N   ALA    31      34.880  90.361 110.639  1.00  0.00           N  
ATOM    488  CA  ALA    31      34.113  91.089 111.661  1.00  0.00           C  
ATOM    489  C   ALA    31      32.806  91.739 111.135  1.00  0.00           C  
ATOM    490  O   ALA    31      32.865  92.156 110.009  1.00  0.00           O  
ATOM    491  CB  ALA    31      35.052  92.050 112.372  1.00  0.00           C  
ATOM    492  H   ALA    31      35.829  90.645 110.443  1.00  0.00           H  
ATOM    493  HA  ALA    31      33.766  90.358 112.391  1.00  0.00           H  
ATOM    494  HB1 ALA    31      35.811  91.457 112.882  1.00  0.00           H  
ATOM    495  HB2 ALA    31      35.481  92.794 111.701  1.00  0.00           H  
ATOM    496  HB3 ALA    31      34.415  92.607 113.060  1.00  0.00           H  
ATOM    497  N   PRO    32      31.742  91.797 111.875  1.00  0.00           N  
ATOM    498  CA  PRO    32      30.490  92.404 111.463  1.00  0.00           C  
ATOM    499  C   PRO    32      30.380  93.948 111.806  1.00  0.00           C  
ATOM    500  O   PRO    32      31.298  94.440 112.421  1.00  0.00           O  
ATOM    501  CB  PRO    32      29.445  91.633 112.269  1.00  0.00           C  
ATOM    502  CG  PRO    32      30.210  91.403 113.556  1.00  0.00           C  
ATOM    503  CD  PRO    32      31.685  91.269 113.214  1.00  0.00           C  
ATOM    504  HA  PRO    32      30.310  92.342 110.390  1.00  0.00           H  
ATOM    505  HB2 PRO    32      28.620  92.322 112.454  1.00  0.00           H  
ATOM    506  HB3 PRO    32      29.080  90.692 111.856  1.00  0.00           H  
ATOM    507  HG2 PRO    32      30.060  92.305 114.150  1.00  0.00           H  
ATOM    508  HG3 PRO    32      29.887  90.628 114.252  1.00  0.00           H  
ATOM    509  HD2 PRO    32      32.351  91.819 113.879  1.00  0.00           H  
ATOM    510  HD3 PRO    32      31.873  90.202 113.096  1.00  0.00           H  
ATOM    511  N   ALA    33      29.340  94.695 111.456  1.00  0.00           N  
ATOM    512  CA  ALA    33      28.921  96.058 111.913  1.00  0.00           C  
ATOM    513  C   ALA    33      28.358  96.099 113.295  1.00  0.00           C  
ATOM    514  O   ALA    33      27.886  95.079 113.835  1.00  0.00           O  
ATOM    515  CB  ALA    33      27.981  96.622 110.842  1.00  0.00           C  
ATOM    516  H   ALA    33      28.531  94.109 111.301  1.00  0.00           H  
ATOM    517  HA  ALA    33      29.822  96.670 111.893  1.00  0.00           H  
ATOM    518  HB1 ALA    33      28.550  96.735 109.920  1.00  0.00           H  
ATOM    519  HB2 ALA    33      27.158  95.935 110.643  1.00  0.00           H  
ATOM    520  HB3 ALA    33      27.629  97.636 111.032  1.00  0.00           H  
ATOM    521  N   GLY    34      28.347  97.284 113.873  1.00  0.00           N  
ATOM    522  CA  GLY    34      28.215  97.482 115.358  1.00  0.00           C  
ATOM    523  C   GLY    34      29.439  97.019 116.168  1.00  0.00           C  
ATOM    524  O   GLY    34      29.886  97.741 117.118  1.00  0.00           O  
ATOM    525  H   GLY    34      28.687  98.044 113.300  1.00  0.00           H  
ATOM    526  HA2 GLY    34      28.013  98.536 115.547  1.00  0.00           H  
ATOM    527  HA3 GLY    34      27.313  96.974 115.701  1.00  0.00           H  
ATOM    528  N   ALA    35      30.176  95.965 115.860  1.00  0.00           N  
ATOM    529  CA  ALA    35      31.464  95.744 116.495  1.00  0.00           C  
ATOM    530  C   ALA    35      32.629  96.715 116.172  1.00  0.00           C  
ATOM    531  O   ALA    35      32.587  97.269 115.085  1.00  0.00           O  
ATOM    532  CB  ALA    35      31.884  94.261 116.215  1.00  0.00           C  
ATOM    533  H   ALA    35      30.066  95.546 114.948  1.00  0.00           H  
ATOM    534  HA  ALA    35      31.334  95.808 117.576  1.00  0.00           H  
ATOM    535  HB1 ALA    35      32.834  93.931 116.633  1.00  0.00           H  
ATOM    536  HB2 ALA    35      31.227  93.528 116.683  1.00  0.00           H  
ATOM    537  HB3 ALA    35      32.014  93.992 115.167  1.00  0.00           H  
ATOM    538  N   GLN    36      33.542  96.876 117.094  1.00  0.00           N  
ATOM    539  CA  GLN    36      34.763  97.726 117.046  1.00  0.00           C  
ATOM    540  C   GLN    36      35.969  97.096 117.839  1.00  0.00           C  
ATOM    541  O   GLN    36      37.027  97.585 117.670  1.00  0.00           O  
ATOM    542  CB  GLN    36      34.310  99.080 117.581  1.00  0.00           C  
ATOM    543  CG  GLN    36      35.369 100.232 117.513  1.00  0.00           C  
ATOM    544  CD  GLN    36      35.654 100.752 116.084  1.00  0.00           C  
ATOM    545  NE2 GLN    36      36.137 101.978 115.908  1.00  0.00           N  
ATOM    546  OE1 GLN    36      35.442 100.093 115.114  1.00  0.00           O  
ATOM    547  H   GLN    36      33.317  96.544 118.021  1.00  0.00           H  
ATOM    548  HA  GLN    36      35.120  97.813 116.019  1.00  0.00           H  
ATOM    549  HB2 GLN    36      33.426  99.342 116.998  1.00  0.00           H  
ATOM    550  HB3 GLN    36      33.979  98.979 118.614  1.00  0.00           H  
ATOM    551  HG2 GLN    36      35.055 100.998 118.222  1.00  0.00           H  
ATOM    552  HG3 GLN    36      36.359  99.982 117.894  1.00  0.00           H  
ATOM    553 HE21 GLN    36      36.073 102.330 114.964  1.00  0.00           H  
ATOM    554 HE22 GLN    36      35.984 102.553 116.725  1.00  0.00           H  
ATOM    555  N   THR    37      35.699  96.105 118.716  1.00  0.00           N  
ATOM    556  CA  THR    37      36.751  95.320 119.443  1.00  0.00           C  
ATOM    557  C   THR    37      36.543  93.801 119.526  1.00  0.00           C  
ATOM    558  O   THR    37      35.563  93.271 119.007  1.00  0.00           O  
ATOM    559  CB  THR    37      36.946  95.904 120.874  1.00  0.00           C  
ATOM    560  CG2 THR    37      37.219  97.439 121.022  1.00  0.00           C  
ATOM    561  OG1 THR    37      35.927  95.693 121.858  1.00  0.00           O  
ATOM    562  H   THR    37      34.768  95.716 118.771  1.00  0.00           H  
ATOM    563  HA  THR    37      37.742  95.367 118.990  1.00  0.00           H  
ATOM    564  HB  THR    37      37.872  95.510 121.292  1.00  0.00           H  
ATOM    565  HG1 THR    37      35.264  96.388 121.860  1.00  0.00           H  
ATOM    566 HG21 THR    37      37.070  97.777 122.047  1.00  0.00           H  
ATOM    567 HG22 THR    37      38.249  97.544 120.680  1.00  0.00           H  
ATOM    568 HG23 THR    37      36.534  97.979 120.368  1.00  0.00           H  
ATOM    569  N   PHE    38      37.554  93.059 119.990  1.00  0.00           N  
ATOM    570  CA  PHE    38      37.498  91.614 120.065  1.00  0.00           C  
ATOM    571  C   PHE    38      38.275  91.003 121.167  1.00  0.00           C  
ATOM    572  O   PHE    38      39.156  91.621 121.766  1.00  0.00           O  
ATOM    573  CB  PHE    38      38.059  91.007 118.805  1.00  0.00           C  
ATOM    574  CG  PHE    38      39.517  91.151 118.380  1.00  0.00           C  
ATOM    575  CD1 PHE    38      40.404  90.115 118.546  1.00  0.00           C  
ATOM    576  CD2 PHE    38      39.984  92.406 117.990  1.00  0.00           C  
ATOM    577  CE1 PHE    38      41.761  90.268 118.289  1.00  0.00           C  
ATOM    578  CE2 PHE    38      41.354  92.537 117.691  1.00  0.00           C  
ATOM    579  CZ  PHE    38      42.270  91.484 117.839  1.00  0.00           C  
ATOM    580  H   PHE    38      38.339  93.563 120.376  1.00  0.00           H  
ATOM    581  HA  PHE    38      36.446  91.386 120.238  1.00  0.00           H  
ATOM    582  HB2 PHE    38      37.736  89.970 118.719  1.00  0.00           H  
ATOM    583  HB3 PHE    38      37.541  91.551 118.015  1.00  0.00           H  
ATOM    584  HD1 PHE    38      40.111  89.171 118.979  1.00  0.00           H  
ATOM    585  HD2 PHE    38      39.295  93.176 117.675  1.00  0.00           H  
ATOM    586  HE1 PHE    38      42.447  89.480 118.563  1.00  0.00           H  
ATOM    587  HE2 PHE    38      41.706  93.516 117.402  1.00  0.00           H  
ATOM    588  HZ  PHE    38      43.329  91.551 117.640  1.00  0.00           H  
ATOM    589  N   SER    39      38.011  89.708 121.448  1.00  0.00           N  
ATOM    590  CA  SER    39      38.623  88.877 122.517  1.00  0.00           C  
ATOM    591  C   SER    39      38.873  87.429 122.092  1.00  0.00           C  
ATOM    592  O   SER    39      38.161  86.979 121.155  1.00  0.00           O  
ATOM    593  CB  SER    39      37.881  89.014 123.842  1.00  0.00           C  
ATOM    594  OG  SER    39      36.792  88.063 123.884  1.00  0.00           O  
ATOM    595  H   SER    39      37.223  89.311 120.956  1.00  0.00           H  
ATOM    596  HA  SER    39      39.639  89.167 122.783  1.00  0.00           H  
ATOM    597  HB2 SER    39      38.623  88.838 124.621  1.00  0.00           H  
ATOM    598  HB3 SER    39      37.552  90.052 123.900  1.00  0.00           H  
ATOM    599  HG  SER    39      36.450  88.119 124.779  1.00  0.00           H  
ATOM    600  N   LEU    40      39.837  86.658 122.705  1.00  0.00           N  
ATOM    601  CA  LEU    40      40.358  85.344 122.193  1.00  0.00           C  
ATOM    602  C   LEU    40      40.154  84.177 123.114  1.00  0.00           C  
ATOM    603  O   LEU    40      40.226  84.333 124.345  1.00  0.00           O  
ATOM    604  CB  LEU    40      41.829  85.563 121.842  1.00  0.00           C  
ATOM    605  CG  LEU    40      42.141  86.552 120.684  1.00  0.00           C  
ATOM    606  CD1 LEU    40      43.606  86.964 120.719  1.00  0.00           C  
ATOM    607  CD2 LEU    40      41.833  86.030 119.255  1.00  0.00           C  
ATOM    608  H   LEU    40      40.357  87.074 123.464  1.00  0.00           H  
ATOM    609  HA  LEU    40      39.895  85.073 121.244  1.00  0.00           H  
ATOM    610  HB2 LEU    40      42.329  86.041 122.684  1.00  0.00           H  
ATOM    611  HB3 LEU    40      42.247  84.559 121.771  1.00  0.00           H  
ATOM    612  HG  LEU    40      41.503  87.423 120.832  1.00  0.00           H  
ATOM    613 HD11 LEU    40      43.845  87.501 121.636  1.00  0.00           H  
ATOM    614 HD12 LEU    40      44.324  86.145 120.755  1.00  0.00           H  
ATOM    615 HD13 LEU    40      43.766  87.656 119.892  1.00  0.00           H  
ATOM    616 HD21 LEU    40      42.329  85.070 119.117  1.00  0.00           H  
ATOM    617 HD22 LEU    40      40.752  86.022 119.114  1.00  0.00           H  
ATOM    618 HD23 LEU    40      42.116  86.736 118.474  1.00  0.00           H  
ATOM    619  N   LYS    41      40.064  82.990 122.496  1.00  0.00           N  
ATOM    620  CA  LYS    41      40.221  81.695 123.188  1.00  0.00           C  
ATOM    621  C   LYS    41      40.729  80.601 122.261  1.00  0.00           C  
ATOM    622  O   LYS    41      40.453  80.671 121.103  1.00  0.00           O  
ATOM    623  CB  LYS    41      38.878  81.343 123.801  1.00  0.00           C  
ATOM    624  CG  LYS    41      39.025  80.159 124.918  1.00  0.00           C  
ATOM    625  CD  LYS    41      37.688  79.708 125.484  1.00  0.00           C  
ATOM    626  CE  LYS    41      37.822  78.590 126.508  1.00  0.00           C  
ATOM    627  NZ  LYS    41      36.581  78.196 127.175  1.00  0.00           N1+
ATOM    628  H   LYS    41      39.784  82.895 121.530  1.00  0.00           H  
ATOM    629  HA  LYS    41      40.982  81.762 123.966  1.00  0.00           H  
ATOM    630  HB2 LYS    41      38.557  82.232 124.343  1.00  0.00           H  
ATOM    631  HB3 LYS    41      38.122  80.965 123.113  1.00  0.00           H  
ATOM    632  HG2 LYS    41      39.399  79.255 124.437  1.00  0.00           H  
ATOM    633  HG3 LYS    41      39.725  80.512 125.676  1.00  0.00           H  
ATOM    634  HD2 LYS    41      37.310  80.563 126.046  1.00  0.00           H  
ATOM    635  HD3 LYS    41      37.095  79.434 124.612  1.00  0.00           H  
ATOM    636  HE2 LYS    41      38.328  77.710 126.111  1.00  0.00           H  
ATOM    637  HE3 LYS    41      38.484  78.956 127.293  1.00  0.00           H  
ATOM    638  HZ1 LYS    41      36.832  77.494 127.856  1.00  0.00           H  
ATOM    639  HZ2 LYS    41      36.271  79.022 127.667  1.00  0.00           H  
ATOM    640  HZ3 LYS    41      35.957  77.825 126.473  1.00  0.00           H  
ATOM    641  N   HIP    42      41.465  79.572 122.746  1.00  0.00           N  
ATOM    642  CA  HIP    42      41.955  78.400 122.002  1.00  0.00           C  
ATOM    643  C   HIP    42      41.940  77.101 122.855  1.00  0.00           C  
ATOM    644  O   HIP    42      41.873  77.159 124.101  1.00  0.00           O  
ATOM    645  CB  HIP    42      43.332  78.771 121.498  1.00  0.00           C  
ATOM    646  CG  HIP    42      44.337  79.234 122.509  1.00  0.00           C  
ATOM    647  CD2 HIP    42      44.577  80.503 122.983  1.00  0.00           C  
ATOM    648  ND1 HIP    42      45.129  78.378 123.170  1.00  0.00           N1+
ATOM    649  CE1 HIP    42      45.899  79.074 124.045  1.00  0.00           C  
ATOM    650  NE2 HIP    42      45.558  80.362 123.920  1.00  0.00           N  
ATOM    651  H   HIP    42      41.446  79.557 123.756  1.00  0.00           H  
ATOM    652  HA  HIP    42      41.455  78.257 121.044  1.00  0.00           H  
ATOM    653  HB2 HIP    42      43.737  77.908 120.970  1.00  0.00           H  
ATOM    654  HB3 HIP    42      43.268  79.537 120.725  1.00  0.00           H  
ATOM    655  HD1 HIP    42      45.311  77.417 122.919  1.00  0.00           H  
ATOM    656  HD2 HIP    42      44.139  81.451 122.708  1.00  0.00           H  
ATOM    657  HE1 HIP    42      46.696  78.711 124.677  1.00  0.00           H  
ATOM    658  HE2 HIP    42      45.958  81.059 124.532  1.00  0.00           H  
ATOM    659  N   SER    43      42.130  75.924 122.227  1.00  0.00           N  
ATOM    660  CA  SER    43      42.632  74.672 122.880  1.00  0.00           C  
ATOM    661  C   SER    43      44.081  74.792 123.427  1.00  0.00           C  
ATOM    662  O   SER    43      44.817  75.672 122.984  1.00  0.00           O  
ATOM    663  CB  SER    43      42.461  73.447 122.111  1.00  0.00           C  
ATOM    664  OG  SER    43      43.104  73.611 120.757  1.00  0.00           O  
ATOM    665  H   SER    43      42.030  75.821 121.228  1.00  0.00           H  
ATOM    666  HA  SER    43      42.024  74.614 123.782  1.00  0.00           H  
ATOM    667  HB2 SER    43      42.809  72.561 122.643  1.00  0.00           H  
ATOM    668  HB3 SER    43      41.385  73.334 121.976  1.00  0.00           H  
ATOM    669  HG  SER    43      43.615  72.801 120.694  1.00  0.00           H  
ATOM    670  N   GLU    44      44.695  73.952 124.308  1.00  0.00           N  
ATOM    671  CA  GLU    44      45.959  74.176 124.900  1.00  0.00           C  
ATOM    672  C   GLU    44      47.251  73.985 124.018  1.00  0.00           C  
ATOM    673  O   GLU    44      48.260  74.534 124.335  1.00  0.00           O  
ATOM    674  CB  GLU    44      46.146  73.453 126.229  1.00  0.00           C  
ATOM    675  CG  GLU    44      46.305  71.927 126.022  1.00  0.00           C  
ATOM    676  CD  GLU    44      44.956  71.252 125.645  1.00  0.00           C  
ATOM    677  OE1 GLU    44      43.853  71.744 125.868  1.00  0.00           O  
ATOM    678  OE2 GLU    44      45.043  70.051 125.215  1.00  0.00           O1-
ATOM    679  H   GLU    44      44.113  73.254 124.749  1.00  0.00           H  
ATOM    680  HA  GLU    44      46.076  75.216 125.205  1.00  0.00           H  
ATOM    681  HB2 GLU    44      47.047  73.779 126.750  1.00  0.00           H  
ATOM    682  HB3 GLU    44      45.314  73.700 126.889  1.00  0.00           H  
ATOM    683  HG2 GLU    44      46.968  71.667 125.196  1.00  0.00           H  
ATOM    684  HG3 GLU    44      46.574  71.504 126.990  1.00  0.00           H  
ATOM    685  N   HIP    45      47.187  73.201 122.913  1.00  0.00           N  
ATOM    686  CA  HIP    45      48.346  72.959 121.991  1.00  0.00           C  
ATOM    687  C   HIP    45      48.588  74.213 121.064  1.00  0.00           C  
ATOM    688  O   HIP    45      49.647  74.359 120.456  1.00  0.00           O  
ATOM    689  CB  HIP    45      47.994  71.779 121.044  1.00  0.00           C  
ATOM    690  CG  HIP    45      47.836  70.473 121.818  1.00  0.00           C  
ATOM    691  CD2 HIP    45      48.439  70.111 123.010  1.00  0.00           C  
ATOM    692  ND1 HIP    45      47.170  69.362 121.465  1.00  0.00           N1+
ATOM    693  CE1 HIP    45      47.298  68.440 122.424  1.00  0.00           C  
ATOM    694  NE2 HIP    45      48.152  68.830 123.347  1.00  0.00           N  
ATOM    695  H   HIP    45      46.335  72.719 122.663  1.00  0.00           H  
ATOM    696  HA  HIP    45      49.218  72.729 122.603  1.00  0.00           H  
ATOM    697  HB2 HIP    45      47.098  71.978 120.457  1.00  0.00           H  
ATOM    698  HB3 HIP    45      48.849  71.549 120.408  1.00  0.00           H  
ATOM    699  HD1 HIP    45      46.580  69.296 120.648  1.00  0.00           H  
ATOM    700  HD2 HIP    45      49.040  70.718 123.671  1.00  0.00           H  
ATOM    701  HE1 HIP    45      46.831  67.467 122.378  1.00  0.00           H  
ATOM    702  HE2 HIP    45      48.526  68.347 124.152  1.00  0.00           H  
ATOM    703  N   VAL    46      47.566  75.128 120.927  1.00  0.00           N  
ATOM    704  CA  VAL    46      47.656  76.241 119.961  1.00  0.00           C  
ATOM    705  C   VAL    46      48.202  77.433 120.740  1.00  0.00           C  
ATOM    706  O   VAL    46      47.789  77.644 121.860  1.00  0.00           O  
ATOM    707  CB  VAL    46      46.303  76.628 119.404  1.00  0.00           C  
ATOM    708  CG1 VAL    46      46.343  77.968 118.614  1.00  0.00           C  
ATOM    709  CG2 VAL    46      45.560  75.456 118.655  1.00  0.00           C  
ATOM    710  H   VAL    46      46.864  75.179 121.651  1.00  0.00           H  
ATOM    711  HA  VAL    46      48.300  75.928 119.140  1.00  0.00           H  
ATOM    712  HB  VAL    46      45.644  76.912 120.224  1.00  0.00           H  
ATOM    713 HG11 VAL    46      45.414  77.980 118.044  1.00  0.00           H  
ATOM    714 HG12 VAL    46      46.321  78.803 119.314  1.00  0.00           H  
ATOM    715 HG13 VAL    46      47.169  77.975 117.903  1.00  0.00           H  
ATOM    716 HG21 VAL    46      46.077  75.279 117.712  1.00  0.00           H  
ATOM    717 HG22 VAL    46      45.596  74.552 119.264  1.00  0.00           H  
ATOM    718 HG23 VAL    46      44.532  75.722 118.411  1.00  0.00           H  
ATOM    719  N   TRP    47      49.097  78.198 120.048  1.00  0.00           N  
ATOM    720  CA  TRP    47      49.607  79.459 120.596  1.00  0.00           C  
ATOM    721  C   TRP    47      49.175  80.609 119.680  1.00  0.00           C  
ATOM    722  O   TRP    47      49.117  80.436 118.470  1.00  0.00           O  
ATOM    723  CB  TRP    47      51.163  79.339 120.725  1.00  0.00           C  
ATOM    724  CG  TRP    47      51.608  78.318 121.701  1.00  0.00           C  
ATOM    725  CD1 TRP    47      51.841  76.962 121.422  1.00  0.00           C  
ATOM    726  CD2 TRP    47      51.923  78.472 123.124  1.00  0.00           C  
ATOM    727  CE2 TRP    47      52.541  77.241 123.644  1.00  0.00           C  
ATOM    728  CE3 TRP    47      51.817  79.523 124.062  1.00  0.00           C  
ATOM    729  NE1 TRP    47      52.358  76.338 122.618  1.00  0.00           N  
ATOM    730  CZ2 TRP    47      53.170  77.151 124.873  1.00  0.00           C  
ATOM    731  CZ3 TRP    47      52.455  79.425 125.356  1.00  0.00           C  
ATOM    732  CH2 TRP    47      53.147  78.250 125.756  1.00  0.00           C  
ATOM    733  H   TRP    47      49.266  77.990 119.075  1.00  0.00           H  
ATOM    734  HA  TRP    47      49.224  79.620 121.604  1.00  0.00           H  
ATOM    735  HB2 TRP    47      51.728  79.151 119.812  1.00  0.00           H  
ATOM    736  HB3 TRP    47      51.494  80.342 120.991  1.00  0.00           H  
ATOM    737  HD1 TRP    47      51.648  76.548 120.444  1.00  0.00           H  
ATOM    738  HE1 TRP    47      52.783  75.425 122.540  1.00  0.00           H  
ATOM    739  HE3 TRP    47      51.233  80.388 123.785  1.00  0.00           H  
ATOM    740  HZ2 TRP    47      53.667  76.217 125.088  1.00  0.00           H  
ATOM    741  HZ3 TRP    47      52.444  80.347 125.919  1.00  0.00           H  
ATOM    742  HH2 TRP    47      53.676  78.076 126.682  1.00  0.00           H  
ATOM    743  N   VAL    48      48.939  81.795 120.322  1.00  0.00           N  
ATOM    744  CA  VAL    48      48.390  82.962 119.545  1.00  0.00           C  
ATOM    745  C   VAL    48      48.652  84.343 120.175  1.00  0.00           C  
ATOM    746  O   VAL    48      48.609  84.499 121.412  1.00  0.00           O  
ATOM    747  CB  VAL    48      46.888  82.755 119.223  1.00  0.00           C  
ATOM    748  CG1 VAL    48      46.035  82.509 120.466  1.00  0.00           C  
ATOM    749  CG2 VAL    48      46.227  83.946 118.547  1.00  0.00           C  
ATOM    750  H   VAL    48      49.117  81.870 121.313  1.00  0.00           H  
ATOM    751  HA  VAL    48      48.914  82.858 118.595  1.00  0.00           H  
ATOM    752  HB  VAL    48      46.685  81.895 118.584  1.00  0.00           H  
ATOM    753 HG11 VAL    48      46.292  83.145 121.313  1.00  0.00           H  
ATOM    754 HG12 VAL    48      44.969  82.536 120.241  1.00  0.00           H  
ATOM    755 HG13 VAL    48      46.139  81.510 120.890  1.00  0.00           H  
ATOM    756 HG21 VAL    48      45.226  83.707 118.187  1.00  0.00           H  
ATOM    757 HG22 VAL    48      46.112  84.754 119.268  1.00  0.00           H  
ATOM    758 HG23 VAL    48      46.898  84.371 117.800  1.00  0.00           H  
ATOM    759  N   GLU    49      48.981  85.403 119.409  1.00  0.00           N  
ATOM    760  CA  GLU    49      49.040  86.789 119.904  1.00  0.00           C  
ATOM    761  C   GLU    49      48.556  87.866 118.919  1.00  0.00           C  
ATOM    762  O   GLU    49      48.630  87.566 117.749  1.00  0.00           O  
ATOM    763  CB  GLU    49      50.488  86.941 120.298  1.00  0.00           C  
ATOM    764  CG  GLU    49      51.005  88.227 120.873  1.00  0.00           C  
ATOM    765  CD  GLU    49      50.420  88.558 122.224  1.00  0.00           C  
ATOM    766  OE1 GLU    49      51.152  88.426 123.219  1.00  0.00           O  
ATOM    767  OE2 GLU    49      49.219  88.927 122.272  1.00  0.00           O1-
ATOM    768  H   GLU    49      48.981  85.268 118.408  1.00  0.00           H  
ATOM    769  HA  GLU    49      48.389  86.758 120.777  1.00  0.00           H  
ATOM    770  HB2 GLU    49      50.754  86.138 120.986  1.00  0.00           H  
ATOM    771  HB3 GLU    49      51.074  86.698 119.412  1.00  0.00           H  
ATOM    772  HG2 GLU    49      52.089  88.124 120.814  1.00  0.00           H  
ATOM    773  HG3 GLU    49      50.770  89.048 120.195  1.00  0.00           H  
ATOM    774  N   VAL    50      48.326  89.158 119.350  1.00  0.00           N  
ATOM    775  CA  VAL    50      47.854  90.259 118.432  1.00  0.00           C  
ATOM    776  C   VAL    50      49.076  90.997 117.952  1.00  0.00           C  
ATOM    777  O   VAL    50      49.904  91.427 118.709  1.00  0.00           O  
ATOM    778  CB  VAL    50      46.820  91.187 119.024  1.00  0.00           C  
ATOM    779  CG1 VAL    50      46.217  92.079 117.949  1.00  0.00           C  
ATOM    780  CG2 VAL    50      45.660  90.428 119.680  1.00  0.00           C  
ATOM    781  H   VAL    50      48.387  89.398 120.329  1.00  0.00           H  
ATOM    782  HA  VAL    50      47.260  89.675 117.729  1.00  0.00           H  
ATOM    783  HB  VAL    50      47.305  91.894 119.697  1.00  0.00           H  
ATOM    784 HG11 VAL    50      45.617  92.919 118.300  1.00  0.00           H  
ATOM    785 HG12 VAL    50      46.929  92.636 117.340  1.00  0.00           H  
ATOM    786 HG13 VAL    50      45.549  91.574 117.253  1.00  0.00           H  
ATOM    787 HG21 VAL    50      45.220  89.685 119.015  1.00  0.00           H  
ATOM    788 HG22 VAL    50      45.980  89.884 120.569  1.00  0.00           H  
ATOM    789 HG23 VAL    50      44.787  91.022 119.947  1.00  0.00           H  
ATOM    790  N   VAL    51      49.100  91.160 116.649  1.00  0.00           N  
ATOM    791  CA  VAL    51      50.070  92.054 115.865  1.00  0.00           C  
ATOM    792  C   VAL    51      49.374  93.123 115.155  1.00  0.00           C  
ATOM    793  O   VAL    51      48.243  92.914 114.725  1.00  0.00           O  
ATOM    794  CB  VAL    51      51.100  91.209 115.016  1.00  0.00           C  
ATOM    795  CG1 VAL    51      51.679  91.920 113.751  1.00  0.00           C  
ATOM    796  CG2 VAL    51      52.303  90.676 115.806  1.00  0.00           C  
ATOM    797  H   VAL    51      48.325  90.797 116.113  1.00  0.00           H  
ATOM    798  HA  VAL    51      50.662  92.536 116.643  1.00  0.00           H  
ATOM    799  HB  VAL    51      50.566  90.359 114.591  1.00  0.00           H  
ATOM    800 HG11 VAL    51      52.326  91.289 113.141  1.00  0.00           H  
ATOM    801 HG12 VAL    51      50.871  92.246 113.096  1.00  0.00           H  
ATOM    802 HG13 VAL    51      52.120  92.893 113.969  1.00  0.00           H  
ATOM    803 HG21 VAL    51      53.213  91.273 115.751  1.00  0.00           H  
ATOM    804 HG22 VAL    51      51.961  90.535 116.831  1.00  0.00           H  
ATOM    805 HG23 VAL    51      52.702  89.743 115.408  1.00  0.00           H  
ATOM    806  N   ARG    52      49.937  94.303 115.022  1.00  0.00           N  
ATOM    807  CA  ARG    52      49.594  95.343 114.097  1.00  0.00           C  
ATOM    808  C   ARG    52      50.728  96.188 113.576  1.00  0.00           C  
ATOM    809  O   ARG    52      51.556  96.565 114.370  1.00  0.00           O  
ATOM    810  CB  ARG    52      48.674  96.257 114.912  1.00  0.00           C  
ATOM    811  CG  ARG    52      48.137  97.541 114.331  1.00  0.00           C  
ATOM    812  CD  ARG    52      47.113  98.320 115.195  1.00  0.00           C  
ATOM    813  NE  ARG    52      47.663  98.850 116.419  1.00  0.00           N  
ATOM    814  CZ  ARG    52      48.361  99.977 116.615  1.00  0.00           C  
ATOM    815  NH1 ARG    52      48.700 100.861 115.675  1.00  0.00           N1+
ATOM    816  NH2 ARG    52      48.925 100.148 117.773  1.00  0.00           N  
ATOM    817  H   ARG    52      50.800  94.542 115.489  1.00  0.00           H  
ATOM    818  HA  ARG    52      49.125  94.754 113.309  1.00  0.00           H  
ATOM    819  HB2 ARG    52      47.783  95.645 115.054  1.00  0.00           H  
ATOM    820  HB3 ARG    52      49.023  96.453 115.926  1.00  0.00           H  
ATOM    821  HG2 ARG    52      48.989  98.197 114.151  1.00  0.00           H  
ATOM    822  HG3 ARG    52      47.646  97.329 113.381  1.00  0.00           H  
ATOM    823  HD2 ARG    52      46.566  99.127 114.709  1.00  0.00           H  
ATOM    824  HD3 ARG    52      46.209  97.744 115.395  1.00  0.00           H  
ATOM    825  HE  ARG    52      47.353  98.371 117.252  1.00  0.00           H  
ATOM    826 HH11 ARG    52      48.435 100.696 114.714  1.00  0.00           H  
ATOM    827 HH12 ARG    52      49.191 101.711 115.911  1.00  0.00           H  
ATOM    828 HH21 ARG    52      48.669  99.547 118.543  1.00  0.00           H  
ATOM    829 HH22 ARG    52      49.886 100.456 117.822  1.00  0.00           H  
ATOM    830  N   ASP    53      50.644  96.507 112.283  1.00  0.00           N  
ATOM    831  CA  ASP    53      51.718  97.066 111.485  1.00  0.00           C  
ATOM    832  C   ASP    53      53.041  96.242 111.502  1.00  0.00           C  
ATOM    833  O   ASP    53      54.202  96.732 111.685  1.00  0.00           O  
ATOM    834  CB  ASP    53      52.033  98.572 111.792  1.00  0.00           C  
ATOM    835  CG  ASP    53      50.774  99.483 111.827  1.00  0.00           C  
ATOM    836  OD1 ASP    53      49.799  99.325 111.028  1.00  0.00           O  
ATOM    837  OD2 ASP    53      50.841 100.381 112.659  1.00  0.00           O1-
ATOM    838  H   ASP    53      50.015  95.944 111.728  1.00  0.00           H  
ATOM    839  HA  ASP    53      51.479  96.943 110.429  1.00  0.00           H  
ATOM    840  HB2 ASP    53      52.633  98.805 112.672  1.00  0.00           H  
ATOM    841  HB3 ASP    53      52.502  98.972 110.893  1.00  0.00           H  
ATOM    842  N   GLY    54      52.971  94.956 111.377  1.00  0.00           N  
ATOM    843  CA  GLY    54      54.100  93.970 111.520  1.00  0.00           C  
ATOM    844  C   GLY    54      54.728  93.961 112.989  1.00  0.00           C  
ATOM    845  O   GLY    54      55.608  93.126 113.285  1.00  0.00           O  
ATOM    846  H   GLY    54      52.072  94.514 111.245  1.00  0.00           H  
ATOM    847  HA2 GLY    54      53.799  92.939 111.332  1.00  0.00           H  
ATOM    848  HA3 GLY    54      54.908  94.250 110.845  1.00  0.00           H  
ATOM    849  N   GLU    55      54.212  94.698 113.905  1.00  0.00           N  
ATOM    850  CA  GLU    55      54.705  94.817 115.279  1.00  0.00           C  
ATOM    851  C   GLU    55      53.697  94.164 116.256  1.00  0.00           C  
ATOM    852  O   GLU    55      52.481  94.240 116.063  1.00  0.00           O  
ATOM    853  CB  GLU    55      55.020  96.259 115.558  1.00  0.00           C  
ATOM    854  CG  GLU    55      56.009  96.553 116.664  1.00  0.00           C  
ATOM    855  CD  GLU    55      57.517  96.286 116.375  1.00  0.00           C  
ATOM    856  OE1 GLU    55      57.768  96.128 115.231  1.00  0.00           O  
ATOM    857  OE2 GLU    55      58.258  96.152 117.360  1.00  0.00           O1-
ATOM    858  H   GLU    55      53.514  95.398 113.697  1.00  0.00           H  
ATOM    859  HA  GLU    55      55.634  94.257 115.384  1.00  0.00           H  
ATOM    860  HB2 GLU    55      55.433  96.677 114.640  1.00  0.00           H  
ATOM    861  HB3 GLU    55      54.094  96.741 115.871  1.00  0.00           H  
ATOM    862  HG2 GLU    55      55.840  97.604 116.898  1.00  0.00           H  
ATOM    863  HG3 GLU    55      55.664  96.037 117.560  1.00  0.00           H  
ATOM    864  N   ALA    56      54.107  93.524 117.348  1.00  0.00           N  
ATOM    865  CA  ALA    56      53.243  92.891 118.327  1.00  0.00           C  
ATOM    866  C   ALA    56      52.473  94.028 119.118  1.00  0.00           C  
ATOM    867  O   ALA    56      53.084  95.001 119.647  1.00  0.00           O  
ATOM    868  CB  ALA    56      54.076  92.037 119.261  1.00  0.00           C  
ATOM    869  H   ALA    56      55.103  93.370 117.299  1.00  0.00           H  
ATOM    870  HA  ALA    56      52.530  92.307 117.746  1.00  0.00           H  
ATOM    871  HB1 ALA    56      54.704  91.334 118.714  1.00  0.00           H  
ATOM    872  HB2 ALA    56      54.766  92.666 119.824  1.00  0.00           H  
ATOM    873  HB3 ALA    56      53.369  91.473 119.870  1.00  0.00           H  
ATOM    874  N   GLU    57      51.146  93.861 119.250  1.00  0.00           N  
ATOM    875  CA  GLU    57      50.233  94.801 119.803  1.00  0.00           C  
ATOM    876  C   GLU    57      50.094  94.718 121.352  1.00  0.00           C  
ATOM    877  O   GLU    57      50.047  93.666 121.980  1.00  0.00           O  
ATOM    878  CB  GLU    57      48.925  94.664 119.026  1.00  0.00           C  
ATOM    879  CG  GLU    57      47.738  95.559 119.499  1.00  0.00           C  
ATOM    880  CD  GLU    57      47.936  97.106 119.459  1.00  0.00           C  
ATOM    881  OE1 GLU    57      47.107  97.812 118.846  1.00  0.00           O  
ATOM    882  OE2 GLU    57      48.979  97.646 119.874  1.00  0.00           O1-
ATOM    883  H   GLU    57      50.741  93.010 118.886  1.00  0.00           H  
ATOM    884  HA  GLU    57      50.591  95.816 119.636  1.00  0.00           H  
ATOM    885  HB2 GLU    57      49.165  94.802 117.972  1.00  0.00           H  
ATOM    886  HB3 GLU    57      48.488  93.690 119.245  1.00  0.00           H  
ATOM    887  HG2 GLU    57      46.883  95.283 118.881  1.00  0.00           H  
ATOM    888  HG3 GLU    57      47.648  95.277 120.548  1.00  0.00           H  
ATOM    889  N   GLU    58      50.014  95.892 121.969  1.00  0.00           N  
ATOM    890  CA  GLU    58      50.041  96.043 123.409  1.00  0.00           C  
ATOM    891  C   GLU    58      48.970  97.109 123.816  1.00  0.00           C  
ATOM    892  O   GLU    58      48.795  97.339 125.043  1.00  0.00           O  
ATOM    893  CB  GLU    58      51.447  96.528 123.806  1.00  0.00           C  
ATOM    894  CG  GLU    58      51.698  96.584 125.257  1.00  0.00           C  
ATOM    895  CD  GLU    58      51.555  95.436 126.271  1.00  0.00           C  
ATOM    896  OE1 GLU    58      52.028  94.285 125.963  1.00  0.00           O  
ATOM    897  OE2 GLU    58      51.070  95.552 127.383  1.00  0.00           O1-
ATOM    898  H   GLU    58      50.266  96.747 121.493  1.00  0.00           H  
ATOM    899  HA  GLU    58      49.761  95.095 123.868  1.00  0.00           H  
ATOM    900  HB2 GLU    58      52.240  95.899 123.402  1.00  0.00           H  
ATOM    901  HB3 GLU    58      51.615  97.528 123.405  1.00  0.00           H  
ATOM    902  HG2 GLU    58      52.705  96.939 125.473  1.00  0.00           H  
ATOM    903  HG3 GLU    58      51.140  97.429 125.661  1.00  0.00           H  
ATOM    904  N   VAL    59      48.390  97.869 122.903  1.00  0.00           N  
ATOM    905  CA  VAL    59      47.108  98.598 123.137  1.00  0.00           C  
ATOM    906  C   VAL    59      45.980  97.671 123.396  1.00  0.00           C  
ATOM    907  O   VAL    59      45.799  96.785 122.543  1.00  0.00           O  
ATOM    908  CB  VAL    59      46.672  99.584 122.036  1.00  0.00           C  
ATOM    909  CG1 VAL    59      45.553 100.449 122.640  1.00  0.00           C  
ATOM    910  CG2 VAL    59      47.806 100.712 121.858  1.00  0.00           C  
ATOM    911  H   VAL    59      48.612  97.800 121.920  1.00  0.00           H  
ATOM    912  HA  VAL    59      47.194  99.173 124.059  1.00  0.00           H  
ATOM    913  HB  VAL    59      46.487  99.143 121.057  1.00  0.00           H  
ATOM    914 HG11 VAL    59      45.839 100.864 123.606  1.00  0.00           H  
ATOM    915 HG12 VAL    59      45.190 101.181 121.918  1.00  0.00           H  
ATOM    916 HG13 VAL    59      44.655  99.855 122.815  1.00  0.00           H  
ATOM    917 HG21 VAL    59      48.681 100.290 121.364  1.00  0.00           H  
ATOM    918 HG22 VAL    59      47.364 101.521 121.276  1.00  0.00           H  
ATOM    919 HG23 VAL    59      47.987 101.109 122.857  1.00  0.00           H  
ATOM    920  N   ALA    60      45.237  97.763 124.512  1.00  0.00           N  
ATOM    921  CA  ALA    60      43.902  97.300 124.599  1.00  0.00           C  
ATOM    922  C   ALA    60      43.059  98.250 125.459  1.00  0.00           C  
ATOM    923  O   ALA    60      43.463  99.281 126.068  1.00  0.00           O  
ATOM    924  CB  ALA    60      43.966  95.946 125.267  1.00  0.00           C  
ATOM    925  H   ALA    60      45.655  98.138 125.352  1.00  0.00           H  
ATOM    926  HA  ALA    60      43.517  97.150 123.591  1.00  0.00           H  
ATOM    927  HB1 ALA    60      44.716  95.353 124.743  1.00  0.00           H  
ATOM    928  HB2 ALA    60      44.395  96.101 126.257  1.00  0.00           H  
ATOM    929  HB3 ALA    60      43.011  95.438 125.402  1.00  0.00           H  
ATOM    930  N   THR    61      41.768  98.054 125.495  1.00  0.00           N  
ATOM    931  CA  THR    61      40.833  99.041 126.067  1.00  0.00           C  
ATOM    932  C   THR    61      40.948  99.195 127.586  1.00  0.00           C  
ATOM    933  O   THR    61      41.127  98.232 128.358  1.00  0.00           O  
ATOM    934  CB  THR    61      39.343  98.680 125.770  1.00  0.00           C  
ATOM    935  CG2 THR    61      38.987  98.703 124.282  1.00  0.00           C  
ATOM    936  OG1 THR    61      39.101  97.356 126.330  1.00  0.00           O  
ATOM    937  H   THR    61      41.404  97.232 125.033  1.00  0.00           H  
ATOM    938  HA  THR    61      41.083  99.983 125.579  1.00  0.00           H  
ATOM    939  HB  THR    61      38.689  99.334 126.347  1.00  0.00           H  
ATOM    940  HG1 THR    61      38.155  97.204 126.282  1.00  0.00           H  
ATOM    941 HG21 THR    61      37.954  98.394 124.127  1.00  0.00           H  
ATOM    942 HG22 THR    61      39.097  99.727 123.924  1.00  0.00           H  
ATOM    943 HG23 THR    61      39.711  98.082 123.754  1.00  0.00           H  
ATOM    944  N   ASN    62      40.645 100.431 128.013  1.00  0.00           N  
ATOM    945  CA  ASN    62      40.772 100.710 129.409  1.00  0.00           C  
ATOM    946  C   ASN    62      39.637  99.896 130.219  1.00  0.00           C  
ATOM    947  O   ASN    62      38.524  99.712 129.858  1.00  0.00           O  
ATOM    948  CB  ASN    62      40.496 102.246 129.511  1.00  0.00           C  
ATOM    949  CG  ASN    62      40.338 102.748 130.978  1.00  0.00           C  
ATOM    950  ND2 ASN    62      39.295 103.495 131.318  1.00  0.00           N  
ATOM    951  OD1 ASN    62      41.019 102.294 131.856  1.00  0.00           O  
ATOM    952  H   ASN    62      40.357 101.069 127.284  1.00  0.00           H  
ATOM    953  HA  ASN    62      41.749 100.368 129.752  1.00  0.00           H  
ATOM    954  HB2 ASN    62      41.331 102.733 129.008  1.00  0.00           H  
ATOM    955  HB3 ASN    62      39.556 102.567 129.064  1.00  0.00           H  
ATOM    956 HD21 ASN    62      39.175 103.786 132.278  1.00  0.00           H  
ATOM    957 HD22 ASN    62      38.824 104.148 130.709  1.00  0.00           H  
ATOM    958  N   GLY    63      40.004  99.330 131.314  1.00  0.00           N  
ATOM    959  CA  GLY    63      39.103  98.629 132.292  1.00  0.00           C  
ATOM    960  C   GLY    63      38.618  97.152 131.992  1.00  0.00           C  
ATOM    961  O   GLY    63      38.157  96.448 132.921  1.00  0.00           O  
ATOM    962  H   GLY    63      40.996  99.183 131.442  1.00  0.00           H  
ATOM    963  HA2 GLY    63      39.529  98.446 133.279  1.00  0.00           H  
ATOM    964  HA3 GLY    63      38.198  99.236 132.333  1.00  0.00           H  
ATOM    965  N   LYS    64      38.690  96.757 130.759  1.00  0.00           N  
ATOM    966  CA  LYS    64      38.079  95.514 130.169  1.00  0.00           C  
ATOM    967  C   LYS    64      39.028  94.666 129.348  1.00  0.00           C  
ATOM    968  O   LYS    64      38.948  93.483 129.247  1.00  0.00           O  
ATOM    969  CB  LYS    64      36.774  95.916 129.451  1.00  0.00           C  
ATOM    970  CG  LYS    64      35.702  96.579 130.269  1.00  0.00           C  
ATOM    971  CD  LYS    64      34.366  96.825 129.519  1.00  0.00           C  
ATOM    972  CE  LYS    64      33.268  97.026 130.518  1.00  0.00           C  
ATOM    973  NZ  LYS    64      31.902  97.268 129.933  1.00  0.00           N1+
ATOM    974  H   LYS    64      39.060  97.427 130.100  1.00  0.00           H  
ATOM    975  HA  LYS    64      37.732  94.956 131.039  1.00  0.00           H  
ATOM    976  HB2 LYS    64      37.071  96.604 128.660  1.00  0.00           H  
ATOM    977  HB3 LYS    64      36.304  95.037 129.011  1.00  0.00           H  
ATOM    978  HG2 LYS    64      35.411  96.084 131.196  1.00  0.00           H  
ATOM    979  HG3 LYS    64      36.054  97.515 130.704  1.00  0.00           H  
ATOM    980  HD2 LYS    64      34.495  97.612 128.776  1.00  0.00           H  
ATOM    981  HD3 LYS    64      34.095  95.924 128.968  1.00  0.00           H  
ATOM    982  HE2 LYS    64      33.094  96.157 131.153  1.00  0.00           H  
ATOM    983  HE3 LYS    64      33.561  97.897 131.105  1.00  0.00           H  
ATOM    984  HZ1 LYS    64      31.442  97.972 130.492  1.00  0.00           H  
ATOM    985  HZ2 LYS    64      31.910  97.492 128.948  1.00  0.00           H  
ATOM    986  HZ3 LYS    64      31.367  96.422 130.069  1.00  0.00           H  
ATOM    987  N   GLN    65      40.057  95.355 128.852  1.00  0.00           N  
ATOM    988  CA  GLN    65      41.245  94.834 128.160  1.00  0.00           C  
ATOM    989  C   GLN    65      40.974  93.986 126.880  1.00  0.00           C  
ATOM    990  O   GLN    65      41.232  92.757 126.840  1.00  0.00           O  
ATOM    991  CB  GLN    65      42.163  94.217 129.134  1.00  0.00           C  
ATOM    992  CG  GLN    65      42.810  95.208 130.217  1.00  0.00           C  
ATOM    993  CD  GLN    65      41.859  95.582 131.367  1.00  0.00           C  
ATOM    994  NE2 GLN    65      41.673  94.673 132.294  1.00  0.00           N  
ATOM    995  OE1 GLN    65      41.468  96.715 131.517  1.00  0.00           O  
ATOM    996  H   GLN    65      40.122  96.272 129.271  1.00  0.00           H  
ATOM    997  HA  GLN    65      41.706  95.752 127.796  1.00  0.00           H  
ATOM    998  HB2 GLN    65      41.655  93.393 129.636  1.00  0.00           H  
ATOM    999  HB3 GLN    65      42.992  93.777 128.581  1.00  0.00           H  
ATOM   1000  HG2 GLN    65      43.721  94.794 130.647  1.00  0.00           H  
ATOM   1001  HG3 GLN    65      43.142  96.141 129.763  1.00  0.00           H  
ATOM   1002 HE21 GLN    65      41.336  95.021 133.181  1.00  0.00           H  
ATOM   1003 HE22 GLN    65      41.977  93.718 132.171  1.00  0.00           H  
ATOM   1004  N   ARG    66      40.362  94.590 125.873  1.00  0.00           N  
ATOM   1005  CA  ARG    66      40.240  94.030 124.564  1.00  0.00           C  
ATOM   1006  C   ARG    66      40.947  94.851 123.517  1.00  0.00           C  
ATOM   1007  O   ARG    66      41.069  96.021 123.639  1.00  0.00           O  
ATOM   1008  CB  ARG    66      38.754  94.104 124.133  1.00  0.00           C  
ATOM   1009  CG  ARG    66      37.867  93.127 124.933  1.00  0.00           C  
ATOM   1010  CD  ARG    66      36.431  92.931 124.389  1.00  0.00           C  
ATOM   1011  NE  ARG    66      35.670  94.207 124.338  1.00  0.00           N  
ATOM   1012  CZ  ARG    66      34.690  94.496 125.120  1.00  0.00           C  
ATOM   1013  NH1 ARG    66      34.347  93.816 126.161  1.00  0.00           N1+
ATOM   1014  NH2 ARG    66      33.927  95.516 124.889  1.00  0.00           N  
ATOM   1015  H   ARG    66      40.062  95.550 125.966  1.00  0.00           H  
ATOM   1016  HA  ARG    66      40.592  93.001 124.486  1.00  0.00           H  
ATOM   1017  HB2 ARG    66      38.339  95.102 124.276  1.00  0.00           H  
ATOM   1018  HB3 ARG    66      38.593  93.932 123.069  1.00  0.00           H  
ATOM   1019  HG2 ARG    66      38.416  92.193 125.055  1.00  0.00           H  
ATOM   1020  HG3 ARG    66      37.769  93.607 125.907  1.00  0.00           H  
ATOM   1021  HD2 ARG    66      36.643  92.527 123.400  1.00  0.00           H  
ATOM   1022  HD3 ARG    66      35.917  92.109 124.888  1.00  0.00           H  
ATOM   1023  HE  ARG    66      35.788  94.799 123.528  1.00  0.00           H  
ATOM   1024 HH11 ARG    66      34.819  92.973 126.455  1.00  0.00           H  
ATOM   1025 HH12 ARG    66      33.524  94.120 126.661  1.00  0.00           H  
ATOM   1026 HH21 ARG    66      34.155  96.096 124.095  1.00  0.00           H  
ATOM   1027 HH22 ARG    66      33.181  95.669 125.553  1.00  0.00           H  
ATOM   1028  N   TRP    67      41.265  94.132 122.448  1.00  0.00           N  
ATOM   1029  CA  TRP    67      41.981  94.707 121.343  1.00  0.00           C  
ATOM   1030  C   TRP    67      41.107  95.401 120.234  1.00  0.00           C  
ATOM   1031  O   TRP    67      39.990  94.849 119.990  1.00  0.00           O  
ATOM   1032  CB  TRP    67      42.903  93.719 120.646  1.00  0.00           C  
ATOM   1033  CG  TRP    67      43.900  93.092 121.539  1.00  0.00           C  
ATOM   1034  CD1 TRP    67      44.969  93.661 122.146  1.00  0.00           C  
ATOM   1035  CD2 TRP    67      43.781  91.827 122.200  1.00  0.00           C  
ATOM   1036  CE2 TRP    67      44.919  91.497 122.961  1.00  0.00           C  
ATOM   1037  CE3 TRP    67      42.771  90.799 122.117  1.00  0.00           C  
ATOM   1038  NE1 TRP    67      45.700  92.688 122.872  1.00  0.00           N  
ATOM   1039  CZ2 TRP    67      45.023  90.325 123.700  1.00  0.00           C  
ATOM   1040  CZ3 TRP    67      42.906  89.635 122.876  1.00  0.00           C  
ATOM   1041  CH2 TRP    67      44.069  89.368 123.646  1.00  0.00           C  
ATOM   1042  H   TRP    67      40.717  93.295 122.311  1.00  0.00           H  
ATOM   1043  HA  TRP    67      42.664  95.466 121.726  1.00  0.00           H  
ATOM   1044  HB2 TRP    67      42.412  92.854 120.200  1.00  0.00           H  
ATOM   1045  HB3 TRP    67      43.494  94.176 119.853  1.00  0.00           H  
ATOM   1046  HD1 TRP    67      45.404  94.589 121.805  1.00  0.00           H  
ATOM   1047  HE1 TRP    67      46.614  92.862 123.265  1.00  0.00           H  
ATOM   1048  HE3 TRP    67      41.927  91.022 121.481  1.00  0.00           H  
ATOM   1049  HZ2 TRP    67      45.854  90.208 124.380  1.00  0.00           H  
ATOM   1050  HZ3 TRP    67      42.131  88.894 122.749  1.00  0.00           H  
ATOM   1051  HH2 TRP    67      44.214  88.414 124.130  1.00  0.00           H  
ATOM   1052  N   LEU    68      41.616  96.459 119.560  1.00  0.00           N  
ATOM   1053  CA  LEU    68      40.853  97.320 118.647  1.00  0.00           C  
ATOM   1054  C   LEU    68      40.712  96.754 117.173  1.00  0.00           C  
ATOM   1055  O   LEU    68      41.692  96.158 116.649  1.00  0.00           O  
ATOM   1056  CB  LEU    68      41.493  98.771 118.601  1.00  0.00           C  
ATOM   1057  CG  LEU    68      41.597  99.598 119.948  1.00  0.00           C  
ATOM   1058  CD1 LEU    68      41.937 101.025 119.465  1.00  0.00           C  
ATOM   1059  CD2 LEU    68      40.424  99.728 120.903  1.00  0.00           C  
ATOM   1060  H   LEU    68      42.603  96.669 119.610  1.00  0.00           H  
ATOM   1061  HA  LEU    68      39.808  97.374 118.952  1.00  0.00           H  
ATOM   1062  HB2 LEU    68      42.437  98.675 118.065  1.00  0.00           H  
ATOM   1063  HB3 LEU    68      40.949  99.346 117.851  1.00  0.00           H  
ATOM   1064  HG  LEU    68      42.477  99.231 120.476  1.00  0.00           H  
ATOM   1065 HD11 LEU    68      42.753 100.891 118.754  1.00  0.00           H  
ATOM   1066 HD12 LEU    68      41.138 101.499 118.894  1.00  0.00           H  
ATOM   1067 HD13 LEU    68      42.201 101.643 120.323  1.00  0.00           H  
ATOM   1068 HD21 LEU    68      40.810 100.205 121.804  1.00  0.00           H  
ATOM   1069 HD22 LEU    68      39.660 100.300 120.377  1.00  0.00           H  
ATOM   1070 HD23 LEU    68      39.989  98.756 121.134  1.00  0.00           H  
ATOM   1071  N   LEU    69      39.560  96.889 116.524  1.00  0.00           N  
ATOM   1072  CA  LEU    69      39.512  96.433 115.143  1.00  0.00           C  
ATOM   1073  C   LEU    69      40.035  97.432 114.185  1.00  0.00           C  
ATOM   1074  O   LEU    69      39.558  98.579 114.165  1.00  0.00           O  
ATOM   1075  CB  LEU    69      38.050  95.945 114.722  1.00  0.00           C  
ATOM   1076  CG  LEU    69      37.589  94.641 115.197  1.00  0.00           C  
ATOM   1077  CD1 LEU    69      36.013  94.635 115.103  1.00  0.00           C  
ATOM   1078  CD2 LEU    69      38.122  93.529 114.274  1.00  0.00           C  
ATOM   1079  H   LEU    69      38.778  97.430 116.865  1.00  0.00           H  
ATOM   1080  HA  LEU    69      40.185  95.584 115.020  1.00  0.00           H  
ATOM   1081  HB2 LEU    69      37.467  96.716 115.225  1.00  0.00           H  
ATOM   1082  HB3 LEU    69      37.961  96.088 113.645  1.00  0.00           H  
ATOM   1083  HG  LEU    69      38.002  94.417 116.180  1.00  0.00           H  
ATOM   1084 HD11 LEU    69      35.660  93.606 115.176  1.00  0.00           H  
ATOM   1085 HD12 LEU    69      35.598  95.210 115.930  1.00  0.00           H  
ATOM   1086 HD13 LEU    69      35.733  95.039 114.130  1.00  0.00           H  
ATOM   1087 HD21 LEU    69      39.196  93.662 114.406  1.00  0.00           H  
ATOM   1088 HD22 LEU    69      37.791  92.499 114.399  1.00  0.00           H  
ATOM   1089 HD23 LEU    69      37.881  93.849 113.260  1.00  0.00           H  
ATOM   1090  N   SER    70      40.926  96.957 113.307  1.00  0.00           N  
ATOM   1091  CA  SER    70      41.509  97.758 112.240  1.00  0.00           C  
ATOM   1092  C   SER    70      42.084  96.804 111.094  1.00  0.00           C  
ATOM   1093  O   SER    70      42.387  95.666 111.474  1.00  0.00           O  
ATOM   1094  CB  SER    70      42.643  98.600 112.746  1.00  0.00           C  
ATOM   1095  OG  SER    70      43.810  97.735 113.060  1.00  0.00           O  
ATOM   1096  H   SER    70      41.201  95.994 113.437  1.00  0.00           H  
ATOM   1097  HA  SER    70      40.756  98.378 111.752  1.00  0.00           H  
ATOM   1098  HB2 SER    70      43.027  99.266 111.973  1.00  0.00           H  
ATOM   1099  HB3 SER    70      42.510  99.115 113.697  1.00  0.00           H  
ATOM   1100  HG  SER    70      43.835  97.505 113.991  1.00  0.00           H  
ATOM   1101  N   PRO    71      42.195  97.185 109.803  1.00  0.00           N  
ATOM   1102  CA  PRO    71      42.676  96.258 108.710  1.00  0.00           C  
ATOM   1103  C   PRO    71      44.109  95.730 108.897  1.00  0.00           C  
ATOM   1104  O   PRO    71      44.385  94.621 108.387  1.00  0.00           O  
ATOM   1105  CB  PRO    71      42.424  97.021 107.377  1.00  0.00           C  
ATOM   1106  CG  PRO    71      42.315  98.476 107.808  1.00  0.00           C  
ATOM   1107  CD  PRO    71      41.830  98.458 109.268  1.00  0.00           C  
ATOM   1108  HA  PRO    71      42.053  95.364 108.693  1.00  0.00           H  
ATOM   1109  HB2 PRO    71      43.228  96.757 106.690  1.00  0.00           H  
ATOM   1110  HB3 PRO    71      41.512  96.695 106.879  1.00  0.00           H  
ATOM   1111  HG2 PRO    71      43.306  98.922 107.890  1.00  0.00           H  
ATOM   1112  HG3 PRO    71      41.591  99.017 107.198  1.00  0.00           H  
ATOM   1113  HD2 PRO    71      42.287  99.269 109.835  1.00  0.00           H  
ATOM   1114  HD3 PRO    71      40.744  98.437 109.359  1.00  0.00           H  
ATOM   1115  N   SER    72      44.930  96.448 109.657  1.00  0.00           N  
ATOM   1116  CA  SER    72      46.308  96.110 109.868  1.00  0.00           C  
ATOM   1117  C   SER    72      46.471  95.038 110.949  1.00  0.00           C  
ATOM   1118  O   SER    72      47.554  94.336 110.869  1.00  0.00           O  
ATOM   1119  CB  SER    72      47.111  97.351 110.245  1.00  0.00           C  
ATOM   1120  OG  SER    72      48.575  97.132 110.112  1.00  0.00           O  
ATOM   1121  H   SER    72      44.540  97.260 110.115  1.00  0.00           H  
ATOM   1122  HA  SER    72      46.732  95.683 108.959  1.00  0.00           H  
ATOM   1123  HB2 SER    72      46.944  98.149 109.522  1.00  0.00           H  
ATOM   1124  HB3 SER    72      46.955  97.611 111.292  1.00  0.00           H  
ATOM   1125  HG  SER    72      49.085  97.926 110.287  1.00  0.00           H  
ATOM   1126  N   THR    73      45.448  94.694 111.720  1.00  0.00           N  
ATOM   1127  CA  THR    73      45.456  93.697 112.801  1.00  0.00           C  
ATOM   1128  C   THR    73      45.786  92.327 112.072  1.00  0.00           C  
ATOM   1129  O   THR    73      45.230  92.083 110.992  1.00  0.00           O  
ATOM   1130  CB  THR    73      44.106  93.667 113.499  1.00  0.00           C  
ATOM   1131  CG2 THR    73      44.184  92.634 114.629  1.00  0.00           C  
ATOM   1132  OG1 THR    73      43.857  94.952 114.093  1.00  0.00           O  
ATOM   1133  H   THR    73      44.594  95.220 111.597  1.00  0.00           H  
ATOM   1134  HA  THR    73      46.183  94.028 113.543  1.00  0.00           H  
ATOM   1135  HB  THR    73      43.322  93.346 112.814  1.00  0.00           H  
ATOM   1136  HG1 THR    73      43.525  95.490 113.371  1.00  0.00           H  
ATOM   1137 HG21 THR    73      45.082  92.782 115.228  1.00  0.00           H  
ATOM   1138 HG22 THR    73      43.302  92.812 115.244  1.00  0.00           H  
ATOM   1139 HG23 THR    73      44.130  91.613 114.250  1.00  0.00           H  
ATOM   1140  N   THR    74      46.606  91.520 112.699  1.00  0.00           N  
ATOM   1141  CA  THR    74      46.697  90.099 112.417  1.00  0.00           C  
ATOM   1142  C   THR    74      47.153  89.253 113.638  1.00  0.00           C  
ATOM   1143  O   THR    74      47.838  89.720 114.440  1.00  0.00           O  
ATOM   1144  CB  THR    74      47.632  89.786 111.258  1.00  0.00           C  
ATOM   1145  CG2 THR    74      49.069  90.425 111.415  1.00  0.00           C  
ATOM   1146  OG1 THR    74      47.787  88.468 111.022  1.00  0.00           O  
ATOM   1147  H   THR    74      47.098  91.946 113.472  1.00  0.00           H  
ATOM   1148  HA  THR    74      45.727  89.630 112.253  1.00  0.00           H  
ATOM   1149  HB  THR    74      47.287  90.343 110.387  1.00  0.00           H  
ATOM   1150  HG1 THR    74      47.442  88.323 110.138  1.00  0.00           H  
ATOM   1151 HG21 THR    74      49.445  90.133 112.395  1.00  0.00           H  
ATOM   1152 HG22 THR    74      49.632  89.958 110.606  1.00  0.00           H  
ATOM   1153 HG23 THR    74      49.118  91.505 111.274  1.00  0.00           H  
ATOM   1154  N   LEU    75      46.790  87.956 113.622  1.00  0.00           N  
ATOM   1155  CA  LEU    75      47.056  87.035 114.773  1.00  0.00           C  
ATOM   1156  C   LEU    75      48.243  86.138 114.400  1.00  0.00           C  
ATOM   1157  O   LEU    75      48.116  85.384 113.445  1.00  0.00           O  
ATOM   1158  CB  LEU    75      45.830  86.233 115.224  1.00  0.00           C  
ATOM   1159  CG  LEU    75      44.542  86.954 115.528  1.00  0.00           C  
ATOM   1160  CD1 LEU    75      43.536  85.901 116.070  1.00  0.00           C  
ATOM   1161  CD2 LEU    75      44.639  88.058 116.568  1.00  0.00           C  
ATOM   1162  H   LEU    75      46.601  87.598 112.697  1.00  0.00           H  
ATOM   1163  HA  LEU    75      47.320  87.754 115.549  1.00  0.00           H  
ATOM   1164  HB2 LEU    75      45.726  85.573 114.363  1.00  0.00           H  
ATOM   1165  HB3 LEU    75      46.296  85.761 116.089  1.00  0.00           H  
ATOM   1166  HG  LEU    75      44.133  87.431 114.638  1.00  0.00           H  
ATOM   1167 HD11 LEU    75      44.057  85.410 116.891  1.00  0.00           H  
ATOM   1168 HD12 LEU    75      42.595  86.408 116.283  1.00  0.00           H  
ATOM   1169 HD13 LEU    75      43.413  85.100 115.340  1.00  0.00           H  
ATOM   1170 HD21 LEU    75      43.797  88.750 116.590  1.00  0.00           H  
ATOM   1171 HD22 LEU    75      44.833  87.659 117.563  1.00  0.00           H  
ATOM   1172 HD23 LEU    75      45.413  88.737 116.211  1.00  0.00           H  
ATOM   1173  N   ARG    76      49.241  86.134 115.326  1.00  0.00           N  
ATOM   1174  CA  ARG    76      50.388  85.250 115.257  1.00  0.00           C  
ATOM   1175  C   ARG    76      50.030  83.775 115.754  1.00  0.00           C  
ATOM   1176  O   ARG    76      50.454  83.352 116.870  1.00  0.00           O  
ATOM   1177  CB  ARG    76      51.504  85.961 116.157  1.00  0.00           C  
ATOM   1178  CG  ARG    76      52.849  85.185 116.011  1.00  0.00           C  
ATOM   1179  CD  ARG    76      54.074  86.050 116.443  1.00  0.00           C  
ATOM   1180  NE  ARG    76      54.181  86.119 117.914  1.00  0.00           N  
ATOM   1181  CZ  ARG    76      54.671  87.205 118.617  1.00  0.00           C  
ATOM   1182  NH1 ARG    76      55.307  88.171 118.015  1.00  0.00           N1+
ATOM   1183  NH2 ARG    76      54.632  87.253 119.926  1.00  0.00           N  
ATOM   1184  H   ARG    76      49.054  86.652 116.173  1.00  0.00           H  
ATOM   1185  HA  ARG    76      50.819  85.101 114.267  1.00  0.00           H  
ATOM   1186  HB2 ARG    76      51.632  86.994 115.833  1.00  0.00           H  
ATOM   1187  HB3 ARG    76      51.261  85.879 117.216  1.00  0.00           H  
ATOM   1188  HG2 ARG    76      52.813  84.221 116.517  1.00  0.00           H  
ATOM   1189  HG3 ARG    76      53.154  85.089 114.969  1.00  0.00           H  
ATOM   1190  HD2 ARG    76      54.967  85.630 115.981  1.00  0.00           H  
ATOM   1191  HD3 ARG    76      53.936  87.021 115.966  1.00  0.00           H  
ATOM   1192  HE  ARG    76      53.990  85.322 118.504  1.00  0.00           H  
ATOM   1193 HH11 ARG    76      55.425  88.026 117.022  1.00  0.00           H  
ATOM   1194 HH12 ARG    76      55.872  88.794 118.574  1.00  0.00           H  
ATOM   1195 HH21 ARG    76      54.008  86.664 120.460  1.00  0.00           H  
ATOM   1196 HH22 ARG    76      55.083  88.040 120.371  1.00  0.00           H  
ATOM   1197  N   VAL    77      49.214  83.073 115.032  1.00  0.00           N  
ATOM   1198  CA  VAL    77      48.941  81.637 115.379  1.00  0.00           C  
ATOM   1199  C   VAL    77      50.088  80.642 115.027  1.00  0.00           C  
ATOM   1200  O   VAL    77      50.635  80.646 113.893  1.00  0.00           O  
ATOM   1201  CB  VAL    77      47.617  81.108 114.766  1.00  0.00           C  
ATOM   1202  CG1 VAL    77      47.272  79.679 115.189  1.00  0.00           C  
ATOM   1203  CG2 VAL    77      46.464  81.942 115.287  1.00  0.00           C  
ATOM   1204  H   VAL    77      48.902  83.372 114.119  1.00  0.00           H  
ATOM   1205  HA  VAL    77      48.759  81.521 116.447  1.00  0.00           H  
ATOM   1206  HB  VAL    77      47.555  81.160 113.679  1.00  0.00           H  
ATOM   1207 HG11 VAL    77      46.310  79.314 114.828  1.00  0.00           H  
ATOM   1208 HG12 VAL    77      47.939  78.989 114.673  1.00  0.00           H  
ATOM   1209 HG13 VAL    77      47.339  79.563 116.271  1.00  0.00           H  
ATOM   1210 HG21 VAL    77      45.487  81.518 115.053  1.00  0.00           H  
ATOM   1211 HG22 VAL    77      46.638  82.152 116.342  1.00  0.00           H  
ATOM   1212 HG23 VAL    77      46.426  82.928 114.825  1.00  0.00           H  
ATOM   1213  N   THR    78      50.407  79.785 115.929  1.00  0.00           N  
ATOM   1214  CA  THR    78      51.364  78.693 115.885  1.00  0.00           C  
ATOM   1215  C   THR    78      50.975  77.459 116.726  1.00  0.00           C  
ATOM   1216  O   THR    78      50.105  77.456 117.572  1.00  0.00           O  
ATOM   1217  CB  THR    78      52.866  79.139 116.247  1.00  0.00           C  
ATOM   1218  CG2 THR    78      53.406  80.206 115.263  1.00  0.00           C  
ATOM   1219  OG1 THR    78      53.133  79.550 117.559  1.00  0.00           O  
ATOM   1220  H   THR    78      49.893  79.969 116.779  1.00  0.00           H  
ATOM   1221  HA  THR    78      51.338  78.290 114.872  1.00  0.00           H  
ATOM   1222  HB  THR    78      53.512  78.279 116.071  1.00  0.00           H  
ATOM   1223  HG1 THR    78      53.148  78.716 118.035  1.00  0.00           H  
ATOM   1224 HG21 THR    78      54.447  80.525 115.321  1.00  0.00           H  
ATOM   1225 HG22 THR    78      53.169  79.848 114.262  1.00  0.00           H  
ATOM   1226 HG23 THR    78      52.877  81.136 115.470  1.00  0.00           H  
ATOM   1227  N   MET    79      51.662  76.315 116.555  1.00  0.00           N  
ATOM   1228  CA  MET    79      51.549  75.104 117.431  1.00  0.00           C  
ATOM   1229  C   MET    79      52.905  74.411 117.523  1.00  0.00           C  
ATOM   1230  O   MET    79      53.634  74.243 116.564  1.00  0.00           O  
ATOM   1231  CB  MET    79      50.483  74.139 116.834  1.00  0.00           C  
ATOM   1232  CG  MET    79      49.033  74.656 116.944  1.00  0.00           C  
ATOM   1233  SD  MET    79      47.793  73.667 116.176  1.00  0.00           S  
ATOM   1234  CE  MET    79      47.897  72.077 117.027  1.00  0.00           C  
ATOM   1235  H   MET    79      52.320  76.269 115.791  1.00  0.00           H  
ATOM   1236  HA  MET    79      51.278  75.355 118.456  1.00  0.00           H  
ATOM   1237  HB2 MET    79      50.631  74.054 115.757  1.00  0.00           H  
ATOM   1238  HB3 MET    79      50.606  73.182 117.342  1.00  0.00           H  
ATOM   1239  HG2 MET    79      48.833  74.600 118.014  1.00  0.00           H  
ATOM   1240  HG3 MET    79      49.000  75.689 116.596  1.00  0.00           H  
ATOM   1241  HE1 MET    79      47.838  72.201 118.108  1.00  0.00           H  
ATOM   1242  HE2 MET    79      47.099  71.381 116.769  1.00  0.00           H  
ATOM   1243  HE3 MET    79      48.870  71.598 116.913  1.00  0.00           H  
ATOM   1244  N   SER    80      53.235  73.832 118.692  1.00  0.00           N  
ATOM   1245  CA  SER    80      54.620  73.460 118.991  1.00  0.00           C  
ATOM   1246  C   SER    80      54.911  71.964 118.840  1.00  0.00           C  
ATOM   1247  O   SER    80      56.037  71.555 118.708  1.00  0.00           O  
ATOM   1248  CB  SER    80      55.052  73.920 120.387  1.00  0.00           C  
ATOM   1249  OG  SER    80      54.487  75.239 120.718  1.00  0.00           O  
ATOM   1250  H   SER    80      52.617  73.885 119.489  1.00  0.00           H  
ATOM   1251  HA  SER    80      55.199  74.052 118.282  1.00  0.00           H  
ATOM   1252  HB2 SER    80      54.643  73.245 121.139  1.00  0.00           H  
ATOM   1253  HB3 SER    80      56.136  73.857 120.478  1.00  0.00           H  
ATOM   1254  HG  SER    80      54.960  75.598 121.472  1.00  0.00           H  
ATOM   1255  N   GLN    81      53.825  71.194 118.901  1.00  0.00           N  
ATOM   1256  CA  GLN    81      53.744  69.765 118.648  1.00  0.00           C  
ATOM   1257  C   GLN    81      52.702  69.421 117.571  1.00  0.00           C  
ATOM   1258  O   GLN    81      51.710  70.142 117.522  1.00  0.00           O  
ATOM   1259  CB  GLN    81      53.474  69.116 119.994  1.00  0.00           C  
ATOM   1260  CG  GLN    81      52.045  69.070 120.601  1.00  0.00           C  
ATOM   1261  CD  GLN    81      51.993  68.421 121.988  1.00  0.00           C  
ATOM   1262  NE2 GLN    81      50.991  67.560 122.198  1.00  0.00           N  
ATOM   1263  OE1 GLN    81      52.851  68.699 122.811  1.00  0.00           O  
ATOM   1264  H   GLN    81      52.921  71.629 119.023  1.00  0.00           H  
ATOM   1265  HA  GLN    81      54.670  69.353 118.246  1.00  0.00           H  
ATOM   1266  HB2 GLN    81      53.727  68.072 119.808  1.00  0.00           H  
ATOM   1267  HB3 GLN    81      54.152  69.552 120.728  1.00  0.00           H  
ATOM   1268  HG2 GLN    81      51.539  70.033 120.523  1.00  0.00           H  
ATOM   1269  HG3 GLN    81      51.442  68.413 119.974  1.00  0.00           H  
ATOM   1270 HE21 GLN    81      50.918  67.003 123.038  1.00  0.00           H  
ATOM   1271 HE22 GLN    81      50.325  67.376 121.460  1.00  0.00           H  
ATOM   1272  N   ALA    82      52.948  68.400 116.803  1.00  0.00           N  
ATOM   1273  CA  ALA    82      52.003  67.979 115.734  1.00  0.00           C  
ATOM   1274  C   ALA    82      50.758  67.353 116.421  1.00  0.00           C  
ATOM   1275  O   ALA    82      50.838  66.769 117.501  1.00  0.00           O  
ATOM   1276  CB  ALA    82      52.715  66.973 114.827  1.00  0.00           C  
ATOM   1277  H   ALA    82      53.754  67.811 116.957  1.00  0.00           H  
ATOM   1278  HA  ALA    82      51.703  68.833 115.127  1.00  0.00           H  
ATOM   1279  HB1 ALA    82      53.129  66.131 115.381  1.00  0.00           H  
ATOM   1280  HB2 ALA    82      52.019  66.596 114.076  1.00  0.00           H  
ATOM   1281  HB3 ALA    82      53.442  67.534 114.241  1.00  0.00           H  
ATOM   1282  N   SER    83      49.610  67.353 115.767  1.00  0.00           N  
ATOM   1283  CA  SER    83      48.317  66.761 116.156  1.00  0.00           C  
ATOM   1284  C   SER    83      48.365  65.254 116.044  1.00  0.00           C  
ATOM   1285  O   SER    83      48.939  64.768 115.029  1.00  0.00           O  
ATOM   1286  CB  SER    83      47.170  67.283 115.311  1.00  0.00           C  
ATOM   1287  OG  SER    83      47.064  68.656 115.488  1.00  0.00           O  
ATOM   1288  H   SER    83      49.608  67.972 114.969  1.00  0.00           H  
ATOM   1289  HA  SER    83      48.090  67.003 117.194  1.00  0.00           H  
ATOM   1290  HB2 SER    83      47.404  67.086 114.265  1.00  0.00           H  
ATOM   1291  HB3 SER    83      46.188  66.834 115.458  1.00  0.00           H  
ATOM   1292  HG  SER    83      46.564  68.821 116.291  1.00  0.00           H  
ATOM   1293  N   THR    84      47.716  64.430 116.849  1.00  0.00           N  
ATOM   1294  CA  THR    84      47.681  62.931 116.751  1.00  0.00           C  
ATOM   1295  C   THR    84      46.297  62.307 116.489  1.00  0.00           C  
ATOM   1296  O   THR    84      46.141  61.097 116.330  1.00  0.00           O  
ATOM   1297  CB  THR    84      48.365  62.265 117.930  1.00  0.00           C  
ATOM   1298  CG2 THR    84      49.835  62.715 118.050  1.00  0.00           C  
ATOM   1299  OG1 THR    84      47.629  62.406 119.082  1.00  0.00           O  
ATOM   1300  H   THR    84      47.396  64.810 117.728  1.00  0.00           H  
ATOM   1301  HA  THR    84      48.268  62.660 115.872  1.00  0.00           H  
ATOM   1302  HB  THR    84      48.277  61.209 117.676  1.00  0.00           H  
ATOM   1303  HG1 THR    84      47.590  61.542 119.497  1.00  0.00           H  
ATOM   1304 HG21 THR    84      49.935  63.734 118.423  1.00  0.00           H  
ATOM   1305 HG22 THR    84      50.347  62.209 118.868  1.00  0.00           H  
ATOM   1306 HG23 THR    84      50.307  62.550 117.081  1.00  0.00           H  
ATOM   1307  N   GLU    85      45.252  63.073 116.543  1.00  0.00           N  
ATOM   1308  CA  GLU    85      43.994  62.941 115.885  1.00  0.00           C  
ATOM   1309  C   GLU    85      43.489  64.149 115.104  1.00  0.00           C  
ATOM   1310  O   GLU    85      43.360  65.243 115.703  1.00  0.00           O  
ATOM   1311  CB  GLU    85      42.941  62.301 116.876  1.00  0.00           C  
ATOM   1312  CG  GLU    85      41.526  62.218 116.406  1.00  0.00           C  
ATOM   1313  CD  GLU    85      41.136  61.097 115.438  1.00  0.00           C  
ATOM   1314  OE1 GLU    85      39.942  61.108 114.906  1.00  0.00           O  
ATOM   1315  OE2 GLU    85      42.003  60.221 115.042  1.00  0.00           O1-
ATOM   1316  H   GLU    85      45.480  63.983 116.917  1.00  0.00           H  
ATOM   1317  HA  GLU    85      44.107  62.189 115.104  1.00  0.00           H  
ATOM   1318  HB2 GLU    85      43.246  61.278 117.094  1.00  0.00           H  
ATOM   1319  HB3 GLU    85      43.079  62.852 117.807  1.00  0.00           H  
ATOM   1320  HG2 GLU    85      40.918  62.047 117.295  1.00  0.00           H  
ATOM   1321  HG3 GLU    85      41.176  63.197 116.080  1.00  0.00           H  
ATOM   1322  N   ALA    86      43.224  64.004 113.858  1.00  0.00           N  
ATOM   1323  CA  ALA    86      42.809  65.113 113.055  1.00  0.00           C  
ATOM   1324  C   ALA    86      41.459  65.772 113.439  1.00  0.00           C  
ATOM   1325  O   ALA    86      40.621  65.137 114.067  1.00  0.00           O  
ATOM   1326  CB  ALA    86      42.747  64.699 111.605  1.00  0.00           C  
ATOM   1327  H   ALA    86      43.294  63.108 113.398  1.00  0.00           H  
ATOM   1328  HA  ALA    86      43.555  65.901 113.160  1.00  0.00           H  
ATOM   1329  HB1 ALA    86      42.169  63.806 111.368  1.00  0.00           H  
ATOM   1330  HB2 ALA    86      42.444  65.485 110.914  1.00  0.00           H  
ATOM   1331  HB3 ALA    86      43.801  64.511 111.402  1.00  0.00           H  
ATOM   1332  N   SER    87      41.277  66.963 113.127  1.00  0.00           N  
ATOM   1333  CA  SER    87      40.170  67.839 113.432  1.00  0.00           C  
ATOM   1334  C   SER    87      39.954  68.180 114.857  1.00  0.00           C  
ATOM   1335  O   SER    87      38.807  68.452 115.310  1.00  0.00           O  
ATOM   1336  CB  SER    87      38.892  67.424 112.647  1.00  0.00           C  
ATOM   1337  OG  SER    87      39.092  67.521 111.284  1.00  0.00           O  
ATOM   1338  H   SER    87      41.997  67.418 112.585  1.00  0.00           H  
ATOM   1339  HA  SER    87      40.469  68.761 112.935  1.00  0.00           H  
ATOM   1340  HB2 SER    87      38.563  66.399 112.820  1.00  0.00           H  
ATOM   1341  HB3 SER    87      38.040  68.042 112.930  1.00  0.00           H  
ATOM   1342  HG  SER    87      39.068  68.413 110.928  1.00  0.00           H  
ATOM   1343  N   SER    88      41.023  68.257 115.682  1.00  0.00           N  
ATOM   1344  CA  SER    88      40.896  68.371 117.140  1.00  0.00           C  
ATOM   1345  C   SER    88      41.252  69.694 117.708  1.00  0.00           C  
ATOM   1346  O   SER    88      40.617  70.269 118.612  1.00  0.00           O  
ATOM   1347  CB  SER    88      41.678  67.222 117.762  1.00  0.00           C  
ATOM   1348  OG  SER    88      41.296  65.929 117.292  1.00  0.00           O  
ATOM   1349  H   SER    88      41.955  68.209 115.294  1.00  0.00           H  
ATOM   1350  HA  SER    88      39.882  68.158 117.476  1.00  0.00           H  
ATOM   1351  HB2 SER    88      42.719  67.367 117.471  1.00  0.00           H  
ATOM   1352  HB3 SER    88      41.508  67.349 118.831  1.00  0.00           H  
ATOM   1353  HG  SER    88      41.792  65.641 116.522  1.00  0.00           H  
ATOM   1354  N   ASP    89      42.403  70.342 117.241  1.00  0.00           N  
ATOM   1355  CA  ASP    89      42.997  71.511 117.881  1.00  0.00           C  
ATOM   1356  C   ASP    89      42.359  72.768 117.191  1.00  0.00           C  
ATOM   1357  O   ASP    89      41.963  72.659 116.014  1.00  0.00           O  
ATOM   1358  CB  ASP    89      44.540  71.504 117.750  1.00  0.00           C  
ATOM   1359  CG  ASP    89      45.157  70.201 118.189  1.00  0.00           C  
ATOM   1360  OD1 ASP    89      45.182  69.281 117.327  1.00  0.00           O  
ATOM   1361  OD2 ASP    89      45.587  70.007 119.344  1.00  0.00           O1-
ATOM   1362  H   ASP    89      42.903  69.874 116.499  1.00  0.00           H  
ATOM   1363  HA  ASP    89      42.863  71.423 118.959  1.00  0.00           H  
ATOM   1364  HB2 ASP    89      44.811  71.804 116.737  1.00  0.00           H  
ATOM   1365  HB3 ASP    89      45.097  72.258 118.306  1.00  0.00           H  
ATOM   1366  N   LYS    90      42.218  73.869 117.927  1.00  0.00           N  
ATOM   1367  CA  LYS    90      41.200  74.867 117.700  1.00  0.00           C  
ATOM   1368  C   LYS    90      41.452  76.210 118.395  1.00  0.00           C  
ATOM   1369  O   LYS    90      42.131  76.315 119.401  1.00  0.00           O  
ATOM   1370  CB  LYS    90      39.822  74.301 118.219  1.00  0.00           C  
ATOM   1371  CG  LYS    90      39.750  73.761 119.597  1.00  0.00           C  
ATOM   1372  CD  LYS    90      38.446  73.097 119.990  1.00  0.00           C  
ATOM   1373  CE  LYS    90      38.542  72.265 121.200  1.00  0.00           C  
ATOM   1374  NZ  LYS    90      37.279  71.415 121.436  1.00  0.00           N1+
ATOM   1375  H   LYS    90      42.629  73.920 118.848  1.00  0.00           H  
ATOM   1376  HA  LYS    90      41.258  75.155 116.650  1.00  0.00           H  
ATOM   1377  HB2 LYS    90      39.060  75.063 118.060  1.00  0.00           H  
ATOM   1378  HB3 LYS    90      39.596  73.473 117.546  1.00  0.00           H  
ATOM   1379  HG2 LYS    90      40.604  73.107 119.769  1.00  0.00           H  
ATOM   1380  HG3 LYS    90      39.989  74.557 120.303  1.00  0.00           H  
ATOM   1381  HD2 LYS    90      37.728  73.905 120.133  1.00  0.00           H  
ATOM   1382  HD3 LYS    90      37.999  72.582 119.140  1.00  0.00           H  
ATOM   1383  HE2 LYS    90      39.462  71.681 121.186  1.00  0.00           H  
ATOM   1384  HE3 LYS    90      38.559  72.943 122.053  1.00  0.00           H  
ATOM   1385  HZ1 LYS    90      37.387  70.944 122.322  1.00  0.00           H  
ATOM   1386  HZ2 LYS    90      36.452  71.985 121.547  1.00  0.00           H  
ATOM   1387  HZ3 LYS    90      37.149  70.803 120.643  1.00  0.00           H  
ATOM   1388  N   VAL    91      40.772  77.212 117.896  1.00  0.00           N  
ATOM   1389  CA  VAL    91      40.641  78.611 118.301  1.00  0.00           C  
ATOM   1390  C   VAL    91      39.309  79.261 117.958  1.00  0.00           C  
ATOM   1391  O   VAL    91      38.751  79.063 116.826  1.00  0.00           O  
ATOM   1392  CB  VAL    91      41.888  79.428 117.765  1.00  0.00           C  
ATOM   1393  CG1 VAL    91      41.913  79.438 116.262  1.00  0.00           C  
ATOM   1394  CG2 VAL    91      42.144  80.959 118.270  1.00  0.00           C  
ATOM   1395  H   VAL    91      40.234  76.984 117.072  1.00  0.00           H  
ATOM   1396  HA  VAL    91      40.538  78.635 119.386  1.00  0.00           H  
ATOM   1397  HB  VAL    91      42.725  78.860 118.174  1.00  0.00           H  
ATOM   1398 HG11 VAL    91      41.843  78.414 115.894  1.00  0.00           H  
ATOM   1399 HG12 VAL    91      41.112  80.063 115.867  1.00  0.00           H  
ATOM   1400 HG13 VAL    91      42.815  79.933 115.902  1.00  0.00           H  
ATOM   1401 HG21 VAL    91      42.486  81.260 119.261  1.00  0.00           H  
ATOM   1402 HG22 VAL    91      42.975  81.333 117.672  1.00  0.00           H  
ATOM   1403 HG23 VAL    91      41.240  81.544 118.096  1.00  0.00           H  
ATOM   1404  N   THR    92      38.767  80.163 118.839  1.00  0.00           N  
ATOM   1405  CA  THR    92      37.639  81.041 118.573  1.00  0.00           C  
ATOM   1406  C   THR    92      37.768  82.503 118.937  1.00  0.00           C  
ATOM   1407  O   THR    92      38.535  82.771 119.851  1.00  0.00           O  
ATOM   1408  CB  THR    92      36.271  80.437 119.108  1.00  0.00           C  
ATOM   1409  CG2 THR    92      36.257  80.366 120.625  1.00  0.00           C  
ATOM   1410  OG1 THR    92      35.161  81.156 118.664  1.00  0.00           O  
ATOM   1411  H   THR    92      39.219  80.264 119.736  1.00  0.00           H  
ATOM   1412  HA  THR    92      37.490  81.017 117.493  1.00  0.00           H  
ATOM   1413  HB  THR    92      36.206  79.388 118.819  1.00  0.00           H  
ATOM   1414  HG1 THR    92      35.000  81.027 117.727  1.00  0.00           H  
ATOM   1415 HG21 THR    92      36.836  79.530 121.018  1.00  0.00           H  
ATOM   1416 HG22 THR    92      36.697  81.303 120.967  1.00  0.00           H  
ATOM   1417 HG23 THR    92      35.236  80.243 120.985  1.00  0.00           H  
ATOM   1418  N   VAL    93      37.101  83.442 118.260  1.00  0.00           N  
ATOM   1419  CA  VAL    93      37.222  84.866 118.569  1.00  0.00           C  
ATOM   1420  C   VAL    93      35.800  85.518 118.793  1.00  0.00           C  
ATOM   1421  O   VAL    93      34.915  85.270 117.953  1.00  0.00           O  
ATOM   1422  CB  VAL    93      38.038  85.676 117.498  1.00  0.00           C  
ATOM   1423  CG1 VAL    93      37.536  85.540 116.019  1.00  0.00           C  
ATOM   1424  CG2 VAL    93      37.844  87.164 117.652  1.00  0.00           C  
ATOM   1425  H   VAL    93      36.479  83.137 117.525  1.00  0.00           H  
ATOM   1426  HA  VAL    93      37.771  84.904 119.510  1.00  0.00           H  
ATOM   1427  HB  VAL    93      39.091  85.412 117.591  1.00  0.00           H  
ATOM   1428 HG11 VAL    93      37.869  84.544 115.727  1.00  0.00           H  
ATOM   1429 HG12 VAL    93      36.466  85.737 115.948  1.00  0.00           H  
ATOM   1430 HG13 VAL    93      38.051  86.148 115.275  1.00  0.00           H  
ATOM   1431 HG21 VAL    93      38.084  87.450 118.676  1.00  0.00           H  
ATOM   1432 HG22 VAL    93      38.559  87.649 116.988  1.00  0.00           H  
ATOM   1433 HG23 VAL    93      36.808  87.397 117.404  1.00  0.00           H  
ATOM   1434  N   ASN    94      35.590  86.379 119.791  1.00  0.00           N  
ATOM   1435  CA  ASN    94      34.352  87.167 120.007  1.00  0.00           C  
ATOM   1436  C   ASN    94      34.420  88.669 119.802  1.00  0.00           C  
ATOM   1437  O   ASN    94      35.467  89.271 120.058  1.00  0.00           O  
ATOM   1438  CB  ASN    94      33.882  86.961 121.482  1.00  0.00           C  
ATOM   1439  CG  ASN    94      33.222  85.597 121.467  1.00  0.00           C  
ATOM   1440  ND2 ASN    94      33.917  84.536 121.922  1.00  0.00           N  
ATOM   1441  OD1 ASN    94      32.020  85.504 121.157  1.00  0.00           O  
ATOM   1442  H   ASN    94      36.389  86.611 120.363  1.00  0.00           H  
ATOM   1443  HA  ASN    94      33.601  86.845 119.285  1.00  0.00           H  
ATOM   1444  HB2 ASN    94      34.691  86.996 122.212  1.00  0.00           H  
ATOM   1445  HB3 ASN    94      33.049  87.603 121.768  1.00  0.00           H  
ATOM   1446 HD21 ASN    94      33.466  83.648 121.755  1.00  0.00           H  
ATOM   1447 HD22 ASN    94      34.851  84.625 122.297  1.00  0.00           H  
ATOM   1448  N   TYR    95      33.334  89.263 119.391  1.00  0.00           N  
ATOM   1449  CA  TYR    95      33.230  90.710 118.795  1.00  0.00           C  
ATOM   1450  C   TYR    95      32.311  91.499 119.681  1.00  0.00           C  
ATOM   1451  O   TYR    95      31.309  90.941 120.152  1.00  0.00           O  
ATOM   1452  CB  TYR    95      32.797  90.629 117.319  1.00  0.00           C  
ATOM   1453  CG  TYR    95      33.861  89.949 116.414  1.00  0.00           C  
ATOM   1454  CD1 TYR    95      35.017  90.545 115.980  1.00  0.00           C  
ATOM   1455  CD2 TYR    95      33.593  88.580 115.979  1.00  0.00           C  
ATOM   1456  CE1 TYR    95      35.993  89.929 115.158  1.00  0.00           C  
ATOM   1457  CE2 TYR    95      34.484  87.968 115.048  1.00  0.00           C  
ATOM   1458  CZ  TYR    95      35.709  88.610 114.630  1.00  0.00           C  
ATOM   1459  OH  TYR    95      36.380  88.004 113.651  1.00  0.00           O  
ATOM   1460  H   TYR    95      32.477  88.732 119.339  1.00  0.00           H  
ATOM   1461  HA  TYR    95      34.199  91.208 118.799  1.00  0.00           H  
ATOM   1462  HB2 TYR    95      31.786  90.231 117.233  1.00  0.00           H  
ATOM   1463  HB3 TYR    95      32.710  91.631 116.900  1.00  0.00           H  
ATOM   1464  HD1 TYR    95      35.264  91.503 116.414  1.00  0.00           H  
ATOM   1465  HD2 TYR    95      32.655  88.074 116.156  1.00  0.00           H  
ATOM   1466  HE1 TYR    95      36.957  90.365 114.945  1.00  0.00           H  
ATOM   1467  HE2 TYR    95      34.231  86.971 114.720  1.00  0.00           H  
ATOM   1468  HH  TYR    95      36.953  88.703 113.326  1.00  0.00           H  
ATOM   1469  N   TYR    96      32.770  92.697 119.964  1.00  0.00           N  
ATOM   1470  CA  TYR    96      32.174  93.615 120.925  1.00  0.00           C  
ATOM   1471  C   TYR    96      32.304  95.065 120.405  1.00  0.00           C  
ATOM   1472  O   TYR    96      33.024  95.318 119.513  1.00  0.00           O  
ATOM   1473  CB  TYR    96      32.918  93.542 122.225  1.00  0.00           C  
ATOM   1474  CG  TYR    96      32.847  92.264 122.879  1.00  0.00           C  
ATOM   1475  CD1 TYR    96      31.890  92.097 123.960  1.00  0.00           C  
ATOM   1476  CD2 TYR    96      33.738  91.234 122.604  1.00  0.00           C  
ATOM   1477  CE1 TYR    96      31.915  90.960 124.756  1.00  0.00           C  
ATOM   1478  CE2 TYR    96      33.645  90.062 123.386  1.00  0.00           C  
ATOM   1479  CZ  TYR    96      32.719  89.851 124.391  1.00  0.00           C  
ATOM   1480  OH  TYR    96      32.699  88.751 125.098  1.00  0.00           O  
ATOM   1481  H   TYR    96      33.501  92.991 119.333  1.00  0.00           H  
ATOM   1482  HA  TYR    96      31.119  93.386 121.073  1.00  0.00           H  
ATOM   1483  HB2 TYR    96      33.954  93.716 121.934  1.00  0.00           H  
ATOM   1484  HB3 TYR    96      32.700  94.362 122.910  1.00  0.00           H  
ATOM   1485  HD1 TYR    96      31.346  93.016 124.120  1.00  0.00           H  
ATOM   1486  HD2 TYR    96      34.476  91.299 121.819  1.00  0.00           H  
ATOM   1487  HE1 TYR    96      31.222  90.715 125.548  1.00  0.00           H  
ATOM   1488  HE2 TYR    96      34.376  89.320 123.101  1.00  0.00           H  
ATOM   1489  HH  TYR    96      32.056  88.871 125.800  1.00  0.00           H  
ATOM   1490  N   ASP    97      31.602  95.951 121.143  1.00  0.00           N  
ATOM   1491  CA  ASP    97      31.734  97.407 121.080  1.00  0.00           C  
ATOM   1492  C   ASP    97      33.056  97.906 121.665  1.00  0.00           C  
ATOM   1493  O   ASP    97      33.766  97.079 122.302  1.00  0.00           O  
ATOM   1494  CB  ASP    97      30.530  98.010 121.771  1.00  0.00           C  
ATOM   1495  CG  ASP    97      30.565  99.499 122.050  1.00  0.00           C  
ATOM   1496  OD1 ASP    97      30.820 100.206 121.077  1.00  0.00           O  
ATOM   1497  OD2 ASP    97      30.464 100.048 123.178  1.00  0.00           O1-
ATOM   1498  H   ASP    97      31.096  95.660 121.967  1.00  0.00           H  
ATOM   1499  HA  ASP    97      31.777  97.692 120.029  1.00  0.00           H  
ATOM   1500  HB2 ASP    97      29.697  97.822 121.094  1.00  0.00           H  
ATOM   1501  HB3 ASP    97      30.269  97.577 122.737  1.00  0.00           H  
ATOM   1502  N   GLU    98      33.449  99.124 121.509  1.00  0.00           N  
ATOM   1503  CA  GLU    98      34.556  99.659 122.324  1.00  0.00           C  
ATOM   1504  C   GLU    98      34.392  99.698 123.811  1.00  0.00           C  
ATOM   1505  O   GLU    98      35.377  99.472 124.598  1.00  0.00           O  
ATOM   1506  CB  GLU    98      35.020 100.916 121.653  1.00  0.00           C  
ATOM   1507  CG  GLU    98      34.091 102.105 121.822  1.00  0.00           C  
ATOM   1508  CD  GLU    98      34.239 103.118 120.647  1.00  0.00           C  
ATOM   1509  OE1 GLU    98      33.226 103.529 120.073  1.00  0.00           O  
ATOM   1510  OE2 GLU    98      35.410 103.484 120.375  1.00  0.00           O1-
ATOM   1511  H   GLU    98      32.809  99.806 121.129  1.00  0.00           H  
ATOM   1512  HA  GLU    98      35.371  98.942 122.228  1.00  0.00           H  
ATOM   1513  HB2 GLU    98      36.012 101.158 122.035  1.00  0.00           H  
ATOM   1514  HB3 GLU    98      35.101 100.701 120.588  1.00  0.00           H  
ATOM   1515  HG2 GLU    98      33.042 101.808 121.804  1.00  0.00           H  
ATOM   1516  HG3 GLU    98      34.219 102.508 122.827  1.00  0.00           H  
ATOM   1517  N   GLU    99      33.131 100.061 124.289  1.00  0.00           N  
ATOM   1518  CA  GLU    99      32.828 100.225 125.698  1.00  0.00           C  
ATOM   1519  C   GLU    99      31.878  99.096 126.347  1.00  0.00           C  
ATOM   1520  O   GLU    99      32.061  98.659 127.501  1.00  0.00           O  
ATOM   1521  CB  GLU    99      32.361 101.635 126.020  1.00  0.00           C  
ATOM   1522  CG  GLU    99      32.268 101.930 127.525  1.00  0.00           C  
ATOM   1523  CD  GLU    99      33.557 101.603 128.290  1.00  0.00           C  
ATOM   1524  OE1 GLU    99      34.713 101.640 127.714  1.00  0.00           O  
ATOM   1525  OE2 GLU    99      33.530 101.168 129.469  1.00  0.00           O1-
ATOM   1526  H   GLU    99      32.352 100.259 123.678  1.00  0.00           H  
ATOM   1527  HA  GLU    99      33.728 100.001 126.270  1.00  0.00           H  
ATOM   1528  HB2 GLU    99      33.110 102.293 125.579  1.00  0.00           H  
ATOM   1529  HB3 GLU    99      31.401 101.847 125.549  1.00  0.00           H  
ATOM   1530  HG2 GLU    99      32.102 103.001 127.646  1.00  0.00           H  
ATOM   1531  HG3 GLU    99      31.370 101.485 127.954  1.00  0.00           H  
ATOM   1532  N   GLY   100      30.932  98.544 125.490  1.00  0.00           N  
ATOM   1533  CA  GLY   100      29.979  97.576 125.815  1.00  0.00           C  
ATOM   1534  C   GLY   100      30.549  96.175 126.325  1.00  0.00           C  
ATOM   1535  O   GLY   100      31.736  95.834 126.310  1.00  0.00           O  
ATOM   1536  H   GLY   100      30.989  98.884 124.540  1.00  0.00           H  
ATOM   1537  HA2 GLY   100      29.424  98.032 126.636  1.00  0.00           H  
ATOM   1538  HA3 GLY   100      29.380  97.436 124.915  1.00  0.00           H  
ATOM   1539  N   SER   101      29.648  95.336 126.872  1.00  0.00           N  
ATOM   1540  CA  SER   101      29.985  94.074 127.499  1.00  0.00           C  
ATOM   1541  C   SER   101      29.347  92.826 126.942  1.00  0.00           C  
ATOM   1542  O   SER   101      29.910  91.690 127.213  1.00  0.00           O  
ATOM   1543  CB  SER   101      29.594  94.090 128.980  1.00  0.00           C  
ATOM   1544  OG  SER   101      30.406  94.967 129.722  1.00  0.00           O  
ATOM   1545  H   SER   101      28.683  95.634 126.900  1.00  0.00           H  
ATOM   1546  HA  SER   101      31.014  93.771 127.306  1.00  0.00           H  
ATOM   1547  HB2 SER   101      28.541  94.328 129.130  1.00  0.00           H  
ATOM   1548  HB3 SER   101      29.833  93.073 129.293  1.00  0.00           H  
ATOM   1549  HG  SER   101      30.189  94.786 130.640  1.00  0.00           H  
ATOM   1550  N   ILE   102      28.295  92.999 126.107  1.00  0.00           N  
ATOM   1551  CA  ILE   102      27.625  91.843 125.521  1.00  0.00           C  
ATOM   1552  C   ILE   102      28.219  91.546 124.102  1.00  0.00           C  
ATOM   1553  O   ILE   102      28.341  92.531 123.304  1.00  0.00           O  
ATOM   1554  CB  ILE   102      26.135  92.247 125.357  1.00  0.00           C  
ATOM   1555  CG1 ILE   102      25.334  91.965 126.628  1.00  0.00           C  
ATOM   1556  CG2 ILE   102      25.339  91.422 124.285  1.00  0.00           C  
ATOM   1557  CD1 ILE   102      25.544  92.871 127.818  1.00  0.00           C  
ATOM   1558  H   ILE   102      27.959  93.934 125.931  1.00  0.00           H  
ATOM   1559  HA  ILE   102      27.790  90.946 126.118  1.00  0.00           H  
ATOM   1560  HB  ILE   102      26.114  93.330 125.236  1.00  0.00           H  
ATOM   1561 HG12 ILE   102      24.289  92.158 126.384  1.00  0.00           H  
ATOM   1562 HG13 ILE   102      25.515  90.977 127.051  1.00  0.00           H  
ATOM   1563 HG21 ILE   102      24.307  91.769 124.256  1.00  0.00           H  
ATOM   1564 HG22 ILE   102      25.813  91.446 123.304  1.00  0.00           H  
ATOM   1565 HG23 ILE   102      25.317  90.373 124.582  1.00  0.00           H  
ATOM   1566 HD11 ILE   102      24.873  92.722 128.665  1.00  0.00           H  
ATOM   1567 HD12 ILE   102      26.563  92.729 128.175  1.00  0.00           H  
ATOM   1568 HD13 ILE   102      25.511  93.865 127.372  1.00  0.00           H  
ATOM   1569  N   PRO   103      28.583  90.275 123.769  1.00  0.00           N  
ATOM   1570  CA  PRO   103      29.199  89.967 122.495  1.00  0.00           C  
ATOM   1571  C   PRO   103      28.187  90.054 121.375  1.00  0.00           C  
ATOM   1572  O   PRO   103      27.135  89.400 121.333  1.00  0.00           O  
ATOM   1573  CB  PRO   103      29.785  88.556 122.642  1.00  0.00           C  
ATOM   1574  CG  PRO   103      28.913  87.870 123.613  1.00  0.00           C  
ATOM   1575  CD  PRO   103      28.552  89.083 124.575  1.00  0.00           C  
ATOM   1576  HA  PRO   103      30.060  90.617 122.335  1.00  0.00           H  
ATOM   1577  HB2 PRO   103      29.866  88.043 121.684  1.00  0.00           H  
ATOM   1578  HB3 PRO   103      30.781  88.565 123.084  1.00  0.00           H  
ATOM   1579  HG2 PRO   103      28.008  87.514 123.121  1.00  0.00           H  
ATOM   1580  HG3 PRO   103      29.440  87.149 124.238  1.00  0.00           H  
ATOM   1581  HD2 PRO   103      27.544  88.827 124.902  1.00  0.00           H  
ATOM   1582  HD3 PRO   103      29.327  89.232 125.327  1.00  0.00           H  
ATOM   1583  N   ILE   104      28.539  90.833 120.374  1.00  0.00           N  
ATOM   1584  CA  ILE   104      27.798  91.063 119.118  1.00  0.00           C  
ATOM   1585  C   ILE   104      27.906  89.844 118.220  1.00  0.00           C  
ATOM   1586  O   ILE   104      26.901  89.426 117.634  1.00  0.00           O  
ATOM   1587  CB  ILE   104      28.368  92.345 118.429  1.00  0.00           C  
ATOM   1588  CG1 ILE   104      27.923  93.550 119.238  1.00  0.00           C  
ATOM   1589  CG2 ILE   104      27.736  92.504 117.047  1.00  0.00           C  
ATOM   1590  CD1 ILE   104      28.664  94.900 118.960  1.00  0.00           C  
ATOM   1591  H   ILE   104      29.433  91.294 120.470  1.00  0.00           H  
ATOM   1592  HA  ILE   104      26.741  91.278 119.277  1.00  0.00           H  
ATOM   1593  HB  ILE   104      29.437  92.188 118.287  1.00  0.00           H  
ATOM   1594 HG12 ILE   104      26.836  93.621 119.194  1.00  0.00           H  
ATOM   1595 HG13 ILE   104      28.117  93.280 120.277  1.00  0.00           H  
ATOM   1596 HG21 ILE   104      26.647  92.531 117.090  1.00  0.00           H  
ATOM   1597 HG22 ILE   104      28.073  93.412 116.548  1.00  0.00           H  
ATOM   1598 HG23 ILE   104      28.041  91.682 116.399  1.00  0.00           H  
ATOM   1599 HD11 ILE   104      29.750  94.847 119.043  1.00  0.00           H  
ATOM   1600 HD12 ILE   104      28.309  95.265 117.996  1.00  0.00           H  
ATOM   1601 HD13 ILE   104      28.429  95.613 119.750  1.00  0.00           H  
ATOM   1602  N   ASP   105      29.075  89.252 118.060  1.00  0.00           N  
ATOM   1603  CA  ASP   105      29.288  87.993 117.172  1.00  0.00           C  
ATOM   1604  C   ASP   105      30.535  87.160 117.454  1.00  0.00           C  
ATOM   1605  O   ASP   105      31.311  87.486 118.376  1.00  0.00           O  
ATOM   1606  CB  ASP   105      29.173  88.410 115.683  1.00  0.00           C  
ATOM   1607  CG  ASP   105      28.177  87.375 115.014  1.00  0.00           C  
ATOM   1608  OD1 ASP   105      27.281  87.798 114.275  1.00  0.00           O  
ATOM   1609  OD2 ASP   105      28.434  86.143 115.187  1.00  0.00           O1-
ATOM   1610  H   ASP   105      29.871  89.541 118.609  1.00  0.00           H  
ATOM   1611  HA  ASP   105      28.385  87.405 117.334  1.00  0.00           H  
ATOM   1612  HB2 ASP   105      28.675  89.380 115.694  1.00  0.00           H  
ATOM   1613  HB3 ASP   105      30.112  88.429 115.130  1.00  0.00           H  
ATOM   1614  N   GLN   106      30.712  86.081 116.705  1.00  0.00           N  
ATOM   1615  CA  GLN   106      31.819  85.133 116.853  1.00  0.00           C  
ATOM   1616  C   GLN   106      32.329  84.488 115.550  1.00  0.00           C  
ATOM   1617  O   GLN   106      31.571  84.207 114.660  1.00  0.00           O  
ATOM   1618  CB  GLN   106      31.387  84.100 117.913  1.00  0.00           C  
ATOM   1619  CG  GLN   106      32.534  83.308 118.454  1.00  0.00           C  
ATOM   1620  CD  GLN   106      32.076  82.193 119.452  1.00  0.00           C  
ATOM   1621  NE2 GLN   106      32.904  81.597 120.199  1.00  0.00           N  
ATOM   1622  OE1 GLN   106      30.898  81.833 119.445  1.00  0.00           O  
ATOM   1623  H   GLN   106      29.952  85.910 116.063  1.00  0.00           H  
ATOM   1624  HA  GLN   106      32.735  85.635 117.164  1.00  0.00           H  
ATOM   1625  HB2 GLN   106      30.932  84.539 118.801  1.00  0.00           H  
ATOM   1626  HB3 GLN   106      30.603  83.423 117.573  1.00  0.00           H  
ATOM   1627  HG2 GLN   106      33.124  82.793 117.696  1.00  0.00           H  
ATOM   1628  HG3 GLN   106      33.168  84.034 118.963  1.00  0.00           H  
ATOM   1629 HE21 GLN   106      32.489  80.868 120.762  1.00  0.00           H  
ATOM   1630 HE22 GLN   106      33.859  81.637 119.873  1.00  0.00           H  
ATOM   1631  N   ALA   107      33.653  84.217 115.406  1.00  0.00           N  
ATOM   1632  CA  ALA   107      34.222  83.344 114.357  1.00  0.00           C  
ATOM   1633  C   ALA   107      35.323  82.424 114.933  1.00  0.00           C  
ATOM   1634  O   ALA   107      35.640  82.449 116.162  1.00  0.00           O  
ATOM   1635  CB  ALA   107      34.904  84.257 113.265  1.00  0.00           C  
ATOM   1636  H   ALA   107      34.250  84.494 116.172  1.00  0.00           H  
ATOM   1637  HA  ALA   107      33.384  82.773 113.960  1.00  0.00           H  
ATOM   1638  HB1 ALA   107      35.317  83.604 112.496  1.00  0.00           H  
ATOM   1639  HB2 ALA   107      34.137  84.857 112.776  1.00  0.00           H  
ATOM   1640  HB3 ALA   107      35.656  84.915 113.702  1.00  0.00           H  
ATOM   1641  N   GLY   108      35.955  81.593 114.093  1.00  0.00           N  
ATOM   1642  CA  GLY   108      37.058  80.768 114.493  1.00  0.00           C  
ATOM   1643  C   GLY   108      37.464  79.682 113.463  1.00  0.00           C  
ATOM   1644  O   GLY   108      37.002  79.726 112.381  1.00  0.00           O  
ATOM   1645  H   GLY   108      35.628  81.629 113.138  1.00  0.00           H  
ATOM   1646  HA2 GLY   108      37.798  81.544 114.689  1.00  0.00           H  
ATOM   1647  HA3 GLY   108      36.931  80.257 115.448  1.00  0.00           H  
ATOM   1648  N   LEU   109      38.388  78.742 113.822  1.00  0.00           N  
ATOM   1649  CA  LEU   109      39.173  77.897 112.963  1.00  0.00           C  
ATOM   1650  C   LEU   109      39.537  76.569 113.688  1.00  0.00           C  
ATOM   1651  O   LEU   109      39.807  76.566 114.881  1.00  0.00           O  
ATOM   1652  CB  LEU   109      40.448  78.685 112.597  1.00  0.00           C  
ATOM   1653  CG  LEU   109      41.494  77.980 111.690  1.00  0.00           C  
ATOM   1654  CD1 LEU   109      41.006  77.598 110.249  1.00  0.00           C  
ATOM   1655  CD2 LEU   109      42.698  78.955 111.440  1.00  0.00           C  
ATOM   1656  H   LEU   109      38.652  78.739 114.797  1.00  0.00           H  
ATOM   1657  HA  LEU   109      38.592  77.681 112.066  1.00  0.00           H  
ATOM   1658  HB2 LEU   109      40.023  79.570 112.123  1.00  0.00           H  
ATOM   1659  HB3 LEU   109      40.904  78.934 113.555  1.00  0.00           H  
ATOM   1660  HG  LEU   109      41.921  77.081 112.132  1.00  0.00           H  
ATOM   1661 HD11 LEU   109      40.253  76.834 110.444  1.00  0.00           H  
ATOM   1662 HD12 LEU   109      40.619  78.484 109.746  1.00  0.00           H  
ATOM   1663 HD13 LEU   109      41.749  77.083 109.640  1.00  0.00           H  
ATOM   1664 HD21 LEU   109      43.171  79.336 112.345  1.00  0.00           H  
ATOM   1665 HD22 LEU   109      43.495  78.535 110.825  1.00  0.00           H  
ATOM   1666 HD23 LEU   109      42.300  79.793 110.868  1.00  0.00           H  
ATOM   1667  N   PHE   110      39.554  75.451 112.943  1.00  0.00           N  
ATOM   1668  CA  PHE   110      40.005  74.033 113.293  1.00  0.00           C  
ATOM   1669  C   PHE   110      41.288  73.783 112.508  1.00  0.00           C  
ATOM   1670  O   PHE   110      41.310  74.064 111.299  1.00  0.00           O  
ATOM   1671  CB  PHE   110      38.882  73.086 112.947  1.00  0.00           C  
ATOM   1672  CG  PHE   110      37.642  73.237 113.767  1.00  0.00           C  
ATOM   1673  CD1 PHE   110      36.477  73.951 113.304  1.00  0.00           C  
ATOM   1674  CD2 PHE   110      37.778  73.027 115.179  1.00  0.00           C  
ATOM   1675  CE1 PHE   110      35.348  73.951 114.106  1.00  0.00           C  
ATOM   1676  CE2 PHE   110      36.707  73.342 116.048  1.00  0.00           C  
ATOM   1677  CZ  PHE   110      35.467  73.569 115.422  1.00  0.00           C  
ATOM   1678  H   PHE   110      39.365  75.632 111.967  1.00  0.00           H  
ATOM   1679  HA  PHE   110      40.217  73.978 114.361  1.00  0.00           H  
ATOM   1680  HB2 PHE   110      38.668  73.083 111.878  1.00  0.00           H  
ATOM   1681  HB3 PHE   110      39.232  72.059 113.061  1.00  0.00           H  
ATOM   1682  HD1 PHE   110      36.300  74.361 112.320  1.00  0.00           H  
ATOM   1683  HD2 PHE   110      38.627  72.434 115.485  1.00  0.00           H  
ATOM   1684  HE1 PHE   110      34.353  74.152 113.738  1.00  0.00           H  
ATOM   1685  HE2 PHE   110      36.830  73.133 117.100  1.00  0.00           H  
ATOM   1686  HZ  PHE   110      34.596  73.615 116.058  1.00  0.00           H  
ATOM   1687  N   LEU   111      42.318  73.350 113.229  1.00  0.00           N  
ATOM   1688  CA  LEU   111      43.638  72.985 112.789  1.00  0.00           C  
ATOM   1689  C   LEU   111      43.715  71.482 112.963  1.00  0.00           C  
ATOM   1690  O   LEU   111      43.359  70.867 113.995  1.00  0.00           O  
ATOM   1691  CB  LEU   111      44.721  73.748 113.694  1.00  0.00           C  
ATOM   1692  CG  LEU   111      44.669  75.304 113.578  1.00  0.00           C  
ATOM   1693  CD1 LEU   111      45.793  75.970 114.310  1.00  0.00           C  
ATOM   1694  CD2 LEU   111      44.870  75.705 112.068  1.00  0.00           C  
ATOM   1695  H   LEU   111      42.095  73.069 114.173  1.00  0.00           H  
ATOM   1696  HA  LEU   111      43.859  73.121 111.731  1.00  0.00           H  
ATOM   1697  HB2 LEU   111      44.553  73.458 114.732  1.00  0.00           H  
ATOM   1698  HB3 LEU   111      45.687  73.354 113.378  1.00  0.00           H  
ATOM   1699  HG  LEU   111      43.719  75.730 113.902  1.00  0.00           H  
ATOM   1700 HD11 LEU   111      45.756  75.700 115.365  1.00  0.00           H  
ATOM   1701 HD12 LEU   111      46.747  75.511 114.051  1.00  0.00           H  
ATOM   1702 HD13 LEU   111      45.757  77.058 114.248  1.00  0.00           H  
ATOM   1703 HD21 LEU   111      45.029  76.772 111.914  1.00  0.00           H  
ATOM   1704 HD22 LEU   111      45.731  75.179 111.655  1.00  0.00           H  
ATOM   1705 HD23 LEU   111      43.997  75.324 111.536  1.00  0.00           H  
ATOM   1706  N   THR   112      44.415  70.926 111.940  1.00  0.00           N  
ATOM   1707  CA  THR   112      45.284  69.775 112.015  1.00  0.00           C  
ATOM   1708  C   THR   112      46.739  70.081 111.714  1.00  0.00           C  
ATOM   1709  O   THR   112      47.095  70.493 110.667  1.00  0.00           O  
ATOM   1710  CB  THR   112      44.673  68.651 111.178  1.00  0.00           C  
ATOM   1711  CG2 THR   112      45.465  67.369 111.401  1.00  0.00           C  
ATOM   1712  OG1 THR   112      43.472  68.211 111.710  1.00  0.00           O  
ATOM   1713  H   THR   112      44.574  71.577 111.185  1.00  0.00           H  
ATOM   1714  HA  THR   112      45.254  69.365 113.025  1.00  0.00           H  
ATOM   1715  HB  THR   112      44.740  68.930 110.126  1.00  0.00           H  
ATOM   1716  HG1 THR   112      42.897  68.954 111.512  1.00  0.00           H  
ATOM   1717 HG21 THR   112      46.418  67.627 110.940  1.00  0.00           H  
ATOM   1718 HG22 THR   112      45.541  67.100 112.454  1.00  0.00           H  
ATOM   1719 HG23 THR   112      45.019  66.538 110.854  1.00  0.00           H  
ATOM   1720  N   ALA   113      47.620  69.774 112.658  1.00  0.00           N  
ATOM   1721  CA  ALA   113      49.017  70.323 112.684  1.00  0.00           C  
ATOM   1722  C   ALA   113      50.097  69.218 112.347  1.00  0.00           C  
ATOM   1723  O   ALA   113      50.245  68.254 113.144  1.00  0.00           O  
ATOM   1724  CB  ALA   113      49.212  70.998 113.991  1.00  0.00           C  
ATOM   1725  H   ALA   113      47.298  69.297 113.488  1.00  0.00           H  
ATOM   1726  HA  ALA   113      49.200  71.014 111.861  1.00  0.00           H  
ATOM   1727  HB1 ALA   113      50.086  71.607 114.219  1.00  0.00           H  
ATOM   1728  HB2 ALA   113      48.335  71.634 114.111  1.00  0.00           H  
ATOM   1729  HB3 ALA   113      49.168  70.157 114.683  1.00  0.00           H  
ATOM   1730  N   ILE   114      50.959  69.416 111.407  1.00  0.00           N  
ATOM   1731  CA  ILE   114      52.000  68.403 110.989  1.00  0.00           C  
ATOM   1732  C   ILE   114      53.446  68.816 110.949  1.00  0.00           C  
ATOM   1733  O   ILE   114      53.660  69.980 110.731  1.00  0.00           O  
ATOM   1734  CB  ILE   114      51.583  67.669 109.679  1.00  0.00           C  
ATOM   1735  CG1 ILE   114      51.727  68.641 108.428  1.00  0.00           C  
ATOM   1736  CG2 ILE   114      50.245  66.999 109.874  1.00  0.00           C  
ATOM   1737  CD1 ILE   114      51.774  68.005 107.044  1.00  0.00           C  
ATOM   1738  H   ILE   114      50.977  70.314 110.946  1.00  0.00           H  
ATOM   1739  HA  ILE   114      52.074  67.659 111.782  1.00  0.00           H  
ATOM   1740  HB  ILE   114      52.148  66.767 109.442  1.00  0.00           H  
ATOM   1741 HG12 ILE   114      50.836  69.266 108.492  1.00  0.00           H  
ATOM   1742 HG13 ILE   114      52.668  69.170 108.580  1.00  0.00           H  
ATOM   1743 HG21 ILE   114      49.992  66.215 109.160  1.00  0.00           H  
ATOM   1744 HG22 ILE   114      50.299  66.538 110.860  1.00  0.00           H  
ATOM   1745 HG23 ILE   114      49.497  67.790 109.921  1.00  0.00           H  
ATOM   1746 HD11 ILE   114      52.741  67.624 106.716  1.00  0.00           H  
ATOM   1747 HD12 ILE   114      51.107  67.146 106.962  1.00  0.00           H  
ATOM   1748 HD13 ILE   114      51.338  68.765 106.395  1.00  0.00           H  
ATOM   1749  N   GLU   115      54.394  67.897 110.752  1.00  0.00           N  
ATOM   1750  CA  GLU   115      55.818  68.061 110.306  1.00  0.00           C  
ATOM   1751  C   GLU   115      56.045  67.537 108.955  1.00  0.00           C  
ATOM   1752  O   GLU   115      55.571  66.439 108.601  1.00  0.00           O  
ATOM   1753  CB  GLU   115      56.755  67.553 111.439  1.00  0.00           C  
ATOM   1754  CG  GLU   115      58.158  68.163 111.326  1.00  0.00           C  
ATOM   1755  CD  GLU   115      59.277  67.567 112.080  1.00  0.00           C  
ATOM   1756  OE1 GLU   115      59.974  66.656 111.578  1.00  0.00           O  
ATOM   1757  OE2 GLU   115      59.419  67.959 113.218  1.00  0.00           O1-
ATOM   1758  H   GLU   115      54.098  66.939 110.870  1.00  0.00           H  
ATOM   1759  HA  GLU   115      56.019  69.129 110.226  1.00  0.00           H  
ATOM   1760  HB2 GLU   115      56.419  67.795 112.447  1.00  0.00           H  
ATOM   1761  HB3 GLU   115      56.932  66.481 111.529  1.00  0.00           H  
ATOM   1762  HG2 GLU   115      58.477  68.056 110.289  1.00  0.00           H  
ATOM   1763  HG3 GLU   115      58.236  69.223 111.567  1.00  0.00           H  
ATOM   1764  N   ILE   116      56.726  68.262 108.059  1.00  0.00           N  
ATOM   1765  CA  ILE   116      57.205  67.851 106.690  1.00  0.00           C  
ATOM   1766  C   ILE   116      58.516  68.483 106.330  1.00  0.00           C  
ATOM   1767  O   ILE   116      58.797  69.714 106.446  1.00  0.00           O  
ATOM   1768  CB  ILE   116      56.110  68.201 105.635  1.00  0.00           C  
ATOM   1769  CG1 ILE   116      56.490  67.717 104.254  1.00  0.00           C  
ATOM   1770  CG2 ILE   116      55.706  69.696 105.797  1.00  0.00           C  
ATOM   1771  CD1 ILE   116      55.371  67.726 103.192  1.00  0.00           C  
ATOM   1772  H   ILE   116      56.955  69.209 108.324  1.00  0.00           H  
ATOM   1773  HA  ILE   116      57.372  66.774 106.697  1.00  0.00           H  
ATOM   1774  HB  ILE   116      55.250  67.588 105.904  1.00  0.00           H  
ATOM   1775 HG12 ILE   116      57.339  68.242 103.816  1.00  0.00           H  
ATOM   1776 HG13 ILE   116      56.848  66.693 104.361  1.00  0.00           H  
ATOM   1777 HG21 ILE   116      55.453  70.091 104.813  1.00  0.00           H  
ATOM   1778 HG22 ILE   116      54.824  69.839 106.420  1.00  0.00           H  
ATOM   1779 HG23 ILE   116      56.570  70.196 106.236  1.00  0.00           H  
ATOM   1780 HD11 ILE   116      55.780  67.501 102.208  1.00  0.00           H  
ATOM   1781 HD12 ILE   116      54.737  66.873 103.435  1.00  0.00           H  
ATOM   1782 HD13 ILE   116      54.917  68.704 103.032  1.00  0.00           H  
ATOM   1783  N   SER   117      59.456  67.620 105.841  1.00  0.00           N  
ATOM   1784  CA  SER   117      60.820  67.954 105.379  1.00  0.00           C  
ATOM   1785  C   SER   117      61.345  67.008 104.266  1.00  0.00           C  
ATOM   1786  O   SER   117      61.238  65.807 104.322  1.00  0.00           O  
ATOM   1787  CB  SER   117      61.878  67.899 106.588  1.00  0.00           C  
ATOM   1788  OG  SER   117      62.958  68.572 106.141  1.00  0.00           O  
ATOM   1789  H   SER   117      59.215  66.639 105.859  1.00  0.00           H  
ATOM   1790  HA  SER   117      60.784  69.012 105.122  1.00  0.00           H  
ATOM   1791  HB2 SER   117      61.440  68.325 107.491  1.00  0.00           H  
ATOM   1792  HB3 SER   117      62.079  66.842 106.765  1.00  0.00           H  
ATOM   1793  HG  SER   117      63.599  67.858 106.102  1.00  0.00           H  
ATOM   1794  N   LEU   118      62.059  67.588 103.342  1.00  0.00           N  
ATOM   1795  CA  LEU   118      62.644  67.074 102.115  1.00  0.00           C  
ATOM   1796  C   LEU   118      64.204  67.146 102.450  1.00  0.00           C  
ATOM   1797  O   LEU   118      64.855  68.214 102.381  1.00  0.00           O  
ATOM   1798  CB  LEU   118      62.161  67.959 100.955  1.00  0.00           C  
ATOM   1799  CG  LEU   118      62.299  67.181  99.625  1.00  0.00           C  
ATOM   1800  CD1 LEU   118      61.211  66.172  99.455  1.00  0.00           C  
ATOM   1801  CD2 LEU   118      62.043  68.223  98.499  1.00  0.00           C  
ATOM   1802  H   LEU   118      62.130  68.568 103.574  1.00  0.00           H  
ATOM   1803  HA  LEU   118      62.345  66.042 101.935  1.00  0.00           H  
ATOM   1804  HB2 LEU   118      61.123  68.262 101.090  1.00  0.00           H  
ATOM   1805  HB3 LEU   118      62.830  68.820 100.961  1.00  0.00           H  
ATOM   1806  HG  LEU   118      63.301  66.775  99.489  1.00  0.00           H  
ATOM   1807 HD11 LEU   118      60.247  66.669  99.561  1.00  0.00           H  
ATOM   1808 HD12 LEU   118      61.178  65.866  98.409  1.00  0.00           H  
ATOM   1809 HD13 LEU   118      61.428  65.310 100.085  1.00  0.00           H  
ATOM   1810 HD21 LEU   118      62.780  69.026  98.482  1.00  0.00           H  
ATOM   1811 HD22 LEU   118      62.264  67.851  97.499  1.00  0.00           H  
ATOM   1812 HD23 LEU   118      61.056  68.685  98.455  1.00  0.00           H  
ATOM   1813  N   ASP   119      64.805  66.035 102.938  1.00  0.00           N  
ATOM   1814  CA  ASP   119      66.100  65.997 103.673  1.00  0.00           C  
ATOM   1815  C   ASP   119      67.221  65.447 102.803  1.00  0.00           C  
ATOM   1816  O   ASP   119      67.138  64.293 102.276  1.00  0.00           O  
ATOM   1817  CB  ASP   119      66.028  65.162 104.966  1.00  0.00           C  
ATOM   1818  CG  ASP   119      64.999  65.658 105.993  1.00  0.00           C  
ATOM   1819  OD1 ASP   119      64.886  66.918 106.126  1.00  0.00           O  
ATOM   1820  OD2 ASP   119      64.645  64.769 106.789  1.00  0.00           O1-
ATOM   1821  H   ASP   119      64.271  65.182 102.858  1.00  0.00           H  
ATOM   1822  HA  ASP   119      66.392  67.003 103.974  1.00  0.00           H  
ATOM   1823  HB2 ASP   119      65.705  64.157 104.697  1.00  0.00           H  
ATOM   1824  HB3 ASP   119      67.029  65.214 105.394  1.00  0.00           H  
ATOM   1825  N   VAL   120      68.301  66.228 102.670  1.00  0.00           N  
ATOM   1826  CA  VAL   120      69.584  65.892 102.117  1.00  0.00           C  
ATOM   1827  C   VAL   120      70.750  65.974 103.007  1.00  0.00           C  
ATOM   1828  O   VAL   120      70.687  66.470 104.107  1.00  0.00           O  
ATOM   1829  CB  VAL   120      69.849  66.748 100.830  1.00  0.00           C  
ATOM   1830  CG1 VAL   120      69.009  66.351  99.674  1.00  0.00           C  
ATOM   1831  CG2 VAL   120      69.684  68.239 101.169  1.00  0.00           C  
ATOM   1832  H   VAL   120      68.246  67.114 103.153  1.00  0.00           H  
ATOM   1833  HA  VAL   120      69.564  64.865 101.753  1.00  0.00           H  
ATOM   1834  HB  VAL   120      70.882  66.664 100.494  1.00  0.00           H  
ATOM   1835 HG11 VAL   120      69.308  67.064  98.906  1.00  0.00           H  
ATOM   1836 HG12 VAL   120      69.351  65.362  99.370  1.00  0.00           H  
ATOM   1837 HG13 VAL   120      67.936  66.455  99.835  1.00  0.00           H  
ATOM   1838 HG21 VAL   120      70.170  68.469 102.118  1.00  0.00           H  
ATOM   1839 HG22 VAL   120      70.093  68.878 100.386  1.00  0.00           H  
ATOM   1840 HG23 VAL   120      68.655  68.549 101.350  1.00  0.00           H  
ATOM   1841  N   ASP   121      71.919  65.458 102.547  1.00  0.00           N  
ATOM   1842  CA  ASP   121      73.241  65.659 103.232  1.00  0.00           C  
ATOM   1843  C   ASP   121      73.688  67.091 102.799  1.00  0.00           C  
ATOM   1844  O   ASP   121      74.293  67.289 101.743  1.00  0.00           O  
ATOM   1845  CB  ASP   121      74.262  64.561 102.895  1.00  0.00           C  
ATOM   1846  CG  ASP   121      75.731  64.920 103.318  1.00  0.00           C  
ATOM   1847  OD1 ASP   121      75.969  65.349 104.489  1.00  0.00           O  
ATOM   1848  OD2 ASP   121      76.673  64.808 102.522  1.00  0.00           O1-
ATOM   1849  H   ASP   121      71.951  65.283 101.553  1.00  0.00           H  
ATOM   1850  HA  ASP   121      73.175  65.799 104.311  1.00  0.00           H  
ATOM   1851  HB2 ASP   121      73.878  63.666 103.384  1.00  0.00           H  
ATOM   1852  HB3 ASP   121      74.211  64.398 101.818  1.00  0.00           H  
ATOM   1853  N   ALA   122      73.541  68.087 103.749  1.00  0.00           N  
ATOM   1854  CA  ALA   122      74.110  69.443 103.633  1.00  0.00           C  
ATOM   1855  C   ALA   122      75.606  69.634 104.099  1.00  0.00           C  
ATOM   1856  O   ALA   122      76.386  70.403 103.504  1.00  0.00           O  
ATOM   1857  CB  ALA   122      73.165  70.441 104.312  1.00  0.00           C  
ATOM   1858  H   ALA   122      73.054  67.909 104.615  1.00  0.00           H  
ATOM   1859  HA  ALA   122      74.143  69.653 102.564  1.00  0.00           H  
ATOM   1860  HB1 ALA   122      72.230  70.556 103.765  1.00  0.00           H  
ATOM   1861  HB2 ALA   122      73.048  70.280 105.383  1.00  0.00           H  
ATOM   1862  HB3 ALA   122      73.557  71.454 104.208  1.00  0.00           H  
ATOM   1863  N   ASP   123      75.952  68.932 105.165  1.00  0.00           N  
ATOM   1864  CA  ASP   123      77.211  69.185 105.838  1.00  0.00           C  
ATOM   1865  C   ASP   123      78.372  68.219 105.392  1.00  0.00           C  
ATOM   1866  O   ASP   123      79.442  68.175 106.029  1.00  0.00           O  
ATOM   1867  CB  ASP   123      77.066  69.166 107.361  1.00  0.00           C  
ATOM   1868  CG  ASP   123      76.835  67.854 108.069  1.00  0.00           C  
ATOM   1869  OD1 ASP   123      76.597  67.787 109.294  1.00  0.00           O  
ATOM   1870  OD2 ASP   123      77.003  66.770 107.366  1.00  0.00           O1-
ATOM   1871  H   ASP   123      75.243  68.303 105.515  1.00  0.00           H  
ATOM   1872  HA  ASP   123      77.561  70.173 105.540  1.00  0.00           H  
ATOM   1873  HB2 ASP   123      78.000  69.574 107.747  1.00  0.00           H  
ATOM   1874  HB3 ASP   123      76.190  69.770 107.598  1.00  0.00           H  
ATOM   1875  N   ARG   124      78.084  67.495 104.351  1.00  0.00           N  
ATOM   1876  CA  ARG   124      79.111  66.832 103.505  1.00  0.00           C  
ATOM   1877  C   ARG   124      79.845  65.656 104.193  1.00  0.00           C  
ATOM   1878  O   ARG   124      80.968  65.836 104.576  1.00  0.00           O  
ATOM   1879  CB  ARG   124      79.996  67.911 102.849  1.00  0.00           C  
ATOM   1880  CG  ARG   124      79.040  68.939 102.141  1.00  0.00           C  
ATOM   1881  CD  ARG   124      79.851  69.982 101.333  1.00  0.00           C  
ATOM   1882  NE  ARG   124      79.001  70.812 100.483  1.00  0.00           N  
ATOM   1883  CZ  ARG   124      79.219  72.082 100.092  1.00  0.00           C  
ATOM   1884  NH1 ARG   124      80.295  72.736 100.327  1.00  0.00           N1+
ATOM   1885  NH2 ARG   124      78.264  72.743  99.507  1.00  0.00           N  
ATOM   1886  H   ARG   124      77.121  67.497 104.045  1.00  0.00           H  
ATOM   1887  HA  ARG   124      78.598  66.399 102.647  1.00  0.00           H  
ATOM   1888  HB2 ARG   124      80.569  68.400 103.637  1.00  0.00           H  
ATOM   1889  HB3 ARG   124      80.610  67.420 102.095  1.00  0.00           H  
ATOM   1890  HG2 ARG   124      78.355  68.437 101.458  1.00  0.00           H  
ATOM   1891  HG3 ARG   124      78.429  69.488 102.857  1.00  0.00           H  
ATOM   1892  HD2 ARG   124      80.452  70.508 102.075  1.00  0.00           H  
ATOM   1893  HD3 ARG   124      80.487  69.413 100.657  1.00  0.00           H  
ATOM   1894  HE  ARG   124      78.172  70.350 100.138  1.00  0.00           H  
ATOM   1895 HH11 ARG   124      80.878  72.314 101.036  1.00  0.00           H  
ATOM   1896 HH12 ARG   124      80.245  73.724 100.122  1.00  0.00           H  
ATOM   1897 HH21 ARG   124      77.406  72.299  99.212  1.00  0.00           H  
ATOM   1898 HH22 ARG   124      78.358  73.747  99.463  1.00  0.00           H  
ATOM   1899  N   ASP   125      79.057  64.566 104.446  1.00  0.00           N  
ATOM   1900  CA  ASP   125      79.532  63.218 104.865  1.00  0.00           C  
ATOM   1901  C   ASP   125      78.707  62.096 104.359  1.00  0.00           C  
ATOM   1902  O   ASP   125      78.961  60.928 104.612  1.00  0.00           O  
ATOM   1903  CB  ASP   125      79.527  63.173 106.394  1.00  0.00           C  
ATOM   1904  CG  ASP   125      78.166  63.188 107.110  1.00  0.00           C  
ATOM   1905  OD1 ASP   125      77.073  63.344 106.438  1.00  0.00           O  
ATOM   1906  OD2 ASP   125      78.154  63.202 108.368  1.00  0.00           O1-
ATOM   1907  H   ASP   125      78.066  64.748 104.377  1.00  0.00           H  
ATOM   1908  HA  ASP   125      80.532  63.029 104.474  1.00  0.00           H  
ATOM   1909  HB2 ASP   125      80.025  62.254 106.702  1.00  0.00           H  
ATOM   1910  HB3 ASP   125      80.161  63.946 106.829  1.00  0.00           H  
ATOM   1911  N   GLY   126      77.729  62.275 103.430  1.00  0.00           N  
ATOM   1912  CA  GLY   126      76.769  61.275 102.848  1.00  0.00           C  
ATOM   1913  C   GLY   126      75.528  61.158 103.729  1.00  0.00           C  
ATOM   1914  O   GLY   126      74.463  60.846 103.199  1.00  0.00           O  
ATOM   1915  H   GLY   126      77.591  63.219 103.101  1.00  0.00           H  
ATOM   1916  HA2 GLY   126      76.459  61.684 101.887  1.00  0.00           H  
ATOM   1917  HA3 GLY   126      77.216  60.293 102.692  1.00  0.00           H  
ATOM   1918  N   VAL   127      75.611  61.406 105.026  1.00  0.00           N  
ATOM   1919  CA  VAL   127      74.517  61.027 105.941  1.00  0.00           C  
ATOM   1920  C   VAL   127      73.502  62.248 105.896  1.00  0.00           C  
ATOM   1921  O   VAL   127      73.955  63.367 106.262  1.00  0.00           O  
ATOM   1922  CB  VAL   127      75.070  60.627 107.259  1.00  0.00           C  
ATOM   1923  CG1 VAL   127      74.005  60.339 108.361  1.00  0.00           C  
ATOM   1924  CG2 VAL   127      75.989  59.331 107.099  1.00  0.00           C  
ATOM   1925  H   VAL   127      76.376  61.876 105.489  1.00  0.00           H  
ATOM   1926  HA  VAL   127      74.036  60.116 105.583  1.00  0.00           H  
ATOM   1927  HB  VAL   127      75.636  61.494 107.600  1.00  0.00           H  
ATOM   1928 HG11 VAL   127      74.445  60.122 109.335  1.00  0.00           H  
ATOM   1929 HG12 VAL   127      73.291  61.161 108.402  1.00  0.00           H  
ATOM   1930 HG13 VAL   127      73.359  59.555 107.966  1.00  0.00           H  
ATOM   1931 HG21 VAL   127      75.355  58.643 106.540  1.00  0.00           H  
ATOM   1932 HG22 VAL   127      76.889  59.641 106.568  1.00  0.00           H  
ATOM   1933 HG23 VAL   127      76.174  58.889 108.078  1.00  0.00           H  
ATOM   1934  N   VAL   128      72.186  62.039 105.601  1.00  0.00           N  
ATOM   1935  CA  VAL   128      71.177  63.027 105.421  1.00  0.00           C  
ATOM   1936  C   VAL   128      70.783  63.886 106.714  1.00  0.00           C  
ATOM   1937  O   VAL   128      70.501  63.246 107.755  1.00  0.00           O  
ATOM   1938  CB  VAL   128      69.962  62.353 104.721  1.00  0.00           C  
ATOM   1939  CG1 VAL   128      68.832  63.410 104.860  1.00  0.00           C  
ATOM   1940  CG2 VAL   128      70.173  62.051 103.204  1.00  0.00           C  
ATOM   1941  H   VAL   128      71.961  61.085 105.357  1.00  0.00           H  
ATOM   1942  HA  VAL   128      71.540  63.742 104.682  1.00  0.00           H  
ATOM   1943  HB  VAL   128      69.661  61.427 105.209  1.00  0.00           H  
ATOM   1944 HG11 VAL   128      67.986  63.089 104.253  1.00  0.00           H  
ATOM   1945 HG12 VAL   128      68.359  63.356 105.841  1.00  0.00           H  
ATOM   1946 HG13 VAL   128      69.192  64.415 104.642  1.00  0.00           H  
ATOM   1947 HG21 VAL   128      71.160  61.609 103.068  1.00  0.00           H  
ATOM   1948 HG22 VAL   128      69.450  61.335 102.815  1.00  0.00           H  
ATOM   1949 HG23 VAL   128      70.055  62.882 102.509  1.00  0.00           H  
ATOM   1950  N   GLU   129      70.808  65.196 106.679  1.00  0.00           N  
ATOM   1951  CA  GLU   129      70.360  66.002 107.833  1.00  0.00           C  
ATOM   1952  C   GLU   129      68.861  66.138 107.898  1.00  0.00           C  
ATOM   1953  O   GLU   129      68.250  66.566 106.933  1.00  0.00           O  
ATOM   1954  CB  GLU   129      70.920  67.437 107.693  1.00  0.00           C  
ATOM   1955  CG  GLU   129      72.382  67.747 108.022  1.00  0.00           C  
ATOM   1956  CD  GLU   129      73.309  66.751 107.368  1.00  0.00           C  
ATOM   1957  OE1 GLU   129      74.058  66.993 106.359  1.00  0.00           O  
ATOM   1958  OE2 GLU   129      73.700  65.739 108.041  1.00  0.00           O1-
ATOM   1959  H   GLU   129      70.884  65.691 105.802  1.00  0.00           H  
ATOM   1960  HA  GLU   129      70.799  65.555 108.725  1.00  0.00           H  
ATOM   1961  HB2 GLU   129      70.688  67.761 106.679  1.00  0.00           H  
ATOM   1962  HB3 GLU   129      70.366  68.198 108.243  1.00  0.00           H  
ATOM   1963  HG2 GLU   129      72.698  68.733 107.681  1.00  0.00           H  
ATOM   1964  HG3 GLU   129      72.540  67.661 109.097  1.00  0.00           H  
ATOM   1965  N   LYS   130      68.279  66.069 109.101  1.00  0.00           N  
ATOM   1966  CA  LYS   130      66.843  66.416 109.307  1.00  0.00           C  
ATOM   1967  C   LYS   130      66.658  68.003 109.321  1.00  0.00           C  
ATOM   1968  O   LYS   130      67.430  68.616 110.072  1.00  0.00           O  
ATOM   1969  CB  LYS   130      66.223  65.901 110.625  1.00  0.00           C  
ATOM   1970  CG  LYS   130      65.987  64.413 110.576  1.00  0.00           C  
ATOM   1971  CD  LYS   130      65.670  63.891 111.956  1.00  0.00           C  
ATOM   1972  CE  LYS   130      65.122  62.533 111.736  1.00  0.00           C  
ATOM   1973  NZ  LYS   130      64.961  61.852 113.010  1.00  0.00           N1+
ATOM   1974  H   LYS   130      68.930  66.030 109.872  1.00  0.00           H  
ATOM   1975  HA  LYS   130      66.286  66.033 108.452  1.00  0.00           H  
ATOM   1976  HB2 LYS   130      66.840  66.056 111.511  1.00  0.00           H  
ATOM   1977  HB3 LYS   130      65.246  66.351 110.797  1.00  0.00           H  
ATOM   1978  HG2 LYS   130      65.155  64.245 109.892  1.00  0.00           H  
ATOM   1979  HG3 LYS   130      66.833  63.951 110.067  1.00  0.00           H  
ATOM   1980  HD2 LYS   130      66.599  63.828 112.522  1.00  0.00           H  
ATOM   1981  HD3 LYS   130      64.867  64.494 112.380  1.00  0.00           H  
ATOM   1982  HE2 LYS   130      64.160  62.503 111.224  1.00  0.00           H  
ATOM   1983  HE3 LYS   130      65.803  61.952 111.114  1.00  0.00           H  
ATOM   1984  HZ1 LYS   130      64.261  61.124 112.992  1.00  0.00           H  
ATOM   1985  HZ2 LYS   130      65.820  61.507 113.414  1.00  0.00           H  
ATOM   1986  HZ3 LYS   130      64.696  62.549 113.692  1.00  0.00           H  
ATOM   1987  N   ASN   131      65.605  68.438 108.672  1.00  0.00           N  
ATOM   1988  CA  ASN   131      65.097  69.850 108.729  1.00  0.00           C  
ATOM   1989  C   ASN   131      66.165  70.990 108.773  1.00  0.00           C  
ATOM   1990  O   ASN   131      66.503  71.458 109.888  1.00  0.00           O  
ATOM   1991  CB  ASN   131      64.195  69.908 109.969  1.00  0.00           C  
ATOM   1992  CG  ASN   131      63.246  71.083 110.033  1.00  0.00           C  
ATOM   1993  ND2 ASN   131      62.321  71.081 111.002  1.00  0.00           N  
ATOM   1994  OD1 ASN   131      63.207  72.008 109.199  1.00  0.00           O  
ATOM   1995  H   ASN   131      65.025  67.853 108.088  1.00  0.00           H  
ATOM   1996  HA  ASN   131      64.559  70.040 107.800  1.00  0.00           H  
ATOM   1997  HB2 ASN   131      63.508  69.063 109.996  1.00  0.00           H  
ATOM   1998  HB3 ASN   131      64.762  69.721 110.882  1.00  0.00           H  
ATOM   1999 HD21 ASN   131      61.585  71.767 111.084  1.00  0.00           H  
ATOM   2000 HD22 ASN   131      62.455  70.376 111.714  1.00  0.00           H  
ATOM   2001  N   ASN   132      66.943  71.153 107.680  1.00  0.00           N  
ATOM   2002  CA  ASN   132      68.164  71.988 107.599  1.00  0.00           C  
ATOM   2003  C   ASN   132      67.966  73.423 107.103  1.00  0.00           C  
ATOM   2004  O   ASN   132      67.314  73.573 106.034  1.00  0.00           O  
ATOM   2005  CB  ASN   132      69.243  71.362 106.729  1.00  0.00           C  
ATOM   2006  CG  ASN   132      70.578  72.100 106.780  1.00  0.00           C  
ATOM   2007  ND2 ASN   132      71.464  71.433 107.536  1.00  0.00           N  
ATOM   2008  OD1 ASN   132      70.832  73.200 106.169  1.00  0.00           O  
ATOM   2009  H   ASN   132      66.783  70.553 106.883  1.00  0.00           H  
ATOM   2010  HA  ASN   132      68.657  72.017 108.571  1.00  0.00           H  
ATOM   2011  HB2 ASN   132      69.381  70.315 106.999  1.00  0.00           H  
ATOM   2012  HB3 ASN   132      68.960  71.347 105.677  1.00  0.00           H  
ATOM   2013 HD21 ASN   132      72.413  71.776 107.503  1.00  0.00           H  
ATOM   2014 HD22 ASN   132      71.217  70.737 108.225  1.00  0.00           H  
ATOM   2015  N   PRO   133      68.419  74.476 107.769  1.00  0.00           N  
ATOM   2016  CA  PRO   133      67.960  75.797 107.462  1.00  0.00           C  
ATOM   2017  C   PRO   133      68.454  76.310 106.014  1.00  0.00           C  
ATOM   2018  O   PRO   133      67.749  77.077 105.377  1.00  0.00           O  
ATOM   2019  CB  PRO   133      68.540  76.696 108.443  1.00  0.00           C  
ATOM   2020  CG  PRO   133      68.516  75.830 109.727  1.00  0.00           C  
ATOM   2021  CD  PRO   133      69.014  74.458 109.160  1.00  0.00           C  
ATOM   2022  HA  PRO   133      66.877  75.784 107.579  1.00  0.00           H  
ATOM   2023  HB2 PRO   133      69.537  77.119 108.316  1.00  0.00           H  
ATOM   2024  HB3 PRO   133      67.803  77.477 108.629  1.00  0.00           H  
ATOM   2025  HG2 PRO   133      69.315  76.192 110.373  1.00  0.00           H  
ATOM   2026  HG3 PRO   133      67.569  75.729 110.257  1.00  0.00           H  
ATOM   2027  HD2 PRO   133      70.097  74.340 109.110  1.00  0.00           H  
ATOM   2028  HD3 PRO   133      68.588  73.682 109.795  1.00  0.00           H  
ATOM   2029  N   LYS   134      69.611  75.818 105.630  1.00  0.00           N  
ATOM   2030  CA  LYS   134      70.470  76.343 104.473  1.00  0.00           C  
ATOM   2031  C   LYS   134      70.440  75.467 103.199  1.00  0.00           C  
ATOM   2032  O   LYS   134      71.050  75.694 102.244  1.00  0.00           O  
ATOM   2033  CB  LYS   134      71.810  76.679 104.971  1.00  0.00           C  
ATOM   2034  CG  LYS   134      71.800  77.953 105.765  1.00  0.00           C  
ATOM   2035  CD  LYS   134      73.210  78.237 106.447  1.00  0.00           C  
ATOM   2036  CE  LYS   134      73.303  79.543 107.116  1.00  0.00           C  
ATOM   2037  NZ  LYS   134      74.409  79.787 108.037  1.00  0.00           N1+
ATOM   2038  H   LYS   134      70.123  75.138 106.174  1.00  0.00           H  
ATOM   2039  HA  LYS   134      70.083  77.289 104.095  1.00  0.00           H  
ATOM   2040  HB2 LYS   134      72.185  75.832 105.545  1.00  0.00           H  
ATOM   2041  HB3 LYS   134      72.485  76.876 104.138  1.00  0.00           H  
ATOM   2042  HG2 LYS   134      71.439  78.812 105.200  1.00  0.00           H  
ATOM   2043  HG3 LYS   134      71.020  77.797 106.510  1.00  0.00           H  
ATOM   2044  HD2 LYS   134      73.436  77.558 107.269  1.00  0.00           H  
ATOM   2045  HD3 LYS   134      73.930  78.133 105.635  1.00  0.00           H  
ATOM   2046  HE2 LYS   134      73.283  80.280 106.313  1.00  0.00           H  
ATOM   2047  HE3 LYS   134      72.427  79.555 107.764  1.00  0.00           H  
ATOM   2048  HZ1 LYS   134      75.308  79.683 107.588  1.00  0.00           H  
ATOM   2049  HZ2 LYS   134      74.233  80.731 108.351  1.00  0.00           H  
ATOM   2050  HZ3 LYS   134      74.368  79.156 108.824  1.00  0.00           H  
ATOM   2051  N   LYS   135      69.573  74.428 103.180  1.00  0.00           N  
ATOM   2052  CA  LYS   135      69.481  73.488 102.061  1.00  0.00           C  
ATOM   2053  C   LYS   135      68.941  73.997 100.697  1.00  0.00           C  
ATOM   2054  O   LYS   135      69.074  73.275  99.711  1.00  0.00           O  
ATOM   2055  CB  LYS   135      68.687  72.227 102.478  1.00  0.00           C  
ATOM   2056  CG  LYS   135      67.126  72.575 102.626  1.00  0.00           C  
ATOM   2057  CD  LYS   135      66.392  71.389 103.208  1.00  0.00           C  
ATOM   2058  CE  LYS   135      64.936  71.498 103.152  1.00  0.00           C  
ATOM   2059  NZ  LYS   135      64.111  70.468 103.952  1.00  0.00           N1+
ATOM   2060  H   LYS   135      69.036  74.142 103.986  1.00  0.00           H  
ATOM   2061  HA  LYS   135      70.507  73.161 101.895  1.00  0.00           H  
ATOM   2062  HB2 LYS   135      68.727  71.481 101.683  1.00  0.00           H  
ATOM   2063  HB3 LYS   135      69.168  71.895 103.398  1.00  0.00           H  
ATOM   2064  HG2 LYS   135      66.874  73.466 103.200  1.00  0.00           H  
ATOM   2065  HG3 LYS   135      66.729  72.800 101.637  1.00  0.00           H  
ATOM   2066  HD2 LYS   135      66.716  70.501 102.666  1.00  0.00           H  
ATOM   2067  HD3 LYS   135      66.758  71.422 104.234  1.00  0.00           H  
ATOM   2068  HE2 LYS   135      64.608  72.459 103.548  1.00  0.00           H  
ATOM   2069  HE3 LYS   135      64.635  71.426 102.107  1.00  0.00           H  
ATOM   2070  HZ1 LYS   135      64.193  70.565 104.954  1.00  0.00           H  
ATOM   2071  HZ2 LYS   135      63.118  70.492 103.765  1.00  0.00           H  
ATOM   2072  HZ3 LYS   135      64.387  69.514 103.772  1.00  0.00           H  
ATOM   2073  N   ALA   136      68.365  75.217 100.618  1.00  0.00           N  
ATOM   2074  CA  ALA   136      67.882  75.861  99.365  1.00  0.00           C  
ATOM   2075  C   ALA   136      68.948  76.753  98.675  1.00  0.00           C  
ATOM   2076  O   ALA   136      68.536  77.463  97.698  1.00  0.00           O  
ATOM   2077  CB  ALA   136      66.524  76.601  99.597  1.00  0.00           C  
ATOM   2078  H   ALA   136      68.234  75.827 101.412  1.00  0.00           H  
ATOM   2079  HA  ALA   136      67.637  74.991  98.756  1.00  0.00           H  
ATOM   2080  HB1 ALA   136      65.817  76.103 100.260  1.00  0.00           H  
ATOM   2081  HB2 ALA   136      66.736  77.572 100.045  1.00  0.00           H  
ATOM   2082  HB3 ALA   136      65.985  76.814  98.673  1.00  0.00           H  
ATOM   2083  N   SER   137      70.219  76.830  99.089  1.00  0.00           N  
ATOM   2084  CA  SER   137      71.404  77.385  98.406  1.00  0.00           C  
ATOM   2085  C   SER   137      72.587  76.365  98.454  1.00  0.00           C  
ATOM   2086  O   SER   137      72.510  75.347  99.163  1.00  0.00           O  
ATOM   2087  CB  SER   137      71.824  78.760  98.954  1.00  0.00           C  
ATOM   2088  OG  SER   137      72.241  78.650 100.269  1.00  0.00           O  
ATOM   2089  H   SER   137      70.530  76.433  99.963  1.00  0.00           H  
ATOM   2090  HA  SER   137      71.141  77.393  97.349  1.00  0.00           H  
ATOM   2091  HB2 SER   137      72.664  79.127  98.363  1.00  0.00           H  
ATOM   2092  HB3 SER   137      71.027  79.491  98.816  1.00  0.00           H  
ATOM   2093  HG  SER   137      71.494  78.803 100.852  1.00  0.00           H  
ATOM   2094  N   TRP   138      73.626  76.582  97.703  1.00  0.00           N  
ATOM   2095  CA  TRP   138      74.765  75.629  97.668  1.00  0.00           C  
ATOM   2096  C   TRP   138      76.077  76.419  97.829  1.00  0.00           C  
ATOM   2097  O   TRP   138      76.334  77.282  97.007  1.00  0.00           O  
ATOM   2098  CB  TRP   138      74.852  74.850  96.387  1.00  0.00           C  
ATOM   2099  CG  TRP   138      75.731  73.555  96.505  1.00  0.00           C  
ATOM   2100  CD1 TRP   138      75.233  72.346  96.605  1.00  0.00           C  
ATOM   2101  CD2 TRP   138      77.169  73.542  96.381  1.00  0.00           C  
ATOM   2102  CE2 TRP   138      77.461  72.152  96.620  1.00  0.00           C  
ATOM   2103  CE3 TRP   138      78.152  74.447  96.169  1.00  0.00           C  
ATOM   2104  NE1 TRP   138      76.237  71.459  96.570  1.00  0.00           N  
ATOM   2105  CZ2 TRP   138      78.781  71.640  96.519  1.00  0.00           C  
ATOM   2106  CZ3 TRP   138      79.493  73.981  96.243  1.00  0.00           C  
ATOM   2107  CH2 TRP   138      79.781  72.572  96.295  1.00  0.00           C  
ATOM   2108  H   TRP   138      73.628  77.394  97.102  1.00  0.00           H  
ATOM   2109  HA  TRP   138      74.774  74.934  98.508  1.00  0.00           H  
ATOM   2110  HB2 TRP   138      73.847  74.470  96.202  1.00  0.00           H  
ATOM   2111  HB3 TRP   138      75.260  75.473  95.591  1.00  0.00           H  
ATOM   2112  HD1 TRP   138      74.187  72.078  96.623  1.00  0.00           H  
ATOM   2113  HE1 TRP   138      76.110  70.457  96.599  1.00  0.00           H  
ATOM   2114  HE3 TRP   138      77.892  75.475  95.967  1.00  0.00           H  
ATOM   2115  HZ2 TRP   138      79.053  70.594  96.529  1.00  0.00           H  
ATOM   2116  HZ3 TRP   138      80.251  74.742  96.131  1.00  0.00           H  
ATOM   2117  HH2 TRP   138      80.814  72.291  96.149  1.00  0.00           H  
ATOM   2118  N   THR   139      76.730  76.371  98.966  1.00  0.00           N  
ATOM   2119  CA  THR   139      77.855  77.217  99.341  1.00  0.00           C  
ATOM   2120  C   THR   139      79.220  76.507  99.287  1.00  0.00           C  
ATOM   2121  O   THR   139      79.305  75.414  99.815  1.00  0.00           O  
ATOM   2122  CB  THR   139      77.761  78.036 100.636  1.00  0.00           C  
ATOM   2123  CG2 THR   139      76.635  79.183 100.500  1.00  0.00           C  
ATOM   2124  OG1 THR   139      77.420  77.294 101.782  1.00  0.00           O  
ATOM   2125  H   THR   139      76.361  75.843  99.744  1.00  0.00           H  
ATOM   2126  HA  THR   139      77.987  77.991  98.585  1.00  0.00           H  
ATOM   2127  HB  THR   139      78.618  78.674 100.854  1.00  0.00           H  
ATOM   2128  HG1 THR   139      76.461  77.253 101.775  1.00  0.00           H  
ATOM   2129 HG21 THR   139      76.919  79.779  99.632  1.00  0.00           H  
ATOM   2130 HG22 THR   139      75.684  78.706 100.263  1.00  0.00           H  
ATOM   2131 HG23 THR   139      76.634  79.891 101.329  1.00  0.00           H  
ATOM   2132  N   TRP   140      80.240  77.129  98.618  1.00  0.00           N  
ATOM   2133  CA  TRP   140      81.666  76.731  98.532  1.00  0.00           C  
ATOM   2134  C   TRP   140      82.409  76.806  99.837  1.00  0.00           C  
ATOM   2135  O   TRP   140      81.988  77.621 100.606  1.00  0.00           O  
ATOM   2136  CB  TRP   140      82.297  77.557  97.488  1.00  0.00           C  
ATOM   2137  CG  TRP   140      81.819  77.360  96.072  1.00  0.00           C  
ATOM   2138  CD1 TRP   140      81.012  78.135  95.317  1.00  0.00           C  
ATOM   2139  CD2 TRP   140      82.239  76.295  95.132  1.00  0.00           C  
ATOM   2140  CE2 TRP   140      81.642  76.505  93.863  1.00  0.00           C  
ATOM   2141  CE3 TRP   140      82.996  75.123  95.311  1.00  0.00           C  
ATOM   2142  NE1 TRP   140      80.960  77.717  94.055  1.00  0.00           N  
ATOM   2143  CZ2 TRP   140      81.799  75.691  92.823  1.00  0.00           C  
ATOM   2144  CZ3 TRP   140      83.150  74.192  94.266  1.00  0.00           C  
ATOM   2145  CH2 TRP   140      82.689  74.603  92.993  1.00  0.00           C  
ATOM   2146  H   TRP   140      79.987  77.972  98.122  1.00  0.00           H  
ATOM   2147  HA  TRP   140      81.831  75.732  98.128  1.00  0.00           H  
ATOM   2148  HB2 TRP   140      82.044  78.551  97.856  1.00  0.00           H  
ATOM   2149  HB3 TRP   140      83.382  77.478  97.413  1.00  0.00           H  
ATOM   2150  HD1 TRP   140      80.524  78.972  95.795  1.00  0.00           H  
ATOM   2151  HE1 TRP   140      80.518  78.285  93.346  1.00  0.00           H  
ATOM   2152  HE3 TRP   140      83.414  74.813  96.257  1.00  0.00           H  
ATOM   2153  HZ2 TRP   140      81.461  75.907  91.820  1.00  0.00           H  
ATOM   2154  HZ3 TRP   140      83.721  73.281  94.366  1.00  0.00           H  
ATOM   2155  HH2 TRP   140      82.998  73.973  92.172  1.00  0.00           H  
ATOM   2156  N   GLY   141      83.577  76.179  99.894  1.00  0.00           N  
ATOM   2157  CA  GLY   141      84.572  76.607 100.915  1.00  0.00           C  
ATOM   2158  C   GLY   141      84.576  75.618 102.122  1.00  0.00           C  
ATOM   2159  O   GLY   141      83.761  74.676 102.165  1.00  0.00           O  
ATOM   2160  H   GLY   141      83.831  75.540  99.154  1.00  0.00           H  
ATOM   2161  HA2 GLY   141      85.565  76.463 100.489  1.00  0.00           H  
ATOM   2162  HA3 GLY   141      84.347  77.533 101.445  1.00  0.00           H  
ATOM   2163  N   PRO   142      85.554  75.721 103.003  1.00  0.00           N  
ATOM   2164  CA  PRO   142      85.848  74.561 103.896  1.00  0.00           C  
ATOM   2165  C   PRO   142      84.852  74.433 105.048  1.00  0.00           C  
ATOM   2166  O   PRO   142      84.901  73.512 105.835  1.00  0.00           O  
ATOM   2167  CB  PRO   142      87.234  74.809 104.346  1.00  0.00           C  
ATOM   2168  CG  PRO   142      87.280  76.287 104.376  1.00  0.00           C  
ATOM   2169  CD  PRO   142      86.583  76.757 103.138  1.00  0.00           C  
ATOM   2170  HA  PRO   142      85.872  73.590 103.400  1.00  0.00           H  
ATOM   2171  HB2 PRO   142      87.455  74.364 105.316  1.00  0.00           H  
ATOM   2172  HB3 PRO   142      87.937  74.473 103.583  1.00  0.00           H  
ATOM   2173  HG2 PRO   142      86.780  76.694 105.255  1.00  0.00           H  
ATOM   2174  HG3 PRO   142      88.235  76.809 104.323  1.00  0.00           H  
ATOM   2175  HD2 PRO   142      86.067  77.706 103.286  1.00  0.00           H  
ATOM   2176  HD3 PRO   142      87.243  76.754 102.270  1.00  0.00           H  
ATOM   2177  N   GLU   143      83.919  75.403 105.137  1.00  0.00           N  
ATOM   2178  CA  GLU   143      82.706  75.192 105.921  1.00  0.00           C  
ATOM   2179  C   GLU   143      81.347  75.411 105.159  1.00  0.00           C  
ATOM   2180  O   GLU   143      80.310  75.156 105.692  1.00  0.00           O  
ATOM   2181  CB  GLU   143      82.799  76.212 107.029  1.00  0.00           C  
ATOM   2182  CG  GLU   143      83.098  77.727 106.745  1.00  0.00           C  
ATOM   2183  CD  GLU   143      81.743  78.380 106.275  1.00  0.00           C  
ATOM   2184  OE1 GLU   143      81.619  78.684 105.086  1.00  0.00           O  
ATOM   2185  OE2 GLU   143      80.937  78.593 107.186  1.00  0.00           O1-
ATOM   2186  H   GLU   143      83.865  76.233 104.565  1.00  0.00           H  
ATOM   2187  HA  GLU   143      82.654  74.283 106.520  1.00  0.00           H  
ATOM   2188  HB2 GLU   143      81.881  76.076 107.602  1.00  0.00           H  
ATOM   2189  HB3 GLU   143      83.588  75.938 107.730  1.00  0.00           H  
ATOM   2190  HG2 GLU   143      83.447  78.225 107.650  1.00  0.00           H  
ATOM   2191  HG3 GLU   143      83.905  77.782 106.014  1.00  0.00           H  
ATOM   2192  N   GLY   144      81.400  75.898 103.899  1.00  0.00           N  
ATOM   2193  CA  GLY   144      80.190  76.032 103.003  1.00  0.00           C  
ATOM   2194  C   GLY   144      79.418  74.667 103.010  1.00  0.00           C  
ATOM   2195  O   GLY   144      79.946  73.580 103.169  1.00  0.00           O  
ATOM   2196  H   GLY   144      82.295  76.142 103.500  1.00  0.00           H  
ATOM   2197  HA2 GLY   144      79.619  76.788 103.542  1.00  0.00           H  
ATOM   2198  HA3 GLY   144      80.345  76.417 101.995  1.00  0.00           H  
ATOM   2199  N   GLN   145      78.081  74.852 102.961  1.00  0.00           N  
ATOM   2200  CA  GLN   145      77.125  73.739 103.031  1.00  0.00           C  
ATOM   2201  C   GLN   145      76.209  73.662 101.750  1.00  0.00           C  
ATOM   2202  O   GLN   145      76.108  74.614 100.942  1.00  0.00           O  
ATOM   2203  CB  GLN   145      76.102  73.904 104.144  1.00  0.00           C  
ATOM   2204  CG  GLN   145      76.636  74.241 105.555  1.00  0.00           C  
ATOM   2205  CD  GLN   145      77.327  73.095 106.362  1.00  0.00           C  
ATOM   2206  NE2 GLN   145      78.604  73.069 106.527  1.00  0.00           N  
ATOM   2207  OE1 GLN   145      76.719  72.074 106.693  1.00  0.00           O  
ATOM   2208  H   GLN   145      77.751  75.803 102.873  1.00  0.00           H  
ATOM   2209  HA  GLN   145      77.618  72.767 103.011  1.00  0.00           H  
ATOM   2210  HB2 GLN   145      75.293  74.607 103.947  1.00  0.00           H  
ATOM   2211  HB3 GLN   145      75.528  72.992 104.306  1.00  0.00           H  
ATOM   2212  HG2 GLN   145      77.243  75.144 105.505  1.00  0.00           H  
ATOM   2213  HG3 GLN   145      75.786  74.527 106.174  1.00  0.00           H  
ATOM   2214 HE21 GLN   145      78.943  72.161 106.812  1.00  0.00           H  
ATOM   2215 HE22 GLN   145      79.254  73.788 106.242  1.00  0.00           H  
ATOM   2216  N   GLY   146      75.649  72.503 101.493  1.00  0.00           N  
ATOM   2217  CA  GLY   146      74.694  72.179 100.426  1.00  0.00           C  
ATOM   2218  C   GLY   146      75.059  70.762  99.726  1.00  0.00           C  
ATOM   2219  O   GLY   146      76.229  70.465  99.792  1.00  0.00           O  
ATOM   2220  H   GLY   146      75.775  71.740 102.142  1.00  0.00           H  
ATOM   2221  HA2 GLY   146      73.701  72.097 100.869  1.00  0.00           H  
ATOM   2222  HA3 GLY   146      74.640  72.953  99.660  1.00  0.00           H  
ATOM   2223  N   ALA   147      74.038  70.035  99.150  1.00  0.00           N  
ATOM   2224  CA  ALA   147      74.171  68.598  98.749  1.00  0.00           C  
ATOM   2225  C   ALA   147      74.769  68.351  97.328  1.00  0.00           C  
ATOM   2226  O   ALA   147      74.740  69.207  96.487  1.00  0.00           O  
ATOM   2227  CB  ALA   147      72.770  68.014  98.762  1.00  0.00           C  
ATOM   2228  H   ALA   147      73.109  70.416  99.257  1.00  0.00           H  
ATOM   2229  HA  ALA   147      74.824  68.088  99.458  1.00  0.00           H  
ATOM   2230  HB1 ALA   147      72.836  66.926  98.759  1.00  0.00           H  
ATOM   2231  HB2 ALA   147      72.348  68.308  99.723  1.00  0.00           H  
ATOM   2232  HB3 ALA   147      72.277  68.403  97.871  1.00  0.00           H  
ATOM   2233  N   ILE   148      75.388  67.181  97.138  1.00  0.00           N  
ATOM   2234  CA  ILE   148      76.186  66.686  96.009  1.00  0.00           C  
ATOM   2235  C   ILE   148      75.596  65.480  95.283  1.00  0.00           C  
ATOM   2236  O   ILE   148      75.208  64.545  95.942  1.00  0.00           O  
ATOM   2237  CB  ILE   148      77.632  66.480  96.494  1.00  0.00           C  
ATOM   2238  CG1 ILE   148      78.341  67.837  96.845  1.00  0.00           C  
ATOM   2239  CG2 ILE   148      78.519  65.607  95.576  1.00  0.00           C  
ATOM   2240  CD1 ILE   148      79.553  67.870  97.891  1.00  0.00           C  
ATOM   2241  H   ILE   148      75.282  66.414  97.786  1.00  0.00           H  
ATOM   2242  HA  ILE   148      76.141  67.455  95.239  1.00  0.00           H  
ATOM   2243  HB  ILE   148      77.547  65.969  97.453  1.00  0.00           H  
ATOM   2244 HG12 ILE   148      78.533  68.418  95.943  1.00  0.00           H  
ATOM   2245 HG13 ILE   148      77.602  68.487  97.313  1.00  0.00           H  
ATOM   2246 HG21 ILE   148      78.131  64.592  95.488  1.00  0.00           H  
ATOM   2247 HG22 ILE   148      78.539  66.081  94.595  1.00  0.00           H  
ATOM   2248 HG23 ILE   148      79.552  65.682  95.916  1.00  0.00           H  
ATOM   2249 HD11 ILE   148      80.008  68.859  97.942  1.00  0.00           H  
ATOM   2250 HD12 ILE   148      79.214  67.669  98.907  1.00  0.00           H  
ATOM   2251 HD13 ILE   148      80.343  67.216  97.521  1.00  0.00           H  
ATOM   2252  N   LEU   149      75.542  65.431  93.964  1.00  0.00           N  
ATOM   2253  CA  LEU   149      74.995  64.382  93.083  1.00  0.00           C  
ATOM   2254  C   LEU   149      76.090  63.980  92.003  1.00  0.00           C  
ATOM   2255  O   LEU   149      76.725  64.928  91.424  1.00  0.00           O  
ATOM   2256  CB  LEU   149      73.663  64.824  92.441  1.00  0.00           C  
ATOM   2257  CG  LEU   149      73.124  64.069  91.176  1.00  0.00           C  
ATOM   2258  CD1 LEU   149      72.685  62.701  91.698  1.00  0.00           C  
ATOM   2259  CD2 LEU   149      71.896  64.847  90.666  1.00  0.00           C  
ATOM   2260  H   LEU   149      75.989  66.222  93.524  1.00  0.00           H  
ATOM   2261  HA  LEU   149      74.801  63.565  93.779  1.00  0.00           H  
ATOM   2262  HB2 LEU   149      72.830  64.791  93.143  1.00  0.00           H  
ATOM   2263  HB3 LEU   149      73.701  65.863  92.111  1.00  0.00           H  
ATOM   2264  HG  LEU   149      73.933  64.051  90.446  1.00  0.00           H  
ATOM   2265 HD11 LEU   149      73.559  62.132  92.013  1.00  0.00           H  
ATOM   2266 HD12 LEU   149      71.854  62.761  92.401  1.00  0.00           H  
ATOM   2267 HD13 LEU   149      72.403  62.033  90.884  1.00  0.00           H  
ATOM   2268 HD21 LEU   149      72.255  65.801  90.281  1.00  0.00           H  
ATOM   2269 HD22 LEU   149      71.420  64.336  89.829  1.00  0.00           H  
ATOM   2270 HD23 LEU   149      71.169  65.130  91.427  1.00  0.00           H  
ATOM   2271  N   LEU   150      76.257  62.692  91.746  1.00  0.00           N  
ATOM   2272  CA  LEU   150      77.199  62.105  90.812  1.00  0.00           C  
ATOM   2273  C   LEU   150      76.538  62.031  89.463  1.00  0.00           C  
ATOM   2274  O   LEU   150      75.328  61.928  89.339  1.00  0.00           O  
ATOM   2275  CB  LEU   150      77.592  60.676  91.308  1.00  0.00           C  
ATOM   2276  CG  LEU   150      78.448  60.573  92.605  1.00  0.00           C  
ATOM   2277  CD1 LEU   150      78.657  59.200  92.972  1.00  0.00           C  
ATOM   2278  CD2 LEU   150      79.825  61.137  92.364  1.00  0.00           C  
ATOM   2279  H   LEU   150      75.661  62.052  92.251  1.00  0.00           H  
ATOM   2280  HA  LEU   150      78.091  62.732  90.809  1.00  0.00           H  
ATOM   2281  HB2 LEU   150      76.648  60.194  91.561  1.00  0.00           H  
ATOM   2282  HB3 LEU   150      78.119  60.129  90.526  1.00  0.00           H  
ATOM   2283  HG  LEU   150      78.006  61.063  93.473  1.00  0.00           H  
ATOM   2284 HD11 LEU   150      79.181  58.562  92.259  1.00  0.00           H  
ATOM   2285 HD12 LEU   150      79.171  59.131  93.931  1.00  0.00           H  
ATOM   2286 HD13 LEU   150      77.679  58.733  93.085  1.00  0.00           H  
ATOM   2287 HD21 LEU   150      80.394  60.702  91.543  1.00  0.00           H  
ATOM   2288 HD22 LEU   150      79.724  62.202  92.153  1.00  0.00           H  
ATOM   2289 HD23 LEU   150      80.428  61.014  93.264  1.00  0.00           H  
ATOM   2290  N   VAL   151      77.402  62.005  88.424  1.00  0.00           N  
ATOM   2291  CA  VAL   151      76.872  61.702  87.061  1.00  0.00           C  
ATOM   2292  C   VAL   151      77.038  60.186  86.847  1.00  0.00           C  
ATOM   2293  O   VAL   151      78.182  59.610  86.960  1.00  0.00           O  
ATOM   2294  CB  VAL   151      77.556  62.440  85.955  1.00  0.00           C  
ATOM   2295  CG1 VAL   151      77.196  62.017  84.588  1.00  0.00           C  
ATOM   2296  CG2 VAL   151      77.314  64.001  86.144  1.00  0.00           C  
ATOM   2297  H   VAL   151      78.398  62.132  88.536  1.00  0.00           H  
ATOM   2298  HA  VAL   151      75.827  61.996  86.965  1.00  0.00           H  
ATOM   2299  HB  VAL   151      78.619  62.254  86.107  1.00  0.00           H  
ATOM   2300 HG11 VAL   151      77.548  62.712  83.826  1.00  0.00           H  
ATOM   2301 HG12 VAL   151      77.554  61.036  84.275  1.00  0.00           H  
ATOM   2302 HG13 VAL   151      76.121  61.839  84.617  1.00  0.00           H  
ATOM   2303 HG21 VAL   151      77.869  64.475  85.334  1.00  0.00           H  
ATOM   2304 HG22 VAL   151      76.284  64.347  86.221  1.00  0.00           H  
ATOM   2305 HG23 VAL   151      77.702  64.367  87.094  1.00  0.00           H  
ATOM   2306  N   ASN   152      75.935  59.460  86.650  1.00  0.00           N  
ATOM   2307  CA  ASN   152      75.936  58.001  86.427  1.00  0.00           C  
ATOM   2308  C   ASN   152      76.633  57.492  85.141  1.00  0.00           C  
ATOM   2309  O   ASN   152      76.086  56.730  84.337  1.00  0.00           O  
ATOM   2310  CB  ASN   152      74.420  57.524  86.474  1.00  0.00           C  
ATOM   2311  CG  ASN   152      74.309  56.026  86.865  1.00  0.00           C  
ATOM   2312  ND2 ASN   152      73.105  55.387  86.840  1.00  0.00           N  
ATOM   2313  OD1 ASN   152      75.280  55.315  87.210  1.00  0.00           O  
ATOM   2314  H   ASN   152      75.056  59.944  86.757  1.00  0.00           H  
ATOM   2315  HA  ASN   152      76.364  57.482  87.285  1.00  0.00           H  
ATOM   2316  HB2 ASN   152      73.946  58.082  87.281  1.00  0.00           H  
ATOM   2317  HB3 ASN   152      73.945  57.753  85.520  1.00  0.00           H  
ATOM   2318 HD21 ASN   152      72.970  54.459  87.215  1.00  0.00           H  
ATOM   2319 HD22 ASN   152      72.352  56.005  86.571  1.00  0.00           H  
ATOM   2320  N   CYS   153      77.800  58.031  84.786  1.00  0.00           N  
ATOM   2321  CA  CYS   153      78.460  57.701  83.533  1.00  0.00           C  
ATOM   2322  C   CYS   153      79.308  56.406  83.372  1.00  0.00           C  
ATOM   2323  O   CYS   153      80.243  56.427  82.643  1.00  0.00           O  
ATOM   2324  CB  CYS   153      79.294  58.993  83.123  1.00  0.00           C  
ATOM   2325  SG  CYS   153      80.725  59.312  84.229  1.00  0.00           S  
ATOM   2326  H   CYS   153      78.316  58.589  85.453  1.00  0.00           H  
ATOM   2327  HA  CYS   153      77.673  57.522  82.800  1.00  0.00           H  
ATOM   2328  HB2 CYS   153      79.572  58.926  82.071  1.00  0.00           H  
ATOM   2329  HB3 CYS   153      78.648  59.867  83.206  1.00  0.00           H  
ATOM   2330  HG  CYS   153      79.907  59.256  85.283  1.00  0.00           H  
ATOM   2331  N   ASP   154      78.905  55.389  84.146  1.00  0.00           N  
ATOM   2332  CA  ASP   154      79.488  54.024  84.320  1.00  0.00           C  
ATOM   2333  C   ASP   154      78.389  53.100  83.741  1.00  0.00           C  
ATOM   2334  O   ASP   154      77.411  53.551  83.122  1.00  0.00           O  
ATOM   2335  CB  ASP   154      80.017  53.672  85.795  1.00  0.00           C  
ATOM   2336  CG  ASP   154      78.918  53.059  86.688  1.00  0.00           C  
ATOM   2337  OD1 ASP   154      77.723  53.230  86.443  1.00  0.00           O  
ATOM   2338  OD2 ASP   154      79.305  52.389  87.687  1.00  0.00           O1-
ATOM   2339  H   ASP   154      78.058  55.764  84.548  1.00  0.00           H  
ATOM   2340  HA  ASP   154      80.393  53.834  83.744  1.00  0.00           H  
ATOM   2341  HB2 ASP   154      80.784  52.925  85.590  1.00  0.00           H  
ATOM   2342  HB3 ASP   154      80.529  54.528  86.235  1.00  0.00           H  
ATOM   2343  N   ARG   155      78.508  51.794  83.847  1.00  0.00           N  
ATOM   2344  CA  ARG   155      77.505  50.811  83.433  1.00  0.00           C  
ATOM   2345  C   ARG   155      77.426  49.690  84.424  1.00  0.00           C  
ATOM   2346  O   ARG   155      78.146  48.708  84.381  1.00  0.00           O  
ATOM   2347  CB  ARG   155      77.951  50.397  82.007  1.00  0.00           C  
ATOM   2348  CG  ARG   155      76.958  49.319  81.481  1.00  0.00           C  
ATOM   2349  CD  ARG   155      77.376  48.740  80.094  1.00  0.00           C  
ATOM   2350  NE  ARG   155      78.564  47.747  80.215  1.00  0.00           N  
ATOM   2351  CZ  ARG   155      79.563  47.547  79.341  1.00  0.00           C  
ATOM   2352  NH1 ARG   155      79.813  48.415  78.386  1.00  0.00           N1+
ATOM   2353  NH2 ARG   155      80.329  46.530  79.470  1.00  0.00           N  
ATOM   2354  H   ARG   155      79.380  51.456  84.227  1.00  0.00           H  
ATOM   2355  HA  ARG   155      76.498  51.220  83.349  1.00  0.00           H  
ATOM   2356  HB2 ARG   155      77.952  51.250  81.328  1.00  0.00           H  
ATOM   2357  HB3 ARG   155      78.967  50.004  81.973  1.00  0.00           H  
ATOM   2358  HG2 ARG   155      76.758  48.431  82.081  1.00  0.00           H  
ATOM   2359  HG3 ARG   155      76.034  49.885  81.362  1.00  0.00           H  
ATOM   2360  HD2 ARG   155      76.526  48.300  79.572  1.00  0.00           H  
ATOM   2361  HD3 ARG   155      77.650  49.655  79.569  1.00  0.00           H  
ATOM   2362  HE  ARG   155      78.464  47.092  80.978  1.00  0.00           H  
ATOM   2363 HH11 ARG   155      79.282  49.265  78.261  1.00  0.00           H  
ATOM   2364 HH12 ARG   155      80.570  48.279  77.731  1.00  0.00           H  
ATOM   2365 HH21 ARG   155      81.092  46.394  78.823  1.00  0.00           H  
ATOM   2366 HH22 ARG   155      80.238  46.025  80.340  1.00  0.00           H  
ATOM   2367  N   GLU   156      76.333  49.537  85.216  1.00  0.00           N  
ATOM   2368  CA  GLU   156      75.675  48.310  85.732  1.00  0.00           C  
ATOM   2369  C   GLU   156      74.328  47.861  85.099  1.00  0.00           C  
ATOM   2370  O   GLU   156      74.123  46.611  85.069  1.00  0.00           O  
ATOM   2371  CB  GLU   156      75.584  48.341  87.273  1.00  0.00           C  
ATOM   2372  CG  GLU   156      76.891  48.369  87.927  1.00  0.00           C  
ATOM   2373  CD  GLU   156      77.393  49.790  88.382  1.00  0.00           C  
ATOM   2374  OE1 GLU   156      78.557  49.778  88.830  1.00  0.00           O  
ATOM   2375  OE2 GLU   156      76.808  50.954  88.216  1.00  0.00           O1-
ATOM   2376  H   GLU   156      75.832  50.413  85.263  1.00  0.00           H  
ATOM   2377  HA  GLU   156      76.303  47.435  85.566  1.00  0.00           H  
ATOM   2378  HB2 GLU   156      74.925  49.167  87.540  1.00  0.00           H  
ATOM   2379  HB3 GLU   156      75.029  47.454  87.580  1.00  0.00           H  
ATOM   2380  HG2 GLU   156      76.753  47.770  88.826  1.00  0.00           H  
ATOM   2381  HG3 GLU   156      77.710  47.859  87.419  1.00  0.00           H  
ATOM   2382  N   THR   157      73.480  48.641  84.458  1.00  0.00           N  
ATOM   2383  CA  THR   157      72.246  48.160  83.918  1.00  0.00           C  
ATOM   2384  C   THR   157      72.338  47.013  82.814  1.00  0.00           C  
ATOM   2385  O   THR   157      73.115  47.251  81.881  1.00  0.00           O  
ATOM   2386  CB  THR   157      71.392  49.281  83.298  1.00  0.00           C  
ATOM   2387  CG2 THR   157      69.936  49.018  82.920  1.00  0.00           C  
ATOM   2388  OG1 THR   157      71.415  50.421  84.096  1.00  0.00           O  
ATOM   2389  H   THR   157      73.720  49.608  84.289  1.00  0.00           H  
ATOM   2390  HA  THR   157      71.642  47.880  84.781  1.00  0.00           H  
ATOM   2391  HB  THR   157      71.933  49.581  82.400  1.00  0.00           H  
ATOM   2392  HG1 THR   157      72.267  50.863  84.083  1.00  0.00           H  
ATOM   2393 HG21 THR   157      69.878  48.130  82.290  1.00  0.00           H  
ATOM   2394 HG22 THR   157      69.341  48.740  83.790  1.00  0.00           H  
ATOM   2395 HG23 THR   157      69.499  49.818  82.324  1.00  0.00           H  
ATOM   2396  N   PRO   158      71.551  45.960  82.763  1.00  0.00           N  
ATOM   2397  CA  PRO   158      71.667  44.762  81.885  1.00  0.00           C  
ATOM   2398  C   PRO   158      70.941  44.782  80.542  1.00  0.00           C  
ATOM   2399  O   PRO   158      70.882  43.741  79.942  1.00  0.00           O  
ATOM   2400  CB  PRO   158      71.201  43.529  82.696  1.00  0.00           C  
ATOM   2401  CG  PRO   158      70.115  44.178  83.595  1.00  0.00           C  
ATOM   2402  CD  PRO   158      70.835  45.514  83.973  1.00  0.00           C  
ATOM   2403  HA  PRO   158      72.715  44.680  81.596  1.00  0.00           H  
ATOM   2404  HB2 PRO   158      70.834  42.584  82.295  1.00  0.00           H  
ATOM   2405  HB3 PRO   158      72.058  43.288  83.325  1.00  0.00           H  
ATOM   2406  HG2 PRO   158      69.242  44.255  82.947  1.00  0.00           H  
ATOM   2407  HG3 PRO   158      69.913  43.476  84.404  1.00  0.00           H  
ATOM   2408  HD2 PRO   158      70.027  46.208  84.206  1.00  0.00           H  
ATOM   2409  HD3 PRO   158      71.479  45.367  84.840  1.00  0.00           H  
ATOM   2410  N   TRP   159      70.395  45.885  80.036  1.00  0.00           N  
ATOM   2411  CA  TRP   159      69.788  45.937  78.685  1.00  0.00           C  
ATOM   2412  C   TRP   159      70.891  46.184  77.645  1.00  0.00           C  
ATOM   2413  O   TRP   159      70.801  45.568  76.593  1.00  0.00           O  
ATOM   2414  CB  TRP   159      68.706  47.011  78.620  1.00  0.00           C  
ATOM   2415  CG  TRP   159      67.911  47.165  79.862  1.00  0.00           C  
ATOM   2416  CD1 TRP   159      67.650  48.259  80.599  1.00  0.00           C  
ATOM   2417  CD2 TRP   159      67.177  46.090  80.642  1.00  0.00           C  
ATOM   2418  CE2 TRP   159      66.396  46.662  81.682  1.00  0.00           C  
ATOM   2419  CE3 TRP   159      66.971  44.766  80.343  1.00  0.00           C  
ATOM   2420  NE1 TRP   159      66.805  47.951  81.649  1.00  0.00           N  
ATOM   2421  CZ2 TRP   159      65.521  45.899  82.405  1.00  0.00           C  
ATOM   2422  CZ3 TRP   159      66.076  43.917  81.113  1.00  0.00           C  
ATOM   2423  CH2 TRP   159      65.338  44.542  82.163  1.00  0.00           C  
ATOM   2424  H   TRP   159      70.446  46.821  80.411  1.00  0.00           H  
ATOM   2425  HA  TRP   159      69.293  44.996  78.444  1.00  0.00           H  
ATOM   2426  HB2 TRP   159      69.100  47.983  78.326  1.00  0.00           H  
ATOM   2427  HB3 TRP   159      68.012  46.823  77.802  1.00  0.00           H  
ATOM   2428  HD1 TRP   159      68.005  49.227  80.278  1.00  0.00           H  
ATOM   2429  HE1 TRP   159      66.347  48.718  82.121  1.00  0.00           H  
ATOM   2430  HE3 TRP   159      67.455  44.238  79.535  1.00  0.00           H  
ATOM   2431  HZ2 TRP   159      65.022  46.317  83.268  1.00  0.00           H  
ATOM   2432  HZ3 TRP   159      65.988  42.846  81.013  1.00  0.00           H  
ATOM   2433  HH2 TRP   159      64.677  43.908  82.735  1.00  0.00           H  
ATOM   2434  N   LEU   160      71.885  47.065  77.816  1.00  0.00           N  
ATOM   2435  CA  LEU   160      72.744  47.519  76.747  1.00  0.00           C  
ATOM   2436  C   LEU   160      74.192  47.783  77.233  1.00  0.00           C  
ATOM   2437  O   LEU   160      74.332  48.274  78.352  1.00  0.00           O  
ATOM   2438  CB  LEU   160      72.284  48.673  75.956  1.00  0.00           C  
ATOM   2439  CG  LEU   160      71.162  48.383  74.896  1.00  0.00           C  
ATOM   2440  CD1 LEU   160      70.672  49.744  74.348  1.00  0.00           C  
ATOM   2441  CD2 LEU   160      71.794  47.762  73.675  1.00  0.00           C  
ATOM   2442  H   LEU   160      71.979  47.651  78.634  1.00  0.00           H  
ATOM   2443  HA  LEU   160      72.837  46.718  76.014  1.00  0.00           H  
ATOM   2444  HB2 LEU   160      71.837  49.412  76.621  1.00  0.00           H  
ATOM   2445  HB3 LEU   160      73.117  49.147  75.437  1.00  0.00           H  
ATOM   2446  HG  LEU   160      70.278  47.850  75.247  1.00  0.00           H  
ATOM   2447 HD11 LEU   160      70.275  49.729  73.333  1.00  0.00           H  
ATOM   2448 HD12 LEU   160      69.775  50.028  74.899  1.00  0.00           H  
ATOM   2449 HD13 LEU   160      71.398  50.549  74.457  1.00  0.00           H  
ATOM   2450 HD21 LEU   160      72.197  46.798  73.987  1.00  0.00           H  
ATOM   2451 HD22 LEU   160      71.132  47.747  72.809  1.00  0.00           H  
ATOM   2452 HD23 LEU   160      72.652  48.327  73.310  1.00  0.00           H  
ATOM   2453  N   PRO   161      75.257  47.697  76.383  1.00  0.00           N  
ATOM   2454  CA  PRO   161      76.604  48.087  76.654  1.00  0.00           C  
ATOM   2455  C   PRO   161      76.824  49.606  76.783  1.00  0.00           C  
ATOM   2456  O   PRO   161      78.054  49.979  76.831  1.00  0.00           O  
ATOM   2457  CB  PRO   161      77.536  47.350  75.654  1.00  0.00           C  
ATOM   2458  CG  PRO   161      76.635  47.322  74.364  1.00  0.00           C  
ATOM   2459  CD  PRO   161      75.233  47.205  74.984  1.00  0.00           C  
ATOM   2460  HA  PRO   161      76.912  47.618  77.589  1.00  0.00           H  
ATOM   2461  HB2 PRO   161      78.431  47.961  75.532  1.00  0.00           H  
ATOM   2462  HB3 PRO   161      77.842  46.363  76.000  1.00  0.00           H  
ATOM   2463  HG2 PRO   161      76.620  48.272  73.829  1.00  0.00           H  
ATOM   2464  HG3 PRO   161      76.747  46.626  73.533  1.00  0.00           H  
ATOM   2465  HD2 PRO   161      74.448  47.595  74.336  1.00  0.00           H  
ATOM   2466  HD3 PRO   161      74.913  46.169  75.090  1.00  0.00           H  
ATOM   2467  N   LYS   162      75.834  50.493  76.859  1.00  0.00           N  
ATOM   2468  CA  LYS   162      75.998  52.015  76.962  1.00  0.00           C  
ATOM   2469  C   LYS   162      76.009  52.328  78.382  1.00  0.00           C  
ATOM   2470  O   LYS   162      75.567  51.589  79.309  1.00  0.00           O  
ATOM   2471  CB  LYS   162      74.838  52.686  76.284  1.00  0.00           C  
ATOM   2472  CG  LYS   162      74.569  52.216  74.806  1.00  0.00           C  
ATOM   2473  CD  LYS   162      75.758  52.529  73.863  1.00  0.00           C  
ATOM   2474  CE  LYS   162      75.542  52.351  72.377  1.00  0.00           C  
ATOM   2475  NZ  LYS   162      76.496  53.088  71.485  1.00  0.00           N1+
ATOM   2476  H   LYS   162      74.913  50.108  77.010  1.00  0.00           H  
ATOM   2477  HA  LYS   162      77.002  52.226  76.595  1.00  0.00           H  
ATOM   2478  HB2 LYS   162      73.945  52.415  76.846  1.00  0.00           H  
ATOM   2479  HB3 LYS   162      74.950  53.770  76.309  1.00  0.00           H  
ATOM   2480  HG2 LYS   162      74.419  51.137  74.861  1.00  0.00           H  
ATOM   2481  HG3 LYS   162      73.626  52.650  74.473  1.00  0.00           H  
ATOM   2482  HD2 LYS   162      75.914  53.586  74.078  1.00  0.00           H  
ATOM   2483  HD3 LYS   162      76.679  52.045  74.187  1.00  0.00           H  
ATOM   2484  HE2 LYS   162      75.500  51.280  72.179  1.00  0.00           H  
ATOM   2485  HE3 LYS   162      74.543  52.695  72.107  1.00  0.00           H  
ATOM   2486  HZ1 LYS   162      76.401  54.092  71.533  1.00  0.00           H  
ATOM   2487  HZ2 LYS   162      77.452  52.827  71.681  1.00  0.00           H  
ATOM   2488  HZ3 LYS   162      76.290  52.855  70.524  1.00  0.00           H  
ATOM   2489  N   GLU   163      76.380  53.610  78.680  1.00  0.00           N  
ATOM   2490  CA  GLU   163      76.480  54.072  80.093  1.00  0.00           C  
ATOM   2491  C   GLU   163      75.161  54.468  80.711  1.00  0.00           C  
ATOM   2492  O   GLU   163      74.171  54.949  80.067  1.00  0.00           O  
ATOM   2493  CB  GLU   163      77.541  55.187  80.305  1.00  0.00           C  
ATOM   2494  CG  GLU   163      77.226  56.582  79.791  1.00  0.00           C  
ATOM   2495  CD  GLU   163      77.556  56.790  78.254  1.00  0.00           C  
ATOM   2496  OE1 GLU   163      77.312  55.890  77.382  1.00  0.00           O  
ATOM   2497  OE2 GLU   163      78.152  57.788  77.854  1.00  0.00           O1-
ATOM   2498  H   GLU   163      76.645  54.153  77.871  1.00  0.00           H  
ATOM   2499  HA  GLU   163      76.748  53.226  80.726  1.00  0.00           H  
ATOM   2500  HB2 GLU   163      77.656  55.360  81.375  1.00  0.00           H  
ATOM   2501  HB3 GLU   163      78.560  54.877  80.071  1.00  0.00           H  
ATOM   2502  HG2 GLU   163      76.153  56.722  79.920  1.00  0.00           H  
ATOM   2503  HG3 GLU   163      77.749  57.299  80.424  1.00  0.00           H  
ATOM   2504  N   ASP   164      74.981  54.349  82.000  1.00  0.00           N  
ATOM   2505  CA  ASP   164      73.691  54.347  82.678  1.00  0.00           C  
ATOM   2506  C   ASP   164      73.028  55.683  82.780  1.00  0.00           C  
ATOM   2507  O   ASP   164      71.832  55.729  82.955  1.00  0.00           O  
ATOM   2508  CB  ASP   164      73.914  53.823  84.038  1.00  0.00           C  
ATOM   2509  CG  ASP   164      74.271  52.329  84.133  1.00  0.00           C  
ATOM   2510  OD1 ASP   164      74.847  51.949  85.221  1.00  0.00           O  
ATOM   2511  OD2 ASP   164      73.850  51.498  83.314  1.00  0.00           O1-
ATOM   2512  H   ASP   164      75.741  54.006  82.570  1.00  0.00           H  
ATOM   2513  HA  ASP   164      73.017  53.673  82.149  1.00  0.00           H  
ATOM   2514  HB2 ASP   164      74.572  54.453  84.635  1.00  0.00           H  
ATOM   2515  HB3 ASP   164      72.972  53.896  84.583  1.00  0.00           H  
ATOM   2516  N   CYS   165      73.718  56.821  82.540  1.00  0.00           N  
ATOM   2517  CA  CYS   165      73.325  58.187  82.319  1.00  0.00           C  
ATOM   2518  C   CYS   165      72.640  58.501  81.063  1.00  0.00           C  
ATOM   2519  O   CYS   165      72.160  59.668  80.937  1.00  0.00           O  
ATOM   2520  CB  CYS   165      74.388  59.159  82.705  1.00  0.00           C  
ATOM   2521  SG  CYS   165      75.598  59.382  81.385  1.00  0.00           S  
ATOM   2522  H   CYS   165      74.710  56.735  82.710  1.00  0.00           H  
ATOM   2523  HA  CYS   165      72.532  58.449  83.020  1.00  0.00           H  
ATOM   2524  HB2 CYS   165      73.958  60.157  82.790  1.00  0.00           H  
ATOM   2525  HB3 CYS   165      74.830  58.898  83.667  1.00  0.00           H  
ATOM   2526  HG  CYS   165      74.671  60.039  80.683  1.00  0.00           H  
ATOM   2527  N   ARG   166      72.541  57.563  80.093  1.00  0.00           N  
ATOM   2528  CA  ARG   166      71.751  57.888  78.872  1.00  0.00           C  
ATOM   2529  C   ARG   166      70.187  57.827  79.105  1.00  0.00           C  
ATOM   2530  O   ARG   166      69.419  58.214  78.260  1.00  0.00           O  
ATOM   2531  CB  ARG   166      72.237  57.113  77.743  1.00  0.00           C  
ATOM   2532  CG  ARG   166      73.715  57.210  77.488  1.00  0.00           C  
ATOM   2533  CD  ARG   166      74.046  56.870  76.001  1.00  0.00           C  
ATOM   2534  NE  ARG   166      75.465  57.042  75.760  1.00  0.00           N  
ATOM   2535  CZ  ARG   166      76.123  57.986  75.027  1.00  0.00           C  
ATOM   2536  NH1 ARG   166      75.473  58.616  74.107  1.00  0.00           N1+
ATOM   2537  NH2 ARG   166      77.299  58.496  75.252  1.00  0.00           N  
ATOM   2538  H   ARG   166      72.958  56.648  80.183  1.00  0.00           H  
ATOM   2539  HA  ARG   166      72.035  58.913  78.634  1.00  0.00           H  
ATOM   2540  HB2 ARG   166      72.172  56.039  77.917  1.00  0.00           H  
ATOM   2541  HB3 ARG   166      71.673  57.388  76.851  1.00  0.00           H  
ATOM   2542  HG2 ARG   166      74.090  58.224  77.625  1.00  0.00           H  
ATOM   2543  HG3 ARG   166      74.329  56.573  78.124  1.00  0.00           H  
ATOM   2544  HD2 ARG   166      73.844  55.821  75.785  1.00  0.00           H  
ATOM   2545  HD3 ARG   166      73.446  57.281  75.189  1.00  0.00           H  
ATOM   2546  HE  ARG   166      76.093  56.609  76.422  1.00  0.00           H  
ATOM   2547 HH11 ARG   166      74.512  58.425  73.864  1.00  0.00           H  
ATOM   2548 HH12 ARG   166      75.822  59.524  73.833  1.00  0.00           H  
ATOM   2549 HH21 ARG   166      77.718  58.226  76.130  1.00  0.00           H  
ATOM   2550 HH22 ARG   166      77.697  59.137  74.580  1.00  0.00           H  
ATOM   2551  N   ASP   167      69.705  57.313  80.264  1.00  0.00           N  
ATOM   2552  CA  ASP   167      68.316  57.433  80.709  1.00  0.00           C  
ATOM   2553  C   ASP   167      68.203  58.021  82.119  1.00  0.00           C  
ATOM   2554  O   ASP   167      68.977  57.701  83.009  1.00  0.00           O  
ATOM   2555  CB  ASP   167      67.581  56.156  80.388  1.00  0.00           C  
ATOM   2556  CG  ASP   167      67.964  54.953  81.260  1.00  0.00           C  
ATOM   2557  OD1 ASP   167      67.407  53.842  80.960  1.00  0.00           O  
ATOM   2558  OD2 ASP   167      68.723  55.025  82.222  1.00  0.00           O1-
ATOM   2559  H   ASP   167      70.411  56.938  80.881  1.00  0.00           H  
ATOM   2560  HA  ASP   167      67.887  58.208  80.075  1.00  0.00           H  
ATOM   2561  HB2 ASP   167      66.510  56.352  80.426  1.00  0.00           H  
ATOM   2562  HB3 ASP   167      67.646  55.848  79.344  1.00  0.00           H  
ATOM   2563  N   GLU   168      67.126  58.714  82.400  1.00  0.00           N  
ATOM   2564  CA  GLU   168      66.689  59.130  83.728  1.00  0.00           C  
ATOM   2565  C   GLU   168      65.983  58.054  84.528  1.00  0.00           C  
ATOM   2566  O   GLU   168      65.643  58.364  85.656  1.00  0.00           O  
ATOM   2567  CB  GLU   168      65.650  60.265  83.499  1.00  0.00           C  
ATOM   2568  CG  GLU   168      64.155  59.894  83.061  1.00  0.00           C  
ATOM   2569  CD  GLU   168      63.951  59.094  81.746  1.00  0.00           C  
ATOM   2570  OE1 GLU   168      62.815  58.650  81.386  1.00  0.00           O  
ATOM   2571  OE2 GLU   168      64.904  58.929  80.887  1.00  0.00           O1-
ATOM   2572  H   GLU   168      66.541  58.975  81.619  1.00  0.00           H  
ATOM   2573  HA  GLU   168      67.562  59.283  84.363  1.00  0.00           H  
ATOM   2574  HB2 GLU   168      65.611  60.674  84.509  1.00  0.00           H  
ATOM   2575  HB3 GLU   168      66.032  60.986  82.777  1.00  0.00           H  
ATOM   2576  HG2 GLU   168      63.741  59.264  83.848  1.00  0.00           H  
ATOM   2577  HG3 GLU   168      63.584  60.822  83.088  1.00  0.00           H  
ATOM   2578  N   LYS   169      65.767  56.846  83.962  1.00  0.00           N  
ATOM   2579  CA  LYS   169      65.223  55.612  84.650  1.00  0.00           C  
ATOM   2580  C   LYS   169      66.350  54.805  85.193  1.00  0.00           C  
ATOM   2581  O   LYS   169      67.535  55.029  84.864  1.00  0.00           O  
ATOM   2582  CB  LYS   169      64.396  54.867  83.635  1.00  0.00           C  
ATOM   2583  CG  LYS   169      62.951  55.354  83.584  1.00  0.00           C  
ATOM   2584  CD  LYS   169      62.625  55.486  82.114  1.00  0.00           C  
ATOM   2585  CE  LYS   169      61.143  55.714  81.815  1.00  0.00           C  
ATOM   2586  NZ  LYS   169      61.069  56.641  80.631  1.00  0.00           N1+
ATOM   2587  H   LYS   169      66.044  56.780  82.993  1.00  0.00           H  
ATOM   2588  HA  LYS   169      64.682  55.882  85.557  1.00  0.00           H  
ATOM   2589  HB2 LYS   169      64.896  55.083  82.691  1.00  0.00           H  
ATOM   2590  HB3 LYS   169      64.577  53.803  83.789  1.00  0.00           H  
ATOM   2591  HG2 LYS   169      62.294  54.636  84.075  1.00  0.00           H  
ATOM   2592  HG3 LYS   169      62.936  56.344  84.041  1.00  0.00           H  
ATOM   2593  HD2 LYS   169      63.202  56.327  81.731  1.00  0.00           H  
ATOM   2594  HD3 LYS   169      62.894  54.540  81.643  1.00  0.00           H  
ATOM   2595  HE2 LYS   169      60.543  54.818  81.658  1.00  0.00           H  
ATOM   2596  HE3 LYS   169      60.687  56.188  82.684  1.00  0.00           H  
ATOM   2597  HZ1 LYS   169      61.377  57.556  80.928  1.00  0.00           H  
ATOM   2598  HZ2 LYS   169      61.720  56.370  79.907  1.00  0.00           H  
ATOM   2599  HZ3 LYS   169      60.101  56.825  80.411  1.00  0.00           H  
ATOM   2600  N   VAL   170      66.008  53.897  86.130  1.00  0.00           N  
ATOM   2601  CA  VAL   170      66.931  52.996  86.859  1.00  0.00           C  
ATOM   2602  C   VAL   170      66.193  51.658  86.872  1.00  0.00           C  
ATOM   2603  O   VAL   170      64.973  51.637  86.911  1.00  0.00           O  
ATOM   2604  CB  VAL   170      67.285  53.650  88.245  1.00  0.00           C  
ATOM   2605  CG1 VAL   170      66.099  53.919  89.276  1.00  0.00           C  
ATOM   2606  CG2 VAL   170      68.306  52.767  89.055  1.00  0.00           C  
ATOM   2607  H   VAL   170      65.031  53.714  86.311  1.00  0.00           H  
ATOM   2608  HA  VAL   170      67.840  52.899  86.265  1.00  0.00           H  
ATOM   2609  HB  VAL   170      67.742  54.628  88.094  1.00  0.00           H  
ATOM   2610 HG11 VAL   170      65.341  54.444  88.695  1.00  0.00           H  
ATOM   2611 HG12 VAL   170      65.721  52.988  89.698  1.00  0.00           H  
ATOM   2612 HG13 VAL   170      66.243  54.669  90.054  1.00  0.00           H  
ATOM   2613 HG21 VAL   170      67.922  51.779  89.307  1.00  0.00           H  
ATOM   2614 HG22 VAL   170      69.230  52.543  88.523  1.00  0.00           H  
ATOM   2615 HG23 VAL   170      68.578  53.296  89.969  1.00  0.00           H  
ATOM   2616  N   TYR   171      66.874  50.524  86.846  1.00  0.00           N  
ATOM   2617  CA  TYR   171      66.441  49.144  86.727  1.00  0.00           C  
ATOM   2618  C   TYR   171      67.099  48.079  87.682  1.00  0.00           C  
ATOM   2619  O   TYR   171      66.807  46.883  87.574  1.00  0.00           O  
ATOM   2620  CB  TYR   171      66.457  48.723  85.257  1.00  0.00           C  
ATOM   2621  CG  TYR   171      66.014  49.681  84.149  1.00  0.00           C  
ATOM   2622  CD1 TYR   171      64.738  49.642  83.601  1.00  0.00           C  
ATOM   2623  CD2 TYR   171      66.939  50.704  83.761  1.00  0.00           C  
ATOM   2624  CE1 TYR   171      64.336  50.644  82.566  1.00  0.00           C  
ATOM   2625  CE2 TYR   171      66.522  51.704  82.903  1.00  0.00           C  
ATOM   2626  CZ  TYR   171      65.254  51.602  82.287  1.00  0.00           C  
ATOM   2627  OH  TYR   171      65.039  52.501  81.303  1.00  0.00           O  
ATOM   2628  H   TYR   171      67.858  50.718  86.723  1.00  0.00           H  
ATOM   2629  HA  TYR   171      65.390  49.173  87.014  1.00  0.00           H  
ATOM   2630  HB2 TYR   171      67.504  48.493  85.061  1.00  0.00           H  
ATOM   2631  HB3 TYR   171      65.801  47.865  85.110  1.00  0.00           H  
ATOM   2632  HD1 TYR   171      64.037  48.903  83.957  1.00  0.00           H  
ATOM   2633  HD2 TYR   171      67.912  50.619  84.222  1.00  0.00           H  
ATOM   2634  HE1 TYR   171      63.373  50.624  82.078  1.00  0.00           H  
ATOM   2635  HE2 TYR   171      67.251  52.419  82.553  1.00  0.00           H  
ATOM   2636  HH  TYR   171      65.831  53.030  81.182  1.00  0.00           H  
ATOM   2637  N   SER   172      68.126  48.415  88.512  1.00  0.00           N  
ATOM   2638  CA  SER   172      69.109  47.541  89.137  1.00  0.00           C  
ATOM   2639  C   SER   172      69.366  48.058  90.590  1.00  0.00           C  
ATOM   2640  O   SER   172      69.631  49.254  90.697  1.00  0.00           O  
ATOM   2641  CB  SER   172      70.425  47.523  88.395  1.00  0.00           C  
ATOM   2642  OG  SER   172      71.409  46.928  89.185  1.00  0.00           O  
ATOM   2643  H   SER   172      68.340  49.401  88.463  1.00  0.00           H  
ATOM   2644  HA  SER   172      68.596  46.581  89.087  1.00  0.00           H  
ATOM   2645  HB2 SER   172      70.264  46.931  87.494  1.00  0.00           H  
ATOM   2646  HB3 SER   172      70.673  48.547  88.114  1.00  0.00           H  
ATOM   2647  HG  SER   172      71.905  46.336  88.614  1.00  0.00           H  
ATOM   2648  N   LYS   173      69.405  47.196  91.563  1.00  0.00           N  
ATOM   2649  CA  LYS   173      69.794  47.454  92.973  1.00  0.00           C  
ATOM   2650  C   LYS   173      71.237  47.903  93.057  1.00  0.00           C  
ATOM   2651  O   LYS   173      71.660  48.663  93.941  1.00  0.00           O  
ATOM   2652  CB  LYS   173      69.452  46.126  93.773  1.00  0.00           C  
ATOM   2653  CG  LYS   173      67.935  46.118  94.148  1.00  0.00           C  
ATOM   2654  CD  LYS   173      67.627  45.110  95.225  1.00  0.00           C  
ATOM   2655  CE  LYS   173      66.144  45.134  95.525  1.00  0.00           C  
ATOM   2656  NZ  LYS   173      65.722  44.097  96.534  1.00  0.00           N1+
ATOM   2657  H   LYS   173      69.041  46.278  91.353  1.00  0.00           H  
ATOM   2658  HA  LYS   173      69.123  48.250  93.297  1.00  0.00           H  
ATOM   2659  HB2 LYS   173      69.634  45.274  93.118  1.00  0.00           H  
ATOM   2660  HB3 LYS   173      70.096  46.100  94.652  1.00  0.00           H  
ATOM   2661  HG2 LYS   173      67.544  47.043  94.572  1.00  0.00           H  
ATOM   2662  HG3 LYS   173      67.373  45.939  93.231  1.00  0.00           H  
ATOM   2663  HD2 LYS   173      68.053  44.146  94.950  1.00  0.00           H  
ATOM   2664  HD3 LYS   173      68.037  45.425  96.185  1.00  0.00           H  
ATOM   2665  HE2 LYS   173      65.934  46.121  95.936  1.00  0.00           H  
ATOM   2666  HE3 LYS   173      65.490  45.067  94.656  1.00  0.00           H  
ATOM   2667  HZ1 LYS   173      66.049  43.150  96.406  1.00  0.00           H  
ATOM   2668  HZ2 LYS   173      66.066  44.396  97.436  1.00  0.00           H  
ATOM   2669  HZ3 LYS   173      64.725  44.026  96.675  1.00  0.00           H  
ATOM   2670  N   GLU   174      72.107  47.298  92.198  1.00  0.00           N  
ATOM   2671  CA  GLU   174      73.569  47.704  92.168  1.00  0.00           C  
ATOM   2672  C   GLU   174      73.772  49.046  91.560  1.00  0.00           C  
ATOM   2673  O   GLU   174      74.599  49.800  92.126  1.00  0.00           O  
ATOM   2674  CB  GLU   174      74.387  46.503  91.585  1.00  0.00           C  
ATOM   2675  CG  GLU   174      75.855  46.686  91.972  1.00  0.00           C  
ATOM   2676  CD  GLU   174      76.189  46.308  93.389  1.00  0.00           C  
ATOM   2677  OE1 GLU   174      77.221  46.867  93.940  1.00  0.00           O  
ATOM   2678  OE2 GLU   174      75.397  45.569  94.023  1.00  0.00           O1-
ATOM   2679  H   GLU   174      71.781  46.595  91.550  1.00  0.00           H  
ATOM   2680  HA  GLU   174      73.889  47.965  93.176  1.00  0.00           H  
ATOM   2681  HB2 GLU   174      73.977  45.667  92.151  1.00  0.00           H  
ATOM   2682  HB3 GLU   174      74.185  46.428  90.517  1.00  0.00           H  
ATOM   2683  HG2 GLU   174      76.471  46.064  91.322  1.00  0.00           H  
ATOM   2684  HG3 GLU   174      76.193  47.689  91.715  1.00  0.00           H  
ATOM   2685  N   ASP   175      73.015  49.357  90.530  1.00  0.00           N  
ATOM   2686  CA  ASP   175      73.069  50.692  89.976  1.00  0.00           C  
ATOM   2687  C   ASP   175      72.621  51.801  90.932  1.00  0.00           C  
ATOM   2688  O   ASP   175      73.292  52.859  90.954  1.00  0.00           O  
ATOM   2689  CB  ASP   175      72.211  50.725  88.652  1.00  0.00           C  
ATOM   2690  CG  ASP   175      72.425  51.952  87.725  1.00  0.00           C  
ATOM   2691  OD1 ASP   175      73.448  52.705  87.898  1.00  0.00           O  
ATOM   2692  OD2 ASP   175      71.491  52.208  86.936  1.00  0.00           O1-
ATOM   2693  H   ASP   175      72.245  48.737  90.321  1.00  0.00           H  
ATOM   2694  HA  ASP   175      74.102  50.849  89.667  1.00  0.00           H  
ATOM   2695  HB2 ASP   175      72.319  49.849  88.014  1.00  0.00           H  
ATOM   2696  HB3 ASP   175      71.152  50.810  88.897  1.00  0.00           H  
ATOM   2697  N   LEU   176      71.573  51.561  91.738  1.00  0.00           N  
ATOM   2698  CA  LEU   176      70.944  52.446  92.709  1.00  0.00           C  
ATOM   2699  C   LEU   176      71.961  53.085  93.699  1.00  0.00           C  
ATOM   2700  O   LEU   176      71.765  54.137  94.290  1.00  0.00           O  
ATOM   2701  CB  LEU   176      69.820  51.580  93.355  1.00  0.00           C  
ATOM   2702  CG  LEU   176      69.033  52.292  94.480  1.00  0.00           C  
ATOM   2703  CD1 LEU   176      68.194  53.575  94.108  1.00  0.00           C  
ATOM   2704  CD2 LEU   176      67.968  51.233  94.976  1.00  0.00           C  
ATOM   2705  H   LEU   176      71.166  50.651  91.577  1.00  0.00           H  
ATOM   2706  HA  LEU   176      70.461  53.247  92.150  1.00  0.00           H  
ATOM   2707  HB2 LEU   176      68.991  51.293  92.708  1.00  0.00           H  
ATOM   2708  HB3 LEU   176      70.297  50.691  93.769  1.00  0.00           H  
ATOM   2709  HG  LEU   176      69.698  52.534  95.309  1.00  0.00           H  
ATOM   2710 HD11 LEU   176      68.862  54.422  93.951  1.00  0.00           H  
ATOM   2711 HD12 LEU   176      67.657  53.410  93.173  1.00  0.00           H  
ATOM   2712 HD13 LEU   176      67.501  53.797  94.919  1.00  0.00           H  
ATOM   2713 HD21 LEU   176      67.277  51.760  95.634  1.00  0.00           H  
ATOM   2714 HD22 LEU   176      67.518  50.614  94.200  1.00  0.00           H  
ATOM   2715 HD23 LEU   176      68.365  50.502  95.681  1.00  0.00           H  
ATOM   2716  N   LYS   177      73.112  52.464  93.905  1.00  0.00           N  
ATOM   2717  CA  LYS   177      74.261  52.938  94.641  1.00  0.00           C  
ATOM   2718  C   LYS   177      75.010  54.198  94.181  1.00  0.00           C  
ATOM   2719  O   LYS   177      75.561  54.842  95.055  1.00  0.00           O  
ATOM   2720  CB  LYS   177      75.257  51.790  94.887  1.00  0.00           C  
ATOM   2721  CG  LYS   177      74.653  50.584  95.721  1.00  0.00           C  
ATOM   2722  CD  LYS   177      75.813  49.562  95.667  1.00  0.00           C  
ATOM   2723  CE  LYS   177      75.510  48.275  96.408  1.00  0.00           C  
ATOM   2724  NZ  LYS   177      76.816  47.556  96.552  1.00  0.00           N1+
ATOM   2725  H   LYS   177      73.363  51.679  93.320  1.00  0.00           H  
ATOM   2726  HA  LYS   177      73.893  53.284  95.607  1.00  0.00           H  
ATOM   2727  HB2 LYS   177      75.596  51.568  93.876  1.00  0.00           H  
ATOM   2728  HB3 LYS   177      76.163  52.172  95.358  1.00  0.00           H  
ATOM   2729  HG2 LYS   177      74.429  50.827  96.760  1.00  0.00           H  
ATOM   2730  HG3 LYS   177      73.820  50.229  95.114  1.00  0.00           H  
ATOM   2731  HD2 LYS   177      75.985  49.242  94.639  1.00  0.00           H  
ATOM   2732  HD3 LYS   177      76.726  50.042  96.018  1.00  0.00           H  
ATOM   2733  HE2 LYS   177      75.103  48.629  97.355  1.00  0.00           H  
ATOM   2734  HE3 LYS   177      74.899  47.631  95.775  1.00  0.00           H  
ATOM   2735  HZ1 LYS   177      77.456  48.142  97.069  1.00  0.00           H  
ATOM   2736  HZ2 LYS   177      76.615  46.681  97.014  1.00  0.00           H  
ATOM   2737  HZ3 LYS   177      77.146  47.240  95.651  1.00  0.00           H  
ATOM   2738  N   ASP   178      74.950  54.552  92.892  1.00  0.00           N  
ATOM   2739  CA  ASP   178      75.632  55.728  92.271  1.00  0.00           C  
ATOM   2740  C   ASP   178      74.750  57.060  92.487  1.00  0.00           C  
ATOM   2741  O   ASP   178      75.281  58.135  92.267  1.00  0.00           O  
ATOM   2742  CB  ASP   178      75.817  55.454  90.816  1.00  0.00           C  
ATOM   2743  CG  ASP   178      76.683  54.167  90.566  1.00  0.00           C  
ATOM   2744  OD1 ASP   178      76.610  53.643  89.453  1.00  0.00           O  
ATOM   2745  OD2 ASP   178      77.345  53.629  91.484  1.00  0.00           O1-
ATOM   2746  H   ASP   178      74.365  53.959  92.320  1.00  0.00           H  
ATOM   2747  HA  ASP   178      76.621  55.861  92.712  1.00  0.00           H  
ATOM   2748  HB2 ASP   178      74.866  55.354  90.292  1.00  0.00           H  
ATOM   2749  HB3 ASP   178      76.325  56.273  90.306  1.00  0.00           H  
ATOM   2750  N   MET   179      73.522  56.898  92.919  1.00  0.00           N  
ATOM   2751  CA  MET   179      72.486  57.993  93.036  1.00  0.00           C  
ATOM   2752  C   MET   179      72.352  58.582  94.382  1.00  0.00           C  
ATOM   2753  O   MET   179      72.438  57.829  95.369  1.00  0.00           O  
ATOM   2754  CB  MET   179      71.120  57.303  92.576  1.00  0.00           C  
ATOM   2755  CG  MET   179      71.060  56.952  91.112  1.00  0.00           C  
ATOM   2756  SD  MET   179      69.604  55.937  90.748  1.00  0.00           S  
ATOM   2757  CE  MET   179      68.212  56.921  91.391  1.00  0.00           C  
ATOM   2758  H   MET   179      73.250  55.925  92.918  1.00  0.00           H  
ATOM   2759  HA  MET   179      72.711  58.806  92.345  1.00  0.00           H  
ATOM   2760  HB2 MET   179      70.981  56.563  93.364  1.00  0.00           H  
ATOM   2761  HB3 MET   179      70.327  57.991  92.869  1.00  0.00           H  
ATOM   2762  HG2 MET   179      70.973  57.803  90.435  1.00  0.00           H  
ATOM   2763  HG3 MET   179      71.987  56.501  90.758  1.00  0.00           H  
ATOM   2764  HE1 MET   179      68.361  57.391  92.363  1.00  0.00           H  
ATOM   2765  HE2 MET   179      68.097  57.767  90.713  1.00  0.00           H  
ATOM   2766  HE3 MET   179      67.242  56.424  91.406  1.00  0.00           H  
ATOM   2767  N   SER   180      72.250  59.882  94.448  1.00  0.00           N  
ATOM   2768  CA  SER   180      72.176  60.688  95.666  1.00  0.00           C  
ATOM   2769  C   SER   180      70.876  60.563  96.481  1.00  0.00           C  
ATOM   2770  O   SER   180      69.808  60.289  95.864  1.00  0.00           O  
ATOM   2771  CB  SER   180      72.604  62.166  95.323  1.00  0.00           C  
ATOM   2772  OG  SER   180      73.220  62.675  96.479  1.00  0.00           O  
ATOM   2773  H   SER   180      72.308  60.406  93.587  1.00  0.00           H  
ATOM   2774  HA  SER   180      72.979  60.400  96.345  1.00  0.00           H  
ATOM   2775  HB2 SER   180      73.364  62.271  94.548  1.00  0.00           H  
ATOM   2776  HB3 SER   180      71.739  62.811  95.164  1.00  0.00           H  
ATOM   2777  HG  SER   180      74.051  63.090  96.235  1.00  0.00           H  
ATOM   2778  N   GLN   181      70.869  60.730  97.818  1.00  0.00           N  
ATOM   2779  CA  GLN   181      69.650  60.526  98.626  1.00  0.00           C  
ATOM   2780  C   GLN   181      68.875  61.802  98.927  1.00  0.00           C  
ATOM   2781  O   GLN   181      69.515  62.857  99.130  1.00  0.00           O  
ATOM   2782  CB  GLN   181      69.871  59.656  99.893  1.00  0.00           C  
ATOM   2783  CG  GLN   181      70.549  58.285  99.600  1.00  0.00           C  
ATOM   2784  CD  GLN   181      70.851  57.493 100.891  1.00  0.00           C  
ATOM   2785  NE2 GLN   181      69.827  56.923 101.442  1.00  0.00           N  
ATOM   2786  OE1 GLN   181      71.994  57.531 101.501  1.00  0.00           O  
ATOM   2787  H   GLN   181      71.737  60.890  98.307  1.00  0.00           H  
ATOM   2788  HA  GLN   181      68.904  59.898  98.140  1.00  0.00           H  
ATOM   2789  HB2 GLN   181      70.482  60.171 100.634  1.00  0.00           H  
ATOM   2790  HB3 GLN   181      68.947  59.425 100.423  1.00  0.00           H  
ATOM   2791  HG2 GLN   181      69.869  57.747  98.939  1.00  0.00           H  
ATOM   2792  HG3 GLN   181      71.499  58.269  99.066  1.00  0.00           H  
ATOM   2793 HE21 GLN   181      69.941  56.348 102.264  1.00  0.00           H  
ATOM   2794 HE22 GLN   181      68.955  56.940 100.932  1.00  0.00           H  
ATOM   2795  N   MET   182      67.530  61.671  99.079  1.00  0.00           N  
ATOM   2796  CA  MET   182      66.554  62.738  99.314  1.00  0.00           C  
ATOM   2797  C   MET   182      65.474  62.033 100.020  1.00  0.00           C  
ATOM   2798  O   MET   182      64.737  61.136  99.480  1.00  0.00           O  
ATOM   2799  CB  MET   182      66.258  63.465  98.032  1.00  0.00           C  
ATOM   2800  CG  MET   182      65.146  64.565  98.287  1.00  0.00           C  
ATOM   2801  SD  MET   182      64.372  65.386  96.841  1.00  0.00           S  
ATOM   2802  CE  MET   182      63.316  64.035  96.131  1.00  0.00           C  
ATOM   2803  H   MET   182      67.110  60.796  98.800  1.00  0.00           H  
ATOM   2804  HA  MET   182      67.014  63.456  99.993  1.00  0.00           H  
ATOM   2805  HB2 MET   182      67.154  63.952  97.646  1.00  0.00           H  
ATOM   2806  HB3 MET   182      65.867  62.742  97.316  1.00  0.00           H  
ATOM   2807  HG2 MET   182      64.426  64.195  99.018  1.00  0.00           H  
ATOM   2808  HG3 MET   182      65.700  65.421  98.671  1.00  0.00           H  
ATOM   2809  HE1 MET   182      62.549  64.338  95.417  1.00  0.00           H  
ATOM   2810  HE2 MET   182      63.969  63.345  95.597  1.00  0.00           H  
ATOM   2811  HE3 MET   182      62.840  63.501  96.954  1.00  0.00           H  
ATOM   2812  N   ILE   183      65.290  62.253 101.357  1.00  0.00           N  
ATOM   2813  CA  ILE   183      64.377  61.581 102.236  1.00  0.00           C  
ATOM   2814  C   ILE   183      63.217  62.556 102.574  1.00  0.00           C  
ATOM   2815  O   ILE   183      63.404  63.772 102.762  1.00  0.00           O  
ATOM   2816  CB  ILE   183      64.987  61.006 103.530  1.00  0.00           C  
ATOM   2817  CG1 ILE   183      66.460  60.409 103.417  1.00  0.00           C  
ATOM   2818  CG2 ILE   183      64.069  59.782 103.882  1.00  0.00           C  
ATOM   2819  CD1 ILE   183      67.048  59.406 104.433  1.00  0.00           C  
ATOM   2820  H   ILE   183      65.886  62.897 101.857  1.00  0.00           H  
ATOM   2821  HA  ILE   183      63.866  60.810 101.660  1.00  0.00           H  
ATOM   2822  HB  ILE   183      64.806  61.665 104.379  1.00  0.00           H  
ATOM   2823 HG12 ILE   183      66.593  59.917 102.453  1.00  0.00           H  
ATOM   2824 HG13 ILE   183      67.130  61.265 103.504  1.00  0.00           H  
ATOM   2825 HG21 ILE   183      64.048  58.969 103.156  1.00  0.00           H  
ATOM   2826 HG22 ILE   183      64.353  59.192 104.754  1.00  0.00           H  
ATOM   2827 HG23 ILE   183      63.038  60.105 104.023  1.00  0.00           H  
ATOM   2828 HD11 ILE   183      68.043  59.067 104.144  1.00  0.00           H  
ATOM   2829 HD12 ILE   183      67.082  59.874 105.416  1.00  0.00           H  
ATOM   2830 HD13 ILE   183      66.349  58.576 104.542  1.00  0.00           H  
ATOM   2831  N   LEU   184      62.021  62.129 102.588  1.00  0.00           N  
ATOM   2832  CA  LEU   184      60.806  62.859 103.028  1.00  0.00           C  
ATOM   2833  C   LEU   184      60.451  62.349 104.419  1.00  0.00           C  
ATOM   2834  O   LEU   184      59.950  61.206 104.568  1.00  0.00           O  
ATOM   2835  CB  LEU   184      59.709  62.586 101.958  1.00  0.00           C  
ATOM   2836  CG  LEU   184      58.281  62.995 102.227  1.00  0.00           C  
ATOM   2837  CD1 LEU   184      58.097  64.477 102.598  1.00  0.00           C  
ATOM   2838  CD2 LEU   184      57.525  62.741 100.944  1.00  0.00           C  
ATOM   2839  H   LEU   184      61.913  61.189 102.235  1.00  0.00           H  
ATOM   2840  HA  LEU   184      60.961  63.938 103.068  1.00  0.00           H  
ATOM   2841  HB2 LEU   184      60.071  63.171 101.113  1.00  0.00           H  
ATOM   2842  HB3 LEU   184      59.904  61.549 101.685  1.00  0.00           H  
ATOM   2843  HG  LEU   184      57.804  62.375 102.986  1.00  0.00           H  
ATOM   2844 HD11 LEU   184      58.842  64.999 101.998  1.00  0.00           H  
ATOM   2845 HD12 LEU   184      57.056  64.730 102.395  1.00  0.00           H  
ATOM   2846 HD13 LEU   184      58.208  64.597 103.675  1.00  0.00           H  
ATOM   2847 HD21 LEU   184      56.516  63.151 100.994  1.00  0.00           H  
ATOM   2848 HD22 LEU   184      57.967  63.147 100.034  1.00  0.00           H  
ATOM   2849 HD23 LEU   184      57.448  61.655 100.886  1.00  0.00           H  
ATOM   2850  N   ARG   185      60.744  63.087 105.470  1.00  0.00           N  
ATOM   2851  CA  ARG   185      60.402  62.889 106.885  1.00  0.00           C  
ATOM   2852  C   ARG   185      59.107  63.626 107.251  1.00  0.00           C  
ATOM   2853  O   ARG   185      59.046  64.821 107.002  1.00  0.00           O  
ATOM   2854  CB  ARG   185      61.639  63.258 107.798  1.00  0.00           C  
ATOM   2855  CG  ARG   185      62.653  62.076 108.024  1.00  0.00           C  
ATOM   2856  CD  ARG   185      63.274  61.696 106.805  1.00  0.00           C  
ATOM   2857  NE  ARG   185      64.480  60.844 107.082  1.00  0.00           N  
ATOM   2858  CZ  ARG   185      65.614  61.311 107.508  1.00  0.00           C  
ATOM   2859  NH1 ARG   185      65.920  62.518 107.560  1.00  0.00           N1+
ATOM   2860  NH2 ARG   185      66.560  60.572 107.988  1.00  0.00           N  
ATOM   2861  H   ARG   185      61.270  63.921 105.248  1.00  0.00           H  
ATOM   2862  HA  ARG   185      60.261  61.840 107.146  1.00  0.00           H  
ATOM   2863  HB2 ARG   185      62.183  64.118 107.407  1.00  0.00           H  
ATOM   2864  HB3 ARG   185      61.281  63.551 108.785  1.00  0.00           H  
ATOM   2865  HG2 ARG   185      63.345  62.490 108.758  1.00  0.00           H  
ATOM   2866  HG3 ARG   185      62.154  61.287 108.587  1.00  0.00           H  
ATOM   2867  HD2 ARG   185      62.496  61.197 106.228  1.00  0.00           H  
ATOM   2868  HD3 ARG   185      63.493  62.594 106.226  1.00  0.00           H  
ATOM   2869  HE  ARG   185      64.349  59.853 107.229  1.00  0.00           H  
ATOM   2870 HH11 ARG   185      65.210  63.174 107.269  1.00  0.00           H  
ATOM   2871 HH12 ARG   185      66.873  62.713 107.832  1.00  0.00           H  
ATOM   2872 HH21 ARG   185      66.505  59.572 107.858  1.00  0.00           H  
ATOM   2873 HH22 ARG   185      67.325  61.049 108.444  1.00  0.00           H  
ATOM   2874  N   THR   186      58.163  62.920 107.866  1.00  0.00           N  
ATOM   2875  CA  THR   186      56.960  63.538 108.277  1.00  0.00           C  
ATOM   2876  C   THR   186      56.605  63.082 109.726  1.00  0.00           C  
ATOM   2877  O   THR   186      56.975  61.993 110.161  1.00  0.00           O  
ATOM   2878  CB  THR   186      55.771  63.349 107.294  1.00  0.00           C  
ATOM   2879  CG2 THR   186      55.887  63.966 105.870  1.00  0.00           C  
ATOM   2880  OG1 THR   186      55.465  61.998 107.013  1.00  0.00           O  
ATOM   2881  H   THR   186      58.296  61.925 107.975  1.00  0.00           H  
ATOM   2882  HA  THR   186      57.137  64.597 108.462  1.00  0.00           H  
ATOM   2883  HB  THR   186      54.900  63.880 107.679  1.00  0.00           H  
ATOM   2884  HG1 THR   186      55.173  61.591 107.832  1.00  0.00           H  
ATOM   2885 HG21 THR   186      56.467  64.889 105.834  1.00  0.00           H  
ATOM   2886 HG22 THR   186      56.302  63.221 105.191  1.00  0.00           H  
ATOM   2887 HG23 THR   186      54.834  64.081 105.613  1.00  0.00           H  
ATOM   2888  N   LYS   187      55.789  63.914 110.437  1.00  0.00           N  
ATOM   2889  CA  LYS   187      55.156  63.597 111.733  1.00  0.00           C  
ATOM   2890  C   LYS   187      53.772  64.187 111.787  1.00  0.00           C  
ATOM   2891  O   LYS   187      53.600  65.284 111.288  1.00  0.00           O  
ATOM   2892  CB  LYS   187      56.056  63.986 112.944  1.00  0.00           C  
ATOM   2893  CG  LYS   187      55.578  63.229 114.189  1.00  0.00           C  
ATOM   2894  CD  LYS   187      56.497  63.529 115.406  1.00  0.00           C  
ATOM   2895  CE  LYS   187      55.762  63.434 116.672  1.00  0.00           C  
ATOM   2896  NZ  LYS   187      56.592  63.838 117.848  1.00  0.00           N1+
ATOM   2897  H   LYS   187      55.506  64.822 110.097  1.00  0.00           H  
ATOM   2898  HA  LYS   187      55.038  62.514 111.750  1.00  0.00           H  
ATOM   2899  HB2 LYS   187      57.058  63.690 112.631  1.00  0.00           H  
ATOM   2900  HB3 LYS   187      56.013  65.061 113.118  1.00  0.00           H  
ATOM   2901  HG2 LYS   187      54.566  63.507 114.486  1.00  0.00           H  
ATOM   2902  HG3 LYS   187      55.561  62.156 113.998  1.00  0.00           H  
ATOM   2903  HD2 LYS   187      57.288  62.779 115.413  1.00  0.00           H  
ATOM   2904  HD3 LYS   187      56.725  64.594 115.404  1.00  0.00           H  
ATOM   2905  HE2 LYS   187      54.892  64.080 116.550  1.00  0.00           H  
ATOM   2906  HE3 LYS   187      55.447  62.399 116.802  1.00  0.00           H  
ATOM   2907  HZ1 LYS   187      56.898  64.796 117.758  1.00  0.00           H  
ATOM   2908  HZ2 LYS   187      56.100  63.855 118.730  1.00  0.00           H  
ATOM   2909  HZ3 LYS   187      57.453  63.309 117.858  1.00  0.00           H  
ATOM   2910  N   GLY   188      52.764  63.484 112.241  1.00  0.00           N  
ATOM   2911  CA  GLY   188      51.384  63.936 112.363  1.00  0.00           C  
ATOM   2912  C   GLY   188      50.366  62.881 112.816  1.00  0.00           C  
ATOM   2913  O   GLY   188      50.782  61.789 113.212  1.00  0.00           O  
ATOM   2914  H   GLY   188      53.001  62.557 112.562  1.00  0.00           H  
ATOM   2915  HA2 GLY   188      51.351  64.825 112.993  1.00  0.00           H  
ATOM   2916  HA3 GLY   188      51.076  64.302 111.383  1.00  0.00           H  
ATOM   2917  N   PRO   189      49.053  63.092 112.705  1.00  0.00           N  
ATOM   2918  CA  PRO   189      48.011  62.149 113.036  1.00  0.00           C  
ATOM   2919  C   PRO   189      47.879  60.950 112.134  1.00  0.00           C  
ATOM   2920  O   PRO   189      48.538  60.835 111.073  1.00  0.00           O  
ATOM   2921  CB  PRO   189      46.714  62.918 113.010  1.00  0.00           C  
ATOM   2922  CG  PRO   189      47.018  64.299 112.330  1.00  0.00           C  
ATOM   2923  CD  PRO   189      48.500  64.253 111.996  1.00  0.00           C  
ATOM   2924  HA  PRO   189      48.175  61.794 114.053  1.00  0.00           H  
ATOM   2925  HB2 PRO   189      45.906  62.437 112.457  1.00  0.00           H  
ATOM   2926  HB3 PRO   189      46.499  63.105 114.062  1.00  0.00           H  
ATOM   2927  HG2 PRO   189      46.348  64.527 111.501  1.00  0.00           H  
ATOM   2928  HG3 PRO   189      46.890  65.121 113.034  1.00  0.00           H  
ATOM   2929  HD2 PRO   189      48.752  64.339 110.939  1.00  0.00           H  
ATOM   2930  HD3 PRO   189      49.031  65.124 112.380  1.00  0.00           H  
ATOM   2931  N   ASP   190      46.987  59.938 112.351  1.00  0.00           N  
ATOM   2932  CA  ASP   190      46.860  58.715 111.442  1.00  0.00           C  
ATOM   2933  C   ASP   190      46.446  59.045 109.992  1.00  0.00           C  
ATOM   2934  O   ASP   190      46.815  58.366 108.990  1.00  0.00           O  
ATOM   2935  CB  ASP   190      46.010  57.555 111.940  1.00  0.00           C  
ATOM   2936  CG  ASP   190      44.463  57.626 111.974  1.00  0.00           C  
ATOM   2937  OD1 ASP   190      43.791  56.595 112.338  1.00  0.00           O  
ATOM   2938  OD2 ASP   190      43.935  58.731 111.729  1.00  0.00           O1-
ATOM   2939  H   ASP   190      46.451  59.983 113.206  1.00  0.00           H  
ATOM   2940  HA  ASP   190      47.844  58.255 111.353  1.00  0.00           H  
ATOM   2941  HB2 ASP   190      46.167  56.636 111.377  1.00  0.00           H  
ATOM   2942  HB3 ASP   190      46.299  57.331 112.967  1.00  0.00           H  
ATOM   2943  N   ARG   191      45.883  60.263 109.869  1.00  0.00           N  
ATOM   2944  CA  ARG   191      45.323  60.934 108.699  1.00  0.00           C  
ATOM   2945  C   ARG   191      45.284  62.467 108.736  1.00  0.00           C  
ATOM   2946  O   ARG   191      45.070  63.053 109.776  1.00  0.00           O  
ATOM   2947  CB  ARG   191      43.906  60.347 108.398  1.00  0.00           C  
ATOM   2948  CG  ARG   191      42.770  60.833 109.354  1.00  0.00           C  
ATOM   2949  CD  ARG   191      41.646  59.756 109.415  1.00  0.00           C  
ATOM   2950  NE  ARG   191      40.530  60.258 110.267  1.00  0.00           N  
ATOM   2951  CZ  ARG   191      40.471  60.356 111.677  1.00  0.00           C  
ATOM   2952  NH1 ARG   191      41.420  59.875 112.447  1.00  0.00           N1+
ATOM   2953  NH2 ARG   191      39.429  60.890 112.229  1.00  0.00           N  
ATOM   2954  H   ARG   191      45.567  60.662 110.742  1.00  0.00           H  
ATOM   2955  HA  ARG   191      45.839  60.570 107.810  1.00  0.00           H  
ATOM   2956  HB2 ARG   191      43.604  60.441 107.355  1.00  0.00           H  
ATOM   2957  HB3 ARG   191      44.025  59.266 108.482  1.00  0.00           H  
ATOM   2958  HG2 ARG   191      43.041  60.770 110.408  1.00  0.00           H  
ATOM   2959  HG3 ARG   191      42.432  61.848 109.146  1.00  0.00           H  
ATOM   2960  HD2 ARG   191      41.267  59.707 108.394  1.00  0.00           H  
ATOM   2961  HD3 ARG   191      41.954  58.753 109.710  1.00  0.00           H  
ATOM   2962  HE  ARG   191      39.655  60.432 109.792  1.00  0.00           H  
ATOM   2963 HH11 ARG   191      42.120  59.278 112.029  1.00  0.00           H  
ATOM   2964 HH12 ARG   191      41.280  59.805 113.445  1.00  0.00           H  
ATOM   2965 HH21 ARG   191      38.710  61.269 111.630  1.00  0.00           H  
ATOM   2966 HH22 ARG   191      39.425  60.869 113.239  1.00  0.00           H  
ATOM   2967  N   LEU   192      45.526  62.976 107.534  1.00  0.00           N  
ATOM   2968  CA  LEU   192      45.204  64.372 107.124  1.00  0.00           C  
ATOM   2969  C   LEU   192      43.712  64.807 107.023  1.00  0.00           C  
ATOM   2970  O   LEU   192      42.914  63.812 106.724  1.00  0.00           O  
ATOM   2971  CB  LEU   192      45.966  64.712 105.832  1.00  0.00           C  
ATOM   2972  CG  LEU   192      47.428  65.025 106.030  1.00  0.00           C  
ATOM   2973  CD1 LEU   192      48.130  65.272 104.664  1.00  0.00           C  
ATOM   2974  CD2 LEU   192      47.618  66.251 106.915  1.00  0.00           C  
ATOM   2975  H   LEU   192      45.759  62.305 106.816  1.00  0.00           H  
ATOM   2976  HA  LEU   192      45.532  65.017 107.939  1.00  0.00           H  
ATOM   2977  HB2 LEU   192      45.902  63.837 105.185  1.00  0.00           H  
ATOM   2978  HB3 LEU   192      45.471  65.520 105.294  1.00  0.00           H  
ATOM   2979  HG  LEU   192      47.840  64.108 106.451  1.00  0.00           H  
ATOM   2980 HD11 LEU   192      48.090  64.313 104.148  1.00  0.00           H  
ATOM   2981 HD12 LEU   192      47.823  66.069 103.987  1.00  0.00           H  
ATOM   2982 HD13 LEU   192      49.149  65.559 104.923  1.00  0.00           H  
ATOM   2983 HD21 LEU   192      48.648  66.547 106.714  1.00  0.00           H  
ATOM   2984 HD22 LEU   192      46.874  67.016 106.692  1.00  0.00           H  
ATOM   2985 HD23 LEU   192      47.523  65.974 107.965  1.00  0.00           H  
ATOM   2986  N   PRO   193      43.384  66.038 107.206  1.00  0.00           N  
ATOM   2987  CA  PRO   193      42.009  66.638 106.956  1.00  0.00           C  
ATOM   2988  C   PRO   193      41.588  66.274 105.494  1.00  0.00           C  
ATOM   2989  O   PRO   193      42.464  66.040 104.601  1.00  0.00           O  
ATOM   2990  CB  PRO   193      42.076  68.108 107.274  1.00  0.00           C  
ATOM   2991  CG  PRO   193      43.165  68.072 108.321  1.00  0.00           C  
ATOM   2992  CD  PRO   193      44.221  67.052 107.926  1.00  0.00           C  
ATOM   2993  HA  PRO   193      41.253  66.254 107.641  1.00  0.00           H  
ATOM   2994  HB2 PRO   193      42.436  68.667 106.410  1.00  0.00           H  
ATOM   2995  HB3 PRO   193      41.170  68.575 107.661  1.00  0.00           H  
ATOM   2996  HG2 PRO   193      43.531  69.076 108.535  1.00  0.00           H  
ATOM   2997  HG3 PRO   193      42.691  67.847 109.276  1.00  0.00           H  
ATOM   2998  HD2 PRO   193      44.917  67.485 107.208  1.00  0.00           H  
ATOM   2999  HD3 PRO   193      44.718  66.659 108.813  1.00  0.00           H  
ATOM   3000  N   ALA   194      40.268  66.154 105.264  1.00  0.00           N  
ATOM   3001  CA  ALA   194      39.720  65.954 103.941  1.00  0.00           C  
ATOM   3002  C   ALA   194      40.018  66.882 102.781  1.00  0.00           C  
ATOM   3003  O   ALA   194      39.812  68.088 102.870  1.00  0.00           O  
ATOM   3004  CB  ALA   194      38.196  65.884 104.210  1.00  0.00           C  
ATOM   3005  H   ALA   194      39.638  66.320 106.035  1.00  0.00           H  
ATOM   3006  HA  ALA   194      40.006  64.944 103.651  1.00  0.00           H  
ATOM   3007  HB1 ALA   194      37.943  65.008 104.807  1.00  0.00           H  
ATOM   3008  HB2 ALA   194      37.872  66.863 104.563  1.00  0.00           H  
ATOM   3009  HB3 ALA   194      37.628  65.768 103.287  1.00  0.00           H  
ATOM   3010  N   GLY   195      40.671  66.280 101.800  1.00  0.00           N  
ATOM   3011  CA  GLY   195      41.055  66.792 100.492  1.00  0.00           C  
ATOM   3012  C   GLY   195      42.483  67.139 100.206  1.00  0.00           C  
ATOM   3013  O   GLY   195      42.726  67.536  99.063  1.00  0.00           O  
ATOM   3014  H   GLY   195      41.042  65.358 101.979  1.00  0.00           H  
ATOM   3015  HA2 GLY   195      40.804  66.041  99.743  1.00  0.00           H  
ATOM   3016  HA3 GLY   195      40.423  67.654 100.279  1.00  0.00           H  
ATOM   3017  N   TYR   196      43.414  67.126 101.169  1.00  0.00           N  
ATOM   3018  CA  TYR   196      44.714  67.658 101.020  1.00  0.00           C  
ATOM   3019  C   TYR   196      45.557  66.762 100.115  1.00  0.00           C  
ATOM   3020  O   TYR   196      45.249  65.551  99.901  1.00  0.00           O  
ATOM   3021  CB  TYR   196      45.327  67.868 102.361  1.00  0.00           C  
ATOM   3022  CG  TYR   196      44.735  69.135 103.010  1.00  0.00           C  
ATOM   3023  CD1 TYR   196      45.391  70.336 102.925  1.00  0.00           C  
ATOM   3024  CD2 TYR   196      43.406  69.100 103.551  1.00  0.00           C  
ATOM   3025  CE1 TYR   196      44.810  71.534 103.464  1.00  0.00           C  
ATOM   3026  CE2 TYR   196      42.758  70.230 103.902  1.00  0.00           C  
ATOM   3027  CZ  TYR   196      43.503  71.434 103.967  1.00  0.00           C  
ATOM   3028  OH  TYR   196      43.081  72.519 104.648  1.00  0.00           O  
ATOM   3029  H   TYR   196      43.121  66.887 102.105  1.00  0.00           H  
ATOM   3030  HA  TYR   196      44.544  68.634 100.566  1.00  0.00           H  
ATOM   3031  HB2 TYR   196      45.183  67.096 103.117  1.00  0.00           H  
ATOM   3032  HB3 TYR   196      46.406  68.018 102.332  1.00  0.00           H  
ATOM   3033  HD1 TYR   196      46.390  70.366 102.518  1.00  0.00           H  
ATOM   3034  HD2 TYR   196      42.833  68.191 103.445  1.00  0.00           H  
ATOM   3035  HE1 TYR   196      45.387  72.445 103.521  1.00  0.00           H  
ATOM   3036  HE2 TYR   196      41.724  70.257 104.212  1.00  0.00           H  
ATOM   3037  HH  TYR   196      43.785  73.154 104.795  1.00  0.00           H  
ATOM   3038  N   GLU   197      46.606  67.334  99.556  1.00  0.00           N  
ATOM   3039  CA  GLU   197      47.434  66.530  98.682  1.00  0.00           C  
ATOM   3040  C   GLU   197      48.875  67.043  98.702  1.00  0.00           C  
ATOM   3041  O   GLU   197      49.061  68.287  98.480  1.00  0.00           O  
ATOM   3042  CB  GLU   197      46.892  66.603  97.250  1.00  0.00           C  
ATOM   3043  CG  GLU   197      47.149  65.391  96.348  1.00  0.00           C  
ATOM   3044  CD  GLU   197      46.163  64.248  96.656  1.00  0.00           C  
ATOM   3045  OE1 GLU   197      45.019  64.302  96.191  1.00  0.00           O  
ATOM   3046  OE2 GLU   197      46.654  63.232  97.158  1.00  0.00           O1-
ATOM   3047  H   GLU   197      46.817  68.254  99.914  1.00  0.00           H  
ATOM   3048  HA  GLU   197      47.360  65.524  99.095  1.00  0.00           H  
ATOM   3049  HB2 GLU   197      45.812  66.729  97.336  1.00  0.00           H  
ATOM   3050  HB3 GLU   197      47.353  67.410  96.681  1.00  0.00           H  
ATOM   3051  HG2 GLU   197      47.165  65.700  95.303  1.00  0.00           H  
ATOM   3052  HG3 GLU   197      48.193  65.092  96.440  1.00  0.00           H  
ATOM   3053  N   ILE   198      49.763  66.086  98.787  1.00  0.00           N  
ATOM   3054  CA  ILE   198      51.244  66.255  98.800  1.00  0.00           C  
ATOM   3055  C   ILE   198      51.681  65.983  97.318  1.00  0.00           C  
ATOM   3056  O   ILE   198      51.447  64.842  96.847  1.00  0.00           O  
ATOM   3057  CB  ILE   198      51.854  65.356  99.893  1.00  0.00           C  
ATOM   3058  CG1 ILE   198      51.329  65.867 101.216  1.00  0.00           C  
ATOM   3059  CG2 ILE   198      53.421  65.422  99.811  1.00  0.00           C  
ATOM   3060  CD1 ILE   198      51.993  65.152 102.387  1.00  0.00           C  
ATOM   3061  H   ILE   198      49.454  65.124  98.790  1.00  0.00           H  
ATOM   3062  HA  ILE   198      51.515  67.279  99.059  1.00  0.00           H  
ATOM   3063  HB  ILE   198      51.668  64.300  99.695  1.00  0.00           H  
ATOM   3064 HG12 ILE   198      51.517  66.939 101.271  1.00  0.00           H  
ATOM   3065 HG13 ILE   198      50.275  65.592 101.164  1.00  0.00           H  
ATOM   3066 HG21 ILE   198      53.766  64.994  98.870  1.00  0.00           H  
ATOM   3067 HG22 ILE   198      53.867  66.407  99.949  1.00  0.00           H  
ATOM   3068 HG23 ILE   198      53.867  64.759 100.553  1.00  0.00           H  
ATOM   3069 HD11 ILE   198      52.020  64.079 102.201  1.00  0.00           H  
ATOM   3070 HD12 ILE   198      52.966  65.623 102.523  1.00  0.00           H  
ATOM   3071 HD13 ILE   198      51.403  65.363 103.278  1.00  0.00           H  
ATOM   3072  N   VAL   199      52.339  67.024  96.661  1.00  0.00           N  
ATOM   3073  CA  VAL   199      52.889  66.985  95.309  1.00  0.00           C  
ATOM   3074  C   VAL   199      54.424  67.336  95.291  1.00  0.00           C  
ATOM   3075  O   VAL   199      54.919  68.461  95.388  1.00  0.00           O  
ATOM   3076  CB  VAL   199      52.061  67.709  94.300  1.00  0.00           C  
ATOM   3077  CG1 VAL   199      51.805  69.169  94.606  1.00  0.00           C  
ATOM   3078  CG2 VAL   199      52.535  67.494  92.798  1.00  0.00           C  
ATOM   3079  H   VAL   199      52.380  67.887  97.185  1.00  0.00           H  
ATOM   3080  HA  VAL   199      52.731  65.949  95.007  1.00  0.00           H  
ATOM   3081  HB  VAL   199      51.041  67.331  94.364  1.00  0.00           H  
ATOM   3082 HG11 VAL   199      51.516  69.120  95.656  1.00  0.00           H  
ATOM   3083 HG12 VAL   199      52.615  69.844  94.330  1.00  0.00           H  
ATOM   3084 HG13 VAL   199      50.898  69.451  94.071  1.00  0.00           H  
ATOM   3085 HG21 VAL   199      52.383  66.460  92.489  1.00  0.00           H  
ATOM   3086 HG22 VAL   199      51.984  68.168  92.142  1.00  0.00           H  
ATOM   3087 HG23 VAL   199      53.538  67.919  92.762  1.00  0.00           H  
ATOM   3088  N   LEU   200      55.189  66.283  94.935  1.00  0.00           N  
ATOM   3089  CA  LEU   200      56.564  66.461  94.381  1.00  0.00           C  
ATOM   3090  C   LEU   200      56.544  67.018  92.952  1.00  0.00           C  
ATOM   3091  O   LEU   200      55.787  66.655  92.062  1.00  0.00           O  
ATOM   3092  CB  LEU   200      57.419  65.156  94.471  1.00  0.00           C  
ATOM   3093  CG  LEU   200      57.724  64.675  95.883  1.00  0.00           C  
ATOM   3094  CD1 LEU   200      56.480  64.054  96.582  1.00  0.00           C  
ATOM   3095  CD2 LEU   200      58.883  63.660  95.839  1.00  0.00           C  
ATOM   3096  H   LEU   200      54.816  65.348  94.849  1.00  0.00           H  
ATOM   3097  HA  LEU   200      56.967  67.216  95.056  1.00  0.00           H  
ATOM   3098  HB2 LEU   200      57.013  64.318  93.904  1.00  0.00           H  
ATOM   3099  HB3 LEU   200      58.297  65.408  93.876  1.00  0.00           H  
ATOM   3100  HG  LEU   200      58.138  65.417  96.565  1.00  0.00           H  
ATOM   3101 HD11 LEU   200      56.783  63.654  97.550  1.00  0.00           H  
ATOM   3102 HD12 LEU   200      55.697  64.743  96.901  1.00  0.00           H  
ATOM   3103 HD13 LEU   200      56.103  63.262  95.936  1.00  0.00           H  
ATOM   3104 HD21 LEU   200      58.550  62.677  95.504  1.00  0.00           H  
ATOM   3105 HD22 LEU   200      59.714  63.962  95.202  1.00  0.00           H  
ATOM   3106 HD23 LEU   200      59.260  63.465  96.843  1.00  0.00           H  
ATOM   3107  N   TYR   201      57.446  68.018  92.702  1.00  0.00           N  
ATOM   3108  CA  TYR   201      57.819  68.598  91.432  1.00  0.00           C  
ATOM   3109  C   TYR   201      59.199  68.994  91.107  1.00  0.00           C  
ATOM   3110  O   TYR   201      60.034  69.075  91.979  1.00  0.00           O  
ATOM   3111  CB  TYR   201      56.788  69.704  91.125  1.00  0.00           C  
ATOM   3112  CG  TYR   201      56.796  70.996  92.003  1.00  0.00           C  
ATOM   3113  CD1 TYR   201      57.187  72.202  91.263  1.00  0.00           C  
ATOM   3114  CD2 TYR   201      56.006  71.071  93.197  1.00  0.00           C  
ATOM   3115  CE1 TYR   201      57.010  73.368  91.905  1.00  0.00           C  
ATOM   3116  CE2 TYR   201      55.745  72.382  93.726  1.00  0.00           C  
ATOM   3117  CZ  TYR   201      56.261  73.527  93.105  1.00  0.00           C  
ATOM   3118  OH  TYR   201      56.063  74.819  93.537  1.00  0.00           O  
ATOM   3119  H   TYR   201      57.893  68.426  93.511  1.00  0.00           H  
ATOM   3120  HA  TYR   201      57.605  67.879  90.642  1.00  0.00           H  
ATOM   3121  HB2 TYR   201      56.876  69.947  90.066  1.00  0.00           H  
ATOM   3122  HB3 TYR   201      55.823  69.199  91.172  1.00  0.00           H  
ATOM   3123  HD1 TYR   201      57.710  72.051  90.331  1.00  0.00           H  
ATOM   3124  HD2 TYR   201      55.690  70.183  93.725  1.00  0.00           H  
ATOM   3125  HE1 TYR   201      57.380  74.273  91.447  1.00  0.00           H  
ATOM   3126  HE2 TYR   201      55.257  72.459  94.687  1.00  0.00           H  
ATOM   3127  HH  TYR   201      55.269  74.817  94.075  1.00  0.00           H  
ATOM   3128  N   ILE   202      59.489  69.325  89.838  1.00  0.00           N  
ATOM   3129  CA  ILE   202      60.825  69.685  89.337  1.00  0.00           C  
ATOM   3130  C   ILE   202      60.618  70.844  88.324  1.00  0.00           C  
ATOM   3131  O   ILE   202      59.553  71.026  87.688  1.00  0.00           O  
ATOM   3132  CB  ILE   202      61.524  68.502  88.626  1.00  0.00           C  
ATOM   3133  CG1 ILE   202      62.965  68.704  88.155  1.00  0.00           C  
ATOM   3134  CG2 ILE   202      60.731  67.976  87.416  1.00  0.00           C  
ATOM   3135  CD1 ILE   202      63.864  67.474  88.132  1.00  0.00           C  
ATOM   3136  H   ILE   202      58.689  69.272  89.225  1.00  0.00           H  
ATOM   3137  HA  ILE   202      61.447  70.034  90.161  1.00  0.00           H  
ATOM   3138  HB  ILE   202      61.521  67.715  89.379  1.00  0.00           H  
ATOM   3139 HG12 ILE   202      63.130  69.314  87.267  1.00  0.00           H  
ATOM   3140 HG13 ILE   202      63.507  69.284  88.902  1.00  0.00           H  
ATOM   3141 HG21 ILE   202      61.214  67.060  87.077  1.00  0.00           H  
ATOM   3142 HG22 ILE   202      59.668  67.775  87.553  1.00  0.00           H  
ATOM   3143 HG23 ILE   202      60.779  68.693  86.597  1.00  0.00           H  
ATOM   3144 HD11 ILE   202      64.262  67.272  89.126  1.00  0.00           H  
ATOM   3145 HD12 ILE   202      63.355  66.699  87.559  1.00  0.00           H  
ATOM   3146 HD13 ILE   202      64.760  67.710  87.558  1.00  0.00           H  
ATOM   3147  N   SER   203      61.542  71.758  88.092  1.00  0.00           N  
ATOM   3148  CA  SER   203      61.443  72.658  86.969  1.00  0.00           C  
ATOM   3149  C   SER   203      61.636  71.963  85.646  1.00  0.00           C  
ATOM   3150  O   SER   203      62.569  71.132  85.526  1.00  0.00           O  
ATOM   3151  CB  SER   203      62.598  73.668  87.011  1.00  0.00           C  
ATOM   3152  OG  SER   203      62.757  74.420  85.893  1.00  0.00           O  
ATOM   3153  H   SER   203      62.382  71.785  88.652  1.00  0.00           H  
ATOM   3154  HA  SER   203      60.507  73.210  87.062  1.00  0.00           H  
ATOM   3155  HB2 SER   203      62.477  74.275  87.907  1.00  0.00           H  
ATOM   3156  HB3 SER   203      63.588  73.230  87.139  1.00  0.00           H  
ATOM   3157  HG  SER   203      62.378  75.292  86.030  1.00  0.00           H  
ATOM   3158  N   MET   204      60.957  72.299  84.542  1.00  0.00           N  
ATOM   3159  CA  MET   204      61.094  71.690  83.209  1.00  0.00           C  
ATOM   3160  C   MET   204      62.561  71.785  82.672  1.00  0.00           C  
ATOM   3161  O   MET   204      63.071  70.852  82.109  1.00  0.00           O  
ATOM   3162  CB  MET   204      60.108  72.414  82.294  1.00  0.00           C  
ATOM   3163  CG  MET   204      60.196  71.964  80.784  1.00  0.00           C  
ATOM   3164  SD  MET   204      61.473  72.736  79.669  1.00  0.00           S  
ATOM   3165  CE  MET   204      60.483  73.831  78.690  1.00  0.00           C  
ATOM   3166  H   MET   204      60.441  73.159  84.661  1.00  0.00           H  
ATOM   3167  HA  MET   204      60.750  70.655  83.239  1.00  0.00           H  
ATOM   3168  HB2 MET   204      59.076  72.310  82.629  1.00  0.00           H  
ATOM   3169  HB3 MET   204      60.156  73.503  82.259  1.00  0.00           H  
ATOM   3170  HG2 MET   204      60.425  70.902  80.701  1.00  0.00           H  
ATOM   3171  HG3 MET   204      59.230  72.174  80.323  1.00  0.00           H  
ATOM   3172  HE1 MET   204      59.865  74.391  79.392  1.00  0.00           H  
ATOM   3173  HE2 MET   204      61.058  74.493  78.042  1.00  0.00           H  
ATOM   3174  HE3 MET   204      59.895  73.262  77.970  1.00  0.00           H  
ATOM   3175  N   SER   205      63.178  72.864  83.109  1.00  0.00           N  
ATOM   3176  CA  SER   205      64.589  73.061  82.787  1.00  0.00           C  
ATOM   3177  C   SER   205      65.526  72.027  83.492  1.00  0.00           C  
ATOM   3178  O   SER   205      66.429  71.374  82.811  1.00  0.00           O  
ATOM   3179  CB  SER   205      65.020  74.419  83.140  1.00  0.00           C  
ATOM   3180  OG  SER   205      66.424  74.489  82.999  1.00  0.00           O  
ATOM   3181  H   SER   205      62.630  73.525  83.640  1.00  0.00           H  
ATOM   3182  HA  SER   205      64.739  72.917  81.717  1.00  0.00           H  
ATOM   3183  HB2 SER   205      64.758  75.206  82.432  1.00  0.00           H  
ATOM   3184  HB3 SER   205      64.681  74.684  84.141  1.00  0.00           H  
ATOM   3185  HG  SER   205      66.716  75.017  82.252  1.00  0.00           H  
ATOM   3186  N   ASP   206      65.324  71.800  84.785  1.00  0.00           N  
ATOM   3187  CA  ASP   206      66.024  70.890  85.613  1.00  0.00           C  
ATOM   3188  C   ASP   206      65.788  69.442  85.200  1.00  0.00           C  
ATOM   3189  O   ASP   206      66.762  68.699  85.370  1.00  0.00           O  
ATOM   3190  CB  ASP   206      65.757  71.208  87.150  1.00  0.00           C  
ATOM   3191  CG  ASP   206      66.385  72.544  87.589  1.00  0.00           C  
ATOM   3192  OD1 ASP   206      67.178  73.154  86.806  1.00  0.00           O  
ATOM   3193  OD2 ASP   206      66.114  73.034  88.680  1.00  0.00           O1-
ATOM   3194  H   ASP   206      64.540  72.277  85.208  1.00  0.00           H  
ATOM   3195  HA  ASP   206      67.044  71.092  85.285  1.00  0.00           H  
ATOM   3196  HB2 ASP   206      64.709  71.023  87.384  1.00  0.00           H  
ATOM   3197  HB3 ASP   206      66.365  70.498  87.711  1.00  0.00           H  
ATOM   3198  N   SER   207      64.504  69.130  84.773  1.00  0.00           N  
ATOM   3199  CA  SER   207      64.218  67.724  84.339  1.00  0.00           C  
ATOM   3200  C   SER   207      65.232  67.145  83.424  1.00  0.00           C  
ATOM   3201  O   SER   207      65.424  65.880  83.415  1.00  0.00           O  
ATOM   3202  CB  SER   207      62.767  67.589  83.838  1.00  0.00           C  
ATOM   3203  OG  SER   207      62.761  67.927  82.500  1.00  0.00           O  
ATOM   3204  H   SER   207      63.753  69.803  84.817  1.00  0.00           H  
ATOM   3205  HA  SER   207      64.293  67.082  85.216  1.00  0.00           H  
ATOM   3206  HB2 SER   207      62.460  66.548  83.941  1.00  0.00           H  
ATOM   3207  HB3 SER   207      62.022  68.126  84.425  1.00  0.00           H  
ATOM   3208  HG  SER   207      63.114  68.819  82.453  1.00  0.00           H  
ATOM   3209  N   ASP   208      65.733  67.982  82.530  1.00  0.00           N  
ATOM   3210  CA  ASP   208      66.684  67.615  81.475  1.00  0.00           C  
ATOM   3211  C   ASP   208      68.081  67.219  81.980  1.00  0.00           C  
ATOM   3212  O   ASP   208      68.957  66.997  81.182  1.00  0.00           O  
ATOM   3213  CB  ASP   208      66.891  68.864  80.625  1.00  0.00           C  
ATOM   3214  CG  ASP   208      67.551  68.584  79.289  1.00  0.00           C  
ATOM   3215  OD1 ASP   208      68.249  69.441  78.696  1.00  0.00           O  
ATOM   3216  OD2 ASP   208      67.387  67.434  78.757  1.00  0.00           O1-
ATOM   3217  H   ASP   208      65.333  68.909  82.532  1.00  0.00           H  
ATOM   3218  HA  ASP   208      66.357  66.786  80.848  1.00  0.00           H  
ATOM   3219  HB2 ASP   208      65.933  69.360  80.473  1.00  0.00           H  
ATOM   3220  HB3 ASP   208      67.506  69.565  81.190  1.00  0.00           H  
ATOM   3221  N   LYS   209      68.348  67.344  83.285  1.00  0.00           N  
ATOM   3222  CA  LYS   209      69.666  66.999  83.881  1.00  0.00           C  
ATOM   3223  C   LYS   209      69.583  65.825  84.886  1.00  0.00           C  
ATOM   3224  O   LYS   209      70.562  65.131  85.083  1.00  0.00           O  
ATOM   3225  CB  LYS   209      70.387  68.230  84.493  1.00  0.00           C  
ATOM   3226  CG  LYS   209      70.757  69.279  83.430  1.00  0.00           C  
ATOM   3227  CD  LYS   209      69.765  70.433  83.406  1.00  0.00           C  
ATOM   3228  CE  LYS   209      69.915  71.433  82.358  1.00  0.00           C  
ATOM   3229  NZ  LYS   209      68.894  72.514  82.360  1.00  0.00           N1+
ATOM   3230  H   LYS   209      67.655  67.726  83.911  1.00  0.00           H  
ATOM   3231  HA  LYS   209      70.334  66.673  83.084  1.00  0.00           H  
ATOM   3232  HB2 LYS   209      69.726  68.597  85.278  1.00  0.00           H  
ATOM   3233  HB3 LYS   209      71.322  67.945  84.974  1.00  0.00           H  
ATOM   3234  HG2 LYS   209      71.766  69.683  83.513  1.00  0.00           H  
ATOM   3235  HG3 LYS   209      70.777  68.885  82.414  1.00  0.00           H  
ATOM   3236  HD2 LYS   209      68.764  70.003  83.386  1.00  0.00           H  
ATOM   3237  HD3 LYS   209      69.782  70.936  84.373  1.00  0.00           H  
ATOM   3238  HE2 LYS   209      70.943  71.792  82.396  1.00  0.00           H  
ATOM   3239  HE3 LYS   209      69.991  70.806  81.470  1.00  0.00           H  
ATOM   3240  HZ1 LYS   209      69.120  73.201  81.655  1.00  0.00           H  
ATOM   3241  HZ2 LYS   209      67.998  72.087  82.171  1.00  0.00           H  
ATOM   3242  HZ3 LYS   209      68.925  72.872  83.303  1.00  0.00           H  
ATOM   3243  N   VAL   210      68.392  65.662  85.530  1.00  0.00           N  
ATOM   3244  CA  VAL   210      68.252  64.717  86.612  1.00  0.00           C  
ATOM   3245  C   VAL   210      66.896  63.984  86.592  1.00  0.00           C  
ATOM   3246  O   VAL   210      65.834  64.483  86.129  1.00  0.00           O  
ATOM   3247  CB  VAL   210      68.430  65.367  88.024  1.00  0.00           C  
ATOM   3248  CG1 VAL   210      69.816  65.971  88.106  1.00  0.00           C  
ATOM   3249  CG2 VAL   210      67.279  66.336  88.464  1.00  0.00           C  
ATOM   3250  H   VAL   210      67.530  65.985  85.114  1.00  0.00           H  
ATOM   3251  HA  VAL   210      68.983  63.924  86.452  1.00  0.00           H  
ATOM   3252  HB  VAL   210      68.387  64.508  88.693  1.00  0.00           H  
ATOM   3253 HG11 VAL   210      70.085  66.252  89.124  1.00  0.00           H  
ATOM   3254 HG12 VAL   210      70.540  65.248  87.729  1.00  0.00           H  
ATOM   3255 HG13 VAL   210      69.871  66.840  87.451  1.00  0.00           H  
ATOM   3256 HG21 VAL   210      66.394  65.750  88.710  1.00  0.00           H  
ATOM   3257 HG22 VAL   210      67.521  66.916  89.354  1.00  0.00           H  
ATOM   3258 HG23 VAL   210      67.054  67.039  87.662  1.00  0.00           H  
ATOM   3259  N   GLY   211      66.974  62.755  87.042  1.00  0.00           N  
ATOM   3260  CA  GLY   211      65.857  61.889  87.342  1.00  0.00           C  
ATOM   3261  C   GLY   211      65.802  61.531  88.890  1.00  0.00           C  
ATOM   3262  O   GLY   211      66.685  61.808  89.736  1.00  0.00           O  
ATOM   3263  H   GLY   211      67.832  62.377  87.419  1.00  0.00           H  
ATOM   3264  HA2 GLY   211      64.897  62.320  87.057  1.00  0.00           H  
ATOM   3265  HA3 GLY   211      65.951  60.908  86.876  1.00  0.00           H  
ATOM   3266  N   VAL   212      64.562  61.041  89.315  1.00  0.00           N  
ATOM   3267  CA  VAL   212      64.254  60.689  90.716  1.00  0.00           C  
ATOM   3268  C   VAL   212      63.357  59.462  90.937  1.00  0.00           C  
ATOM   3269  O   VAL   212      62.339  59.405  90.241  1.00  0.00           O  
ATOM   3270  CB  VAL   212      63.527  61.923  91.353  1.00  0.00           C  
ATOM   3271  CG1 VAL   212      63.232  61.792  92.833  1.00  0.00           C  
ATOM   3272  CG2 VAL   212      64.171  63.299  91.148  1.00  0.00           C  
ATOM   3273  H   VAL   212      63.856  60.776  88.643  1.00  0.00           H  
ATOM   3274  HA  VAL   212      65.155  60.523  91.306  1.00  0.00           H  
ATOM   3275  HB  VAL   212      62.581  62.102  90.842  1.00  0.00           H  
ATOM   3276 HG11 VAL   212      64.123  61.703  93.455  1.00  0.00           H  
ATOM   3277 HG12 VAL   212      62.709  62.667  93.219  1.00  0.00           H  
ATOM   3278 HG13 VAL   212      62.625  60.894  92.947  1.00  0.00           H  
ATOM   3279 HG21 VAL   212      63.594  64.110  91.594  1.00  0.00           H  
ATOM   3280 HG22 VAL   212      65.098  63.345  91.719  1.00  0.00           H  
ATOM   3281 HG23 VAL   212      64.453  63.480  90.111  1.00  0.00           H  
ATOM   3282  N   PHE   213      63.729  58.565  91.834  1.00  0.00           N  
ATOM   3283  CA  PHE   213      63.083  57.264  92.014  1.00  0.00           C  
ATOM   3284  C   PHE   213      62.702  56.935  93.447  1.00  0.00           C  
ATOM   3285  O   PHE   213      63.366  57.434  94.396  1.00  0.00           O  
ATOM   3286  CB  PHE   213      63.924  56.034  91.493  1.00  0.00           C  
ATOM   3287  CG  PHE   213      63.469  55.695  90.082  1.00  0.00           C  
ATOM   3288  CD1 PHE   213      62.852  54.468  89.795  1.00  0.00           C  
ATOM   3289  CD2 PHE   213      63.689  56.527  88.972  1.00  0.00           C  
ATOM   3290  CE1 PHE   213      62.567  54.077  88.449  1.00  0.00           C  
ATOM   3291  CE2 PHE   213      63.204  56.278  87.634  1.00  0.00           C  
ATOM   3292  CZ  PHE   213      62.604  55.017  87.402  1.00  0.00           C  
ATOM   3293  H   PHE   213      64.423  58.838  92.515  1.00  0.00           H  
ATOM   3294  HA  PHE   213      62.128  57.257  91.489  1.00  0.00           H  
ATOM   3295  HB2 PHE   213      64.978  56.296  91.586  1.00  0.00           H  
ATOM   3296  HB3 PHE   213      63.656  55.130  92.040  1.00  0.00           H  
ATOM   3297  HD1 PHE   213      62.608  53.712  90.527  1.00  0.00           H  
ATOM   3298  HD2 PHE   213      64.169  57.477  89.155  1.00  0.00           H  
ATOM   3299  HE1 PHE   213      62.105  53.134  88.196  1.00  0.00           H  
ATOM   3300  HE2 PHE   213      63.293  57.038  86.872  1.00  0.00           H  
ATOM   3301  HZ  PHE   213      62.358  54.688  86.403  1.00  0.00           H  
ATOM   3302  N   TYR   214      61.736  56.003  93.514  1.00  0.00           N  
ATOM   3303  CA  TYR   214      61.284  55.168  94.669  1.00  0.00           C  
ATOM   3304  C   TYR   214      61.303  53.640  94.315  1.00  0.00           C  
ATOM   3305  O   TYR   214      61.192  53.402  93.115  1.00  0.00           O  
ATOM   3306  CB  TYR   214      59.834  55.667  95.078  1.00  0.00           C  
ATOM   3307  CG  TYR   214      59.206  54.904  96.203  1.00  0.00           C  
ATOM   3308  CD1 TYR   214      59.554  55.218  97.553  1.00  0.00           C  
ATOM   3309  CD2 TYR   214      58.256  53.903  96.018  1.00  0.00           C  
ATOM   3310  CE1 TYR   214      58.902  54.486  98.567  1.00  0.00           C  
ATOM   3311  CE2 TYR   214      57.730  53.118  97.000  1.00  0.00           C  
ATOM   3312  CZ  TYR   214      58.119  53.363  98.346  1.00  0.00           C  
ATOM   3313  OH  TYR   214      57.888  52.542  99.370  1.00  0.00           O  
ATOM   3314  H   TYR   214      61.470  55.606  92.624  1.00  0.00           H  
ATOM   3315  HA  TYR   214      61.929  55.320  95.534  1.00  0.00           H  
ATOM   3316  HB2 TYR   214      59.892  56.748  95.199  1.00  0.00           H  
ATOM   3317  HB3 TYR   214      59.277  55.567  94.147  1.00  0.00           H  
ATOM   3318  HD1 TYR   214      60.283  55.988  97.760  1.00  0.00           H  
ATOM   3319  HD2 TYR   214      57.996  53.672  94.995  1.00  0.00           H  
ATOM   3320  HE1 TYR   214      59.334  54.568  99.554  1.00  0.00           H  
ATOM   3321  HE2 TYR   214      57.098  52.295  96.700  1.00  0.00           H  
ATOM   3322  HH  TYR   214      58.265  52.959 100.149  1.00  0.00           H  
ATOM   3323  N   VAL   215      61.419  52.744  95.248  1.00  0.00           N  
ATOM   3324  CA  VAL   215      61.506  51.322  95.071  1.00  0.00           C  
ATOM   3325  C   VAL   215      61.055  50.509  96.227  1.00  0.00           C  
ATOM   3326  O   VAL   215      61.577  50.747  97.329  1.00  0.00           O  
ATOM   3327  CB  VAL   215      62.943  50.893  94.728  1.00  0.00           C  
ATOM   3328  CG1 VAL   215      63.030  49.327  94.425  1.00  0.00           C  
ATOM   3329  CG2 VAL   215      63.592  51.546  93.501  1.00  0.00           C  
ATOM   3330  H   VAL   215      61.643  53.024  96.192  1.00  0.00           H  
ATOM   3331  HA  VAL   215      60.903  50.964  94.237  1.00  0.00           H  
ATOM   3332  HB  VAL   215      63.733  51.023  95.468  1.00  0.00           H  
ATOM   3333 HG11 VAL   215      62.507  48.671  95.121  1.00  0.00           H  
ATOM   3334 HG12 VAL   215      62.476  49.131  93.507  1.00  0.00           H  
ATOM   3335 HG13 VAL   215      64.064  49.066  94.197  1.00  0.00           H  
ATOM   3336 HG21 VAL   215      64.544  51.078  93.252  1.00  0.00           H  
ATOM   3337 HG22 VAL   215      62.939  51.397  92.641  1.00  0.00           H  
ATOM   3338 HG23 VAL   215      63.775  52.601  93.704  1.00  0.00           H  
ATOM   3339  N   GLU   216      60.147  49.569  95.984  1.00  0.00           N  
ATOM   3340  CA  GLU   216      59.406  48.817  96.894  1.00  0.00           C  
ATOM   3341  C   GLU   216      60.305  47.841  97.734  1.00  0.00           C  
ATOM   3342  O   GLU   216      61.262  47.222  97.297  1.00  0.00           O  
ATOM   3343  CB  GLU   216      58.312  47.974  96.281  1.00  0.00           C  
ATOM   3344  CG  GLU   216      57.266  48.843  95.526  1.00  0.00           C  
ATOM   3345  CD  GLU   216      56.187  48.060  94.936  1.00  0.00           C  
ATOM   3346  OE1 GLU   216      56.477  47.107  94.199  1.00  0.00           O  
ATOM   3347  OE2 GLU   216      54.984  48.376  95.080  1.00  0.00           O1-
ATOM   3348  H   GLU   216      59.961  49.332  95.020  1.00  0.00           H  
ATOM   3349  HA  GLU   216      59.020  49.496  97.655  1.00  0.00           H  
ATOM   3350  HB2 GLU   216      58.816  47.274  95.614  1.00  0.00           H  
ATOM   3351  HB3 GLU   216      57.852  47.437  97.111  1.00  0.00           H  
ATOM   3352  HG2 GLU   216      56.889  49.667  96.131  1.00  0.00           H  
ATOM   3353  HG3 GLU   216      57.844  49.395  94.785  1.00  0.00           H  
ATOM   3354  N   ASN   217      59.983  47.613  99.010  1.00  0.00           N  
ATOM   3355  CA  ASN   217      60.804  46.785  99.873  1.00  0.00           C  
ATOM   3356  C   ASN   217      60.453  45.305  99.744  1.00  0.00           C  
ATOM   3357  O   ASN   217      59.308  44.917  99.425  1.00  0.00           O  
ATOM   3358  CB  ASN   217      60.681  47.179 101.323  1.00  0.00           C  
ATOM   3359  CG  ASN   217      61.477  48.447 101.611  1.00  0.00           C  
ATOM   3360  ND2 ASN   217      61.020  49.184 102.623  1.00  0.00           N  
ATOM   3361  OD1 ASN   217      62.538  48.685 101.011  1.00  0.00           O  
ATOM   3362  H   ASN   217      59.311  48.245  99.421  1.00  0.00           H  
ATOM   3363  HA  ASN   217      61.837  46.892  99.543  1.00  0.00           H  
ATOM   3364  HB2 ASN   217      59.640  47.389 101.572  1.00  0.00           H  
ATOM   3365  HB3 ASN   217      61.094  46.377 101.935  1.00  0.00           H  
ATOM   3366 HD21 ASN   217      61.552  49.944 103.022  1.00  0.00           H  
ATOM   3367 HD22 ASN   217      60.210  48.932 103.171  1.00  0.00           H  
ATOM   3368  N   PRO   218      61.416  44.390 100.143  1.00  0.00           N  
ATOM   3369  CA  PRO   218      61.184  43.022 100.483  1.00  0.00           C  
ATOM   3370  C   PRO   218      59.895  42.760 101.227  1.00  0.00           C  
ATOM   3371  O   PRO   218      59.580  43.272 102.270  1.00  0.00           O  
ATOM   3372  CB  PRO   218      62.329  42.564 101.396  1.00  0.00           C  
ATOM   3373  CG  PRO   218      63.506  43.467 101.034  1.00  0.00           C  
ATOM   3374  CD  PRO   218      62.819  44.702 100.440  1.00  0.00           C  
ATOM   3375  HA  PRO   218      61.211  42.430  99.568  1.00  0.00           H  
ATOM   3376  HB2 PRO   218      62.135  42.788 102.445  1.00  0.00           H  
ATOM   3377  HB3 PRO   218      62.690  41.547 101.246  1.00  0.00           H  
ATOM   3378  HG2 PRO   218      64.291  43.649 101.768  1.00  0.00           H  
ATOM   3379  HG3 PRO   218      64.017  42.911 100.247  1.00  0.00           H  
ATOM   3380  HD2 PRO   218      62.890  45.547 101.125  1.00  0.00           H  
ATOM   3381  HD3 PRO   218      63.196  45.025  99.470  1.00  0.00           H  
ATOM   3382  N   ALA   219      59.206  41.766 100.762  1.00  0.00           N  
ATOM   3383  CA  ALA   219      57.889  41.300 101.264  1.00  0.00           C  
ATOM   3384  C   ALA   219      56.851  42.391 101.316  1.00  0.00           C  
ATOM   3385  O   ALA   219      55.855  42.217 102.015  1.00  0.00           O  
ATOM   3386  CB  ALA   219      58.067  40.505 102.563  1.00  0.00           C  
ATOM   3387  H   ALA   219      59.611  41.378  99.922  1.00  0.00           H  
ATOM   3388  HA  ALA   219      57.418  40.611 100.564  1.00  0.00           H  
ATOM   3389  HB1 ALA   219      58.421  41.215 103.311  1.00  0.00           H  
ATOM   3390  HB2 ALA   219      57.071  40.154 102.834  1.00  0.00           H  
ATOM   3391  HB3 ALA   219      58.636  39.594 102.381  1.00  0.00           H  
ATOM   3392  N   ALA   220      57.090  43.502 100.621  1.00  0.00           N  
ATOM   3393  CA  ALA   220      56.192  44.508 100.324  1.00  0.00           C  
ATOM   3394  C   ALA   220      56.237  45.022  98.881  1.00  0.00           C  
ATOM   3395  O   ALA   220      55.693  46.069  98.538  1.00  0.00           O  
ATOM   3396  CB  ALA   220      56.250  45.557 101.387  1.00  0.00           C  
ATOM   3397  H   ALA   220      58.037  43.558 100.275  1.00  0.00           H  
ATOM   3398  HA  ALA   220      55.204  44.058 100.413  1.00  0.00           H  
ATOM   3399  HB1 ALA   220      55.498  46.321 101.187  1.00  0.00           H  
ATOM   3400  HB2 ALA   220      55.938  45.135 102.343  1.00  0.00           H  
ATOM   3401  HB3 ALA   220      57.213  46.060 101.478  1.00  0.00           H  
ATOM   3402  N   GLY   221      56.941  44.330  97.991  1.00  0.00           N  
ATOM   3403  CA  GLY   221      56.746  44.518  96.489  1.00  0.00           C  
ATOM   3404  C   GLY   221      58.038  44.362  95.708  1.00  0.00           C  
ATOM   3405  O   GLY   221      59.043  43.870  96.283  1.00  0.00           O  
ATOM   3406  H   GLY   221      57.479  43.522  98.271  1.00  0.00           H  
ATOM   3407  HA2 GLY   221      56.095  43.698  96.185  1.00  0.00           H  
ATOM   3408  HA3 GLY   221      56.393  45.524  96.261  1.00  0.00           H  
ATOM   3409  N   GLN   222      58.012  44.674  94.468  1.00  0.00           N  
ATOM   3410  CA  GLN   222      59.137  44.347  93.490  1.00  0.00           C  
ATOM   3411  C   GLN   222      59.295  45.468  92.379  1.00  0.00           C  
ATOM   3412  O   GLN   222      60.017  45.212  91.462  1.00  0.00           O  
ATOM   3413  CB  GLN   222      58.910  43.006  92.886  1.00  0.00           C  
ATOM   3414  CG  GLN   222      57.639  43.049  91.966  1.00  0.00           C  
ATOM   3415  CD  GLN   222      57.263  41.635  91.369  1.00  0.00           C  
ATOM   3416  NE2 GLN   222      56.226  41.691  90.505  1.00  0.00           N  
ATOM   3417  OE1 GLN   222      57.807  40.570  91.635  1.00  0.00           O  
ATOM   3418  H   GLN   222      57.213  45.226  94.192  1.00  0.00           H  
ATOM   3419  HA  GLN   222      60.135  44.333  93.928  1.00  0.00           H  
ATOM   3420  HB2 GLN   222      59.773  42.683  92.303  1.00  0.00           H  
ATOM   3421  HB3 GLN   222      58.773  42.149  93.545  1.00  0.00           H  
ATOM   3422  HG2 GLN   222      56.775  43.409  92.525  1.00  0.00           H  
ATOM   3423  HG3 GLN   222      57.907  43.755  91.180  1.00  0.00           H  
ATOM   3424 HE21 GLN   222      56.064  40.934  89.856  1.00  0.00           H  
ATOM   3425 HE22 GLN   222      55.833  42.596  90.285  1.00  0.00           H  
ATOM   3426  N   ARG   223      58.687  46.660  92.564  1.00  0.00           N  
ATOM   3427  CA  ARG   223      58.586  47.687  91.407  1.00  0.00           C  
ATOM   3428  C   ARG   223      59.653  48.734  91.545  1.00  0.00           C  
ATOM   3429  O   ARG   223      59.921  49.330  92.580  1.00  0.00           O  
ATOM   3430  CB  ARG   223      57.212  48.358  91.388  1.00  0.00           C  
ATOM   3431  CG  ARG   223      56.144  47.346  91.042  1.00  0.00           C  
ATOM   3432  CD  ARG   223      54.691  47.847  90.890  1.00  0.00           C  
ATOM   3433  NE  ARG   223      54.102  48.478  92.156  1.00  0.00           N  
ATOM   3434  CZ  ARG   223      53.470  49.618  92.305  1.00  0.00           C  
ATOM   3435  NH1 ARG   223      53.112  50.323  91.263  1.00  0.00           N1+
ATOM   3436  NH2 ARG   223      53.272  50.074  93.508  1.00  0.00           N  
ATOM   3437  H   ARG   223      58.118  46.860  93.375  1.00  0.00           H  
ATOM   3438  HA  ARG   223      58.727  47.200  90.442  1.00  0.00           H  
ATOM   3439  HB2 ARG   223      57.033  48.832  92.353  1.00  0.00           H  
ATOM   3440  HB3 ARG   223      57.127  49.061  90.560  1.00  0.00           H  
ATOM   3441  HG2 ARG   223      56.422  46.822  90.128  1.00  0.00           H  
ATOM   3442  HG3 ARG   223      56.083  46.645  91.875  1.00  0.00           H  
ATOM   3443  HD2 ARG   223      54.680  48.657  90.160  1.00  0.00           H  
ATOM   3444  HD3 ARG   223      54.138  46.988  90.511  1.00  0.00           H  
ATOM   3445  HE  ARG   223      54.420  48.064  93.020  1.00  0.00           H  
ATOM   3446 HH11 ARG   223      52.897  49.752  90.457  1.00  0.00           H  
ATOM   3447 HH12 ARG   223      52.711  51.226  91.471  1.00  0.00           H  
ATOM   3448 HH21 ARG   223      53.715  49.663  94.317  1.00  0.00           H  
ATOM   3449 HH22 ARG   223      52.937  51.026  93.565  1.00  0.00           H  
ATOM   3450  N   TYR   224      60.317  49.134  90.416  1.00  0.00           N  
ATOM   3451  CA  TYR   224      61.023  50.417  90.321  1.00  0.00           C  
ATOM   3452  C   TYR   224      60.089  51.529  89.879  1.00  0.00           C  
ATOM   3453  O   TYR   224      59.380  51.364  88.902  1.00  0.00           O  
ATOM   3454  CB  TYR   224      62.197  50.298  89.307  1.00  0.00           C  
ATOM   3455  CG  TYR   224      63.315  49.373  89.837  1.00  0.00           C  
ATOM   3456  CD1 TYR   224      63.294  47.988  89.519  1.00  0.00           C  
ATOM   3457  CD2 TYR   224      64.362  49.965  90.515  1.00  0.00           C  
ATOM   3458  CE1 TYR   224      64.285  47.153  90.008  1.00  0.00           C  
ATOM   3459  CE2 TYR   224      65.456  49.200  90.830  1.00  0.00           C  
ATOM   3460  CZ  TYR   224      65.443  47.785  90.654  1.00  0.00           C  
ATOM   3461  OH  TYR   224      66.366  46.932  91.238  1.00  0.00           O  
ATOM   3462  H   TYR   224      60.088  48.630  89.571  1.00  0.00           H  
ATOM   3463  HA  TYR   224      61.402  50.746  91.289  1.00  0.00           H  
ATOM   3464  HB2 TYR   224      61.794  49.850  88.399  1.00  0.00           H  
ATOM   3465  HB3 TYR   224      62.609  51.281  89.080  1.00  0.00           H  
ATOM   3466  HD1 TYR   224      62.424  47.603  89.009  1.00  0.00           H  
ATOM   3467  HD2 TYR   224      64.448  51.025  90.703  1.00  0.00           H  
ATOM   3468  HE1 TYR   224      64.282  46.076  89.929  1.00  0.00           H  
ATOM   3469  HE2 TYR   224      66.409  49.579  91.167  1.00  0.00           H  
ATOM   3470  HH  TYR   224      66.185  46.002  91.084  1.00  0.00           H  
ATOM   3471  N   ILE   225      59.954  52.621  90.689  1.00  0.00           N  
ATOM   3472  CA  ILE   225      58.916  53.671  90.467  1.00  0.00           C  
ATOM   3473  C   ILE   225      59.563  54.994  90.121  1.00  0.00           C  
ATOM   3474  O   ILE   225      60.333  55.532  90.880  1.00  0.00           O  
ATOM   3475  CB  ILE   225      57.958  53.808  91.715  1.00  0.00           C  
ATOM   3476  CG1 ILE   225      56.963  52.645  91.610  1.00  0.00           C  
ATOM   3477  CG2 ILE   225      57.150  55.084  91.921  1.00  0.00           C  
ATOM   3478  CD1 ILE   225      56.442  52.249  93.029  1.00  0.00           C  
ATOM   3479  H   ILE   225      60.515  52.687  91.527  1.00  0.00           H  
ATOM   3480  HA  ILE   225      58.354  53.437  89.562  1.00  0.00           H  
ATOM   3481  HB  ILE   225      58.595  53.727  92.596  1.00  0.00           H  
ATOM   3482 HG12 ILE   225      56.073  52.898  91.035  1.00  0.00           H  
ATOM   3483 HG13 ILE   225      57.480  51.761  91.236  1.00  0.00           H  
ATOM   3484 HG21 ILE   225      56.574  55.248  91.011  1.00  0.00           H  
ATOM   3485 HG22 ILE   225      56.578  54.945  92.839  1.00  0.00           H  
ATOM   3486 HG23 ILE   225      57.843  55.901  92.125  1.00  0.00           H  
ATOM   3487 HD11 ILE   225      55.837  51.371  92.805  1.00  0.00           H  
ATOM   3488 HD12 ILE   225      57.259  51.899  93.660  1.00  0.00           H  
ATOM   3489 HD13 ILE   225      55.838  52.994  93.546  1.00  0.00           H  
ATOM   3490  N   HIE   226      59.157  55.634  88.948  1.00  0.00           N  
ATOM   3491  CA  HIE   226      59.540  56.851  88.348  1.00  0.00           C  
ATOM   3492  C   HIE   226      58.821  58.062  89.030  1.00  0.00           C  
ATOM   3493  O   HIE   226      57.666  58.241  88.719  1.00  0.00           O  
ATOM   3494  CB  HIE   226      59.365  56.876  86.809  1.00  0.00           C  
ATOM   3495  CG  HIE   226      60.129  57.968  86.092  1.00  0.00           C  
ATOM   3496  CD2 HIE   226      61.108  58.778  86.620  1.00  0.00           C  
ATOM   3497  ND1 HIE   226      59.935  58.262  84.718  1.00  0.00           N  
ATOM   3498  CE1 HIE   226      60.820  59.234  84.434  1.00  0.00           C  
ATOM   3499  NE2 HIE   226      61.572  59.493  85.570  1.00  0.00           N  
ATOM   3500  H   HIE   226      58.364  55.165  88.534  1.00  0.00           H  
ATOM   3501  HA  HIE   226      60.601  56.955  88.574  1.00  0.00           H  
ATOM   3502  HB2 HIE   226      59.818  55.963  86.422  1.00  0.00           H  
ATOM   3503  HB3 HIE   226      58.310  56.925  86.539  1.00  0.00           H  
ATOM   3504  HD2 HIE   226      61.509  58.848  87.620  1.00  0.00           H  
ATOM   3505  HE1 HIE   226      61.093  59.628  83.466  1.00  0.00           H  
ATOM   3506  HE2 HIE   226      62.359  60.121  85.652  1.00  0.00           H  
ATOM   3507  N   ILE   227      59.478  58.720  89.967  1.00  0.00           N  
ATOM   3508  CA  ILE   227      58.799  59.857  90.708  1.00  0.00           C  
ATOM   3509  C   ILE   227      58.892  61.060  89.843  1.00  0.00           C  
ATOM   3510  O   ILE   227      57.880  61.664  89.511  1.00  0.00           O  
ATOM   3511  CB  ILE   227      59.484  60.028  92.074  1.00  0.00           C  
ATOM   3512  CG1 ILE   227      59.307  58.764  92.918  1.00  0.00           C  
ATOM   3513  CG2 ILE   227      58.967  61.289  92.752  1.00  0.00           C  
ATOM   3514  CD1 ILE   227      57.933  58.546  93.383  1.00  0.00           C  
ATOM   3515  H   ILE   227      60.435  58.534  90.232  1.00  0.00           H  
ATOM   3516  HA  ILE   227      57.754  59.600  90.878  1.00  0.00           H  
ATOM   3517  HB  ILE   227      60.556  60.226  92.085  1.00  0.00           H  
ATOM   3518 HG12 ILE   227      59.801  57.972  92.355  1.00  0.00           H  
ATOM   3519 HG13 ILE   227      59.853  58.915  93.850  1.00  0.00           H  
ATOM   3520 HG21 ILE   227      57.890  61.130  92.698  1.00  0.00           H  
ATOM   3521 HG22 ILE   227      59.292  61.324  93.791  1.00  0.00           H  
ATOM   3522 HG23 ILE   227      59.247  62.268  92.362  1.00  0.00           H  
ATOM   3523 HD11 ILE   227      57.736  59.332  94.112  1.00  0.00           H  
ATOM   3524 HD12 ILE   227      57.141  58.567  92.635  1.00  0.00           H  
ATOM   3525 HD13 ILE   227      57.921  57.562  93.851  1.00  0.00           H  
ATOM   3526  N   LEU   228      60.098  61.492  89.343  1.00  0.00           N  
ATOM   3527  CA  LEU   228      60.260  62.636  88.459  1.00  0.00           C  
ATOM   3528  C   LEU   228      61.278  62.383  87.357  1.00  0.00           C  
ATOM   3529  O   LEU   228      62.185  61.547  87.467  1.00  0.00           O  
ATOM   3530  CB  LEU   228      60.727  63.840  89.266  1.00  0.00           C  
ATOM   3531  CG  LEU   228      59.601  64.350  90.212  1.00  0.00           C  
ATOM   3532  CD1 LEU   228      60.282  65.019  91.405  1.00  0.00           C  
ATOM   3533  CD2 LEU   228      58.613  65.287  89.522  1.00  0.00           C  
ATOM   3534  H   LEU   228      60.888  61.072  89.813  1.00  0.00           H  
ATOM   3535  HA  LEU   228      59.328  62.937  87.980  1.00  0.00           H  
ATOM   3536  HB2 LEU   228      61.680  63.663  89.766  1.00  0.00           H  
ATOM   3537  HB3 LEU   228      61.001  64.678  88.625  1.00  0.00           H  
ATOM   3538  HG  LEU   228      59.145  63.428  90.572  1.00  0.00           H  
ATOM   3539 HD11 LEU   228      59.489  65.593  91.885  1.00  0.00           H  
ATOM   3540 HD12 LEU   228      60.728  64.208  91.981  1.00  0.00           H  
ATOM   3541 HD13 LEU   228      61.131  65.592  91.034  1.00  0.00           H  
ATOM   3542 HD21 LEU   228      58.184  64.856  88.618  1.00  0.00           H  
ATOM   3543 HD22 LEU   228      57.771  65.466  90.191  1.00  0.00           H  
ATOM   3544 HD23 LEU   228      59.144  66.209  89.286  1.00  0.00           H  
ATOM   3545  N   GLY   229      61.288  63.190  86.317  1.00  0.00           N  
ATOM   3546  CA  GLY   229      62.365  63.342  85.226  1.00  0.00           C  
ATOM   3547  C   GLY   229      61.863  63.917  83.926  1.00  0.00           C  
ATOM   3548  O   GLY   229      60.830  64.612  83.839  1.00  0.00           O  
ATOM   3549  H   GLY   229      60.661  63.979  86.393  1.00  0.00           H  
ATOM   3550  HA2 GLY   229      63.163  63.974  85.615  1.00  0.00           H  
ATOM   3551  HA3 GLY   229      62.794  62.368  84.992  1.00  0.00           H  
ATOM   3552  N   ARG   230      62.517  63.636  82.834  1.00  0.00           N  
ATOM   3553  CA  ARG   230      62.079  64.110  81.509  1.00  0.00           C  
ATOM   3554  C   ARG   230      60.557  63.937  81.225  1.00  0.00           C  
ATOM   3555  O   ARG   230      60.135  62.764  81.296  1.00  0.00           O  
ATOM   3556  CB  ARG   230      63.008  63.599  80.376  1.00  0.00           C  
ATOM   3557  CG  ARG   230      64.523  64.048  80.393  1.00  0.00           C  
ATOM   3558  CD  ARG   230      65.154  63.908  79.069  1.00  0.00           C  
ATOM   3559  NE  ARG   230      66.436  64.597  79.009  1.00  0.00           N  
ATOM   3560  CZ  ARG   230      67.642  64.177  79.116  1.00  0.00           C  
ATOM   3561  NH1 ARG   230      67.886  62.926  79.128  1.00  0.00           N1+
ATOM   3562  NH2 ARG   230      68.680  64.948  79.045  1.00  0.00           N  
ATOM   3563  H   ARG   230      63.425  63.246  83.041  1.00  0.00           H  
ATOM   3564  HA  ARG   230      62.247  65.186  81.491  1.00  0.00           H  
ATOM   3565  HB2 ARG   230      62.998  62.510  80.335  1.00  0.00           H  
ATOM   3566  HB3 ARG   230      62.535  63.891  79.439  1.00  0.00           H  
ATOM   3567  HG2 ARG   230      64.612  65.090  80.701  1.00  0.00           H  
ATOM   3568  HG3 ARG   230      65.072  63.432  81.106  1.00  0.00           H  
ATOM   3569  HD2 ARG   230      65.294  62.876  78.748  1.00  0.00           H  
ATOM   3570  HD3 ARG   230      64.493  64.451  78.394  1.00  0.00           H  
ATOM   3571  HE  ARG   230      66.437  65.517  78.590  1.00  0.00           H  
ATOM   3572 HH11 ARG   230      67.166  62.228  79.012  1.00  0.00           H  
ATOM   3573 HH12 ARG   230      68.829  62.572  79.209  1.00  0.00           H  
ATOM   3574 HH21 ARG   230      68.574  65.952  79.078  1.00  0.00           H  
ATOM   3575 HH22 ARG   230      69.608  64.553  78.988  1.00  0.00           H  
ATOM   3576  N   ARG   231      59.739  64.932  80.922  1.00  0.00           N  
ATOM   3577  CA  ARG   231      58.241  64.876  80.834  1.00  0.00           C  
ATOM   3578  C   ARG   231      57.439  64.395  82.098  1.00  0.00           C  
ATOM   3579  O   ARG   231      56.238  64.590  82.155  1.00  0.00           O  
ATOM   3580  CB  ARG   231      57.865  64.197  79.537  1.00  0.00           C  
ATOM   3581  CG  ARG   231      56.571  64.754  79.055  1.00  0.00           C  
ATOM   3582  CD  ARG   231      55.920  64.149  77.820  1.00  0.00           C  
ATOM   3583  NE  ARG   231      55.215  62.866  78.063  1.00  0.00           N  
ATOM   3584  CZ  ARG   231      54.109  62.680  78.701  1.00  0.00           C  
ATOM   3585  NH1 ARG   231      53.339  63.629  79.098  1.00  0.00           N1+
ATOM   3586  NH2 ARG   231      53.677  61.518  79.102  1.00  0.00           N  
ATOM   3587  H   ARG   231      60.267  65.673  80.484  1.00  0.00           H  
ATOM   3588  HA  ARG   231      57.977  65.918  80.653  1.00  0.00           H  
ATOM   3589  HB2 ARG   231      58.642  64.369  78.792  1.00  0.00           H  
ATOM   3590  HB3 ARG   231      57.794  63.123  79.712  1.00  0.00           H  
ATOM   3591  HG2 ARG   231      55.862  64.998  79.846  1.00  0.00           H  
ATOM   3592  HG3 ARG   231      56.838  65.769  78.761  1.00  0.00           H  
ATOM   3593  HD2 ARG   231      55.239  64.869  77.367  1.00  0.00           H  
ATOM   3594  HD3 ARG   231      56.803  63.973  77.206  1.00  0.00           H  
ATOM   3595  HE  ARG   231      55.693  62.029  77.760  1.00  0.00           H  
ATOM   3596 HH11 ARG   231      53.479  64.628  79.151  1.00  0.00           H  
ATOM   3597 HH12 ARG   231      52.510  63.292  79.567  1.00  0.00           H  
ATOM   3598 HH21 ARG   231      54.271  60.729  78.890  1.00  0.00           H  
ATOM   3599 HH22 ARG   231      52.725  61.366  79.403  1.00  0.00           H  
ATOM   3600  N   LYS   232      58.103  63.829  83.149  1.00  0.00           N  
ATOM   3601  CA  LYS   232      57.578  63.406  84.518  1.00  0.00           C  
ATOM   3602  C   LYS   232      57.898  64.611  85.385  1.00  0.00           C  
ATOM   3603  O   LYS   232      58.839  64.547  86.177  1.00  0.00           O  
ATOM   3604  CB  LYS   232      58.109  62.030  84.917  1.00  0.00           C  
ATOM   3605  CG  LYS   232      57.441  61.386  86.176  1.00  0.00           C  
ATOM   3606  CD  LYS   232      55.991  60.903  85.812  1.00  0.00           C  
ATOM   3607  CE  LYS   232      55.322  60.064  86.942  1.00  0.00           C  
ATOM   3608  NZ  LYS   232      55.106  60.890  88.161  1.00  0.00           N1+
ATOM   3609  H   LYS   232      59.069  63.855  82.855  1.00  0.00           H  
ATOM   3610  HA  LYS   232      56.490  63.338  84.537  1.00  0.00           H  
ATOM   3611  HB2 LYS   232      57.934  61.316  84.113  1.00  0.00           H  
ATOM   3612  HB3 LYS   232      59.184  62.055  85.098  1.00  0.00           H  
ATOM   3613  HG2 LYS   232      58.090  60.566  86.482  1.00  0.00           H  
ATOM   3614  HG3 LYS   232      57.416  62.205  86.895  1.00  0.00           H  
ATOM   3615  HD2 LYS   232      55.321  61.661  85.406  1.00  0.00           H  
ATOM   3616  HD3 LYS   232      56.099  60.258  84.940  1.00  0.00           H  
ATOM   3617  HE2 LYS   232      54.332  59.818  86.557  1.00  0.00           H  
ATOM   3618  HE3 LYS   232      55.906  59.166  87.141  1.00  0.00           H  
ATOM   3619  HZ1 LYS   232      54.988  60.247  88.931  1.00  0.00           H  
ATOM   3620  HZ2 LYS   232      55.927  61.471  88.255  1.00  0.00           H  
ATOM   3621  HZ3 LYS   232      54.260  61.435  88.071  1.00  0.00           H  
ATOM   3622  N   LEU   233      57.133  65.703  85.229  1.00  0.00           N  
ATOM   3623  CA  LEU   233      57.454  66.979  85.886  1.00  0.00           C  
ATOM   3624  C   LEU   233      56.784  67.118  87.232  1.00  0.00           C  
ATOM   3625  O   LEU   233      57.174  67.998  87.986  1.00  0.00           O  
ATOM   3626  CB  LEU   233      57.197  68.179  84.966  1.00  0.00           C  
ATOM   3627  CG  LEU   233      57.781  68.180  83.518  1.00  0.00           C  
ATOM   3628  CD1 LEU   233      57.343  69.497  82.928  1.00  0.00           C  
ATOM   3629  CD2 LEU   233      59.309  68.110  83.585  1.00  0.00           C  
ATOM   3630  H   LEU   233      56.198  65.597  84.864  1.00  0.00           H  
ATOM   3631  HA  LEU   233      58.541  66.961  85.961  1.00  0.00           H  
ATOM   3632  HB2 LEU   233      56.140  68.421  84.857  1.00  0.00           H  
ATOM   3633  HB3 LEU   233      57.677  68.991  85.511  1.00  0.00           H  
ATOM   3634  HG  LEU   233      57.286  67.354  83.007  1.00  0.00           H  
ATOM   3635 HD11 LEU   233      57.629  70.359  83.529  1.00  0.00           H  
ATOM   3636 HD12 LEU   233      57.932  69.495  82.011  1.00  0.00           H  
ATOM   3637 HD13 LEU   233      56.313  69.459  82.572  1.00  0.00           H  
ATOM   3638 HD21 LEU   233      59.695  68.906  84.221  1.00  0.00           H  
ATOM   3639 HD22 LEU   233      59.707  67.150  83.915  1.00  0.00           H  
ATOM   3640 HD23 LEU   233      59.784  68.322  82.627  1.00  0.00           H  
ATOM   3641  N   TYR   234      55.862  66.262  87.655  1.00  0.00           N  
ATOM   3642  CA  TYR   234      55.355  66.265  88.986  1.00  0.00           C  
ATOM   3643  C   TYR   234      54.959  64.837  89.354  1.00  0.00           C  
ATOM   3644  O   TYR   234      54.912  63.894  88.544  1.00  0.00           O  
ATOM   3645  CB  TYR   234      54.074  67.125  89.053  1.00  0.00           C  
ATOM   3646  CG  TYR   234      52.900  66.576  88.440  1.00  0.00           C  
ATOM   3647  CD1 TYR   234      51.866  65.993  89.204  1.00  0.00           C  
ATOM   3648  CD2 TYR   234      52.735  66.650  87.000  1.00  0.00           C  
ATOM   3649  CE1 TYR   234      50.741  65.429  88.588  1.00  0.00           C  
ATOM   3650  CE2 TYR   234      51.601  66.061  86.411  1.00  0.00           C  
ATOM   3651  CZ  TYR   234      50.532  65.481  87.211  1.00  0.00           C  
ATOM   3652  OH  TYR   234      49.372  65.198  86.632  1.00  0.00           O  
ATOM   3653  H   TYR   234      55.396  65.698  86.959  1.00  0.00           H  
ATOM   3654  HA  TYR   234      56.137  66.658  89.636  1.00  0.00           H  
ATOM   3655  HB2 TYR   234      53.944  67.427  90.092  1.00  0.00           H  
ATOM   3656  HB3 TYR   234      54.316  68.067  88.560  1.00  0.00           H  
ATOM   3657  HD1 TYR   234      51.976  66.026  90.278  1.00  0.00           H  
ATOM   3658  HD2 TYR   234      53.599  66.986  86.445  1.00  0.00           H  
ATOM   3659  HE1 TYR   234      49.942  65.041  89.202  1.00  0.00           H  
ATOM   3660  HE2 TYR   234      51.414  66.141  85.350  1.00  0.00           H  
ATOM   3661  HH  TYR   234      48.700  64.949  87.271  1.00  0.00           H  
ATOM   3662  N   HIE   235      54.627  64.655  90.644  1.00  0.00           N  
ATOM   3663  CA  HIE   235      54.171  63.402  91.272  1.00  0.00           C  
ATOM   3664  C   HIE   235      53.405  63.595  92.510  1.00  0.00           C  
ATOM   3665  O   HIE   235      53.937  64.086  93.519  1.00  0.00           O  
ATOM   3666  CB  HIE   235      55.445  62.529  91.537  1.00  0.00           C  
ATOM   3667  CG  HIE   235      55.096  61.112  91.910  1.00  0.00           C  
ATOM   3668  CD2 HIE   235      54.924  60.557  93.162  1.00  0.00           C  
ATOM   3669  ND1 HIE   235      54.636  60.180  90.954  1.00  0.00           N  
ATOM   3670  CE1 HIE   235      54.410  59.034  91.597  1.00  0.00           C  
ATOM   3671  NE2 HIE   235      54.592  59.194  92.950  1.00  0.00           N  
ATOM   3672  H   HIE   235      54.802  65.403  91.300  1.00  0.00           H  
ATOM   3673  HA  HIE   235      53.511  62.967  90.521  1.00  0.00           H  
ATOM   3674  HB2 HIE   235      56.132  62.569  90.692  1.00  0.00           H  
ATOM   3675  HB3 HIE   235      56.050  62.863  92.379  1.00  0.00           H  
ATOM   3676  HD2 HIE   235      55.144  60.923  94.154  1.00  0.00           H  
ATOM   3677  HE1 HIE   235      54.211  58.069  91.154  1.00  0.00           H  
ATOM   3678  HE2 HIE   235      54.463  58.490  93.662  1.00  0.00           H  
ATOM   3679  N   VAL   236      52.152  63.157  92.501  1.00  0.00           N  
ATOM   3680  CA  VAL   236      51.373  63.197  93.743  1.00  0.00           C  
ATOM   3681  C   VAL   236      51.700  61.865  94.484  1.00  0.00           C  
ATOM   3682  O   VAL   236      51.912  60.804  93.849  1.00  0.00           O  
ATOM   3683  CB  VAL   236      49.859  63.436  93.585  1.00  0.00           C  
ATOM   3684  CG1 VAL   236      49.551  64.624  92.793  1.00  0.00           C  
ATOM   3685  CG2 VAL   236      49.254  62.113  93.043  1.00  0.00           C  
ATOM   3686  H   VAL   236      51.816  62.635  91.704  1.00  0.00           H  
ATOM   3687  HA  VAL   236      51.778  63.971  94.394  1.00  0.00           H  
ATOM   3688  HB  VAL   236      49.408  63.554  94.570  1.00  0.00           H  
ATOM   3689 HG11 VAL   236      49.952  64.467  91.791  1.00  0.00           H  
ATOM   3690 HG12 VAL   236      48.481  64.832  92.799  1.00  0.00           H  
ATOM   3691 HG13 VAL   236      49.984  65.478  93.314  1.00  0.00           H  
ATOM   3692 HG21 VAL   236      49.757  61.668  92.185  1.00  0.00           H  
ATOM   3693 HG22 VAL   236      49.416  61.341  93.795  1.00  0.00           H  
ATOM   3694 HG23 VAL   236      48.199  62.307  92.849  1.00  0.00           H  
ATOM   3695  N   VAL   237      51.520  61.925  95.847  1.00  0.00           N  
ATOM   3696  CA  VAL   237      51.928  60.858  96.756  1.00  0.00           C  
ATOM   3697  C   VAL   237      50.956  60.877  98.043  1.00  0.00           C  
ATOM   3698  O   VAL   237      50.462  61.864  98.443  1.00  0.00           O  
ATOM   3699  CB  VAL   237      53.379  60.977  97.267  1.00  0.00           C  
ATOM   3700  CG1 VAL   237      53.683  62.157  98.236  1.00  0.00           C  
ATOM   3701  CG2 VAL   237      53.831  59.629  97.851  1.00  0.00           C  
ATOM   3702  H   VAL   237      51.222  62.812  96.230  1.00  0.00           H  
ATOM   3703  HA  VAL   237      51.796  59.868  96.318  1.00  0.00           H  
ATOM   3704  HB  VAL   237      54.088  61.039  96.441  1.00  0.00           H  
ATOM   3705 HG11 VAL   237      54.724  62.460  98.346  1.00  0.00           H  
ATOM   3706 HG12 VAL   237      53.060  63.020  98.002  1.00  0.00           H  
ATOM   3707 HG13 VAL   237      53.401  61.885  99.253  1.00  0.00           H  
ATOM   3708 HG21 VAL   237      53.588  58.866  97.112  1.00  0.00           H  
ATOM   3709 HG22 VAL   237      54.912  59.680  97.980  1.00  0.00           H  
ATOM   3710 HG23 VAL   237      53.325  59.301  98.759  1.00  0.00           H  
ATOM   3711  N   LYS   238      50.566  59.696  98.603  1.00  0.00           N  
ATOM   3712  CA  LYS   238      49.562  59.683  99.762  1.00  0.00           C  
ATOM   3713  C   LYS   238      50.332  59.890 101.131  1.00  0.00           C  
ATOM   3714  O   LYS   238      51.506  59.595 101.272  1.00  0.00           O  
ATOM   3715  CB  LYS   238      48.755  58.414  99.924  1.00  0.00           C  
ATOM   3716  CG  LYS   238      47.956  57.973  98.586  1.00  0.00           C  
ATOM   3717  CD  LYS   238      46.914  59.050  98.277  1.00  0.00           C  
ATOM   3718  CE  LYS   238      46.038  58.533  97.096  1.00  0.00           C  
ATOM   3719  NZ  LYS   238      45.107  59.612  96.631  1.00  0.00           N1+
ATOM   3720  H   LYS   238      50.975  58.842  98.251  1.00  0.00           H  
ATOM   3721  HA  LYS   238      48.820  60.475  99.664  1.00  0.00           H  
ATOM   3722  HB2 LYS   238      49.391  57.557 100.147  1.00  0.00           H  
ATOM   3723  HB3 LYS   238      48.217  58.480 100.870  1.00  0.00           H  
ATOM   3724  HG2 LYS   238      48.597  57.805  97.721  1.00  0.00           H  
ATOM   3725  HG3 LYS   238      47.493  56.993  98.703  1.00  0.00           H  
ATOM   3726  HD2 LYS   238      46.331  59.177  99.189  1.00  0.00           H  
ATOM   3727  HD3 LYS   238      47.290  60.037  98.007  1.00  0.00           H  
ATOM   3728  HE2 LYS   238      46.783  58.209  96.370  1.00  0.00           H  
ATOM   3729  HE3 LYS   238      45.523  57.687  97.551  1.00  0.00           H  
ATOM   3730  HZ1 LYS   238      44.816  60.145  97.438  1.00  0.00           H  
ATOM   3731  HZ2 LYS   238      45.610  60.234  96.015  1.00  0.00           H  
ATOM   3732  HZ3 LYS   238      44.322  59.226  96.125  1.00  0.00           H  
ATOM   3733  N   TYR   239      49.625  60.478 102.082  1.00  0.00           N  
ATOM   3734  CA  TYR   239      50.147  60.629 103.427  1.00  0.00           C  
ATOM   3735  C   TYR   239      50.108  59.345 104.209  1.00  0.00           C  
ATOM   3736  O   TYR   239      49.480  58.414 103.799  1.00  0.00           O  
ATOM   3737  CB  TYR   239      49.345  61.739 104.028  1.00  0.00           C  
ATOM   3738  CG  TYR   239      49.540  61.940 105.524  1.00  0.00           C  
ATOM   3739  CD1 TYR   239      50.491  62.849 106.061  1.00  0.00           C  
ATOM   3740  CD2 TYR   239      48.728  61.222 106.406  1.00  0.00           C  
ATOM   3741  CE1 TYR   239      50.700  62.946 107.394  1.00  0.00           C  
ATOM   3742  CE2 TYR   239      48.818  61.413 107.784  1.00  0.00           C  
ATOM   3743  CZ  TYR   239      49.907  62.211 108.324  1.00  0.00           C  
ATOM   3744  OH  TYR   239      50.186  62.341 109.598  1.00  0.00           O  
ATOM   3745  H   TYR   239      48.659  60.735 101.932  1.00  0.00           H  
ATOM   3746  HA  TYR   239      51.183  60.957 103.335  1.00  0.00           H  
ATOM   3747  HB2 TYR   239      49.560  62.684 103.529  1.00  0.00           H  
ATOM   3748  HB3 TYR   239      48.318  61.376 104.000  1.00  0.00           H  
ATOM   3749  HD1 TYR   239      50.980  63.586 105.441  1.00  0.00           H  
ATOM   3750  HD2 TYR   239      47.859  60.725 106.000  1.00  0.00           H  
ATOM   3751  HE1 TYR   239      51.386  63.631 107.870  1.00  0.00           H  
ATOM   3752  HE2 TYR   239      48.118  60.902 108.428  1.00  0.00           H  
ATOM   3753  HH  TYR   239      49.522  62.002 110.203  1.00  0.00           H  
ATOM   3754  N   THR   240      50.877  59.161 105.307  1.00  0.00           N  
ATOM   3755  CA  THR   240      50.839  58.003 106.248  1.00  0.00           C  
ATOM   3756  C   THR   240      51.200  58.542 107.631  1.00  0.00           C  
ATOM   3757  O   THR   240      52.248  59.251 107.808  1.00  0.00           O  
ATOM   3758  CB  THR   240      51.896  56.919 105.887  1.00  0.00           C  
ATOM   3759  CG2 THR   240      52.165  55.802 106.881  1.00  0.00           C  
ATOM   3760  OG1 THR   240      51.427  56.280 104.665  1.00  0.00           O  
ATOM   3761  H   THR   240      51.595  59.852 105.473  1.00  0.00           H  
ATOM   3762  HA  THR   240      49.888  57.472 106.215  1.00  0.00           H  
ATOM   3763  HB  THR   240      52.857  57.395 105.697  1.00  0.00           H  
ATOM   3764  HG1 THR   240      51.646  56.930 103.993  1.00  0.00           H  
ATOM   3765 HG21 THR   240      52.777  56.320 107.620  1.00  0.00           H  
ATOM   3766 HG22 THR   240      51.279  55.209 107.105  1.00  0.00           H  
ATOM   3767 HG23 THR   240      52.796  55.127 106.303  1.00  0.00           H  
ATOM   3768  N   GLY   241      50.423  58.177 108.600  1.00  0.00           N  
ATOM   3769  CA  GLY   241      50.484  58.621 109.919  1.00  0.00           C  
ATOM   3770  C   GLY   241      51.693  58.124 110.752  1.00  0.00           C  
ATOM   3771  O   GLY   241      52.333  57.153 110.450  1.00  0.00           O  
ATOM   3772  H   GLY   241      49.660  57.633 108.224  1.00  0.00           H  
ATOM   3773  HA2 GLY   241      50.370  59.692 110.087  1.00  0.00           H  
ATOM   3774  HA3 GLY   241      49.608  58.277 110.468  1.00  0.00           H  
ATOM   3775  N   GLY   242      51.853  58.726 111.924  1.00  0.00           N  
ATOM   3776  CA  GLY   242      52.994  58.395 112.830  1.00  0.00           C  
ATOM   3777  C   GLY   242      54.282  59.210 112.582  1.00  0.00           C  
ATOM   3778  O   GLY   242      54.185  60.262 111.943  1.00  0.00           O  
ATOM   3779  H   GLY   242      51.135  59.407 112.129  1.00  0.00           H  
ATOM   3780  HA2 GLY   242      52.823  58.463 113.904  1.00  0.00           H  
ATOM   3781  HA3 GLY   242      53.196  57.327 112.751  1.00  0.00           H  
ATOM   3782  N   SER   243      55.478  58.763 112.866  1.00  0.00           N  
ATOM   3783  CA  SER   243      56.802  59.276 112.440  1.00  0.00           C  
ATOM   3784  C   SER   243      57.372  58.666 111.107  1.00  0.00           C  
ATOM   3785  O   SER   243      58.471  58.040 111.050  1.00  0.00           O  
ATOM   3786  CB  SER   243      57.767  59.152 113.611  1.00  0.00           C  
ATOM   3787  OG  SER   243      57.934  57.923 114.186  1.00  0.00           O  
ATOM   3788  H   SER   243      55.506  57.808 113.192  1.00  0.00           H  
ATOM   3789  HA  SER   243      56.666  60.337 112.228  1.00  0.00           H  
ATOM   3790  HB2 SER   243      58.728  59.546 113.280  1.00  0.00           H  
ATOM   3791  HB3 SER   243      57.463  59.894 114.349  1.00  0.00           H  
ATOM   3792  HG  SER   243      57.162  57.850 114.752  1.00  0.00           H  
ATOM   3793  N   ALA   244      56.626  58.834 110.041  1.00  0.00           N  
ATOM   3794  CA  ALA   244      56.921  58.231 108.706  1.00  0.00           C  
ATOM   3795  C   ALA   244      58.206  58.890 108.078  1.00  0.00           C  
ATOM   3796  O   ALA   244      58.526  60.092 108.284  1.00  0.00           O  
ATOM   3797  CB  ALA   244      55.669  58.447 107.840  1.00  0.00           C  
ATOM   3798  H   ALA   244      55.813  59.433 109.998  1.00  0.00           H  
ATOM   3799  HA  ALA   244      57.093  57.167 108.868  1.00  0.00           H  
ATOM   3800  HB1 ALA   244      54.855  57.968 108.385  1.00  0.00           H  
ATOM   3801  HB2 ALA   244      55.465  59.515 107.769  1.00  0.00           H  
ATOM   3802  HB3 ALA   244      55.845  58.051 106.840  1.00  0.00           H  
ATOM   3803  N   GLU   245      58.852  58.027 107.200  1.00  0.00           N  
ATOM   3804  CA  GLU   245      59.913  58.461 106.243  1.00  0.00           C  
ATOM   3805  C   GLU   245      59.813  57.672 104.834  1.00  0.00           C  
ATOM   3806  O   GLU   245      59.487  56.494 104.785  1.00  0.00           O  
ATOM   3807  CB  GLU   245      61.364  58.601 106.827  1.00  0.00           C  
ATOM   3808  CG  GLU   245      61.968  57.122 107.154  1.00  0.00           C  
ATOM   3809  CD  GLU   245      63.164  57.280 108.115  1.00  0.00           C  
ATOM   3810  OE1 GLU   245      63.360  56.365 108.992  1.00  0.00           O  
ATOM   3811  OE2 GLU   245      63.952  58.241 108.040  1.00  0.00           O1-
ATOM   3812  H   GLU   245      58.559  57.065 107.295  1.00  0.00           H  
ATOM   3813  HA  GLU   245      59.647  59.499 106.047  1.00  0.00           H  
ATOM   3814  HB2 GLU   245      61.841  59.121 105.995  1.00  0.00           H  
ATOM   3815  HB3 GLU   245      61.279  59.166 107.755  1.00  0.00           H  
ATOM   3816  HG2 GLU   245      61.161  56.520 107.573  1.00  0.00           H  
ATOM   3817  HG3 GLU   245      62.408  56.792 106.213  1.00  0.00           H  
ATOM   3818  N   LEU   246      59.867  58.453 103.748  1.00  0.00           N  
ATOM   3819  CA  LEU   246      60.132  57.861 102.425  1.00  0.00           C  
ATOM   3820  C   LEU   246      61.466  58.257 101.825  1.00  0.00           C  
ATOM   3821  O   LEU   246      61.871  59.425 101.728  1.00  0.00           O  
ATOM   3822  CB  LEU   246      58.941  58.220 101.542  1.00  0.00           C  
ATOM   3823  CG  LEU   246      57.660  57.604 101.935  1.00  0.00           C  
ATOM   3824  CD1 LEU   246      56.532  58.259 101.312  1.00  0.00           C  
ATOM   3825  CD2 LEU   246      57.647  56.148 101.484  1.00  0.00           C  
ATOM   3826  H   LEU   246      59.944  59.460 103.743  1.00  0.00           H  
ATOM   3827  HA  LEU   246      60.207  56.775 102.479  1.00  0.00           H  
ATOM   3828  HB2 LEU   246      58.831  59.304 101.565  1.00  0.00           H  
ATOM   3829  HB3 LEU   246      59.043  57.979 100.484  1.00  0.00           H  
ATOM   3830  HG  LEU   246      57.471  57.748 102.999  1.00  0.00           H  
ATOM   3831 HD11 LEU   246      55.585  57.742 101.469  1.00  0.00           H  
ATOM   3832 HD12 LEU   246      56.417  59.198 101.853  1.00  0.00           H  
ATOM   3833 HD13 LEU   246      56.550  58.454 100.239  1.00  0.00           H  
ATOM   3834 HD21 LEU   246      58.448  55.577 101.955  1.00  0.00           H  
ATOM   3835 HD22 LEU   246      56.788  55.690 101.975  1.00  0.00           H  
ATOM   3836 HD23 LEU   246      57.595  56.059 100.399  1.00  0.00           H  
ATOM   3837  N   LEU   247      62.242  57.225 101.521  1.00  0.00           N  
ATOM   3838  CA  LEU   247      63.545  57.304 100.903  1.00  0.00           C  
ATOM   3839  C   LEU   247      63.443  57.323  99.353  1.00  0.00           C  
ATOM   3840  O   LEU   247      63.258  56.279  98.748  1.00  0.00           O  
ATOM   3841  CB  LEU   247      64.444  56.168 101.382  1.00  0.00           C  
ATOM   3842  CG  LEU   247      65.229  56.500 102.692  1.00  0.00           C  
ATOM   3843  CD1 LEU   247      64.355  56.349 103.909  1.00  0.00           C  
ATOM   3844  CD2 LEU   247      66.297  55.459 103.041  1.00  0.00           C  
ATOM   3845  H   LEU   247      61.898  56.290 101.689  1.00  0.00           H  
ATOM   3846  HA  LEU   247      64.054  58.210 101.232  1.00  0.00           H  
ATOM   3847  HB2 LEU   247      63.919  55.221 101.511  1.00  0.00           H  
ATOM   3848  HB3 LEU   247      65.206  55.944 100.636  1.00  0.00           H  
ATOM   3849  HG  LEU   247      65.745  57.455 102.590  1.00  0.00           H  
ATOM   3850 HD11 LEU   247      63.362  56.784 103.792  1.00  0.00           H  
ATOM   3851 HD12 LEU   247      64.324  55.292 104.173  1.00  0.00           H  
ATOM   3852 HD13 LEU   247      64.917  56.843 104.701  1.00  0.00           H  
ATOM   3853 HD21 LEU   247      66.654  55.700 104.042  1.00  0.00           H  
ATOM   3854 HD22 LEU   247      65.934  54.438 102.923  1.00  0.00           H  
ATOM   3855 HD23 LEU   247      67.144  55.511 102.357  1.00  0.00           H  
ATOM   3856  N   PHE   248      63.638  58.520  98.773  1.00  0.00           N  
ATOM   3857  CA  PHE   248      63.880  58.726  97.363  1.00  0.00           C  
ATOM   3858  C   PHE   248      65.452  58.788  97.092  1.00  0.00           C  
ATOM   3859  O   PHE   248      66.333  58.872  97.963  1.00  0.00           O  
ATOM   3860  CB  PHE   248      63.119  60.002  96.777  1.00  0.00           C  
ATOM   3861  CG  PHE   248      61.618  60.039  97.225  1.00  0.00           C  
ATOM   3862  CD1 PHE   248      60.658  59.175  96.697  1.00  0.00           C  
ATOM   3863  CD2 PHE   248      61.253  60.944  98.220  1.00  0.00           C  
ATOM   3864  CE1 PHE   248      59.276  59.363  97.042  1.00  0.00           C  
ATOM   3865  CE2 PHE   248      59.958  61.264  98.477  1.00  0.00           C  
ATOM   3866  CZ  PHE   248      58.944  60.382  97.922  1.00  0.00           C  
ATOM   3867  H   PHE   248      63.776  59.307  99.391  1.00  0.00           H  
ATOM   3868  HA  PHE   248      63.458  57.824  96.921  1.00  0.00           H  
ATOM   3869  HB2 PHE   248      63.602  60.881  97.205  1.00  0.00           H  
ATOM   3870  HB3 PHE   248      63.310  59.919  95.707  1.00  0.00           H  
ATOM   3871  HD1 PHE   248      60.983  58.453  95.963  1.00  0.00           H  
ATOM   3872  HD2 PHE   248      62.068  61.411  98.753  1.00  0.00           H  
ATOM   3873  HE1 PHE   248      58.469  58.794  96.607  1.00  0.00           H  
ATOM   3874  HE2 PHE   248      59.640  61.951  99.248  1.00  0.00           H  
ATOM   3875  HZ  PHE   248      57.917  60.555  98.208  1.00  0.00           H  
ATOM   3876  N   PHE   249      65.763  58.470  95.815  1.00  0.00           N  
ATOM   3877  CA  PHE   249      67.075  58.620  95.241  1.00  0.00           C  
ATOM   3878  C   PHE   249      66.920  59.463  94.004  1.00  0.00           C  
ATOM   3879  O   PHE   249      65.833  59.836  93.620  1.00  0.00           O  
ATOM   3880  CB  PHE   249      67.742  57.187  94.993  1.00  0.00           C  
ATOM   3881  CG  PHE   249      67.949  56.352  96.165  1.00  0.00           C  
ATOM   3882  CD1 PHE   249      66.940  55.640  96.849  1.00  0.00           C  
ATOM   3883  CD2 PHE   249      69.315  56.142  96.596  1.00  0.00           C  
ATOM   3884  CE1 PHE   249      67.153  54.854  98.000  1.00  0.00           C  
ATOM   3885  CE2 PHE   249      69.541  55.330  97.761  1.00  0.00           C  
ATOM   3886  CZ  PHE   249      68.481  54.654  98.469  1.00  0.00           C  
ATOM   3887  H   PHE   249      64.960  58.235  95.250  1.00  0.00           H  
ATOM   3888  HA  PHE   249      67.739  59.211  95.872  1.00  0.00           H  
ATOM   3889  HB2 PHE   249      67.120  56.737  94.219  1.00  0.00           H  
ATOM   3890  HB3 PHE   249      68.666  57.427  94.468  1.00  0.00           H  
ATOM   3891  HD1 PHE   249      65.938  55.792  96.475  1.00  0.00           H  
ATOM   3892  HD2 PHE   249      70.130  56.676  96.129  1.00  0.00           H  
ATOM   3893  HE1 PHE   249      66.303  54.396  98.485  1.00  0.00           H  
ATOM   3894  HE2 PHE   249      70.551  55.099  98.066  1.00  0.00           H  
ATOM   3895  HZ  PHE   249      68.816  53.941  99.207  1.00  0.00           H  
ATOM   3896  N   VAL   250      68.054  59.839  93.457  1.00  0.00           N  
ATOM   3897  CA  VAL   250      68.254  60.836  92.391  1.00  0.00           C  
ATOM   3898  C   VAL   250      69.467  60.435  91.555  1.00  0.00           C  
ATOM   3899  O   VAL   250      70.617  60.357  92.094  1.00  0.00           O  
ATOM   3900  CB  VAL   250      68.453  62.264  92.985  1.00  0.00           C  
ATOM   3901  CG1 VAL   250      68.523  63.466  91.975  1.00  0.00           C  
ATOM   3902  CG2 VAL   250      67.487  62.596  94.124  1.00  0.00           C  
ATOM   3903  H   VAL   250      68.911  59.577  93.923  1.00  0.00           H  
ATOM   3904  HA  VAL   250      67.398  60.837  91.717  1.00  0.00           H  
ATOM   3905  HB  VAL   250      69.403  62.228  93.518  1.00  0.00           H  
ATOM   3906 HG11 VAL   250      67.527  63.587  91.549  1.00  0.00           H  
ATOM   3907 HG12 VAL   250      68.753  64.386  92.512  1.00  0.00           H  
ATOM   3908 HG13 VAL   250      69.353  63.437  91.269  1.00  0.00           H  
ATOM   3909 HG21 VAL   250      66.499  62.469  93.683  1.00  0.00           H  
ATOM   3910 HG22 VAL   250      67.453  61.859  94.927  1.00  0.00           H  
ATOM   3911 HG23 VAL   250      67.660  63.581  94.556  1.00  0.00           H  
ATOM   3912  N   GLU   251      69.261  60.261  90.258  1.00  0.00           N  
ATOM   3913  CA  GLU   251      70.389  60.255  89.270  1.00  0.00           C  
ATOM   3914  C   GLU   251      70.714  61.554  88.560  1.00  0.00           C  
ATOM   3915  O   GLU   251      69.857  62.359  88.214  1.00  0.00           O  
ATOM   3916  CB  GLU   251      70.011  59.202  88.159  1.00  0.00           C  
ATOM   3917  CG  GLU   251      70.816  59.229  86.908  1.00  0.00           C  
ATOM   3918  CD  GLU   251      70.449  58.015  85.968  1.00  0.00           C  
ATOM   3919  OE1 GLU   251      71.301  57.283  85.430  1.00  0.00           O  
ATOM   3920  OE2 GLU   251      69.266  57.547  85.981  1.00  0.00           O1-
ATOM   3921  H   GLU   251      68.385  60.372  89.767  1.00  0.00           H  
ATOM   3922  HA  GLU   251      71.242  59.846  89.811  1.00  0.00           H  
ATOM   3923  HB2 GLU   251      69.949  58.167  88.494  1.00  0.00           H  
ATOM   3924  HB3 GLU   251      69.049  59.530  87.765  1.00  0.00           H  
ATOM   3925  HG2 GLU   251      70.584  60.128  86.337  1.00  0.00           H  
ATOM   3926  HG3 GLU   251      71.882  59.165  87.126  1.00  0.00           H  
ATOM   3927  N   GLY   252      72.084  61.714  88.472  1.00  0.00           N  
ATOM   3928  CA  GLY   252      72.794  62.709  87.643  1.00  0.00           C  
ATOM   3929  C   GLY   252      73.013  62.269  86.190  1.00  0.00           C  
ATOM   3930  O   GLY   252      73.526  61.166  85.995  1.00  0.00           O  
ATOM   3931  H   GLY   252      72.624  60.920  88.784  1.00  0.00           H  
ATOM   3932  HA2 GLY   252      72.262  63.654  87.755  1.00  0.00           H  
ATOM   3933  HA3 GLY   252      73.810  62.754  88.036  1.00  0.00           H  
ATOM   3934  N   LEU   253      72.646  63.090  85.133  1.00  0.00           N  
ATOM   3935  CA  LEU   253      72.771  62.714  83.718  1.00  0.00           C  
ATOM   3936  C   LEU   253      73.821  63.562  82.926  1.00  0.00           C  
ATOM   3937  O   LEU   253      74.291  63.105  81.890  1.00  0.00           O  
ATOM   3938  CB  LEU   253      71.452  62.947  82.959  1.00  0.00           C  
ATOM   3939  CG  LEU   253      70.095  62.385  83.438  1.00  0.00           C  
ATOM   3940  CD1 LEU   253      69.179  63.003  82.470  1.00  0.00           C  
ATOM   3941  CD2 LEU   253      70.050  60.861  83.579  1.00  0.00           C  
ATOM   3942  H   LEU   253      72.239  63.982  85.374  1.00  0.00           H  
ATOM   3943  HA  LEU   253      73.021  61.654  83.689  1.00  0.00           H  
ATOM   3944  HB2 LEU   253      71.324  64.025  83.045  1.00  0.00           H  
ATOM   3945  HB3 LEU   253      71.588  62.727  81.900  1.00  0.00           H  
ATOM   3946  HG  LEU   253      69.909  62.798  84.430  1.00  0.00           H  
ATOM   3947 HD11 LEU   253      69.548  62.775  81.470  1.00  0.00           H  
ATOM   3948 HD12 LEU   253      68.141  62.679  82.534  1.00  0.00           H  
ATOM   3949 HD13 LEU   253      69.096  64.087  82.550  1.00  0.00           H  
ATOM   3950 HD21 LEU   253      69.329  60.577  84.346  1.00  0.00           H  
ATOM   3951 HD22 LEU   253      69.734  60.506  82.598  1.00  0.00           H  
ATOM   3952 HD23 LEU   253      70.990  60.374  83.838  1.00  0.00           H  
ATOM   3953  N   CYS   254      74.079  64.781  83.347  1.00  0.00           N  
ATOM   3954  CA  CYS   254      74.723  65.865  82.554  1.00  0.00           C  
ATOM   3955  C   CYS   254      75.723  66.577  83.440  1.00  0.00           C  
ATOM   3956  O   CYS   254      75.403  66.893  84.575  1.00  0.00           O  
ATOM   3957  CB  CYS   254      73.695  66.951  82.180  1.00  0.00           C  
ATOM   3958  SG  CYS   254      72.525  66.208  81.026  1.00  0.00           S  
ATOM   3959  H   CYS   254      73.572  65.047  84.179  1.00  0.00           H  
ATOM   3960  HA  CYS   254      75.161  65.436  81.653  1.00  0.00           H  
ATOM   3961  HB2 CYS   254      73.205  67.299  83.089  1.00  0.00           H  
ATOM   3962  HB3 CYS   254      74.038  67.888  81.741  1.00  0.00           H  
ATOM   3963  HG  CYS   254      72.717  67.052  80.009  1.00  0.00           H  
ATOM   3964  N   PHE   255      76.939  66.665  82.982  1.00  0.00           N  
ATOM   3965  CA  PHE   255      77.973  67.515  83.449  1.00  0.00           C  
ATOM   3966  C   PHE   255      77.649  68.991  83.081  1.00  0.00           C  
ATOM   3967  O   PHE   255      76.886  69.227  82.151  1.00  0.00           O  
ATOM   3968  CB  PHE   255      79.231  67.043  82.770  1.00  0.00           C  
ATOM   3969  CG  PHE   255      79.771  65.768  83.330  1.00  0.00           C  
ATOM   3970  CD1 PHE   255      80.389  65.758  84.576  1.00  0.00           C  
ATOM   3971  CD2 PHE   255      79.664  64.631  82.575  1.00  0.00           C  
ATOM   3972  CE1 PHE   255      80.921  64.546  85.135  1.00  0.00           C  
ATOM   3973  CE2 PHE   255      80.112  63.399  83.136  1.00  0.00           C  
ATOM   3974  CZ  PHE   255      80.717  63.319  84.422  1.00  0.00           C  
ATOM   3975  H   PHE   255      77.021  66.329  82.033  1.00  0.00           H  
ATOM   3976  HA  PHE   255      78.065  67.309  84.515  1.00  0.00           H  
ATOM   3977  HB2 PHE   255      79.017  67.045  81.701  1.00  0.00           H  
ATOM   3978  HB3 PHE   255      79.995  67.821  82.797  1.00  0.00           H  
ATOM   3979  HD1 PHE   255      80.585  66.658  85.139  1.00  0.00           H  
ATOM   3980  HD2 PHE   255      79.231  64.648  81.585  1.00  0.00           H  
ATOM   3981  HE1 PHE   255      81.456  64.664  86.066  1.00  0.00           H  
ATOM   3982  HE2 PHE   255      80.057  62.495  82.549  1.00  0.00           H  
ATOM   3983  HZ  PHE   255      81.120  62.406  84.834  1.00  0.00           H  
ATOM   3984  N   PRO   256      78.336  70.048  83.702  1.00  0.00           N  
ATOM   3985  CA  PRO   256      78.141  71.429  83.475  1.00  0.00           C  
ATOM   3986  C   PRO   256      78.379  71.760  81.980  1.00  0.00           C  
ATOM   3987  O   PRO   256      78.952  71.032  81.235  1.00  0.00           O  
ATOM   3988  CB  PRO   256      79.127  72.192  84.332  1.00  0.00           C  
ATOM   3989  CG  PRO   256      79.439  71.224  85.492  1.00  0.00           C  
ATOM   3990  CD  PRO   256      79.314  69.925  84.735  1.00  0.00           C  
ATOM   3991  HA  PRO   256      77.109  71.722  83.668  1.00  0.00           H  
ATOM   3992  HB2 PRO   256      80.073  72.480  83.873  1.00  0.00           H  
ATOM   3993  HB3 PRO   256      78.615  73.121  84.584  1.00  0.00           H  
ATOM   3994  HG2 PRO   256      80.414  71.440  85.929  1.00  0.00           H  
ATOM   3995  HG3 PRO   256      78.557  71.278  86.130  1.00  0.00           H  
ATOM   3996  HD2 PRO   256      80.318  69.841  84.318  1.00  0.00           H  
ATOM   3997  HD3 PRO   256      79.276  69.086  85.429  1.00  0.00           H  
ATOM   3998  N   ASP   257      77.891  72.966  81.606  1.00  0.00           N  
ATOM   3999  CA  ASP   257      78.099  73.583  80.282  1.00  0.00           C  
ATOM   4000  C   ASP   257      78.155  75.087  80.488  1.00  0.00           C  
ATOM   4001  O   ASP   257      77.843  75.592  81.540  1.00  0.00           O  
ATOM   4002  CB  ASP   257      76.980  73.108  79.374  1.00  0.00           C  
ATOM   4003  CG  ASP   257      76.927  73.799  77.964  1.00  0.00           C  
ATOM   4004  OD1 ASP   257      77.941  73.884  77.205  1.00  0.00           O  
ATOM   4005  OD2 ASP   257      75.805  74.251  77.611  1.00  0.00           O1-
ATOM   4006  H   ASP   257      77.530  73.598  82.306  1.00  0.00           H  
ATOM   4007  HA  ASP   257      79.017  73.146  79.889  1.00  0.00           H  
ATOM   4008  HB2 ASP   257      77.058  72.040  79.167  1.00  0.00           H  
ATOM   4009  HB3 ASP   257      76.021  73.371  79.821  1.00  0.00           H  
ATOM   4010  N   GLU   258      78.489  75.814  79.390  1.00  0.00           N  
ATOM   4011  CA  GLU   258      78.041  77.185  79.294  1.00  0.00           C  
ATOM   4012  C   GLU   258      76.527  77.373  79.602  1.00  0.00           C  
ATOM   4013  O   GLU   258      76.191  78.399  80.266  1.00  0.00           O  
ATOM   4014  CB  GLU   258      78.399  77.764  77.887  1.00  0.00           C  
ATOM   4015  CG  GLU   258      78.203  79.257  77.883  1.00  0.00           C  
ATOM   4016  CD  GLU   258      78.812  79.932  76.641  1.00  0.00           C  
ATOM   4017  OE1 GLU   258      78.435  79.637  75.443  1.00  0.00           O  
ATOM   4018  OE2 GLU   258      79.697  80.832  76.774  1.00  0.00           O1-
ATOM   4019  H   GLU   258      78.689  75.324  78.530  1.00  0.00           H  
ATOM   4020  HA  GLU   258      78.642  77.803  79.962  1.00  0.00           H  
ATOM   4021  HB2 GLU   258      79.407  77.500  77.570  1.00  0.00           H  
ATOM   4022  HB3 GLU   258      77.696  77.327  77.178  1.00  0.00           H  
ATOM   4023  HG2 GLU   258      77.157  79.531  78.024  1.00  0.00           H  
ATOM   4024  HG3 GLU   258      78.810  79.515  78.751  1.00  0.00           H  
ATOM   4025  N   GLY   259      75.609  76.596  79.067  1.00  0.00           N  
ATOM   4026  CA  GLY   259      74.183  76.664  79.340  1.00  0.00           C  
ATOM   4027  C   GLY   259      73.707  76.016  80.547  1.00  0.00           C  
ATOM   4028  O   GLY   259      72.569  76.125  80.871  1.00  0.00           O  
ATOM   4029  H   GLY   259      75.917  75.853  78.456  1.00  0.00           H  
ATOM   4030  HA2 GLY   259      73.824  77.690  79.262  1.00  0.00           H  
ATOM   4031  HA3 GLY   259      73.632  76.245  78.498  1.00  0.00           H  
ATOM   4032  N   PHE   260      74.566  75.506  81.425  1.00  0.00           N  
ATOM   4033  CA  PHE   260      74.142  74.726  82.603  1.00  0.00           C  
ATOM   4034  C   PHE   260      75.237  74.720  83.767  1.00  0.00           C  
ATOM   4035  O   PHE   260      76.228  74.059  83.744  1.00  0.00           O  
ATOM   4036  CB  PHE   260      73.718  73.355  82.209  1.00  0.00           C  
ATOM   4037  CG  PHE   260      73.617  72.412  83.403  1.00  0.00           C  
ATOM   4038  CD1 PHE   260      72.659  72.650  84.406  1.00  0.00           C  
ATOM   4039  CD2 PHE   260      74.463  71.326  83.457  1.00  0.00           C  
ATOM   4040  CE1 PHE   260      72.624  71.928  85.626  1.00  0.00           C  
ATOM   4041  CE2 PHE   260      74.395  70.561  84.630  1.00  0.00           C  
ATOM   4042  CZ  PHE   260      73.477  70.833  85.692  1.00  0.00           C  
ATOM   4043  H   PHE   260      75.549  75.666  81.258  1.00  0.00           H  
ATOM   4044  HA  PHE   260      73.307  75.322  82.971  1.00  0.00           H  
ATOM   4045  HB2 PHE   260      72.768  73.338  81.674  1.00  0.00           H  
ATOM   4046  HB3 PHE   260      74.495  72.870  81.620  1.00  0.00           H  
ATOM   4047  HD1 PHE   260      71.982  73.490  84.361  1.00  0.00           H  
ATOM   4048  HD2 PHE   260      75.119  71.107  82.628  1.00  0.00           H  
ATOM   4049  HE1 PHE   260      71.918  72.219  86.390  1.00  0.00           H  
ATOM   4050  HE2 PHE   260      75.068  69.730  84.785  1.00  0.00           H  
ATOM   4051  HZ  PHE   260      73.549  70.260  86.605  1.00  0.00           H  
ATOM   4052  N   SER   261      75.032  75.559  84.749  1.00  0.00           N  
ATOM   4053  CA  SER   261      75.861  75.944  85.885  1.00  0.00           C  
ATOM   4054  C   SER   261      76.295  74.869  86.897  1.00  0.00           C  
ATOM   4055  O   SER   261      77.133  75.068  87.718  1.00  0.00           O  
ATOM   4056  CB  SER   261      75.030  77.002  86.697  1.00  0.00           C  
ATOM   4057  OG  SER   261      73.709  76.535  87.158  1.00  0.00           O  
ATOM   4058  H   SER   261      74.204  76.084  84.509  1.00  0.00           H  
ATOM   4059  HA  SER   261      76.761  76.507  85.636  1.00  0.00           H  
ATOM   4060  HB2 SER   261      75.608  77.374  87.543  1.00  0.00           H  
ATOM   4061  HB3 SER   261      74.852  77.781  85.955  1.00  0.00           H  
ATOM   4062  HG  SER   261      73.206  76.363  86.359  1.00  0.00           H  
ATOM   4063  N   GLY   262      75.867  73.612  86.700  1.00  0.00           N  
ATOM   4064  CA  GLY   262      75.906  72.491  87.658  1.00  0.00           C  
ATOM   4065  C   GLY   262      74.842  72.529  88.733  1.00  0.00           C  
ATOM   4066  O   GLY   262      74.855  71.557  89.542  1.00  0.00           O  
ATOM   4067  H   GLY   262      75.522  73.356  85.786  1.00  0.00           H  
ATOM   4068  HA2 GLY   262      75.697  71.637  87.014  1.00  0.00           H  
ATOM   4069  HA3 GLY   262      76.935  72.419  88.010  1.00  0.00           H  
ATOM   4070  N   LEU   263      73.987  73.548  88.806  1.00  0.00           N  
ATOM   4071  CA  LEU   263      72.967  73.526  89.881  1.00  0.00           C  
ATOM   4072  C   LEU   263      71.582  73.073  89.490  1.00  0.00           C  
ATOM   4073  O   LEU   263      71.142  73.401  88.382  1.00  0.00           O  
ATOM   4074  CB  LEU   263      72.895  74.888  90.564  1.00  0.00           C  
ATOM   4075  CG  LEU   263      74.126  75.470  91.233  1.00  0.00           C  
ATOM   4076  CD1 LEU   263      74.142  76.968  91.354  1.00  0.00           C  
ATOM   4077  CD2 LEU   263      74.147  74.978  92.662  1.00  0.00           C  
ATOM   4078  H   LEU   263      74.024  74.322  88.159  1.00  0.00           H  
ATOM   4079  HA  LEU   263      73.165  72.738  90.607  1.00  0.00           H  
ATOM   4080  HB2 LEU   263      72.601  75.628  89.820  1.00  0.00           H  
ATOM   4081  HB3 LEU   263      72.013  74.847  91.202  1.00  0.00           H  
ATOM   4082  HG  LEU   263      75.095  75.292  90.766  1.00  0.00           H  
ATOM   4083 HD11 LEU   263      74.902  77.323  92.049  1.00  0.00           H  
ATOM   4084 HD12 LEU   263      74.305  77.342  90.343  1.00  0.00           H  
ATOM   4085 HD13 LEU   263      73.223  77.433  91.711  1.00  0.00           H  
ATOM   4086 HD21 LEU   263      74.226  73.891  92.636  1.00  0.00           H  
ATOM   4087 HD22 LEU   263      75.066  75.315  93.143  1.00  0.00           H  
ATOM   4088 HD23 LEU   263      73.217  75.240  93.165  1.00  0.00           H  
ATOM   4089  N   VAL   264      70.951  72.250  90.298  1.00  0.00           N  
ATOM   4090  CA  VAL   264      69.624  71.549  89.998  1.00  0.00           C  
ATOM   4091  C   VAL   264      68.846  71.311  91.289  1.00  0.00           C  
ATOM   4092  O   VAL   264      69.392  71.011  92.407  1.00  0.00           O  
ATOM   4093  CB  VAL   264      69.784  70.172  89.283  1.00  0.00           C  
ATOM   4094  CG1 VAL   264      70.015  70.381  87.810  1.00  0.00           C  
ATOM   4095  CG2 VAL   264      70.859  69.238  89.845  1.00  0.00           C  
ATOM   4096  H   VAL   264      71.415  71.951  91.144  1.00  0.00           H  
ATOM   4097  HA  VAL   264      69.064  72.262  89.392  1.00  0.00           H  
ATOM   4098  HB  VAL   264      68.865  69.587  89.314  1.00  0.00           H  
ATOM   4099 HG11 VAL   264      71.028  70.777  87.733  1.00  0.00           H  
ATOM   4100 HG12 VAL   264      69.917  69.434  87.281  1.00  0.00           H  
ATOM   4101 HG13 VAL   264      69.305  71.119  87.437  1.00  0.00           H  
ATOM   4102 HG21 VAL   264      70.737  69.169  90.926  1.00  0.00           H  
ATOM   4103 HG22 VAL   264      70.828  68.297  89.297  1.00  0.00           H  
ATOM   4104 HG23 VAL   264      71.827  69.723  89.716  1.00  0.00           H  
ATOM   4105  N   SER   265      67.500  71.541  91.184  1.00  0.00           N  
ATOM   4106  CA  SER   265      66.705  71.697  92.456  1.00  0.00           C  
ATOM   4107  C   SER   265      65.410  70.779  92.345  1.00  0.00           C  
ATOM   4108  O   SER   265      64.992  70.549  91.188  1.00  0.00           O  
ATOM   4109  CB  SER   265      66.240  73.167  92.484  1.00  0.00           C  
ATOM   4110  OG  SER   265      65.480  73.379  93.714  1.00  0.00           O  
ATOM   4111  H   SER   265      67.281  72.064  90.348  1.00  0.00           H  
ATOM   4112  HA  SER   265      67.325  71.465  93.322  1.00  0.00           H  
ATOM   4113  HB2 SER   265      67.194  73.688  92.555  1.00  0.00           H  
ATOM   4114  HB3 SER   265      65.626  73.441  91.626  1.00  0.00           H  
ATOM   4115  HG  SER   265      66.056  73.011  94.388  1.00  0.00           H  
ATOM   4116  N   ILE   266      64.814  70.222  93.480  1.00  0.00           N  
ATOM   4117  CA  ILE   266      63.632  69.367  93.517  1.00  0.00           C  
ATOM   4118  C   ILE   266      62.758  69.804  94.681  1.00  0.00           C  
ATOM   4119  O   ILE   266      63.350  70.210  95.668  1.00  0.00           O  
ATOM   4120  CB  ILE   266      63.971  67.855  93.553  1.00  0.00           C  
ATOM   4121  CG1 ILE   266      64.827  67.417  92.350  1.00  0.00           C  
ATOM   4122  CG2 ILE   266      62.818  66.907  93.711  1.00  0.00           C  
ATOM   4123  CD1 ILE   266      65.976  66.394  92.689  1.00  0.00           C  
ATOM   4124  H   ILE   266      64.963  70.656  94.380  1.00  0.00           H  
ATOM   4125  HA  ILE   266      63.130  69.559  92.569  1.00  0.00           H  
ATOM   4126  HB  ILE   266      64.595  67.709  94.435  1.00  0.00           H  
ATOM   4127 HG12 ILE   266      64.189  66.897  91.635  1.00  0.00           H  
ATOM   4128 HG13 ILE   266      65.230  68.183  91.688  1.00  0.00           H  
ATOM   4129 HG21 ILE   266      62.468  67.123  94.720  1.00  0.00           H  
ATOM   4130 HG22 ILE   266      62.083  67.104  92.931  1.00  0.00           H  
ATOM   4131 HG23 ILE   266      63.268  65.919  93.806  1.00  0.00           H  
ATOM   4132 HD11 ILE   266      66.589  66.094  91.839  1.00  0.00           H  
ATOM   4133 HD12 ILE   266      66.725  66.962  93.241  1.00  0.00           H  
ATOM   4134 HD13 ILE   266      65.750  65.525  93.307  1.00  0.00           H  
ATOM   4135  N   HIE   267      61.418  69.709  94.690  1.00  0.00           N  
ATOM   4136  CA  HIE   267      60.419  70.396  95.517  1.00  0.00           C  
ATOM   4137  C   HIE   267      59.258  69.416  95.966  1.00  0.00           C  
ATOM   4138  O   HIE   267      58.784  68.525  95.220  1.00  0.00           O  
ATOM   4139  CB  HIE   267      59.835  71.593  94.821  1.00  0.00           C  
ATOM   4140  CG  HIE   267      60.752  72.267  93.902  1.00  0.00           C  
ATOM   4141  CD2 HIE   267      60.695  72.270  92.537  1.00  0.00           C  
ATOM   4142  ND1 HIE   267      61.780  73.100  94.304  1.00  0.00           N  
ATOM   4143  CE1 HIE   267      62.402  73.526  93.217  1.00  0.00           C  
ATOM   4144  NE2 HIE   267      61.712  73.128  92.122  1.00  0.00           N  
ATOM   4145  H   HIE   267      60.966  69.346  93.863  1.00  0.00           H  
ATOM   4146  HA  HIE   267      60.920  70.610  96.460  1.00  0.00           H  
ATOM   4147  HB2 HIE   267      58.965  71.291  94.238  1.00  0.00           H  
ATOM   4148  HB3 HIE   267      59.451  72.325  95.531  1.00  0.00           H  
ATOM   4149  HD2 HIE   267      60.025  71.793  91.836  1.00  0.00           H  
ATOM   4150  HE1 HIE   267      63.242  74.203  93.166  1.00  0.00           H  
ATOM   4151  HE2 HIE   267      62.075  73.312  91.198  1.00  0.00           H  
ATOM   4152  N   VAL   268      58.640  69.718  97.115  1.00  0.00           N  
ATOM   4153  CA  VAL   268      57.386  69.113  97.725  1.00  0.00           C  
ATOM   4154  C   VAL   268      56.520  70.248  98.134  1.00  0.00           C  
ATOM   4155  O   VAL   268      56.978  71.137  98.797  1.00  0.00           O  
ATOM   4156  CB  VAL   268      57.727  68.156  98.795  1.00  0.00           C  
ATOM   4157  CG1 VAL   268      58.206  68.697 100.253  1.00  0.00           C  
ATOM   4158  CG2 VAL   268      56.486  67.233  98.951  1.00  0.00           C  
ATOM   4159  H   VAL   268      58.956  70.588  97.518  1.00  0.00           H  
ATOM   4160  HA  VAL   268      56.869  68.551  96.947  1.00  0.00           H  
ATOM   4161  HB  VAL   268      58.589  67.550  98.517  1.00  0.00           H  
ATOM   4162 HG11 VAL   268      59.091  69.265  99.968  1.00  0.00           H  
ATOM   4163 HG12 VAL   268      57.438  69.398 100.581  1.00  0.00           H  
ATOM   4164 HG13 VAL   268      58.453  67.889 100.942  1.00  0.00           H  
ATOM   4165 HG21 VAL   268      55.607  67.868  98.842  1.00  0.00           H  
ATOM   4166 HG22 VAL   268      56.503  66.524  98.123  1.00  0.00           H  
ATOM   4167 HG23 VAL   268      56.743  66.649  99.834  1.00  0.00           H  
ATOM   4168  N   SER   269      55.224  70.296  97.725  1.00  0.00           N  
ATOM   4169  CA  SER   269      54.281  71.310  98.214  1.00  0.00           C  
ATOM   4170  C   SER   269      53.044  70.621  98.781  1.00  0.00           C  
ATOM   4171  O   SER   269      52.813  69.442  98.490  1.00  0.00           O  
ATOM   4172  CB  SER   269      54.007  72.257  97.009  1.00  0.00           C  
ATOM   4173  OG  SER   269      53.049  73.148  97.441  1.00  0.00           O  
ATOM   4174  H   SER   269      54.872  69.513  97.194  1.00  0.00           H  
ATOM   4175  HA  SER   269      54.741  71.840  99.048  1.00  0.00           H  
ATOM   4176  HB2 SER   269      54.936  72.808  96.857  1.00  0.00           H  
ATOM   4177  HB3 SER   269      53.644  71.817  96.080  1.00  0.00           H  
ATOM   4178  HG  SER   269      53.396  73.827  98.024  1.00  0.00           H  
ATOM   4179  N   LEU   270      52.349  71.369  99.617  1.00  0.00           N  
ATOM   4180  CA  LEU   270      51.054  71.087 100.249  1.00  0.00           C  
ATOM   4181  C   LEU   270      49.891  71.840  99.560  1.00  0.00           C  
ATOM   4182  O   LEU   270      49.981  73.082  99.540  1.00  0.00           O  
ATOM   4183  CB  LEU   270      50.880  71.294 101.780  1.00  0.00           C  
ATOM   4184  CG  LEU   270      51.438  70.091 102.580  1.00  0.00           C  
ATOM   4185  CD1 LEU   270      51.826  70.522 104.013  1.00  0.00           C  
ATOM   4186  CD2 LEU   270      50.439  68.980 102.653  1.00  0.00           C  
ATOM   4187  H   LEU   270      52.650  72.322  99.765  1.00  0.00           H  
ATOM   4188  HA  LEU   270      50.755  70.074  99.981  1.00  0.00           H  
ATOM   4189  HB2 LEU   270      51.478  72.177 102.003  1.00  0.00           H  
ATOM   4190  HB3 LEU   270      49.829  71.512 101.967  1.00  0.00           H  
ATOM   4191  HG  LEU   270      52.383  69.846 102.095  1.00  0.00           H  
ATOM   4192 HD11 LEU   270      52.139  69.699 104.654  1.00  0.00           H  
ATOM   4193 HD12 LEU   270      52.691  71.167 103.859  1.00  0.00           H  
ATOM   4194 HD13 LEU   270      51.041  71.136 104.454  1.00  0.00           H  
ATOM   4195 HD21 LEU   270      49.641  69.417 103.252  1.00  0.00           H  
ATOM   4196 HD22 LEU   270      50.139  68.658 101.656  1.00  0.00           H  
ATOM   4197 HD23 LEU   270      50.852  68.136 103.204  1.00  0.00           H  
ATOM   4198  N   LEU   271      48.844  71.220  99.084  1.00  0.00           N  
ATOM   4199  CA  LEU   271      47.612  71.761  98.439  1.00  0.00           C  
ATOM   4200  C   LEU   271      46.304  71.639  99.346  1.00  0.00           C  
ATOM   4201  O   LEU   271      46.243  70.757 100.172  1.00  0.00           O  
ATOM   4202  CB  LEU   271      47.400  71.055  97.087  1.00  0.00           C  
ATOM   4203  CG  LEU   271      48.618  71.046  96.101  1.00  0.00           C  
ATOM   4204  CD1 LEU   271      48.269  70.298  94.851  1.00  0.00           C  
ATOM   4205  CD2 LEU   271      49.095  72.449  95.865  1.00  0.00           C  
ATOM   4206  H   LEU   271      48.886  70.213  99.148  1.00  0.00           H  
ATOM   4207  HA  LEU   271      47.782  72.812  98.205  1.00  0.00           H  
ATOM   4208  HB2 LEU   271      47.037  70.057  97.330  1.00  0.00           H  
ATOM   4209  HB3 LEU   271      46.596  71.601  96.593  1.00  0.00           H  
ATOM   4210  HG  LEU   271      49.392  70.484  96.623  1.00  0.00           H  
ATOM   4211 HD11 LEU   271      47.365  70.602  94.323  1.00  0.00           H  
ATOM   4212 HD12 LEU   271      48.979  70.490  94.046  1.00  0.00           H  
ATOM   4213 HD13 LEU   271      48.243  69.215  94.975  1.00  0.00           H  
ATOM   4214 HD21 LEU   271      49.806  72.560  95.046  1.00  0.00           H  
ATOM   4215 HD22 LEU   271      48.227  73.083  95.681  1.00  0.00           H  
ATOM   4216 HD23 LEU   271      49.632  72.725  96.772  1.00  0.00           H  
ATOM   4217  N   GLU   272      45.456  72.631  99.191  1.00  0.00           N  
ATOM   4218  CA  GLU   272      44.259  72.802 100.084  1.00  0.00           C  
ATOM   4219  C   GLU   272      43.021  72.591  99.246  1.00  0.00           C  
ATOM   4220  O   GLU   272      42.731  73.253  98.196  1.00  0.00           O  
ATOM   4221  CB  GLU   272      44.238  74.272 100.602  1.00  0.00           C  
ATOM   4222  CG  GLU   272      43.083  74.850 101.350  1.00  0.00           C  
ATOM   4223  CD  GLU   272      43.390  76.021 102.219  1.00  0.00           C  
ATOM   4224  OE1 GLU   272      42.914  77.148 101.888  1.00  0.00           O  
ATOM   4225  OE2 GLU   272      44.058  75.820 103.268  1.00  0.00           O1-
ATOM   4226  H   GLU   272      45.531  73.339  98.474  1.00  0.00           H  
ATOM   4227  HA  GLU   272      44.324  72.183 100.979  1.00  0.00           H  
ATOM   4228  HB2 GLU   272      45.029  74.280 101.353  1.00  0.00           H  
ATOM   4229  HB3 GLU   272      44.477  74.964  99.795  1.00  0.00           H  
ATOM   4230  HG2 GLU   272      42.317  75.094 100.614  1.00  0.00           H  
ATOM   4231  HG3 GLU   272      42.622  74.113 102.007  1.00  0.00           H  
ATOM   4232  N   TYR   273      42.234  71.684  99.706  1.00  0.00           N  
ATOM   4233  CA  TYR   273      40.861  71.523  99.304  1.00  0.00           C  
ATOM   4234  C   TYR   273      39.973  72.596  99.926  1.00  0.00           C  
ATOM   4235  O   TYR   273      40.050  72.931 101.144  1.00  0.00           O  
ATOM   4236  CB  TYR   273      40.393  70.130  99.714  1.00  0.00           C  
ATOM   4237  CG  TYR   273      38.889  69.952  99.297  1.00  0.00           C  
ATOM   4238  CD1 TYR   273      38.597  70.055  97.976  1.00  0.00           C  
ATOM   4239  CD2 TYR   273      37.957  69.668 100.288  1.00  0.00           C  
ATOM   4240  CE1 TYR   273      37.266  69.830  97.563  1.00  0.00           C  
ATOM   4241  CE2 TYR   273      36.628  69.567  99.887  1.00  0.00           C  
ATOM   4242  CZ  TYR   273      36.216  69.584  98.494  1.00  0.00           C  
ATOM   4243  OH  TYR   273      35.061  69.072  98.002  1.00  0.00           O  
ATOM   4244  H   TYR   273      42.482  71.441 100.654  1.00  0.00           H  
ATOM   4245  HA  TYR   273      40.751  71.591  98.222  1.00  0.00           H  
ATOM   4246  HB2 TYR   273      40.936  69.360  99.166  1.00  0.00           H  
ATOM   4247  HB3 TYR   273      40.447  70.157 100.802  1.00  0.00           H  
ATOM   4248  HD1 TYR   273      39.377  70.217  97.246  1.00  0.00           H  
ATOM   4249  HD2 TYR   273      38.195  69.500 101.327  1.00  0.00           H  
ATOM   4250  HE1 TYR   273      37.052  69.692  96.514  1.00  0.00           H  
ATOM   4251  HE2 TYR   273      35.901  69.333 100.651  1.00  0.00           H  
ATOM   4252  HH  TYR   273      34.663  68.431  98.596  1.00  0.00           H  
ATOM   4253  N   MET   274      38.929  73.060  99.216  1.00  0.00           N  
ATOM   4254  CA  MET   274      37.769  73.692  99.866  1.00  0.00           C  
ATOM   4255  C   MET   274      36.459  73.362  99.134  1.00  0.00           C  
ATOM   4256  O   MET   274      35.439  73.417  99.820  1.00  0.00           O  
ATOM   4257  CB  MET   274      37.923  75.196 100.002  1.00  0.00           C  
ATOM   4258  CG  MET   274      37.689  75.949  98.653  1.00  0.00           C  
ATOM   4259  SD  MET   274      38.307  77.676  98.473  1.00  0.00           S  
ATOM   4260  CE  MET   274      40.118  77.445  98.652  1.00  0.00           C  
ATOM   4261  H   MET   274      38.890  72.742  98.258  1.00  0.00           H  
ATOM   4262  HA  MET   274      37.580  73.210 100.826  1.00  0.00           H  
ATOM   4263  HB2 MET   274      37.423  75.715 100.821  1.00  0.00           H  
ATOM   4264  HB3 MET   274      38.928  75.383 100.380  1.00  0.00           H  
ATOM   4265  HG2 MET   274      38.108  75.317  97.870  1.00  0.00           H  
ATOM   4266  HG3 MET   274      36.630  75.934  98.398  1.00  0.00           H  
ATOM   4267  HE1 MET   274      40.507  76.775  97.886  1.00  0.00           H  
ATOM   4268  HE2 MET   274      40.609  78.399  98.458  1.00  0.00           H  
ATOM   4269  HE3 MET   274      40.325  77.123  99.672  1.00  0.00           H  
ATOM   4270  N   ALA   275      36.379  73.084  97.872  1.00  0.00           N  
ATOM   4271  CA  ALA   275      35.179  72.824  97.109  1.00  0.00           C  
ATOM   4272  C   ALA   275      35.450  71.994  95.820  1.00  0.00           C  
ATOM   4273  O   ALA   275      36.543  72.048  95.298  1.00  0.00           O  
ATOM   4274  CB  ALA   275      34.410  74.106  96.717  1.00  0.00           C  
ATOM   4275  H   ALA   275      37.214  72.985  97.312  1.00  0.00           H  
ATOM   4276  HA  ALA   275      34.479  72.239  97.704  1.00  0.00           H  
ATOM   4277  HB1 ALA   275      34.478  74.743  97.599  1.00  0.00           H  
ATOM   4278  HB2 ALA   275      34.988  74.476  95.870  1.00  0.00           H  
ATOM   4279  HB3 ALA   275      33.390  73.908  96.389  1.00  0.00           H  
ATOM   4280  N   GLN   276      34.456  71.195  95.433  1.00  0.00           N  
ATOM   4281  CA  GLN   276      34.462  70.282  94.210  1.00  0.00           C  
ATOM   4282  C   GLN   276      34.452  71.135  92.907  1.00  0.00           C  
ATOM   4283  O   GLN   276      34.061  72.250  92.800  1.00  0.00           O  
ATOM   4284  CB  GLN   276      33.272  69.296  94.241  1.00  0.00           C  
ATOM   4285  CG  GLN   276      33.394  68.113  95.318  1.00  0.00           C  
ATOM   4286  CD  GLN   276      32.330  67.076  95.041  1.00  0.00           C  
ATOM   4287  NE2 GLN   276      32.404  66.038  95.783  1.00  0.00           N  
ATOM   4288  OE1 GLN   276      31.523  67.102  94.108  1.00  0.00           O  
ATOM   4289  H   GLN   276      33.649  71.073  96.028  1.00  0.00           H  
ATOM   4290  HA  GLN   276      35.410  69.750  94.130  1.00  0.00           H  
ATOM   4291  HB2 GLN   276      32.327  69.816  94.396  1.00  0.00           H  
ATOM   4292  HB3 GLN   276      33.202  68.796  93.275  1.00  0.00           H  
ATOM   4293  HG2 GLN   276      34.324  67.553  95.226  1.00  0.00           H  
ATOM   4294  HG3 GLN   276      33.354  68.427  96.361  1.00  0.00           H  
ATOM   4295 HE21 GLN   276      31.805  65.229  95.709  1.00  0.00           H  
ATOM   4296 HE22 GLN   276      33.143  65.949  96.466  1.00  0.00           H  
ATOM   4297  N   ASP   277      35.013  70.495  91.897  1.00  0.00           N  
ATOM   4298  CA  ASP   277      35.537  71.174  90.647  1.00  0.00           C  
ATOM   4299  C   ASP   277      36.513  72.384  90.656  1.00  0.00           C  
ATOM   4300  O   ASP   277      37.252  72.636  89.788  1.00  0.00           O  
ATOM   4301  CB  ASP   277      34.463  71.313  89.562  1.00  0.00           C  
ATOM   4302  CG  ASP   277      33.547  70.118  89.318  1.00  0.00           C  
ATOM   4303  OD1 ASP   277      34.010  68.986  89.002  1.00  0.00           O  
ATOM   4304  OD2 ASP   277      32.289  70.278  89.392  1.00  0.00           O1-
ATOM   4305  H   ASP   277      35.195  69.508  92.011  1.00  0.00           H  
ATOM   4306  HA  ASP   277      36.195  70.412  90.230  1.00  0.00           H  
ATOM   4307  HB2 ASP   277      33.886  72.189  89.860  1.00  0.00           H  
ATOM   4308  HB3 ASP   277      34.946  71.666  88.650  1.00  0.00           H  
ATOM   4309  N   ILE   278      36.650  73.032  91.791  1.00  0.00           N  
ATOM   4310  CA  ILE   278      37.589  74.202  92.035  1.00  0.00           C  
ATOM   4311  C   ILE   278      38.968  73.653  92.403  1.00  0.00           C  
ATOM   4312  O   ILE   278      39.091  72.917  93.397  1.00  0.00           O  
ATOM   4313  CB  ILE   278      36.908  75.123  93.066  1.00  0.00           C  
ATOM   4314  CG1 ILE   278      35.576  75.740  92.507  1.00  0.00           C  
ATOM   4315  CG2 ILE   278      37.860  76.171  93.591  1.00  0.00           C  
ATOM   4316  CD1 ILE   278      34.807  76.633  93.431  1.00  0.00           C  
ATOM   4317  H   ILE   278      36.209  72.709  92.640  1.00  0.00           H  
ATOM   4318  HA  ILE   278      37.666  74.843  91.157  1.00  0.00           H  
ATOM   4319  HB  ILE   278      36.688  74.492  93.928  1.00  0.00           H  
ATOM   4320 HG12 ILE   278      35.861  76.240  91.581  1.00  0.00           H  
ATOM   4321 HG13 ILE   278      34.993  74.834  92.344  1.00  0.00           H  
ATOM   4322 HG21 ILE   278      38.251  76.842  92.826  1.00  0.00           H  
ATOM   4323 HG22 ILE   278      37.435  76.818  94.358  1.00  0.00           H  
ATOM   4324 HG23 ILE   278      38.673  75.673  94.120  1.00  0.00           H  
ATOM   4325 HD11 ILE   278      34.970  76.236  94.433  1.00  0.00           H  
ATOM   4326 HD12 ILE   278      35.293  77.606  93.359  1.00  0.00           H  
ATOM   4327 HD13 ILE   278      33.757  76.653  93.138  1.00  0.00           H  
ATOM   4328  N   PRO   279      40.023  73.987  91.644  1.00  0.00           N  
ATOM   4329  CA  PRO   279      41.324  73.445  91.948  1.00  0.00           C  
ATOM   4330  C   PRO   279      41.877  73.581  93.363  1.00  0.00           C  
ATOM   4331  O   PRO   279      41.368  74.415  94.191  1.00  0.00           O  
ATOM   4332  CB  PRO   279      42.281  74.268  91.055  1.00  0.00           C  
ATOM   4333  CG  PRO   279      41.473  74.705  89.920  1.00  0.00           C  
ATOM   4334  CD  PRO   279      40.129  74.951  90.586  1.00  0.00           C  
ATOM   4335  HA  PRO   279      41.284  72.397  91.652  1.00  0.00           H  
ATOM   4336  HB2 PRO   279      42.596  75.121  91.656  1.00  0.00           H  
ATOM   4337  HB3 PRO   279      43.091  73.649  90.668  1.00  0.00           H  
ATOM   4338  HG2 PRO   279      41.886  75.512  89.314  1.00  0.00           H  
ATOM   4339  HG3 PRO   279      41.245  73.939  89.178  1.00  0.00           H  
ATOM   4340  HD2 PRO   279      40.223  75.927  91.062  1.00  0.00           H  
ATOM   4341  HD3 PRO   279      39.381  74.955  89.793  1.00  0.00           H  
ATOM   4342  N   LEU   280      42.946  72.862  93.661  1.00  0.00           N  
ATOM   4343  CA  LEU   280      43.564  72.748  94.966  1.00  0.00           C  
ATOM   4344  C   LEU   280      44.743  73.810  95.084  1.00  0.00           C  
ATOM   4345  O   LEU   280      45.622  73.783  94.268  1.00  0.00           O  
ATOM   4346  CB  LEU   280      44.013  71.318  95.180  1.00  0.00           C  
ATOM   4347  CG  LEU   280      42.996  70.214  95.093  1.00  0.00           C  
ATOM   4348  CD1 LEU   280      43.572  68.950  95.680  1.00  0.00           C  
ATOM   4349  CD2 LEU   280      41.644  70.497  95.795  1.00  0.00           C  
ATOM   4350  H   LEU   280      43.191  72.236  92.907  1.00  0.00           H  
ATOM   4351  HA  LEU   280      42.797  72.975  95.707  1.00  0.00           H  
ATOM   4352  HB2 LEU   280      44.876  71.221  94.521  1.00  0.00           H  
ATOM   4353  HB3 LEU   280      44.359  71.328  96.213  1.00  0.00           H  
ATOM   4354  HG  LEU   280      42.767  70.058  94.039  1.00  0.00           H  
ATOM   4355 HD11 LEU   280      44.450  68.568  95.160  1.00  0.00           H  
ATOM   4356 HD12 LEU   280      43.931  69.146  96.691  1.00  0.00           H  
ATOM   4357 HD13 LEU   280      42.947  68.062  95.773  1.00  0.00           H  
ATOM   4358 HD21 LEU   280      40.965  69.647  95.734  1.00  0.00           H  
ATOM   4359 HD22 LEU   280      41.799  70.811  96.827  1.00  0.00           H  
ATOM   4360 HD23 LEU   280      41.321  71.399  95.275  1.00  0.00           H  
ATOM   4361  N   THR   281      44.578  74.793  95.928  1.00  0.00           N  
ATOM   4362  CA  THR   281      45.551  75.872  96.023  1.00  0.00           C  
ATOM   4363  C   THR   281      46.696  75.592  97.012  1.00  0.00           C  
ATOM   4364  O   THR   281      46.401  74.932  97.989  1.00  0.00           O  
ATOM   4365  CB  THR   281      44.704  77.091  96.526  1.00  0.00           C  
ATOM   4366  CG2 THR   281      44.217  77.072  98.032  1.00  0.00           C  
ATOM   4367  OG1 THR   281      45.535  78.223  96.341  1.00  0.00           O  
ATOM   4368  H   THR   281      43.825  74.753  96.600  1.00  0.00           H  
ATOM   4369  HA  THR   281      45.892  76.205  95.042  1.00  0.00           H  
ATOM   4370  HB  THR   281      43.787  77.185  95.944  1.00  0.00           H  
ATOM   4371  HG1 THR   281      45.350  78.520  95.447  1.00  0.00           H  
ATOM   4372 HG21 THR   281      43.452  76.307  98.164  1.00  0.00           H  
ATOM   4373 HG22 THR   281      45.058  76.913  98.708  1.00  0.00           H  
ATOM   4374 HG23 THR   281      43.730  77.992  98.358  1.00  0.00           H  
ATOM   4375  N   PRO   282      47.961  75.978  96.707  1.00  0.00           N  
ATOM   4376  CA  PRO   282      49.039  75.731  97.671  1.00  0.00           C  
ATOM   4377  C   PRO   282      48.977  76.395  99.016  1.00  0.00           C  
ATOM   4378  O   PRO   282      48.466  77.495  99.064  1.00  0.00           O  
ATOM   4379  CB  PRO   282      50.337  76.141  96.947  1.00  0.00           C  
ATOM   4380  CG  PRO   282      49.916  75.979  95.523  1.00  0.00           C  
ATOM   4381  CD  PRO   282      48.483  76.286  95.412  1.00  0.00           C  
ATOM   4382  HA  PRO   282      49.148  74.671  97.901  1.00  0.00           H  
ATOM   4383  HB2 PRO   282      50.584  77.171  97.204  1.00  0.00           H  
ATOM   4384  HB3 PRO   282      51.154  75.448  97.151  1.00  0.00           H  
ATOM   4385  HG2 PRO   282      50.481  76.733  94.974  1.00  0.00           H  
ATOM   4386  HG3 PRO   282      50.169  75.020  95.071  1.00  0.00           H  
ATOM   4387  HD2 PRO   282      48.365  77.352  95.219  1.00  0.00           H  
ATOM   4388  HD3 PRO   282      48.047  75.708  94.597  1.00  0.00           H  
ATOM   4389  N   ILE   283      49.557  75.855 100.112  1.00  0.00           N  
ATOM   4390  CA  ILE   283      49.704  76.470 101.409  1.00  0.00           C  
ATOM   4391  C   ILE   283      51.123  76.441 101.854  1.00  0.00           C  
ATOM   4392  O   ILE   283      51.541  77.177 102.823  1.00  0.00           O  
ATOM   4393  CB  ILE   283      48.732  75.726 102.340  1.00  0.00           C  
ATOM   4394  CG1 ILE   283      49.052  74.194 102.650  1.00  0.00           C  
ATOM   4395  CG2 ILE   283      47.265  75.782 101.854  1.00  0.00           C  
ATOM   4396  CD1 ILE   283      48.537  73.887 104.016  1.00  0.00           C  
ATOM   4397  H   ILE   283      49.904  74.909 100.049  1.00  0.00           H  
ATOM   4398  HA  ILE   283      49.499  77.539 101.355  1.00  0.00           H  
ATOM   4399  HB  ILE   283      48.752  76.292 103.272  1.00  0.00           H  
ATOM   4400 HG12 ILE   283      48.524  73.450 102.053  1.00  0.00           H  
ATOM   4401 HG13 ILE   283      50.111  73.950 102.576  1.00  0.00           H  
ATOM   4402 HG21 ILE   283      47.111  76.786 101.460  1.00  0.00           H  
ATOM   4403 HG22 ILE   283      47.022  74.951 101.191  1.00  0.00           H  
ATOM   4404 HG23 ILE   283      46.595  75.605 102.695  1.00  0.00           H  
ATOM   4405 HD11 ILE   283      48.884  72.935 104.416  1.00  0.00           H  
ATOM   4406 HD12 ILE   283      48.767  74.579 104.826  1.00  0.00           H  
ATOM   4407 HD13 ILE   283      47.460  73.954 103.859  1.00  0.00           H  
ATOM   4408  N   PHE   284      52.052  75.556 101.281  1.00  0.00           N  
ATOM   4409  CA  PHE   284      53.400  75.406 101.730  1.00  0.00           C  
ATOM   4410  C   PHE   284      54.252  74.792 100.650  1.00  0.00           C  
ATOM   4411  O   PHE   284      53.741  74.067  99.784  1.00  0.00           O  
ATOM   4412  CB  PHE   284      53.374  74.554 103.025  1.00  0.00           C  
ATOM   4413  CG  PHE   284      54.742  74.187 103.538  1.00  0.00           C  
ATOM   4414  CD1 PHE   284      55.394  75.090 104.417  1.00  0.00           C  
ATOM   4415  CD2 PHE   284      55.306  72.977 103.129  1.00  0.00           C  
ATOM   4416  CE1 PHE   284      56.601  74.613 105.014  1.00  0.00           C  
ATOM   4417  CE2 PHE   284      56.543  72.627 103.587  1.00  0.00           C  
ATOM   4418  CZ  PHE   284      57.182  73.445 104.542  1.00  0.00           C  
ATOM   4419  H   PHE   284      51.820  74.943 100.513  1.00  0.00           H  
ATOM   4420  HA  PHE   284      53.920  76.347 101.904  1.00  0.00           H  
ATOM   4421  HB2 PHE   284      52.737  74.980 103.799  1.00  0.00           H  
ATOM   4422  HB3 PHE   284      52.841  73.673 102.667  1.00  0.00           H  
ATOM   4423  HD1 PHE   284      54.887  75.992 104.727  1.00  0.00           H  
ATOM   4424  HD2 PHE   284      54.831  72.322 102.414  1.00  0.00           H  
ATOM   4425  HE1 PHE   284      57.103  75.113 105.829  1.00  0.00           H  
ATOM   4426  HE2 PHE   284      57.064  71.713 103.343  1.00  0.00           H  
ATOM   4427  HZ  PHE   284      58.157  73.173 104.920  1.00  0.00           H  
ATOM   4428  N   THR   285      55.551  75.109 100.676  1.00  0.00           N  
ATOM   4429  CA  THR   285      56.605  74.539  99.763  1.00  0.00           C  
ATOM   4430  C   THR   285      57.872  74.394 100.524  1.00  0.00           C  
ATOM   4431  O   THR   285      58.342  75.311 101.192  1.00  0.00           O  
ATOM   4432  CB  THR   285      56.766  75.433  98.469  1.00  0.00           C  
ATOM   4433  CG2 THR   285      57.446  74.519  97.445  1.00  0.00           C  
ATOM   4434  OG1 THR   285      55.539  75.778  97.893  1.00  0.00           O  
ATOM   4435  H   THR   285      55.946  75.687 101.404  1.00  0.00           H  
ATOM   4436  HA  THR   285      56.214  73.570  99.453  1.00  0.00           H  
ATOM   4437  HB  THR   285      57.309  76.350  98.696  1.00  0.00           H  
ATOM   4438  HG1 THR   285      55.419  76.715  98.061  1.00  0.00           H  
ATOM   4439 HG21 THR   285      57.059  73.502  97.506  1.00  0.00           H  
ATOM   4440 HG22 THR   285      57.365  74.893  96.425  1.00  0.00           H  
ATOM   4441 HG23 THR   285      58.509  74.654  97.645  1.00  0.00           H  
ATOM   4442  N   ASP   286      58.518  73.308 100.313  1.00  0.00           N  
ATOM   4443  CA  ASP   286      59.918  72.969 100.691  1.00  0.00           C  
ATOM   4444  C   ASP   286      60.703  72.461  99.489  1.00  0.00           C  
ATOM   4445  O   ASP   286      60.160  71.978  98.463  1.00  0.00           O  
ATOM   4446  CB  ASP   286      60.028  71.908 101.879  1.00  0.00           C  
ATOM   4447  CG  ASP   286      61.315  71.693 102.492  1.00  0.00           C  
ATOM   4448  OD1 ASP   286      62.252  72.531 102.438  1.00  0.00           O  
ATOM   4449  OD2 ASP   286      61.457  70.606 103.045  1.00  0.00           O1-
ATOM   4450  H   ASP   286      58.107  72.604  99.716  1.00  0.00           H  
ATOM   4451  HA  ASP   286      60.428  73.876 101.017  1.00  0.00           H  
ATOM   4452  HB2 ASP   286      59.394  72.165 102.727  1.00  0.00           H  
ATOM   4453  HB3 ASP   286      59.577  70.952 101.614  1.00  0.00           H  
ATOM   4454  N   THR   287      61.996  72.560  99.504  1.00  0.00           N  
ATOM   4455  CA  THR   287      62.907  72.400  98.298  1.00  0.00           C  
ATOM   4456  C   THR   287      64.351  72.187  98.710  1.00  0.00           C  
ATOM   4457  O   THR   287      64.767  72.616  99.775  1.00  0.00           O  
ATOM   4458  CB  THR   287      62.748  73.591  97.390  1.00  0.00           C  
ATOM   4459  CG2 THR   287      62.786  74.895  98.129  1.00  0.00           C  
ATOM   4460  OG1 THR   287      63.626  73.562  96.410  1.00  0.00           O  
ATOM   4461  H   THR   287      62.384  72.847 100.392  1.00  0.00           H  
ATOM   4462  HA  THR   287      62.669  71.639  97.555  1.00  0.00           H  
ATOM   4463  HB  THR   287      61.767  73.571  96.915  1.00  0.00           H  
ATOM   4464  HG1 THR   287      63.197  73.252  95.609  1.00  0.00           H  
ATOM   4465 HG21 THR   287      63.626  75.046  98.806  1.00  0.00           H  
ATOM   4466 HG22 THR   287      62.730  75.645  97.340  1.00  0.00           H  
ATOM   4467 HG23 THR   287      61.831  75.034  98.636  1.00  0.00           H  
ATOM   4468  N   VAL   288      65.124  71.606  97.776  1.00  0.00           N  
ATOM   4469  CA  VAL   288      66.544  71.318  97.924  1.00  0.00           C  
ATOM   4470  C   VAL   288      67.267  71.794  96.640  1.00  0.00           C  
ATOM   4471  O   VAL   288      66.713  72.131  95.618  1.00  0.00           O  
ATOM   4472  CB  VAL   288      66.842  69.859  98.340  1.00  0.00           C  
ATOM   4473  CG1 VAL   288      66.132  69.469  99.643  1.00  0.00           C  
ATOM   4474  CG2 VAL   288      66.571  68.806  97.257  1.00  0.00           C  
ATOM   4475  H   VAL   288      64.736  71.312  96.891  1.00  0.00           H  
ATOM   4476  HA  VAL   288      66.901  71.958  98.731  1.00  0.00           H  
ATOM   4477  HB  VAL   288      67.904  69.747  98.558  1.00  0.00           H  
ATOM   4478 HG11 VAL   288      66.556  69.972 100.512  1.00  0.00           H  
ATOM   4479 HG12 VAL   288      65.101  69.798  99.775  1.00  0.00           H  
ATOM   4480 HG13 VAL   288      66.215  68.412  99.898  1.00  0.00           H  
ATOM   4481 HG21 VAL   288      67.110  68.985  96.326  1.00  0.00           H  
ATOM   4482 HG22 VAL   288      66.934  67.883  97.709  1.00  0.00           H  
ATOM   4483 HG23 VAL   288      65.505  68.766  97.034  1.00  0.00           H  
ATOM   4484  N   ILE   289      68.564  71.833  96.738  1.00  0.00           N  
ATOM   4485  CA  ILE   289      69.437  72.158  95.600  1.00  0.00           C  
ATOM   4486  C   ILE   289      70.698  71.379  95.772  1.00  0.00           C  
ATOM   4487  O   ILE   289      71.434  71.486  96.760  1.00  0.00           O  
ATOM   4488  CB  ILE   289      69.684  73.655  95.262  1.00  0.00           C  
ATOM   4489  CG1 ILE   289      70.374  74.022  93.939  1.00  0.00           C  
ATOM   4490  CG2 ILE   289      70.373  74.439  96.368  1.00  0.00           C  
ATOM   4491  CD1 ILE   289      70.096  75.481  93.528  1.00  0.00           C  
ATOM   4492  H   ILE   289      68.862  71.762  97.701  1.00  0.00           H  
ATOM   4493  HA  ILE   289      68.918  71.827  94.701  1.00  0.00           H  
ATOM   4494  HB  ILE   289      68.652  74.005  95.222  1.00  0.00           H  
ATOM   4495 HG12 ILE   289      71.435  73.804  94.052  1.00  0.00           H  
ATOM   4496 HG13 ILE   289      69.948  73.464  93.105  1.00  0.00           H  
ATOM   4497 HG21 ILE   289      70.433  75.508  96.165  1.00  0.00           H  
ATOM   4498 HG22 ILE   289      69.700  74.367  97.223  1.00  0.00           H  
ATOM   4499 HG23 ILE   289      71.359  74.034  96.594  1.00  0.00           H  
ATOM   4500 HD11 ILE   289      70.888  76.172  93.817  1.00  0.00           H  
ATOM   4501 HD12 ILE   289      69.924  75.539  92.453  1.00  0.00           H  
ATOM   4502 HD13 ILE   289      69.102  75.684  93.925  1.00  0.00           H  
ATOM   4503  N   PHE   290      70.915  70.573  94.758  1.00  0.00           N  
ATOM   4504  CA  PHE   290      72.188  69.845  94.507  1.00  0.00           C  
ATOM   4505  C   PHE   290      73.114  70.712  93.591  1.00  0.00           C  
ATOM   4506  O   PHE   290      72.673  71.423  92.720  1.00  0.00           O  
ATOM   4507  CB  PHE   290      71.903  68.461  93.872  1.00  0.00           C  
ATOM   4508  CG  PHE   290      71.162  67.497  94.856  1.00  0.00           C  
ATOM   4509  CD1 PHE   290      71.747  66.340  95.505  1.00  0.00           C  
ATOM   4510  CD2 PHE   290      69.731  67.602  94.878  1.00  0.00           C  
ATOM   4511  CE1 PHE   290      70.928  65.543  96.349  1.00  0.00           C  
ATOM   4512  CE2 PHE   290      68.920  66.683  95.527  1.00  0.00           C  
ATOM   4513  CZ  PHE   290      69.516  65.635  96.251  1.00  0.00           C  
ATOM   4514  H   PHE   290      70.269  70.514  93.984  1.00  0.00           H  
ATOM   4515  HA  PHE   290      72.631  69.603  95.473  1.00  0.00           H  
ATOM   4516  HB2 PHE   290      71.323  68.615  92.962  1.00  0.00           H  
ATOM   4517  HB3 PHE   290      72.815  67.905  93.653  1.00  0.00           H  
ATOM   4518  HD1 PHE   290      72.818  66.289  95.374  1.00  0.00           H  
ATOM   4519  HD2 PHE   290      69.287  68.419  94.330  1.00  0.00           H  
ATOM   4520  HE1 PHE   290      71.403  64.792  96.963  1.00  0.00           H  
ATOM   4521  HE2 PHE   290      67.840  66.694  95.532  1.00  0.00           H  
ATOM   4522  HZ  PHE   290      68.850  65.090  96.904  1.00  0.00           H  
ATOM   4523  N   ARG   291      74.391  70.478  93.748  1.00  0.00           N  
ATOM   4524  CA  ARG   291      75.515  70.612  92.716  1.00  0.00           C  
ATOM   4525  C   ARG   291      76.086  69.337  92.197  1.00  0.00           C  
ATOM   4526  O   ARG   291      76.159  68.402  92.978  1.00  0.00           O  
ATOM   4527  CB  ARG   291      76.723  71.543  93.236  1.00  0.00           C  
ATOM   4528  CG  ARG   291      77.765  71.846  92.193  1.00  0.00           C  
ATOM   4529  CD  ARG   291      78.806  72.898  92.522  1.00  0.00           C  
ATOM   4530  NE  ARG   291      78.270  74.240  92.520  1.00  0.00           N  
ATOM   4531  CZ  ARG   291      77.992  74.931  91.431  1.00  0.00           C  
ATOM   4532  NH1 ARG   291      78.150  74.410  90.268  1.00  0.00           N1+
ATOM   4533  NH2 ARG   291      77.607  76.127  91.626  1.00  0.00           N  
ATOM   4534  H   ARG   291      74.661  70.340  94.712  1.00  0.00           H  
ATOM   4535  HA  ARG   291      75.060  71.191  91.913  1.00  0.00           H  
ATOM   4536  HB2 ARG   291      76.329  72.446  93.702  1.00  0.00           H  
ATOM   4537  HB3 ARG   291      77.250  70.934  93.971  1.00  0.00           H  
ATOM   4538  HG2 ARG   291      78.305  70.936  91.934  1.00  0.00           H  
ATOM   4539  HG3 ARG   291      77.237  72.153  91.290  1.00  0.00           H  
ATOM   4540  HD2 ARG   291      79.199  72.705  93.521  1.00  0.00           H  
ATOM   4541  HD3 ARG   291      79.610  72.993  91.792  1.00  0.00           H  
ATOM   4542  HE  ARG   291      78.468  74.811  93.329  1.00  0.00           H  
ATOM   4543 HH11 ARG   291      78.351  73.441  90.067  1.00  0.00           H  
ATOM   4544 HH12 ARG   291      77.904  74.995  89.481  1.00  0.00           H  
ATOM   4545 HH21 ARG   291      77.634  76.566  92.535  1.00  0.00           H  
ATOM   4546 HH22 ARG   291      77.248  76.599  90.808  1.00  0.00           H  
ATOM   4547  N   ILE   292      76.251  69.241  90.864  1.00  0.00           N  
ATOM   4548  CA  ILE   292      76.705  68.072  90.167  1.00  0.00           C  
ATOM   4549  C   ILE   292      78.233  67.917  90.053  1.00  0.00           C  
ATOM   4550  O   ILE   292      78.891  68.939  89.897  1.00  0.00           O  
ATOM   4551  CB  ILE   292      75.997  67.940  88.732  1.00  0.00           C  
ATOM   4552  CG1 ILE   292      74.492  67.701  88.974  1.00  0.00           C  
ATOM   4553  CG2 ILE   292      76.498  66.791  87.866  1.00  0.00           C  
ATOM   4554  CD1 ILE   292      73.494  67.434  87.800  1.00  0.00           C  
ATOM   4555  H   ILE   292      75.891  69.971  90.266  1.00  0.00           H  
ATOM   4556  HA  ILE   292      76.182  67.247  90.650  1.00  0.00           H  
ATOM   4557  HB  ILE   292      76.154  68.806  88.089  1.00  0.00           H  
ATOM   4558 HG12 ILE   292      74.440  66.971  89.781  1.00  0.00           H  
ATOM   4559 HG13 ILE   292      74.123  68.600  89.466  1.00  0.00           H  
ATOM   4560 HG21 ILE   292      76.709  65.895  88.450  1.00  0.00           H  
ATOM   4561 HG22 ILE   292      75.761  66.629  87.080  1.00  0.00           H  
ATOM   4562 HG23 ILE   292      77.426  67.145  87.418  1.00  0.00           H  
ATOM   4563 HD11 ILE   292      72.523  67.166  88.216  1.00  0.00           H  
ATOM   4564 HD12 ILE   292      73.561  68.172  87.000  1.00  0.00           H  
ATOM   4565 HD13 ILE   292      73.906  66.524  87.363  1.00  0.00           H  
ATOM   4566  N   ALA   293      78.747  66.732  90.248  1.00  0.00           N  
ATOM   4567  CA  ALA   293      80.152  66.435  90.402  1.00  0.00           C  
ATOM   4568  C   ALA   293      80.921  66.781  89.075  1.00  0.00           C  
ATOM   4569  O   ALA   293      80.579  66.289  88.019  1.00  0.00           O  
ATOM   4570  CB  ALA   293      80.292  64.895  90.794  1.00  0.00           C  
ATOM   4571  H   ALA   293      78.113  65.972  90.448  1.00  0.00           H  
ATOM   4572  HA  ALA   293      80.445  67.071  91.237  1.00  0.00           H  
ATOM   4573  HB1 ALA   293      80.456  64.250  89.931  1.00  0.00           H  
ATOM   4574  HB2 ALA   293      81.186  64.784  91.407  1.00  0.00           H  
ATOM   4575  HB3 ALA   293      79.492  64.543  91.446  1.00  0.00           H  
ATOM   4576  N   PRO   294      81.953  67.605  89.177  1.00  0.00           N  
ATOM   4577  CA  PRO   294      82.836  67.935  88.092  1.00  0.00           C  
ATOM   4578  C   PRO   294      83.764  66.738  87.742  1.00  0.00           C  
ATOM   4579  O   PRO   294      84.003  65.971  88.692  1.00  0.00           O  
ATOM   4580  CB  PRO   294      83.626  69.180  88.464  1.00  0.00           C  
ATOM   4581  CG  PRO   294      83.824  68.958  89.941  1.00  0.00           C  
ATOM   4582  CD  PRO   294      82.487  68.215  90.318  1.00  0.00           C  
ATOM   4583  HA  PRO   294      82.211  68.165  87.229  1.00  0.00           H  
ATOM   4584  HB2 PRO   294      84.487  69.390  87.830  1.00  0.00           H  
ATOM   4585  HB3 PRO   294      82.778  69.833  88.259  1.00  0.00           H  
ATOM   4586  HG2 PRO   294      84.742  68.406  90.138  1.00  0.00           H  
ATOM   4587  HG3 PRO   294      83.947  69.890  90.492  1.00  0.00           H  
ATOM   4588  HD2 PRO   294      82.713  67.395  91.000  1.00  0.00           H  
ATOM   4589  HD3 PRO   294      81.749  68.841  90.819  1.00  0.00           H  
ATOM   4590  N   TRP   295      84.227  66.536  86.460  1.00  0.00           N  
ATOM   4591  CA  TRP   295      85.216  65.518  86.160  1.00  0.00           C  
ATOM   4592  C   TRP   295      86.589  66.145  86.470  1.00  0.00           C  
ATOM   4593  O   TRP   295      86.851  67.292  86.061  1.00  0.00           O  
ATOM   4594  CB  TRP   295      85.003  65.320  84.644  1.00  0.00           C  
ATOM   4595  CG  TRP   295      85.953  64.292  84.102  1.00  0.00           C  
ATOM   4596  CD1 TRP   295      85.720  62.968  84.063  1.00  0.00           C  
ATOM   4597  CD2 TRP   295      87.217  64.558  83.378  1.00  0.00           C  
ATOM   4598  CE2 TRP   295      87.699  63.319  82.929  1.00  0.00           C  
ATOM   4599  CE3 TRP   295      87.986  65.694  82.983  1.00  0.00           C  
ATOM   4600  NE1 TRP   295      86.871  62.415  83.571  1.00  0.00           N  
ATOM   4601  CZ2 TRP   295      88.854  63.184  82.086  1.00  0.00           C  
ATOM   4602  CZ3 TRP   295      89.171  65.551  82.238  1.00  0.00           C  
ATOM   4603  CH2 TRP   295      89.574  64.364  81.766  1.00  0.00           C  
ATOM   4604  H   TRP   295      83.963  67.119  85.679  1.00  0.00           H  
ATOM   4605  HA  TRP   295      85.017  64.564  86.650  1.00  0.00           H  
ATOM   4606  HB2 TRP   295      83.958  65.154  84.380  1.00  0.00           H  
ATOM   4607  HB3 TRP   295      85.317  66.255  84.180  1.00  0.00           H  
ATOM   4608  HD1 TRP   295      84.864  62.395  84.386  1.00  0.00           H  
ATOM   4609  HE1 TRP   295      87.021  61.425  83.442  1.00  0.00           H  
ATOM   4610  HE3 TRP   295      87.582  66.644  83.301  1.00  0.00           H  
ATOM   4611  HZ2 TRP   295      89.180  62.204  81.768  1.00  0.00           H  
ATOM   4612  HZ3 TRP   295      89.727  66.397  81.861  1.00  0.00           H  
ATOM   4613  HH2 TRP   295      90.489  64.303  81.196  1.00  0.00           H  
ATOM   4614  N   ILE   296      87.382  65.527  87.328  1.00  0.00           N  
ATOM   4615  CA  ILE   296      88.675  65.962  87.812  1.00  0.00           C  
ATOM   4616  C   ILE   296      89.810  65.129  87.230  1.00  0.00           C  
ATOM   4617  O   ILE   296      89.908  63.874  87.387  1.00  0.00           O  
ATOM   4618  CB  ILE   296      88.687  66.040  89.374  1.00  0.00           C  
ATOM   4619  CG1 ILE   296      87.605  67.064  89.956  1.00  0.00           C  
ATOM   4620  CG2 ILE   296      90.136  66.385  89.801  1.00  0.00           C  
ATOM   4621  CD1 ILE   296      87.054  66.755  91.352  1.00  0.00           C  
ATOM   4622  H   ILE   296      87.180  64.562  87.547  1.00  0.00           H  
ATOM   4623  HA  ILE   296      88.818  67.019  87.586  1.00  0.00           H  
ATOM   4624  HB  ILE   296      88.630  65.005  89.710  1.00  0.00           H  
ATOM   4625 HG12 ILE   296      87.931  68.105  89.965  1.00  0.00           H  
ATOM   4626 HG13 ILE   296      86.759  67.078  89.269  1.00  0.00           H  
ATOM   4627 HG21 ILE   296      90.800  65.520  89.807  1.00  0.00           H  
ATOM   4628 HG22 ILE   296      90.610  67.138  89.171  1.00  0.00           H  
ATOM   4629 HG23 ILE   296      90.356  66.631  90.840  1.00  0.00           H  
ATOM   4630 HD11 ILE   296      86.588  65.770  91.365  1.00  0.00           H  
ATOM   4631 HD12 ILE   296      87.710  66.909  92.209  1.00  0.00           H  
ATOM   4632 HD13 ILE   296      86.365  67.591  91.476  1.00  0.00           H  
ATOM   4633  N   MET   297      90.717  65.744  86.541  1.00  0.00           N  
ATOM   4634  CA  MET   297      91.853  65.164  85.903  1.00  0.00           C  
ATOM   4635  C   MET   297      93.081  65.092  86.887  1.00  0.00           C  
ATOM   4636  O   MET   297      93.230  66.022  87.690  1.00  0.00           O  
ATOM   4637  CB  MET   297      92.125  66.027  84.701  1.00  0.00           C  
ATOM   4638  CG  MET   297      93.409  65.897  83.952  1.00  0.00           C  
ATOM   4639  SD  MET   297      93.409  67.225  82.708  1.00  0.00           S  
ATOM   4640  CE  MET   297      94.855  66.520  81.804  1.00  0.00           C  
ATOM   4641  H   MET   297      90.587  66.746  86.556  1.00  0.00           H  
ATOM   4642  HA  MET   297      91.665  64.122  85.643  1.00  0.00           H  
ATOM   4643  HB2 MET   297      91.269  65.857  84.048  1.00  0.00           H  
ATOM   4644  HB3 MET   297      92.119  67.053  85.071  1.00  0.00           H  
ATOM   4645  HG2 MET   297      94.206  66.176  84.641  1.00  0.00           H  
ATOM   4646  HG3 MET   297      93.555  64.909  83.516  1.00  0.00           H  
ATOM   4647  HE1 MET   297      95.705  67.116  82.137  1.00  0.00           H  
ATOM   4648  HE2 MET   297      94.918  65.472  82.096  1.00  0.00           H  
ATOM   4649  HE3 MET   297      94.785  66.536  80.716  1.00  0.00           H  
ATOM   4650  N   THR   298      93.878  64.039  86.739  1.00  0.00           N  
ATOM   4651  CA  THR   298      94.992  63.849  87.715  1.00  0.00           C  
ATOM   4652  C   THR   298      96.437  64.059  87.182  1.00  0.00           C  
ATOM   4653  O   THR   298      96.925  63.307  86.338  1.00  0.00           O  
ATOM   4654  CB  THR   298      94.906  62.404  88.177  1.00  0.00           C  
ATOM   4655  CG2 THR   298      93.689  62.026  88.998  1.00  0.00           C  
ATOM   4656  OG1 THR   298      94.758  61.549  87.054  1.00  0.00           O  
ATOM   4657  H   THR   298      93.599  63.191  86.267  1.00  0.00           H  
ATOM   4658  HA  THR   298      94.696  64.484  88.550  1.00  0.00           H  
ATOM   4659  HB  THR   298      95.825  62.060  88.652  1.00  0.00           H  
ATOM   4660  HG1 THR   298      95.427  61.788  86.409  1.00  0.00           H  
ATOM   4661 HG21 THR   298      93.758  60.945  89.116  1.00  0.00           H  
ATOM   4662 HG22 THR   298      93.782  62.540  89.955  1.00  0.00           H  
ATOM   4663 HG23 THR   298      92.765  62.304  88.492  1.00  0.00           H  
ATOM   4664  N   PRO   299      97.119  65.051  87.785  1.00  0.00           N  
ATOM   4665  CA  PRO   299      98.494  65.271  87.298  1.00  0.00           C  
ATOM   4666  C   PRO   299      99.474  64.174  87.645  1.00  0.00           C  
ATOM   4667  O   PRO   299      99.267  63.228  88.413  1.00  0.00           O  
ATOM   4668  CB  PRO   299      98.847  66.611  88.068  1.00  0.00           C  
ATOM   4669  CG  PRO   299      97.882  66.842  89.194  1.00  0.00           C  
ATOM   4670  CD  PRO   299      96.705  66.066  88.789  1.00  0.00           C  
ATOM   4671  HA  PRO   299      98.437  65.549  86.246  1.00  0.00           H  
ATOM   4672  HB2 PRO   299      99.918  66.744  88.222  1.00  0.00           H  
ATOM   4673  HB3 PRO   299      98.653  67.374  87.314  1.00  0.00           H  
ATOM   4674  HG2 PRO   299      98.275  66.549  90.167  1.00  0.00           H  
ATOM   4675  HG3 PRO   299      97.631  67.896  89.318  1.00  0.00           H  
ATOM   4676  HD2 PRO   299      96.447  65.540  89.708  1.00  0.00           H  
ATOM   4677  HD3 PRO   299      95.958  66.789  88.464  1.00  0.00           H  
ATOM   4678  N   ASN   300     100.716  64.366  87.120  1.00  0.00           N  
ATOM   4679  CA  ASN   300     101.888  63.567  87.166  1.00  0.00           C  
ATOM   4680  C   ASN   300     102.412  63.258  88.577  1.00  0.00           C  
ATOM   4681  O   ASN   300     103.015  62.189  88.733  1.00  0.00           O  
ATOM   4682  CB  ASN   300     102.954  64.196  86.233  1.00  0.00           C  
ATOM   4683  CG  ASN   300     102.779  64.161  84.704  1.00  0.00           C  
ATOM   4684  ND2 ASN   300     103.711  64.729  83.917  1.00  0.00           N  
ATOM   4685  OD1 ASN   300     101.988  63.426  84.078  1.00  0.00           O  
ATOM   4686  H   ASN   300     100.783  65.156  86.494  1.00  0.00           H  
ATOM   4687  HA  ASN   300     101.643  62.594  86.741  1.00  0.00           H  
ATOM   4688  HB2 ASN   300     102.967  65.245  86.530  1.00  0.00           H  
ATOM   4689  HB3 ASN   300     103.945  63.801  86.453  1.00  0.00           H  
ATOM   4690 HD21 ASN   300     103.637  64.608  82.917  1.00  0.00           H  
ATOM   4691 HD22 ASN   300     104.491  65.170  84.383  1.00  0.00           H  
ATOM   4692  N   ILE   301     102.237  64.204  89.453  1.00  0.00           N  
ATOM   4693  CA  ILE   301     102.763  64.073  90.841  1.00  0.00           C  
ATOM   4694  C   ILE   301     101.992  63.075  91.746  1.00  0.00           C  
ATOM   4695  O   ILE   301     102.503  62.887  92.866  1.00  0.00           O  
ATOM   4696  CB  ILE   301     103.110  65.415  91.481  1.00  0.00           C  
ATOM   4697  CG1 ILE   301     102.133  66.178  92.444  1.00  0.00           C  
ATOM   4698  CG2 ILE   301     103.849  66.397  90.592  1.00  0.00           C  
ATOM   4699  CD1 ILE   301     102.759  67.128  93.508  1.00  0.00           C  
ATOM   4700  H   ILE   301     101.895  65.114  89.181  1.00  0.00           H  
ATOM   4701  HA  ILE   301     103.690  63.522  90.680  1.00  0.00           H  
ATOM   4702  HB  ILE   301     103.816  65.024  92.215  1.00  0.00           H  
ATOM   4703 HG12 ILE   301     101.346  66.654  91.858  1.00  0.00           H  
ATOM   4704 HG13 ILE   301     101.559  65.396  92.942  1.00  0.00           H  
ATOM   4705 HG21 ILE   301     103.047  66.754  89.946  1.00  0.00           H  
ATOM   4706 HG22 ILE   301     104.336  67.239  91.085  1.00  0.00           H  
ATOM   4707 HG23 ILE   301     104.569  65.791  90.043  1.00  0.00           H  
ATOM   4708 HD11 ILE   301     103.562  66.643  94.063  1.00  0.00           H  
ATOM   4709 HD12 ILE   301     103.110  68.013  92.978  1.00  0.00           H  
ATOM   4710 HD13 ILE   301     101.948  67.329  94.208  1.00  0.00           H  
ATOM   4711  N   LEU   302     100.886  62.528  91.259  1.00  0.00           N  
ATOM   4712  CA  LEU   302     100.075  61.484  91.895  1.00  0.00           C  
ATOM   4713  C   LEU   302     100.621  60.081  91.540  1.00  0.00           C  
ATOM   4714  O   LEU   302     101.064  59.840  90.419  1.00  0.00           O  
ATOM   4715  CB  LEU   302      98.583  61.783  91.551  1.00  0.00           C  
ATOM   4716  CG  LEU   302      97.983  63.207  91.867  1.00  0.00           C  
ATOM   4717  CD1 LEU   302      96.545  63.353  91.461  1.00  0.00           C  
ATOM   4718  CD2 LEU   302      98.011  63.450  93.411  1.00  0.00           C  
ATOM   4719  H   LEU   302     100.574  62.771  90.329  1.00  0.00           H  
ATOM   4720  HA  LEU   302     100.105  61.542  92.983  1.00  0.00           H  
ATOM   4721  HB2 LEU   302      98.416  61.615  90.487  1.00  0.00           H  
ATOM   4722  HB3 LEU   302      97.927  61.026  91.981  1.00  0.00           H  
ATOM   4723  HG  LEU   302      98.698  63.893  91.413  1.00  0.00           H  
ATOM   4724 HD11 LEU   302      96.245  64.389  91.619  1.00  0.00           H  
ATOM   4725 HD12 LEU   302      96.557  63.147  90.390  1.00  0.00           H  
ATOM   4726 HD13 LEU   302      95.822  62.624  91.827  1.00  0.00           H  
ATOM   4727 HD21 LEU   302      97.466  62.628  93.876  1.00  0.00           H  
ATOM   4728 HD22 LEU   302      99.042  63.450  93.765  1.00  0.00           H  
ATOM   4729 HD23 LEU   302      97.518  64.371  93.721  1.00  0.00           H  
ATOM   4730  N   PRO   303     100.534  59.090  92.384  1.00  0.00           N  
ATOM   4731  CA  PRO   303     100.803  57.687  92.056  1.00  0.00           C  
ATOM   4732  C   PRO   303     100.169  56.963  90.840  1.00  0.00           C  
ATOM   4733  O   PRO   303      98.969  57.134  90.595  1.00  0.00           O  
ATOM   4734  CB  PRO   303     100.684  56.876  93.422  1.00  0.00           C  
ATOM   4735  CG  PRO   303     100.857  57.992  94.466  1.00  0.00           C  
ATOM   4736  CD  PRO   303     100.177  59.105  93.784  1.00  0.00           C  
ATOM   4737  HA  PRO   303     101.862  57.815  91.832  1.00  0.00           H  
ATOM   4738  HB2 PRO   303      99.658  56.514  93.490  1.00  0.00           H  
ATOM   4739  HB3 PRO   303     101.472  56.129  93.514  1.00  0.00           H  
ATOM   4740  HG2 PRO   303     100.354  57.698  95.387  1.00  0.00           H  
ATOM   4741  HG3 PRO   303     101.940  58.038  94.584  1.00  0.00           H  
ATOM   4742  HD2 PRO   303      99.099  59.022  93.919  1.00  0.00           H  
ATOM   4743  HD3 PRO   303     100.614  59.968  94.286  1.00  0.00           H  
ATOM   4744  N   PRO   304     100.913  56.144  90.102  1.00  0.00           N  
ATOM   4745  CA  PRO   304     100.297  55.264  89.049  1.00  0.00           C  
ATOM   4746  C   PRO   304      99.208  54.340  89.634  1.00  0.00           C  
ATOM   4747  O   PRO   304      99.207  54.040  90.849  1.00  0.00           O  
ATOM   4748  CB  PRO   304     101.500  54.502  88.531  1.00  0.00           C  
ATOM   4749  CG  PRO   304     102.649  55.332  88.979  1.00  0.00           C  
ATOM   4750  CD  PRO   304     102.310  55.871  90.275  1.00  0.00           C  
ATOM   4751  HA  PRO   304      99.827  55.966  88.360  1.00  0.00           H  
ATOM   4752  HB2 PRO   304     101.689  53.487  88.880  1.00  0.00           H  
ATOM   4753  HB3 PRO   304     101.575  54.478  87.444  1.00  0.00           H  
ATOM   4754  HG2 PRO   304     103.548  54.716  88.963  1.00  0.00           H  
ATOM   4755  HG3 PRO   304     102.762  56.154  88.272  1.00  0.00           H  
ATOM   4756  HD2 PRO   304     102.495  55.096  91.018  1.00  0.00           H  
ATOM   4757  HD3 PRO   304     102.973  56.705  90.506  1.00  0.00           H  
ATOM   4758  N   VAL   305      98.452  53.795  88.666  1.00  0.00           N  
ATOM   4759  CA  VAL   305      97.557  52.655  88.920  1.00  0.00           C  
ATOM   4760  C   VAL   305      97.293  51.636  87.735  1.00  0.00           C  
ATOM   4761  O   VAL   305      97.245  50.399  87.864  1.00  0.00           O  
ATOM   4762  CB  VAL   305      96.220  53.203  89.532  1.00  0.00           C  
ATOM   4763  CG1 VAL   305      95.295  53.973  88.641  1.00  0.00           C  
ATOM   4764  CG2 VAL   305      95.351  52.056  90.023  1.00  0.00           C  
ATOM   4765  H   VAL   305      98.538  54.240  87.763  1.00  0.00           H  
ATOM   4766  HA  VAL   305      97.935  52.032  89.731  1.00  0.00           H  
ATOM   4767  HB  VAL   305      96.540  53.866  90.336  1.00  0.00           H  
ATOM   4768 HG11 VAL   305      94.490  54.399  89.240  1.00  0.00           H  
ATOM   4769 HG12 VAL   305      95.887  54.784  88.216  1.00  0.00           H  
ATOM   4770 HG13 VAL   305      94.927  53.406  87.786  1.00  0.00           H  
ATOM   4771 HG21 VAL   305      94.533  52.345  90.683  1.00  0.00           H  
ATOM   4772 HG22 VAL   305      94.868  51.572  89.174  1.00  0.00           H  
ATOM   4773 HG23 VAL   305      95.940  51.335  90.589  1.00  0.00           H  
ATOM   4774  N   SER   306      97.301  52.146  86.459  1.00  0.00           N  
ATOM   4775  CA  SER   306      97.403  51.324  85.314  1.00  0.00           C  
ATOM   4776  C   SER   306      98.093  52.017  84.150  1.00  0.00           C  
ATOM   4777  O   SER   306      98.240  53.219  84.211  1.00  0.00           O  
ATOM   4778  CB  SER   306      96.076  50.839  84.834  1.00  0.00           C  
ATOM   4779  OG  SER   306      95.018  51.782  84.604  1.00  0.00           O  
ATOM   4780  H   SER   306      97.209  53.126  86.233  1.00  0.00           H  
ATOM   4781  HA  SER   306      97.981  50.410  85.453  1.00  0.00           H  
ATOM   4782  HB2 SER   306      96.249  50.339  83.881  1.00  0.00           H  
ATOM   4783  HB3 SER   306      95.715  50.100  85.549  1.00  0.00           H  
ATOM   4784  HG  SER   306      94.235  51.354  84.249  1.00  0.00           H  
ATOM   4785  N   VAL   307      98.429  51.254  83.105  1.00  0.00           N  
ATOM   4786  CA  VAL   307      99.225  51.743  81.929  1.00  0.00           C  
ATOM   4787  C   VAL   307      98.673  51.150  80.637  1.00  0.00           C  
ATOM   4788  O   VAL   307      98.209  50.016  80.619  1.00  0.00           O  
ATOM   4789  CB  VAL   307     100.734  51.241  82.163  1.00  0.00           C  
ATOM   4790  CG1 VAL   307     101.492  52.106  81.035  1.00  0.00           C  
ATOM   4791  CG2 VAL   307     101.442  51.579  83.540  1.00  0.00           C  
ATOM   4792  H   VAL   307      98.321  50.267  83.292  1.00  0.00           H  
ATOM   4793  HA  VAL   307      99.182  52.828  81.840  1.00  0.00           H  
ATOM   4794  HB  VAL   307     100.903  50.190  81.929  1.00  0.00           H  
ATOM   4795 HG11 VAL   307     101.086  53.110  80.914  1.00  0.00           H  
ATOM   4796 HG12 VAL   307     102.518  52.104  81.402  1.00  0.00           H  
ATOM   4797 HG13 VAL   307     101.497  51.542  80.102  1.00  0.00           H  
ATOM   4798 HG21 VAL   307     101.005  51.013  84.363  1.00  0.00           H  
ATOM   4799 HG22 VAL   307     102.515  51.393  83.565  1.00  0.00           H  
ATOM   4800 HG23 VAL   307     101.205  52.617  83.774  1.00  0.00           H  
ATOM   4801  N   PHE   308      98.656  51.891  79.515  1.00  0.00           N  
ATOM   4802  CA  PHE   308      97.937  51.657  78.247  1.00  0.00           C  
ATOM   4803  C   PHE   308      98.839  52.094  77.074  1.00  0.00           C  
ATOM   4804  O   PHE   308      99.122  53.291  77.001  1.00  0.00           O  
ATOM   4805  CB  PHE   308      96.620  52.540  78.366  1.00  0.00           C  
ATOM   4806  CG  PHE   308      95.641  52.151  79.473  1.00  0.00           C  
ATOM   4807  CD1 PHE   308      94.851  51.040  79.145  1.00  0.00           C  
ATOM   4808  CD2 PHE   308      95.285  52.898  80.593  1.00  0.00           C  
ATOM   4809  CE1 PHE   308      93.719  50.785  79.957  1.00  0.00           C  
ATOM   4810  CE2 PHE   308      94.271  52.526  81.416  1.00  0.00           C  
ATOM   4811  CZ  PHE   308      93.412  51.501  81.151  1.00  0.00           C  
ATOM   4812  H   PHE   308      99.092  52.797  79.610  1.00  0.00           H  
ATOM   4813  HA  PHE   308      97.669  50.601  78.251  1.00  0.00           H  
ATOM   4814  HB2 PHE   308      96.921  53.576  78.516  1.00  0.00           H  
ATOM   4815  HB3 PHE   308      96.066  52.426  77.434  1.00  0.00           H  
ATOM   4816  HD1 PHE   308      95.169  50.561  78.231  1.00  0.00           H  
ATOM   4817  HD2 PHE   308      95.897  53.742  80.875  1.00  0.00           H  
ATOM   4818  HE1 PHE   308      93.096  49.930  79.741  1.00  0.00           H  
ATOM   4819  HE2 PHE   308      94.084  53.162  82.269  1.00  0.00           H  
ATOM   4820  HZ  PHE   308      92.565  51.246  81.771  1.00  0.00           H  
ATOM   4821  N   VAL   309      99.313  51.173  76.255  1.00  0.00           N  
ATOM   4822  CA  VAL   309     100.532  51.265  75.463  1.00  0.00           C  
ATOM   4823  C   VAL   309     100.420  50.381  74.199  1.00  0.00           C  
ATOM   4824  O   VAL   309     100.015  49.227  74.213  1.00  0.00           O  
ATOM   4825  CB  VAL   309     101.733  50.777  76.286  1.00  0.00           C  
ATOM   4826  CG1 VAL   309     101.613  49.470  77.033  1.00  0.00           C  
ATOM   4827  CG2 VAL   309     103.121  50.697  75.656  1.00  0.00           C  
ATOM   4828  H   VAL   309      99.160  50.218  76.547  1.00  0.00           H  
ATOM   4829  HA  VAL   309     100.611  52.305  75.144  1.00  0.00           H  
ATOM   4830  HB  VAL   309     101.731  51.492  77.109  1.00  0.00           H  
ATOM   4831 HG11 VAL   309     101.497  48.586  76.406  1.00  0.00           H  
ATOM   4832 HG12 VAL   309     102.426  49.255  77.726  1.00  0.00           H  
ATOM   4833 HG13 VAL   309     100.789  49.476  77.747  1.00  0.00           H  
ATOM   4834 HG21 VAL   309     103.271  51.603  75.070  1.00  0.00           H  
ATOM   4835 HG22 VAL   309     103.893  50.778  76.422  1.00  0.00           H  
ATOM   4836 HG23 VAL   309     103.117  49.882  74.932  1.00  0.00           H  
ATOM   4837  N   CYS   310     100.757  50.932  73.029  1.00  0.00           N  
ATOM   4838  CA  CYS   310     101.095  50.106  71.837  1.00  0.00           C  
ATOM   4839  C   CYS   310     102.409  49.366  71.932  1.00  0.00           C  
ATOM   4840  O   CYS   310     103.514  49.819  72.353  1.00  0.00           O  
ATOM   4841  CB  CYS   310     101.244  51.009  70.619  1.00  0.00           C  
ATOM   4842  SG  CYS   310      99.806  52.052  70.357  1.00  0.00           S  
ATOM   4843  H   CYS   310     101.101  51.882  73.053  1.00  0.00           H  
ATOM   4844  HA  CYS   310     100.240  49.448  71.687  1.00  0.00           H  
ATOM   4845  HB2 CYS   310     102.093  51.675  70.776  1.00  0.00           H  
ATOM   4846  HB3 CYS   310     101.294  50.319  69.776  1.00  0.00           H  
ATOM   4847  HG  CYS   310      99.906  53.084  71.199  1.00  0.00           H  
ATOM   4848  N   CYS   311     102.322  48.037  71.582  1.00  0.00           N  
ATOM   4849  CA  CYS   311     103.434  47.061  71.446  1.00  0.00           C  
ATOM   4850  C   CYS   311     103.342  46.303  70.152  1.00  0.00           C  
ATOM   4851  O   CYS   311     102.317  45.951  69.699  1.00  0.00           O  
ATOM   4852  CB  CYS   311     103.458  46.170  72.696  1.00  0.00           C  
ATOM   4853  SG  CYS   311     104.938  45.271  72.854  1.00  0.00           S  
ATOM   4854  H   CYS   311     101.426  47.690  71.268  1.00  0.00           H  
ATOM   4855  HA  CYS   311     104.373  47.613  71.432  1.00  0.00           H  
ATOM   4856  HB2 CYS   311     103.448  46.831  73.563  1.00  0.00           H  
ATOM   4857  HB3 CYS   311     102.622  45.473  72.764  1.00  0.00           H  
ATOM   4858  HG  CYS   311     105.554  46.406  73.198  1.00  0.00           H  
ATOM   4859  N   MET   312     104.489  45.988  69.547  1.00  0.00           N  
ATOM   4860  CA  MET   312     105.839  46.335  69.780  1.00  0.00           C  
ATOM   4861  C   MET   312     106.198  47.508  68.885  1.00  0.00           C  
ATOM   4862  O   MET   312     105.816  47.577  67.744  1.00  0.00           O  
ATOM   4863  CB  MET   312     106.682  45.048  69.414  1.00  0.00           C  
ATOM   4864  CG  MET   312     108.142  45.402  69.344  1.00  0.00           C  
ATOM   4865  SD  MET   312     108.796  46.000  70.984  1.00  0.00           S  
ATOM   4866  CE  MET   312     108.848  44.441  71.862  1.00  0.00           C  
ATOM   4867  H   MET   312     104.337  45.484  68.685  1.00  0.00           H  
ATOM   4868  HA  MET   312     106.117  46.568  70.807  1.00  0.00           H  
ATOM   4869  HB2 MET   312     106.592  44.253  70.155  1.00  0.00           H  
ATOM   4870  HB3 MET   312     106.384  44.671  68.435  1.00  0.00           H  
ATOM   4871  HG2 MET   312     108.605  44.443  69.111  1.00  0.00           H  
ATOM   4872  HG3 MET   312     108.206  46.025  68.452  1.00  0.00           H  
ATOM   4873  HE1 MET   312     109.637  44.442  72.614  1.00  0.00           H  
ATOM   4874  HE2 MET   312     107.941  44.157  72.395  1.00  0.00           H  
ATOM   4875  HE3 MET   312     109.075  43.691  71.104  1.00  0.00           H  
ATOM   4876  N   LYS   313     107.110  48.361  69.443  1.00  0.00           N  
ATOM   4877  CA  LYS   313     107.692  49.496  68.634  1.00  0.00           C  
ATOM   4878  C   LYS   313     108.423  48.956  67.367  1.00  0.00           C  
ATOM   4879  O   LYS   313     108.948  47.856  67.380  1.00  0.00           O  
ATOM   4880  CB  LYS   313     108.535  50.409  69.575  1.00  0.00           C  
ATOM   4881  CG  LYS   313     109.722  49.679  70.233  1.00  0.00           C  
ATOM   4882  CD  LYS   313     110.465  50.481  71.352  1.00  0.00           C  
ATOM   4883  CE  LYS   313     111.927  50.033  71.593  1.00  0.00           C  
ATOM   4884  NZ  LYS   313     112.920  50.560  70.683  1.00  0.00           N1+
ATOM   4885  H   LYS   313     107.278  48.196  70.425  1.00  0.00           H  
ATOM   4886  HA  LYS   313     106.947  50.189  68.242  1.00  0.00           H  
ATOM   4887  HB2 LYS   313     109.049  51.180  69.001  1.00  0.00           H  
ATOM   4888  HB3 LYS   313     107.882  50.732  70.385  1.00  0.00           H  
ATOM   4889  HG2 LYS   313     109.321  48.789  70.719  1.00  0.00           H  
ATOM   4890  HG3 LYS   313     110.513  49.474  69.512  1.00  0.00           H  
ATOM   4891  HD2 LYS   313     110.547  51.488  70.944  1.00  0.00           H  
ATOM   4892  HD3 LYS   313     109.873  50.630  72.255  1.00  0.00           H  
ATOM   4893  HE2 LYS   313     112.230  50.252  72.617  1.00  0.00           H  
ATOM   4894  HE3 LYS   313     111.992  48.946  71.555  1.00  0.00           H  
ATOM   4895  HZ1 LYS   313     112.700  50.421  69.707  1.00  0.00           H  
ATOM   4896  HZ2 LYS   313     113.038  51.558  70.786  1.00  0.00           H  
ATOM   4897  HZ3 LYS   313     113.817  50.122  70.839  1.00  0.00           H  
ATOM   4898  N   ASP   314     108.499  49.692  66.291  1.00  0.00           N  
ATOM   4899  CA  ASP   314     107.862  50.956  65.946  1.00  0.00           C  
ATOM   4900  C   ASP   314     106.371  50.891  65.567  1.00  0.00           C  
ATOM   4901  O   ASP   314     105.953  49.955  64.849  1.00  0.00           O  
ATOM   4902  CB  ASP   314     108.686  51.731  64.911  1.00  0.00           C  
ATOM   4903  CG  ASP   314     110.193  51.782  65.293  1.00  0.00           C  
ATOM   4904  OD1 ASP   314     110.621  52.622  66.123  1.00  0.00           O  
ATOM   4905  OD2 ASP   314     110.941  50.963  64.730  1.00  0.00           O1-
ATOM   4906  OXT ASP   314     105.664  51.937  65.703  1.00  0.00           O1-
ATOM   4907  H   ASP   314     109.070  49.355  65.529  1.00  0.00           H  
ATOM   4908  HA  ASP   314     107.824  51.571  66.844  1.00  0.00           H  
ATOM   4909  HB2 ASP   314     108.587  51.375  63.886  1.00  0.00           H  
ATOM   4910  HB3 ASP   314     108.265  52.733  64.824  1.00  0.00           H  
ATOM   4911  N   THR   315     101.818  43.081  91.320  1.00  0.00           N  
ATOM   4912  CA  THR   315     102.101  44.522  91.284  1.00  0.00           C  
ATOM   4913  C   THR   315     100.852  45.389  91.505  1.00  0.00           C  
ATOM   4914  O   THR   315      99.778  44.960  91.064  1.00  0.00           O  
ATOM   4915  CB  THR   315     102.543  44.977  89.934  1.00  0.00           C  
ATOM   4916  CG2 THR   315     101.726  44.615  88.732  1.00  0.00           C  
ATOM   4917  OG1 THR   315     102.932  46.343  89.928  1.00  0.00           O  
ATOM   4918  HA  THR   315     102.864  44.790  92.015  1.00  0.00           H  
ATOM   4919  HB  THR   315     103.541  44.586  89.739  1.00  0.00           H  
ATOM   4920  HG1 THR   315     103.885  46.377  90.040  1.00  0.00           H  
ATOM   4921 HG21 THR   315     102.348  44.679  87.839  1.00  0.00           H  
ATOM   4922 HG22 THR   315     101.379  43.584  88.797  1.00  0.00           H  
ATOM   4923 HG23 THR   315     100.877  45.231  88.435  1.00  0.00           H  
ATOM   4924  H1  THR   315     101.034  42.979  90.692  1.00  0.00           H  
ATOM   4925  H2  THR   315     101.508  42.907  92.265  1.00  0.00           H  
ATOM   4926  H3  THR   315     102.660  42.586  91.060  1.00  0.00           H  
ATOM   4927  N   ASN   316     100.967  46.579  92.132  1.00  0.00           N  
ATOM   4928  CA  ASN   316      99.865  47.612  92.197  1.00  0.00           C  
ATOM   4929  C   ASN   316      99.532  48.336  90.840  1.00  0.00           C  
ATOM   4930  O   ASN   316      98.381  48.702  90.693  1.00  0.00           O  
ATOM   4931  CB  ASN   316     100.072  48.594  93.382  1.00  0.00           C  
ATOM   4932  CG  ASN   316      98.975  49.661  93.538  1.00  0.00           C  
ATOM   4933  ND2 ASN   316      99.290  50.887  93.082  1.00  0.00           N  
ATOM   4934  OD1 ASN   316      97.830  49.457  94.012  1.00  0.00           O  
ATOM   4935  H   ASN   316     101.843  46.888  92.527  1.00  0.00           H  
ATOM   4936  HA  ASN   316      98.957  47.123  92.551  1.00  0.00           H  
ATOM   4937  HB2 ASN   316     100.074  47.939  94.253  1.00  0.00           H  
ATOM   4938  HB3 ASN   316     101.033  49.096  93.270  1.00  0.00           H
[truncated: 1,314,825 more chars]
