# Supplementary material for: Molecular Mechanism of Protein Arginine Deiminase 2: A Study Involving Multiple Microsecond Long Molecular Dynamics Simulations
Source: Biochemistry. 2022 Jun 23;61(13):1286–97. doi: 10.1021/acs.biochem.2c00158 (PMC9260958; doi:10.1021/acs.biochem.2c00158)
Supplement: Supplementary file 2 — bi2c00158_si_002.zip [file bi2c00158_si_002.zip › closest/ps4-07-100w-last-frame.pdb]

ATOM      1  N   ARG     1      88.695  88.308 116.806  1.00  0.00           N  
ATOM      2  CA  ARG     1      87.714  87.187 117.146  1.00  0.00           C  
ATOM      3  C   ARG     1      88.308  86.168 118.138  1.00  0.00           C  
ATOM      4  O   ARG     1      89.517  86.216 118.205  1.00  0.00           O  
ATOM      5  CB  ARG     1      87.232  86.537 115.864  1.00  0.00           C  
ATOM      6  CG  ARG     1      85.754  86.025 116.017  1.00  0.00           C  
ATOM      7  CD  ARG     1      85.010  85.741 114.700  1.00  0.00           C  
ATOM      8  NE  ARG     1      83.938  86.760 114.438  1.00  0.00           N  
ATOM      9  CZ  ARG     1      82.695  86.899 114.882  1.00  0.00           C  
ATOM     10  NH1 ARG     1      82.300  86.429 116.027  1.00  0.00           N1+
ATOM     11  NH2 ARG     1      81.838  87.505 114.134  1.00  0.00           N  
ATOM     12  HA  ARG     1      86.891  87.716 117.625  1.00  0.00           H  
ATOM     13  HB2 ARG     1      87.251  87.306 115.092  1.00  0.00           H  
ATOM     14  HB3 ARG     1      87.899  85.714 115.607  1.00  0.00           H  
ATOM     15  HG2 ARG     1      85.874  85.127 116.623  1.00  0.00           H  
ATOM     16  HG3 ARG     1      85.170  86.703 116.639  1.00  0.00           H  
ATOM     17  HD2 ARG     1      85.686  85.617 113.853  1.00  0.00           H  
ATOM     18  HD3 ARG     1      84.612  84.728 114.746  1.00  0.00           H  
ATOM     19  HE  ARG     1      84.114  87.250 113.573  1.00  0.00           H  
ATOM     20 HH11 ARG     1      82.946  85.896 116.590  1.00  0.00           H  
ATOM     21 HH12 ARG     1      81.600  87.008 116.469  1.00  0.00           H  
ATOM     22 HH21 ARG     1      82.008  88.089 113.327  1.00  0.00           H  
ATOM     23 HH22 ARG     1      80.915  87.648 114.519  1.00  0.00           H  
ATOM     24  H1  ARG     1      88.769  88.986 117.551  1.00  0.00           H  
ATOM     25  H2  ARG     1      88.551  88.782 115.926  1.00  0.00           H  
ATOM     26  H3  ARG     1      89.604  87.885 116.686  1.00  0.00           H  
ATOM     27  N   GLU     2      87.409  85.402 118.722  1.00  0.00           N  
ATOM     28  CA  GLU     2      87.755  84.322 119.640  1.00  0.00           C  
ATOM     29  C   GLU     2      87.060  82.949 119.341  1.00  0.00           C  
ATOM     30  O   GLU     2      85.981  82.905 118.716  1.00  0.00           O  
ATOM     31  CB  GLU     2      87.493  84.910 121.088  1.00  0.00           C  
ATOM     32  CG  GLU     2      86.039  84.833 121.651  1.00  0.00           C  
ATOM     33  CD  GLU     2      85.054  85.943 121.108  1.00  0.00           C  
ATOM     34  OE1 GLU     2      85.116  86.129 119.887  1.00  0.00           O  
ATOM     35  OE2 GLU     2      84.302  86.518 121.898  1.00  0.00           O1-
ATOM     36  H   GLU     2      86.431  85.643 118.648  1.00  0.00           H  
ATOM     37  HA  GLU     2      88.835  84.172 119.646  1.00  0.00           H  
ATOM     38  HB2 GLU     2      88.157  84.383 121.774  1.00  0.00           H  
ATOM     39  HB3 GLU     2      87.710  85.977 121.045  1.00  0.00           H  
ATOM     40  HG2 GLU     2      85.543  83.873 121.509  1.00  0.00           H  
ATOM     41  HG3 GLU     2      86.066  85.037 122.721  1.00  0.00           H  
ATOM     42  N   ARG     3      87.673  81.857 119.631  1.00  0.00           N  
ATOM     43  CA  ARG     3      87.223  80.471 119.432  1.00  0.00           C  
ATOM     44  C   ARG     3      86.593  79.829 120.719  1.00  0.00           C  
ATOM     45  O   ARG     3      87.216  79.851 121.784  1.00  0.00           O  
ATOM     46  CB  ARG     3      88.401  79.526 119.059  1.00  0.00           C  
ATOM     47  CG  ARG     3      87.955  78.066 118.833  1.00  0.00           C  
ATOM     48  CD  ARG     3      89.205  77.151 118.397  1.00  0.00           C  
ATOM     49  NE  ARG     3      88.728  75.896 117.937  1.00  0.00           N  
ATOM     50  CZ  ARG     3      89.195  74.705 118.290  1.00  0.00           C  
ATOM     51  NH1 ARG     3      90.354  74.479 118.793  1.00  0.00           N1+
ATOM     52  NH2 ARG     3      88.349  73.704 118.154  1.00  0.00           N  
ATOM     53  H   ARG     3      88.596  81.922 120.036  1.00  0.00           H  
ATOM     54  HA  ARG     3      86.530  80.518 118.592  1.00  0.00           H  
ATOM     55  HB2 ARG     3      88.986  79.941 118.238  1.00  0.00           H  
ATOM     56  HB3 ARG     3      89.056  79.465 119.928  1.00  0.00           H  
ATOM     57  HG2 ARG     3      87.489  77.692 119.744  1.00  0.00           H  
ATOM     58  HG3 ARG     3      87.128  78.041 118.122  1.00  0.00           H  
ATOM     59  HD2 ARG     3      89.897  77.525 117.642  1.00  0.00           H  
ATOM     60  HD3 ARG     3      89.678  77.030 119.371  1.00  0.00           H  
ATOM     61  HE  ARG     3      88.014  75.869 117.223  1.00  0.00           H  
ATOM     62 HH11 ARG     3      90.973  75.274 118.723  1.00  0.00           H  
ATOM     63 HH12 ARG     3      90.662  73.539 118.995  1.00  0.00           H  
ATOM     64 HH21 ARG     3      87.388  73.901 117.911  1.00  0.00           H  
ATOM     65 HH22 ARG     3      88.652  72.780 118.427  1.00  0.00           H  
ATOM     66  N   THR     4      85.410  79.226 120.624  1.00  0.00           N  
ATOM     67  CA  THR     4      84.855  78.413 121.731  1.00  0.00           C  
ATOM     68  C   THR     4      85.489  77.084 121.970  1.00  0.00           C  
ATOM     69  O   THR     4      85.543  76.231 121.091  1.00  0.00           O  
ATOM     70  CB  THR     4      83.306  78.247 121.598  1.00  0.00           C  
ATOM     71  CG2 THR     4      82.693  77.722 122.924  1.00  0.00           C  
ATOM     72  OG1 THR     4      82.599  79.444 121.369  1.00  0.00           O  
ATOM     73  H   THR     4      85.075  79.168 119.673  1.00  0.00           H  
ATOM     74  HA  THR     4      84.903  79.096 122.580  1.00  0.00           H  
ATOM     75  HB  THR     4      83.118  77.573 120.762  1.00  0.00           H  
ATOM     76  HG1 THR     4      82.602  79.588 120.420  1.00  0.00           H  
ATOM     77 HG21 THR     4      83.196  76.811 123.249  1.00  0.00           H  
ATOM     78 HG22 THR     4      83.035  78.473 123.636  1.00  0.00           H  
ATOM     79 HG23 THR     4      81.605  77.692 122.861  1.00  0.00           H  
ATOM     80  N   VAL     5      86.017  76.829 123.217  1.00  0.00           N  
ATOM     81  CA  VAL     5      86.755  75.608 123.643  1.00  0.00           C  
ATOM     82  C   VAL     5      86.316  75.076 125.023  1.00  0.00           C  
ATOM     83  O   VAL     5      85.666  75.862 125.713  1.00  0.00           O  
ATOM     84  CB  VAL     5      88.287  75.810 123.635  1.00  0.00           C  
ATOM     85  CG1 VAL     5      88.664  76.233 122.156  1.00  0.00           C  
ATOM     86  CG2 VAL     5      88.908  76.752 124.688  1.00  0.00           C  
ATOM     87  H   VAL     5      85.811  77.493 123.949  1.00  0.00           H  
ATOM     88  HA  VAL     5      86.481  74.751 123.029  1.00  0.00           H  
ATOM     89  HB  VAL     5      88.793  74.865 123.833  1.00  0.00           H  
ATOM     90 HG11 VAL     5      88.357  75.424 121.493  1.00  0.00           H  
ATOM     91 HG12 VAL     5      88.243  77.202 121.887  1.00  0.00           H  
ATOM     92 HG13 VAL     5      89.741  76.250 121.988  1.00  0.00           H  
ATOM     93 HG21 VAL     5      88.950  76.272 125.665  1.00  0.00           H  
ATOM     94 HG22 VAL     5      89.947  77.027 124.505  1.00  0.00           H  
ATOM     95 HG23 VAL     5      88.355  77.687 124.786  1.00  0.00           H  
ATOM     96  N   ARG     6      86.783  73.947 125.438  1.00  0.00           N  
ATOM     97  CA  ARG     6      86.523  73.394 126.750  1.00  0.00           C  
ATOM     98  C   ARG     6      87.846  73.063 127.467  1.00  0.00           C  
ATOM     99  O   ARG     6      88.746  72.612 126.806  1.00  0.00           O  
ATOM    100  CB  ARG     6      85.410  72.275 126.862  1.00  0.00           C  
ATOM    101  CG  ARG     6      84.032  72.700 126.289  1.00  0.00           C  
ATOM    102  CD  ARG     6      83.217  73.683 127.192  1.00  0.00           C  
ATOM    103  NE  ARG     6      82.075  74.213 126.383  1.00  0.00           N  
ATOM    104  CZ  ARG     6      80.917  74.649 126.778  1.00  0.00           C  
ATOM    105  NH1 ARG     6      80.638  74.711 128.081  1.00  0.00           N1+
ATOM    106  NH2 ARG     6      79.970  74.928 125.969  1.00  0.00           N  
ATOM    107  H   ARG     6      87.307  73.345 124.818  1.00  0.00           H  
ATOM    108  HA  ARG     6      86.113  74.262 127.268  1.00  0.00           H  
ATOM    109  HB2 ARG     6      85.829  71.433 126.312  1.00  0.00           H  
ATOM    110  HB3 ARG     6      85.380  71.982 127.912  1.00  0.00           H  
ATOM    111  HG2 ARG     6      84.230  73.118 125.302  1.00  0.00           H  
ATOM    112  HG3 ARG     6      83.480  71.783 126.086  1.00  0.00           H  
ATOM    113  HD2 ARG     6      82.872  73.168 128.089  1.00  0.00           H  
ATOM    114  HD3 ARG     6      83.769  74.553 127.547  1.00  0.00           H  
ATOM    115  HE  ARG     6      82.064  74.089 125.381  1.00  0.00           H  
ATOM    116 HH11 ARG     6      81.346  74.392 128.727  1.00  0.00           H  
ATOM    117 HH12 ARG     6      79.858  75.325 128.267  1.00  0.00           H  
ATOM    118 HH21 ARG     6      80.098  74.762 124.981  1.00  0.00           H  
ATOM    119 HH22 ARG     6      79.087  75.274 126.317  1.00  0.00           H  
ATOM    120  N   LEU     7      87.964  73.469 128.744  1.00  0.00           N  
ATOM    121  CA  LEU     7      88.912  72.959 129.670  1.00  0.00           C  
ATOM    122  C   LEU     7      88.704  71.511 129.910  1.00  0.00           C  
ATOM    123  O   LEU     7      87.623  70.979 130.289  1.00  0.00           O  
ATOM    124  CB  LEU     7      88.860  73.806 130.946  1.00  0.00           C  
ATOM    125  CG  LEU     7      88.888  75.384 130.805  1.00  0.00           C  
ATOM    126  CD1 LEU     7      88.768  76.097 132.145  1.00  0.00           C  
ATOM    127  CD2 LEU     7      90.180  75.911 130.071  1.00  0.00           C  
ATOM    128  H   LEU     7      87.182  73.942 129.175  1.00  0.00           H  
ATOM    129  HA  LEU     7      89.914  73.094 129.263  1.00  0.00           H  
ATOM    130  HB2 LEU     7      87.946  73.605 131.504  1.00  0.00           H  
ATOM    131  HB3 LEU     7      89.752  73.643 131.551  1.00  0.00           H  
ATOM    132  HG  LEU     7      88.002  75.722 130.268  1.00  0.00           H  
ATOM    133 HD11 LEU     7      88.762  77.144 131.841  1.00  0.00           H  
ATOM    134 HD12 LEU     7      87.927  75.752 132.746  1.00  0.00           H  
ATOM    135 HD13 LEU     7      89.696  75.894 132.679  1.00  0.00           H  
ATOM    136 HD21 LEU     7      90.156  75.724 128.998  1.00  0.00           H  
ATOM    137 HD22 LEU     7      90.273  76.990 130.198  1.00  0.00           H  
ATOM    138 HD23 LEU     7      91.039  75.477 130.583  1.00  0.00           H  
ATOM    139  N   GLN     8      89.810  70.760 129.776  1.00  0.00           N  
ATOM    140  CA  GLN     8      89.946  69.289 129.990  1.00  0.00           C  
ATOM    141  C   GLN     8      90.271  69.011 131.438  1.00  0.00           C  
ATOM    142  O   GLN     8      91.304  69.483 131.902  1.00  0.00           O  
ATOM    143  CB  GLN     8      90.721  68.625 128.843  1.00  0.00           C  
ATOM    144  CG  GLN     8      89.864  68.235 127.701  1.00  0.00           C  
ATOM    145  CD  GLN     8      89.009  66.991 128.017  1.00  0.00           C  
ATOM    146  NE2 GLN     8      88.410  66.346 127.022  1.00  0.00           N  
ATOM    147  OE1 GLN     8      88.796  66.644 129.172  1.00  0.00           O  
ATOM    148  H   GLN     8      90.621  71.231 129.401  1.00  0.00           H  
ATOM    149  HA  GLN     8      88.975  68.841 129.780  1.00  0.00           H  
ATOM    150  HB2 GLN     8      91.391  69.351 128.383  1.00  0.00           H  
ATOM    151  HB3 GLN     8      91.347  67.887 129.346  1.00  0.00           H  
ATOM    152  HG2 GLN     8      89.269  69.116 127.457  1.00  0.00           H  
ATOM    153  HG3 GLN     8      90.396  68.020 126.774  1.00  0.00           H  
ATOM    154 HE21 GLN     8      87.857  65.576 127.370  1.00  0.00           H  
ATOM    155 HE22 GLN     8      88.399  66.689 126.072  1.00  0.00           H  
ATOM    156  N   TYR     9      89.506  68.116 132.047  1.00  0.00           N  
ATOM    157  CA  TYR     9      89.695  67.656 133.444  1.00  0.00           C  
ATOM    158  C   TYR     9      90.990  67.162 133.712  1.00  0.00           C  
ATOM    159  O   TYR     9      91.571  66.416 132.889  1.00  0.00           O  
ATOM    160  CB  TYR     9      88.526  66.767 133.913  1.00  0.00           C  
ATOM    161  CG  TYR     9      87.179  67.469 134.135  1.00  0.00           C  
ATOM    162  CD1 TYR     9      86.075  67.054 133.332  1.00  0.00           C  
ATOM    163  CD2 TYR     9      87.068  68.566 135.018  1.00  0.00           C  
ATOM    164  CE1 TYR     9      84.833  67.774 133.453  1.00  0.00           C  
ATOM    165  CE2 TYR     9      85.791  69.236 135.167  1.00  0.00           C  
ATOM    166  CZ  TYR     9      84.639  68.835 134.379  1.00  0.00           C  
ATOM    167  OH  TYR     9      83.400  69.375 134.566  1.00  0.00           O  
ATOM    168  H   TYR     9      88.750  67.718 131.508  1.00  0.00           H  
ATOM    169  HA  TYR     9      89.646  68.589 134.005  1.00  0.00           H  
ATOM    170  HB2 TYR     9      88.467  65.941 133.204  1.00  0.00           H  
ATOM    171  HB3 TYR     9      88.855  66.233 134.804  1.00  0.00           H  
ATOM    172  HD1 TYR     9      86.254  66.138 132.788  1.00  0.00           H  
ATOM    173  HD2 TYR     9      87.864  68.920 135.657  1.00  0.00           H  
ATOM    174  HE1 TYR     9      84.005  67.511 132.811  1.00  0.00           H  
ATOM    175  HE2 TYR     9      85.648  70.101 135.798  1.00  0.00           H  
ATOM    176  HH  TYR     9      83.403  69.926 135.352  1.00  0.00           H  
ATOM    177  N   GLY    10      91.631  67.615 134.778  1.00  0.00           N  
ATOM    178  CA  GLY    10      93.060  67.342 135.033  1.00  0.00           C  
ATOM    179  C   GLY    10      94.241  67.880 134.137  1.00  0.00           C  
ATOM    180  O   GLY    10      95.433  67.501 134.291  1.00  0.00           O  
ATOM    181  H   GLY    10      91.184  68.180 135.486  1.00  0.00           H  
ATOM    182  HA2 GLY    10      93.179  67.818 136.007  1.00  0.00           H  
ATOM    183  HA3 GLY    10      93.203  66.264 135.105  1.00  0.00           H  
ATOM    184  N   SER    11      93.866  68.800 133.193  1.00  0.00           N  
ATOM    185  CA  SER    11      94.764  69.738 132.472  1.00  0.00           C  
ATOM    186  C   SER    11      95.842  69.146 131.568  1.00  0.00           C  
ATOM    187  O   SER    11      96.657  69.942 131.154  1.00  0.00           O  
ATOM    188  CB  SER    11      95.299  70.812 133.424  1.00  0.00           C  
ATOM    189  OG  SER    11      94.232  71.349 134.240  1.00  0.00           O  
ATOM    190  H   SER    11      92.907  69.116 133.188  1.00  0.00           H  
ATOM    191  HA  SER    11      94.104  70.348 131.855  1.00  0.00           H  
ATOM    192  HB2 SER    11      95.871  70.219 134.137  1.00  0.00           H  
ATOM    193  HB3 SER    11      95.889  71.601 132.956  1.00  0.00           H  
ATOM    194  HG  SER    11      94.731  71.845 134.893  1.00  0.00           H  
ATOM    195  N   ALA    12      95.987  67.794 131.404  1.00  0.00           N  
ATOM    196  CA  ALA    12      97.091  67.087 130.680  1.00  0.00           C  
ATOM    197  C   ALA    12      96.959  66.959 129.142  1.00  0.00           C  
ATOM    198  O   ALA    12      97.817  66.303 128.486  1.00  0.00           O  
ATOM    199  CB  ALA    12      97.375  65.767 131.403  1.00  0.00           C  
ATOM    200  H   ALA    12      95.238  67.188 131.709  1.00  0.00           H  
ATOM    201  HA  ALA    12      98.002  67.659 130.856  1.00  0.00           H  
ATOM    202  HB1 ALA    12      98.148  65.181 130.907  1.00  0.00           H  
ATOM    203  HB2 ALA    12      97.949  65.983 132.305  1.00  0.00           H  
ATOM    204  HB3 ALA    12      96.534  65.120 131.650  1.00  0.00           H  
ATOM    205  N   VAL    13      95.883  67.516 128.576  1.00  0.00           N  
ATOM    206  CA  VAL    13      95.507  67.561 127.109  1.00  0.00           C  
ATOM    207  C   VAL    13      96.211  68.789 126.384  1.00  0.00           C  
ATOM    208  O   VAL    13      96.179  69.885 126.860  1.00  0.00           O  
ATOM    209  CB  VAL    13      93.954  67.416 126.877  1.00  0.00           C  
ATOM    210  CG1 VAL    13      93.631  67.590 125.378  1.00  0.00           C  
ATOM    211  CG2 VAL    13      93.485  66.132 127.565  1.00  0.00           C  
ATOM    212  H   VAL    13      95.249  68.004 129.192  1.00  0.00           H  
ATOM    213  HA  VAL    13      95.897  66.578 126.844  1.00  0.00           H  
ATOM    214  HB  VAL    13      93.518  68.282 127.375  1.00  0.00           H  
ATOM    215 HG11 VAL    13      94.157  66.815 124.820  1.00  0.00           H  
ATOM    216 HG12 VAL    13      92.547  67.661 125.289  1.00  0.00           H  
ATOM    217 HG13 VAL    13      93.832  68.618 125.077  1.00  0.00           H  
ATOM    218 HG21 VAL    13      93.655  66.264 128.633  1.00  0.00           H  
ATOM    219 HG22 VAL    13      92.421  66.018 127.356  1.00  0.00           H  
ATOM    220 HG23 VAL    13      94.010  65.254 127.189  1.00  0.00           H  
ATOM    221  N   GLU    14      96.774  68.533 125.254  1.00  0.00           N  
ATOM    222  CA  GLU    14      97.730  69.427 124.470  1.00  0.00           C  
ATOM    223  C   GLU    14      97.113  69.960 123.215  1.00  0.00           C  
ATOM    224  O   GLU    14      96.582  69.313 122.302  1.00  0.00           O  
ATOM    225  CB  GLU    14      99.130  68.787 124.222  1.00  0.00           C  
ATOM    226  CG  GLU    14     100.205  69.731 123.605  1.00  0.00           C  
ATOM    227  CD  GLU    14     101.533  68.988 123.308  1.00  0.00           C  
ATOM    228  OE1 GLU    14     102.590  69.657 123.384  1.00  0.00           O  
ATOM    229  OE2 GLU    14     101.573  67.783 122.991  1.00  0.00           O1-
ATOM    230  H   GLU    14      96.675  67.570 124.965  1.00  0.00           H  
ATOM    231  HA  GLU    14      97.954  70.251 125.148  1.00  0.00           H  
ATOM    232  HB2 GLU    14      99.457  68.512 125.224  1.00  0.00           H  
ATOM    233  HB3 GLU    14      98.894  67.956 123.557  1.00  0.00           H  
ATOM    234  HG2 GLU    14      99.827  70.154 122.674  1.00  0.00           H  
ATOM    235  HG3 GLU    14     100.478  70.576 124.237  1.00  0.00           H  
ATOM    236  N   ALA    15      97.148  71.299 123.199  1.00  0.00           N  
ATOM    237  CA  ALA    15      96.321  72.170 122.339  1.00  0.00           C  
ATOM    238  C   ALA    15      97.071  73.230 121.492  1.00  0.00           C  
ATOM    239  O   ALA    15      98.122  73.782 121.908  1.00  0.00           O  
ATOM    240  CB  ALA    15      95.267  72.847 123.260  1.00  0.00           C  
ATOM    241  H   ALA    15      97.608  71.745 123.980  1.00  0.00           H  
ATOM    242  HA  ALA    15      95.670  71.583 121.692  1.00  0.00           H  
ATOM    243  HB1 ALA    15      95.816  73.358 124.051  1.00  0.00           H  
ATOM    244  HB2 ALA    15      94.519  73.352 122.648  1.00  0.00           H  
ATOM    245  HB3 ALA    15      94.689  72.045 123.719  1.00  0.00           H  
ATOM    246  N   VAL    16      96.495  73.562 120.304  1.00  0.00           N  
ATOM    247  CA  VAL    16      97.073  74.421 119.248  1.00  0.00           C  
ATOM    248  C   VAL    16      96.466  75.783 119.132  1.00  0.00           C  
ATOM    249  O   VAL    16      95.220  75.968 118.733  1.00  0.00           O  
ATOM    250  CB  VAL    16      97.158  73.662 117.876  1.00  0.00           C  
ATOM    251  CG1 VAL    16      97.530  74.604 116.706  1.00  0.00           C  
ATOM    252  CG2 VAL    16      98.273  72.577 117.906  1.00  0.00           C  
ATOM    253  H   VAL    16      95.571  73.273 120.013  1.00  0.00           H  
ATOM    254  HA  VAL    16      98.108  74.603 119.536  1.00  0.00           H  
ATOM    255  HB  VAL    16      96.179  73.220 117.692  1.00  0.00           H  
ATOM    256 HG11 VAL    16      96.775  75.318 116.379  1.00  0.00           H  
ATOM    257 HG12 VAL    16      98.400  75.177 117.029  1.00  0.00           H  
ATOM    258 HG13 VAL    16      97.715  73.955 115.851  1.00  0.00           H  
ATOM    259 HG21 VAL    16      98.046  72.055 116.976  1.00  0.00           H  
ATOM    260 HG22 VAL    16      99.230  73.081 117.772  1.00  0.00           H  
ATOM    261 HG23 VAL    16      98.075  71.938 118.766  1.00  0.00           H  
ATOM    262  N   TYR    17      97.272  76.797 119.357  1.00  0.00           N  
ATOM    263  CA  TYR    17      96.855  78.239 119.293  1.00  0.00           C  
ATOM    264  C   TYR    17      97.152  78.808 117.877  1.00  0.00           C  
ATOM    265  O   TYR    17      98.338  78.883 117.576  1.00  0.00           O  
ATOM    266  CB  TYR    17      97.592  78.873 120.426  1.00  0.00           C  
ATOM    267  CG  TYR    17      97.092  80.248 120.710  1.00  0.00           C  
ATOM    268  CD1 TYR    17      97.576  81.369 119.840  1.00  0.00           C  
ATOM    269  CD2 TYR    17      96.110  80.533 121.678  1.00  0.00           C  
ATOM    270  CE1 TYR    17      97.140  82.669 120.075  1.00  0.00           C  
ATOM    271  CE2 TYR    17      95.767  81.934 121.957  1.00  0.00           C  
ATOM    272  CZ  TYR    17      96.206  82.901 121.128  1.00  0.00           C  
ATOM    273  OH  TYR    17      95.696  84.189 121.233  1.00  0.00           O  
ATOM    274  H   TYR    17      98.213  76.638 119.687  1.00  0.00           H  
ATOM    275  HA  TYR    17      95.790  78.369 119.482  1.00  0.00           H  
ATOM    276  HB2 TYR    17      97.580  78.218 121.298  1.00  0.00           H  
ATOM    277  HB3 TYR    17      98.653  78.929 120.185  1.00  0.00           H  
ATOM    278  HD1 TYR    17      98.169  81.078 118.986  1.00  0.00           H  
ATOM    279  HD2 TYR    17      95.688  79.704 122.226  1.00  0.00           H  
ATOM    280  HE1 TYR    17      97.463  83.492 119.455  1.00  0.00           H  
ATOM    281  HE2 TYR    17      95.080  82.202 122.746  1.00  0.00           H  
ATOM    282  HH  TYR    17      95.449  84.597 120.400  1.00  0.00           H  
ATOM    283  N   VAL    18      96.199  79.140 117.018  1.00  0.00           N  
ATOM    284  CA  VAL    18      96.530  79.763 115.746  1.00  0.00           C  
ATOM    285  C   VAL    18      96.828  81.290 116.038  1.00  0.00           C  
ATOM    286  O   VAL    18      95.964  81.980 116.566  1.00  0.00           O  
ATOM    287  CB  VAL    18      95.393  79.526 114.626  1.00  0.00           C  
ATOM    288  CG1 VAL    18      95.609  80.238 113.271  1.00  0.00           C  
ATOM    289  CG2 VAL    18      94.948  78.034 114.464  1.00  0.00           C  
ATOM    290  H   VAL    18      95.261  79.061 117.383  1.00  0.00           H  
ATOM    291  HA  VAL    18      97.425  79.304 115.326  1.00  0.00           H  
ATOM    292  HB  VAL    18      94.462  79.925 115.027  1.00  0.00           H  
ATOM    293 HG11 VAL    18      96.512  79.783 112.862  1.00  0.00           H  
ATOM    294 HG12 VAL    18      94.730  80.202 112.628  1.00  0.00           H  
ATOM    295 HG13 VAL    18      95.691  81.314 113.425  1.00  0.00           H  
ATOM    296 HG21 VAL    18      94.107  77.990 113.772  1.00  0.00           H  
ATOM    297 HG22 VAL    18      95.838  77.445 114.244  1.00  0.00           H  
ATOM    298 HG23 VAL    18      94.559  77.620 115.394  1.00  0.00           H  
ATOM    299  N   LEU    19      98.020  81.774 115.786  1.00  0.00           N  
ATOM    300  CA  LEU    19      98.320  83.213 116.120  1.00  0.00           C  
ATOM    301  C   LEU    19      97.221  84.150 115.500  1.00  0.00           C  
ATOM    302  O   LEU    19      96.642  83.854 114.510  1.00  0.00           O  
ATOM    303  CB  LEU    19      99.716  83.647 115.844  1.00  0.00           C  
ATOM    304  CG  LEU    19     100.811  82.929 116.689  1.00  0.00           C  
ATOM    305  CD1 LEU    19     102.217  83.388 116.236  1.00  0.00           C  
ATOM    306  CD2 LEU    19     100.610  83.407 118.078  1.00  0.00           C  
ATOM    307  H   LEU    19      98.756  81.108 115.600  1.00  0.00           H  
ATOM    308  HA  LEU    19      98.309  83.267 117.209  1.00  0.00           H  
ATOM    309  HB2 LEU    19      99.865  83.566 114.767  1.00  0.00           H  
ATOM    310  HB3 LEU    19      99.827  84.722 115.987  1.00  0.00           H  
ATOM    311  HG  LEU    19     100.614  81.861 116.597  1.00  0.00           H  
ATOM    312 HD11 LEU    19     102.271  84.420 116.582  1.00  0.00           H  
ATOM    313 HD12 LEU    19     102.962  82.803 116.775  1.00  0.00           H  
ATOM    314 HD13 LEU    19     102.253  83.394 115.147  1.00  0.00           H  
ATOM    315 HD21 LEU    19      99.728  82.900 118.470  1.00  0.00           H  
ATOM    316 HD22 LEU    19     101.440  83.099 118.714  1.00  0.00           H  
ATOM    317 HD23 LEU    19     100.707  84.489 118.160  1.00  0.00           H  
ATOM    318  N   GLY    20      96.871  85.168 116.255  1.00  0.00           N  
ATOM    319  CA  GLY    20      95.865  86.191 115.859  1.00  0.00           C  
ATOM    320  C   GLY    20      94.435  85.949 116.172  1.00  0.00           C  
ATOM    321  O   GLY    20      93.628  86.686 115.676  1.00  0.00           O  
ATOM    322  H   GLY    20      97.457  85.327 117.062  1.00  0.00           H  
ATOM    323  HA2 GLY    20      96.322  87.126 116.186  1.00  0.00           H  
ATOM    324  HA3 GLY    20      95.976  86.369 114.790  1.00  0.00           H  
ATOM    325  N   THR    21      94.155  84.916 116.952  1.00  0.00           N  
ATOM    326  CA  THR    21      92.814  84.505 117.446  1.00  0.00           C  
ATOM    327  C   THR    21      92.863  84.147 118.895  1.00  0.00           C  
ATOM    328  O   THR    21      93.753  83.406 119.259  1.00  0.00           O  
ATOM    329  CB  THR    21      92.301  83.345 116.579  1.00  0.00           C  
ATOM    330  CG2 THR    21      91.148  82.583 117.239  1.00  0.00           C  
ATOM    331  OG1 THR    21      91.990  83.762 115.338  1.00  0.00           O  
ATOM    332  H   THR    21      94.899  84.319 117.287  1.00  0.00           H  
ATOM    333  HA  THR    21      92.146  85.351 117.282  1.00  0.00           H  
ATOM    334  HB  THR    21      93.120  82.642 116.424  1.00  0.00           H  
ATOM    335  HG1 THR    21      92.848  83.894 114.927  1.00  0.00           H  
ATOM    336 HG21 THR    21      90.656  81.940 116.509  1.00  0.00           H  
ATOM    337 HG22 THR    21      91.583  81.965 118.024  1.00  0.00           H  
ATOM    338 HG23 THR    21      90.329  83.198 117.612  1.00  0.00           H  
ATOM    339  N   TYR    22      91.963  84.708 119.718  1.00  0.00           N  
ATOM    340  CA  TYR    22      91.913  84.409 121.172  1.00  0.00           C  
ATOM    341  C   TYR    22      91.165  83.103 121.445  1.00  0.00           C  
ATOM    342  O   TYR    22      90.424  82.686 120.601  1.00  0.00           O  
ATOM    343  CB  TYR    22      91.191  85.522 121.879  1.00  0.00           C  
ATOM    344  CG  TYR    22      91.684  87.008 121.786  1.00  0.00           C  
ATOM    345  CD1 TYR    22      90.828  88.010 121.315  1.00  0.00           C  
ATOM    346  CD2 TYR    22      93.028  87.203 122.047  1.00  0.00           C  
ATOM    347  CE1 TYR    22      91.272  89.374 121.115  1.00  0.00           C  
ATOM    348  CE2 TYR    22      93.560  88.522 121.701  1.00  0.00           C  
ATOM    349  CZ  TYR    22      92.663  89.611 121.315  1.00  0.00           C  
ATOM    350  OH  TYR    22      93.119  90.843 121.126  1.00  0.00           O  
ATOM    351  H   TYR    22      91.499  85.505 119.307  1.00  0.00           H  
ATOM    352  HA  TYR    22      92.887  84.323 121.655  1.00  0.00           H  
ATOM    353  HB2 TYR    22      90.121  85.471 121.676  1.00  0.00           H  
ATOM    354  HB3 TYR    22      91.287  85.362 122.953  1.00  0.00           H  
ATOM    355  HD1 TYR    22      89.786  87.731 121.275  1.00  0.00           H  
ATOM    356  HD2 TYR    22      93.790  86.510 122.375  1.00  0.00           H  
ATOM    357  HE1 TYR    22      90.589  90.160 120.827  1.00  0.00           H  
ATOM    358  HE2 TYR    22      94.593  88.746 121.925  1.00  0.00           H  
ATOM    359  HH  TYR    22      94.006  90.997 121.459  1.00  0.00           H  
ATOM    360  N   LEU    23      91.332  82.415 122.589  1.00  0.00           N  
ATOM    361  CA  LEU    23      90.489  81.199 122.958  1.00  0.00           C  
ATOM    362  C   LEU    23      89.554  81.641 124.116  1.00  0.00           C  
ATOM    363  O   LEU    23      89.914  82.296 125.119  1.00  0.00           O  
ATOM    364  CB  LEU    23      91.407  80.047 123.372  1.00  0.00           C  
ATOM    365  CG  LEU    23      92.540  79.792 122.254  1.00  0.00           C  
ATOM    366  CD1 LEU    23      93.362  78.604 122.752  1.00  0.00           C  
ATOM    367  CD2 LEU    23      92.034  79.360 120.931  1.00  0.00           C  
ATOM    368  H   LEU    23      92.108  82.740 123.148  1.00  0.00           H  
ATOM    369  HA  LEU    23      89.787  80.926 122.170  1.00  0.00           H  
ATOM    370  HB2 LEU    23      91.873  80.202 124.346  1.00  0.00           H  
ATOM    371  HB3 LEU    23      90.835  79.120 123.343  1.00  0.00           H  
ATOM    372  HG  LEU    23      93.136  80.690 122.092  1.00  0.00           H  
ATOM    373 HD11 LEU    23      94.015  78.928 123.562  1.00  0.00           H  
ATOM    374 HD12 LEU    23      92.714  77.820 123.144  1.00  0.00           H  
ATOM    375 HD13 LEU    23      93.897  78.078 121.961  1.00  0.00           H  
ATOM    376 HD21 LEU    23      92.864  79.411 120.226  1.00  0.00           H  
ATOM    377 HD22 LEU    23      91.559  78.379 120.926  1.00  0.00           H  
ATOM    378 HD23 LEU    23      91.185  79.952 120.590  1.00  0.00           H  
ATOM    379  N   TRP    24      88.309  81.170 123.986  1.00  0.00           N  
ATOM    380  CA  TRP    24      87.173  81.584 124.945  1.00  0.00           C  
ATOM    381  C   TRP    24      86.314  80.460 125.523  1.00  0.00           C  
ATOM    382  O   TRP    24      85.898  79.647 124.780  1.00  0.00           O  
ATOM    383  CB  TRP    24      86.323  82.731 124.333  1.00  0.00           C  
ATOM    384  CG  TRP    24      85.131  83.077 125.182  1.00  0.00           C  
ATOM    385  CD1 TRP    24      85.163  83.807 126.312  1.00  0.00           C  
ATOM    386  CD2 TRP    24      83.726  82.736 124.995  1.00  0.00           C  
ATOM    387  CE2 TRP    24      82.996  83.313 126.076  1.00  0.00           C  
ATOM    388  CE3 TRP    24      83.062  82.027 123.996  1.00  0.00           C  
ATOM    389  NE1 TRP    24      83.909  83.919 126.903  1.00  0.00           N  
ATOM    390  CZ2 TRP    24      81.553  83.179 126.095  1.00  0.00           C  
ATOM    391  CZ3 TRP    24      81.729  81.734 124.128  1.00  0.00           C  
ATOM    392  CH2 TRP    24      80.952  82.234 125.175  1.00  0.00           C  
ATOM    393  H   TRP    24      88.100  80.517 123.244  1.00  0.00           H  
ATOM    394  HA  TRP    24      87.677  82.054 125.789  1.00  0.00           H  
ATOM    395  HB2 TRP    24      86.877  83.669 124.335  1.00  0.00           H  
ATOM    396  HB3 TRP    24      85.989  82.388 123.354  1.00  0.00           H  
ATOM    397  HD1 TRP    24      86.103  84.160 126.711  1.00  0.00           H  
ATOM    398  HE1 TRP    24      83.683  84.273 127.821  1.00  0.00           H  
ATOM    399  HE3 TRP    24      83.648  81.644 123.174  1.00  0.00           H  
ATOM    400  HZ2 TRP    24      80.998  83.819 126.764  1.00  0.00           H  
ATOM    401  HZ3 TRP    24      81.288  81.068 123.402  1.00  0.00           H  
ATOM    402  HH2 TRP    24      79.901  81.998 125.248  1.00  0.00           H  
ATOM    403  N   THR    25      86.129  80.474 126.834  1.00  0.00           N  
ATOM    404  CA  THR    25      85.379  79.378 127.527  1.00  0.00           C  
ATOM    405  C   THR    25      84.558  79.799 128.734  1.00  0.00           C  
ATOM    406  O   THR    25      84.943  80.641 129.486  1.00  0.00           O  
ATOM    407  CB  THR    25      86.432  78.215 127.753  1.00  0.00           C  
ATOM    408  CG2 THR    25      87.524  78.437 128.704  1.00  0.00           C  
ATOM    409  OG1 THR    25      85.704  77.063 128.243  1.00  0.00           O  
ATOM    410  H   THR    25      86.526  81.158 127.462  1.00  0.00           H  
ATOM    411  HA  THR    25      84.667  78.950 126.821  1.00  0.00           H  
ATOM    412  HB  THR    25      86.733  77.795 126.793  1.00  0.00           H  
ATOM    413  HG1 THR    25      85.172  76.823 127.481  1.00  0.00           H  
ATOM    414 HG21 THR    25      88.071  77.533 128.972  1.00  0.00           H  
ATOM    415 HG22 THR    25      88.252  79.125 128.274  1.00  0.00           H  
ATOM    416 HG23 THR    25      87.219  78.903 129.641  1.00  0.00           H  
ATOM    417  N   ASP    26      83.466  79.009 129.022  1.00  0.00           N  
ATOM    418  CA  ASP    26      82.634  78.962 130.260  1.00  0.00           C  
ATOM    419  C   ASP    26      83.231  78.113 131.418  1.00  0.00           C  
ATOM    420  O   ASP    26      83.383  76.884 131.385  1.00  0.00           O  
ATOM    421  CB  ASP    26      81.196  78.612 129.841  1.00  0.00           C  
ATOM    422  CG  ASP    26      80.207  78.464 131.047  1.00  0.00           C  
ATOM    423  OD1 ASP    26      80.390  79.070 132.106  1.00  0.00           O  
ATOM    424  OD2 ASP    26      79.238  77.653 130.999  1.00  0.00           O1-
ATOM    425  H   ASP    26      83.115  78.437 128.268  1.00  0.00           H  
ATOM    426  HA  ASP    26      82.663  79.988 130.628  1.00  0.00           H  
ATOM    427  HB2 ASP    26      80.920  79.403 129.144  1.00  0.00           H  
ATOM    428  HB3 ASP    26      81.162  77.634 129.361  1.00  0.00           H  
ATOM    429  N   VAL    27      83.561  78.863 132.518  1.00  0.00           N  
ATOM    430  CA  VAL    27      84.133  78.366 133.734  1.00  0.00           C  
ATOM    431  C   VAL    27      82.984  77.843 134.574  1.00  0.00           C  
ATOM    432  O   VAL    27      83.131  76.898 135.299  1.00  0.00           O  
ATOM    433  CB  VAL    27      84.997  79.420 134.367  1.00  0.00           C  
ATOM    434  CG1 VAL    27      85.323  79.242 135.835  1.00  0.00           C  
ATOM    435  CG2 VAL    27      86.348  79.508 133.590  1.00  0.00           C  
ATOM    436  H   VAL    27      83.361  79.853 132.492  1.00  0.00           H  
ATOM    437  HA  VAL    27      84.835  77.567 133.495  1.00  0.00           H  
ATOM    438  HB  VAL    27      84.577  80.378 134.059  1.00  0.00           H  
ATOM    439 HG11 VAL    27      84.432  79.480 136.415  1.00  0.00           H  
ATOM    440 HG12 VAL    27      85.711  78.262 136.113  1.00  0.00           H  
ATOM    441 HG13 VAL    27      86.056  80.001 136.109  1.00  0.00           H  
ATOM    442 HG21 VAL    27      86.187  79.505 132.512  1.00  0.00           H  
ATOM    443 HG22 VAL    27      86.934  80.372 133.904  1.00  0.00           H  
ATOM    444 HG23 VAL    27      87.002  78.659 133.789  1.00  0.00           H  
ATOM    445  N   TYR    28      81.790  78.436 134.537  1.00  0.00           N  
ATOM    446  CA  TYR    28      80.674  78.055 135.382  1.00  0.00           C  
ATOM    447  C   TYR    28      80.234  76.640 135.063  1.00  0.00           C  
ATOM    448  O   TYR    28      79.882  76.007 136.053  1.00  0.00           O  
ATOM    449  CB  TYR    28      79.516  79.074 135.253  1.00  0.00           C  
ATOM    450  CG  TYR    28      78.260  78.890 136.069  1.00  0.00           C  
ATOM    451  CD1 TYR    28      77.166  78.201 135.554  1.00  0.00           C  
ATOM    452  CD2 TYR    28      78.270  79.286 137.377  1.00  0.00           C  
ATOM    453  CE1 TYR    28      76.015  78.062 136.293  1.00  0.00           C  
ATOM    454  CE2 TYR    28      77.058  79.080 138.111  1.00  0.00           C  
ATOM    455  CZ  TYR    28      75.930  78.489 137.602  1.00  0.00           C  
ATOM    456  OH  TYR    28      74.830  78.406 138.451  1.00  0.00           O  
ATOM    457  H   TYR    28      81.743  79.239 133.927  1.00  0.00           H  
ATOM    458  HA  TYR    28      80.975  78.102 136.429  1.00  0.00           H  
ATOM    459  HB2 TYR    28      79.890  80.065 135.513  1.00  0.00           H  
ATOM    460  HB3 TYR    28      79.240  79.173 134.203  1.00  0.00           H  
ATOM    461  HD1 TYR    28      77.165  77.788 134.556  1.00  0.00           H  
ATOM    462  HD2 TYR    28      79.031  79.872 137.871  1.00  0.00           H  
ATOM    463  HE1 TYR    28      75.247  77.571 135.715  1.00  0.00           H  
ATOM    464  HE2 TYR    28      77.093  79.379 139.148  1.00  0.00           H  
ATOM    465  HH  TYR    28      74.987  79.033 139.162  1.00  0.00           H  
ATOM    466  N   SER    29      79.971  76.161 133.835  1.00  0.00           N  
ATOM    467  CA  SER    29      79.289  74.940 133.611  1.00  0.00           C  
ATOM    468  C   SER    29      80.220  73.754 133.768  1.00  0.00           C  
ATOM    469  O   SER    29      79.766  72.597 133.752  1.00  0.00           O  
ATOM    470  CB  SER    29      78.472  74.935 132.281  1.00  0.00           C  
ATOM    471  OG  SER    29      79.406  75.221 131.230  1.00  0.00           O  
ATOM    472  H   SER    29      80.204  76.751 133.049  1.00  0.00           H  
ATOM    473  HA  SER    29      78.537  74.862 134.396  1.00  0.00           H  
ATOM    474  HB2 SER    29      77.909  74.017 132.116  1.00  0.00           H  
ATOM    475  HB3 SER    29      77.705  75.710 132.303  1.00  0.00           H  
ATOM    476  HG  SER    29      79.377  76.154 131.003  1.00  0.00           H  
ATOM    477  N   ALA    30      81.546  73.967 133.878  1.00  0.00           N  
ATOM    478  CA  ALA    30      82.580  72.981 134.150  1.00  0.00           C  
ATOM    479  C   ALA    30      83.080  72.847 135.628  1.00  0.00           C  
ATOM    480  O   ALA    30      83.953  72.067 135.866  1.00  0.00           O  
ATOM    481  CB  ALA    30      83.835  73.019 133.233  1.00  0.00           C  
ATOM    482  H   ALA    30      81.898  74.892 133.680  1.00  0.00           H  
ATOM    483  HA  ALA    30      82.186  71.967 134.076  1.00  0.00           H  
ATOM    484  HB1 ALA    30      84.136  74.065 133.290  1.00  0.00           H  
ATOM    485  HB2 ALA    30      84.707  72.410 133.471  1.00  0.00           H  
ATOM    486  HB3 ALA    30      83.478  72.581 132.301  1.00  0.00           H  
ATOM    487  N   ALA    31      82.572  73.715 136.514  1.00  0.00           N  
ATOM    488  CA  ALA    31      82.657  73.440 137.965  1.00  0.00           C  
ATOM    489  C   ALA    31      81.952  72.140 138.406  1.00  0.00           C  
ATOM    490  O   ALA    31      80.855  71.814 138.001  1.00  0.00           O  
ATOM    491  CB  ALA    31      81.884  74.624 138.681  1.00  0.00           C  
ATOM    492  H   ALA    31      82.060  74.535 136.221  1.00  0.00           H  
ATOM    493  HA  ALA    31      83.719  73.393 138.208  1.00  0.00           H  
ATOM    494  HB1 ALA    31      82.083  74.677 139.751  1.00  0.00           H  
ATOM    495  HB2 ALA    31      82.218  75.614 138.370  1.00  0.00           H  
ATOM    496  HB3 ALA    31      80.814  74.545 138.488  1.00  0.00           H  
ATOM    497  N   PRO    32      82.572  71.307 139.265  1.00  0.00           N  
ATOM    498  CA  PRO    32      82.081  69.992 139.794  1.00  0.00           C  
ATOM    499  C   PRO    32      81.068  70.203 140.899  1.00  0.00           C  
ATOM    500  O   PRO    32      80.883  71.320 141.383  1.00  0.00           O  
ATOM    501  CB  PRO    32      83.360  69.279 140.212  1.00  0.00           C  
ATOM    502  CG  PRO    32      84.083  70.495 140.929  1.00  0.00           C  
ATOM    503  CD  PRO    32      83.854  71.628 139.908  1.00  0.00           C  
ATOM    504  HA  PRO    32      81.536  69.587 138.942  1.00  0.00           H  
ATOM    505  HB2 PRO    32      83.244  68.362 140.789  1.00  0.00           H  
ATOM    506  HB3 PRO    32      83.948  69.068 139.318  1.00  0.00           H  
ATOM    507  HG2 PRO    32      83.541  70.638 141.864  1.00  0.00           H  
ATOM    508  HG3 PRO    32      85.153  70.457 141.136  1.00  0.00           H  
ATOM    509  HD2 PRO    32      83.917  72.658 140.261  1.00  0.00           H  
ATOM    510  HD3 PRO    32      84.603  71.636 139.117  1.00  0.00           H  
ATOM    511  N   ALA    33      80.463  69.139 141.508  1.00  0.00           N  
ATOM    512  CA  ALA    33      79.508  69.240 142.627  1.00  0.00           C  
ATOM    513  C   ALA    33      80.185  69.803 143.852  1.00  0.00           C  
ATOM    514  O   ALA    33      81.270  69.369 144.315  1.00  0.00           O  
ATOM    515  CB  ALA    33      78.579  68.065 142.790  1.00  0.00           C  
ATOM    516  H   ALA    33      80.600  68.256 141.036  1.00  0.00           H  
ATOM    517  HA  ALA    33      78.895  70.076 142.288  1.00  0.00           H  
ATOM    518  HB1 ALA    33      77.977  68.332 143.658  1.00  0.00           H  
ATOM    519  HB2 ALA    33      78.045  67.958 141.846  1.00  0.00           H  
ATOM    520  HB3 ALA    33      79.168  67.228 143.164  1.00  0.00           H  
ATOM    521  N   GLY    34      79.338  70.494 144.647  1.00  0.00           N  
ATOM    522  CA  GLY    34      79.739  71.105 145.941  1.00  0.00           C  
ATOM    523  C   GLY    34      80.667  72.362 145.911  1.00  0.00           C  
ATOM    524  O   GLY    34      81.113  72.799 146.955  1.00  0.00           O  
ATOM    525  H   GLY    34      78.386  70.609 144.329  1.00  0.00           H  
ATOM    526  HA2 GLY    34      78.887  71.484 146.506  1.00  0.00           H  
ATOM    527  HA3 GLY    34      80.283  70.414 146.585  1.00  0.00           H  
ATOM    528  N   ALA    35      80.974  72.885 144.725  1.00  0.00           N  
ATOM    529  CA  ALA    35      81.773  74.037 144.423  1.00  0.00           C  
ATOM    530  C   ALA    35      81.046  75.315 144.765  1.00  0.00           C  
ATOM    531  O   ALA    35      79.872  75.445 144.461  1.00  0.00           O  
ATOM    532  CB  ALA    35      82.417  73.821 143.075  1.00  0.00           C  
ATOM    533  H   ALA    35      80.594  72.380 143.937  1.00  0.00           H  
ATOM    534  HA  ALA    35      82.567  73.971 145.167  1.00  0.00           H  
ATOM    535  HB1 ALA    35      81.665  73.686 142.297  1.00  0.00           H  
ATOM    536  HB2 ALA    35      83.034  74.669 142.777  1.00  0.00           H  
ATOM    537  HB3 ALA    35      83.105  72.977 143.040  1.00  0.00           H  
ATOM    538  N   GLN    36      81.804  76.370 145.150  1.00  0.00           N  
ATOM    539  CA  GLN    36      81.371  77.633 145.450  1.00  0.00           C  
ATOM    540  C   GLN    36      82.378  78.583 144.649  1.00  0.00           C  
ATOM    541  O   GLN    36      81.899  79.570 144.126  1.00  0.00           O  
ATOM    542  CB  GLN    36      81.512  77.941 146.962  1.00  0.00           C  
ATOM    543  CG  GLN    36      80.478  77.191 147.851  1.00  0.00           C  
ATOM    544  CD  GLN    36      79.013  77.738 148.094  1.00  0.00           C  
ATOM    545  NE2 GLN    36      77.995  76.980 147.769  1.00  0.00           N  
ATOM    546  OE1 GLN    36      78.828  78.873 148.535  1.00  0.00           O  
ATOM    547  H   GLN    36      82.782  76.190 145.323  1.00  0.00           H  
ATOM    548  HA  GLN    36      80.341  77.809 145.140  1.00  0.00           H  
ATOM    549  HB2 GLN    36      82.530  77.704 147.272  1.00  0.00           H  
ATOM    550  HB3 GLN    36      81.365  79.000 147.177  1.00  0.00           H  
ATOM    551  HG2 GLN    36      80.307  76.159 147.544  1.00  0.00           H  
ATOM    552  HG3 GLN    36      80.822  76.956 148.858  1.00  0.00           H  
ATOM    553 HE21 GLN    36      77.109  77.437 147.932  1.00  0.00           H  
ATOM    554 HE22 GLN    36      78.134  76.023 147.477  1.00  0.00           H  
ATOM    555  N   THR    37      83.710  78.412 144.648  1.00  0.00           N  
ATOM    556  CA  THR    37      84.775  79.285 144.259  1.00  0.00           C  
ATOM    557  C   THR    37      85.747  78.562 143.260  1.00  0.00           C  
ATOM    558  O   THR    37      85.672  77.320 143.130  1.00  0.00           O  
ATOM    559  CB  THR    37      85.419  79.983 145.451  1.00  0.00           C  
ATOM    560  CG2 THR    37      84.429  80.465 146.507  1.00  0.00           C  
ATOM    561  OG1 THR    37      86.256  79.085 146.151  1.00  0.00           O  
ATOM    562  H   THR    37      84.063  77.648 145.207  1.00  0.00           H  
ATOM    563  HA  THR    37      84.364  80.141 143.724  1.00  0.00           H  
ATOM    564  HB  THR    37      85.987  80.850 145.115  1.00  0.00           H  
ATOM    565  HG1 THR    37      86.567  79.505 146.956  1.00  0.00           H  
ATOM    566 HG21 THR    37      83.798  79.763 147.052  1.00  0.00           H  
ATOM    567 HG22 THR    37      84.925  81.128 147.215  1.00  0.00           H  
ATOM    568 HG23 THR    37      83.701  81.109 146.015  1.00  0.00           H  
ATOM    569  N   PHE    38      86.578  79.382 142.594  1.00  0.00           N  
ATOM    570  CA  PHE    38      87.605  78.913 141.645  1.00  0.00           C  
ATOM    571  C   PHE    38      88.869  79.801 141.699  1.00  0.00           C  
ATOM    572  O   PHE    38      88.800  80.927 142.100  1.00  0.00           O  
ATOM    573  CB  PHE    38      87.068  79.005 140.223  1.00  0.00           C  
ATOM    574  CG  PHE    38      86.985  80.343 139.529  1.00  0.00           C  
ATOM    575  CD1 PHE    38      88.125  80.853 138.835  1.00  0.00           C  
ATOM    576  CD2 PHE    38      85.847  81.193 139.680  1.00  0.00           C  
ATOM    577  CE1 PHE    38      88.131  82.098 138.240  1.00  0.00           C  
ATOM    578  CE2 PHE    38      85.963  82.565 139.315  1.00  0.00           C  
ATOM    579  CZ  PHE    38      87.076  82.974 138.584  1.00  0.00           C  
ATOM    580  H   PHE    38      86.572  80.349 142.886  1.00  0.00           H  
ATOM    581  HA  PHE    38      87.835  77.875 141.884  1.00  0.00           H  
ATOM    582  HB2 PHE    38      87.516  78.233 139.598  1.00  0.00           H  
ATOM    583  HB3 PHE    38      86.077  78.559 140.143  1.00  0.00           H  
ATOM    584  HD1 PHE    38      88.947  80.165 138.706  1.00  0.00           H  
ATOM    585  HD2 PHE    38      85.129  80.951 140.450  1.00  0.00           H  
ATOM    586  HE1 PHE    38      88.952  82.481 137.651  1.00  0.00           H  
ATOM    587  HE2 PHE    38      85.179  83.244 139.616  1.00  0.00           H  
ATOM    588  HZ  PHE    38      87.231  84.001 138.288  1.00  0.00           H  
ATOM    589  N   SER    39      90.022  79.310 141.122  1.00  0.00           N  
ATOM    590  CA  SER    39      91.317  79.935 141.114  1.00  0.00           C  
ATOM    591  C   SER    39      92.236  79.553 139.948  1.00  0.00           C  
ATOM    592  O   SER    39      92.532  78.365 139.710  1.00  0.00           O  
ATOM    593  CB  SER    39      92.144  79.781 142.393  1.00  0.00           C  
ATOM    594  OG  SER    39      93.234  80.648 142.372  1.00  0.00           O  
ATOM    595  H   SER    39      90.052  78.331 140.875  1.00  0.00           H  
ATOM    596  HA  SER    39      91.135  81.006 141.021  1.00  0.00           H  
ATOM    597  HB2 SER    39      91.418  80.044 143.163  1.00  0.00           H  
ATOM    598  HB3 SER    39      92.357  78.722 142.535  1.00  0.00           H  
ATOM    599  HG  SER    39      92.889  81.495 142.664  1.00  0.00           H  
ATOM    600  N   LEU    40      92.857  80.572 139.317  1.00  0.00           N  
ATOM    601  CA  LEU    40      93.778  80.473 138.086  1.00  0.00           C  
ATOM    602  C   LEU    40      95.250  80.259 138.272  1.00  0.00           C  
ATOM    603  O   LEU    40      95.780  80.650 139.325  1.00  0.00           O  
ATOM    604  CB  LEU    40      93.601  81.792 137.321  1.00  0.00           C  
ATOM    605  CG  LEU    40      92.405  81.734 136.335  1.00  0.00           C  
ATOM    606  CD1 LEU    40      91.774  83.145 136.122  1.00  0.00           C  
ATOM    607  CD2 LEU    40      92.944  81.160 135.052  1.00  0.00           C  
ATOM    608  H   LEU    40      92.737  81.498 139.703  1.00  0.00           H  
ATOM    609  HA  LEU    40      93.441  79.629 137.484  1.00  0.00           H  
ATOM    610  HB2 LEU    40      93.384  82.667 137.933  1.00  0.00           H  
ATOM    611  HB3 LEU    40      94.443  82.007 136.662  1.00  0.00           H  
ATOM    612  HG  LEU    40      91.611  81.156 136.809  1.00  0.00           H  
ATOM    613 HD11 LEU    40      91.450  83.524 137.092  1.00  0.00           H  
ATOM    614 HD12 LEU    40      92.438  83.889 135.682  1.00  0.00           H  
ATOM    615 HD13 LEU    40      90.921  83.138 135.444  1.00  0.00           H  
ATOM    616 HD21 LEU    40      92.151  80.683 134.477  1.00  0.00           H  
ATOM    617 HD22 LEU    40      93.150  81.996 134.385  1.00  0.00           H  
ATOM    618 HD23 LEU    40      93.833  80.533 135.131  1.00  0.00           H  
ATOM    619  N   LYS    41      95.803  79.734 137.205  1.00  0.00           N  
ATOM    620  CA  LYS    41      97.290  79.536 136.947  1.00  0.00           C  
ATOM    621  C   LYS    41      97.415  79.782 135.431  1.00  0.00           C  
ATOM    622  O   LYS    41      96.451  79.556 134.683  1.00  0.00           O  
ATOM    623  CB  LYS    41      97.800  78.167 137.401  1.00  0.00           C  
ATOM    624  CG  LYS    41      99.278  78.373 137.844  1.00  0.00           C  
ATOM    625  CD  LYS    41      99.848  77.032 138.484  1.00  0.00           C  
ATOM    626  CE  LYS    41     101.111  77.151 139.236  1.00  0.00           C  
ATOM    627  NZ  LYS    41     102.339  77.346 138.322  1.00  0.00           N1+
ATOM    628  H   LYS    41      95.198  79.474 136.439  1.00  0.00           H  
ATOM    629  HA  LYS    41      97.827  80.349 137.437  1.00  0.00           H  
ATOM    630  HB2 LYS    41      97.320  77.735 138.279  1.00  0.00           H  
ATOM    631  HB3 LYS    41      97.791  77.474 136.560  1.00  0.00           H  
ATOM    632  HG2 LYS    41      99.967  78.603 137.031  1.00  0.00           H  
ATOM    633  HG3 LYS    41      99.309  79.112 138.645  1.00  0.00           H  
ATOM    634  HD2 LYS    41      99.132  76.412 139.023  1.00  0.00           H  
ATOM    635  HD3 LYS    41     100.036  76.258 137.740  1.00  0.00           H  
ATOM    636  HE2 LYS    41     101.030  77.984 139.934  1.00  0.00           H  
ATOM    637  HE3 LYS    41     101.313  76.236 139.793  1.00  0.00           H  
ATOM    638  HZ1 LYS    41     103.167  77.269 138.896  1.00  0.00           H  
ATOM    639  HZ2 LYS    41     102.452  76.548 137.713  1.00  0.00           H  
ATOM    640  HZ3 LYS    41     102.266  78.234 137.845  1.00  0.00           H  
ATOM    641  N   HIP    42      98.630  80.142 135.045  1.00  0.00           N  
ATOM    642  CA  HIP    42      99.156  80.189 133.623  1.00  0.00           C  
ATOM    643  C   HIP    42     100.735  80.154 133.604  1.00  0.00           C  
ATOM    644  O   HIP    42     101.307  80.768 134.474  1.00  0.00           O  
ATOM    645  CB  HIP    42      98.609  81.467 132.941  1.00  0.00           C  
ATOM    646  CG  HIP    42      99.018  82.770 133.499  1.00  0.00           C  
ATOM    647  CD2 HIP    42      98.521  83.381 134.626  1.00  0.00           C  
ATOM    648  ND1 HIP    42     100.052  83.529 133.102  1.00  0.00           N1+
ATOM    649  CE1 HIP    42     100.171  84.597 133.877  1.00  0.00           C  
ATOM    650  NE2 HIP    42      99.187  84.519 134.813  1.00  0.00           N  
ATOM    651  H   HIP    42      99.273  80.389 135.784  1.00  0.00           H  
ATOM    652  HA  HIP    42      98.918  79.231 133.160  1.00  0.00           H  
ATOM    653  HB2 HIP    42      98.995  81.454 131.921  1.00  0.00           H  
ATOM    654  HB3 HIP    42      97.521  81.420 132.922  1.00  0.00           H  
ATOM    655  HD1 HIP    42     100.588  83.258 132.290  1.00  0.00           H  
ATOM    656  HD2 HIP    42      97.647  83.060 135.173  1.00  0.00           H  
ATOM    657  HE1 HIP    42     100.879  85.412 133.824  1.00  0.00           H  
ATOM    658  HE2 HIP    42      99.003  85.240 135.496  1.00  0.00           H  
ATOM    659  N   SER    43     101.384  79.533 132.625  1.00  0.00           N  
ATOM    660  CA  SER    43     102.817  79.917 132.375  1.00  0.00           C  
ATOM    661  C   SER    43     103.071  81.411 131.963  1.00  0.00           C  
ATOM    662  O   SER    43     102.157  82.015 131.413  1.00  0.00           O  
ATOM    663  CB  SER    43     103.482  78.834 131.539  1.00  0.00           C  
ATOM    664  OG  SER    43     103.227  79.213 130.192  1.00  0.00           O  
ATOM    665  H   SER    43     100.820  79.086 131.915  1.00  0.00           H  
ATOM    666  HA  SER    43     103.366  79.833 133.313  1.00  0.00           H  
ATOM    667  HB2 SER    43     104.558  78.712 131.668  1.00  0.00           H  
ATOM    668  HB3 SER    43     103.001  77.905 131.846  1.00  0.00           H  
ATOM    669  HG  SER    43     104.003  78.944 129.694  1.00  0.00           H  
ATOM    670  N   GLU    44     104.279  81.922 132.169  1.00  0.00           N  
ATOM    671  CA  GLU    44     104.624  83.339 131.884  1.00  0.00           C  
ATOM    672  C   GLU    44     104.399  83.779 130.402  1.00  0.00           C  
ATOM    673  O   GLU    44     104.248  84.967 130.106  1.00  0.00           O  
ATOM    674  CB  GLU    44     106.049  83.626 132.241  1.00  0.00           C  
ATOM    675  CG  GLU    44     106.314  83.615 133.795  1.00  0.00           C  
ATOM    676  CD  GLU    44     106.447  82.239 134.420  1.00  0.00           C  
ATOM    677  OE1 GLU    44     107.610  81.697 134.469  1.00  0.00           O  
ATOM    678  OE2 GLU    44     105.412  81.697 134.781  1.00  0.00           O1-
ATOM    679  H   GLU    44     105.031  81.346 132.522  1.00  0.00           H  
ATOM    680  HA  GLU    44     103.930  83.869 132.537  1.00  0.00           H  
ATOM    681  HB2 GLU    44     106.671  82.870 131.762  1.00  0.00           H  
ATOM    682  HB3 GLU    44     106.344  84.628 131.929  1.00  0.00           H  
ATOM    683  HG2 GLU    44     107.233  84.157 134.016  1.00  0.00           H  
ATOM    684  HG3 GLU    44     105.569  84.191 134.346  1.00  0.00           H  
ATOM    685  N   HIP    45     104.309  82.828 129.491  1.00  0.00           N  
ATOM    686  CA  HIP    45     104.186  83.069 128.027  1.00  0.00           C  
ATOM    687  C   HIP    45     102.719  83.018 127.691  1.00  0.00           C  
ATOM    688  O   HIP    45     102.346  83.095 126.543  1.00  0.00           O  
ATOM    689  CB  HIP    45     105.083  81.960 127.362  1.00  0.00           C  
ATOM    690  CG  HIP    45     106.443  81.720 127.926  1.00  0.00           C  
ATOM    691  CD2 HIP    45     107.388  82.690 128.308  1.00  0.00           C  
ATOM    692  ND1 HIP    45     106.839  80.538 128.500  1.00  0.00           N1+
ATOM    693  CE1 HIP    45     108.072  80.776 129.078  1.00  0.00           C  
ATOM    694  NE2 HIP    45     108.391  82.079 128.992  1.00  0.00           N  
ATOM    695  H   HIP    45     104.312  81.843 129.711  1.00  0.00           H  
ATOM    696  HA  HIP    45     104.542  84.063 127.757  1.00  0.00           H  
ATOM    697  HB2 HIP    45     104.575  81.005 127.234  1.00  0.00           H  
ATOM    698  HB3 HIP    45     105.215  82.236 126.316  1.00  0.00           H  
ATOM    699  HD1 HIP    45     106.325  79.677 128.625  1.00  0.00           H  
ATOM    700  HD2 HIP    45     107.207  83.754 128.267  1.00  0.00           H  
ATOM    701  HE1 HIP    45     108.806  80.066 129.429  1.00  0.00           H  
ATOM    702  HE2 HIP    45     109.261  82.472 129.320  1.00  0.00           H  
ATOM    703  N   VAL    46     101.801  82.885 128.701  1.00  0.00           N  
ATOM    704  CA  VAL    46     100.369  82.855 128.367  1.00  0.00           C  
ATOM    705  C   VAL    46      99.741  84.015 129.142  1.00  0.00           C  
ATOM    706  O   VAL    46      99.967  84.205 130.354  1.00  0.00           O  
ATOM    707  CB  VAL    46      99.663  81.511 128.764  1.00  0.00           C  
ATOM    708  CG1 VAL    46      98.227  81.489 128.320  1.00  0.00           C  
ATOM    709  CG2 VAL    46     100.389  80.212 128.259  1.00  0.00           C  
ATOM    710  H   VAL    46     102.076  82.684 129.652  1.00  0.00           H  
ATOM    711  HA  VAL    46     100.136  82.960 127.308  1.00  0.00           H  
ATOM    712  HB  VAL    46      99.585  81.423 129.848  1.00  0.00           H  
ATOM    713 HG11 VAL    46      98.085  81.769 127.276  1.00  0.00           H  
ATOM    714 HG12 VAL    46      97.936  80.440 128.388  1.00  0.00           H  
ATOM    715 HG13 VAL    46      97.513  82.078 128.897  1.00  0.00           H  
ATOM    716 HG21 VAL    46      99.815  79.328 128.537  1.00  0.00           H  
ATOM    717 HG22 VAL    46     100.654  80.276 127.204  1.00  0.00           H  
ATOM    718 HG23 VAL    46     101.381  80.194 128.711  1.00  0.00           H  
ATOM    719  N   TRP    47      98.851  84.751 128.510  1.00  0.00           N  
ATOM    720  CA  TRP    47      98.075  85.877 129.028  1.00  0.00           C  
ATOM    721  C   TRP    47      96.574  85.499 129.137  1.00  0.00           C  
ATOM    722  O   TRP    47      95.977  84.873 128.229  1.00  0.00           O  
ATOM    723  CB  TRP    47      98.257  87.091 128.090  1.00  0.00           C  
ATOM    724  CG  TRP    47      99.583  87.758 128.195  1.00  0.00           C  
ATOM    725  CD1 TRP    47      99.881  88.879 128.906  1.00  0.00           C  
ATOM    726  CD2 TRP    47     100.843  87.465 127.569  1.00  0.00           C  
ATOM    727  CE2 TRP    47     101.861  88.377 127.909  1.00  0.00           C  
ATOM    728  CE3 TRP    47     101.177  86.490 126.651  1.00  0.00           C  
ATOM    729  NE1 TRP    47     101.222  89.284 128.666  1.00  0.00           N  
ATOM    730  CZ2 TRP    47     103.163  88.334 127.285  1.00  0.00           C  
ATOM    731  CZ3 TRP    47     102.514  86.378 126.116  1.00  0.00           C  
ATOM    732  CH2 TRP    47     103.497  87.341 126.442  1.00  0.00           C  
ATOM    733  H   TRP    47      98.532  84.387 127.623  1.00  0.00           H  
ATOM    734  HA  TRP    47      98.505  86.097 130.005  1.00  0.00           H  
ATOM    735  HB2 TRP    47      98.244  86.739 127.059  1.00  0.00           H  
ATOM    736  HB3 TRP    47      97.428  87.796 128.150  1.00  0.00           H  
ATOM    737  HD1 TRP    47      99.175  89.347 129.576  1.00  0.00           H  
ATOM    738  HE1 TRP    47     101.567  90.133 129.089  1.00  0.00           H  
ATOM    739  HE3 TRP    47     100.393  85.823 126.324  1.00  0.00           H  
ATOM    740  HZ2 TRP    47     103.844  89.164 127.400  1.00  0.00           H  
ATOM    741  HZ3 TRP    47     102.784  85.538 125.493  1.00  0.00           H  
ATOM    742  HH2 TRP    47     104.416  87.308 125.877  1.00  0.00           H  
ATOM    743  N   VAL    48      95.898  86.011 130.203  1.00  0.00           N  
ATOM    744  CA  VAL    48      94.506  85.576 130.581  1.00  0.00           C  
ATOM    745  C   VAL    48      93.579  86.640 131.198  1.00  0.00           C  
ATOM    746  O   VAL    48      94.006  87.381 132.029  1.00  0.00           O  
ATOM    747  CB  VAL    48      94.498  84.418 131.642  1.00  0.00           C  
ATOM    748  CG1 VAL    48      95.256  83.251 130.962  1.00  0.00           C  
ATOM    749  CG2 VAL    48      95.275  84.689 132.975  1.00  0.00           C  
ATOM    750  H   VAL    48      96.259  86.542 130.983  1.00  0.00           H  
ATOM    751  HA  VAL    48      93.970  85.130 129.744  1.00  0.00           H  
ATOM    752  HB  VAL    48      93.469  84.135 131.861  1.00  0.00           H  
ATOM    753 HG11 VAL    48      94.537  82.891 130.227  1.00  0.00           H  
ATOM    754 HG12 VAL    48      96.244  83.501 130.575  1.00  0.00           H  
ATOM    755 HG13 VAL    48      95.359  82.442 131.685  1.00  0.00           H  
ATOM    756 HG21 VAL    48      96.316  84.915 132.747  1.00  0.00           H  
ATOM    757 HG22 VAL    48      94.845  85.578 133.438  1.00  0.00           H  
ATOM    758 HG23 VAL    48      95.276  83.853 133.674  1.00  0.00           H  
ATOM    759  N   GLU    49      92.312  86.605 130.749  1.00  0.00           N  
ATOM    760  CA  GLU    49      91.286  87.525 131.300  1.00  0.00           C  
ATOM    761  C   GLU    49      89.943  86.879 131.503  1.00  0.00           C  
ATOM    762  O   GLU    49      89.364  86.190 130.692  1.00  0.00           O  
ATOM    763  CB  GLU    49      91.172  88.791 130.395  1.00  0.00           C  
ATOM    764  CG  GLU    49      92.501  89.569 130.219  1.00  0.00           C  
ATOM    765  CD  GLU    49      93.397  89.016 129.095  1.00  0.00           C  
ATOM    766  OE1 GLU    49      93.019  88.669 128.011  1.00  0.00           O  
ATOM    767  OE2 GLU    49      94.617  89.014 129.321  1.00  0.00           O1-
ATOM    768  H   GLU    49      92.058  85.874 130.100  1.00  0.00           H  
ATOM    769  HA  GLU    49      91.606  87.955 132.249  1.00  0.00           H  
ATOM    770  HB2 GLU    49      90.850  88.548 129.382  1.00  0.00           H  
ATOM    771  HB3 GLU    49      90.512  89.515 130.872  1.00  0.00           H  
ATOM    772  HG2 GLU    49      92.146  90.528 129.843  1.00  0.00           H  
ATOM    773  HG3 GLU    49      93.010  89.768 131.161  1.00  0.00           H  
ATOM    774  N   VAL    50      89.473  87.034 132.789  1.00  0.00           N  
ATOM    775  CA  VAL    50      88.122  86.631 133.052  1.00  0.00           C  
ATOM    776  C   VAL    50      87.163  87.794 132.519  1.00  0.00           C  
ATOM    777  O   VAL    50      87.441  88.950 132.676  1.00  0.00           O  
ATOM    778  CB  VAL    50      88.032  86.258 134.483  1.00  0.00           C  
ATOM    779  CG1 VAL    50      86.582  86.093 134.949  1.00  0.00           C  
ATOM    780  CG2 VAL    50      88.808  85.042 134.910  1.00  0.00           C  
ATOM    781  H   VAL    50      90.192  87.348 133.425  1.00  0.00           H  
ATOM    782  HA  VAL    50      87.883  85.788 132.403  1.00  0.00           H  
ATOM    783  HB  VAL    50      88.349  87.149 135.024  1.00  0.00           H  
ATOM    784 HG11 VAL    50      86.105  85.151 134.678  1.00  0.00           H  
ATOM    785 HG12 VAL    50      86.621  86.133 136.037  1.00  0.00           H  
ATOM    786 HG13 VAL    50      85.906  86.897 134.655  1.00  0.00           H  
ATOM    787 HG21 VAL    50      88.355  84.248 134.316  1.00  0.00           H  
ATOM    788 HG22 VAL    50      89.875  85.213 134.769  1.00  0.00           H  
ATOM    789 HG23 VAL    50      88.809  84.859 135.985  1.00  0.00           H  
ATOM    790  N   VAL    51      86.045  87.362 132.066  1.00  0.00           N  
ATOM    791  CA  VAL    51      85.068  88.124 131.259  1.00  0.00           C  
ATOM    792  C   VAL    51      83.645  87.714 131.582  1.00  0.00           C  
ATOM    793  O   VAL    51      83.288  86.545 131.643  1.00  0.00           O  
ATOM    794  CB  VAL    51      85.386  87.838 129.784  1.00  0.00           C  
ATOM    795  CG1 VAL    51      84.509  88.496 128.736  1.00  0.00           C  
ATOM    796  CG2 VAL    51      86.859  88.185 129.318  1.00  0.00           C  
ATOM    797  H   VAL    51      86.017  86.363 131.920  1.00  0.00           H  
ATOM    798  HA  VAL    51      85.186  89.205 131.334  1.00  0.00           H  
ATOM    799  HB  VAL    51      85.386  86.753 129.680  1.00  0.00           H  
ATOM    800 HG11 VAL    51      83.443  88.333 128.894  1.00  0.00           H  
ATOM    801 HG12 VAL    51      84.670  89.573 128.763  1.00  0.00           H  
ATOM    802 HG13 VAL    51      84.784  87.980 127.816  1.00  0.00           H  
ATOM    803 HG21 VAL    51      87.072  89.211 129.618  1.00  0.00           H  
ATOM    804 HG22 VAL    51      87.558  87.523 129.830  1.00  0.00           H  
ATOM    805 HG23 VAL    51      86.980  87.982 128.254  1.00  0.00           H  
ATOM    806  N   ARG    52      82.782  88.725 131.766  1.00  0.00           N  
ATOM    807  CA  ARG    52      81.337  88.457 131.896  1.00  0.00           C  
ATOM    808  C   ARG    52      80.544  89.354 130.920  1.00  0.00           C  
ATOM    809  O   ARG    52      81.011  90.422 130.647  1.00  0.00           O  
ATOM    810  CB  ARG    52      80.897  88.504 133.373  1.00  0.00           C  
ATOM    811  CG  ARG    52      81.698  87.562 134.304  1.00  0.00           C  
ATOM    812  CD  ARG    52      81.030  87.365 135.730  1.00  0.00           C  
ATOM    813  NE  ARG    52      81.696  86.287 136.458  1.00  0.00           N  
ATOM    814  CZ  ARG    52      82.258  86.365 137.699  1.00  0.00           C  
ATOM    815  NH1 ARG    52      82.530  87.522 138.200  1.00  0.00           N1+
ATOM    816  NH2 ARG    52      82.499  85.312 138.384  1.00  0.00           N  
ATOM    817  H   ARG    52      83.018  89.707 131.741  1.00  0.00           H  
ATOM    818  HA  ARG    52      81.111  87.499 131.427  1.00  0.00           H  
ATOM    819  HB2 ARG    52      81.130  89.495 133.761  1.00  0.00           H  
ATOM    820  HB3 ARG    52      79.845  88.257 133.515  1.00  0.00           H  
ATOM    821  HG2 ARG    52      81.678  86.557 133.882  1.00  0.00           H  
ATOM    822  HG3 ARG    52      82.749  87.814 134.442  1.00  0.00           H  
ATOM    823  HD2 ARG    52      80.936  88.239 136.374  1.00  0.00           H  
ATOM    824  HD3 ARG    52      80.037  86.921 135.658  1.00  0.00           H  
ATOM    825  HE  ARG    52      81.312  85.372 136.268  1.00  0.00           H  
ATOM    826 HH11 ARG    52      82.559  88.333 137.599  1.00  0.00           H  
ATOM    827 HH12 ARG    52      83.073  87.628 139.045  1.00  0.00           H  
ATOM    828 HH21 ARG    52      82.428  84.408 137.939  1.00  0.00           H  
ATOM    829 HH22 ARG    52      82.870  85.345 139.323  1.00  0.00           H  
ATOM    830  N   ASP    53      79.457  88.875 130.321  1.00  0.00           N  
ATOM    831  CA  ASP    53      78.610  89.474 129.262  1.00  0.00           C  
ATOM    832  C   ASP    53      79.386  90.144 128.002  1.00  0.00           C  
ATOM    833  O   ASP    53      79.062  91.223 127.466  1.00  0.00           O  
ATOM    834  CB  ASP    53      77.653  90.394 129.815  1.00  0.00           C  
ATOM    835  CG  ASP    53      76.787  89.721 130.965  1.00  0.00           C  
ATOM    836  OD1 ASP    53      76.539  88.471 130.909  1.00  0.00           O  
ATOM    837  OD2 ASP    53      76.362  90.441 131.836  1.00  0.00           O1-
ATOM    838  H   ASP    53      79.128  87.963 130.605  1.00  0.00           H  
ATOM    839  HA  ASP    53      78.115  88.595 128.849  1.00  0.00           H  
ATOM    840  HB2 ASP    53      78.319  91.154 130.224  1.00  0.00           H  
ATOM    841  HB3 ASP    53      76.990  90.728 129.017  1.00  0.00           H  
ATOM    842  N   GLY    54      80.559  89.486 127.692  1.00  0.00           N  
ATOM    843  CA  GLY    54      81.562  89.906 126.712  1.00  0.00           C  
ATOM    844  C   GLY    54      82.529  90.985 127.167  1.00  0.00           C  
ATOM    845  O   GLY    54      83.394  91.308 126.315  1.00  0.00           O  
ATOM    846  H   GLY    54      80.786  88.663 128.233  1.00  0.00           H  
ATOM    847  HA2 GLY    54      82.137  89.021 126.439  1.00  0.00           H  
ATOM    848  HA3 GLY    54      81.029  90.238 125.821  1.00  0.00           H  
ATOM    849  N   GLU    55      82.353  91.620 128.366  1.00  0.00           N  
ATOM    850  CA  GLU    55      83.194  92.699 128.832  1.00  0.00           C  
ATOM    851  C   GLU    55      84.176  92.191 130.035  1.00  0.00           C  
ATOM    852  O   GLU    55      83.699  91.569 130.994  1.00  0.00           O  
ATOM    853  CB  GLU    55      82.294  93.799 129.455  1.00  0.00           C  
ATOM    854  CG  GLU    55      81.337  94.545 128.489  1.00  0.00           C  
ATOM    855  CD  GLU    55      81.948  94.988 127.223  1.00  0.00           C  
ATOM    856  OE1 GLU    55      83.125  95.432 127.257  1.00  0.00           O  
ATOM    857  OE2 GLU    55      81.219  95.144 126.156  1.00  0.00           O1-
ATOM    858  H   GLU    55      81.800  91.110 129.040  1.00  0.00           H  
ATOM    859  HA  GLU    55      83.862  93.107 128.074  1.00  0.00           H  
ATOM    860  HB2 GLU    55      81.725  93.461 130.320  1.00  0.00           H  
ATOM    861  HB3 GLU    55      83.020  94.541 129.788  1.00  0.00           H  
ATOM    862  HG2 GLU    55      80.578  93.834 128.162  1.00  0.00           H  
ATOM    863  HG3 GLU    55      80.902  95.384 129.033  1.00  0.00           H  
ATOM    864  N   ALA    56      85.496  92.456 129.891  1.00  0.00           N  
ATOM    865  CA  ALA    56      86.472  91.894 130.869  1.00  0.00           C  
ATOM    866  C   ALA    56      86.255  92.465 132.319  1.00  0.00           C  
ATOM    867  O   ALA    56      85.759  93.587 132.513  1.00  0.00           O  
ATOM    868  CB  ALA    56      87.873  92.070 130.394  1.00  0.00           C  
ATOM    869  H   ALA    56      85.904  92.852 129.056  1.00  0.00           H  
ATOM    870  HA  ALA    56      86.293  90.830 131.021  1.00  0.00           H  
ATOM    871  HB1 ALA    56      87.866  91.867 129.323  1.00  0.00           H  
ATOM    872  HB2 ALA    56      88.178  93.099 130.583  1.00  0.00           H  
ATOM    873  HB3 ALA    56      88.571  91.373 130.857  1.00  0.00           H  
ATOM    874  N   GLU    57      86.570  91.639 133.311  1.00  0.00           N  
ATOM    875  CA  GLU    57      86.273  91.985 134.676  1.00  0.00           C  
ATOM    876  C   GLU    57      87.468  92.791 135.365  1.00  0.00           C  
ATOM    877  O   GLU    57      88.632  92.453 135.076  1.00  0.00           O  
ATOM    878  CB  GLU    57      86.096  90.702 135.565  1.00  0.00           C  
ATOM    879  CG  GLU    57      84.829  89.870 135.384  1.00  0.00           C  
ATOM    880  CD  GLU    57      83.546  90.586 135.986  1.00  0.00           C  
ATOM    881  OE1 GLU    57      83.084  91.616 135.441  1.00  0.00           O  
ATOM    882  OE2 GLU    57      82.946  90.026 136.963  1.00  0.00           O1-
ATOM    883  H   GLU    57      87.124  90.804 133.187  1.00  0.00           H  
ATOM    884  HA  GLU    57      85.354  92.549 134.836  1.00  0.00           H  
ATOM    885  HB2 GLU    57      86.924  90.011 135.406  1.00  0.00           H  
ATOM    886  HB3 GLU    57      86.089  90.910 136.635  1.00  0.00           H  
ATOM    887  HG2 GLU    57      84.620  89.658 134.335  1.00  0.00           H  
ATOM    888  HG3 GLU    57      84.871  88.960 135.982  1.00  0.00           H  
ATOM    889  N   GLU    58      87.171  93.793 136.192  1.00  0.00           N  
ATOM    890  CA  GLU    58      88.176  94.797 136.588  1.00  0.00           C  
ATOM    891  C   GLU    58      89.285  94.201 137.467  1.00  0.00           C  
ATOM    892  O   GLU    58      90.447  94.584 137.279  1.00  0.00           O  
ATOM    893  CB  GLU    58      87.477  95.804 137.496  1.00  0.00           C  
ATOM    894  CG  GLU    58      88.127  97.095 137.992  1.00  0.00           C  
ATOM    895  CD  GLU    58      89.283  97.638 137.119  1.00  0.00           C  
ATOM    896  OE1 GLU    58      90.260  98.307 137.589  1.00  0.00           O  
ATOM    897  OE2 GLU    58      89.023  97.628 135.892  1.00  0.00           O1-
ATOM    898  H   GLU    58      86.186  93.970 136.328  1.00  0.00           H  
ATOM    899  HA  GLU    58      88.583  95.226 135.672  1.00  0.00           H  
ATOM    900  HB2 GLU    58      86.704  96.207 136.843  1.00  0.00           H  
ATOM    901  HB3 GLU    58      86.977  95.255 138.294  1.00  0.00           H  
ATOM    902  HG2 GLU    58      87.360  97.869 138.029  1.00  0.00           H  
ATOM    903  HG3 GLU    58      88.427  96.917 139.025  1.00  0.00           H  
ATOM    904  N   VAL    59      89.044  93.198 138.311  1.00  0.00           N  
ATOM    905  CA  VAL    59      90.014  92.551 139.245  1.00  0.00           C  
ATOM    906  C   VAL    59      90.135  90.988 139.202  1.00  0.00           C  
ATOM    907  O   VAL    59      91.179  90.421 139.508  1.00  0.00           O  
ATOM    908  CB  VAL    59      89.927  93.157 140.671  1.00  0.00           C  
ATOM    909  CG1 VAL    59      88.606  92.795 141.380  1.00  0.00           C  
ATOM    910  CG2 VAL    59      91.102  92.882 141.615  1.00  0.00           C  
ATOM    911  H   VAL    59      88.081  92.893 138.332  1.00  0.00           H  
ATOM    912  HA  VAL    59      90.960  92.985 138.922  1.00  0.00           H  
ATOM    913  HB  VAL    59      89.993  94.238 140.545  1.00  0.00           H  
ATOM    914 HG11 VAL    59      88.518  91.709 141.417  1.00  0.00           H  
ATOM    915 HG12 VAL    59      88.692  93.042 142.438  1.00  0.00           H  
ATOM    916 HG13 VAL    59      87.778  93.212 140.807  1.00  0.00           H  
ATOM    917 HG21 VAL    59      90.907  93.413 142.547  1.00  0.00           H  
ATOM    918 HG22 VAL    59      90.988  91.805 141.734  1.00  0.00           H  
ATOM    919 HG23 VAL    59      92.065  93.117 141.163  1.00  0.00           H  
ATOM    920  N   ALA    60      88.979  90.346 138.916  1.00  0.00           N  
ATOM    921  CA  ALA    60      88.782  88.892 139.033  1.00  0.00           C  
ATOM    922  C   ALA    60      89.787  87.966 138.241  1.00  0.00           C  
ATOM    923  O   ALA    60      89.778  86.759 138.296  1.00  0.00           O  
ATOM    924  CB  ALA    60      87.402  88.575 138.711  1.00  0.00           C  
ATOM    925  H   ALA    60      88.151  90.876 138.681  1.00  0.00           H  
ATOM    926  HA  ALA    60      88.951  88.646 140.081  1.00  0.00           H  
ATOM    927  HB1 ALA    60      86.779  89.460 138.844  1.00  0.00           H  
ATOM    928  HB2 ALA    60      87.471  88.176 137.699  1.00  0.00           H  
ATOM    929  HB3 ALA    60      87.054  87.786 139.377  1.00  0.00           H  
ATOM    930  N   THR    61      90.577  88.593 137.455  1.00  0.00           N  
ATOM    931  CA  THR    61      91.523  88.088 136.448  1.00  0.00           C  
ATOM    932  C   THR    61      92.841  87.505 136.914  1.00  0.00           C  
ATOM    933  O   THR    61      93.542  86.938 136.049  1.00  0.00           O  
ATOM    934  CB  THR    61      91.853  89.217 135.443  1.00  0.00           C  
ATOM    935  CG2 THR    61      90.644  89.987 134.902  1.00  0.00           C  
ATOM    936  OG1 THR    61      92.588  90.220 136.156  1.00  0.00           O  
ATOM    937  H   THR    61      90.658  89.599 137.506  1.00  0.00           H  
ATOM    938  HA  THR    61      91.038  87.281 135.900  1.00  0.00           H  
ATOM    939  HB  THR    61      92.415  88.829 134.593  1.00  0.00           H  
ATOM    940  HG1 THR    61      93.511  90.098 135.922  1.00  0.00           H  
ATOM    941 HG21 THR    61      90.244  90.689 135.633  1.00  0.00           H  
ATOM    942 HG22 THR    61      90.977  90.472 133.984  1.00  0.00           H  
ATOM    943 HG23 THR    61      89.867  89.241 134.737  1.00  0.00           H  
ATOM    944  N   ASN    62      93.168  87.708 138.176  1.00  0.00           N  
ATOM    945  CA  ASN    62      94.367  87.221 138.813  1.00  0.00           C  
ATOM    946  C   ASN    62      94.162  85.787 139.299  1.00  0.00           C  
ATOM    947  O   ASN    62      93.091  85.385 139.677  1.00  0.00           O  
ATOM    948  CB  ASN    62      94.845  88.231 139.918  1.00  0.00           C  
ATOM    949  CG  ASN    62      96.316  88.198 140.091  1.00  0.00           C  
ATOM    950  ND2 ASN    62      96.760  88.674 141.224  1.00  0.00           N  
ATOM    951  OD1 ASN    62      97.150  87.838 139.280  1.00  0.00           O  
ATOM    952  H   ASN    62      92.578  88.347 138.688  1.00  0.00           H  
ATOM    953  HA  ASN    62      95.146  87.216 138.050  1.00  0.00           H  
ATOM    954  HB2 ASN    62      94.518  89.232 139.638  1.00  0.00           H  
ATOM    955  HB3 ASN    62      94.384  87.937 140.861  1.00  0.00           H  
ATOM    956 HD21 ASN    62      97.741  88.591 141.450  1.00  0.00           H  
ATOM    957 HD22 ASN    62      96.074  88.656 141.964  1.00  0.00           H  
ATOM    958  N   GLY    63      95.307  85.001 139.342  1.00  0.00           N  
ATOM    959  CA  GLY    63      95.395  83.652 139.933  1.00  0.00           C  
ATOM    960  C   GLY    63      95.678  83.598 141.446  1.00  0.00           C  
ATOM    961  O   GLY    63      95.676  84.674 142.083  1.00  0.00           O  
ATOM    962  H   GLY    63      96.220  85.351 139.090  1.00  0.00           H  
ATOM    963  HA2 GLY    63      94.522  83.069 139.641  1.00  0.00           H  
ATOM    964  HA3 GLY    63      96.245  83.152 139.468  1.00  0.00           H  
ATOM    965  N   LYS    64      95.829  82.347 141.951  1.00  0.00           N  
ATOM    966  CA  LYS    64      96.117  81.914 143.330  1.00  0.00           C  
ATOM    967  C   LYS    64      95.113  82.294 144.445  1.00  0.00           C  
ATOM    968  O   LYS    64      94.963  81.560 145.410  1.00  0.00           O  
ATOM    969  CB  LYS    64      97.518  82.425 143.744  1.00  0.00           C  
ATOM    970  CG  LYS    64      98.124  81.831 145.001  1.00  0.00           C  
ATOM    971  CD  LYS    64      99.603  82.281 145.266  1.00  0.00           C  
ATOM    972  CE  LYS    64      99.585  83.796 145.288  1.00  0.00           C  
ATOM    973  NZ  LYS    64     100.975  84.211 145.324  1.00  0.00           N1+
ATOM    974  H   LYS    64      95.740  81.614 141.263  1.00  0.00           H  
ATOM    975  HA  LYS    64      96.286  80.839 143.397  1.00  0.00           H  
ATOM    976  HB2 LYS    64      98.120  82.088 142.900  1.00  0.00           H  
ATOM    977  HB3 LYS    64      97.517  83.515 143.735  1.00  0.00           H  
ATOM    978  HG2 LYS    64      97.448  82.071 145.822  1.00  0.00           H  
ATOM    979  HG3 LYS    64      98.186  80.744 144.963  1.00  0.00           H  
ATOM    980  HD2 LYS    64      99.897  81.848 146.223  1.00  0.00           H  
ATOM    981  HD3 LYS    64     100.160  81.898 144.411  1.00  0.00           H  
ATOM    982  HE2 LYS    64      99.115  84.232 144.406  1.00  0.00           H  
ATOM    983  HE3 LYS    64      99.105  84.044 146.234  1.00  0.00           H  
ATOM    984  HZ1 LYS    64     101.460  83.776 144.552  1.00  0.00           H  
ATOM    985  HZ2 LYS    64     101.077  85.209 145.205  1.00  0.00           H  
ATOM    986  HZ3 LYS    64     101.504  83.778 146.068  1.00  0.00           H  
ATOM    987  N   GLN    65      94.412  83.399 144.249  1.00  0.00           N  
ATOM    988  CA  GLN    65      93.203  83.977 144.886  1.00  0.00           C  
ATOM    989  C   GLN    65      91.974  83.132 144.450  1.00  0.00           C  
ATOM    990  O   GLN    65      91.842  82.884 143.227  1.00  0.00           O  
ATOM    991  CB  GLN    65      93.079  85.460 144.595  1.00  0.00           C  
ATOM    992  CG  GLN    65      91.953  86.211 145.356  1.00  0.00           C  
ATOM    993  CD  GLN    65      92.332  87.490 145.972  1.00  0.00           C  
ATOM    994  NE2 GLN    65      91.626  87.857 147.000  1.00  0.00           N  
ATOM    995  OE1 GLN    65      93.310  88.180 145.619  1.00  0.00           O  
ATOM    996  H   GLN    65      94.818  83.955 143.510  1.00  0.00           H  
ATOM    997  HA  GLN    65      93.311  83.711 145.937  1.00  0.00           H  
ATOM    998  HB2 GLN    65      94.077  85.858 144.777  1.00  0.00           H  
ATOM    999  HB3 GLN    65      92.998  85.574 143.514  1.00  0.00           H  
ATOM   1000  HG2 GLN    65      91.000  86.152 144.829  1.00  0.00           H  
ATOM   1001  HG3 GLN    65      91.695  85.533 146.169  1.00  0.00           H  
ATOM   1002 HE21 GLN    65      91.738  88.697 147.549  1.00  0.00           H  
ATOM   1003 HE22 GLN    65      90.805  87.282 147.123  1.00  0.00           H  
ATOM   1004  N   ARG    66      91.034  82.845 145.346  1.00  0.00           N  
ATOM   1005  CA  ARG    66      89.828  82.216 145.049  1.00  0.00           C  
ATOM   1006  C   ARG    66      88.686  83.296 144.767  1.00  0.00           C  
ATOM   1007  O   ARG    66      88.633  84.250 145.497  1.00  0.00           O  
ATOM   1008  CB  ARG    66      89.470  81.209 146.128  1.00  0.00           C  
ATOM   1009  CG  ARG    66      90.512  80.150 146.410  1.00  0.00           C  
ATOM   1010  CD  ARG    66      89.856  79.026 147.286  1.00  0.00           C  
ATOM   1011  NE  ARG    66      89.526  79.372 148.653  1.00  0.00           N  
ATOM   1012  CZ  ARG    66      90.367  79.668 149.627  1.00  0.00           C  
ATOM   1013  NH1 ARG    66      91.639  79.663 149.452  1.00  0.00           N1+
ATOM   1014  NH2 ARG    66      89.916  79.788 150.807  1.00  0.00           N  
ATOM   1015  H   ARG    66      91.226  83.078 146.310  1.00  0.00           H  
ATOM   1016  HA  ARG    66      89.923  81.604 144.152  1.00  0.00           H  
ATOM   1017  HB2 ARG    66      89.329  81.756 147.061  1.00  0.00           H  
ATOM   1018  HB3 ARG    66      88.560  80.681 145.846  1.00  0.00           H  
ATOM   1019  HG2 ARG    66      90.731  79.715 145.435  1.00  0.00           H  
ATOM   1020  HG3 ARG    66      91.376  80.660 146.836  1.00  0.00           H  
ATOM   1021  HD2 ARG    66      88.974  78.723 146.722  1.00  0.00           H  
ATOM   1022  HD3 ARG    66      90.547  78.191 147.398  1.00  0.00           H  
ATOM   1023  HE  ARG    66      88.603  79.098 148.958  1.00  0.00           H  
ATOM   1024 HH11 ARG    66      91.983  79.491 148.518  1.00  0.00           H  
ATOM   1025 HH12 ARG    66      92.287  79.776 150.219  1.00  0.00           H  
ATOM   1026 HH21 ARG    66      88.914  79.755 150.929  1.00  0.00           H  
ATOM   1027 HH22 ARG    66      90.546  79.756 151.595  1.00  0.00           H  
ATOM   1028  N   TRP    67      87.760  83.055 143.868  1.00  0.00           N  
ATOM   1029  CA  TRP    67      86.835  84.118 143.435  1.00  0.00           C  
ATOM   1030  C   TRP    67      85.445  83.409 143.249  1.00  0.00           C  
ATOM   1031  O   TRP    67      85.347  82.158 143.142  1.00  0.00           O  
ATOM   1032  CB  TRP    67      87.280  84.546 142.036  1.00  0.00           C  
ATOM   1033  CG  TRP    67      88.618  85.317 141.789  1.00  0.00           C  
ATOM   1034  CD1 TRP    67      89.603  84.914 141.018  1.00  0.00           C  
ATOM   1035  CD2 TRP    67      89.018  86.638 142.355  1.00  0.00           C  
ATOM   1036  CE2 TRP    67      90.341  86.831 141.936  1.00  0.00           C  
ATOM   1037  CE3 TRP    67      88.461  87.678 143.147  1.00  0.00           C  
ATOM   1038  NE1 TRP    67      90.543  85.882 140.928  1.00  0.00           N  
ATOM   1039  CZ2 TRP    67      91.156  87.944 142.335  1.00  0.00           C  
ATOM   1040  CZ3 TRP    67      89.236  88.765 143.578  1.00  0.00           C  
ATOM   1041  CH2 TRP    67      90.628  88.823 143.272  1.00  0.00           C  
ATOM   1042  H   TRP    67      87.766  82.201 143.331  1.00  0.00           H  
ATOM   1043  HA  TRP    67      86.815  85.014 144.055  1.00  0.00           H  
ATOM   1044  HB2 TRP    67      87.356  83.587 141.524  1.00  0.00           H  
ATOM   1045  HB3 TRP    67      86.417  85.054 141.607  1.00  0.00           H  
ATOM   1046  HD1 TRP    67      89.619  83.985 140.467  1.00  0.00           H  
ATOM   1047  HE1 TRP    67      91.348  85.733 140.336  1.00  0.00           H  
ATOM   1048  HE3 TRP    67      87.437  87.595 143.481  1.00  0.00           H  
ATOM   1049  HZ2 TRP    67      92.115  88.154 141.885  1.00  0.00           H  
ATOM   1050  HZ3 TRP    67      88.793  89.505 144.229  1.00  0.00           H  
ATOM   1051  HH2 TRP    67      91.195  89.681 143.603  1.00  0.00           H  
ATOM   1052  N   LEU    68      84.377  84.136 143.379  1.00  0.00           N  
ATOM   1053  CA  LEU    68      83.067  83.526 143.330  1.00  0.00           C  
ATOM   1054  C   LEU    68      82.623  82.955 141.980  1.00  0.00           C  
ATOM   1055  O   LEU    68      82.599  83.721 141.048  1.00  0.00           O  
ATOM   1056  CB  LEU    68      81.903  84.464 143.967  1.00  0.00           C  
ATOM   1057  CG  LEU    68      80.611  83.692 144.377  1.00  0.00           C  
ATOM   1058  CD1 LEU    68      80.951  82.719 145.549  1.00  0.00           C  
ATOM   1059  CD2 LEU    68      79.564  84.673 144.850  1.00  0.00           C  
ATOM   1060  H   LEU    68      84.489  85.138 143.424  1.00  0.00           H  
ATOM   1061  HA  LEU    68      83.154  82.719 144.058  1.00  0.00           H  
ATOM   1062  HB2 LEU    68      82.305  84.841 144.907  1.00  0.00           H  
ATOM   1063  HB3 LEU    68      81.568  85.261 143.303  1.00  0.00           H  
ATOM   1064  HG  LEU    68      80.221  83.192 143.490  1.00  0.00           H  
ATOM   1065 HD11 LEU    68      81.503  81.814 145.296  1.00  0.00           H  
ATOM   1066 HD12 LEU    68      81.606  83.282 146.214  1.00  0.00           H  
ATOM   1067 HD13 LEU    68      80.014  82.463 146.043  1.00  0.00           H  
ATOM   1068 HD21 LEU    68      79.226  85.309 144.032  1.00  0.00           H  
ATOM   1069 HD22 LEU    68      78.779  84.016 145.225  1.00  0.00           H  
ATOM   1070 HD23 LEU    68      80.129  85.145 145.653  1.00  0.00           H  
ATOM   1071  N   LEU    69      82.231  81.618 141.962  1.00  0.00           N  
ATOM   1072  CA  LEU    69      81.449  81.182 140.754  1.00  0.00           C  
ATOM   1073  C   LEU    69      80.060  81.946 140.574  1.00  0.00           C  
ATOM   1074  O   LEU    69      79.217  81.991 141.473  1.00  0.00           O  
ATOM   1075  CB  LEU    69      81.170  79.700 140.977  1.00  0.00           C  
ATOM   1076  CG  LEU    69      82.336  78.728 140.972  1.00  0.00           C  
ATOM   1077  CD1 LEU    69      81.849  77.335 141.346  1.00  0.00           C  
ATOM   1078  CD2 LEU    69      82.984  78.661 139.605  1.00  0.00           C  
ATOM   1079  H   LEU    69      82.196  81.048 142.794  1.00  0.00           H  
ATOM   1080  HA  LEU    69      82.079  81.266 139.868  1.00  0.00           H  
ATOM   1081  HB2 LEU    69      80.656  79.510 141.920  1.00  0.00           H  
ATOM   1082  HB3 LEU    69      80.518  79.479 140.131  1.00  0.00           H  
ATOM   1083  HG  LEU    69      83.167  78.961 141.639  1.00  0.00           H  
ATOM   1084 HD11 LEU    69      81.476  77.398 142.368  1.00  0.00           H  
ATOM   1085 HD12 LEU    69      81.011  77.104 140.688  1.00  0.00           H  
ATOM   1086 HD13 LEU    69      82.654  76.600 141.351  1.00  0.00           H  
ATOM   1087 HD21 LEU    69      83.836  77.983 139.556  1.00  0.00           H  
ATOM   1088 HD22 LEU    69      82.196  78.440 138.886  1.00  0.00           H  
ATOM   1089 HD23 LEU    69      83.469  79.619 139.416  1.00  0.00           H  
ATOM   1090  N   SER    70      79.713  82.299 139.355  1.00  0.00           N  
ATOM   1091  CA  SER    70      78.462  83.032 138.995  1.00  0.00           C  
ATOM   1092  C   SER    70      77.981  82.670 137.600  1.00  0.00           C  
ATOM   1093  O   SER    70      78.841  82.400 136.794  1.00  0.00           O  
ATOM   1094  CB  SER    70      78.545  84.546 139.178  1.00  0.00           C  
ATOM   1095  OG  SER    70      79.199  85.285 138.169  1.00  0.00           O  
ATOM   1096  H   SER    70      80.468  82.357 138.686  1.00  0.00           H  
ATOM   1097  HA  SER    70      77.770  82.568 139.698  1.00  0.00           H  
ATOM   1098  HB2 SER    70      77.509  84.815 139.383  1.00  0.00           H  
ATOM   1099  HB3 SER    70      78.906  84.750 140.186  1.00  0.00           H  
ATOM   1100  HG  SER    70      79.219  86.185 138.502  1.00  0.00           H  
ATOM   1101  N   PRO    71      76.704  82.665 137.290  1.00  0.00           N  
ATOM   1102  CA  PRO    71      76.205  81.940 136.079  1.00  0.00           C  
ATOM   1103  C   PRO    71      76.866  82.393 134.775  1.00  0.00           C  
ATOM   1104  O   PRO    71      76.895  81.689 133.738  1.00  0.00           O  
ATOM   1105  CB  PRO    71      74.740  82.320 136.053  1.00  0.00           C  
ATOM   1106  CG  PRO    71      74.357  82.389 137.583  1.00  0.00           C  
ATOM   1107  CD  PRO    71      75.606  82.887 138.251  1.00  0.00           C  
ATOM   1108  HA  PRO    71      76.232  80.855 136.182  1.00  0.00           H  
ATOM   1109  HB2 PRO    71      74.603  83.341 135.699  1.00  0.00           H  
ATOM   1110  HB3 PRO    71      74.082  81.657 135.491  1.00  0.00           H  
ATOM   1111  HG2 PRO    71      73.442  82.962 137.736  1.00  0.00           H  
ATOM   1112  HG3 PRO    71      74.154  81.392 137.975  1.00  0.00           H  
ATOM   1113  HD2 PRO    71      75.445  83.943 138.467  1.00  0.00           H  
ATOM   1114  HD3 PRO    71      75.895  82.493 139.226  1.00  0.00           H  
ATOM   1115  N   SER    72      77.382  83.658 134.729  1.00  0.00           N  
ATOM   1116  CA  SER    72      77.983  84.279 133.538  1.00  0.00           C  
ATOM   1117  C   SER    72      79.549  84.170 133.402  1.00  0.00           C  
ATOM   1118  O   SER    72      80.043  84.844 132.529  1.00  0.00           O  
ATOM   1119  CB  SER    72      77.447  85.714 133.428  1.00  0.00           C  
ATOM   1120  OG  SER    72      77.774  86.526 134.560  1.00  0.00           O  
ATOM   1121  H   SER    72      77.283  84.184 135.585  1.00  0.00           H  
ATOM   1122  HA  SER    72      77.618  83.749 132.658  1.00  0.00           H  
ATOM   1123  HB2 SER    72      77.966  86.132 132.566  1.00  0.00           H  
ATOM   1124  HB3 SER    72      76.379  85.568 133.269  1.00  0.00           H  
ATOM   1125  HG  SER    72      77.462  87.427 134.447  1.00  0.00           H  
ATOM   1126  N   THR    73      80.256  83.525 134.300  1.00  0.00           N  
ATOM   1127  CA  THR    73      81.732  83.476 134.464  1.00  0.00           C  
ATOM   1128  C   THR    73      82.456  82.821 133.313  1.00  0.00           C  
ATOM   1129  O   THR    73      82.470  81.590 133.391  1.00  0.00           O  
ATOM   1130  CB  THR    73      82.046  82.679 135.782  1.00  0.00           C  
ATOM   1131  CG2 THR    73      83.478  82.783 136.274  1.00  0.00           C  
ATOM   1132  OG1 THR    73      81.359  83.176 136.871  1.00  0.00           O  
ATOM   1133  H   THR    73      79.675  83.022 134.955  1.00  0.00           H  
ATOM   1134  HA  THR    73      82.124  84.488 134.565  1.00  0.00           H  
ATOM   1135  HB  THR    73      81.817  81.613 135.779  1.00  0.00           H  
ATOM   1136  HG1 THR    73      80.412  83.184 136.714  1.00  0.00           H  
ATOM   1137 HG21 THR    73      83.783  83.822 136.397  1.00  0.00           H  
ATOM   1138 HG22 THR    73      83.625  82.238 137.207  1.00  0.00           H  
ATOM   1139 HG23 THR    73      84.107  82.317 135.515  1.00  0.00           H  
ATOM   1140  N   THR    74      83.075  83.535 132.368  1.00  0.00           N  
ATOM   1141  CA  THR    74      83.849  82.904 131.303  1.00  0.00           C  
ATOM   1142  C   THR    74      85.266  83.468 131.303  1.00  0.00           C  
ATOM   1143  O   THR    74      85.525  84.443 131.967  1.00  0.00           O  
ATOM   1144  CB  THR    74      83.053  83.181 129.936  1.00  0.00           C  
ATOM   1145  CG2 THR    74      81.603  82.779 129.990  1.00  0.00           C  
ATOM   1146  OG1 THR    74      83.153  84.620 129.561  1.00  0.00           O  
ATOM   1147  H   THR    74      82.881  84.523 132.295  1.00  0.00           H  
ATOM   1148  HA  THR    74      83.869  81.824 131.445  1.00  0.00           H  
ATOM   1149  HB  THR    74      83.577  82.663 129.133  1.00  0.00           H  
ATOM   1150  HG1 THR    74      83.304  85.212 130.301  1.00  0.00           H  
ATOM   1151 HG21 THR    74      80.884  83.433 130.484  1.00  0.00           H  
ATOM   1152 HG22 THR    74      81.265  82.764 128.954  1.00  0.00           H  
ATOM   1153 HG23 THR    74      81.591  81.799 130.467  1.00  0.00           H  
ATOM   1154  N   LEU    75      86.200  82.823 130.622  1.00  0.00           N  
ATOM   1155  CA  LEU    75      87.623  83.102 130.671  1.00  0.00           C  
ATOM   1156  C   LEU    75      88.213  83.216 129.205  1.00  0.00           C  
ATOM   1157  O   LEU    75      87.882  82.352 128.378  1.00  0.00           O  
ATOM   1158  CB  LEU    75      88.206  81.870 131.464  1.00  0.00           C  
ATOM   1159  CG  LEU    75      89.765  81.793 131.463  1.00  0.00           C  
ATOM   1160  CD1 LEU    75      90.485  83.049 131.946  1.00  0.00           C  
ATOM   1161  CD2 LEU    75      90.100  80.657 132.407  1.00  0.00           C  
ATOM   1162  H   LEU    75      85.923  81.922 130.258  1.00  0.00           H  
ATOM   1163  HA  LEU    75      87.894  84.020 131.192  1.00  0.00           H  
ATOM   1164  HB2 LEU    75      87.864  81.859 132.499  1.00  0.00           H  
ATOM   1165  HB3 LEU    75      87.777  80.986 130.992  1.00  0.00           H  
ATOM   1166  HG  LEU    75      90.167  81.635 130.462  1.00  0.00           H  
ATOM   1167 HD11 LEU    75      90.560  83.877 131.241  1.00  0.00           H  
ATOM   1168 HD12 LEU    75      90.186  83.528 132.878  1.00  0.00           H  
ATOM   1169 HD13 LEU    75      91.513  82.726 132.110  1.00  0.00           H  
ATOM   1170 HD21 LEU    75      91.165  80.432 132.345  1.00  0.00           H  
ATOM   1171 HD22 LEU    75      89.833  80.881 133.440  1.00  0.00           H  
ATOM   1172 HD23 LEU    75      89.593  79.716 132.192  1.00  0.00           H  
ATOM   1173  N   ARG    76      88.911  84.308 128.885  1.00  0.00           N  
ATOM   1174  CA  ARG    76      89.782  84.440 127.644  1.00  0.00           C  
ATOM   1175  C   ARG    76      91.228  83.921 127.866  1.00  0.00           C  
ATOM   1176  O   ARG    76      91.690  83.974 128.971  1.00  0.00           O  
ATOM   1177  CB  ARG    76      89.741  85.977 127.263  1.00  0.00           C  
ATOM   1178  CG  ARG    76      89.912  86.092 125.719  1.00  0.00           C  
ATOM   1179  CD  ARG    76      89.874  87.512 125.168  1.00  0.00           C  
ATOM   1180  NE  ARG    76      90.772  88.473 125.786  1.00  0.00           N  
ATOM   1181  CZ  ARG    76      90.653  89.744 125.763  1.00  0.00           C  
ATOM   1182  NH1 ARG    76      89.900  90.461 124.998  1.00  0.00           N1+
ATOM   1183  NH2 ARG    76      91.390  90.415 126.607  1.00  0.00           N  
ATOM   1184  H   ARG    76      88.985  84.986 129.630  1.00  0.00           H  
ATOM   1185  HA  ARG    76      89.362  83.890 126.802  1.00  0.00           H  
ATOM   1186  HB2 ARG    76      88.778  86.389 127.564  1.00  0.00           H  
ATOM   1187  HB3 ARG    76      90.539  86.516 127.774  1.00  0.00           H  
ATOM   1188  HG2 ARG    76      90.941  85.860 125.445  1.00  0.00           H  
ATOM   1189  HG3 ARG    76      89.148  85.498 125.217  1.00  0.00           H  
ATOM   1190  HD2 ARG    76      90.045  87.468 124.092  1.00  0.00           H  
ATOM   1191  HD3 ARG    76      88.877  87.880 125.410  1.00  0.00           H  
ATOM   1192  HE  ARG    76      91.514  88.205 126.417  1.00  0.00           H  
ATOM   1193 HH11 ARG    76      89.239  89.977 124.407  1.00  0.00           H  
ATOM   1194 HH12 ARG    76      90.047  91.456 125.083  1.00  0.00           H  
ATOM   1195 HH21 ARG    76      91.962  89.797 127.164  1.00  0.00           H  
ATOM   1196 HH22 ARG    76      91.266  91.403 126.776  1.00  0.00           H  
ATOM   1197  N   VAL    77      91.891  83.465 126.824  1.00  0.00           N  
ATOM   1198  CA  VAL    77      93.318  83.008 126.792  1.00  0.00           C  
ATOM   1199  C   VAL    77      94.059  83.462 125.529  1.00  0.00           C  
ATOM   1200  O   VAL    77      93.493  83.415 124.435  1.00  0.00           O  
ATOM   1201  CB  VAL    77      93.439  81.470 126.966  1.00  0.00           C  
ATOM   1202  CG1 VAL    77      94.902  81.022 127.074  1.00  0.00           C  
ATOM   1203  CG2 VAL    77      92.559  80.951 128.157  1.00  0.00           C  
ATOM   1204  H   VAL    77      91.365  83.386 125.965  1.00  0.00           H  
ATOM   1205  HA  VAL    77      93.846  83.436 127.644  1.00  0.00           H  
ATOM   1206  HB  VAL    77      93.001  81.033 126.069  1.00  0.00           H  
ATOM   1207 HG11 VAL    77      95.348  81.301 128.028  1.00  0.00           H  
ATOM   1208 HG12 VAL    77      95.086  79.953 126.966  1.00  0.00           H  
ATOM   1209 HG13 VAL    77      95.456  81.462 126.246  1.00  0.00           H  
ATOM   1210 HG21 VAL    77      93.142  81.346 128.989  1.00  0.00           H  
ATOM   1211 HG22 VAL    77      91.538  81.334 128.131  1.00  0.00           H  
ATOM   1212 HG23 VAL    77      92.529  79.866 128.061  1.00  0.00           H  
ATOM   1213  N   THR    78      95.285  83.917 125.576  1.00  0.00           N  
ATOM   1214  CA  THR    78      96.037  84.580 124.541  1.00  0.00           C  
ATOM   1215  C   THR    78      97.523  84.162 124.531  1.00  0.00           C  
ATOM   1216  O   THR    78      98.138  84.130 125.644  1.00  0.00           O  
ATOM   1217  CB  THR    78      95.980  86.108 124.730  1.00  0.00           C  
ATOM   1218  CG2 THR    78      96.699  87.004 123.662  1.00  0.00           C  
ATOM   1219  OG1 THR    78      94.722  86.525 124.952  1.00  0.00           O  
ATOM   1220  H   THR    78      95.757  83.963 126.468  1.00  0.00           H  
ATOM   1221  HA  THR    78      95.554  84.346 123.593  1.00  0.00           H  
ATOM   1222  HB  THR    78      96.458  86.342 125.682  1.00  0.00           H  
ATOM   1223  HG1 THR    78      94.398  86.137 125.768  1.00  0.00           H  
ATOM   1224 HG21 THR    78      96.485  88.065 123.789  1.00  0.00           H  
ATOM   1225 HG22 THR    78      97.741  86.684 123.671  1.00  0.00           H  
ATOM   1226 HG23 THR    78      96.441  86.729 122.639  1.00  0.00           H  
ATOM   1227  N   MET    79      98.143  84.055 123.408  1.00  0.00           N  
ATOM   1228  CA  MET    79      99.569  83.784 123.078  1.00  0.00           C  
ATOM   1229  C   MET    79      99.955  84.693 121.960  1.00  0.00           C  
ATOM   1230  O   MET    79      99.318  84.685 120.876  1.00  0.00           O  
ATOM   1231  CB  MET    79      99.814  82.322 122.906  1.00  0.00           C  
ATOM   1232  CG  MET    79      99.437  81.516 124.133  1.00  0.00           C  
ATOM   1233  SD  MET    79      99.712  79.824 123.739  1.00  0.00           S  
ATOM   1234  CE  MET    79     101.504  79.671 124.089  1.00  0.00           C  
ATOM   1235  H   MET    79      97.605  84.306 122.591  1.00  0.00           H  
ATOM   1236  HA  MET    79      99.937  84.060 124.066  1.00  0.00           H  
ATOM   1237  HB2 MET    79      99.206  81.970 122.072  1.00  0.00           H  
ATOM   1238  HB3 MET    79     100.859  82.094 122.693  1.00  0.00           H  
ATOM   1239  HG2 MET    79     100.013  81.879 124.984  1.00  0.00           H  
ATOM   1240  HG3 MET    79      98.351  81.591 124.179  1.00  0.00           H  
ATOM   1241  HE1 MET    79     101.940  80.515 123.553  1.00  0.00           H  
ATOM   1242  HE2 MET    79     101.729  79.625 125.155  1.00  0.00           H  
ATOM   1243  HE3 MET    79     101.841  78.757 123.600  1.00  0.00           H  
ATOM   1244  N   SER    80     101.041  85.499 122.093  1.00  0.00           N  
ATOM   1245  CA  SER    80     101.483  86.628 121.118  1.00  0.00           C  
ATOM   1246  C   SER    80     102.607  86.296 120.163  1.00  0.00           C  
ATOM   1247  O   SER    80     103.054  87.125 119.405  1.00  0.00           O  
ATOM   1248  CB  SER    80     102.052  87.774 121.965  1.00  0.00           C  
ATOM   1249  OG  SER    80     101.100  88.353 122.867  1.00  0.00           O  
ATOM   1250  H   SER    80     101.417  85.468 123.030  1.00  0.00           H  
ATOM   1251  HA  SER    80     100.561  87.008 120.679  1.00  0.00           H  
ATOM   1252  HB2 SER    80     102.843  87.270 122.519  1.00  0.00           H  
ATOM   1253  HB3 SER    80     102.490  88.510 121.290  1.00  0.00           H  
ATOM   1254  HG  SER    80     100.395  88.824 122.417  1.00  0.00           H  
ATOM   1255  N   GLN    81     103.076  85.012 120.191  1.00  0.00           N  
ATOM   1256  CA  GLN    81     104.411  84.786 119.521  1.00  0.00           C  
ATOM   1257  C   GLN    81     104.598  83.188 119.262  1.00  0.00           C  
ATOM   1258  O   GLN    81     104.169  82.298 120.020  1.00  0.00           O  
ATOM   1259  CB  GLN    81     105.460  85.301 120.435  1.00  0.00           C  
ATOM   1260  CG  GLN    81     105.553  84.506 121.736  1.00  0.00           C  
ATOM   1261  CD  GLN    81     106.241  85.168 122.925  1.00  0.00           C  
ATOM   1262  NE2 GLN    81     105.723  84.987 124.072  1.00  0.00           N  
ATOM   1263  OE1 GLN    81     107.176  85.899 122.685  1.00  0.00           O  
ATOM   1264  H   GLN    81     102.711  84.350 120.862  1.00  0.00           H  
ATOM   1265  HA  GLN    81     104.425  85.359 118.594  1.00  0.00           H  
ATOM   1266  HB2 GLN    81     106.491  85.238 120.087  1.00  0.00           H  
ATOM   1267  HB3 GLN    81     105.334  86.345 120.721  1.00  0.00           H  
ATOM   1268  HG2 GLN    81     104.541  84.227 122.029  1.00  0.00           H  
ATOM   1269  HG3 GLN    81     106.081  83.564 121.593  1.00  0.00           H  
ATOM   1270 HE21 GLN    81     106.297  85.293 124.845  1.00  0.00           H  
ATOM   1271 HE22 GLN    81     104.804  84.570 124.095  1.00  0.00           H  
ATOM   1272  N   ALA    82     105.217  82.893 118.172  1.00  0.00           N  
ATOM   1273  CA  ALA    82     105.350  81.506 117.695  1.00  0.00           C  
ATOM   1274  C   ALA    82     106.198  80.582 118.590  1.00  0.00           C  
ATOM   1275  O   ALA    82     107.177  81.101 119.090  1.00  0.00           O  
ATOM   1276  CB  ALA    82     105.831  81.515 116.176  1.00  0.00           C  
ATOM   1277  H   ALA    82     105.468  83.670 117.577  1.00  0.00           H  
ATOM   1278  HA  ALA    82     104.366  81.037 117.689  1.00  0.00           H  
ATOM   1279  HB1 ALA    82     105.999  80.477 115.890  1.00  0.00           H  
ATOM   1280  HB2 ALA    82     104.992  81.966 115.646  1.00  0.00           H  
ATOM   1281  HB3 ALA    82     106.729  82.131 116.196  1.00  0.00           H  
ATOM   1282  N   SER    83     105.814  79.342 118.653  1.00  0.00           N  
ATOM   1283  CA  SER    83     106.333  78.403 119.704  1.00  0.00           C  
ATOM   1284  C   SER    83     107.732  77.772 119.231  1.00  0.00           C  
ATOM   1285  O   SER    83     107.989  76.650 119.658  1.00  0.00           O  
ATOM   1286  CB  SER    83     105.295  77.373 120.103  1.00  0.00           C  
ATOM   1287  OG  SER    83     104.439  78.075 121.019  1.00  0.00           O  
ATOM   1288  H   SER    83     105.009  78.993 118.153  1.00  0.00           H  
ATOM   1289  HA  SER    83     106.511  79.018 120.586  1.00  0.00           H  
ATOM   1290  HB2 SER    83     104.765  76.790 119.350  1.00  0.00           H  
ATOM   1291  HB3 SER    83     105.646  76.582 120.767  1.00  0.00           H  
ATOM   1292  HG  SER    83     104.536  77.677 121.887  1.00  0.00           H  
ATOM   1293  N   THR    84     108.520  78.423 118.347  1.00  0.00           N  
ATOM   1294  CA  THR    84     109.735  77.909 117.860  1.00  0.00           C  
ATOM   1295  C   THR    84     110.763  77.531 118.968  1.00  0.00           C  
ATOM   1296  O   THR    84     111.516  76.544 118.788  1.00  0.00           O  
ATOM   1297  CB  THR    84     110.382  78.977 116.932  1.00  0.00           C  
ATOM   1298  CG2 THR    84     109.419  79.392 115.823  1.00  0.00           C  
ATOM   1299  OG1 THR    84     110.643  80.216 117.567  1.00  0.00           O  
ATOM   1300  H   THR    84     108.226  79.329 118.012  1.00  0.00           H  
ATOM   1301  HA  THR    84     109.476  77.011 117.299  1.00  0.00           H  
ATOM   1302  HB  THR    84     111.257  78.574 116.423  1.00  0.00           H  
ATOM   1303  HG1 THR    84     110.896  80.856 116.898  1.00  0.00           H  
ATOM   1304 HG21 THR    84     109.954  79.738 114.938  1.00  0.00           H  
ATOM   1305 HG22 THR    84     108.771  78.582 115.490  1.00  0.00           H  
ATOM   1306 HG23 THR    84     108.725  80.174 116.131  1.00  0.00           H  
ATOM   1307  N   GLU    85     110.676  78.142 120.184  1.00  0.00           N  
ATOM   1308  CA  GLU    85     111.537  77.768 121.361  1.00  0.00           C  
ATOM   1309  C   GLU    85     110.801  76.762 122.357  1.00  0.00           C  
ATOM   1310  O   GLU    85     111.375  76.358 123.357  1.00  0.00           O  
ATOM   1311  CB  GLU    85     112.069  79.028 122.044  1.00  0.00           C  
ATOM   1312  CG  GLU    85     113.105  79.777 121.291  1.00  0.00           C  
ATOM   1313  CD  GLU    85     114.323  78.987 121.305  1.00  0.00           C  
ATOM   1314  OE1 GLU    85     115.095  78.821 120.301  1.00  0.00           O  
ATOM   1315  OE2 GLU    85     114.668  78.354 122.316  1.00  0.00           O1-
ATOM   1316  H   GLU    85     109.863  78.732 120.288  1.00  0.00           H  
ATOM   1317  HA  GLU    85     112.408  77.184 121.064  1.00  0.00           H  
ATOM   1318  HB2 GLU    85     111.172  79.555 122.368  1.00  0.00           H  
ATOM   1319  HB3 GLU    85     112.405  78.646 123.009  1.00  0.00           H  
ATOM   1320  HG2 GLU    85     112.752  79.995 120.283  1.00  0.00           H  
ATOM   1321  HG3 GLU    85     113.217  80.756 121.757  1.00  0.00           H  
ATOM   1322  N   ALA    86     109.618  76.184 121.998  1.00  0.00           N  
ATOM   1323  CA  ALA    86     109.007  75.052 122.608  1.00  0.00           C  
ATOM   1324  C   ALA    86     108.999  74.932 124.152  1.00  0.00           C  
ATOM   1325  O   ALA    86     109.390  73.879 124.678  1.00  0.00           O  
ATOM   1326  CB  ALA    86     109.475  73.757 121.939  1.00  0.00           C  
ATOM   1327  H   ALA    86     109.262  76.426 121.084  1.00  0.00           H  
ATOM   1328  HA  ALA    86     107.963  75.076 122.295  1.00  0.00           H  
ATOM   1329  HB1 ALA    86     109.122  73.875 120.914  1.00  0.00           H  
ATOM   1330  HB2 ALA    86     110.561  73.705 121.860  1.00  0.00           H  
ATOM   1331  HB3 ALA    86     109.017  72.874 122.384  1.00  0.00           H  
ATOM   1332  N   SER    87     108.721  76.080 124.842  1.00  0.00           N  
ATOM   1333  CA  SER    87     108.426  76.034 126.294  1.00  0.00           C  
ATOM   1334  C   SER    87     107.166  75.175 126.617  1.00  0.00           C  
ATOM   1335  O   SER    87     106.113  75.195 125.957  1.00  0.00           O  
ATOM   1336  CB  SER    87     108.237  77.475 126.734  1.00  0.00           C  
ATOM   1337  OG  SER    87     107.950  77.739 128.058  1.00  0.00           O  
ATOM   1338  H   SER    87     108.521  76.899 124.285  1.00  0.00           H  
ATOM   1339  HA  SER    87     109.293  75.588 126.780  1.00  0.00           H  
ATOM   1340  HB2 SER    87     109.027  78.113 126.337  1.00  0.00           H  
ATOM   1341  HB3 SER    87     107.393  77.885 126.180  1.00  0.00           H  
ATOM   1342  HG  SER    87     107.003  77.673 128.199  1.00  0.00           H  
ATOM   1343  N   SER    88     107.149  74.501 127.771  1.00  0.00           N  
ATOM   1344  CA  SER    88     106.166  73.732 128.386  1.00  0.00           C  
ATOM   1345  C   SER    88     105.191  74.640 129.107  1.00  0.00           C  
ATOM   1346  O   SER    88     105.406  75.010 130.244  1.00  0.00           O  
ATOM   1347  CB  SER    88     106.842  72.703 129.349  1.00  0.00           C  
ATOM   1348  OG  SER    88     107.583  71.846 128.452  1.00  0.00           O  
ATOM   1349  H   SER    88     108.091  74.488 128.133  1.00  0.00           H  
ATOM   1350  HA  SER    88     105.661  73.168 127.602  1.00  0.00           H  
ATOM   1351  HB2 SER    88     107.603  73.144 129.993  1.00  0.00           H  
ATOM   1352  HB3 SER    88     106.062  72.175 129.897  1.00  0.00           H  
ATOM   1353  HG  SER    88     106.971  71.140 128.231  1.00  0.00           H  
ATOM   1354  N   ASP    89     104.235  75.126 128.302  1.00  0.00           N  
ATOM   1355  CA  ASP    89     103.335  76.297 128.606  1.00  0.00           C  
ATOM   1356  C   ASP    89     101.952  75.705 128.824  1.00  0.00           C  
ATOM   1357  O   ASP    89     101.617  74.781 128.132  1.00  0.00           O  
ATOM   1358  CB  ASP    89     103.424  77.324 127.460  1.00  0.00           C  
ATOM   1359  CG  ASP    89     104.763  78.105 127.461  1.00  0.00           C  
ATOM   1360  OD1 ASP    89     105.207  78.502 126.419  1.00  0.00           O  
ATOM   1361  OD2 ASP    89     105.188  78.482 128.617  1.00  0.00           O1-
ATOM   1362  H   ASP    89     104.244  74.766 127.358  1.00  0.00           H  
ATOM   1363  HA  ASP    89     103.555  76.687 129.599  1.00  0.00           H  
ATOM   1364  HB2 ASP    89     103.258  76.912 126.465  1.00  0.00           H  
ATOM   1365  HB3 ASP    89     102.635  78.063 127.597  1.00  0.00           H  
ATOM   1366  N   LYS    90     101.189  76.256 129.776  1.00  0.00           N  
ATOM   1367  CA  LYS    90      99.925  75.654 130.232  1.00  0.00           C  
ATOM   1368  C   LYS    90      99.010  76.665 130.925  1.00  0.00           C  
ATOM   1369  O   LYS    90      99.509  77.748 131.207  1.00  0.00           O  
ATOM   1370  CB  LYS    90     100.410  74.540 131.130  1.00  0.00           C  
ATOM   1371  CG  LYS    90      99.251  73.697 131.681  1.00  0.00           C  
ATOM   1372  CD  LYS    90      99.767  72.753 132.801  1.00  0.00           C  
ATOM   1373  CE  LYS    90      98.853  71.523 133.018  1.00  0.00           C  
ATOM   1374  NZ  LYS    90      99.495  70.508 133.901  1.00  0.00           N1+
ATOM   1375  H   LYS    90     101.423  77.174 130.125  1.00  0.00           H  
ATOM   1376  HA  LYS    90      99.408  75.284 129.346  1.00  0.00           H  
ATOM   1377  HB2 LYS    90     101.220  73.893 130.794  1.00  0.00           H  
ATOM   1378  HB3 LYS    90     100.750  74.913 132.097  1.00  0.00           H  
ATOM   1379  HG2 LYS    90      98.423  74.264 132.106  1.00  0.00           H  
ATOM   1380  HG3 LYS    90      98.906  73.242 130.753  1.00  0.00           H  
ATOM   1381  HD2 LYS    90     100.782  72.426 132.574  1.00  0.00           H  
ATOM   1382  HD3 LYS    90      99.907  73.326 133.717  1.00  0.00           H  
ATOM   1383  HE2 LYS    90      98.122  71.977 133.688  1.00  0.00           H  
ATOM   1384  HE3 LYS    90      98.378  71.131 132.119  1.00  0.00           H  
ATOM   1385  HZ1 LYS    90      99.735  70.913 134.795  1.00  0.00           H  
ATOM   1386  HZ2 LYS    90      98.859  69.734 134.025  1.00  0.00           H  
ATOM   1387  HZ3 LYS    90     100.328  70.053 133.555  1.00  0.00           H  
ATOM   1388  N   VAL    91      97.717  76.369 130.996  1.00  0.00           N  
ATOM   1389  CA  VAL    91      96.814  77.246 131.778  1.00  0.00           C  
ATOM   1390  C   VAL    91      95.809  76.369 132.529  1.00  0.00           C  
ATOM   1391  O   VAL    91      95.290  75.405 131.886  1.00  0.00           O  
ATOM   1392  CB  VAL    91      96.166  78.258 130.880  1.00  0.00           C  
ATOM   1393  CG1 VAL    91      95.307  77.737 129.726  1.00  0.00           C  
ATOM   1394  CG2 VAL    91      95.077  79.049 131.634  1.00  0.00           C  
ATOM   1395  H   VAL    91      97.321  75.491 130.693  1.00  0.00           H  
ATOM   1396  HA  VAL    91      97.380  77.699 132.591  1.00  0.00           H  
ATOM   1397  HB  VAL    91      96.858  79.013 130.505  1.00  0.00           H  
ATOM   1398 HG11 VAL    91      94.894  78.620 129.240  1.00  0.00           H  
ATOM   1399 HG12 VAL    91      95.984  77.114 129.141  1.00  0.00           H  
ATOM   1400 HG13 VAL    91      94.453  77.148 130.060  1.00  0.00           H  
ATOM   1401 HG21 VAL    91      94.285  78.415 132.032  1.00  0.00           H  
ATOM   1402 HG22 VAL    91      95.444  79.570 132.518  1.00  0.00           H  
ATOM   1403 HG23 VAL    91      94.616  79.701 130.891  1.00  0.00           H  
ATOM   1404  N   THR    92      95.504  76.638 133.781  1.00  0.00           N  
ATOM   1405  CA  THR    92      94.868  75.679 134.704  1.00  0.00           C  
ATOM   1406  C   THR    92      93.923  76.464 135.652  1.00  0.00           C  
ATOM   1407  O   THR    92      94.242  77.478 136.231  1.00  0.00           O  
ATOM   1408  CB  THR    92      95.877  74.840 135.553  1.00  0.00           C  
ATOM   1409  CG2 THR    92      95.367  74.371 136.914  1.00  0.00           C  
ATOM   1410  OG1 THR    92      96.172  73.608 134.880  1.00  0.00           O  
ATOM   1411  H   THR    92      95.917  77.450 134.216  1.00  0.00           H  
ATOM   1412  HA  THR    92      94.278  74.968 134.125  1.00  0.00           H  
ATOM   1413  HB  THR    92      96.751  75.450 135.780  1.00  0.00           H  
ATOM   1414  HG1 THR    92      96.878  73.782 134.254  1.00  0.00           H  
ATOM   1415 HG21 THR    92      95.241  75.199 137.612  1.00  0.00           H  
ATOM   1416 HG22 THR    92      94.403  73.879 136.791  1.00  0.00           H  
ATOM   1417 HG23 THR    92      96.140  73.689 137.270  1.00  0.00           H  
ATOM   1418  N   VAL    93      92.741  75.911 135.847  1.00  0.00           N  
ATOM   1419  CA  VAL    93      91.663  76.328 136.788  1.00  0.00           C  
ATOM   1420  C   VAL    93      91.505  75.333 137.925  1.00  0.00           C  
ATOM   1421  O   VAL    93      91.159  74.132 137.655  1.00  0.00           O  
ATOM   1422  CB  VAL    93      90.398  76.771 135.926  1.00  0.00           C  
ATOM   1423  CG1 VAL    93      89.334  77.211 136.876  1.00  0.00           C  
ATOM   1424  CG2 VAL    93      90.770  78.010 135.209  1.00  0.00           C  
ATOM   1425  H   VAL    93      92.327  75.335 135.128  1.00  0.00           H  
ATOM   1426  HA  VAL    93      91.873  77.217 137.383  1.00  0.00           H  
ATOM   1427  HB  VAL    93      89.868  75.988 135.384  1.00  0.00           H  
ATOM   1428 HG11 VAL    93      88.993  76.344 137.441  1.00  0.00           H  
ATOM   1429 HG12 VAL    93      89.716  77.972 137.556  1.00  0.00           H  
ATOM   1430 HG13 VAL    93      88.478  77.710 136.421  1.00  0.00           H  
ATOM   1431 HG21 VAL    93      90.831  78.825 135.931  1.00  0.00           H  
ATOM   1432 HG22 VAL    93      91.671  77.865 134.613  1.00  0.00           H  
ATOM   1433 HG23 VAL    93      89.978  78.425 134.587  1.00  0.00           H  
ATOM   1434  N   ASN    94      91.577  75.722 139.173  1.00  0.00           N  
ATOM   1435  CA  ASN    94      91.152  74.904 140.303  1.00  0.00           C  
ATOM   1436  C   ASN    94      89.771  75.323 140.872  1.00  0.00           C  
ATOM   1437  O   ASN    94      89.484  76.502 140.923  1.00  0.00           O  
ATOM   1438  CB  ASN    94      92.277  74.894 141.284  1.00  0.00           C  
ATOM   1439  CG  ASN    94      93.643  74.328 140.941  1.00  0.00           C  
ATOM   1440  ND2 ASN    94      94.403  74.888 140.124  1.00  0.00           N  
ATOM   1441  OD1 ASN    94      94.009  73.222 141.403  1.00  0.00           O  
ATOM   1442  H   ASN    94      91.888  76.666 139.353  1.00  0.00           H  
ATOM   1443  HA  ASN    94      90.911  73.898 139.961  1.00  0.00           H  
ATOM   1444  HB2 ASN    94      92.441  75.954 141.478  1.00  0.00           H  
ATOM   1445  HB3 ASN    94      91.918  74.457 142.216  1.00  0.00           H  
ATOM   1446 HD21 ASN    94      95.340  74.511 140.148  1.00  0.00           H  
ATOM   1447 HD22 ASN    94      94.194  75.826 139.814  1.00  0.00           H  
ATOM   1448  N   TYR    95      88.923  74.357 141.257  1.00  0.00           N  
ATOM   1449  CA  TYR    95      87.616  74.614 141.908  1.00  0.00           C  
ATOM   1450  C   TYR    95      87.693  74.205 143.468  1.00  0.00           C  
ATOM   1451  O   TYR    95      88.300  73.263 143.897  1.00  0.00           O  
ATOM   1452  CB  TYR    95      86.493  73.804 141.246  1.00  0.00           C  
ATOM   1453  CG  TYR    95      86.330  74.216 139.857  1.00  0.00           C  
ATOM   1454  CD1 TYR    95      85.452  75.336 139.583  1.00  0.00           C  
ATOM   1455  CD2 TYR    95      87.074  73.696 138.731  1.00  0.00           C  
ATOM   1456  CE1 TYR    95      85.243  75.763 138.246  1.00  0.00           C  
ATOM   1457  CE2 TYR    95      86.667  74.019 137.446  1.00  0.00           C  
ATOM   1458  CZ  TYR    95      85.755  75.050 137.174  1.00  0.00           C  
ATOM   1459  OH  TYR    95      85.625  75.511 135.914  1.00  0.00           O  
ATOM   1460  H   TYR    95      89.204  73.387 141.253  1.00  0.00           H  
ATOM   1461  HA  TYR    95      87.285  75.651 141.954  1.00  0.00           H  
ATOM   1462  HB2 TYR    95      86.831  72.770 141.175  1.00  0.00           H  
ATOM   1463  HB3 TYR    95      85.538  73.994 141.734  1.00  0.00           H  
ATOM   1464  HD1 TYR    95      85.197  75.891 140.474  1.00  0.00           H  
ATOM   1465  HD2 TYR    95      87.754  72.888 138.957  1.00  0.00           H  
ATOM   1466  HE1 TYR    95      84.510  76.522 138.013  1.00  0.00           H  
ATOM   1467  HE2 TYR    95      87.061  73.509 136.579  1.00  0.00           H  
ATOM   1468  HH  TYR    95      84.897  76.129 135.809  1.00  0.00           H  
ATOM   1469  N   TYR    96      87.064  75.054 144.270  1.00  0.00           N  
ATOM   1470  CA  TYR    96      86.991  74.858 145.787  1.00  0.00           C  
ATOM   1471  C   TYR    96      85.593  75.214 146.321  1.00  0.00           C  
ATOM   1472  O   TYR    96      84.722  75.909 145.704  1.00  0.00           O  
ATOM   1473  CB  TYR    96      87.937  75.857 146.427  1.00  0.00           C  
ATOM   1474  CG  TYR    96      89.260  76.054 145.797  1.00  0.00           C  
ATOM   1475  CD1 TYR    96      90.416  75.540 146.484  1.00  0.00           C  
ATOM   1476  CD2 TYR    96      89.432  76.675 144.552  1.00  0.00           C  
ATOM   1477  CE1 TYR    96      91.678  75.599 145.922  1.00  0.00           C  
ATOM   1478  CE2 TYR    96      90.752  76.851 144.009  1.00  0.00           C  
ATOM   1479  CZ  TYR    96      91.867  76.155 144.602  1.00  0.00           C  
ATOM   1480  OH  TYR    96      93.185  76.281 144.139  1.00  0.00           O  
ATOM   1481  H   TYR    96      86.538  75.830 143.895  1.00  0.00           H  
ATOM   1482  HA  TYR    96      87.238  73.817 145.997  1.00  0.00           H  
ATOM   1483  HB2 TYR    96      87.435  76.775 146.120  1.00  0.00           H  
ATOM   1484  HB3 TYR    96      88.042  75.860 147.512  1.00  0.00           H  
ATOM   1485  HD1 TYR    96      90.221  75.058 147.431  1.00  0.00           H  
ATOM   1486  HD2 TYR    96      88.585  77.162 144.092  1.00  0.00           H  
ATOM   1487  HE1 TYR    96      92.559  75.227 146.424  1.00  0.00           H  
ATOM   1488  HE2 TYR    96      90.851  77.455 143.119  1.00  0.00           H  
ATOM   1489  HH  TYR    96      93.522  77.177 144.201  1.00  0.00           H  
ATOM   1490  N   ASP    97      85.241  74.636 147.525  1.00  0.00           N  
ATOM   1491  CA  ASP    97      84.201  75.085 148.445  1.00  0.00           C  
ATOM   1492  C   ASP    97      84.599  76.372 149.254  1.00  0.00           C  
ATOM   1493  O   ASP    97      85.689  76.780 149.622  1.00  0.00           O  
ATOM   1494  CB  ASP    97      83.978  73.904 149.447  1.00  0.00           C  
ATOM   1495  CG  ASP    97      82.559  73.925 150.042  1.00  0.00           C  
ATOM   1496  OD1 ASP    97      81.700  74.806 149.793  1.00  0.00           O  
ATOM   1497  OD2 ASP    97      82.212  72.967 150.808  1.00  0.00           O1-
ATOM   1498  H   ASP    97      85.913  74.040 147.988  1.00  0.00           H  
ATOM   1499  HA  ASP    97      83.330  75.375 147.857  1.00  0.00           H  
ATOM   1500  HB2 ASP    97      84.057  72.972 148.888  1.00  0.00           H  
ATOM   1501  HB3 ASP    97      84.611  74.006 150.328  1.00  0.00           H  
ATOM   1502  N   GLU    98      83.567  77.154 149.588  1.00  0.00           N  
ATOM   1503  CA  GLU    98      83.687  78.165 150.619  1.00  0.00           C  
ATOM   1504  C   GLU    98      84.149  77.548 152.011  1.00  0.00           C  
ATOM   1505  O   GLU    98      85.029  78.078 152.691  1.00  0.00           O  
ATOM   1506  CB  GLU    98      82.479  79.033 150.830  1.00  0.00           C  
ATOM   1507  CG  GLU    98      82.240  80.049 149.713  1.00  0.00           C  
ATOM   1508  CD  GLU    98      82.923  81.419 149.860  1.00  0.00           C  
ATOM   1509  OE1 GLU    98      84.192  81.438 149.921  1.00  0.00           O  
ATOM   1510  OE2 GLU    98      82.248  82.393 149.898  1.00  0.00           O1-
ATOM   1511  H   GLU    98      82.658  76.720 149.513  1.00  0.00           H  
ATOM   1512  HA  GLU    98      84.500  78.869 150.446  1.00  0.00           H  
ATOM   1513  HB2 GLU    98      81.583  78.413 150.872  1.00  0.00           H  
ATOM   1514  HB3 GLU    98      82.490  79.580 151.773  1.00  0.00           H  
ATOM   1515  HG2 GLU    98      82.618  79.678 148.760  1.00  0.00           H  
ATOM   1516  HG3 GLU    98      81.186  80.324 149.762  1.00  0.00           H  
ATOM   1517  N   GLU    99      83.606  76.391 152.466  1.00  0.00           N  
ATOM   1518  CA  GLU    99      84.090  75.622 153.529  1.00  0.00           C  
ATOM   1519  C   GLU    99      85.597  75.151 153.420  1.00  0.00           C  
ATOM   1520  O   GLU    99      86.099  74.571 154.404  1.00  0.00           O  
ATOM   1521  CB  GLU    99      83.137  74.417 153.759  1.00  0.00           C  
ATOM   1522  CG  GLU    99      83.182  73.441 154.880  1.00  0.00           C  
ATOM   1523  CD  GLU    99      83.266  74.089 156.336  1.00  0.00           C  
ATOM   1524  OE1 GLU    99      83.480  73.304 157.309  1.00  0.00           O  
ATOM   1525  OE2 GLU    99      83.240  75.275 156.496  1.00  0.00           O1-
ATOM   1526  H   GLU    99      82.739  76.024 152.098  1.00  0.00           H  
ATOM   1527  HA  GLU    99      83.991  76.197 154.450  1.00  0.00           H  
ATOM   1528  HB2 GLU    99      82.106  74.767 153.701  1.00  0.00           H  
ATOM   1529  HB3 GLU    99      83.282  73.762 152.900  1.00  0.00           H  
ATOM   1530  HG2 GLU    99      82.354  72.735 154.813  1.00  0.00           H  
ATOM   1531  HG3 GLU    99      84.095  72.868 154.716  1.00  0.00           H  
ATOM   1532  N   GLY   100      86.144  75.121 152.264  1.00  0.00           N  
ATOM   1533  CA  GLY   100      87.421  74.450 151.963  1.00  0.00           C  
ATOM   1534  C   GLY   100      88.707  75.266 151.883  1.00  0.00           C  
ATOM   1535  O   GLY   100      88.784  76.453 152.301  1.00  0.00           O  
ATOM   1536  H   GLY   100      85.800  75.704 151.514  1.00  0.00           H  
ATOM   1537  HA2 GLY   100      87.516  73.629 152.675  1.00  0.00           H  
ATOM   1538  HA3 GLY   100      87.252  74.044 150.966  1.00  0.00           H  
ATOM   1539  N   SER   101      89.784  74.586 151.412  1.00  0.00           N  
ATOM   1540  CA  SER   101      91.139  75.278 151.468  1.00  0.00           C  
ATOM   1541  C   SER   101      92.057  74.658 150.413  1.00  0.00           C  
ATOM   1542  O   SER   101      93.067  75.332 150.089  1.00  0.00           O  
ATOM   1543  CB  SER   101      91.707  75.049 152.834  1.00  0.00           C  
ATOM   1544  OG  SER   101      91.702  73.649 153.149  1.00  0.00           O  
ATOM   1545  H   SER   101      89.701  73.580 151.367  1.00  0.00           H  
ATOM   1546  HA  SER   101      90.991  76.312 151.156  1.00  0.00           H  
ATOM   1547  HB2 SER   101      92.698  75.444 153.057  1.00  0.00           H  
ATOM   1548  HB3 SER   101      91.004  75.531 153.513  1.00  0.00           H  
ATOM   1549  HG  SER   101      91.543  73.640 154.095  1.00  0.00           H  
ATOM   1550  N   ILE   102      91.761  73.406 150.007  1.00  0.00           N  
ATOM   1551  CA  ILE   102      92.364  72.714 148.822  1.00  0.00           C  
ATOM   1552  C   ILE   102      91.381  72.553 147.622  1.00  0.00           C  
ATOM   1553  O   ILE   102      90.217  72.564 147.971  1.00  0.00           O  
ATOM   1554  CB  ILE   102      93.090  71.461 149.324  1.00  0.00           C  
ATOM   1555  CG1 ILE   102      92.165  70.331 149.780  1.00  0.00           C  
ATOM   1556  CG2 ILE   102      94.273  71.820 150.320  1.00  0.00           C  
ATOM   1557  CD1 ILE   102      91.561  69.404 148.623  1.00  0.00           C  
ATOM   1558  H   ILE   102      90.863  73.031 150.280  1.00  0.00           H  
ATOM   1559  HA  ILE   102      93.186  73.351 148.496  1.00  0.00           H  
ATOM   1560  HB  ILE   102      93.724  71.116 148.507  1.00  0.00           H  
ATOM   1561 HG12 ILE   102      92.798  69.744 150.446  1.00  0.00           H  
ATOM   1562 HG13 ILE   102      91.410  70.776 150.428  1.00  0.00           H  
ATOM   1563 HG21 ILE   102      94.787  72.737 150.030  1.00  0.00           H  
ATOM   1564 HG22 ILE   102      93.873  72.025 151.313  1.00  0.00           H  
ATOM   1565 HG23 ILE   102      95.011  71.023 150.405  1.00  0.00           H  
ATOM   1566 HD11 ILE   102      92.377  69.178 147.936  1.00  0.00           H  
ATOM   1567 HD12 ILE   102      91.316  68.458 149.105  1.00  0.00           H  
ATOM   1568 HD13 ILE   102      90.679  69.838 148.151  1.00  0.00           H  
ATOM   1569  N   PRO   103      91.868  72.326 146.408  1.00  0.00           N  
ATOM   1570  CA  PRO   103      91.119  71.978 145.220  1.00  0.00           C  
ATOM   1571  C   PRO   103      90.225  70.716 145.301  1.00  0.00           C  
ATOM   1572  O   PRO   103      90.724  69.599 145.473  1.00  0.00           O  
ATOM   1573  CB  PRO   103      92.081  71.905 144.034  1.00  0.00           C  
ATOM   1574  CG  PRO   103      93.435  72.505 144.538  1.00  0.00           C  
ATOM   1575  CD  PRO   103      93.365  72.343 146.044  1.00  0.00           C  
ATOM   1576  HA  PRO   103      90.489  72.816 144.922  1.00  0.00           H  
ATOM   1577  HB2 PRO   103      92.294  70.858 143.822  1.00  0.00           H  
ATOM   1578  HB3 PRO   103      91.832  72.464 143.132  1.00  0.00           H  
ATOM   1579  HG2 PRO   103      94.281  72.072 144.005  1.00  0.00           H  
ATOM   1580  HG3 PRO   103      93.435  73.585 144.389  1.00  0.00           H  
ATOM   1581  HD2 PRO   103      93.805  71.396 146.357  1.00  0.00           H  
ATOM   1582  HD3 PRO   103      93.894  73.140 146.567  1.00  0.00           H  
ATOM   1583  N   ILE   104      88.936  70.863 145.053  1.00  0.00           N  
ATOM   1584  CA  ILE   104      87.985  69.790 144.785  1.00  0.00           C  
ATOM   1585  C   ILE   104      88.367  69.161 143.518  1.00  0.00           C  
ATOM   1586  O   ILE   104      88.318  67.888 143.525  1.00  0.00           O  
ATOM   1587  CB  ILE   104      86.497  70.365 144.586  1.00  0.00           C  
ATOM   1588  CG1 ILE   104      85.881  71.090 145.817  1.00  0.00           C  
ATOM   1589  CG2 ILE   104      85.465  69.307 144.113  1.00  0.00           C  
ATOM   1590  CD1 ILE   104      84.444  71.644 145.784  1.00  0.00           C  
ATOM   1591  H   ILE   104      88.683  71.841 145.083  1.00  0.00           H  
ATOM   1592  HA  ILE   104      87.965  69.011 145.546  1.00  0.00           H  
ATOM   1593  HB  ILE   104      86.566  71.105 143.788  1.00  0.00           H  
ATOM   1594 HG12 ILE   104      86.023  70.569 146.764  1.00  0.00           H  
ATOM   1595 HG13 ILE   104      86.536  71.869 146.209  1.00  0.00           H  
ATOM   1596 HG21 ILE   104      85.907  68.871 143.217  1.00  0.00           H  
ATOM   1597 HG22 ILE   104      85.502  68.482 144.824  1.00  0.00           H  
ATOM   1598 HG23 ILE   104      84.478  69.744 143.956  1.00  0.00           H  
ATOM   1599 HD11 ILE   104      83.727  70.829 145.878  1.00  0.00           H  
ATOM   1600 HD12 ILE   104      84.341  72.269 146.670  1.00  0.00           H  
ATOM   1601 HD13 ILE   104      84.313  72.293 144.918  1.00  0.00           H  
ATOM   1602  N   ASP   105      88.662  69.922 142.436  1.00  0.00           N  
ATOM   1603  CA  ASP   105      89.108  69.446 141.169  1.00  0.00           C  
ATOM   1604  C   ASP   105      89.599  70.520 140.213  1.00  0.00           C  
ATOM   1605  O   ASP   105      89.362  71.698 140.493  1.00  0.00           O  
ATOM   1606  CB  ASP   105      87.913  68.793 140.538  1.00  0.00           C  
ATOM   1607  CG  ASP   105      88.244  67.630 139.583  1.00  0.00           C  
ATOM   1608  OD1 ASP   105      89.406  67.367 139.388  1.00  0.00           O  
ATOM   1609  OD2 ASP   105      87.380  66.973 138.945  1.00  0.00           O1-
ATOM   1610  H   ASP   105      88.546  70.915 142.576  1.00  0.00           H  
ATOM   1611  HA  ASP   105      89.935  68.789 141.442  1.00  0.00           H  
ATOM   1612  HB2 ASP   105      87.257  68.295 141.251  1.00  0.00           H  
ATOM   1613  HB3 ASP   105      87.317  69.527 139.996  1.00  0.00           H  
ATOM   1614  N   GLN   106      90.452  70.144 139.203  1.00  0.00           N  
ATOM   1615  CA  GLN   106      91.053  71.113 138.247  1.00  0.00           C  
ATOM   1616  C   GLN   106      90.752  70.789 136.782  1.00  0.00           C  
ATOM   1617  O   GLN   106      90.405  69.675 136.456  1.00  0.00           O  
ATOM   1618  CB  GLN   106      92.546  71.407 138.510  1.00  0.00           C  
ATOM   1619  CG  GLN   106      93.480  70.140 138.325  1.00  0.00           C  
ATOM   1620  CD  GLN   106      94.890  70.603 138.315  1.00  0.00           C  
ATOM   1621  NE2 GLN   106      95.183  71.721 139.044  1.00  0.00           N  
ATOM   1622  OE1 GLN   106      95.711  70.119 137.621  1.00  0.00           O  
ATOM   1623  H   GLN   106      90.596  69.207 138.854  1.00  0.00           H  
ATOM   1624  HA  GLN   106      90.578  72.069 138.464  1.00  0.00           H  
ATOM   1625  HB2 GLN   106      92.845  71.994 137.642  1.00  0.00           H  
ATOM   1626  HB3 GLN   106      92.728  71.767 139.523  1.00  0.00           H  
ATOM   1627  HG2 GLN   106      93.337  69.423 139.133  1.00  0.00           H  
ATOM   1628  HG3 GLN   106      93.204  69.767 137.339  1.00  0.00           H  
ATOM   1629 HE21 GLN   106      96.174  71.917 139.039  1.00  0.00           H  
ATOM   1630 HE22 GLN   106      94.489  72.097 139.674  1.00  0.00           H  
ATOM   1631  N   ALA   107      90.885  71.747 135.898  1.00  0.00           N  
ATOM   1632  CA  ALA   107      90.733  71.686 134.411  1.00  0.00           C  
ATOM   1633  C   ALA   107      91.569  72.679 133.640  1.00  0.00           C  
ATOM   1634  O   ALA   107      91.884  73.786 134.164  1.00  0.00           O  
ATOM   1635  CB  ALA   107      89.299  71.715 133.961  1.00  0.00           C  
ATOM   1636  H   ALA   107      91.023  72.661 136.306  1.00  0.00           H  
ATOM   1637  HA  ALA   107      91.090  70.688 134.158  1.00  0.00           H  
ATOM   1638  HB1 ALA   107      89.296  71.335 132.940  1.00  0.00           H  
ATOM   1639  HB2 ALA   107      88.624  71.159 134.611  1.00  0.00           H  
ATOM   1640  HB3 ALA   107      89.032  72.772 133.979  1.00  0.00           H  
ATOM   1641  N   GLY   108      92.044  72.375 132.434  1.00  0.00           N  
ATOM   1642  CA  GLY   108      93.145  73.117 131.686  1.00  0.00           C  
ATOM   1643  C   GLY   108      93.607  72.514 130.383  1.00  0.00           C  
ATOM   1644  O   GLY   108      93.214  71.440 130.081  1.00  0.00           O  
ATOM   1645  H   GLY   108      91.734  71.471 132.108  1.00  0.00           H  
ATOM   1646  HA2 GLY   108      92.784  74.128 131.493  1.00  0.00           H  
ATOM   1647  HA3 GLY   108      93.971  73.208 132.392  1.00  0.00           H  
ATOM   1648  N   LEU   109      94.699  73.136 129.929  1.00  0.00           N  
ATOM   1649  CA  LEU   109      95.308  72.651 128.640  1.00  0.00           C  
ATOM   1650  C   LEU   109      96.802  73.021 128.681  1.00  0.00           C  
ATOM   1651  O   LEU   109      97.145  74.146 129.098  1.00  0.00           O  
ATOM   1652  CB  LEU   109      94.591  73.344 127.357  1.00  0.00           C  
ATOM   1653  CG  LEU   109      93.118  73.002 127.121  1.00  0.00           C  
ATOM   1654  CD1 LEU   109      92.412  73.997 126.193  1.00  0.00           C  
ATOM   1655  CD2 LEU   109      93.011  71.584 126.588  1.00  0.00           C  
ATOM   1656  H   LEU   109      95.302  73.754 130.452  1.00  0.00           H  
ATOM   1657  HA  LEU   109      95.182  71.570 128.586  1.00  0.00           H  
ATOM   1658  HB2 LEU   109      94.722  74.412 127.530  1.00  0.00           H  
ATOM   1659  HB3 LEU   109      95.116  73.071 126.441  1.00  0.00           H  
ATOM   1660  HG  LEU   109      92.607  73.119 128.076  1.00  0.00           H  
ATOM   1661 HD11 LEU   109      92.295  74.941 126.725  1.00  0.00           H  
ATOM   1662 HD12 LEU   109      92.917  74.106 125.233  1.00  0.00           H  
ATOM   1663 HD13 LEU   109      91.454  73.524 125.973  1.00  0.00           H  
ATOM   1664 HD21 LEU   109      93.664  70.869 127.089  1.00  0.00           H  
ATOM   1665 HD22 LEU   109      91.952  71.325 126.592  1.00  0.00           H  
ATOM   1666 HD23 LEU   109      93.341  71.648 125.551  1.00  0.00           H  
ATOM   1667  N   PHE   110      97.746  72.111 128.198  1.00  0.00           N  
ATOM   1668  CA  PHE   110      99.045  72.427 127.673  1.00  0.00           C  
ATOM   1669  C   PHE   110      98.872  73.112 126.290  1.00  0.00           C  
ATOM   1670  O   PHE   110      97.902  72.891 125.593  1.00  0.00           O  
ATOM   1671  CB  PHE   110      99.899  71.169 127.558  1.00  0.00           C  
ATOM   1672  CG  PHE   110     100.497  70.508 128.743  1.00  0.00           C  
ATOM   1673  CD1 PHE   110     100.086  69.221 129.120  1.00  0.00           C  
ATOM   1674  CD2 PHE   110     101.430  71.244 129.505  1.00  0.00           C  
ATOM   1675  CE1 PHE   110     100.690  68.629 130.181  1.00  0.00           C  
ATOM   1676  CE2 PHE   110     102.067  70.563 130.618  1.00  0.00           C  
ATOM   1677  CZ  PHE   110     101.682  69.270 130.913  1.00  0.00           C  
ATOM   1678  H   PHE   110      97.351  71.305 127.733  1.00  0.00           H  
ATOM   1679  HA  PHE   110      99.525  73.198 128.275  1.00  0.00           H  
ATOM   1680  HB2 PHE   110      99.256  70.376 127.176  1.00  0.00           H  
ATOM   1681  HB3 PHE   110     100.764  71.308 126.910  1.00  0.00           H  
ATOM   1682  HD1 PHE   110      99.295  68.692 128.608  1.00  0.00           H  
ATOM   1683  HD2 PHE   110     101.725  72.257 129.274  1.00  0.00           H  
ATOM   1684  HE1 PHE   110     100.430  67.646 130.545  1.00  0.00           H  
ATOM   1685  HE2 PHE   110     102.778  71.051 131.267  1.00  0.00           H  
ATOM   1686  HZ  PHE   110     102.255  68.725 131.649  1.00  0.00           H  
ATOM   1687  N   LEU   111      99.773  74.057 125.910  1.00  0.00           N  
ATOM   1688  CA  LEU   111      99.634  75.025 124.804  1.00  0.00           C  
ATOM   1689  C   LEU   111     100.845  75.225 123.937  1.00  0.00           C  
ATOM   1690  O   LEU   111     102.002  75.526 124.415  1.00  0.00           O  
ATOM   1691  CB  LEU   111      99.113  76.368 125.382  1.00  0.00           C  
ATOM   1692  CG  LEU   111      97.731  76.421 126.069  1.00  0.00           C  
ATOM   1693  CD1 LEU   111      97.503  77.771 126.659  1.00  0.00           C  
ATOM   1694  CD2 LEU   111      96.617  76.098 124.990  1.00  0.00           C  
ATOM   1695  H   LEU   111     100.481  74.184 126.619  1.00  0.00           H  
ATOM   1696  HA  LEU   111      98.819  74.626 124.200  1.00  0.00           H  
ATOM   1697  HB2 LEU   111      99.853  76.587 126.152  1.00  0.00           H  
ATOM   1698  HB3 LEU   111      99.144  77.130 124.603  1.00  0.00           H  
ATOM   1699  HG  LEU   111      97.686  75.615 126.802  1.00  0.00           H  
ATOM   1700 HD11 LEU   111      96.549  77.955 127.154  1.00  0.00           H  
ATOM   1701 HD12 LEU   111      98.314  78.056 127.330  1.00  0.00           H  
ATOM   1702 HD13 LEU   111      97.542  78.462 125.817  1.00  0.00           H  
ATOM   1703 HD21 LEU   111      96.574  76.905 124.258  1.00  0.00           H  
ATOM   1704 HD22 LEU   111      96.851  75.176 124.458  1.00  0.00           H  
ATOM   1705 HD23 LEU   111      95.624  76.133 125.437  1.00  0.00           H  
ATOM   1706  N   THR   112     100.710  75.331 122.609  1.00  0.00           N  
ATOM   1707  CA  THR   112     101.774  75.689 121.686  1.00  0.00           C  
ATOM   1708  C   THR   112     101.075  76.505 120.540  1.00  0.00           C  
ATOM   1709  O   THR   112      99.943  76.255 120.278  1.00  0.00           O  
ATOM   1710  CB  THR   112     102.470  74.476 121.081  1.00  0.00           C  
ATOM   1711  CG2 THR   112     101.673  73.700 120.079  1.00  0.00           C  
ATOM   1712  OG1 THR   112     103.613  74.914 120.456  1.00  0.00           O  
ATOM   1713  H   THR   112      99.809  75.060 122.242  1.00  0.00           H  
ATOM   1714  HA  THR   112     102.514  76.278 122.229  1.00  0.00           H  
ATOM   1715  HB  THR   112     102.786  73.848 121.914  1.00  0.00           H  
ATOM   1716  HG1 THR   112     104.276  74.677 121.110  1.00  0.00           H  
ATOM   1717 HG21 THR   112     102.190  72.860 119.615  1.00  0.00           H  
ATOM   1718 HG22 THR   112     100.761  73.378 120.581  1.00  0.00           H  
ATOM   1719 HG23 THR   112     101.387  74.286 119.205  1.00  0.00           H  
ATOM   1720  N   ALA   113     101.766  77.532 120.057  1.00  0.00           N  
ATOM   1721  CA  ALA   113     101.241  78.478 119.092  1.00  0.00           C  
ATOM   1722  C   ALA   113     101.967  78.410 117.783  1.00  0.00           C  
ATOM   1723  O   ALA   113     103.177  78.290 117.774  1.00  0.00           O  
ATOM   1724  CB  ALA   113     101.486  79.838 119.641  1.00  0.00           C  
ATOM   1725  H   ALA   113     102.760  77.687 120.148  1.00  0.00           H  
ATOM   1726  HA  ALA   113     100.162  78.333 119.043  1.00  0.00           H  
ATOM   1727  HB1 ALA   113     100.857  80.034 120.509  1.00  0.00           H  
ATOM   1728  HB2 ALA   113     102.557  79.930 119.821  1.00  0.00           H  
ATOM   1729  HB3 ALA   113     101.196  80.563 118.880  1.00  0.00           H  
ATOM   1730  N   ILE   114     101.261  78.620 116.697  1.00  0.00           N  
ATOM   1731  CA  ILE   114     101.624  78.306 115.386  1.00  0.00           C  
ATOM   1732  C   ILE   114     100.842  79.151 114.379  1.00  0.00           C  
ATOM   1733  O   ILE   114      99.714  79.511 114.606  1.00  0.00           O  
ATOM   1734  CB  ILE   114     101.647  76.775 115.124  1.00  0.00           C  
ATOM   1735  CG1 ILE   114     101.888  76.302 113.641  1.00  0.00           C  
ATOM   1736  CG2 ILE   114     100.257  76.120 115.607  1.00  0.00           C  
ATOM   1737  CD1 ILE   114     102.202  74.773 113.610  1.00  0.00           C  
ATOM   1738  H   ILE   114     100.255  78.668 116.766  1.00  0.00           H  
ATOM   1739  HA  ILE   114     102.673  78.591 115.300  1.00  0.00           H  
ATOM   1740  HB  ILE   114     102.383  76.331 115.794  1.00  0.00           H  
ATOM   1741 HG12 ILE   114     100.989  76.483 113.052  1.00  0.00           H  
ATOM   1742 HG13 ILE   114     102.702  76.875 113.197  1.00  0.00           H  
ATOM   1743 HG21 ILE   114     100.353  75.040 115.719  1.00  0.00           H  
ATOM   1744 HG22 ILE   114     100.040  76.565 116.579  1.00  0.00           H  
ATOM   1745 HG23 ILE   114      99.414  76.439 114.994  1.00  0.00           H  
ATOM   1746 HD11 ILE   114     103.084  74.512 114.195  1.00  0.00           H  
ATOM   1747 HD12 ILE   114     101.372  74.144 113.933  1.00  0.00           H  
ATOM   1748 HD13 ILE   114     102.294  74.584 112.541  1.00  0.00           H  
ATOM   1749  N   GLU   115     101.475  79.490 113.255  1.00  0.00           N  
ATOM   1750  CA  GLU   115     100.851  80.195 112.078  1.00  0.00           C  
ATOM   1751  C   GLU   115     101.242  79.607 110.742  1.00  0.00           C  
ATOM   1752  O   GLU   115     102.301  78.976 110.578  1.00  0.00           O  
ATOM   1753  CB  GLU   115     101.207  81.722 112.216  1.00  0.00           C  
ATOM   1754  CG  GLU   115     102.786  81.931 112.214  1.00  0.00           C  
ATOM   1755  CD  GLU   115     103.390  82.572 110.922  1.00  0.00           C  
ATOM   1756  OE1 GLU   115     102.929  82.491 109.777  1.00  0.00           O  
ATOM   1757  OE2 GLU   115     104.405  83.293 111.110  1.00  0.00           O1-
ATOM   1758  H   GLU   115     102.461  79.286 113.184  1.00  0.00           H  
ATOM   1759  HA  GLU   115      99.785  79.979 112.141  1.00  0.00           H  
ATOM   1760  HB2 GLU   115     100.777  82.251 111.366  1.00  0.00           H  
ATOM   1761  HB3 GLU   115     100.770  82.167 113.109  1.00  0.00           H  
ATOM   1762  HG2 GLU   115     103.072  82.590 113.034  1.00  0.00           H  
ATOM   1763  HG3 GLU   115     103.310  80.989 112.375  1.00  0.00           H  
ATOM   1764  N   ILE   116     100.388  80.000 109.717  1.00  0.00           N  
ATOM   1765  CA  ILE   116     100.196  79.332 108.402  1.00  0.00           C  
ATOM   1766  C   ILE   116      99.821  80.433 107.319  1.00  0.00           C  
ATOM   1767  O   ILE   116      98.902  81.235 107.581  1.00  0.00           O  
ATOM   1768  CB  ILE   116      99.131  78.204 108.383  1.00  0.00           C  
ATOM   1769  CG1 ILE   116      99.177  77.132 109.502  1.00  0.00           C  
ATOM   1770  CG2 ILE   116      99.128  77.377 107.095  1.00  0.00           C  
ATOM   1771  CD1 ILE   116      98.317  77.585 110.733  1.00  0.00           C  
ATOM   1772  H   ILE   116      99.697  80.704 109.932  1.00  0.00           H  
ATOM   1773  HA  ILE   116     101.155  78.902 108.111  1.00  0.00           H  
ATOM   1774  HB  ILE   116      98.138  78.652 108.401  1.00  0.00           H  
ATOM   1775 HG12 ILE   116      98.862  76.160 109.123  1.00  0.00           H  
ATOM   1776 HG13 ILE   116     100.161  77.069 109.965  1.00  0.00           H  
ATOM   1777 HG21 ILE   116      98.307  76.662 107.048  1.00  0.00           H  
ATOM   1778 HG22 ILE   116      99.073  78.074 106.258  1.00  0.00           H  
ATOM   1779 HG23 ILE   116     100.055  76.810 107.005  1.00  0.00           H  
ATOM   1780 HD11 ILE   116      97.333  77.867 110.359  1.00  0.00           H  
ATOM   1781 HD12 ILE   116      98.165  76.750 111.416  1.00  0.00           H  
ATOM   1782 HD13 ILE   116      98.711  78.383 111.362  1.00  0.00           H  
ATOM   1783  N   SER   117     100.254  80.428 106.086  1.00  0.00           N  
ATOM   1784  CA  SER   117      99.856  81.057 104.976  1.00  0.00           C  
ATOM   1785  C   SER   117     100.056  80.362 103.613  1.00  0.00           C  
ATOM   1786  O   SER   117     101.104  79.790 103.309  1.00  0.00           O  
ATOM   1787  CB  SER   117     100.365  82.532 104.894  1.00  0.00           C  
ATOM   1788  OG  SER   117      99.716  83.458 103.995  1.00  0.00           O  
ATOM   1789  H   SER   117     101.065  79.829 106.032  1.00  0.00           H  
ATOM   1790  HA  SER   117      98.792  81.270 105.080  1.00  0.00           H  
ATOM   1791  HB2 SER   117     100.320  82.872 105.929  1.00  0.00           H  
ATOM   1792  HB3 SER   117     101.433  82.409 104.720  1.00  0.00           H  
ATOM   1793  HG  SER   117     100.271  83.655 103.237  1.00  0.00           H  
ATOM   1794  N   LEU   118      99.044  80.548 102.765  1.00  0.00           N  
ATOM   1795  CA  LEU   118      99.040  80.109 101.358  1.00  0.00           C  
ATOM   1796  C   LEU   118      99.053  81.322 100.516  1.00  0.00           C  
ATOM   1797  O   LEU   118      98.077  82.113 100.703  1.00  0.00           O  
ATOM   1798  CB  LEU   118      97.869  79.195 101.132  1.00  0.00           C  
ATOM   1799  CG  LEU   118      97.534  78.555  99.752  1.00  0.00           C  
ATOM   1800  CD1 LEU   118      98.603  77.492  99.410  1.00  0.00           C  
ATOM   1801  CD2 LEU   118      96.127  77.944  99.527  1.00  0.00           C  
ATOM   1802  H   LEU   118      98.246  81.104 103.038  1.00  0.00           H  
ATOM   1803  HA  LEU   118      99.960  79.563 101.149  1.00  0.00           H  
ATOM   1804  HB2 LEU   118      97.807  78.448 101.924  1.00  0.00           H  
ATOM   1805  HB3 LEU   118      97.015  79.833 101.359  1.00  0.00           H  
ATOM   1806  HG  LEU   118      97.746  79.391  99.085  1.00  0.00           H  
ATOM   1807 HD11 LEU   118      98.616  77.263  98.344  1.00  0.00           H  
ATOM   1808 HD12 LEU   118      99.603  77.860  99.640  1.00  0.00           H  
ATOM   1809 HD13 LEU   118      98.451  76.622 100.048  1.00  0.00           H  
ATOM   1810 HD21 LEU   118      95.827  77.271 100.330  1.00  0.00           H  
ATOM   1811 HD22 LEU   118      95.484  78.823  99.582  1.00  0.00           H  
ATOM   1812 HD23 LEU   118      96.027  77.406  98.584  1.00  0.00           H  
ATOM   1813  N   ASP   119     100.140  81.567  99.807  1.00  0.00           N  
ATOM   1814  CA  ASP   119     100.291  82.850  99.044  1.00  0.00           C  
ATOM   1815  C   ASP   119     100.617  82.608  97.523  1.00  0.00           C  
ATOM   1816  O   ASP   119     101.250  81.613  97.155  1.00  0.00           O  
ATOM   1817  CB  ASP   119     101.193  83.878  99.730  1.00  0.00           C  
ATOM   1818  CG  ASP   119     100.697  84.300 101.137  1.00  0.00           C  
ATOM   1819  OD1 ASP   119      99.705  85.042 101.294  1.00  0.00           O  
ATOM   1820  OD2 ASP   119     101.388  83.886 102.053  1.00  0.00           O1-
ATOM   1821  H   ASP   119     100.900  80.915  99.669  1.00  0.00           H  
ATOM   1822  HA  ASP   119      99.345  83.389  98.996  1.00  0.00           H  
ATOM   1823  HB2 ASP   119     102.187  83.465  99.901  1.00  0.00           H  
ATOM   1824  HB3 ASP   119     101.449  84.748  99.125  1.00  0.00           H  
ATOM   1825  N   VAL   120     100.218  83.461  96.680  1.00  0.00           N  
ATOM   1826  CA  VAL   120     100.465  83.500  95.251  1.00  0.00           C  
ATOM   1827  C   VAL   120     100.482  84.932  94.769  1.00  0.00           C  
ATOM   1828  O   VAL   120     100.025  85.781  95.504  1.00  0.00           O  
ATOM   1829  CB  VAL   120      99.436  82.649  94.369  1.00  0.00           C  
ATOM   1830  CG1 VAL   120      99.240  81.226  94.815  1.00  0.00           C  
ATOM   1831  CG2 VAL   120      98.018  83.287  94.190  1.00  0.00           C  
ATOM   1832  H   VAL   120      99.537  84.138  96.994  1.00  0.00           H  
ATOM   1833  HA  VAL   120     101.462  83.063  95.190  1.00  0.00           H  
ATOM   1834  HB  VAL   120      99.837  82.667  93.355  1.00  0.00           H  
ATOM   1835 HG11 VAL   120      98.850  81.347  95.826  1.00  0.00           H  
ATOM   1836 HG12 VAL   120      98.508  80.792  94.133  1.00  0.00           H  
ATOM   1837 HG13 VAL   120     100.200  80.717  94.733  1.00  0.00           H  
ATOM   1838 HG21 VAL   120      98.114  84.026  93.394  1.00  0.00           H  
ATOM   1839 HG22 VAL   120      97.343  82.596  93.685  1.00  0.00           H  
ATOM   1840 HG23 VAL   120      97.485  83.621  95.080  1.00  0.00           H  
ATOM   1841  N   ASP   121     100.930  85.236  93.551  1.00  0.00           N  
ATOM   1842  CA  ASP   121     101.291  86.540  93.102  1.00  0.00           C  
ATOM   1843  C   ASP   121     100.150  87.352  92.495  1.00  0.00           C  
ATOM   1844  O   ASP   121     100.369  87.771  91.360  1.00  0.00           O  
ATOM   1845  CB  ASP   121     102.578  86.463  92.209  1.00  0.00           C  
ATOM   1846  CG  ASP   121     103.258  87.812  92.067  1.00  0.00           C  
ATOM   1847  OD1 ASP   121     103.198  88.689  92.924  1.00  0.00           O  
ATOM   1848  OD2 ASP   121     103.920  87.954  91.024  1.00  0.00           O1-
ATOM   1849  H   ASP   121     101.232  84.448  92.997  1.00  0.00           H  
ATOM   1850  HA  ASP   121     101.651  87.090  93.971  1.00  0.00           H  
ATOM   1851  HB2 ASP   121     103.157  85.746  92.792  1.00  0.00           H  
ATOM   1852  HB3 ASP   121     102.367  85.973  91.259  1.00  0.00           H  
ATOM   1853  N   ALA   122      99.071  87.641  93.263  1.00  0.00           N  
ATOM   1854  CA  ALA   122      97.866  88.451  92.925  1.00  0.00           C  
ATOM   1855  C   ALA   122      98.206  89.965  92.598  1.00  0.00           C  
ATOM   1856  O   ALA   122      97.475  90.583  91.892  1.00  0.00           O  
ATOM   1857  CB  ALA   122      96.775  88.353  94.024  1.00  0.00           C  
ATOM   1858  H   ALA   122      99.078  87.405  94.245  1.00  0.00           H  
ATOM   1859  HA  ALA   122      97.384  87.954  92.083  1.00  0.00           H  
ATOM   1860  HB1 ALA   122      95.861  88.829  93.669  1.00  0.00           H  
ATOM   1861  HB2 ALA   122      96.667  87.274  94.127  1.00  0.00           H  
ATOM   1862  HB3 ALA   122      97.214  88.885  94.868  1.00  0.00           H  
ATOM   1863  N   ASP   123      99.260  90.488  93.263  1.00  0.00           N  
ATOM   1864  CA  ASP   123      99.907  91.795  93.055  1.00  0.00           C  
ATOM   1865  C   ASP   123     100.787  91.783  91.709  1.00  0.00           C  
ATOM   1866  O   ASP   123     101.164  92.896  91.256  1.00  0.00           O  
ATOM   1867  CB  ASP   123     100.646  92.262  94.297  1.00  0.00           C  
ATOM   1868  CG  ASP   123     101.859  91.356  94.572  1.00  0.00           C  
ATOM   1869  OD1 ASP   123     102.961  91.824  94.744  1.00  0.00           O  
ATOM   1870  OD2 ASP   123     101.618  90.085  94.635  1.00  0.00           O1-
ATOM   1871  H   ASP   123      99.842  89.828  93.759  1.00  0.00           H  
ATOM   1872  HA  ASP   123      99.175  92.588  92.904  1.00  0.00           H  
ATOM   1873  HB2 ASP   123     101.015  93.258  94.052  1.00  0.00           H  
ATOM   1874  HB3 ASP   123      99.922  92.181  95.108  1.00  0.00           H  
ATOM   1875  N   ARG   124     101.057  90.656  91.090  1.00  0.00           N  
ATOM   1876  CA  ARG   124     101.644  90.533  89.733  1.00  0.00           C  
ATOM   1877  C   ARG   124     103.116  90.996  89.522  1.00  0.00           C  
ATOM   1878  O   ARG   124     103.530  91.039  88.348  1.00  0.00           O  
ATOM   1879  CB  ARG   124     100.680  90.975  88.668  1.00  0.00           C  
ATOM   1880  CG  ARG   124      99.309  90.299  88.627  1.00  0.00           C  
ATOM   1881  CD  ARG   124      98.302  91.118  87.809  1.00  0.00           C  
ATOM   1882  NE  ARG   124      97.063  90.390  87.594  1.00  0.00           N  
ATOM   1883  CZ  ARG   124      96.108  90.885  86.885  1.00  0.00           C  
ATOM   1884  NH1 ARG   124      96.050  92.102  86.429  1.00  0.00           N1+
ATOM   1885  NH2 ARG   124      95.115  90.123  86.499  1.00  0.00           N  
ATOM   1886  H   ARG   124     100.761  89.798  91.534  1.00  0.00           H  
ATOM   1887  HA  ARG   124     101.724  89.457  89.577  1.00  0.00           H  
ATOM   1888  HB2 ARG   124     100.618  92.057  88.786  1.00  0.00           H  
ATOM   1889  HB3 ARG   124     101.029  90.885  87.639  1.00  0.00           H  
ATOM   1890  HG2 ARG   124      99.374  89.236  88.393  1.00  0.00           H  
ATOM   1891  HG3 ARG   124      98.921  90.216  89.642  1.00  0.00           H  
ATOM   1892  HD2 ARG   124      98.157  92.073  88.315  1.00  0.00           H  
ATOM   1893  HD3 ARG   124      98.751  91.322  86.837  1.00  0.00           H  
ATOM   1894  HE  ARG   124      97.001  89.414  87.849  1.00  0.00           H  
ATOM   1895 HH11 ARG   124      96.643  92.853  86.753  1.00  0.00           H  
ATOM   1896 HH12 ARG   124      95.377  92.381  85.729  1.00  0.00           H  
ATOM   1897 HH21 ARG   124      94.979  89.265  87.014  1.00  0.00           H  
ATOM   1898 HH22 ARG   124      94.252  90.566  86.217  1.00  0.00           H  
ATOM   1899  N   ASP   125     103.911  91.255  90.569  1.00  0.00           N  
ATOM   1900  CA  ASP   125     105.230  91.816  90.378  1.00  0.00           C  
ATOM   1901  C   ASP   125     106.274  90.798  89.989  1.00  0.00           C  
ATOM   1902  O   ASP   125     107.308  91.223  89.577  1.00  0.00           O  
ATOM   1903  CB  ASP   125     105.866  92.547  91.564  1.00  0.00           C  
ATOM   1904  CG  ASP   125     106.075  91.711  92.871  1.00  0.00           C  
ATOM   1905  OD1 ASP   125     105.311  90.804  93.143  1.00  0.00           O  
ATOM   1906  OD2 ASP   125     107.007  92.095  93.648  1.00  0.00           O1-
ATOM   1907  H   ASP   125     103.490  91.065  91.467  1.00  0.00           H  
ATOM   1908  HA  ASP   125     105.189  92.507  89.537  1.00  0.00           H  
ATOM   1909  HB2 ASP   125     106.744  93.137  91.300  1.00  0.00           H  
ATOM   1910  HB3 ASP   125     105.059  93.093  92.054  1.00  0.00           H  
ATOM   1911  N   GLY   126     105.976  89.480  90.073  1.00  0.00           N  
ATOM   1912  CA  GLY   126     106.778  88.317  89.693  1.00  0.00           C  
ATOM   1913  C   GLY   126     107.303  87.543  90.851  1.00  0.00           C  
ATOM   1914  O   GLY   126     108.263  86.850  90.677  1.00  0.00           O  
ATOM   1915  H   GLY   126     105.106  89.333  90.564  1.00  0.00           H  
ATOM   1916  HA2 GLY   126     106.230  87.702  88.979  1.00  0.00           H  
ATOM   1917  HA3 GLY   126     107.655  88.696  89.168  1.00  0.00           H  
ATOM   1918  N   VAL   127     106.830  87.710  92.137  1.00  0.00           N  
ATOM   1919  CA  VAL   127     107.531  87.492  93.389  1.00  0.00           C  
ATOM   1920  C   VAL   127     106.495  86.983  94.439  1.00  0.00           C  
ATOM   1921  O   VAL   127     105.468  87.692  94.524  1.00  0.00           O  
ATOM   1922  CB  VAL   127     108.192  88.787  93.892  1.00  0.00           C  
ATOM   1923  CG1 VAL   127     108.909  88.579  95.259  1.00  0.00           C  
ATOM   1924  CG2 VAL   127     109.282  89.436  92.956  1.00  0.00           C  
ATOM   1925  H   VAL   127     105.849  87.930  92.244  1.00  0.00           H  
ATOM   1926  HA  VAL   127     108.343  86.800  93.166  1.00  0.00           H  
ATOM   1927  HB  VAL   127     107.432  89.555  94.037  1.00  0.00           H  
ATOM   1928 HG11 VAL   127     109.487  87.675  95.064  1.00  0.00           H  
ATOM   1929 HG12 VAL   127     109.610  89.366  95.539  1.00  0.00           H  
ATOM   1930 HG13 VAL   127     108.140  88.425  96.016  1.00  0.00           H  
ATOM   1931 HG21 VAL   127     110.042  88.660  92.870  1.00  0.00           H  
ATOM   1932 HG22 VAL   127     108.804  89.732  92.022  1.00  0.00           H  
ATOM   1933 HG23 VAL   127     109.753  90.290  93.442  1.00  0.00           H  
ATOM   1934  N   VAL   128     106.762  85.966  95.201  1.00  0.00           N  
ATOM   1935  CA  VAL   128     105.783  85.380  96.149  1.00  0.00           C  
ATOM   1936  C   VAL   128     106.280  85.608  97.630  1.00  0.00           C  
ATOM   1937  O   VAL   128     106.884  84.804  98.317  1.00  0.00           O  
ATOM   1938  CB  VAL   128     105.383  83.945  95.846  1.00  0.00           C  
ATOM   1939  CG1 VAL   128     104.091  83.551  96.477  1.00  0.00           C  
ATOM   1940  CG2 VAL   128     105.282  83.715  94.350  1.00  0.00           C  
ATOM   1941  H   VAL   128     107.564  85.397  94.969  1.00  0.00           H  
ATOM   1942  HA  VAL   128     104.876  85.970  96.015  1.00  0.00           H  
ATOM   1943  HB  VAL   128     106.125  83.245  96.231  1.00  0.00           H  
ATOM   1944 HG11 VAL   128     103.873  82.487  96.389  1.00  0.00           H  
ATOM   1945 HG12 VAL   128     104.160  83.678  97.557  1.00  0.00           H  
ATOM   1946 HG13 VAL   128     103.218  84.064  96.073  1.00  0.00           H  
ATOM   1947 HG21 VAL   128     106.245  83.709  93.838  1.00  0.00           H  
ATOM   1948 HG22 VAL   128     105.041  82.665  94.187  1.00  0.00           H  
ATOM   1949 HG23 VAL   128     104.551  84.366  93.873  1.00  0.00           H  
ATOM   1950  N   GLU   129     105.962  86.855  98.098  1.00  0.00           N  
ATOM   1951  CA  GLU   129     105.885  87.285  99.515  1.00  0.00           C  
ATOM   1952  C   GLU   129     104.941  86.382 100.329  1.00  0.00           C  
ATOM   1953  O   GLU   129     104.195  85.560  99.813  1.00  0.00           O  
ATOM   1954  CB  GLU   129     105.408  88.758  99.475  1.00  0.00           C  
ATOM   1955  CG  GLU   129     103.921  88.858  99.133  1.00  0.00           C  
ATOM   1956  CD  GLU   129     103.591  89.120  97.684  1.00  0.00           C  
ATOM   1957  OE1 GLU   129     103.735  88.337  96.719  1.00  0.00           O  
ATOM   1958  OE2 GLU   129     103.466  90.272  97.329  1.00  0.00           O1-
ATOM   1959  H   GLU   129     105.529  87.428  97.388  1.00  0.00           H  
ATOM   1960  HA  GLU   129     106.898  87.195  99.908  1.00  0.00           H  
ATOM   1961  HB2 GLU   129     105.585  89.239 100.436  1.00  0.00           H  
ATOM   1962  HB3 GLU   129     105.974  89.351  98.757  1.00  0.00           H  
ATOM   1963  HG2 GLU   129     103.408  87.928  99.378  1.00  0.00           H  
ATOM   1964  HG3 GLU   129     103.543  89.680  99.741  1.00  0.00           H  
ATOM   1965  N   LYS   130     104.948  86.572 101.687  1.00  0.00           N  
ATOM   1966  CA  LYS   130     103.983  85.927 102.576  1.00  0.00           C  
ATOM   1967  C   LYS   130     102.894  86.960 102.784  1.00  0.00           C  
ATOM   1968  O   LYS   130     103.002  88.197 102.685  1.00  0.00           O  
ATOM   1969  CB  LYS   130     104.716  85.459 103.888  1.00  0.00           C  
ATOM   1970  CG  LYS   130     103.937  85.021 105.132  1.00  0.00           C  
ATOM   1971  CD  LYS   130     104.833  84.346 106.108  1.00  0.00           C  
ATOM   1972  CE  LYS   130     104.171  84.325 107.494  1.00  0.00           C  
ATOM   1973  NZ  LYS   130     105.188  83.940 108.535  1.00  0.00           N1+
ATOM   1974  H   LYS   130     105.551  87.249 102.132  1.00  0.00           H  
ATOM   1975  HA  LYS   130     103.566  85.047 102.086  1.00  0.00           H  
ATOM   1976  HB2 LYS   130     105.388  84.639 103.636  1.00  0.00           H  
ATOM   1977  HB3 LYS   130     105.291  86.319 104.233  1.00  0.00           H  
ATOM   1978  HG2 LYS   130     103.611  85.877 105.721  1.00  0.00           H  
ATOM   1979  HG3 LYS   130     103.023  84.501 104.842  1.00  0.00           H  
ATOM   1980  HD2 LYS   130     105.132  83.312 105.935  1.00  0.00           H  
ATOM   1981  HD3 LYS   130     105.769  84.883 106.264  1.00  0.00           H  
ATOM   1982  HE2 LYS   130     103.769  85.314 107.714  1.00  0.00           H  
ATOM   1983  HE3 LYS   130     103.274  83.705 107.469  1.00  0.00           H  
ATOM   1984  HZ1 LYS   130     104.778  83.642 109.409  1.00  0.00           H  
ATOM   1985  HZ2 LYS   130     105.920  83.287 108.294  1.00  0.00           H  
ATOM   1986  HZ3 LYS   130     105.725  84.747 108.818  1.00  0.00           H  
ATOM   1987  N   ASN   131     101.709  86.421 103.097  1.00  0.00           N  
ATOM   1988  CA  ASN   131     100.518  87.219 103.544  1.00  0.00           C  
ATOM   1989  C   ASN   131      99.958  88.225 102.481  1.00  0.00           C  
ATOM   1990  O   ASN   131      99.722  89.394 102.781  1.00  0.00           O  
ATOM   1991  CB  ASN   131     100.646  87.884 104.893  1.00  0.00           C  
ATOM   1992  CG  ASN   131     100.833  86.945 106.019  1.00  0.00           C  
ATOM   1993  ND2 ASN   131     100.658  85.624 105.886  1.00  0.00           N  
ATOM   1994  OD1 ASN   131     101.038  87.330 107.194  1.00  0.00           O  
ATOM   1995  H   ASN   131     101.555  85.423 103.099  1.00  0.00           H  
ATOM   1996  HA  ASN   131      99.681  86.530 103.656  1.00  0.00           H  
ATOM   1997  HB2 ASN   131     101.429  88.642 104.919  1.00  0.00           H  
ATOM   1998  HB3 ASN   131      99.794  88.502 105.177  1.00  0.00           H  
ATOM   1999 HD21 ASN   131     100.504  85.098 106.734  1.00  0.00           H  
ATOM   2000 HD22 ASN   131     100.394  85.120 105.052  1.00  0.00           H  
ATOM   2001  N   ASN   132      99.812  87.783 101.292  1.00  0.00           N  
ATOM   2002  CA  ASN   132      99.512  88.622 100.150  1.00  0.00           C  
ATOM   2003  C   ASN   132      97.967  88.939 100.067  1.00  0.00           C  
ATOM   2004  O   ASN   132      97.220  88.045  99.739  1.00  0.00           O  
ATOM   2005  CB  ASN   132      99.823  87.901  98.834  1.00  0.00           C  
ATOM   2006  CG  ASN   132      99.814  88.778  97.622  1.00  0.00           C  
ATOM   2007  ND2 ASN   132     100.595  88.395  96.590  1.00  0.00           N  
ATOM   2008  OD1 ASN   132      99.195  89.776  97.533  1.00  0.00           O  
ATOM   2009  H   ASN   132      99.844  86.809 101.025  1.00  0.00           H  
ATOM   2010  HA  ASN   132     100.017  89.587 100.190  1.00  0.00           H  
ATOM   2011  HB2 ASN   132     100.890  87.688  98.896  1.00  0.00           H  
ATOM   2012  HB3 ASN   132      99.196  87.026  98.658  1.00  0.00           H  
ATOM   2013 HD21 ASN   132     100.832  89.092  95.898  1.00  0.00           H  
ATOM   2014 HD22 ASN   132     100.865  87.422  96.568  1.00  0.00           H  
ATOM   2015  N   PRO   133      97.534  90.203 100.276  1.00  0.00           N  
ATOM   2016  CA  PRO   133      96.075  90.495 100.599  1.00  0.00           C  
ATOM   2017  C   PRO   133      95.111  90.332  99.471  1.00  0.00           C  
ATOM   2018  O   PRO   133      94.004  90.130  99.755  1.00  0.00           O  
ATOM   2019  CB  PRO   133      96.108  91.909 101.208  1.00  0.00           C  
ATOM   2020  CG  PRO   133      97.289  92.542 100.430  1.00  0.00           C  
ATOM   2021  CD  PRO   133      98.282  91.385 100.506  1.00  0.00           C  
ATOM   2022  HA  PRO   133      95.775  89.805 101.388  1.00  0.00           H  
ATOM   2023  HB2 PRO   133      95.179  92.421 100.957  1.00  0.00           H  
ATOM   2024  HB3 PRO   133      96.385  91.926 102.262  1.00  0.00           H  
ATOM   2025  HG2 PRO   133      96.938  92.759  99.421  1.00  0.00           H  
ATOM   2026  HG3 PRO   133      97.744  93.433 100.863  1.00  0.00           H  
ATOM   2027  HD2 PRO   133      99.007  91.456  99.695  1.00  0.00           H  
ATOM   2028  HD3 PRO   133      98.861  91.441 101.427  1.00  0.00           H  
ATOM   2029  N   LYS   134      95.686  90.458  98.299  1.00  0.00           N  
ATOM   2030  CA  LYS   134      94.887  90.493  97.012  1.00  0.00           C  
ATOM   2031  C   LYS   134      94.493  89.074  96.508  1.00  0.00           C  
ATOM   2032  O   LYS   134      93.641  88.968  95.618  1.00  0.00           O  
ATOM   2033  CB  LYS   134      95.700  91.153  95.921  1.00  0.00           C  
ATOM   2034  CG  LYS   134      95.758  92.641  96.083  1.00  0.00           C  
ATOM   2035  CD  LYS   134      96.752  93.270  95.134  1.00  0.00           C  
ATOM   2036  CE  LYS   134      96.485  94.762  95.331  1.00  0.00           C  
ATOM   2037  NZ  LYS   134      96.867  95.337  96.655  1.00  0.00           N1+
ATOM   2038  H   LYS   134      96.691  90.534  98.243  1.00  0.00           H  
ATOM   2039  HA  LYS   134      94.027  91.149  97.144  1.00  0.00           H  
ATOM   2040  HB2 LYS   134      96.732  90.802  95.923  1.00  0.00           H  
ATOM   2041  HB3 LYS   134      95.391  90.990  94.889  1.00  0.00           H  
ATOM   2042  HG2 LYS   134      94.770  93.089  96.187  1.00  0.00           H  
ATOM   2043  HG3 LYS   134      96.151  92.922  97.061  1.00  0.00           H  
ATOM   2044  HD2 LYS   134      97.798  93.028  95.327  1.00  0.00           H  
ATOM   2045  HD3 LYS   134      96.494  93.097  94.089  1.00  0.00           H  
ATOM   2046  HE2 LYS   134      97.114  95.299  94.620  1.00  0.00           H  
ATOM   2047  HE3 LYS   134      95.440  94.987  95.119  1.00  0.00           H  
ATOM   2048  HZ1 LYS   134      96.922  96.346  96.665  1.00  0.00           H  
ATOM   2049  HZ2 LYS   134      96.137  95.195  97.338  1.00  0.00           H  
ATOM   2050  HZ3 LYS   134      97.769  94.994  96.951  1.00  0.00           H  
ATOM   2051  N   LYS   135      95.127  88.043  97.135  1.00  0.00           N  
ATOM   2052  CA  LYS   135      95.061  86.564  96.772  1.00  0.00           C  
ATOM   2053  C   LYS   135      93.615  85.931  96.526  1.00  0.00           C  
ATOM   2054  O   LYS   135      93.511  84.967  95.867  1.00  0.00           O  
ATOM   2055  CB  LYS   135      95.897  85.612  97.630  1.00  0.00           C  
ATOM   2056  CG  LYS   135      95.388  85.362  98.986  1.00  0.00           C  
ATOM   2057  CD  LYS   135      96.211  84.544  99.970  1.00  0.00           C  
ATOM   2058  CE  LYS   135      95.858  84.660 101.456  1.00  0.00           C  
ATOM   2059  NZ  LYS   135      96.893  84.056 102.216  1.00  0.00           N1+
ATOM   2060  H   LYS   135      95.753  88.340  97.871  1.00  0.00           H  
ATOM   2061  HA  LYS   135      95.476  86.515  95.765  1.00  0.00           H  
ATOM   2062  HB2 LYS   135      96.117  84.716  97.050  1.00  0.00           H  
ATOM   2063  HB3 LYS   135      96.868  86.105  97.683  1.00  0.00           H  
ATOM   2064  HG2 LYS   135      95.063  86.304  99.427  1.00  0.00           H  
ATOM   2065  HG3 LYS   135      94.350  85.070  98.826  1.00  0.00           H  
ATOM   2066  HD2 LYS   135      96.103  83.475  99.787  1.00  0.00           H  
ATOM   2067  HD3 LYS   135      97.250  84.853  99.859  1.00  0.00           H  
ATOM   2068  HE2 LYS   135      95.859  85.726 101.685  1.00  0.00           H  
ATOM   2069  HE3 LYS   135      94.879  84.209 101.616  1.00  0.00           H  
ATOM   2070  HZ1 LYS   135      97.782  84.451 101.944  1.00  0.00           H  
ATOM   2071  HZ2 LYS   135      96.800  84.196 103.212  1.00  0.00           H  
ATOM   2072  HZ3 LYS   135      96.961  83.067 102.021  1.00  0.00           H  
ATOM   2073  N   ALA   136      92.573  86.488  97.161  1.00  0.00           N  
ATOM   2074  CA  ALA   136      91.295  85.848  97.195  1.00  0.00           C  
ATOM   2075  C   ALA   136      90.375  86.147  95.964  1.00  0.00           C  
ATOM   2076  O   ALA   136      89.239  85.668  95.990  1.00  0.00           O  
ATOM   2077  CB  ALA   136      90.589  86.000  98.543  1.00  0.00           C  
ATOM   2078  H   ALA   136      92.698  87.382  97.613  1.00  0.00           H  
ATOM   2079  HA  ALA   136      91.531  84.792  97.059  1.00  0.00           H  
ATOM   2080  HB1 ALA   136      89.812  85.239  98.467  1.00  0.00           H  
ATOM   2081  HB2 ALA   136      91.238  85.966  99.418  1.00  0.00           H  
ATOM   2082  HB3 ALA   136      89.987  86.909  98.538  1.00  0.00           H  
ATOM   2083  N   SER   137      90.867  86.970  95.055  1.00  0.00           N  
ATOM   2084  CA  SER   137      90.043  87.540  94.063  1.00  0.00           C  
ATOM   2085  C   SER   137      90.778  87.764  92.727  1.00  0.00           C  
ATOM   2086  O   SER   137      91.993  87.604  92.539  1.00  0.00           O  
ATOM   2087  CB  SER   137      89.473  88.830  94.759  1.00  0.00           C  
ATOM   2088  OG  SER   137      88.553  89.431  93.913  1.00  0.00           O  
ATOM   2089  H   SER   137      91.847  87.213  95.038  1.00  0.00           H  
ATOM   2090  HA  SER   137      89.226  86.844  93.875  1.00  0.00           H  
ATOM   2091  HB2 SER   137      89.007  88.602  95.717  1.00  0.00           H  
ATOM   2092  HB3 SER   137      90.363  89.305  95.172  1.00  0.00           H  
ATOM   2093  HG  SER   137      88.017  90.007  94.463  1.00  0.00           H  
ATOM   2094  N   TRP   138      89.930  88.023  91.707  1.00  0.00           N  
ATOM   2095  CA  TRP   138      90.435  88.392  90.384  1.00  0.00           C  
ATOM   2096  C   TRP   138      89.606  89.530  89.796  1.00  0.00           C  
ATOM   2097  O   TRP   138      88.387  89.527  90.035  1.00  0.00           O  
ATOM   2098  CB  TRP   138      90.570  87.113  89.502  1.00  0.00           C  
ATOM   2099  CG  TRP   138      91.555  87.256  88.346  1.00  0.00           C  
ATOM   2100  CD1 TRP   138      92.669  86.547  88.318  1.00  0.00           C  
ATOM   2101  CD2 TRP   138      91.493  87.964  87.078  1.00  0.00           C  
ATOM   2102  CE2 TRP   138      92.668  87.656  86.320  1.00  0.00           C  
ATOM   2103  CE3 TRP   138      90.546  88.771  86.463  1.00  0.00           C  
ATOM   2104  NE1 TRP   138      93.380  86.873  87.149  1.00  0.00           N  
ATOM   2105  CZ2 TRP   138      92.906  88.118  84.975  1.00  0.00           C  
ATOM   2106  CZ3 TRP   138      90.784  89.241  85.136  1.00  0.00           C  
ATOM   2107  CH2 TRP   138      91.877  88.925  84.442  1.00  0.00           C  
ATOM   2108  H   TRP   138      88.978  88.225  91.977  1.00  0.00           H  
ATOM   2109  HA  TRP   138      91.443  88.792  90.493  1.00  0.00           H  
ATOM   2110  HB2 TRP   138      90.756  86.198  90.064  1.00  0.00           H  
ATOM   2111  HB3 TRP   138      89.576  87.077  89.054  1.00  0.00           H  
ATOM   2112  HD1 TRP   138      92.947  85.820  89.067  1.00  0.00           H  
ATOM   2113  HE1 TRP   138      94.291  86.498  86.928  1.00  0.00           H  
ATOM   2114  HE3 TRP   138      89.617  88.907  86.997  1.00  0.00           H  
ATOM   2115  HZ2 TRP   138      93.729  87.826  84.340  1.00  0.00           H  
ATOM   2116  HZ3 TRP   138      89.940  89.823  84.795  1.00  0.00           H  
ATOM   2117  HH2 TRP   138      91.999  89.185  83.401  1.00  0.00           H  
ATOM   2118  N   THR   139      90.221  90.473  89.099  1.00  0.00           N  
ATOM   2119  CA  THR   139      89.498  91.562  88.476  1.00  0.00           C  
ATOM   2120  C   THR   139      90.102  92.034  87.210  1.00  0.00           C  
ATOM   2121  O   THR   139      91.303  92.208  87.176  1.00  0.00           O  
ATOM   2122  CB  THR   139      89.332  92.808  89.446  1.00  0.00           C  
ATOM   2123  CG2 THR   139      88.392  93.863  88.916  1.00  0.00           C  
ATOM   2124  OG1 THR   139      88.766  92.319  90.621  1.00  0.00           O  
ATOM   2125  H   THR   139      91.193  90.379  88.840  1.00  0.00           H  
ATOM   2126  HA  THR   139      88.479  91.319  88.178  1.00  0.00           H  
ATOM   2127  HB  THR   139      90.314  93.198  89.715  1.00  0.00           H  
ATOM   2128  HG1 THR   139      89.033  91.401  90.711  1.00  0.00           H  
ATOM   2129 HG21 THR   139      88.418  94.691  89.624  1.00  0.00           H  
ATOM   2130 HG22 THR   139      88.630  94.142  87.890  1.00  0.00           H  
ATOM   2131 HG23 THR   139      87.368  93.488  88.937  1.00  0.00           H  
ATOM   2132  N   TRP   140      89.256  92.430  86.240  1.00  0.00           N  
ATOM   2133  CA  TRP   140      89.496  93.011  84.962  1.00  0.00           C  
ATOM   2134  C   TRP   140      90.063  94.491  85.014  1.00  0.00           C  
ATOM   2135  O   TRP   140      90.181  95.082  86.075  1.00  0.00           O  
ATOM   2136  CB  TRP   140      88.175  92.992  84.210  1.00  0.00           C  
ATOM   2137  CG  TRP   140      87.573  91.626  84.080  1.00  0.00           C  
ATOM   2138  CD1 TRP   140      86.442  91.144  84.662  1.00  0.00           C  
ATOM   2139  CD2 TRP   140      87.984  90.624  83.112  1.00  0.00           C  
ATOM   2140  CE2 TRP   140      87.134  89.471  83.171  1.00  0.00           C  
ATOM   2141  CE3 TRP   140      89.085  90.578  82.191  1.00  0.00           C  
ATOM   2142  NE1 TRP   140      86.244  89.874  84.209  1.00  0.00           N  
ATOM   2143  CZ2 TRP   140      87.393  88.321  82.351  1.00  0.00           C  
ATOM   2144  CZ3 TRP   140      89.223  89.497  81.352  1.00  0.00           C  
ATOM   2145  CH2 TRP   140      88.345  88.448  81.418  1.00  0.00           C  
ATOM   2146  H   TRP   140      88.265  92.267  86.353  1.00  0.00           H  
ATOM   2147  HA  TRP   140      90.272  92.420  84.477  1.00  0.00           H  
ATOM   2148  HB2 TRP   140      87.473  93.534  84.844  1.00  0.00           H  
ATOM   2149  HB3 TRP   140      88.138  93.432  83.214  1.00  0.00           H  
ATOM   2150  HD1 TRP   140      85.816  91.642  85.388  1.00  0.00           H  
ATOM   2151  HE1 TRP   140      85.386  89.397  84.445  1.00  0.00           H  
ATOM   2152  HE3 TRP   140      89.699  91.449  82.020  1.00  0.00           H  
ATOM   2153  HZ2 TRP   140      86.740  87.462  82.379  1.00  0.00           H  
ATOM   2154  HZ3 TRP   140      90.055  89.421  80.667  1.00  0.00           H  
ATOM   2155  HH2 TRP   140      88.493  87.640  80.717  1.00  0.00           H  
ATOM   2156  N   GLY   141      90.403  95.046  83.805  1.00  0.00           N  
ATOM   2157  CA  GLY   141      90.838  96.403  83.574  1.00  0.00           C  
ATOM   2158  C   GLY   141      92.329  96.678  83.872  1.00  0.00           C  
ATOM   2159  O   GLY   141      93.096  95.825  84.360  1.00  0.00           O  
ATOM   2160  H   GLY   141      90.254  94.391  83.051  1.00  0.00           H  
ATOM   2161  HA2 GLY   141      90.730  96.587  82.505  1.00  0.00           H  
ATOM   2162  HA3 GLY   141      90.212  97.060  84.179  1.00  0.00           H  
ATOM   2163  N   PRO   142      92.923  97.920  83.668  1.00  0.00           N  
ATOM   2164  CA  PRO   142      94.338  98.278  83.952  1.00  0.00           C  
ATOM   2165  C   PRO   142      94.702  98.133  85.403  1.00  0.00           C  
ATOM   2166  O   PRO   142      95.779  97.593  85.737  1.00  0.00           O  
ATOM   2167  CB  PRO   142      94.532  99.773  83.432  1.00  0.00           C  
ATOM   2168  CG  PRO   142      93.096 100.285  83.415  1.00  0.00           C  
ATOM   2169  CD  PRO   142      92.285  99.041  83.043  1.00  0.00           C  
ATOM   2170  HA  PRO   142      94.991  97.570  83.443  1.00  0.00           H  
ATOM   2171  HB2 PRO   142      95.241 100.407  83.964  1.00  0.00           H  
ATOM   2172  HB3 PRO   142      95.045  99.739  82.471  1.00  0.00           H  
ATOM   2173  HG2 PRO   142      92.750 100.575  84.408  1.00  0.00           H  
ATOM   2174  HG3 PRO   142      92.892 101.065  82.682  1.00  0.00           H  
ATOM   2175  HD2 PRO   142      91.256  99.154  83.385  1.00  0.00           H  
ATOM   2176  HD3 PRO   142      92.380  98.867  81.971  1.00  0.00           H  
ATOM   2177  N   GLU   143      93.891  98.636  86.375  1.00  0.00           N  
ATOM   2178  CA  GLU   143      94.110  98.375  87.861  1.00  0.00           C  
ATOM   2179  C   GLU   143      93.752  96.946  88.350  1.00  0.00           C  
ATOM   2180  O   GLU   143      93.884  96.603  89.522  1.00  0.00           O  
ATOM   2181  CB  GLU   143      93.356  99.344  88.714  1.00  0.00           C  
ATOM   2182  CG  GLU   143      93.472 100.780  88.269  1.00  0.00           C  
ATOM   2183  CD  GLU   143      94.909 101.231  87.879  1.00  0.00           C  
ATOM   2184  OE1 GLU   143      95.208 101.840  86.815  1.00  0.00           O  
ATOM   2185  OE2 GLU   143      95.834 100.852  88.672  1.00  0.00           O1-
ATOM   2186  H   GLU   143      92.972  98.957  86.107  1.00  0.00           H  
ATOM   2187  HA  GLU   143      95.148  98.622  88.087  1.00  0.00           H  
ATOM   2188  HB2 GLU   143      92.285  99.168  88.616  1.00  0.00           H  
ATOM   2189  HB3 GLU   143      93.598  99.209  89.768  1.00  0.00           H  
ATOM   2190  HG2 GLU   143      92.879 100.934  87.368  1.00  0.00           H  
ATOM   2191  HG3 GLU   143      93.152 101.459  89.059  1.00  0.00           H  
ATOM   2192  N   GLY   144      93.547  96.044  87.350  1.00  0.00           N  
ATOM   2193  CA  GLY   144      93.460  94.617  87.578  1.00  0.00           C  
ATOM   2194  C   GLY   144      94.363  93.943  88.572  1.00  0.00           C  
ATOM   2195  O   GLY   144      95.508  94.367  88.751  1.00  0.00           O  
ATOM   2196  H   GLY   144      93.783  96.318  86.407  1.00  0.00           H  
ATOM   2197  HA2 GLY   144      92.410  94.426  87.801  1.00  0.00           H  
ATOM   2198  HA3 GLY   144      93.474  94.066  86.638  1.00  0.00           H  
ATOM   2199  N   GLN   145      93.873  92.827  89.032  1.00  0.00           N  
ATOM   2200  CA  GLN   145      94.594  92.062  89.983  1.00  0.00           C  
ATOM   2201  C   GLN   145      94.116  90.670  89.927  1.00  0.00           C  
ATOM   2202  O   GLN   145      93.040  90.384  89.301  1.00  0.00           O  
ATOM   2203  CB  GLN   145      94.367  92.658  91.375  1.00  0.00           C  
ATOM   2204  CG  GLN   145      92.893  93.009  91.835  1.00  0.00           C  
ATOM   2205  CD  GLN   145      92.913  93.483  93.245  1.00  0.00           C  
ATOM   2206  NE2 GLN   145      92.401  92.810  94.212  1.00  0.00           N  
ATOM   2207  OE1 GLN   145      93.417  94.565  93.565  1.00  0.00           O  
ATOM   2208  H   GLN   145      93.004  92.441  88.693  1.00  0.00           H  
ATOM   2209  HA  GLN   145      95.676  92.080  89.851  1.00  0.00           H  
ATOM   2210  HB2 GLN   145      94.805  92.022  92.145  1.00  0.00           H  
ATOM   2211  HB3 GLN   145      95.050  93.493  91.529  1.00  0.00           H  
ATOM   2212  HG2 GLN   145      92.616  93.792  91.129  1.00  0.00           H  
ATOM   2213  HG3 GLN   145      92.280  92.108  91.785  1.00  0.00           H  
ATOM   2214 HE21 GLN   145      92.222  93.136  95.151  1.00  0.00           H  
ATOM   2215 HE22 GLN   145      91.979  91.912  94.022  1.00  0.00           H  
ATOM   2216  N   GLY   146      94.822  89.772  90.596  1.00  0.00           N  
ATOM   2217  CA  GLY   146      94.660  88.310  90.564  1.00  0.00           C  
ATOM   2218  C   GLY   146      95.641  87.632  89.702  1.00  0.00           C  
ATOM   2219  O   GLY   146      95.986  87.977  88.566  1.00  0.00           O  
ATOM   2220  H   GLY   146      95.573  90.221  91.101  1.00  0.00           H  
ATOM   2221  HA2 GLY   146      94.823  87.997  91.595  1.00  0.00           H  
ATOM   2222  HA3 GLY   146      93.626  88.065  90.321  1.00  0.00           H  
ATOM   2223  N   ALA   147      96.035  86.434  90.223  1.00  0.00           N  
ATOM   2224  CA  ALA   147      97.063  85.522  89.685  1.00  0.00           C  
ATOM   2225  C   ALA   147      96.519  84.750  88.412  1.00  0.00           C  
ATOM   2226  O   ALA   147      95.295  84.484  88.261  1.00  0.00           O  
ATOM   2227  CB  ALA   147      97.379  84.517  90.850  1.00  0.00           C  
ATOM   2228  H   ALA   147      95.848  86.172  91.180  1.00  0.00           H  
ATOM   2229  HA  ALA   147      97.976  86.044  89.399  1.00  0.00           H  
ATOM   2230  HB1 ALA   147      97.674  85.250  91.601  1.00  0.00           H  
ATOM   2231  HB2 ALA   147      96.412  84.054  91.048  1.00  0.00           H  
ATOM   2232  HB3 ALA   147      98.247  83.875  90.702  1.00  0.00           H  
ATOM   2233  N   ILE   148      97.412  84.340  87.450  1.00  0.00           N  
ATOM   2234  CA  ILE   148      97.092  83.886  86.092  1.00  0.00           C  
ATOM   2235  C   ILE   148      97.628  82.438  85.812  1.00  0.00           C  
ATOM   2236  O   ILE   148      98.709  82.062  86.273  1.00  0.00           O  
ATOM   2237  CB  ILE   148      97.625  84.865  84.992  1.00  0.00           C  
ATOM   2238  CG1 ILE   148      96.650  86.121  84.935  1.00  0.00           C  
ATOM   2239  CG2 ILE   148      97.806  84.322  83.600  1.00  0.00           C  
ATOM   2240  CD1 ILE   148      97.237  87.421  84.309  1.00  0.00           C  
ATOM   2241  H   ILE   148      98.383  84.528  87.652  1.00  0.00           H  
ATOM   2242  HA  ILE   148      96.007  83.843  86.002  1.00  0.00           H  
ATOM   2243  HB  ILE   148      98.567  85.194  85.432  1.00  0.00           H  
ATOM   2244 HG12 ILE   148      95.750  85.998  84.333  1.00  0.00           H  
ATOM   2245 HG13 ILE   148      96.217  86.407  85.894  1.00  0.00           H  
ATOM   2246 HG21 ILE   148      97.999  85.046  82.808  1.00  0.00           H  
ATOM   2247 HG22 ILE   148      98.603  83.582  83.661  1.00  0.00           H  
ATOM   2248 HG23 ILE   148      96.885  83.897  83.200  1.00  0.00           H  
ATOM   2249 HD11 ILE   148      97.688  87.320  83.322  1.00  0.00           H  
ATOM   2250 HD12 ILE   148      96.584  88.292  84.361  1.00  0.00           H  
ATOM   2251 HD13 ILE   148      98.079  87.639  84.966  1.00  0.00           H  
ATOM   2252  N   LEU   149      96.989  81.647  84.933  1.00  0.00           N  
ATOM   2253  CA  LEU   149      97.456  80.389  84.338  1.00  0.00           C  
ATOM   2254  C   LEU   149      97.158  80.313  82.831  1.00  0.00           C  
ATOM   2255  O   LEU   149      96.093  80.635  82.419  1.00  0.00           O  
ATOM   2256  CB  LEU   149      96.796  79.122  85.044  1.00  0.00           C  
ATOM   2257  CG  LEU   149      97.374  78.644  86.364  1.00  0.00           C  
ATOM   2258  CD1 LEU   149      96.315  77.830  87.249  1.00  0.00           C  
ATOM   2259  CD2 LEU   149      98.599  77.823  86.039  1.00  0.00           C  
ATOM   2260  H   LEU   149      96.062  81.928  84.648  1.00  0.00           H  
ATOM   2261  HA  LEU   149      98.538  80.447  84.459  1.00  0.00           H  
ATOM   2262  HB2 LEU   149      95.758  79.381  85.250  1.00  0.00           H  
ATOM   2263  HB3 LEU   149      96.809  78.278  84.355  1.00  0.00           H  
ATOM   2264  HG  LEU   149      97.763  79.520  86.883  1.00  0.00           H  
ATOM   2265 HD11 LEU   149      96.809  77.431  88.136  1.00  0.00           H  
ATOM   2266 HD12 LEU   149      95.495  78.465  87.583  1.00  0.00           H  
ATOM   2267 HD13 LEU   149      95.981  76.903  86.784  1.00  0.00           H  
ATOM   2268 HD21 LEU   149      98.324  76.851  85.630  1.00  0.00           H  
ATOM   2269 HD22 LEU   149      99.383  78.253  85.417  1.00  0.00           H  
ATOM   2270 HD23 LEU   149      99.165  77.633  86.951  1.00  0.00           H  
ATOM   2271  N   LEU   150      98.099  79.802  81.971  1.00  0.00           N  
ATOM   2272  CA  LEU   150      97.934  79.229  80.657  1.00  0.00           C  
ATOM   2273  C   LEU   150      97.335  77.757  80.696  1.00  0.00           C  
ATOM   2274  O   LEU   150      97.435  77.084  81.683  1.00  0.00           O  
ATOM   2275  CB  LEU   150      99.275  79.202  79.942  1.00  0.00           C  
ATOM   2276  CG  LEU   150     100.043  80.548  79.641  1.00  0.00           C  
ATOM   2277  CD1 LEU   150     101.432  80.286  78.884  1.00  0.00           C  
ATOM   2278  CD2 LEU   150      99.288  81.499  78.691  1.00  0.00           C  
ATOM   2279  H   LEU   150      99.018  79.693  82.375  1.00  0.00           H  
ATOM   2280  HA  LEU   150      97.195  79.822  80.119  1.00  0.00           H  
ATOM   2281  HB2 LEU   150      99.985  78.673  80.578  1.00  0.00           H  
ATOM   2282  HB3 LEU   150      99.159  78.541  79.083  1.00  0.00           H  
ATOM   2283  HG  LEU   150     100.244  81.054  80.585  1.00  0.00           H  
ATOM   2284 HD11 LEU   150     101.086  79.713  78.023  1.00  0.00           H  
ATOM   2285 HD12 LEU   150     101.835  81.247  78.566  1.00  0.00           H  
ATOM   2286 HD13 LEU   150     102.066  79.656  79.508  1.00  0.00           H  
ATOM   2287 HD21 LEU   150      99.382  81.218  77.642  1.00  0.00           H  
ATOM   2288 HD22 LEU   150      98.237  81.559  78.974  1.00  0.00           H  
ATOM   2289 HD23 LEU   150      99.760  82.463  78.881  1.00  0.00           H  
ATOM   2290  N   VAL   151      96.749  77.333  79.586  1.00  0.00           N  
ATOM   2291  CA  VAL   151      96.518  75.889  79.252  1.00  0.00           C  
ATOM   2292  C   VAL   151      97.750  75.312  78.685  1.00  0.00           C  
ATOM   2293  O   VAL   151      98.228  75.809  77.687  1.00  0.00           O  
ATOM   2294  CB  VAL   151      95.288  75.729  78.389  1.00  0.00           C  
ATOM   2295  CG1 VAL   151      95.107  74.193  78.255  1.00  0.00           C  
ATOM   2296  CG2 VAL   151      93.943  76.287  78.844  1.00  0.00           C  
ATOM   2297  H   VAL   151      96.680  77.901  78.753  1.00  0.00           H  
ATOM   2298  HA  VAL   151      96.233  75.437  80.202  1.00  0.00           H  
ATOM   2299  HB  VAL   151      95.446  76.162  77.402  1.00  0.00           H  
ATOM   2300 HG11 VAL   151      94.323  73.963  77.534  1.00  0.00           H  
ATOM   2301 HG12 VAL   151      96.012  73.717  77.877  1.00  0.00           H  
ATOM   2302 HG13 VAL   151      94.616  73.820  79.154  1.00  0.00           H  
ATOM   2303 HG21 VAL   151      93.696  75.910  79.836  1.00  0.00           H  
ATOM   2304 HG22 VAL   151      93.905  77.372  78.942  1.00  0.00           H  
ATOM   2305 HG23 VAL   151      93.199  75.961  78.118  1.00  0.00           H  
ATOM   2306  N   ASN   152      98.294  74.258  79.327  1.00  0.00           N  
ATOM   2307  CA  ASN   152      99.513  73.475  79.008  1.00  0.00           C  
ATOM   2308  C   ASN   152      99.361  72.609  77.697  1.00  0.00           C  
ATOM   2309  O   ASN   152      99.622  71.448  77.722  1.00  0.00           O  
ATOM   2310  CB  ASN   152      99.902  72.764  80.273  1.00  0.00           C  
ATOM   2311  CG  ASN   152     101.339  72.481  80.403  1.00  0.00           C  
ATOM   2312  ND2 ASN   152     101.725  71.794  81.453  1.00  0.00           N  
ATOM   2313  OD1 ASN   152     102.118  72.669  79.516  1.00  0.00           O  
ATOM   2314  H   ASN   152      97.793  74.026  80.173  1.00  0.00           H  
ATOM   2315  HA  ASN   152     100.233  74.270  78.816  1.00  0.00           H  
ATOM   2316  HB2 ASN   152      99.720  73.297  81.207  1.00  0.00           H  
ATOM   2317  HB3 ASN   152      99.286  71.865  80.289  1.00  0.00           H  
ATOM   2318 HD21 ASN   152     102.707  71.668  81.656  1.00  0.00           H  
ATOM   2319 HD22 ASN   152     101.073  71.604  82.200  1.00  0.00           H  
ATOM   2320  N   CYS   153      98.708  73.202  76.688  1.00  0.00           N  
ATOM   2321  CA  CYS   153      98.288  72.545  75.491  1.00  0.00           C  
ATOM   2322  C   CYS   153      99.432  72.180  74.482  1.00  0.00           C  
ATOM   2323  O   CYS   153      99.157  71.646  73.381  1.00  0.00           O  
ATOM   2324  CB  CYS   153      97.130  73.297  74.830  1.00  0.00           C  
ATOM   2325  SG  CYS   153      97.539  75.040  74.761  1.00  0.00           S  
ATOM   2326  H   CYS   153      98.672  74.208  76.769  1.00  0.00           H  
ATOM   2327  HA  CYS   153      97.999  71.541  75.804  1.00  0.00           H  
ATOM   2328  HB2 CYS   153      96.835  72.904  73.856  1.00  0.00           H  
ATOM   2329  HB3 CYS   153      96.241  73.243  75.459  1.00  0.00           H  
ATOM   2330  HG  CYS   153      97.590  75.372  76.054  1.00  0.00           H  
ATOM   2331  N   ASP   154     100.662  72.494  74.801  1.00  0.00           N  
ATOM   2332  CA  ASP   154     101.896  72.212  74.061  1.00  0.00           C  
ATOM   2333  C   ASP   154     102.615  71.066  74.696  1.00  0.00           C  
ATOM   2334  O   ASP   154     102.203  70.471  75.704  1.00  0.00           O  
ATOM   2335  CB  ASP   154     102.681  73.484  74.005  1.00  0.00           C  
ATOM   2336  CG  ASP   154     103.229  73.944  75.303  1.00  0.00           C  
ATOM   2337  OD1 ASP   154     102.915  73.356  76.375  1.00  0.00           O  
ATOM   2338  OD2 ASP   154     104.144  74.818  75.271  1.00  0.00           O1-
ATOM   2339  H   ASP   154     100.857  72.620  75.784  1.00  0.00           H  
ATOM   2340  HA  ASP   154     101.710  72.092  72.994  1.00  0.00           H  
ATOM   2341  HB2 ASP   154     103.514  73.446  73.303  1.00  0.00           H  
ATOM   2342  HB3 ASP   154     101.975  74.204  73.590  1.00  0.00           H  
ATOM   2343  N   ARG   155     103.759  70.677  74.243  1.00  0.00           N  
ATOM   2344  CA  ARG   155     104.452  69.410  74.462  1.00  0.00           C  
ATOM   2345  C   ARG   155     105.939  69.501  74.742  1.00  0.00           C  
ATOM   2346  O   ARG   155     106.699  69.713  73.816  1.00  0.00           O  
ATOM   2347  CB  ARG   155     104.187  68.388  73.302  1.00  0.00           C  
ATOM   2348  CG  ARG   155     104.816  67.025  73.391  1.00  0.00           C  
ATOM   2349  CD  ARG   155     104.534  66.050  72.270  1.00  0.00           C  
ATOM   2350  NE  ARG   155     105.216  66.408  71.067  1.00  0.00           N  
ATOM   2351  CZ  ARG   155     104.868  66.239  69.840  1.00  0.00           C  
ATOM   2352  NH1 ARG   155     103.711  65.756  69.391  1.00  0.00           N1+
ATOM   2353  NH2 ARG   155     105.761  66.592  69.021  1.00  0.00           N  
ATOM   2354  H   ARG   155     104.077  71.138  73.403  1.00  0.00           H  
ATOM   2355  HA  ARG   155     104.084  68.938  75.373  1.00  0.00           H  
ATOM   2356  HB2 ARG   155     103.120  68.171  73.244  1.00  0.00           H  
ATOM   2357  HB3 ARG   155     104.519  68.873  72.385  1.00  0.00           H  
ATOM   2358  HG2 ARG   155     105.890  67.149  73.526  1.00  0.00           H  
ATOM   2359  HG3 ARG   155     104.474  66.471  74.265  1.00  0.00           H  
ATOM   2360  HD2 ARG   155     104.851  65.058  72.593  1.00  0.00           H  
ATOM   2361  HD3 ARG   155     103.468  65.984  72.051  1.00  0.00           H  
ATOM   2362  HE  ARG   155     106.204  66.557  71.209  1.00  0.00           H  
ATOM   2363 HH11 ARG   155     103.034  65.583  70.120  1.00  0.00           H  
ATOM   2364 HH12 ARG   155     103.614  65.487  68.422  1.00  0.00           H  
ATOM   2365 HH21 ARG   155     105.550  66.509  68.036  1.00  0.00           H  
ATOM   2366 HH22 ARG   155     106.729  66.689  69.290  1.00  0.00           H  
ATOM   2367  N   GLU   156     106.230  69.156  76.033  1.00  0.00           N  
ATOM   2368  CA  GLU   156     107.599  69.015  76.543  1.00  0.00           C  
ATOM   2369  C   GLU   156     107.805  67.694  77.276  1.00  0.00           C  
ATOM   2370  O   GLU   156     108.945  67.200  77.276  1.00  0.00           O  
ATOM   2371  CB  GLU   156     107.964  70.262  77.392  1.00  0.00           C  
ATOM   2372  CG  GLU   156     108.156  71.517  76.552  1.00  0.00           C  
ATOM   2373  CD  GLU   156     106.966  72.432  76.285  1.00  0.00           C  
ATOM   2374  OE1 GLU   156     107.126  73.543  75.805  1.00  0.00           O  
ATOM   2375  OE2 GLU   156     105.905  72.028  76.779  1.00  0.00           O1-
ATOM   2376  H   GLU   156     105.450  69.133  76.673  1.00  0.00           H  
ATOM   2377  HA  GLU   156     108.202  68.916  75.641  1.00  0.00           H  
ATOM   2378  HB2 GLU   156     107.185  70.413  78.139  1.00  0.00           H  
ATOM   2379  HB3 GLU   156     108.895  70.049  77.918  1.00  0.00           H  
ATOM   2380  HG2 GLU   156     108.897  72.131  77.063  1.00  0.00           H  
ATOM   2381  HG3 GLU   156     108.659  71.307  75.609  1.00  0.00           H  
ATOM   2382  N   THR   157     106.821  66.944  77.783  1.00  0.00           N  
ATOM   2383  CA  THR   157     107.006  65.610  78.371  1.00  0.00           C  
ATOM   2384  C   THR   157     107.153  64.579  77.223  1.00  0.00           C  
ATOM   2385  O   THR   157     106.559  64.608  76.179  1.00  0.00           O  
ATOM   2386  CB  THR   157     105.785  65.260  79.198  1.00  0.00           C  
ATOM   2387  CG2 THR   157     105.957  64.048  80.053  1.00  0.00           C  
ATOM   2388  OG1 THR   157     105.325  66.332  80.100  1.00  0.00           O  
ATOM   2389  H   THR   157     105.855  67.178  77.605  1.00  0.00           H  
ATOM   2390  HA  THR   157     107.794  65.603  79.124  1.00  0.00           H  
ATOM   2391  HB  THR   157     104.878  65.041  78.634  1.00  0.00           H  
ATOM   2392  HG1 THR   157     104.921  66.994  79.533  1.00  0.00           H  
ATOM   2393 HG21 THR   157     106.741  64.182  80.798  1.00  0.00           H  
ATOM   2394 HG22 THR   157     105.064  63.797  80.626  1.00  0.00           H  
ATOM   2395 HG23 THR   157     106.183  63.261  79.334  1.00  0.00           H  
ATOM   2396  N   PRO   158     108.098  63.593  77.368  1.00  0.00           N  
ATOM   2397  CA  PRO   158     108.587  62.758  76.275  1.00  0.00           C  
ATOM   2398  C   PRO   158     107.853  61.461  75.897  1.00  0.00           C  
ATOM   2399  O   PRO   158     108.167  60.901  74.812  1.00  0.00           O  
ATOM   2400  CB  PRO   158     110.073  62.504  76.640  1.00  0.00           C  
ATOM   2401  CG  PRO   158     109.971  62.299  78.131  1.00  0.00           C  
ATOM   2402  CD  PRO   158     108.988  63.506  78.492  1.00  0.00           C  
ATOM   2403  HA  PRO   158     108.599  63.380  75.381  1.00  0.00           H  
ATOM   2404  HB2 PRO   158     110.506  61.638  76.138  1.00  0.00           H  
ATOM   2405  HB3 PRO   158     110.677  63.370  76.368  1.00  0.00           H  
ATOM   2406  HG2 PRO   158     109.407  61.397  78.368  1.00  0.00           H  
ATOM   2407  HG3 PRO   158     110.994  62.372  78.499  1.00  0.00           H  
ATOM   2408  HD2 PRO   158     108.460  63.324  79.428  1.00  0.00           H  
ATOM   2409  HD3 PRO   158     109.621  64.393  78.456  1.00  0.00           H  
ATOM   2410  N   TRP   159     107.107  60.913  76.839  1.00  0.00           N  
ATOM   2411  CA  TRP   159     106.556  59.587  76.821  1.00  0.00           C  
ATOM   2412  C   TRP   159     105.739  59.305  75.551  1.00  0.00           C  
ATOM   2413  O   TRP   159     105.848  58.224  75.011  1.00  0.00           O  
ATOM   2414  CB  TRP   159     105.898  59.336  78.207  1.00  0.00           C  
ATOM   2415  CG  TRP   159     106.742  59.816  79.334  1.00  0.00           C  
ATOM   2416  CD1 TRP   159     106.374  60.851  80.147  1.00  0.00           C  
ATOM   2417  CD2 TRP   159     108.066  59.439  79.765  1.00  0.00           C  
ATOM   2418  CE2 TRP   159     108.415  60.263  80.849  1.00  0.00           C  
ATOM   2419  CE3 TRP   159     109.036  58.441  79.356  1.00  0.00           C  
ATOM   2420  NE1 TRP   159     107.280  60.930  81.101  1.00  0.00           N  
ATOM   2421  CZ2 TRP   159     109.688  60.099  81.459  1.00  0.00           C  
ATOM   2422  CZ3 TRP   159     110.315  58.332  79.976  1.00  0.00           C  
ATOM   2423  CH2 TRP   159     110.620  59.127  81.062  1.00  0.00           C  
ATOM   2424  H   TRP   159     106.803  61.568  77.545  1.00  0.00           H  
ATOM   2425  HA  TRP   159     107.432  58.939  76.817  1.00  0.00           H  
ATOM   2426  HB2 TRP   159     104.866  59.678  78.124  1.00  0.00           H  
ATOM   2427  HB3 TRP   159     105.846  58.249  78.147  1.00  0.00           H  
ATOM   2428  HD1 TRP   159     105.400  61.317  80.168  1.00  0.00           H  
ATOM   2429  HE1 TRP   159     107.145  61.552  81.885  1.00  0.00           H  
ATOM   2430  HE3 TRP   159     108.734  57.917  78.461  1.00  0.00           H  
ATOM   2431  HZ2 TRP   159     109.965  60.737  82.285  1.00  0.00           H  
ATOM   2432  HZ3 TRP   159     110.995  57.525  79.745  1.00  0.00           H  
ATOM   2433  HH2 TRP   159     111.525  58.950  81.624  1.00  0.00           H  
ATOM   2434  N   LEU   160     104.942  60.274  75.123  1.00  0.00           N  
ATOM   2435  CA  LEU   160     103.948  60.234  74.016  1.00  0.00           C  
ATOM   2436  C   LEU   160     103.775  61.540  73.235  1.00  0.00           C  
ATOM   2437  O   LEU   160     103.878  62.607  73.913  1.00  0.00           O  
ATOM   2438  CB  LEU   160     102.584  59.751  74.575  1.00  0.00           C  
ATOM   2439  CG  LEU   160     102.307  58.327  74.953  1.00  0.00           C  
ATOM   2440  CD1 LEU   160     101.211  58.346  76.009  1.00  0.00           C  
ATOM   2441  CD2 LEU   160     101.717  57.529  73.725  1.00  0.00           C  
ATOM   2442  H   LEU   160     105.017  61.093  75.709  1.00  0.00           H  
ATOM   2443  HA  LEU   160     104.294  59.464  73.326  1.00  0.00           H  
ATOM   2444  HB2 LEU   160     102.628  60.269  75.533  1.00  0.00           H  
ATOM   2445  HB3 LEU   160     101.760  60.153  73.986  1.00  0.00           H  
ATOM   2446  HG  LEU   160     103.195  57.835  75.350  1.00  0.00           H  
ATOM   2447 HD11 LEU   160     100.418  59.066  75.808  1.00  0.00           H  
ATOM   2448 HD12 LEU   160     100.771  57.349  75.988  1.00  0.00           H  
ATOM   2449 HD13 LEU   160     101.632  58.404  77.013  1.00  0.00           H  
ATOM   2450 HD21 LEU   160     102.426  57.728  72.921  1.00  0.00           H  
ATOM   2451 HD22 LEU   160     101.485  56.491  73.963  1.00  0.00           H  
ATOM   2452 HD23 LEU   160     100.798  58.084  73.539  1.00  0.00           H  
ATOM   2453  N   PRO   161     103.391  61.627  71.951  1.00  0.00           N  
ATOM   2454  CA  PRO   161     103.175  62.847  71.229  1.00  0.00           C  
ATOM   2455  C   PRO   161     101.978  63.736  71.612  1.00  0.00           C  
ATOM   2456  O   PRO   161     101.595  64.690  70.941  1.00  0.00           O  
ATOM   2457  CB  PRO   161     103.110  62.404  69.722  1.00  0.00           C  
ATOM   2458  CG  PRO   161     103.856  61.033  69.770  1.00  0.00           C  
ATOM   2459  CD  PRO   161     103.303  60.518  71.088  1.00  0.00           C  
ATOM   2460  HA  PRO   161     104.049  63.483  71.370  1.00  0.00           H  
ATOM   2461  HB2 PRO   161     102.105  62.157  69.380  1.00  0.00           H  
ATOM   2462  HB3 PRO   161     103.669  63.089  69.084  1.00  0.00           H  
ATOM   2463  HG2 PRO   161     103.499  60.302  69.044  1.00  0.00           H  
ATOM   2464  HG3 PRO   161     104.946  61.042  69.734  1.00  0.00           H  
ATOM   2465  HD2 PRO   161     102.281  60.169  70.938  1.00  0.00           H  
ATOM   2466  HD3 PRO   161     103.829  59.594  71.328  1.00  0.00           H  
ATOM   2467  N   LYS   162     101.401  63.455  72.778  1.00  0.00           N  
ATOM   2468  CA  LYS   162     100.331  64.330  73.352  1.00  0.00           C  
ATOM   2469  C   LYS   162     100.740  65.597  74.067  1.00  0.00           C  
ATOM   2470  O   LYS   162     101.889  65.951  74.433  1.00  0.00           O  
ATOM   2471  CB  LYS   162      99.535  63.442  74.334  1.00  0.00           C  
ATOM   2472  CG  LYS   162     100.345  62.904  75.555  1.00  0.00           C  
ATOM   2473  CD  LYS   162      99.433  62.166  76.560  1.00  0.00           C  
ATOM   2474  CE  LYS   162     100.197  61.494  77.646  1.00  0.00           C  
ATOM   2475  NZ  LYS   162      99.363  60.866  78.725  1.00  0.00           N1+
ATOM   2476  H   LYS   162     101.917  62.801  73.348  1.00  0.00           H  
ATOM   2477  HA  LYS   162      99.640  64.624  72.562  1.00  0.00           H  
ATOM   2478  HB2 LYS   162      98.910  64.144  74.886  1.00  0.00           H  
ATOM   2479  HB3 LYS   162      98.935  62.668  73.856  1.00  0.00           H  
ATOM   2480  HG2 LYS   162     101.048  62.174  75.154  1.00  0.00           H  
ATOM   2481  HG3 LYS   162     100.865  63.681  76.116  1.00  0.00           H  
ATOM   2482  HD2 LYS   162      98.778  62.959  76.920  1.00  0.00           H  
ATOM   2483  HD3 LYS   162      98.810  61.408  76.085  1.00  0.00           H  
ATOM   2484  HE2 LYS   162     100.842  60.709  77.250  1.00  0.00           H  
ATOM   2485  HE3 LYS   162     100.870  62.244  78.060  1.00  0.00           H  
ATOM   2486  HZ1 LYS   162      98.998  59.961  78.463  1.00  0.00           H  
ATOM   2487  HZ2 LYS   162      99.939  60.660  79.528  1.00  0.00           H  
ATOM   2488  HZ3 LYS   162      98.617  61.459  79.059  1.00  0.00           H  
ATOM   2489  N   GLU   163      99.777  66.438  74.365  1.00  0.00           N  
ATOM   2490  CA  GLU   163      99.841  67.670  75.156  1.00  0.00           C  
ATOM   2491  C   GLU   163     100.212  67.418  76.583  1.00  0.00           C  
ATOM   2492  O   GLU   163      99.851  66.368  77.159  1.00  0.00           O  
ATOM   2493  CB  GLU   163      98.476  68.370  75.128  1.00  0.00           C  
ATOM   2494  CG  GLU   163      97.918  68.639  73.724  1.00  0.00           C  
ATOM   2495  CD  GLU   163      96.927  67.578  73.338  1.00  0.00           C  
ATOM   2496  OE1 GLU   163      97.283  66.509  72.749  1.00  0.00           O  
ATOM   2497  OE2 GLU   163      95.706  67.728  73.534  1.00  0.00           O1-
ATOM   2498  H   GLU   163      98.888  66.254  73.922  1.00  0.00           H  
ATOM   2499  HA  GLU   163     100.654  68.269  74.746  1.00  0.00           H  
ATOM   2500  HB2 GLU   163      97.756  67.740  75.650  1.00  0.00           H  
ATOM   2501  HB3 GLU   163      98.512  69.309  75.682  1.00  0.00           H  
ATOM   2502  HG2 GLU   163      97.547  69.664  73.728  1.00  0.00           H  
ATOM   2503  HG3 GLU   163      98.656  68.590  72.924  1.00  0.00           H  
ATOM   2504  N   ASP   164     100.872  68.399  77.256  1.00  0.00           N  
ATOM   2505  CA  ASP   164     101.222  68.333  78.653  1.00  0.00           C  
ATOM   2506  C   ASP   164      99.915  68.570  79.442  1.00  0.00           C  
ATOM   2507  O   ASP   164      99.895  68.216  80.644  1.00  0.00           O  
ATOM   2508  CB  ASP   164     102.244  69.506  79.018  1.00  0.00           C  
ATOM   2509  CG  ASP   164     103.600  69.097  78.415  1.00  0.00           C  
ATOM   2510  OD1 ASP   164     104.222  70.021  77.837  1.00  0.00           O  
ATOM   2511  OD2 ASP   164     104.049  67.925  78.589  1.00  0.00           O1-
ATOM   2512  H   ASP   164     101.156  69.165  76.662  1.00  0.00           H  
ATOM   2513  HA  ASP   164     101.618  67.371  78.979  1.00  0.00           H  
ATOM   2514  HB2 ASP   164     101.915  70.447  78.578  1.00  0.00           H  
ATOM   2515  HB3 ASP   164     102.375  69.666  80.089  1.00  0.00           H  
ATOM   2516  N   CYS   165      98.746  68.864  78.832  1.00  0.00           N  
ATOM   2517  CA  CYS   165      97.483  68.929  79.549  1.00  0.00           C  
ATOM   2518  C   CYS   165      96.899  67.522  79.802  1.00  0.00           C  
ATOM   2519  O   CYS   165      96.076  67.346  80.697  1.00  0.00           O  
ATOM   2520  CB  CYS   165      96.491  69.949  78.923  1.00  0.00           C  
ATOM   2521  SG  CYS   165      95.662  69.371  77.401  1.00  0.00           S  
ATOM   2522  H   CYS   165      98.809  69.033  77.839  1.00  0.00           H  
ATOM   2523  HA  CYS   165      97.675  69.214  80.583  1.00  0.00           H  
ATOM   2524  HB2 CYS   165      95.702  70.173  79.640  1.00  0.00           H  
ATOM   2525  HB3 CYS   165      97.039  70.875  78.746  1.00  0.00           H  
ATOM   2526  HG  CYS   165      94.498  69.059  77.978  1.00  0.00           H  
ATOM   2527  N   ARG   166      97.254  66.540  78.925  1.00  0.00           N  
ATOM   2528  CA  ARG   166      96.709  65.225  78.953  1.00  0.00           C  
ATOM   2529  C   ARG   166      97.319  64.218  79.973  1.00  0.00           C  
ATOM   2530  O   ARG   166      97.702  63.048  79.663  1.00  0.00           O  
ATOM   2531  CB  ARG   166      96.394  64.725  77.521  1.00  0.00           C  
ATOM   2532  CG  ARG   166      95.019  65.249  76.997  1.00  0.00           C  
ATOM   2533  CD  ARG   166      94.496  64.577  75.836  1.00  0.00           C  
ATOM   2534  NE  ARG   166      95.441  64.620  74.697  1.00  0.00           N  
ATOM   2535  CZ  ARG   166      95.924  63.586  73.893  1.00  0.00           C  
ATOM   2536  NH1 ARG   166      95.632  62.319  74.100  1.00  0.00           N1+
ATOM   2537  NH2 ARG   166      96.458  63.931  72.812  1.00  0.00           N  
ATOM   2538  H   ARG   166      97.864  66.807  78.166  1.00  0.00           H  
ATOM   2539  HA  ARG   166      95.794  65.255  79.544  1.00  0.00           H  
ATOM   2540  HB2 ARG   166      97.170  64.969  76.795  1.00  0.00           H  
ATOM   2541  HB3 ARG   166      96.331  63.640  77.604  1.00  0.00           H  
ATOM   2542  HG2 ARG   166      94.335  65.110  77.834  1.00  0.00           H  
ATOM   2543  HG3 ARG   166      95.144  66.315  76.804  1.00  0.00           H  
ATOM   2544  HD2 ARG   166      94.195  63.576  76.146  1.00  0.00           H  
ATOM   2545  HD3 ARG   166      93.677  65.175  75.438  1.00  0.00           H  
ATOM   2546  HE  ARG   166      95.577  65.567  74.372  1.00  0.00           H  
ATOM   2547 HH11 ARG   166      95.219  62.083  74.991  1.00  0.00           H  
ATOM   2548 HH12 ARG   166      96.012  61.547  73.572  1.00  0.00           H  
ATOM   2549 HH21 ARG   166      96.409  64.914  72.583  1.00  0.00           H  
ATOM   2550 HH22 ARG   166      96.662  63.400  71.978  1.00  0.00           H  
ATOM   2551  N   ASP   167      97.670  64.786  81.183  1.00  0.00           N  
ATOM   2552  CA  ASP   167      98.343  64.008  82.121  1.00  0.00           C  
ATOM   2553  C   ASP   167      97.895  64.215  83.609  1.00  0.00           C  
ATOM   2554  O   ASP   167      97.094  65.112  83.891  1.00  0.00           O  
ATOM   2555  CB  ASP   167      99.792  64.133  81.873  1.00  0.00           C  
ATOM   2556  CG  ASP   167     100.431  65.457  82.282  1.00  0.00           C  
ATOM   2557  OD1 ASP   167     101.390  65.986  81.632  1.00  0.00           O  
ATOM   2558  OD2 ASP   167      99.949  66.112  83.270  1.00  0.00           O1-
ATOM   2559  H   ASP   167      97.278  65.716  81.223  1.00  0.00           H  
ATOM   2560  HA  ASP   167      98.070  62.963  81.970  1.00  0.00           H  
ATOM   2561  HB2 ASP   167     100.310  63.402  82.494  1.00  0.00           H  
ATOM   2562  HB3 ASP   167     100.058  64.059  80.819  1.00  0.00           H  
ATOM   2563  N   GLU   168      98.493  63.341  84.468  1.00  0.00           N  
ATOM   2564  CA  GLU   168      98.652  63.692  85.973  1.00  0.00           C  
ATOM   2565  C   GLU   168     100.152  63.932  86.250  1.00  0.00           C  
ATOM   2566  O   GLU   168     100.680  63.366  87.195  1.00  0.00           O  
ATOM   2567  CB  GLU   168      98.176  62.550  86.889  1.00  0.00           C  
ATOM   2568  CG  GLU   168      96.692  62.271  86.658  1.00  0.00           C  
ATOM   2569  CD  GLU   168      96.281  61.133  85.648  1.00  0.00           C  
ATOM   2570  OE1 GLU   168      95.092  61.146  85.274  1.00  0.00           O  
ATOM   2571  OE2 GLU   168      97.113  60.344  85.203  1.00  0.00           O1-
ATOM   2572  H   GLU   168      99.034  62.547  84.157  1.00  0.00           H  
ATOM   2573  HA  GLU   168      98.235  64.634  86.326  1.00  0.00           H  
ATOM   2574  HB2 GLU   168      98.831  61.684  86.798  1.00  0.00           H  
ATOM   2575  HB3 GLU   168      98.308  62.954  87.893  1.00  0.00           H  
ATOM   2576  HG2 GLU   168      96.329  61.919  87.624  1.00  0.00           H  
ATOM   2577  HG3 GLU   168      96.291  63.264  86.457  1.00  0.00           H  
ATOM   2578  N   LYS   169     100.926  64.731  85.490  1.00  0.00           N  
ATOM   2579  CA  LYS   169     102.409  64.648  85.456  1.00  0.00           C  
ATOM   2580  C   LYS   169     103.028  66.001  85.355  1.00  0.00           C  
ATOM   2581  O   LYS   169     102.552  66.869  84.598  1.00  0.00           O  
ATOM   2582  CB  LYS   169     102.810  63.746  84.321  1.00  0.00           C  
ATOM   2583  CG  LYS   169     102.455  62.298  84.329  1.00  0.00           C  
ATOM   2584  CD  LYS   169     102.781  61.525  82.988  1.00  0.00           C  
ATOM   2585  CE  LYS   169     102.972  60.072  83.169  1.00  0.00           C  
ATOM   2586  NZ  LYS   169     101.689  59.413  83.441  1.00  0.00           N1+
ATOM   2587  H   LYS   169     100.500  65.304  84.775  1.00  0.00           H  
ATOM   2588  HA  LYS   169     102.720  64.243  86.419  1.00  0.00           H  
ATOM   2589  HB2 LYS   169     102.472  64.297  83.443  1.00  0.00           H  
ATOM   2590  HB3 LYS   169     103.895  63.851  84.296  1.00  0.00           H  
ATOM   2591  HG2 LYS   169     103.076  61.779  85.060  1.00  0.00           H  
ATOM   2592  HG3 LYS   169     101.400  62.165  84.570  1.00  0.00           H  
ATOM   2593  HD2 LYS   169     102.036  61.689  82.210  1.00  0.00           H  
ATOM   2594  HD3 LYS   169     103.699  61.926  82.558  1.00  0.00           H  
ATOM   2595  HE2 LYS   169     103.434  59.725  82.244  1.00  0.00           H  
ATOM   2596  HE3 LYS   169     103.643  59.990  84.023  1.00  0.00           H  
ATOM   2597  HZ1 LYS   169     101.181  59.931  84.143  1.00  0.00           H  
ATOM   2598  HZ2 LYS   169     101.109  59.436  82.614  1.00  0.00           H  
ATOM   2599  HZ3 LYS   169     101.670  58.435  83.691  1.00  0.00           H  
ATOM   2600  N   VAL   170     104.214  66.098  85.936  1.00  0.00           N  
ATOM   2601  CA  VAL   170     105.179  67.027  85.407  1.00  0.00           C  
ATOM   2602  C   VAL   170     106.498  66.251  85.339  1.00  0.00           C  
ATOM   2603  O   VAL   170     106.755  65.546  86.300  1.00  0.00           O  
ATOM   2604  CB  VAL   170     105.348  68.159  86.510  1.00  0.00           C  
ATOM   2605  CG1 VAL   170     106.463  69.172  86.223  1.00  0.00           C  
ATOM   2606  CG2 VAL   170     103.978  68.942  86.742  1.00  0.00           C  
ATOM   2607  H   VAL   170     104.330  65.567  86.788  1.00  0.00           H  
ATOM   2608  HA  VAL   170     104.869  67.590  84.527  1.00  0.00           H  
ATOM   2609  HB  VAL   170     105.509  67.591  87.426  1.00  0.00           H  
ATOM   2610 HG11 VAL   170     106.268  69.606  85.242  1.00  0.00           H  
ATOM   2611 HG12 VAL   170     106.448  70.027  86.899  1.00  0.00           H  
ATOM   2612 HG13 VAL   170     107.423  68.657  86.184  1.00  0.00           H  
ATOM   2613 HG21 VAL   170     103.095  68.315  86.616  1.00  0.00           H  
ATOM   2614 HG22 VAL   170     103.905  69.390  87.733  1.00  0.00           H  
ATOM   2615 HG23 VAL   170     103.846  69.893  86.226  1.00  0.00           H  
ATOM   2616  N   TYR   171     107.312  66.373  84.247  1.00  0.00           N  
ATOM   2617  CA  TYR   171     108.677  65.780  84.268  1.00  0.00           C  
ATOM   2618  C   TYR   171     109.704  66.772  83.709  1.00  0.00           C  
ATOM   2619  O   TYR   171     110.796  66.797  84.261  1.00  0.00           O  
ATOM   2620  CB  TYR   171     108.677  64.361  83.703  1.00  0.00           C  
ATOM   2621  CG  TYR   171     110.028  63.724  83.476  1.00  0.00           C  
ATOM   2622  CD1 TYR   171     110.657  63.256  84.633  1.00  0.00           C  
ATOM   2623  CD2 TYR   171     110.484  63.453  82.147  1.00  0.00           C  
ATOM   2624  CE1 TYR   171     111.912  62.694  84.444  1.00  0.00           C  
ATOM   2625  CE2 TYR   171     111.702  62.882  81.922  1.00  0.00           C  
ATOM   2626  CZ  TYR   171     112.448  62.516  83.139  1.00  0.00           C  
ATOM   2627  OH  TYR   171     113.601  61.874  83.031  1.00  0.00           O  
ATOM   2628  H   TYR   171     107.057  66.978  83.479  1.00  0.00           H  
ATOM   2629  HA  TYR   171     109.038  65.600  85.281  1.00  0.00           H  
ATOM   2630  HB2 TYR   171     108.064  63.705  84.321  1.00  0.00           H  
ATOM   2631  HB3 TYR   171     108.125  64.449  82.767  1.00  0.00           H  
ATOM   2632  HD1 TYR   171     110.264  63.545  85.596  1.00  0.00           H  
ATOM   2633  HD2 TYR   171     109.887  63.630  81.265  1.00  0.00           H  
ATOM   2634  HE1 TYR   171     112.435  62.313  85.309  1.00  0.00           H  
ATOM   2635  HE2 TYR   171     112.154  62.628  80.975  1.00  0.00           H  
ATOM   2636  HH  TYR   171     113.791  61.616  82.126  1.00  0.00           H  
ATOM   2637  N   SER   172     109.326  67.586  82.727  1.00  0.00           N  
ATOM   2638  CA  SER   172     110.286  68.456  81.969  1.00  0.00           C  
ATOM   2639  C   SER   172     110.513  69.749  82.754  1.00  0.00           C  
ATOM   2640  O   SER   172     109.641  70.499  83.053  1.00  0.00           O  
ATOM   2641  CB  SER   172     109.923  68.752  80.493  1.00  0.00           C  
ATOM   2642  OG  SER   172     110.894  69.510  79.855  1.00  0.00           O  
ATOM   2643  H   SER   172     108.362  67.583  82.425  1.00  0.00           H  
ATOM   2644  HA  SER   172     111.259  67.966  81.992  1.00  0.00           H  
ATOM   2645  HB2 SER   172     109.702  67.859  79.908  1.00  0.00           H  
ATOM   2646  HB3 SER   172     109.003  69.333  80.419  1.00  0.00           H  
ATOM   2647  HG  SER   172     111.612  69.022  79.446  1.00  0.00           H  
ATOM   2648  N   LYS   173     111.787  70.093  82.868  1.00  0.00           N  
ATOM   2649  CA  LYS   173     112.264  71.367  83.226  1.00  0.00           C  
ATOM   2650  C   LYS   173     111.778  72.468  82.287  1.00  0.00           C  
ATOM   2651  O   LYS   173     111.422  73.560  82.672  1.00  0.00           O  
ATOM   2652  CB  LYS   173     113.807  71.258  83.247  1.00  0.00           C  
ATOM   2653  CG  LYS   173     114.429  72.554  83.890  1.00  0.00           C  
ATOM   2654  CD  LYS   173     115.959  72.519  84.284  1.00  0.00           C  
ATOM   2655  CE  LYS   173     116.691  71.881  83.161  1.00  0.00           C  
ATOM   2656  NZ  LYS   173     116.902  72.731  81.959  1.00  0.00           N1+
ATOM   2657  H   LYS   173     112.429  69.375  82.563  1.00  0.00           H  
ATOM   2658  HA  LYS   173     111.835  71.679  84.178  1.00  0.00           H  
ATOM   2659  HB2 LYS   173     114.113  70.466  83.931  1.00  0.00           H  
ATOM   2660  HB3 LYS   173     114.196  70.975  82.269  1.00  0.00           H  
ATOM   2661  HG2 LYS   173     114.162  73.338  83.180  1.00  0.00           H  
ATOM   2662  HG3 LYS   173     113.916  72.767  84.827  1.00  0.00           H  
ATOM   2663  HD2 LYS   173     116.259  73.551  84.466  1.00  0.00           H  
ATOM   2664  HD3 LYS   173     116.019  71.810  85.110  1.00  0.00           H  
ATOM   2665  HE2 LYS   173     117.553  71.373  83.594  1.00  0.00           H  
ATOM   2666  HE3 LYS   173     116.169  70.970  82.867  1.00  0.00           H  
ATOM   2667  HZ1 LYS   173     116.136  72.641  81.307  1.00  0.00           H  
ATOM   2668  HZ2 LYS   173     117.024  73.664  82.326  1.00  0.00           H  
ATOM   2669  HZ3 LYS   173     117.794  72.541  81.523  1.00  0.00           H  
ATOM   2670  N   GLU   174     111.559  72.093  80.957  1.00  0.00           N  
ATOM   2671  CA  GLU   174     111.190  73.004  79.900  1.00  0.00           C  
ATOM   2672  C   GLU   174     109.642  73.172  79.880  1.00  0.00           C  
ATOM   2673  O   GLU   174     109.095  74.161  79.413  1.00  0.00           O  
ATOM   2674  CB  GLU   174     111.687  72.680  78.474  1.00  0.00           C  
ATOM   2675  CG  GLU   174     113.207  73.071  78.274  1.00  0.00           C  
ATOM   2676  CD  GLU   174     114.119  72.348  79.299  1.00  0.00           C  
ATOM   2677  OE1 GLU   174     115.143  72.997  79.791  1.00  0.00           O  
ATOM   2678  OE2 GLU   174     113.963  71.158  79.596  1.00  0.00           O1-
ATOM   2679  H   GLU   174     111.760  71.147  80.664  1.00  0.00           H  
ATOM   2680  HA  GLU   174     111.491  74.008  80.199  1.00  0.00           H  
ATOM   2681  HB2 GLU   174     111.494  71.617  78.330  1.00  0.00           H  
ATOM   2682  HB3 GLU   174     111.118  73.179  77.689  1.00  0.00           H  
ATOM   2683  HG2 GLU   174     113.459  72.935  77.222  1.00  0.00           H  
ATOM   2684  HG3 GLU   174     113.309  74.126  78.527  1.00  0.00           H  
ATOM   2685  N   ASP   175     108.871  72.309  80.581  1.00  0.00           N  
ATOM   2686  CA  ASP   175     107.437  72.599  80.897  1.00  0.00           C  
ATOM   2687  C   ASP   175     107.177  73.697  81.994  1.00  0.00           C  
ATOM   2688  O   ASP   175     106.074  74.257  82.033  1.00  0.00           O  
ATOM   2689  CB  ASP   175     106.800  71.312  81.487  1.00  0.00           C  
ATOM   2690  CG  ASP   175     105.339  71.078  81.087  1.00  0.00           C  
ATOM   2691  OD1 ASP   175     104.784  71.810  80.238  1.00  0.00           O  
ATOM   2692  OD2 ASP   175     104.712  70.197  81.788  1.00  0.00           O1-
ATOM   2693  H   ASP   175     109.333  71.558  81.073  1.00  0.00           H  
ATOM   2694  HA  ASP   175     106.830  72.825  80.020  1.00  0.00           H  
ATOM   2695  HB2 ASP   175     107.256  70.461  80.981  1.00  0.00           H  
ATOM   2696  HB3 ASP   175     106.930  71.175  82.561  1.00  0.00           H  
ATOM   2697  N   LEU   176     108.131  74.066  82.889  1.00  0.00           N  
ATOM   2698  CA  LEU   176     107.815  74.944  83.989  1.00  0.00           C  
ATOM   2699  C   LEU   176     107.549  76.417  83.439  1.00  0.00           C  
ATOM   2700  O   LEU   176     106.816  77.157  84.070  1.00  0.00           O  
ATOM   2701  CB  LEU   176     108.954  74.941  84.986  1.00  0.00           C  
ATOM   2702  CG  LEU   176     109.340  73.568  85.580  1.00  0.00           C  
ATOM   2703  CD1 LEU   176     110.692  73.567  86.234  1.00  0.00           C  
ATOM   2704  CD2 LEU   176     108.388  73.298  86.677  1.00  0.00           C  
ATOM   2705  H   LEU   176     109.024  73.601  82.803  1.00  0.00           H  
ATOM   2706  HA  LEU   176     106.839  74.709  84.415  1.00  0.00           H  
ATOM   2707  HB2 LEU   176     109.856  75.245  84.455  1.00  0.00           H  
ATOM   2708  HB3 LEU   176     108.780  75.709  85.739  1.00  0.00           H  
ATOM   2709  HG  LEU   176     109.224  72.820  84.795  1.00  0.00           H  
ATOM   2710 HD11 LEU   176     110.777  74.419  86.908  1.00  0.00           H  
ATOM   2711 HD12 LEU   176     110.884  72.668  86.820  1.00  0.00           H  
ATOM   2712 HD13 LEU   176     111.513  73.547  85.517  1.00  0.00           H  
ATOM   2713 HD21 LEU   176     108.601  72.371  87.209  1.00  0.00           H  
ATOM   2714 HD22 LEU   176     108.488  74.092  87.418  1.00  0.00           H  
ATOM   2715 HD23 LEU   176     107.343  73.279  86.368  1.00  0.00           H  
ATOM   2716  N   LYS   177     108.029  76.785  82.258  1.00  0.00           N  
ATOM   2717  CA  LYS   177     107.748  78.025  81.536  1.00  0.00           C  
ATOM   2718  C   LYS   177     106.260  78.140  81.113  1.00  0.00           C  
ATOM   2719  O   LYS   177     105.799  79.206  80.927  1.00  0.00           O  
ATOM   2720  CB  LYS   177     108.729  78.012  80.359  1.00  0.00           C  
ATOM   2721  CG  LYS   177     108.875  79.377  79.736  1.00  0.00           C  
ATOM   2722  CD  LYS   177     109.694  79.621  78.388  1.00  0.00           C  
ATOM   2723  CE  LYS   177     108.983  78.966  77.147  1.00  0.00           C  
ATOM   2724  NZ  LYS   177     109.919  78.955  76.002  1.00  0.00           N1+
ATOM   2725  H   LYS   177     108.565  76.051  81.818  1.00  0.00           H  
ATOM   2726  HA  LYS   177     108.023  78.824  82.225  1.00  0.00           H  
ATOM   2727  HB2 LYS   177     109.750  77.760  80.646  1.00  0.00           H  
ATOM   2728  HB3 LYS   177     108.316  77.276  79.669  1.00  0.00           H  
ATOM   2729  HG2 LYS   177     107.955  79.816  79.349  1.00  0.00           H  
ATOM   2730  HG3 LYS   177     109.311  80.033  80.489  1.00  0.00           H  
ATOM   2731  HD2 LYS   177     109.921  80.674  78.222  1.00  0.00           H  
ATOM   2732  HD3 LYS   177     110.661  79.139  78.532  1.00  0.00           H  
ATOM   2733  HE2 LYS   177     108.678  77.931  77.302  1.00  0.00           H  
ATOM   2734  HE3 LYS   177     108.091  79.519  76.852  1.00  0.00           H  
ATOM   2735  HZ1 LYS   177     109.670  78.343  75.238  1.00  0.00           H  
ATOM   2736  HZ2 LYS   177     110.209  79.809  75.547  1.00  0.00           H  
ATOM   2737  HZ3 LYS   177     110.741  78.474  76.336  1.00  0.00           H  
ATOM   2738  N   ASP   178     105.562  77.026  81.132  1.00  0.00           N  
ATOM   2739  CA  ASP   178     104.105  76.880  80.938  1.00  0.00           C  
ATOM   2740  C   ASP   178     103.303  76.995  82.269  1.00  0.00           C  
ATOM   2741  O   ASP   178     102.082  77.226  82.257  1.00  0.00           O  
ATOM   2742  CB  ASP   178     103.732  75.591  80.214  1.00  0.00           C  
ATOM   2743  CG  ASP   178     104.575  75.548  78.942  1.00  0.00           C  
ATOM   2744  OD1 ASP   178     104.910  74.459  78.459  1.00  0.00           O  
ATOM   2745  OD2 ASP   178     104.916  76.498  78.282  1.00  0.00           O1-
ATOM   2746  H   ASP   178     106.056  76.158  81.285  1.00  0.00           H  
ATOM   2747  HA  ASP   178     103.836  77.740  80.326  1.00  0.00           H  
ATOM   2748  HB2 ASP   178     103.942  74.721  80.836  1.00  0.00           H  
ATOM   2749  HB3 ASP   178     102.676  75.605  79.945  1.00  0.00           H  
ATOM   2750  N   MET   179     103.891  76.691  83.441  1.00  0.00           N  
ATOM   2751  CA  MET   179     103.334  76.618  84.828  1.00  0.00           C  
ATOM   2752  C   MET   179     103.246  78.030  85.466  1.00  0.00           C  
ATOM   2753  O   MET   179     103.938  78.970  85.098  1.00  0.00           O  
ATOM   2754  CB  MET   179     104.058  75.443  85.536  1.00  0.00           C  
ATOM   2755  CG  MET   179     103.971  74.141  84.816  1.00  0.00           C  
ATOM   2756  SD  MET   179     104.375  72.758  85.845  1.00  0.00           S  
ATOM   2757  CE  MET   179     103.017  72.574  86.953  1.00  0.00           C  
ATOM   2758  H   MET   179     104.843  76.370  83.340  1.00  0.00           H  
ATOM   2759  HA  MET   179     102.332  76.202  84.716  1.00  0.00           H  
ATOM   2760  HB2 MET   179     105.102  75.714  85.693  1.00  0.00           H  
ATOM   2761  HB3 MET   179     103.642  75.222  86.519  1.00  0.00           H  
ATOM   2762  HG2 MET   179     103.019  74.007  84.301  1.00  0.00           H  
ATOM   2763  HG3 MET   179     104.734  74.265  84.048  1.00  0.00           H  
ATOM   2764  HE1 MET   179     103.410  72.293  87.930  1.00  0.00           H  
ATOM   2765  HE2 MET   179     102.520  73.544  86.931  1.00  0.00           H  
ATOM   2766  HE3 MET   179     102.304  71.847  86.564  1.00  0.00           H  
ATOM   2767  N   SER   180     102.508  78.051  86.616  1.00  0.00           N  
ATOM   2768  CA  SER   180     102.576  79.195  87.577  1.00  0.00           C  
ATOM   2769  C   SER   180     102.845  78.641  89.018  1.00  0.00           C  
ATOM   2770  O   SER   180     102.720  77.404  89.228  1.00  0.00           O  
ATOM   2771  CB  SER   180     101.395  80.139  87.472  1.00  0.00           C  
ATOM   2772  OG  SER   180     100.965  80.225  86.081  1.00  0.00           O  
ATOM   2773  H   SER   180     101.942  77.252  86.863  1.00  0.00           H  
ATOM   2774  HA  SER   180     103.378  79.875  87.288  1.00  0.00           H  
ATOM   2775  HB2 SER   180     100.584  79.817  88.125  1.00  0.00           H  
ATOM   2776  HB3 SER   180     101.778  81.144  87.649  1.00  0.00           H  
ATOM   2777  HG  SER   180     100.238  80.852  86.050  1.00  0.00           H  
ATOM   2778  N   GLN   181     103.284  79.536  89.879  1.00  0.00           N  
ATOM   2779  CA  GLN   181     103.908  79.247  91.136  1.00  0.00           C  
ATOM   2780  C   GLN   181     103.006  79.575  92.280  1.00  0.00           C  
ATOM   2781  O   GLN   181     101.989  80.244  92.173  1.00  0.00           O  
ATOM   2782  CB  GLN   181     105.271  80.025  91.176  1.00  0.00           C  
ATOM   2783  CG  GLN   181     106.220  79.676  89.937  1.00  0.00           C  
ATOM   2784  CD  GLN   181     107.480  80.518  89.789  1.00  0.00           C  
ATOM   2785  NE2 GLN   181     108.179  80.405  88.646  1.00  0.00           N  
ATOM   2786  OE1 GLN   181     107.838  81.369  90.569  1.00  0.00           O  
ATOM   2787  H   GLN   181     103.334  80.504  89.597  1.00  0.00           H  
ATOM   2788  HA  GLN   181     104.204  78.201  91.210  1.00  0.00           H  
ATOM   2789  HB2 GLN   181     105.038  81.089  91.213  1.00  0.00           H  
ATOM   2790  HB3 GLN   181     105.808  79.852  92.108  1.00  0.00           H  
ATOM   2791  HG2 GLN   181     106.533  78.632  89.903  1.00  0.00           H  
ATOM   2792  HG3 GLN   181     105.678  79.788  88.998  1.00  0.00           H  
ATOM   2793 HE21 GLN   181     108.866  81.091  88.369  1.00  0.00           H  
ATOM   2794 HE22 GLN   181     107.796  79.796  87.937  1.00  0.00           H  
ATOM   2795  N   MET   182     103.364  78.999  93.400  1.00  0.00           N  
ATOM   2796  CA  MET   182     102.670  79.005  94.746  1.00  0.00           C  
ATOM   2797  C   MET   182     103.486  78.554  95.953  1.00  0.00           C  
ATOM   2798  O   MET   182     104.362  77.734  95.792  1.00  0.00           O  
ATOM   2799  CB  MET   182     101.416  78.062  94.506  1.00  0.00           C  
ATOM   2800  CG  MET   182     100.571  77.795  95.807  1.00  0.00           C  
ATOM   2801  SD  MET   182      98.973  77.136  95.483  1.00  0.00           S  
ATOM   2802  CE  MET   182      99.628  75.452  95.072  1.00  0.00           C  
ATOM   2803  H   MET   182     104.221  78.475  93.289  1.00  0.00           H  
ATOM   2804  HA  MET   182     102.298  79.977  95.071  1.00  0.00           H  
ATOM   2805  HB2 MET   182     100.782  78.561  93.773  1.00  0.00           H  
ATOM   2806  HB3 MET   182     101.725  77.087  94.131  1.00  0.00           H  
ATOM   2807  HG2 MET   182     101.007  77.170  96.587  1.00  0.00           H  
ATOM   2808  HG3 MET   182     100.470  78.788  96.244  1.00  0.00           H  
ATOM   2809  HE1 MET   182      99.824  75.284  94.013  1.00  0.00           H  
ATOM   2810  HE2 MET   182     100.525  75.201  95.639  1.00  0.00           H  
ATOM   2811  HE3 MET   182      98.959  74.658  95.405  1.00  0.00           H  
ATOM   2812  N   ILE   183     103.221  79.122  97.143  1.00  0.00           N  
ATOM   2813  CA  ILE   183     104.032  78.797  98.380  1.00  0.00           C  
ATOM   2814  C   ILE   183     103.051  78.412  99.563  1.00  0.00           C  
ATOM   2815  O   ILE   183     102.085  79.094  99.882  1.00  0.00           O  
ATOM   2816  CB  ILE   183     104.913  80.008  98.785  1.00  0.00           C  
ATOM   2817  CG1 ILE   183     106.085  80.236  97.804  1.00  0.00           C  
ATOM   2818  CG2 ILE   183     105.435  79.855 100.272  1.00  0.00           C  
ATOM   2819  CD1 ILE   183     107.358  79.365  97.990  1.00  0.00           C  
ATOM   2820  H   ILE   183     102.444  79.761  97.243  1.00  0.00           H  
ATOM   2821  HA  ILE   183     104.724  77.961  98.286  1.00  0.00           H  
ATOM   2822  HB  ILE   183     104.440  80.989  98.733  1.00  0.00           H  
ATOM   2823 HG12 ILE   183     105.691  80.080  96.799  1.00  0.00           H  
ATOM   2824 HG13 ILE   183     106.439  81.259  97.932  1.00  0.00           H  
ATOM   2825 HG21 ILE   183     105.959  78.901 100.323  1.00  0.00           H  
ATOM   2826 HG22 ILE   183     106.130  80.626 100.605  1.00  0.00           H  
ATOM   2827 HG23 ILE   183     104.605  79.823 100.978  1.00  0.00           H  
ATOM   2828 HD11 ILE   183     108.002  79.605  97.143  1.00  0.00           H  
ATOM   2829 HD12 ILE   183     107.928  79.621  98.883  1.00  0.00           H  
ATOM   2830 HD13 ILE   183     107.069  78.327  98.151  1.00  0.00           H  
ATOM   2831  N   LEU   184     103.473  77.392 100.325  1.00  0.00           N  
ATOM   2832  CA  LEU   184     103.002  77.146 101.725  1.00  0.00           C  
ATOM   2833  C   LEU   184     104.084  77.305 102.749  1.00  0.00           C  
ATOM   2834  O   LEU   184     105.060  76.664 102.861  1.00  0.00           O  
ATOM   2835  CB  LEU   184     102.370  75.744 101.859  1.00  0.00           C  
ATOM   2836  CG  LEU   184     101.590  75.461 103.163  1.00  0.00           C  
ATOM   2837  CD1 LEU   184     100.303  76.350 103.234  1.00  0.00           C  
ATOM   2838  CD2 LEU   184     101.278  73.956 103.357  1.00  0.00           C  
ATOM   2839  H   LEU   184     104.241  76.849  99.957  1.00  0.00           H  
ATOM   2840  HA  LEU   184     102.230  77.895 101.900  1.00  0.00           H  
ATOM   2841  HB2 LEU   184     101.660  75.572 101.050  1.00  0.00           H  
ATOM   2842  HB3 LEU   184     103.162  75.001 101.770  1.00  0.00           H  
ATOM   2843  HG  LEU   184     102.051  75.797 104.092  1.00  0.00           H  
ATOM   2844 HD11 LEU   184     100.579  77.388 103.423  1.00  0.00           H  
ATOM   2845 HD12 LEU   184      99.671  76.284 102.349  1.00  0.00           H  
ATOM   2846 HD13 LEU   184      99.775  76.047 104.138  1.00  0.00           H  
ATOM   2847 HD21 LEU   184     101.039  73.477 102.407  1.00  0.00           H  
ATOM   2848 HD22 LEU   184     102.156  73.440 103.745  1.00  0.00           H  
ATOM   2849 HD23 LEU   184     100.383  73.830 103.966  1.00  0.00           H  
ATOM   2850  N   ARG   185     103.836  78.285 103.644  1.00  0.00           N  
ATOM   2851  CA  ARG   185     104.772  78.617 104.740  1.00  0.00           C  
ATOM   2852  C   ARG   185     104.053  78.327 106.078  1.00  0.00           C  
ATOM   2853  O   ARG   185     102.937  78.802 106.327  1.00  0.00           O  
ATOM   2854  CB  ARG   185     105.123  80.151 104.691  1.00  0.00           C  
ATOM   2855  CG  ARG   185     106.109  80.578 103.682  1.00  0.00           C  
ATOM   2856  CD  ARG   185     106.458  82.096 103.549  1.00  0.00           C  
ATOM   2857  NE  ARG   185     107.311  82.370 102.446  1.00  0.00           N  
ATOM   2858  CZ  ARG   185     107.025  83.099 101.365  1.00  0.00           C  
ATOM   2859  NH1 ARG   185     105.759  83.339 100.990  1.00  0.00           N1+
ATOM   2860  NH2 ARG   185     108.013  83.545 100.706  1.00  0.00           N  
ATOM   2861  H   ARG   185     102.998  78.839 103.539  1.00  0.00           H  
ATOM   2862  HA  ARG   185     105.697  78.045 104.672  1.00  0.00           H  
ATOM   2863  HB2 ARG   185     104.262  80.816 104.747  1.00  0.00           H  
ATOM   2864  HB3 ARG   185     105.557  80.359 105.669  1.00  0.00           H  
ATOM   2865  HG2 ARG   185     107.082  80.112 103.835  1.00  0.00           H  
ATOM   2866  HG3 ARG   185     105.591  80.326 102.757  1.00  0.00           H  
ATOM   2867  HD2 ARG   185     105.462  82.526 103.452  1.00  0.00           H  
ATOM   2868  HD3 ARG   185     106.968  82.212 104.506  1.00  0.00           H  
ATOM   2869  HE  ARG   185     108.292  82.203 102.617  1.00  0.00           H  
ATOM   2870 HH11 ARG   185     104.999  82.928 101.514  1.00  0.00           H  
ATOM   2871 HH12 ARG   185     105.587  84.083 100.330  1.00  0.00           H  
ATOM   2872 HH21 ARG   185     108.837  82.972 100.822  1.00  0.00           H  
ATOM   2873 HH22 ARG   185     107.817  84.146  99.918  1.00  0.00           H  
ATOM   2874  N   THR   186     104.752  77.780 107.116  1.00  0.00           N  
ATOM   2875  CA  THR   186     104.337  77.611 108.524  1.00  0.00           C  
ATOM   2876  C   THR   186     105.434  78.006 109.455  1.00  0.00           C  
ATOM   2877  O   THR   186     106.607  77.815 109.115  1.00  0.00           O  
ATOM   2878  CB  THR   186     103.799  76.235 108.818  1.00  0.00           C  
ATOM   2879  CG2 THR   186     102.691  75.789 107.991  1.00  0.00           C  
ATOM   2880  OG1 THR   186     104.841  75.238 108.795  1.00  0.00           O  
ATOM   2881  H   THR   186     105.660  77.411 106.872  1.00  0.00           H  
ATOM   2882  HA  THR   186     103.548  78.348 108.670  1.00  0.00           H  
ATOM   2883  HB  THR   186     103.578  76.231 109.885  1.00  0.00           H  
ATOM   2884  HG1 THR   186     105.530  75.498 109.411  1.00  0.00           H  
ATOM   2885 HG21 THR   186     102.893  75.962 106.934  1.00  0.00           H  
ATOM   2886 HG22 THR   186     102.627  74.725 108.221  1.00  0.00           H  
ATOM   2887 HG23 THR   186     101.851  76.429 108.259  1.00  0.00           H  
ATOM   2888  N   LYS   187     105.102  78.288 110.685  1.00  0.00           N  
ATOM   2889  CA  LYS   187     106.100  78.629 111.757  1.00  0.00           C  
ATOM   2890  C   LYS   187     105.516  78.255 113.151  1.00  0.00           C  
ATOM   2891  O   LYS   187     104.351  78.704 113.373  1.00  0.00           O  
ATOM   2892  CB  LYS   187     106.496  80.075 111.489  1.00  0.00           C  
ATOM   2893  CG  LYS   187     107.459  80.610 112.520  1.00  0.00           C  
ATOM   2894  CD  LYS   187     107.988  81.989 112.242  1.00  0.00           C  
ATOM   2895  CE  LYS   187     106.939  83.083 112.794  1.00  0.00           C  
ATOM   2896  NZ  LYS   187     107.363  84.470 112.695  1.00  0.00           N1+
ATOM   2897  H   LYS   187     104.122  78.367 110.916  1.00  0.00           H  
ATOM   2898  HA  LYS   187     106.931  77.932 111.653  1.00  0.00           H  
ATOM   2899  HB2 LYS   187     106.855  80.073 110.460  1.00  0.00           H  
ATOM   2900  HB3 LYS   187     105.560  80.633 111.527  1.00  0.00           H  
ATOM   2901  HG2 LYS   187     107.178  80.480 113.566  1.00  0.00           H  
ATOM   2902  HG3 LYS   187     108.252  79.872 112.393  1.00  0.00           H  
ATOM   2903  HD2 LYS   187     109.001  82.019 112.643  1.00  0.00           H  
ATOM   2904  HD3 LYS   187     108.078  82.151 111.168  1.00  0.00           H  
ATOM   2905  HE2 LYS   187     106.147  82.916 112.064  1.00  0.00           H  
ATOM   2906  HE3 LYS   187     106.637  82.828 113.809  1.00  0.00           H  
ATOM   2907  HZ1 LYS   187     106.578  85.105 112.730  1.00  0.00           H  
ATOM   2908  HZ2 LYS   187     107.918  84.809 113.468  1.00  0.00           H  
ATOM   2909  HZ3 LYS   187     107.886  84.759 111.881  1.00  0.00           H  
ATOM   2910  N   GLY   188     106.306  77.595 114.018  1.00  0.00           N  
ATOM   2911  CA  GLY   188     105.815  76.857 115.187  1.00  0.00           C  
ATOM   2912  C   GLY   188     106.862  75.931 115.873  1.00  0.00           C  
ATOM   2913  O   GLY   188     108.080  76.144 115.724  1.00  0.00           O  
ATOM   2914  H   GLY   188     107.305  77.591 113.867  1.00  0.00           H  
ATOM   2915  HA2 GLY   188     105.603  77.609 115.947  1.00  0.00           H  
ATOM   2916  HA3 GLY   188     104.955  76.239 114.930  1.00  0.00           H  
ATOM   2917  N   PRO   189     106.377  74.916 116.726  1.00  0.00           N  
ATOM   2918  CA  PRO   189     107.171  74.025 117.652  1.00  0.00           C  
ATOM   2919  C   PRO   189     108.128  73.096 116.784  1.00  0.00           C  
ATOM   2920  O   PRO   189     108.060  73.020 115.590  1.00  0.00           O  
ATOM   2921  CB  PRO   189     106.041  73.307 118.387  1.00  0.00           C  
ATOM   2922  CG  PRO   189     104.803  73.172 117.449  1.00  0.00           C  
ATOM   2923  CD  PRO   189     104.955  74.532 116.789  1.00  0.00           C  
ATOM   2924  HA  PRO   189     107.797  74.636 118.302  1.00  0.00           H  
ATOM   2925  HB2 PRO   189     106.414  72.362 118.782  1.00  0.00           H  
ATOM   2926  HB3 PRO   189     105.757  73.968 119.206  1.00  0.00           H  
ATOM   2927  HG2 PRO   189     105.078  72.361 116.775  1.00  0.00           H  
ATOM   2928  HG3 PRO   189     103.858  73.140 117.992  1.00  0.00           H  
ATOM   2929  HD2 PRO   189     104.471  74.479 115.814  1.00  0.00           H  
ATOM   2930  HD3 PRO   189     104.333  75.254 117.318  1.00  0.00           H  
ATOM   2931  N   ASP   190     108.983  72.290 117.456  1.00  0.00           N  
ATOM   2932  CA  ASP   190     109.878  71.361 116.759  1.00  0.00           C  
ATOM   2933  C   ASP   190     109.079  70.059 116.522  1.00  0.00           C  
ATOM   2934  O   ASP   190     109.498  69.173 115.808  1.00  0.00           O  
ATOM   2935  CB  ASP   190     111.096  71.117 117.718  1.00  0.00           C  
ATOM   2936  CG  ASP   190     112.173  72.303 117.855  1.00  0.00           C  
ATOM   2937  OD1 ASP   190     112.883  72.406 118.896  1.00  0.00           O  
ATOM   2938  OD2 ASP   190     112.377  73.100 116.969  1.00  0.00           O1-
ATOM   2939  H   ASP   190     108.900  72.158 118.454  1.00  0.00           H  
ATOM   2940  HA  ASP   190     110.375  71.779 115.883  1.00  0.00           H  
ATOM   2941  HB2 ASP   190     110.750  71.005 118.745  1.00  0.00           H  
ATOM   2942  HB3 ASP   190     111.625  70.237 117.351  1.00  0.00           H  
ATOM   2943  N   ARG   191     107.799  69.958 116.960  1.00  0.00           N  
ATOM   2944  CA  ARG   191     106.827  68.933 116.535  1.00  0.00           C  
ATOM   2945  C   ARG   191     105.342  69.467 116.723  1.00  0.00           C  
ATOM   2946  O   ARG   191     104.988  70.188 117.679  1.00  0.00           O  
ATOM   2947  CB  ARG   191     107.067  67.632 117.364  1.00  0.00           C  
ATOM   2948  CG  ARG   191     107.670  67.732 118.839  1.00  0.00           C  
ATOM   2949  CD  ARG   191     106.651  68.468 119.720  1.00  0.00           C  
ATOM   2950  NE  ARG   191     105.341  67.805 119.824  1.00  0.00           N  
ATOM   2951  CZ  ARG   191     104.441  68.106 120.776  1.00  0.00           C  
ATOM   2952  NH1 ARG   191     104.552  69.171 121.534  1.00  0.00           N1+
ATOM   2953  NH2 ARG   191     103.482  67.218 120.945  1.00  0.00           N  
ATOM   2954  H   ARG   191     107.535  70.740 117.542  1.00  0.00           H  
ATOM   2955  HA  ARG   191     106.990  68.701 115.482  1.00  0.00           H  
ATOM   2956  HB2 ARG   191     106.213  66.955 117.326  1.00  0.00           H  
ATOM   2957  HB3 ARG   191     107.875  67.142 116.822  1.00  0.00           H  
ATOM   2958  HG2 ARG   191     107.857  66.716 119.188  1.00  0.00           H  
ATOM   2959  HG3 ARG   191     108.622  68.240 118.689  1.00  0.00           H  
ATOM   2960  HD2 ARG   191     107.119  68.481 120.704  1.00  0.00           H  
ATOM   2961  HD3 ARG   191     106.574  69.445 119.244  1.00  0.00           H  
ATOM   2962  HE  ARG   191     105.061  66.990 119.297  1.00  0.00           H  
ATOM   2963 HH11 ARG   191     105.371  69.749 121.415  1.00  0.00           H  
ATOM   2964 HH12 ARG   191     103.854  69.325 122.248  1.00  0.00           H  
ATOM   2965 HH21 ARG   191     103.509  66.415 120.333  1.00  0.00           H  
ATOM   2966 HH22 ARG   191     102.900  67.438 121.741  1.00  0.00           H  
ATOM   2967  N   LEU   192     104.419  69.181 115.786  1.00  0.00           N  
ATOM   2968  CA  LEU   192     103.031  69.517 115.948  1.00  0.00           C  
ATOM   2969  C   LEU   192     102.182  68.477 116.852  1.00  0.00           C  
ATOM   2970  O   LEU   192     102.330  67.261 116.647  1.00  0.00           O  
ATOM   2971  CB  LEU   192     102.322  69.508 114.584  1.00  0.00           C  
ATOM   2972  CG  LEU   192     100.832  69.793 114.388  1.00  0.00           C  
ATOM   2973  CD1 LEU   192     100.494  71.124 114.880  1.00  0.00           C  
ATOM   2974  CD2 LEU   192     100.367  69.473 112.935  1.00  0.00           C  
ATOM   2975  H   LEU   192     104.713  68.537 115.066  1.00  0.00           H  
ATOM   2976  HA  LEU   192     102.841  70.540 116.272  1.00  0.00           H  
ATOM   2977  HB2 LEU   192     102.731  70.274 113.925  1.00  0.00           H  
ATOM   2978  HB3 LEU   192     102.592  68.594 114.054  1.00  0.00           H  
ATOM   2979  HG  LEU   192     100.324  69.197 115.146  1.00  0.00           H  
ATOM   2980 HD11 LEU   192     100.301  71.237 115.947  1.00  0.00           H  
ATOM   2981 HD12 LEU   192     101.266  71.876 114.716  1.00  0.00           H  
ATOM   2982 HD13 LEU   192      99.617  71.508 114.359  1.00  0.00           H  
ATOM   2983 HD21 LEU   192     100.773  70.251 112.289  1.00  0.00           H  
ATOM   2984 HD22 LEU   192     100.806  68.511 112.670  1.00  0.00           H  
ATOM   2985 HD23 LEU   192      99.285  69.461 112.807  1.00  0.00           H  
ATOM   2986  N   PRO   193     101.341  69.015 117.776  1.00  0.00           N  
ATOM   2987  CA  PRO   193     100.629  68.191 118.675  1.00  0.00           C  
ATOM   2988  C   PRO   193      99.669  67.217 117.923  1.00  0.00           C  
ATOM   2989  O   PRO   193      99.050  67.551 116.882  1.00  0.00           O  
ATOM   2990  CB  PRO   193      99.887  69.141 119.627  1.00  0.00           C  
ATOM   2991  CG  PRO   193     100.864  70.248 119.778  1.00  0.00           C  
ATOM   2992  CD  PRO   193     101.426  70.363 118.395  1.00  0.00           C  
ATOM   2993  HA  PRO   193     101.282  67.525 119.238  1.00  0.00           H  
ATOM   2994  HB2 PRO   193      98.949  69.503 119.205  1.00  0.00           H  
ATOM   2995  HB3 PRO   193      99.687  68.633 120.570  1.00  0.00           H  
ATOM   2996  HG2 PRO   193     100.316  71.125 120.124  1.00  0.00           H  
ATOM   2997  HG3 PRO   193     101.641  70.043 120.515  1.00  0.00           H  
ATOM   2998  HD2 PRO   193     100.763  71.096 117.936  1.00  0.00           H  
ATOM   2999  HD3 PRO   193     102.472  70.667 118.443  1.00  0.00           H  
ATOM   3000  N   ALA   194      99.609  65.997 118.473  1.00  0.00           N  
ATOM   3001  CA  ALA   194      98.847  64.799 117.852  1.00  0.00           C  
ATOM   3002  C   ALA   194      97.393  65.027 117.517  1.00  0.00           C  
ATOM   3003  O   ALA   194      96.888  64.451 116.609  1.00  0.00           O  
ATOM   3004  CB  ALA   194      98.989  63.724 118.867  1.00  0.00           C  
ATOM   3005  H   ALA   194     100.133  65.819 119.318  1.00  0.00           H  
ATOM   3006  HA  ALA   194      99.364  64.441 116.961  1.00  0.00           H  
ATOM   3007  HB1 ALA   194     100.042  63.443 118.825  1.00  0.00           H  
ATOM   3008  HB2 ALA   194      98.727  64.048 119.874  1.00  0.00           H  
ATOM   3009  HB3 ALA   194      98.304  62.907 118.638  1.00  0.00           H  
ATOM   3010  N   GLY   195      96.660  65.856 118.275  1.00  0.00           N  
ATOM   3011  CA  GLY   195      95.244  66.247 117.935  1.00  0.00           C  
ATOM   3012  C   GLY   195      95.195  67.193 116.674  1.00  0.00           C  
ATOM   3013  O   GLY   195      94.138  67.762 116.488  1.00  0.00           O  
ATOM   3014  H   GLY   195      97.000  65.969 119.219  1.00  0.00           H  
ATOM   3015  HA2 GLY   195      94.718  65.336 117.650  1.00  0.00           H  
ATOM   3016  HA3 GLY   195      94.718  66.638 118.805  1.00  0.00           H  
ATOM   3017  N   TYR   196      96.122  67.308 115.820  1.00  0.00           N  
ATOM   3018  CA  TYR   196      96.079  68.272 114.680  1.00  0.00           C  
ATOM   3019  C   TYR   196      96.726  67.725 113.393  1.00  0.00           C  
ATOM   3020  O   TYR   196      97.525  66.799 113.374  1.00  0.00           O  
ATOM   3021  CB  TYR   196      96.657  69.617 115.099  1.00  0.00           C  
ATOM   3022  CG  TYR   196      95.942  70.229 116.311  1.00  0.00           C  
ATOM   3023  CD1 TYR   196      94.916  71.206 116.051  1.00  0.00           C  
ATOM   3024  CD2 TYR   196      96.319  69.870 117.596  1.00  0.00           C  
ATOM   3025  CE1 TYR   196      94.111  71.556 117.127  1.00  0.00           C  
ATOM   3026  CE2 TYR   196      95.388  70.159 118.684  1.00  0.00           C  
ATOM   3027  CZ  TYR   196      94.311  70.982 118.399  1.00  0.00           C  
ATOM   3028  OH  TYR   196      93.503  71.332 119.445  1.00  0.00           O  
ATOM   3029  H   TYR   196      96.955  66.755 115.962  1.00  0.00           H  
ATOM   3030  HA  TYR   196      95.047  68.448 114.379  1.00  0.00           H  
ATOM   3031  HB2 TYR   196      97.728  69.521 115.275  1.00  0.00           H  
ATOM   3032  HB3 TYR   196      96.446  70.339 114.311  1.00  0.00           H  
ATOM   3033  HD1 TYR   196      94.553  71.389 115.050  1.00  0.00           H  
ATOM   3034  HD2 TYR   196      97.145  69.185 117.719  1.00  0.00           H  
ATOM   3035  HE1 TYR   196      93.187  72.079 116.927  1.00  0.00           H  
ATOM   3036  HE2 TYR   196      95.656  69.926 119.704  1.00  0.00           H  
ATOM   3037  HH  TYR   196      92.620  71.652 119.244  1.00  0.00           H  
ATOM   3038  N   GLU   197      96.457  68.327 112.203  1.00  0.00           N  
ATOM   3039  CA  GLU   197      97.044  67.858 110.931  1.00  0.00           C  
ATOM   3040  C   GLU   197      96.888  68.947 109.896  1.00  0.00           C  
ATOM   3041  O   GLU   197      95.875  69.666 109.835  1.00  0.00           O  
ATOM   3042  CB  GLU   197      96.128  66.601 110.471  1.00  0.00           C  
ATOM   3043  CG  GLU   197      96.853  65.786 109.438  1.00  0.00           C  
ATOM   3044  CD  GLU   197      98.022  64.880 109.959  1.00  0.00           C  
ATOM   3045  OE1 GLU   197      99.216  65.136 109.662  1.00  0.00           O  
ATOM   3046  OE2 GLU   197      97.691  63.979 110.697  1.00  0.00           O1-
ATOM   3047  H   GLU   197      95.662  68.949 112.179  1.00  0.00           H  
ATOM   3048  HA  GLU   197      98.111  67.718 111.107  1.00  0.00           H  
ATOM   3049  HB2 GLU   197      95.912  65.985 111.344  1.00  0.00           H  
ATOM   3050  HB3 GLU   197      95.218  67.005 110.029  1.00  0.00           H  
ATOM   3051  HG2 GLU   197      96.100  65.086 109.077  1.00  0.00           H  
ATOM   3052  HG3 GLU   197      97.101  66.505 108.657  1.00  0.00           H  
ATOM   3053  N   ILE   198      97.868  69.161 108.999  1.00  0.00           N  
ATOM   3054  CA  ILE   198      97.827  70.165 107.934  1.00  0.00           C  
ATOM   3055  C   ILE   198      97.445  69.527 106.602  1.00  0.00           C  
ATOM   3056  O   ILE   198      98.096  68.600 106.225  1.00  0.00           O  
ATOM   3057  CB  ILE   198      99.158  70.988 107.950  1.00  0.00           C  
ATOM   3058  CG1 ILE   198      99.449  71.607 109.353  1.00  0.00           C  
ATOM   3059  CG2 ILE   198      99.159  72.129 106.921  1.00  0.00           C  
ATOM   3060  CD1 ILE   198     100.916  71.916 109.579  1.00  0.00           C  
ATOM   3061  H   ILE   198      98.747  68.665 109.047  1.00  0.00           H  
ATOM   3062  HA  ILE   198      96.976  70.819 108.120  1.00  0.00           H  
ATOM   3063  HB  ILE   198      99.999  70.327 107.743  1.00  0.00           H  
ATOM   3064 HG12 ILE   198      98.878  72.528 109.472  1.00  0.00           H  
ATOM   3065 HG13 ILE   198      99.179  70.964 110.191  1.00  0.00           H  
ATOM   3066 HG21 ILE   198      99.180  71.778 105.889  1.00  0.00           H  
ATOM   3067 HG22 ILE   198      98.262  72.696 107.170  1.00  0.00           H  
ATOM   3068 HG23 ILE   198     100.056  72.744 106.981  1.00  0.00           H  
ATOM   3069 HD11 ILE   198     101.145  72.607 110.390  1.00  0.00           H  
ATOM   3070 HD12 ILE   198     101.338  70.936 109.799  1.00  0.00           H  
ATOM   3071 HD13 ILE   198     101.341  72.252 108.633  1.00  0.00           H  
ATOM   3072  N   VAL   199      96.387  69.986 105.971  1.00  0.00           N  
ATOM   3073  CA  VAL   199      95.649  69.261 104.849  1.00  0.00           C  
ATOM   3074  C   VAL   199      95.157  70.135 103.737  1.00  0.00           C  
ATOM   3075  O   VAL   199      94.338  71.042 103.911  1.00  0.00           O  
ATOM   3076  CB  VAL   199      94.439  68.442 105.399  1.00  0.00           C  
ATOM   3077  CG1 VAL   199      93.552  67.888 104.223  1.00  0.00           C  
ATOM   3078  CG2 VAL   199      94.936  67.309 106.286  1.00  0.00           C  
ATOM   3079  H   VAL   199      95.948  70.824 106.326  1.00  0.00           H  
ATOM   3080  HA  VAL   199      96.333  68.536 104.408  1.00  0.00           H  
ATOM   3081  HB  VAL   199      93.813  69.070 106.034  1.00  0.00           H  
ATOM   3082 HG11 VAL   199      92.930  68.626 103.715  1.00  0.00           H  
ATOM   3083 HG12 VAL   199      93.991  67.078 103.640  1.00  0.00           H  
ATOM   3084 HG13 VAL   199      92.820  67.345 104.820  1.00  0.00           H  
ATOM   3085 HG21 VAL   199      95.423  67.719 107.171  1.00  0.00           H  
ATOM   3086 HG22 VAL   199      94.093  66.731 106.663  1.00  0.00           H  
ATOM   3087 HG23 VAL   199      95.685  66.699 105.780  1.00  0.00           H  
ATOM   3088  N   LEU   200      95.539  69.735 102.452  1.00  0.00           N  
ATOM   3089  CA  LEU   200      95.285  70.525 101.297  1.00  0.00           C  
ATOM   3090  C   LEU   200      94.101  69.909 100.485  1.00  0.00           C  
ATOM   3091  O   LEU   200      93.958  68.654 100.401  1.00  0.00           O  
ATOM   3092  CB  LEU   200      96.577  70.579 100.375  1.00  0.00           C  
ATOM   3093  CG  LEU   200      97.859  71.295 100.840  1.00  0.00           C  
ATOM   3094  CD1 LEU   200      98.927  70.844  99.883  1.00  0.00           C  
ATOM   3095  CD2 LEU   200      97.729  72.852 100.712  1.00  0.00           C  
ATOM   3096  H   LEU   200      95.861  68.780 102.399  1.00  0.00           H  
ATOM   3097  HA  LEU   200      94.933  71.488 101.667  1.00  0.00           H  
ATOM   3098  HB2 LEU   200      96.746  69.549 100.061  1.00  0.00           H  
ATOM   3099  HB3 LEU   200      96.237  71.021  99.439  1.00  0.00           H  
ATOM   3100  HG  LEU   200      98.085  71.111 101.891  1.00  0.00           H  
ATOM   3101 HD11 LEU   200      99.861  71.388 100.020  1.00  0.00           H  
ATOM   3102 HD12 LEU   200      98.977  69.759  99.976  1.00  0.00           H  
ATOM   3103 HD13 LEU   200      98.530  71.194  98.930  1.00  0.00           H  
ATOM   3104 HD21 LEU   200      98.383  73.331 101.440  1.00  0.00           H  
ATOM   3105 HD22 LEU   200      97.980  73.152  99.695  1.00  0.00           H  
ATOM   3106 HD23 LEU   200      96.721  73.202 100.933  1.00  0.00           H  
ATOM   3107  N   TYR   201      93.236  70.711  99.816  1.00  0.00           N  
ATOM   3108  CA  TYR   201      92.118  70.180  99.020  1.00  0.00           C  
ATOM   3109  C   TYR   201      91.871  70.866  97.699  1.00  0.00           C  
ATOM   3110  O   TYR   201      92.276  72.047  97.451  1.00  0.00           O  
ATOM   3111  CB  TYR   201      90.843  70.092  99.818  1.00  0.00           C  
ATOM   3112  CG  TYR   201      90.195  71.310 100.361  1.00  0.00           C  
ATOM   3113  CD1 TYR   201      89.147  72.011  99.753  1.00  0.00           C  
ATOM   3114  CD2 TYR   201      90.768  71.913 101.535  1.00  0.00           C  
ATOM   3115  CE1 TYR   201      88.438  73.090 100.412  1.00  0.00           C  
ATOM   3116  CE2 TYR   201      90.194  73.012 102.093  1.00  0.00           C  
ATOM   3117  CZ  TYR   201      89.023  73.565 101.566  1.00  0.00           C  
ATOM   3118  OH  TYR   201      88.372  74.551 102.282  1.00  0.00           O  
ATOM   3119  H   TYR   201      93.312  71.717  99.876  1.00  0.00           H  
ATOM   3120  HA  TYR   201      92.433  69.166  98.774  1.00  0.00           H  
ATOM   3121  HB2 TYR   201      90.113  69.446  99.330  1.00  0.00           H  
ATOM   3122  HB3 TYR   201      91.126  69.432 100.638  1.00  0.00           H  
ATOM   3123  HD1 TYR   201      88.737  71.553  98.865  1.00  0.00           H  
ATOM   3124  HD2 TYR   201      91.642  71.454 101.973  1.00  0.00           H  
ATOM   3125  HE1 TYR   201      87.571  73.585  99.999  1.00  0.00           H  
ATOM   3126  HE2 TYR   201      90.621  73.299 103.043  1.00  0.00           H  
ATOM   3127  HH  TYR   201      87.499  74.713 101.919  1.00  0.00           H  
ATOM   3128  N   ILE   202      91.058  70.166  96.847  1.00  0.00           N  
ATOM   3129  CA  ILE   202      90.469  70.741  95.671  1.00  0.00           C  
ATOM   3130  C   ILE   202      89.015  70.426  95.490  1.00  0.00           C  
ATOM   3131  O   ILE   202      88.523  69.300  95.845  1.00  0.00           O  
ATOM   3132  CB  ILE   202      91.388  70.628  94.483  1.00  0.00           C  
ATOM   3133  CG1 ILE   202      91.404  72.013  93.709  1.00  0.00           C  
ATOM   3134  CG2 ILE   202      91.194  69.374  93.643  1.00  0.00           C  
ATOM   3135  CD1 ILE   202      92.507  72.151  92.623  1.00  0.00           C  
ATOM   3136  H   ILE   202      90.735  69.318  97.291  1.00  0.00           H  
ATOM   3137  HA  ILE   202      90.367  71.806  95.881  1.00  0.00           H  
ATOM   3138  HB  ILE   202      92.422  70.570  94.824  1.00  0.00           H  
ATOM   3139 HG12 ILE   202      90.491  72.155  93.131  1.00  0.00           H  
ATOM   3140 HG13 ILE   202      91.568  72.892  94.333  1.00  0.00           H  
ATOM   3141 HG21 ILE   202      91.982  69.194  92.912  1.00  0.00           H  
ATOM   3142 HG22 ILE   202      91.268  68.524  94.322  1.00  0.00           H  
ATOM   3143 HG23 ILE   202      90.261  69.326  93.081  1.00  0.00           H  
ATOM   3144 HD11 ILE   202      92.418  73.114  92.122  1.00  0.00           H  
ATOM   3145 HD12 ILE   202      93.471  71.931  93.082  1.00  0.00           H  
ATOM   3146 HD13 ILE   202      92.314  71.343  91.917  1.00  0.00           H  
ATOM   3147  N   SER   203      88.250  71.346  95.005  1.00  0.00           N  
ATOM   3148  CA  SER   203      86.926  70.994  94.477  1.00  0.00           C  
ATOM   3149  C   SER   203      87.005  70.137  93.241  1.00  0.00           C  
ATOM   3150  O   SER   203      87.627  70.385  92.209  1.00  0.00           O  
ATOM   3151  CB  SER   203      86.252  72.258  94.083  1.00  0.00           C  
ATOM   3152  OG  SER   203      84.981  72.045  93.529  1.00  0.00           O  
ATOM   3153  H   SER   203      88.693  72.207  94.718  1.00  0.00           H  
ATOM   3154  HA  SER   203      86.302  70.547  95.251  1.00  0.00           H  
ATOM   3155  HB2 SER   203      86.182  72.874  94.980  1.00  0.00           H  
ATOM   3156  HB3 SER   203      86.847  72.757  93.318  1.00  0.00           H  
ATOM   3157  HG  SER   203      84.430  72.803  93.738  1.00  0.00           H  
ATOM   3158  N   MET   204      86.071  69.140  93.198  1.00  0.00           N  
ATOM   3159  CA  MET   204      85.855  68.203  92.055  1.00  0.00           C  
ATOM   3160  C   MET   204      85.257  68.835  90.787  1.00  0.00           C  
ATOM   3161  O   MET   204      85.001  68.280  89.735  1.00  0.00           O  
ATOM   3162  CB  MET   204      85.120  66.981  92.585  1.00  0.00           C  
ATOM   3163  CG  MET   204      83.604  67.160  92.858  1.00  0.00           C  
ATOM   3164  SD  MET   204      82.588  65.684  92.876  1.00  0.00           S  
ATOM   3165  CE  MET   204      83.072  64.918  94.467  1.00  0.00           C  
ATOM   3166  H   MET   204      85.397  69.136  93.950  1.00  0.00           H  
ATOM   3167  HA  MET   204      86.861  67.825  91.873  1.00  0.00           H  
ATOM   3168  HB2 MET   204      85.164  66.347  91.700  1.00  0.00           H  
ATOM   3169  HB3 MET   204      85.593  66.520  93.453  1.00  0.00           H  
ATOM   3170  HG2 MET   204      83.325  67.747  93.733  1.00  0.00           H  
ATOM   3171  HG3 MET   204      83.222  67.805  92.067  1.00  0.00           H  
ATOM   3172  HE1 MET   204      84.143  64.721  94.427  1.00  0.00           H  
ATOM   3173  HE2 MET   204      82.937  65.609  95.299  1.00  0.00           H  
ATOM   3174  HE3 MET   204      82.479  64.017  94.625  1.00  0.00           H  
ATOM   3175  N   SER   205      85.001  70.192  90.871  1.00  0.00           N  
ATOM   3176  CA  SER   205      84.666  70.852  89.579  1.00  0.00           C  
ATOM   3177  C   SER   205      85.919  71.326  88.833  1.00  0.00           C  
ATOM   3178  O   SER   205      85.946  71.504  87.596  1.00  0.00           O  
ATOM   3179  CB  SER   205      83.885  72.174  90.021  1.00  0.00           C  
ATOM   3180  OG  SER   205      83.410  72.722  88.889  1.00  0.00           O  
ATOM   3181  H   SER   205      85.193  70.728  91.705  1.00  0.00           H  
ATOM   3182  HA  SER   205      84.016  70.285  88.913  1.00  0.00           H  
ATOM   3183  HB2 SER   205      83.007  72.000  90.644  1.00  0.00           H  
ATOM   3184  HB3 SER   205      84.510  72.857  90.595  1.00  0.00           H  
ATOM   3185  HG  SER   205      82.993  73.545  89.154  1.00  0.00           H  
ATOM   3186  N   ASP   206      86.976  71.591  89.580  1.00  0.00           N  
ATOM   3187  CA  ASP   206      88.259  72.190  89.155  1.00  0.00           C  
ATOM   3188  C   ASP   206      89.273  71.084  88.881  1.00  0.00           C  
ATOM   3189  O   ASP   206      90.228  71.249  88.145  1.00  0.00           O  
ATOM   3190  CB  ASP   206      88.834  73.038  90.310  1.00  0.00           C  
ATOM   3191  CG  ASP   206      88.083  74.323  90.603  1.00  0.00           C  
ATOM   3192  OD1 ASP   206      87.007  74.579  89.965  1.00  0.00           O  
ATOM   3193  OD2 ASP   206      88.477  75.017  91.610  1.00  0.00           O1-
ATOM   3194  H   ASP   206      86.894  71.167  90.493  1.00  0.00           H  
ATOM   3195  HA  ASP   206      88.112  72.835  88.289  1.00  0.00           H  
ATOM   3196  HB2 ASP   206      88.854  72.450  91.228  1.00  0.00           H  
ATOM   3197  HB3 ASP   206      89.869  73.303  90.094  1.00  0.00           H  
ATOM   3198  N   SER   207      89.100  69.907  89.366  1.00  0.00           N  
ATOM   3199  CA  SER   207      90.111  68.794  89.296  1.00  0.00           C  
ATOM   3200  C   SER   207      90.459  68.306  87.992  1.00  0.00           C  
ATOM   3201  O   SER   207      91.386  67.536  87.915  1.00  0.00           O  
ATOM   3202  CB  SER   207      89.624  67.572  90.186  1.00  0.00           C  
ATOM   3203  OG  SER   207      88.416  67.082  89.655  1.00  0.00           O  
ATOM   3204  H   SER   207      88.250  69.813  89.904  1.00  0.00           H  
ATOM   3205  HA  SER   207      91.027  69.065  89.819  1.00  0.00           H  
ATOM   3206  HB2 SER   207      90.398  66.815  90.055  1.00  0.00           H  
ATOM   3207  HB3 SER   207      89.543  67.781  91.253  1.00  0.00           H  
ATOM   3208  HG  SER   207      88.328  66.197  90.016  1.00  0.00           H  
ATOM   3209  N   ASP   208      89.670  68.574  86.984  1.00  0.00           N  
ATOM   3210  CA  ASP   208      89.994  68.274  85.579  1.00  0.00           C  
ATOM   3211  C   ASP   208      90.285  69.571  84.752  1.00  0.00           C  
ATOM   3212  O   ASP   208      90.595  69.573  83.554  1.00  0.00           O  
ATOM   3213  CB  ASP   208      88.820  67.605  84.996  1.00  0.00           C  
ATOM   3214  CG  ASP   208      89.033  66.889  83.610  1.00  0.00           C  
ATOM   3215  OD1 ASP   208      88.123  67.092  82.736  1.00  0.00           O  
ATOM   3216  OD2 ASP   208      90.104  66.365  83.266  1.00  0.00           O1-
ATOM   3217  H   ASP   208      88.767  69.007  87.112  1.00  0.00           H  
ATOM   3218  HA  ASP   208      90.878  67.636  85.561  1.00  0.00           H  
ATOM   3219  HB2 ASP   208      88.591  66.894  85.790  1.00  0.00           H  
ATOM   3220  HB3 ASP   208      87.995  68.310  84.893  1.00  0.00           H  
ATOM   3221  N   LYS   209      90.267  70.732  85.380  1.00  0.00           N  
ATOM   3222  CA  LYS   209      90.631  72.124  84.964  1.00  0.00           C  
ATOM   3223  C   LYS   209      91.978  72.599  85.393  1.00  0.00           C  
ATOM   3224  O   LYS   209      92.535  73.330  84.589  1.00  0.00           O  
ATOM   3225  CB  LYS   209      89.597  73.135  85.436  1.00  0.00           C  
ATOM   3226  CG  LYS   209      88.142  72.680  85.348  1.00  0.00           C  
ATOM   3227  CD  LYS   209      87.659  72.357  83.941  1.00  0.00           C  
ATOM   3228  CE  LYS   209      86.178  71.937  84.025  1.00  0.00           C  
ATOM   3229  NZ  LYS   209      85.586  71.397  82.785  1.00  0.00           N1+
ATOM   3230  H   LYS   209      89.878  70.652  86.308  1.00  0.00           H  
ATOM   3231  HA  LYS   209      90.689  72.093  83.876  1.00  0.00           H  
ATOM   3232  HB2 LYS   209      89.826  73.403  86.467  1.00  0.00           H  
ATOM   3233  HB3 LYS   209      89.817  74.076  84.931  1.00  0.00           H  
ATOM   3234  HG2 LYS   209      87.997  71.865  86.058  1.00  0.00           H  
ATOM   3235  HG3 LYS   209      87.588  73.548  85.706  1.00  0.00           H  
ATOM   3236  HD2 LYS   209      87.646  73.235  83.295  1.00  0.00           H  
ATOM   3237  HD3 LYS   209      88.199  71.520  83.499  1.00  0.00           H  
ATOM   3238  HE2 LYS   209      86.093  71.149  84.773  1.00  0.00           H  
ATOM   3239  HE3 LYS   209      85.655  72.813  84.407  1.00  0.00           H  
ATOM   3240  HZ1 LYS   209      86.014  70.563  82.410  1.00  0.00           H  
ATOM   3241  HZ2 LYS   209      84.629  71.207  83.044  1.00  0.00           H  
ATOM   3242  HZ3 LYS   209      85.530  71.995  81.973  1.00  0.00           H  
ATOM   3243  N   VAL   210      92.560  72.031  86.494  1.00  0.00           N  
ATOM   3244  CA  VAL   210      93.889  72.340  87.012  1.00  0.00           C  
ATOM   3245  C   VAL   210      94.637  71.222  87.791  1.00  0.00           C  
ATOM   3246  O   VAL   210      94.098  70.334  88.467  1.00  0.00           O  
ATOM   3247  CB  VAL   210      93.738  73.639  87.881  1.00  0.00           C  
ATOM   3248  CG1 VAL   210      92.901  73.475  89.204  1.00  0.00           C  
ATOM   3249  CG2 VAL   210      94.974  74.311  88.360  1.00  0.00           C  
ATOM   3250  H   VAL   210      91.973  71.391  87.009  1.00  0.00           H  
ATOM   3251  HA  VAL   210      94.518  72.697  86.197  1.00  0.00           H  
ATOM   3252  HB  VAL   210      93.175  74.319  87.242  1.00  0.00           H  
ATOM   3253 HG11 VAL   210      92.682  74.451  89.635  1.00  0.00           H  
ATOM   3254 HG12 VAL   210      91.991  72.919  88.979  1.00  0.00           H  
ATOM   3255 HG13 VAL   210      93.424  72.944  89.999  1.00  0.00           H  
ATOM   3256 HG21 VAL   210      95.380  73.726  89.185  1.00  0.00           H  
ATOM   3257 HG22 VAL   210      95.827  74.340  87.682  1.00  0.00           H  
ATOM   3258 HG23 VAL   210      94.718  75.309  88.718  1.00  0.00           H  
ATOM   3259  N   GLY   211      95.988  71.134  87.588  1.00  0.00           N  
ATOM   3260  CA  GLY   211      96.905  70.226  88.159  1.00  0.00           C  
ATOM   3261  C   GLY   211      97.969  70.891  89.178  1.00  0.00           C  
ATOM   3262  O   GLY   211      98.536  71.857  88.802  1.00  0.00           O  
ATOM   3263  H   GLY   211      96.285  71.850  86.941  1.00  0.00           H  
ATOM   3264  HA2 GLY   211      96.282  69.533  88.725  1.00  0.00           H  
ATOM   3265  HA3 GLY   211      97.504  69.779  87.366  1.00  0.00           H  
ATOM   3266  N   VAL   212      98.124  70.376  90.398  1.00  0.00           N  
ATOM   3267  CA  VAL   212      99.006  70.962  91.435  1.00  0.00           C  
ATOM   3268  C   VAL   212     100.152  69.945  91.807  1.00  0.00           C  
ATOM   3269  O   VAL   212      99.866  68.829  92.261  1.00  0.00           O  
ATOM   3270  CB  VAL   212      98.273  71.381  92.715  1.00  0.00           C  
ATOM   3271  CG1 VAL   212      99.204  71.989  93.822  1.00  0.00           C  
ATOM   3272  CG2 VAL   212      97.181  72.342  92.258  1.00  0.00           C  
ATOM   3273  H   VAL   212      97.582  69.568  90.667  1.00  0.00           H  
ATOM   3274  HA  VAL   212      99.478  71.871  91.062  1.00  0.00           H  
ATOM   3275  HB  VAL   212      97.842  70.516  93.219  1.00  0.00           H  
ATOM   3276 HG11 VAL   212     100.032  71.368  94.165  1.00  0.00           H  
ATOM   3277 HG12 VAL   212      99.658  72.864  93.358  1.00  0.00           H  
ATOM   3278 HG13 VAL   212      98.652  72.447  94.643  1.00  0.00           H  
ATOM   3279 HG21 VAL   212      96.739  72.759  93.163  1.00  0.00           H  
ATOM   3280 HG22 VAL   212      97.620  73.227  91.797  1.00  0.00           H  
ATOM   3281 HG23 VAL   212      96.444  71.823  91.645  1.00  0.00           H  
ATOM   3282  N   PHE   213     101.389  70.416  91.772  1.00  0.00           N  
ATOM   3283  CA  PHE   213     102.532  69.570  91.977  1.00  0.00           C  
ATOM   3284  C   PHE   213     103.514  70.287  93.001  1.00  0.00           C  
ATOM   3285  O   PHE   213     103.697  71.550  93.011  1.00  0.00           O  
ATOM   3286  CB  PHE   213     103.136  69.298  90.565  1.00  0.00           C  
ATOM   3287  CG  PHE   213     102.165  68.663  89.484  1.00  0.00           C  
ATOM   3288  CD1 PHE   213     102.266  67.301  89.310  1.00  0.00           C  
ATOM   3289  CD2 PHE   213     101.234  69.373  88.802  1.00  0.00           C  
ATOM   3290  CE1 PHE   213     101.304  66.623  88.434  1.00  0.00           C  
ATOM   3291  CE2 PHE   213     100.369  68.795  87.824  1.00  0.00           C  
ATOM   3292  CZ  PHE   213     100.370  67.369  87.706  1.00  0.00           C  
ATOM   3293  H   PHE   213     101.505  71.386  91.515  1.00  0.00           H  
ATOM   3294  HA  PHE   213     102.228  68.605  92.384  1.00  0.00           H  
ATOM   3295  HB2 PHE   213     103.580  70.235  90.229  1.00  0.00           H  
ATOM   3296  HB3 PHE   213     103.898  68.562  90.822  1.00  0.00           H  
ATOM   3297  HD1 PHE   213     102.953  66.692  89.879  1.00  0.00           H  
ATOM   3298  HD2 PHE   213     101.205  70.452  88.819  1.00  0.00           H  
ATOM   3299  HE1 PHE   213     101.312  65.544  88.378  1.00  0.00           H  
ATOM   3300  HE2 PHE   213      99.643  69.424  87.329  1.00  0.00           H  
ATOM   3301  HZ  PHE   213      99.565  66.971  87.107  1.00  0.00           H  
ATOM   3302  N   TYR   214     104.366  69.413  93.700  1.00  0.00           N  
ATOM   3303  CA  TYR   214     105.432  69.794  94.657  1.00  0.00           C  
ATOM   3304  C   TYR   214     106.736  69.160  94.253  1.00  0.00           C  
ATOM   3305  O   TYR   214     106.776  68.058  93.702  1.00  0.00           O  
ATOM   3306  CB  TYR   214     104.970  69.270  96.065  1.00  0.00           C  
ATOM   3307  CG  TYR   214     105.899  69.596  97.200  1.00  0.00           C  
ATOM   3308  CD1 TYR   214     106.025  70.934  97.609  1.00  0.00           C  
ATOM   3309  CD2 TYR   214     106.710  68.626  97.769  1.00  0.00           C  
ATOM   3310  CE1 TYR   214     106.977  71.243  98.552  1.00  0.00           C  
ATOM   3311  CE2 TYR   214     107.671  68.894  98.789  1.00  0.00           C  
ATOM   3312  CZ  TYR   214     107.784  70.257  99.198  1.00  0.00           C  
ATOM   3313  OH  TYR   214     108.764  70.640 100.140  1.00  0.00           O  
ATOM   3314  H   TYR   214     104.156  68.440  93.526  1.00  0.00           H  
ATOM   3315  HA  TYR   214     105.650  70.859  94.740  1.00  0.00           H  
ATOM   3316  HB2 TYR   214     103.988  69.724  96.198  1.00  0.00           H  
ATOM   3317  HB3 TYR   214     104.927  68.188  95.942  1.00  0.00           H  
ATOM   3318  HD1 TYR   214     105.436  71.703  97.132  1.00  0.00           H  
ATOM   3319  HD2 TYR   214     106.799  67.621  97.382  1.00  0.00           H  
ATOM   3320  HE1 TYR   214     107.193  72.287  98.721  1.00  0.00           H  
ATOM   3321  HE2 TYR   214     108.350  68.148  99.174  1.00  0.00           H  
ATOM   3322  HH  TYR   214     109.238  69.843 100.389  1.00  0.00           H  
ATOM   3323  N   VAL   215     107.822  69.845  94.633  1.00  0.00           N  
ATOM   3324  CA  VAL   215     109.204  69.505  94.221  1.00  0.00           C  
ATOM   3325  C   VAL   215     109.946  68.807  95.279  1.00  0.00           C  
ATOM   3326  O   VAL   215     109.807  69.253  96.472  1.00  0.00           O  
ATOM   3327  CB  VAL   215     109.959  70.731  93.714  1.00  0.00           C  
ATOM   3328  CG1 VAL   215     111.377  70.302  93.215  1.00  0.00           C  
ATOM   3329  CG2 VAL   215     109.142  71.498  92.602  1.00  0.00           C  
ATOM   3330  H   VAL   215     107.688  70.544  95.351  1.00  0.00           H  
ATOM   3331  HA  VAL   215     109.046  68.894  93.332  1.00  0.00           H  
ATOM   3332  HB  VAL   215     110.086  71.460  94.515  1.00  0.00           H  
ATOM   3333 HG11 VAL   215     111.898  71.123  92.722  1.00  0.00           H  
ATOM   3334 HG12 VAL   215     112.070  69.883  93.944  1.00  0.00           H  
ATOM   3335 HG13 VAL   215     111.274  69.525  92.457  1.00  0.00           H  
ATOM   3336 HG21 VAL   215     108.202  71.861  93.019  1.00  0.00           H  
ATOM   3337 HG22 VAL   215     109.689  72.356  92.209  1.00  0.00           H  
ATOM   3338 HG23 VAL   215     108.859  70.758  91.854  1.00  0.00           H  
ATOM   3339  N   GLU   216     110.624  67.661  95.051  1.00  0.00           N  
ATOM   3340  CA  GLU   216     111.478  66.960  95.984  1.00  0.00           C  
ATOM   3341  C   GLU   216     112.941  66.767  95.445  1.00  0.00           C  
ATOM   3342  O   GLU   216     113.141  66.639  94.277  1.00  0.00           O  
ATOM   3343  CB  GLU   216     110.666  65.664  96.316  1.00  0.00           C  
ATOM   3344  CG  GLU   216     111.257  64.900  97.493  1.00  0.00           C  
ATOM   3345  CD  GLU   216     110.527  63.524  97.714  1.00  0.00           C  
ATOM   3346  OE1 GLU   216     110.298  63.204  98.942  1.00  0.00           O  
ATOM   3347  OE2 GLU   216     110.221  62.805  96.765  1.00  0.00           O1-
ATOM   3348  H   GLU   216     110.661  67.357  94.089  1.00  0.00           H  
ATOM   3349  HA  GLU   216     111.587  67.567  96.883  1.00  0.00           H  
ATOM   3350  HB2 GLU   216     109.686  65.936  96.709  1.00  0.00           H  
ATOM   3351  HB3 GLU   216     110.496  65.040  95.438  1.00  0.00           H  
ATOM   3352  HG2 GLU   216     112.261  64.633  97.164  1.00  0.00           H  
ATOM   3353  HG3 GLU   216     111.353  65.624  98.302  1.00  0.00           H  
ATOM   3354  N   ASN   217     114.000  66.812  96.300  1.00  0.00           N  
ATOM   3355  CA  ASN   217     115.393  66.716  95.936  1.00  0.00           C  
ATOM   3356  C   ASN   217     116.005  67.881  94.982  1.00  0.00           C  
ATOM   3357  O   ASN   217     116.757  67.620  94.042  1.00  0.00           O  
ATOM   3358  CB  ASN   217     115.788  65.287  95.590  1.00  0.00           C  
ATOM   3359  CG  ASN   217     115.378  64.385  96.736  1.00  0.00           C  
ATOM   3360  ND2 ASN   217     114.518  63.419  96.479  1.00  0.00           N  
ATOM   3361  OD1 ASN   217     115.749  64.554  97.858  1.00  0.00           O  
ATOM   3362  H   ASN   217     113.867  67.008  97.282  1.00  0.00           H  
ATOM   3363  HA  ASN   217     115.907  66.848  96.889  1.00  0.00           H  
ATOM   3364  HB2 ASN   217     115.382  64.988  94.624  1.00  0.00           H  
ATOM   3365  HB3 ASN   217     116.874  65.201  95.558  1.00  0.00           H  
ATOM   3366 HD21 ASN   217     114.187  62.753  97.163  1.00  0.00           H  
ATOM   3367 HD22 ASN   217     114.328  63.295  95.495  1.00  0.00           H  
ATOM   3368  N   PRO   218     115.704  69.153  95.240  1.00  0.00           N  
ATOM   3369  CA  PRO   218     115.974  70.263  94.328  1.00  0.00           C  
ATOM   3370  C   PRO   218     117.516  70.397  94.033  1.00  0.00           C  
ATOM   3371  O   PRO   218     118.286  70.152  94.957  1.00  0.00           O  
ATOM   3372  CB  PRO   218     115.387  71.469  95.050  1.00  0.00           C  
ATOM   3373  CG  PRO   218     115.468  71.138  96.554  1.00  0.00           C  
ATOM   3374  CD  PRO   218     115.171  69.701  96.561  1.00  0.00           C  
ATOM   3375  HA  PRO   218     115.425  70.126  93.396  1.00  0.00           H  
ATOM   3376  HB2 PRO   218     115.908  72.355  94.689  1.00  0.00           H  
ATOM   3377  HB3 PRO   218     114.339  71.419  94.755  1.00  0.00           H  
ATOM   3378  HG2 PRO   218     116.508  71.170  96.879  1.00  0.00           H  
ATOM   3379  HG3 PRO   218     114.792  71.770  97.130  1.00  0.00           H  
ATOM   3380  HD2 PRO   218     115.762  69.330  97.399  1.00  0.00           H  
ATOM   3381  HD3 PRO   218     114.097  69.519  96.596  1.00  0.00           H  
ATOM   3382  N   ALA   219     117.926  70.506  92.771  1.00  0.00           N  
ATOM   3383  CA  ALA   219     119.307  70.425  92.211  1.00  0.00           C  
ATOM   3384  C   ALA   219     120.146  69.144  92.534  1.00  0.00           C  
ATOM   3385  O   ALA   219     121.334  68.988  92.245  1.00  0.00           O  
ATOM   3386  CB  ALA   219     120.006  71.697  92.530  1.00  0.00           C  
ATOM   3387  H   ALA   219     117.176  70.564  92.097  1.00  0.00           H  
ATOM   3388  HA  ALA   219     119.124  70.374  91.138  1.00  0.00           H  
ATOM   3389  HB1 ALA   219     121.037  71.610  92.187  1.00  0.00           H  
ATOM   3390  HB2 ALA   219     119.485  72.517  92.035  1.00  0.00           H  
ATOM   3391  HB3 ALA   219     120.123  71.836  93.605  1.00  0.00           H  
ATOM   3392  N   ALA   220     119.490  68.078  93.066  1.00  0.00           N  
ATOM   3393  CA  ALA   220     120.091  66.819  93.426  1.00  0.00           C  
ATOM   3394  C   ALA   220     119.244  65.573  92.973  1.00  0.00           C  
ATOM   3395  O   ALA   220     118.782  64.743  93.767  1.00  0.00           O  
ATOM   3396  CB  ALA   220     120.370  66.620  94.973  1.00  0.00           C  
ATOM   3397  H   ALA   220     118.481  68.093  93.116  1.00  0.00           H  
ATOM   3398  HA  ALA   220     120.976  66.774  92.791  1.00  0.00           H  
ATOM   3399  HB1 ALA   220     119.425  66.676  95.513  1.00  0.00           H  
ATOM   3400  HB2 ALA   220     120.986  65.722  95.013  1.00  0.00           H  
ATOM   3401  HB3 ALA   220     120.965  67.488  95.258  1.00  0.00           H  
ATOM   3402  N   GLY   221     118.995  65.570  91.605  1.00  0.00           N  
ATOM   3403  CA  GLY   221     118.066  64.684  90.961  1.00  0.00           C  
ATOM   3404  C   GLY   221     116.532  64.931  91.097  1.00  0.00           C  
ATOM   3405  O   GLY   221     115.760  64.007  91.261  1.00  0.00           O  
ATOM   3406  H   GLY   221     119.500  66.262  91.070  1.00  0.00           H  
ATOM   3407  HA2 GLY   221     118.371  64.602  89.917  1.00  0.00           H  
ATOM   3408  HA3 GLY   221     118.273  63.711  91.408  1.00  0.00           H  
ATOM   3409  N   GLN   222     116.222  66.255  91.043  1.00  0.00           N  
ATOM   3410  CA  GLN   222     114.881  66.797  91.326  1.00  0.00           C  
ATOM   3411  C   GLN   222     113.725  66.190  90.574  1.00  0.00           C  
ATOM   3412  O   GLN   222     113.784  66.017  89.328  1.00  0.00           O  
ATOM   3413  CB  GLN   222     115.039  68.280  90.967  1.00  0.00           C  
ATOM   3414  CG  GLN   222     113.856  69.162  91.022  1.00  0.00           C  
ATOM   3415  CD  GLN   222     114.208  70.627  90.794  1.00  0.00           C  
ATOM   3416  NE2 GLN   222     113.458  71.373  90.007  1.00  0.00           N  
ATOM   3417  OE1 GLN   222     115.249  71.105  91.185  1.00  0.00           O  
ATOM   3418  H   GLN   222     116.974  66.803  90.651  1.00  0.00           H  
ATOM   3419  HA  GLN   222     114.742  66.696  92.402  1.00  0.00           H  
ATOM   3420  HB2 GLN   222     115.850  68.631  91.605  1.00  0.00           H  
ATOM   3421  HB3 GLN   222     115.470  68.414  89.974  1.00  0.00           H  
ATOM   3422  HG2 GLN   222     113.091  68.910  90.287  1.00  0.00           H  
ATOM   3423  HG3 GLN   222     113.558  69.168  92.070  1.00  0.00           H  
ATOM   3424 HE21 GLN   222     113.875  72.263  89.775  1.00  0.00           H  
ATOM   3425 HE22 GLN   222     112.725  71.006  89.417  1.00  0.00           H  
ATOM   3426  N   ARG   223     112.678  65.897  91.352  1.00  0.00           N  
ATOM   3427  CA  ARG   223     111.454  65.181  90.998  1.00  0.00           C  
ATOM   3428  C   ARG   223     110.194  65.773  91.465  1.00  0.00           C  
ATOM   3429  O   ARG   223     110.163  66.665  92.329  1.00  0.00           O  
ATOM   3430  CB  ARG   223     111.768  63.695  91.375  1.00  0.00           C  
ATOM   3431  CG  ARG   223     111.234  63.248  92.760  1.00  0.00           C  
ATOM   3432  CD  ARG   223     111.682  61.848  93.174  1.00  0.00           C  
ATOM   3433  NE  ARG   223     111.621  61.689  94.621  1.00  0.00           N  
ATOM   3434  CZ  ARG   223     112.295  60.832  95.324  1.00  0.00           C  
ATOM   3435  NH1 ARG   223     113.288  60.143  94.872  1.00  0.00           N1+
ATOM   3436  NH2 ARG   223     111.916  60.599  96.569  1.00  0.00           N  
ATOM   3437  H   ARG   223     112.719  66.333  92.262  1.00  0.00           H  
ATOM   3438  HA  ARG   223     111.414  65.163  89.909  1.00  0.00           H  
ATOM   3439  HB2 ARG   223     111.370  63.053  90.588  1.00  0.00           H  
ATOM   3440  HB3 ARG   223     112.836  63.524  91.242  1.00  0.00           H  
ATOM   3441  HG2 ARG   223     111.620  63.944  93.505  1.00  0.00           H  
ATOM   3442  HG3 ARG   223     110.144  63.249  92.729  1.00  0.00           H  
ATOM   3443  HD2 ARG   223     111.039  61.151  92.635  1.00  0.00           H  
ATOM   3444  HD3 ARG   223     112.733  61.801  92.891  1.00  0.00           H  
ATOM   3445  HE  ARG   223     110.996  62.214  95.215  1.00  0.00           H  
ATOM   3446 HH11 ARG   223     113.653  60.215  93.933  1.00  0.00           H  
ATOM   3447 HH12 ARG   223     113.729  59.464  95.475  1.00  0.00           H  
ATOM   3448 HH21 ARG   223     111.160  61.225  96.805  1.00  0.00           H  
ATOM   3449 HH22 ARG   223     112.495  60.238  97.313  1.00  0.00           H  
ATOM   3450  N   TYR   224     109.086  65.493  90.719  1.00  0.00           N  
ATOM   3451  CA  TYR   224     107.772  66.226  90.806  1.00  0.00           C  
ATOM   3452  C   TYR   224     106.613  65.351  91.341  1.00  0.00           C  
ATOM   3453  O   TYR   224     106.117  64.358  90.687  1.00  0.00           O  
ATOM   3454  CB  TYR   224     107.429  66.857  89.447  1.00  0.00           C  
ATOM   3455  CG  TYR   224     108.507  67.690  88.903  1.00  0.00           C  
ATOM   3456  CD1 TYR   224     109.568  67.023  88.184  1.00  0.00           C  
ATOM   3457  CD2 TYR   224     108.557  69.111  89.215  1.00  0.00           C  
ATOM   3458  CE1 TYR   224     110.663  67.842  87.763  1.00  0.00           C  
ATOM   3459  CE2 TYR   224     109.651  69.834  88.811  1.00  0.00           C  
ATOM   3460  CZ  TYR   224     110.735  69.209  88.090  1.00  0.00           C  
ATOM   3461  OH  TYR   224     111.864  69.944  87.738  1.00  0.00           O  
ATOM   3462  H   TYR   224     109.178  64.783  90.006  1.00  0.00           H  
ATOM   3463  HA  TYR   224     107.860  67.117  91.427  1.00  0.00           H  
ATOM   3464  HB2 TYR   224     107.145  66.057  88.763  1.00  0.00           H  
ATOM   3465  HB3 TYR   224     106.566  67.488  89.658  1.00  0.00           H  
ATOM   3466  HD1 TYR   224     109.374  66.000  87.896  1.00  0.00           H  
ATOM   3467  HD2 TYR   224     107.851  69.562  89.896  1.00  0.00           H  
ATOM   3468  HE1 TYR   224     111.522  67.304  87.391  1.00  0.00           H  
ATOM   3469  HE2 TYR   224     109.902  70.835  89.130  1.00  0.00           H  
ATOM   3470  HH  TYR   224     112.292  69.621  86.942  1.00  0.00           H  
ATOM   3471  N   ILE   225     106.118  65.672  92.559  1.00  0.00           N  
ATOM   3472  CA  ILE   225     104.997  64.904  93.146  1.00  0.00           C  
ATOM   3473  C   ILE   225     103.655  65.590  92.739  1.00  0.00           C  
ATOM   3474  O   ILE   225     103.520  66.767  93.044  1.00  0.00           O  
ATOM   3475  CB  ILE   225     105.014  64.628  94.679  1.00  0.00           C  
ATOM   3476  CG1 ILE   225     106.191  63.640  94.985  1.00  0.00           C  
ATOM   3477  CG2 ILE   225     103.779  63.926  95.277  1.00  0.00           C  
ATOM   3478  CD1 ILE   225     107.608  64.258  94.985  1.00  0.00           C  
ATOM   3479  H   ILE   225     106.605  66.350  93.127  1.00  0.00           H  
ATOM   3480  HA  ILE   225     104.983  63.932  92.654  1.00  0.00           H  
ATOM   3481  HB  ILE   225     105.276  65.562  95.176  1.00  0.00           H  
ATOM   3482 HG12 ILE   225     106.015  63.195  95.964  1.00  0.00           H  
ATOM   3483 HG13 ILE   225     106.173  62.833  94.252  1.00  0.00           H  
ATOM   3484 HG21 ILE   225     102.869  64.524  95.226  1.00  0.00           H  
ATOM   3485 HG22 ILE   225     103.548  62.984  94.781  1.00  0.00           H  
ATOM   3486 HG23 ILE   225     103.937  63.696  96.331  1.00  0.00           H  
ATOM   3487 HD11 ILE   225     108.165  63.579  95.630  1.00  0.00           H  
ATOM   3488 HD12 ILE   225     107.799  64.146  93.918  1.00  0.00           H  
ATOM   3489 HD13 ILE   225     107.583  65.276  95.372  1.00  0.00           H  
ATOM   3490  N   HIE   226     102.653  64.866  92.262  1.00  0.00           N  
ATOM   3491  CA  HIE   226     101.272  65.350  92.116  1.00  0.00           C  
ATOM   3492  C   HIE   226     100.461  65.388  93.420  1.00  0.00           C  
ATOM   3493  O   HIE   226     100.511  64.464  94.260  1.00  0.00           O  
ATOM   3494  CB  HIE   226     100.645  64.290  91.118  1.00  0.00           C  
ATOM   3495  CG  HIE   226      99.171  64.653  90.777  1.00  0.00           C  
ATOM   3496  CD2 HIE   226      98.726  65.822  90.248  1.00  0.00           C  
ATOM   3497  ND1 HIE   226      98.076  63.824  90.922  1.00  0.00           N  
ATOM   3498  CE1 HIE   226      96.994  64.467  90.586  1.00  0.00           C  
ATOM   3499  NE2 HIE   226      97.325  65.698  90.145  1.00  0.00           N  
ATOM   3500  H   HIE   226     102.757  63.889  92.029  1.00  0.00           H  
ATOM   3501  HA  HIE   226     101.231  66.304  91.590  1.00  0.00           H  
ATOM   3502  HB2 HIE   226     101.177  64.399  90.173  1.00  0.00           H  
ATOM   3503  HB3 HIE   226     100.690  63.245  91.425  1.00  0.00           H  
ATOM   3504  HD2 HIE   226      99.416  66.553  89.854  1.00  0.00           H  
ATOM   3505  HE1 HIE   226      96.014  64.037  90.727  1.00  0.00           H  
ATOM   3506  HE2 HIE   226      96.567  66.318  89.896  1.00  0.00           H  
ATOM   3507  N   ILE   227      99.758  66.470  93.630  1.00  0.00           N  
ATOM   3508  CA  ILE   227      99.220  66.846  94.930  1.00  0.00           C  
ATOM   3509  C   ILE   227      97.689  66.871  94.879  1.00  0.00           C  
ATOM   3510  O   ILE   227      97.029  66.138  95.628  1.00  0.00           O  
ATOM   3511  CB  ILE   227      99.894  68.107  95.486  1.00  0.00           C  
ATOM   3512  CG1 ILE   227     101.453  68.047  95.636  1.00  0.00           C  
ATOM   3513  CG2 ILE   227      99.299  68.199  96.948  1.00  0.00           C  
ATOM   3514  CD1 ILE   227     101.939  66.933  96.590  1.00  0.00           C  
ATOM   3515  H   ILE   227      99.727  67.215  92.949  1.00  0.00           H  
ATOM   3516  HA  ILE   227      99.438  66.029  95.617  1.00  0.00           H  
ATOM   3517  HB  ILE   227      99.573  68.969  94.902  1.00  0.00           H  
ATOM   3518 HG12 ILE   227     101.760  67.902  94.601  1.00  0.00           H  
ATOM   3519 HG13 ILE   227     101.795  68.998  96.043  1.00  0.00           H  
ATOM   3520 HG21 ILE   227      99.683  69.084  97.455  1.00  0.00           H  
ATOM   3521 HG22 ILE   227      98.218  68.320  97.018  1.00  0.00           H  
ATOM   3522 HG23 ILE   227      99.546  67.294  97.503  1.00  0.00           H  
ATOM   3523 HD11 ILE   227     103.001  66.817  96.375  1.00  0.00           H  
ATOM   3524 HD12 ILE   227     101.769  67.171  97.640  1.00  0.00           H  
ATOM   3525 HD13 ILE   227     101.330  66.038  96.463  1.00  0.00           H  
ATOM   3526  N   LEU   228      97.151  67.542  93.896  1.00  0.00           N  
ATOM   3527  CA  LEU   228      95.727  67.864  93.630  1.00  0.00           C  
ATOM   3528  C   LEU   228      95.419  68.048  92.137  1.00  0.00           C  
ATOM   3529  O   LEU   228      96.314  68.456  91.351  1.00  0.00           O  
ATOM   3530  CB  LEU   228      95.341  69.210  94.303  1.00  0.00           C  
ATOM   3531  CG  LEU   228      95.728  69.367  95.777  1.00  0.00           C  
ATOM   3532  CD1 LEU   228      95.324  70.808  96.189  1.00  0.00           C  
ATOM   3533  CD2 LEU   228      95.047  68.551  96.860  1.00  0.00           C  
ATOM   3534  H   LEU   228      97.794  67.950  93.232  1.00  0.00           H  
ATOM   3535  HA  LEU   228      95.127  67.035  94.006  1.00  0.00           H  
ATOM   3536  HB2 LEU   228      95.676  70.078  93.735  1.00  0.00           H  
ATOM   3537  HB3 LEU   228      94.267  69.387  94.241  1.00  0.00           H  
ATOM   3538  HG  LEU   228      96.812  69.339  95.886  1.00  0.00           H  
ATOM   3539 HD11 LEU   228      95.970  71.523  95.679  1.00  0.00           H  
ATOM   3540 HD12 LEU   228      94.333  71.138  95.879  1.00  0.00           H  
ATOM   3541 HD13 LEU   228      95.403  70.873  97.275  1.00  0.00           H  
ATOM   3542 HD21 LEU   228      95.491  68.778  97.829  1.00  0.00           H  
ATOM   3543 HD22 LEU   228      93.978  68.763  96.880  1.00  0.00           H  
ATOM   3544 HD23 LEU   228      95.194  67.480  96.721  1.00  0.00           H  
ATOM   3545  N   GLY   229      94.210  67.668  91.599  1.00  0.00           N  
ATOM   3546  CA  GLY   229      93.873  67.336  90.231  1.00  0.00           C  
ATOM   3547  C   GLY   229      93.425  65.866  90.095  1.00  0.00           C  
ATOM   3548  O   GLY   229      92.756  65.453  91.022  1.00  0.00           O  
ATOM   3549  H   GLY   229      93.550  67.297  92.267  1.00  0.00           H  
ATOM   3550  HA2 GLY   229      93.011  67.887  89.853  1.00  0.00           H  
ATOM   3551  HA3 GLY   229      94.680  67.552  89.531  1.00  0.00           H  
ATOM   3552  N   ARG   230      93.743  65.166  88.990  1.00  0.00           N  
ATOM   3553  CA  ARG   230      92.917  63.973  88.600  1.00  0.00           C  
ATOM   3554  C   ARG   230      93.170  62.841  89.638  1.00  0.00           C  
ATOM   3555  O   ARG   230      94.325  62.545  90.031  1.00  0.00           O  
ATOM   3556  CB  ARG   230      93.137  63.561  87.178  1.00  0.00           C  
ATOM   3557  CG  ARG   230      92.801  64.690  86.146  1.00  0.00           C  
ATOM   3558  CD  ARG   230      93.188  64.350  84.733  1.00  0.00           C  
ATOM   3559  NE  ARG   230      92.684  65.351  83.684  1.00  0.00           N  
ATOM   3560  CZ  ARG   230      93.320  66.020  82.794  1.00  0.00           C  
ATOM   3561  NH1 ARG   230      94.633  65.980  82.569  1.00  0.00           N1+
ATOM   3562  NH2 ARG   230      92.547  66.852  82.061  1.00  0.00           N  
ATOM   3563  H   ARG   230      94.392  65.606  88.354  1.00  0.00           H  
ATOM   3564  HA  ARG   230      91.882  64.265  88.774  1.00  0.00           H  
ATOM   3565  HB2 ARG   230      94.140  63.166  87.023  1.00  0.00           H  
ATOM   3566  HB3 ARG   230      92.373  62.808  86.985  1.00  0.00           H  
ATOM   3567  HG2 ARG   230      91.727  64.857  86.069  1.00  0.00           H  
ATOM   3568  HG3 ARG   230      93.348  65.590  86.428  1.00  0.00           H  
ATOM   3569  HD2 ARG   230      94.268  64.246  84.637  1.00  0.00           H  
ATOM   3570  HD3 ARG   230      92.618  63.429  84.607  1.00  0.00           H  
ATOM   3571  HE  ARG   230      91.717  65.640  83.718  1.00  0.00           H  
ATOM   3572 HH11 ARG   230      95.271  65.441  83.136  1.00  0.00           H  
ATOM   3573 HH12 ARG   230      94.998  66.616  81.874  1.00  0.00           H  
ATOM   3574 HH21 ARG   230      91.613  67.015  82.407  1.00  0.00           H  
ATOM   3575 HH22 ARG   230      92.920  67.410  81.306  1.00  0.00           H  
ATOM   3576  N   ARG   231      92.021  62.383  90.152  1.00  0.00           N  
ATOM   3577  CA  ARG   231      91.932  61.308  91.165  1.00  0.00           C  
ATOM   3578  C   ARG   231      92.321  61.740  92.610  1.00  0.00           C  
ATOM   3579  O   ARG   231      92.326  60.873  93.468  1.00  0.00           O  
ATOM   3580  CB  ARG   231      92.423  59.986  90.487  1.00  0.00           C  
ATOM   3581  CG  ARG   231      92.572  58.753  91.438  1.00  0.00           C  
ATOM   3582  CD  ARG   231      93.212  57.638  90.616  1.00  0.00           C  
ATOM   3583  NE  ARG   231      93.412  56.375  91.336  1.00  0.00           N  
ATOM   3584  CZ  ARG   231      94.353  55.416  91.088  1.00  0.00           C  
ATOM   3585  NH1 ARG   231      95.154  55.379  90.080  1.00  0.00           N1+
ATOM   3586  NH2 ARG   231      94.323  54.422  91.968  1.00  0.00           N  
ATOM   3587  H   ARG   231      91.202  62.891  89.851  1.00  0.00           H  
ATOM   3588  HA  ARG   231      90.882  61.155  91.412  1.00  0.00           H  
ATOM   3589  HB2 ARG   231      91.778  59.716  89.651  1.00  0.00           H  
ATOM   3590  HB3 ARG   231      93.386  60.203  90.025  1.00  0.00           H  
ATOM   3591  HG2 ARG   231      93.317  58.944  92.210  1.00  0.00           H  
ATOM   3592  HG3 ARG   231      91.588  58.430  91.778  1.00  0.00           H  
ATOM   3593  HD2 ARG   231      92.562  57.383  89.779  1.00  0.00           H  
ATOM   3594  HD3 ARG   231      94.166  58.057  90.296  1.00  0.00           H  
ATOM   3595  HE  ARG   231      92.823  56.294  92.153  1.00  0.00           H  
ATOM   3596 HH11 ARG   231      95.096  56.230  89.539  1.00  0.00           H  
ATOM   3597 HH12 ARG   231      95.419  54.485  89.690  1.00  0.00           H  
ATOM   3598 HH21 ARG   231      93.547  54.481  92.612  1.00  0.00           H  
ATOM   3599 HH22 ARG   231      94.939  53.661  91.719  1.00  0.00           H  
ATOM   3600  N   LYS   232      92.755  62.986  92.762  1.00  0.00           N  
ATOM   3601  CA  LYS   232      93.430  63.424  93.949  1.00  0.00           C  
ATOM   3602  C   LYS   232      92.747  64.707  94.443  1.00  0.00           C  
ATOM   3603  O   LYS   232      93.112  65.809  94.062  1.00  0.00           O  
ATOM   3604  CB  LYS   232      94.870  63.779  93.709  1.00  0.00           C  
ATOM   3605  CG  LYS   232      95.728  62.509  93.755  1.00  0.00           C  
ATOM   3606  CD  LYS   232      97.237  62.754  94.151  1.00  0.00           C  
ATOM   3607  CE  LYS   232      97.324  63.074  95.638  1.00  0.00           C  
ATOM   3608  NZ  LYS   232      98.717  63.037  95.992  1.00  0.00           N1+
ATOM   3609  H   LYS   232      92.687  63.637  91.993  1.00  0.00           H  
ATOM   3610  HA  LYS   232      93.296  62.696  94.749  1.00  0.00           H  
ATOM   3611  HB2 LYS   232      95.037  64.237  92.734  1.00  0.00           H  
ATOM   3612  HB3 LYS   232      95.191  64.446  94.508  1.00  0.00           H  
ATOM   3613  HG2 LYS   232      95.395  61.711  94.418  1.00  0.00           H  
ATOM   3614  HG3 LYS   232      95.656  62.103  92.746  1.00  0.00           H  
ATOM   3615  HD2 LYS   232      97.746  61.808  93.970  1.00  0.00           H  
ATOM   3616  HD3 LYS   232      97.690  63.452  93.447  1.00  0.00           H  
ATOM   3617  HE2 LYS   232      96.950  64.081  95.820  1.00  0.00           H  
ATOM   3618  HE3 LYS   232      96.789  62.397  96.304  1.00  0.00           H  
ATOM   3619  HZ1 LYS   232      99.195  62.158  95.854  1.00  0.00           H  
ATOM   3620  HZ2 LYS   232      99.297  63.694  95.491  1.00  0.00           H  
ATOM   3621  HZ3 LYS   232      98.835  63.296  96.961  1.00  0.00           H  
ATOM   3622  N   LEU   233      91.770  64.554  95.359  1.00  0.00           N  
ATOM   3623  CA  LEU   233      90.877  65.612  95.806  1.00  0.00           C  
ATOM   3624  C   LEU   233      91.331  66.250  97.093  1.00  0.00           C  
ATOM   3625  O   LEU   233      90.978  67.369  97.435  1.00  0.00           O  
ATOM   3626  CB  LEU   233      89.459  65.132  95.873  1.00  0.00           C  
ATOM   3627  CG  LEU   233      88.716  65.022  94.538  1.00  0.00           C  
ATOM   3628  CD1 LEU   233      87.300  64.504  94.964  1.00  0.00           C  
ATOM   3629  CD2 LEU   233      88.542  66.357  93.920  1.00  0.00           C  
ATOM   3630  H   LEU   233      91.475  63.659  95.722  1.00  0.00           H  
ATOM   3631  HA  LEU   233      90.907  66.450  95.110  1.00  0.00           H  
ATOM   3632  HB2 LEU   233      89.594  64.181  96.388  1.00  0.00           H  
ATOM   3633  HB3 LEU   233      88.849  65.895  96.357  1.00  0.00           H  
ATOM   3634  HG  LEU   233      89.317  64.472  93.813  1.00  0.00           H  
ATOM   3635 HD11 LEU   233      87.286  63.438  95.191  1.00  0.00           H  
ATOM   3636 HD12 LEU   233      86.800  65.163  95.673  1.00  0.00           H  
ATOM   3637 HD13 LEU   233      86.676  64.666  94.086  1.00  0.00           H  
ATOM   3638 HD21 LEU   233      89.506  66.803  93.676  1.00  0.00           H  
ATOM   3639 HD22 LEU   233      87.849  66.426  93.082  1.00  0.00           H  
ATOM   3640 HD23 LEU   233      88.088  67.036  94.642  1.00  0.00           H  
ATOM   3641  N   TYR   234      92.139  65.524  97.770  1.00  0.00           N  
ATOM   3642  CA  TYR   234      92.675  65.845  99.120  1.00  0.00           C  
ATOM   3643  C   TYR   234      94.083  65.175  99.467  1.00  0.00           C  
ATOM   3644  O   TYR   234      94.456  64.131  98.955  1.00  0.00           O  
ATOM   3645  CB  TYR   234      91.580  65.524 100.208  1.00  0.00           C  
ATOM   3646  CG  TYR   234      91.431  64.041 100.580  1.00  0.00           C  
ATOM   3647  CD1 TYR   234      91.057  63.085  99.545  1.00  0.00           C  
ATOM   3648  CD2 TYR   234      91.748  63.600 101.852  1.00  0.00           C  
ATOM   3649  CE1 TYR   234      90.822  61.730  99.948  1.00  0.00           C  
ATOM   3650  CE2 TYR   234      91.676  62.228 102.224  1.00  0.00           C  
ATOM   3651  CZ  TYR   234      91.109  61.314 101.269  1.00  0.00           C  
ATOM   3652  OH  TYR   234      91.102  59.978 101.540  1.00  0.00           O  
ATOM   3653  H   TYR   234      92.563  64.812  97.192  1.00  0.00           H  
ATOM   3654  HA  TYR   234      92.795  66.927  99.191  1.00  0.00           H  
ATOM   3655  HB2 TYR   234      91.959  66.026 101.098  1.00  0.00           H  
ATOM   3656  HB3 TYR   234      90.634  66.016  99.984  1.00  0.00           H  
ATOM   3657  HD1 TYR   234      90.964  63.313  98.493  1.00  0.00           H  
ATOM   3658  HD2 TYR   234      92.120  64.299 102.587  1.00  0.00           H  
ATOM   3659  HE1 TYR   234      90.468  61.039  99.197  1.00  0.00           H  
ATOM   3660  HE2 TYR   234      91.896  61.822 103.201  1.00  0.00           H  
ATOM   3661  HH  TYR   234      90.742  59.524 100.774  1.00  0.00           H  
ATOM   3662  N   HIE   235      94.936  65.813 100.286  1.00  0.00           N  
ATOM   3663  CA  HIE   235      96.317  65.454 100.456  1.00  0.00           C  
ATOM   3664  C   HIE   235      96.779  65.924 101.880  1.00  0.00           C  
ATOM   3665  O   HIE   235      96.571  67.086 102.220  1.00  0.00           O  
ATOM   3666  CB  HIE   235      97.215  66.089  99.311  1.00  0.00           C  
ATOM   3667  CG  HIE   235      98.590  65.579  99.307  1.00  0.00           C  
ATOM   3668  CD2 HIE   235      99.656  66.158  99.932  1.00  0.00           C  
ATOM   3669  ND1 HIE   235      99.041  64.517  98.555  1.00  0.00           N  
ATOM   3670  CE1 HIE   235     100.424  64.409  98.715  1.00  0.00           C  
ATOM   3671  NE2 HIE   235     100.782  65.372  99.597  1.00  0.00           N  
ATOM   3672  H   HIE   235      94.629  66.676 100.711  1.00  0.00           H  
ATOM   3673  HA  HIE   235      96.460  64.375 100.401  1.00  0.00           H  
ATOM   3674  HB2 HIE   235      96.588  65.817  98.462  1.00  0.00           H  
ATOM   3675  HB3 HIE   235      97.196  67.177  99.373  1.00  0.00           H  
ATOM   3676  HD2 HIE   235      99.722  67.050 100.537  1.00  0.00           H  
ATOM   3677  HE1 HIE   235     101.038  63.566  98.436  1.00  0.00           H  
ATOM   3678  HE2 HIE   235     101.675  65.486 100.054  1.00  0.00           H  
ATOM   3679  N   VAL   236      97.444  65.027 102.621  1.00  0.00           N  
ATOM   3680  CA  VAL   236      97.998  65.459 103.931  1.00  0.00           C  
ATOM   3681  C   VAL   236      99.376  66.044 103.843  1.00  0.00           C  
ATOM   3682  O   VAL   236     100.253  65.304 103.437  1.00  0.00           O  
ATOM   3683  CB  VAL   236      98.035  64.206 104.835  1.00  0.00           C  
ATOM   3684  CG1 VAL   236      98.784  64.438 106.191  1.00  0.00           C  
ATOM   3685  CG2 VAL   236      96.600  63.661 105.021  1.00  0.00           C  
ATOM   3686  H   VAL   236      97.600  64.106 102.236  1.00  0.00           H  
ATOM   3687  HA  VAL   236      97.352  66.208 104.388  1.00  0.00           H  
ATOM   3688  HB  VAL   236      98.599  63.422 104.330  1.00  0.00           H  
ATOM   3689 HG11 VAL   236      98.362  65.318 106.675  1.00  0.00           H  
ATOM   3690 HG12 VAL   236      98.644  63.580 106.848  1.00  0.00           H  
ATOM   3691 HG13 VAL   236      99.825  64.645 105.941  1.00  0.00           H  
ATOM   3692 HG21 VAL   236      96.183  63.114 104.176  1.00  0.00           H  
ATOM   3693 HG22 VAL   236      96.632  62.979 105.871  1.00  0.00           H  
ATOM   3694 HG23 VAL   236      95.908  64.476 105.230  1.00  0.00           H  
ATOM   3695  N   VAL   237      99.593  67.371 104.055  1.00  0.00           N  
ATOM   3696  CA  VAL   237     101.030  67.834 104.251  1.00  0.00           C  
ATOM   3697  C   VAL   237     101.791  67.166 105.425  1.00  0.00           C  
ATOM   3698  O   VAL   237     101.244  66.872 106.457  1.00  0.00           O  
ATOM   3699  CB  VAL   237     100.941  69.364 104.406  1.00  0.00           C  
ATOM   3700  CG1 VAL   237     102.245  70.079 104.826  1.00  0.00           C  
ATOM   3701  CG2 VAL   237     100.344  69.987 103.102  1.00  0.00           C  
ATOM   3702  H   VAL   237      98.947  67.920 104.604  1.00  0.00           H  
ATOM   3703  HA  VAL   237     101.572  67.647 103.324  1.00  0.00           H  
ATOM   3704  HB  VAL   237     100.322  69.531 105.287  1.00  0.00           H  
ATOM   3705 HG11 VAL   237     103.091  69.547 104.390  1.00  0.00           H  
ATOM   3706 HG12 VAL   237     102.264  71.125 104.517  1.00  0.00           H  
ATOM   3707 HG13 VAL   237     102.280  70.079 105.915  1.00  0.00           H  
ATOM   3708 HG21 VAL   237     100.273  71.072 103.184  1.00  0.00           H  
ATOM   3709 HG22 VAL   237     101.043  69.797 102.287  1.00  0.00           H  
ATOM   3710 HG23 VAL   237      99.419  69.514 102.771  1.00  0.00           H  
ATOM   3711  N   LYS   238     103.125  66.948 105.323  1.00  0.00           N  
ATOM   3712  CA  LYS   238     103.986  66.507 106.476  1.00  0.00           C  
ATOM   3713  C   LYS   238     104.579  67.689 107.246  1.00  0.00           C  
ATOM   3714  O   LYS   238     105.157  68.624 106.661  1.00  0.00           O  
ATOM   3715  CB  LYS   238     105.069  65.482 106.076  1.00  0.00           C  
ATOM   3716  CG  LYS   238     104.492  64.272 105.291  1.00  0.00           C  
ATOM   3717  CD  LYS   238     105.673  63.336 104.999  1.00  0.00           C  
ATOM   3718  CE  LYS   238     105.274  62.015 104.392  1.00  0.00           C  
ATOM   3719  NZ  LYS   238     104.391  61.177 105.344  1.00  0.00           N1+
ATOM   3720  H   LYS   238     103.536  67.002 104.402  1.00  0.00           H  
ATOM   3721  HA  LYS   238     103.286  65.968 107.114  1.00  0.00           H  
ATOM   3722  HB2 LYS   238     105.796  65.949 105.411  1.00  0.00           H  
ATOM   3723  HB3 LYS   238     105.478  65.134 107.024  1.00  0.00           H  
ATOM   3724  HG2 LYS   238     103.633  63.882 105.838  1.00  0.00           H  
ATOM   3725  HG3 LYS   238     104.092  64.640 104.347  1.00  0.00           H  
ATOM   3726  HD2 LYS   238     106.337  63.812 104.277  1.00  0.00           H  
ATOM   3727  HD3 LYS   238     106.311  63.167 105.866  1.00  0.00           H  
ATOM   3728  HE2 LYS   238     104.836  62.121 103.400  1.00  0.00           H  
ATOM   3729  HE3 LYS   238     106.253  61.550 104.513  1.00  0.00           H  
ATOM   3730  HZ1 LYS   238     104.700  61.342 106.291  1.00  0.00           H  
ATOM   3731  HZ2 LYS   238     103.411  61.421 105.315  1.00  0.00           H  
ATOM   3732  HZ3 LYS   238     104.434  60.176 105.213  1.00  0.00           H  
ATOM   3733  N   TYR   239     104.536  67.677 108.573  1.00  0.00           N  
ATOM   3734  CA  TYR   239     104.978  68.847 109.480  1.00  0.00           C  
ATOM   3735  C   TYR   239     106.552  68.940 109.422  1.00  0.00           C  
ATOM   3736  O   TYR   239     107.231  67.929 109.421  1.00  0.00           O  
ATOM   3737  CB  TYR   239     104.481  68.697 110.966  1.00  0.00           C  
ATOM   3738  CG  TYR   239     104.827  69.852 111.760  1.00  0.00           C  
ATOM   3739  CD1 TYR   239     104.141  71.074 111.543  1.00  0.00           C  
ATOM   3740  CD2 TYR   239     105.823  69.749 112.749  1.00  0.00           C  
ATOM   3741  CE1 TYR   239     104.571  72.266 112.144  1.00  0.00           C  
ATOM   3742  CE2 TYR   239     106.187  70.950 113.457  1.00  0.00           C  
ATOM   3743  CZ  TYR   239     105.525  72.171 113.162  1.00  0.00           C  
ATOM   3744  OH  TYR   239     105.831  73.287 113.906  1.00  0.00           O  
ATOM   3745  H   TYR   239     103.959  66.992 109.040  1.00  0.00           H  
ATOM   3746  HA  TYR   239     104.638  69.727 108.934  1.00  0.00           H  
ATOM   3747  HB2 TYR   239     103.406  68.524 110.911  1.00  0.00           H  
ATOM   3748  HB3 TYR   239     104.832  67.758 111.393  1.00  0.00           H  
ATOM   3749  HD1 TYR   239     103.378  71.213 110.791  1.00  0.00           H  
ATOM   3750  HD2 TYR   239     106.166  68.761 113.018  1.00  0.00           H  
ATOM   3751  HE1 TYR   239     104.255  73.271 111.903  1.00  0.00           H  
ATOM   3752  HE2 TYR   239     106.911  70.820 114.248  1.00  0.00           H  
ATOM   3753  HH  TYR   239     106.449  73.171 114.631  1.00  0.00           H  
ATOM   3754  N   THR   240     107.133  70.144 109.485  1.00  0.00           N  
ATOM   3755  CA  THR   240     108.505  70.577 109.754  1.00  0.00           C  
ATOM   3756  C   THR   240     108.703  71.472 110.971  1.00  0.00           C  
ATOM   3757  O   THR   240     107.943  72.484 111.017  1.00  0.00           O  
ATOM   3758  CB  THR   240     109.033  71.290 108.510  1.00  0.00           C  
ATOM   3759  CG2 THR   240     110.448  71.862 108.677  1.00  0.00           C  
ATOM   3760  OG1 THR   240     109.258  70.345 107.547  1.00  0.00           O  
ATOM   3761  H   THR   240     106.506  70.934 109.444  1.00  0.00           H  
ATOM   3762  HA  THR   240     109.071  69.647 109.816  1.00  0.00           H  
ATOM   3763  HB  THR   240     108.287  72.002 108.157  1.00  0.00           H  
ATOM   3764  HG1 THR   240     108.381  70.356 107.155  1.00  0.00           H  
ATOM   3765 HG21 THR   240     111.021  71.125 109.240  1.00  0.00           H  
ATOM   3766 HG22 THR   240     110.941  72.190 107.762  1.00  0.00           H  
ATOM   3767 HG23 THR   240     110.315  72.809 109.199  1.00  0.00           H  
ATOM   3768  N   GLY   241     109.567  71.211 111.936  1.00  0.00           N  
ATOM   3769  CA  GLY   241     109.909  71.983 113.126  1.00  0.00           C  
ATOM   3770  C   GLY   241     110.464  73.279 112.855  1.00  0.00           C  
ATOM   3771  O   GLY   241     111.017  73.571 111.788  1.00  0.00           O  
ATOM   3772  H   GLY   241     110.141  70.402 111.745  1.00  0.00           H  
ATOM   3773  HA2 GLY   241     109.082  72.129 113.821  1.00  0.00           H  
ATOM   3774  HA3 GLY   241     110.695  71.415 113.624  1.00  0.00           H  
ATOM   3775  N   GLY   242     110.270  74.163 113.838  1.00  0.00           N  
ATOM   3776  CA  GLY   242     110.760  75.476 113.858  1.00  0.00           C  
ATOM   3777  C   GLY   242     110.100  76.447 112.818  1.00  0.00           C  
ATOM   3778  O   GLY   242     109.148  77.132 113.188  1.00  0.00           O  
ATOM   3779  H   GLY   242     109.774  73.789 114.635  1.00  0.00           H  
ATOM   3780  HA2 GLY   242     110.615  75.989 114.809  1.00  0.00           H  
ATOM   3781  HA3 GLY   242     111.841  75.544 113.736  1.00  0.00           H  
ATOM   3782  N   SER   243     110.485  76.365 111.601  1.00  0.00           N  
ATOM   3783  CA  SER   243     109.803  77.065 110.468  1.00  0.00           C  
ATOM   3784  C   SER   243     110.087  76.496 109.106  1.00  0.00           C  
ATOM   3785  O   SER   243     111.186  76.013 108.873  1.00  0.00           O  
ATOM   3786  CB  SER   243     110.328  78.532 110.462  1.00  0.00           C  
ATOM   3787  OG  SER   243     109.696  79.407 109.473  1.00  0.00           O  
ATOM   3788  H   SER   243     111.124  75.608 111.403  1.00  0.00           H  
ATOM   3789  HA  SER   243     108.715  77.024 110.531  1.00  0.00           H  
ATOM   3790  HB2 SER   243     110.123  78.942 111.452  1.00  0.00           H  
ATOM   3791  HB3 SER   243     111.406  78.405 110.358  1.00  0.00           H  
ATOM   3792  HG  SER   243     110.127  80.261 109.389  1.00  0.00           H  
ATOM   3793  N   ALA   244     109.101  76.569 108.212  1.00  0.00           N  
ATOM   3794  CA  ALA   244     109.062  75.933 106.898  1.00  0.00           C  
ATOM   3795  C   ALA   244     108.585  76.890 105.700  1.00  0.00           C  
ATOM   3796  O   ALA   244     107.835  77.856 105.914  1.00  0.00           O  
ATOM   3797  CB  ALA   244     108.055  74.800 107.034  1.00  0.00           C  
ATOM   3798  H   ALA   244     108.236  76.874 108.636  1.00  0.00           H  
ATOM   3799  HA  ALA   244     110.030  75.515 106.622  1.00  0.00           H  
ATOM   3800  HB1 ALA   244     108.040  74.321 106.055  1.00  0.00           H  
ATOM   3801  HB2 ALA   244     108.476  74.168 107.816  1.00  0.00           H  
ATOM   3802  HB3 ALA   244     107.046  75.179 107.200  1.00  0.00           H  
ATOM   3803  N   GLU   245     108.881  76.423 104.472  1.00  0.00           N  
ATOM   3804  CA  GLU   245     108.435  77.233 103.221  1.00  0.00           C  
ATOM   3805  C   GLU   245     108.448  76.314 101.998  1.00  0.00           C  
ATOM   3806  O   GLU   245     109.484  76.125 101.268  1.00  0.00           O  
ATOM   3807  CB  GLU   245     109.363  78.481 102.989  1.00  0.00           C  
ATOM   3808  CG  GLU   245     108.956  79.195 101.607  1.00  0.00           C  
ATOM   3809  CD  GLU   245     109.547  80.627 101.522  1.00  0.00           C  
ATOM   3810  OE1 GLU   245     110.107  81.221 102.442  1.00  0.00           O  
ATOM   3811  OE2 GLU   245     109.445  81.219 100.485  1.00  0.00           O1-
ATOM   3812  H   GLU   245     109.262  75.488 104.428  1.00  0.00           H  
ATOM   3813  HA  GLU   245     107.391  77.528 103.327  1.00  0.00           H  
ATOM   3814  HB2 GLU   245     109.087  79.137 103.815  1.00  0.00           H  
ATOM   3815  HB3 GLU   245     110.422  78.273 102.837  1.00  0.00           H  
ATOM   3816  HG2 GLU   245     109.134  78.647 100.681  1.00  0.00           H  
ATOM   3817  HG3 GLU   245     107.866  79.227 101.606  1.00  0.00           H  
ATOM   3818  N   LEU   246     107.374  75.667 101.646  1.00  0.00           N  
ATOM   3819  CA  LEU   246     107.080  74.616 100.666  1.00  0.00           C  
ATOM   3820  C   LEU   246     106.698  75.281  99.342  1.00  0.00           C  
ATOM   3821  O   LEU   246     105.589  75.813  99.130  1.00  0.00           O  
ATOM   3822  CB  LEU   246     105.988  73.712 101.095  1.00  0.00           C  
ATOM   3823  CG  LEU   246     106.160  72.687 102.302  1.00  0.00           C  
ATOM   3824  CD1 LEU   246     106.327  73.492 103.562  1.00  0.00           C  
ATOM   3825  CD2 LEU   246     104.875  71.930 102.521  1.00  0.00           C  
ATOM   3826  H   LEU   246     106.631  75.748 102.326  1.00  0.00           H  
ATOM   3827  HA  LEU   246     107.893  73.935 100.416  1.00  0.00           H  
ATOM   3828  HB2 LEU   246     105.104  74.276 101.394  1.00  0.00           H  
ATOM   3829  HB3 LEU   246     105.674  73.049 100.288  1.00  0.00           H  
ATOM   3830  HG  LEU   246     107.010  72.037 102.099  1.00  0.00           H  
ATOM   3831 HD11 LEU   246     106.770  72.867 104.337  1.00  0.00           H  
ATOM   3832 HD12 LEU   246     107.160  74.169 103.371  1.00  0.00           H  
ATOM   3833 HD13 LEU   246     105.444  74.047 103.877  1.00  0.00           H  
ATOM   3834 HD21 LEU   246     104.834  71.567 103.548  1.00  0.00           H  
ATOM   3835 HD22 LEU   246     103.959  72.495 102.353  1.00  0.00           H  
ATOM   3836 HD23 LEU   246     104.863  70.998 101.955  1.00  0.00           H  
ATOM   3837  N   LEU   247     107.577  75.188  98.332  1.00  0.00           N  
ATOM   3838  CA  LEU   247     107.179  75.672  96.974  1.00  0.00           C  
ATOM   3839  C   LEU   247     106.403  74.681  96.025  1.00  0.00           C  
ATOM   3840  O   LEU   247     106.793  73.535  95.817  1.00  0.00           O  
ATOM   3841  CB  LEU   247     108.555  76.135  96.304  1.00  0.00           C  
ATOM   3842  CG  LEU   247     108.466  76.448  94.733  1.00  0.00           C  
ATOM   3843  CD1 LEU   247     107.660  77.660  94.402  1.00  0.00           C  
ATOM   3844  CD2 LEU   247     109.824  76.754  94.206  1.00  0.00           C  
ATOM   3845  H   LEU   247     108.386  74.589  98.417  1.00  0.00           H  
ATOM   3846  HA  LEU   247     106.583  76.578  97.084  1.00  0.00           H  
ATOM   3847  HB2 LEU   247     108.864  77.021  96.858  1.00  0.00           H  
ATOM   3848  HB3 LEU   247     109.204  75.259  96.334  1.00  0.00           H  
ATOM   3849  HG  LEU   247     108.049  75.576  94.229  1.00  0.00           H  
ATOM   3850 HD11 LEU   247     107.830  78.040  93.395  1.00  0.00           H  
ATOM   3851 HD12 LEU   247     106.622  77.330  94.370  1.00  0.00           H  
ATOM   3852 HD13 LEU   247     107.723  78.393  95.206  1.00  0.00           H  
ATOM   3853 HD21 LEU   247     109.746  76.799  93.120  1.00  0.00           H  
ATOM   3854 HD22 LEU   247     110.321  77.571  94.729  1.00  0.00           H  
ATOM   3855 HD23 LEU   247     110.401  75.843  94.370  1.00  0.00           H  
ATOM   3856  N   PHE   248     105.335  75.147  95.349  1.00  0.00           N  
ATOM   3857  CA  PHE   248     104.458  74.474  94.440  1.00  0.00           C  
ATOM   3858  C   PHE   248     104.285  75.155  93.130  1.00  0.00           C  
ATOM   3859  O   PHE   248     104.331  76.392  93.014  1.00  0.00           O  
ATOM   3860  CB  PHE   248     103.039  74.210  95.104  1.00  0.00           C  
ATOM   3861  CG  PHE   248     102.968  73.660  96.514  1.00  0.00           C  
ATOM   3862  CD1 PHE   248     102.503  72.324  96.661  1.00  0.00           C  
ATOM   3863  CD2 PHE   248     103.309  74.428  97.593  1.00  0.00           C  
ATOM   3864  CE1 PHE   248     102.400  71.788  97.972  1.00  0.00           C  
ATOM   3865  CE2 PHE   248     103.270  73.882  98.889  1.00  0.00           C  
ATOM   3866  CZ  PHE   248     102.759  72.598  99.038  1.00  0.00           C  
ATOM   3867  H   PHE   248     105.199  76.141  95.472  1.00  0.00           H  
ATOM   3868  HA  PHE   248     104.982  73.537  94.255  1.00  0.00           H  
ATOM   3869  HB2 PHE   248     102.461  75.123  95.242  1.00  0.00           H  
ATOM   3870  HB3 PHE   248     102.426  73.604  94.437  1.00  0.00           H  
ATOM   3871  HD1 PHE   248     102.203  71.675  95.852  1.00  0.00           H  
ATOM   3872  HD2 PHE   248     103.700  75.423  97.441  1.00  0.00           H  
ATOM   3873  HE1 PHE   248     101.865  70.877  98.196  1.00  0.00           H  
ATOM   3874  HE2 PHE   248     103.588  74.579  99.650  1.00  0.00           H  
ATOM   3875  HZ  PHE   248     102.858  72.069  99.974  1.00  0.00           H  
ATOM   3876  N   PHE   249     103.964  74.332  92.146  1.00  0.00           N  
ATOM   3877  CA  PHE   249     103.673  74.567  90.740  1.00  0.00           C  
ATOM   3878  C   PHE   249     102.324  73.929  90.158  1.00  0.00           C  
ATOM   3879  O   PHE   249     101.834  73.023  90.760  1.00  0.00           O  
ATOM   3880  CB  PHE   249     104.852  74.141  89.849  1.00  0.00           C  
ATOM   3881  CG  PHE   249     106.242  74.830  90.121  1.00  0.00           C  
ATOM   3882  CD1 PHE   249     106.647  75.824  89.212  1.00  0.00           C  
ATOM   3883  CD2 PHE   249     107.102  74.380  91.146  1.00  0.00           C  
ATOM   3884  CE1 PHE   249     107.885  76.422  89.457  1.00  0.00           C  
ATOM   3885  CE2 PHE   249     108.351  74.991  91.289  1.00  0.00           C  
ATOM   3886  CZ  PHE   249     108.736  75.989  90.454  1.00  0.00           C  
ATOM   3887  H   PHE   249     103.837  73.388  92.483  1.00  0.00           H  
ATOM   3888  HA  PHE   249     103.519  75.616  90.488  1.00  0.00           H  
ATOM   3889  HB2 PHE   249     104.890  73.053  89.904  1.00  0.00           H  
ATOM   3890  HB3 PHE   249     104.547  74.428  88.843  1.00  0.00           H  
ATOM   3891  HD1 PHE   249     105.991  76.109  88.403  1.00  0.00           H  
ATOM   3892  HD2 PHE   249     106.848  73.511  91.735  1.00  0.00           H  
ATOM   3893  HE1 PHE   249     108.322  77.156  88.796  1.00  0.00           H  
ATOM   3894  HE2 PHE   249     108.982  74.724  92.125  1.00  0.00           H  
ATOM   3895  HZ  PHE   249     109.714  76.410  90.635  1.00  0.00           H  
ATOM   3896  N   VAL   250     101.765  74.553  89.150  1.00  0.00           N  
ATOM   3897  CA  VAL   250     100.370  74.570  88.762  1.00  0.00           C  
ATOM   3898  C   VAL   250     100.230  74.588  87.209  1.00  0.00           C  
ATOM   3899  O   VAL   250     100.845  75.376  86.524  1.00  0.00           O  
ATOM   3900  CB  VAL   250      99.691  75.863  89.375  1.00  0.00           C  
ATOM   3901  CG1 VAL   250      98.191  75.438  89.482  1.00  0.00           C  
ATOM   3902  CG2 VAL   250     100.097  76.171  90.835  1.00  0.00           C  
ATOM   3903  H   VAL   250     102.252  75.374  88.822  1.00  0.00           H  
ATOM   3904  HA  VAL   250      99.922  73.624  89.066  1.00  0.00           H  
ATOM   3905  HB  VAL   250      99.792  76.750  88.748  1.00  0.00           H  
ATOM   3906 HG11 VAL   250      98.146  74.456  89.952  1.00  0.00           H  
ATOM   3907 HG12 VAL   250      97.577  76.048  90.144  1.00  0.00           H  
ATOM   3908 HG13 VAL   250      97.710  75.430  88.504  1.00  0.00           H  
ATOM   3909 HG21 VAL   250     100.092  75.291  91.478  1.00  0.00           H  
ATOM   3910 HG22 VAL   250     101.147  76.462  90.813  1.00  0.00           H  
ATOM   3911 HG23 VAL   250      99.566  76.997  91.308  1.00  0.00           H  
ATOM   3912  N   GLU   251      99.408  73.620  86.719  1.00  0.00           N  
ATOM   3913  CA  GLU   251      99.114  73.524  85.327  1.00  0.00           C  
ATOM   3914  C   GLU   251      97.636  73.739  84.986  1.00  0.00           C  
ATOM   3915  O   GLU   251      96.751  73.083  85.633  1.00  0.00           O  
ATOM   3916  CB  GLU   251      99.675  72.319  84.579  1.00  0.00           C  
ATOM   3917  CG  GLU   251      99.202  70.987  85.076  1.00  0.00           C  
ATOM   3918  CD  GLU   251      99.597  69.961  84.035  1.00  0.00           C  
ATOM   3919  OE1 GLU   251      99.973  70.245  82.892  1.00  0.00           O  
ATOM   3920  OE2 GLU   251      99.679  68.770  84.380  1.00  0.00           O1-
ATOM   3921  H   GLU   251      98.848  72.963  87.243  1.00  0.00           H  
ATOM   3922  HA  GLU   251      99.488  74.370  84.749  1.00  0.00           H  
ATOM   3923  HB2 GLU   251      99.340  72.435  83.549  1.00  0.00           H  
ATOM   3924  HB3 GLU   251     100.763  72.256  84.580  1.00  0.00           H  
ATOM   3925  HG2 GLU   251      99.644  70.929  86.070  1.00  0.00           H  
ATOM   3926  HG3 GLU   251      98.122  70.864  85.163  1.00  0.00           H  
ATOM   3927  N   GLY   252      97.288  74.464  83.964  1.00  0.00           N  
ATOM   3928  CA  GLY   252      95.947  74.527  83.400  1.00  0.00           C  
ATOM   3929  C   GLY   252      95.546  73.417  82.466  1.00  0.00           C  
ATOM   3930  O   GLY   252      96.338  73.235  81.541  1.00  0.00           O  
ATOM   3931  H   GLY   252      98.022  74.723  83.320  1.00  0.00           H  
ATOM   3932  HA2 GLY   252      95.253  74.698  84.223  1.00  0.00           H  
ATOM   3933  HA3 GLY   252      95.912  75.515  82.941  1.00  0.00           H  
ATOM   3934  N   LEU   253      94.331  72.852  82.473  1.00  0.00           N  
ATOM   3935  CA  LEU   253      94.019  71.560  81.887  1.00  0.00           C  
ATOM   3936  C   LEU   253      92.863  71.740  80.866  1.00  0.00           C  
ATOM   3937  O   LEU   253      92.366  70.797  80.247  1.00  0.00           O  
ATOM   3938  CB  LEU   253      93.489  70.535  83.000  1.00  0.00           C  
ATOM   3939  CG  LEU   253      94.743  70.371  83.914  1.00  0.00           C  
ATOM   3940  CD1 LEU   253      94.418  69.253  84.933  1.00  0.00           C  
ATOM   3941  CD2 LEU   253      96.053  69.791  83.186  1.00  0.00           C  
ATOM   3942  H   LEU   253      93.836  73.217  83.274  1.00  0.00           H  
ATOM   3943  HA  LEU   253      94.878  71.112  81.388  1.00  0.00           H  
ATOM   3944  HB2 LEU   253      92.689  71.024  83.555  1.00  0.00           H  
ATOM   3945  HB3 LEU   253      93.017  69.641  82.593  1.00  0.00           H  
ATOM   3946  HG  LEU   253      94.966  71.246  84.524  1.00  0.00           H  
ATOM   3947 HD11 LEU   253      95.171  69.467  85.691  1.00  0.00           H  
ATOM   3948 HD12 LEU   253      93.409  69.474  85.279  1.00  0.00           H  
ATOM   3949 HD13 LEU   253      94.486  68.252  84.506  1.00  0.00           H  
ATOM   3950 HD21 LEU   253      96.527  70.571  82.591  1.00  0.00           H  
ATOM   3951 HD22 LEU   253      96.802  69.361  83.850  1.00  0.00           H  
ATOM   3952 HD23 LEU   253      95.651  69.008  82.542  1.00  0.00           H  
ATOM   3953  N   CYS   254      92.338  72.955  80.797  1.00  0.00           N  
ATOM   3954  CA  CYS   254      91.044  73.073  80.034  1.00  0.00           C  
ATOM   3955  C   CYS   254      90.802  74.579  79.742  1.00  0.00           C  
ATOM   3956  O   CYS   254      91.158  75.450  80.506  1.00  0.00           O  
ATOM   3957  CB  CYS   254      90.008  72.661  81.033  1.00  0.00           C  
ATOM   3958  SG  CYS   254      88.299  72.632  80.361  1.00  0.00           S  
ATOM   3959  H   CYS   254      92.823  73.766  81.152  1.00  0.00           H  
ATOM   3960  HA  CYS   254      91.110  72.524  79.095  1.00  0.00           H  
ATOM   3961  HB2 CYS   254      90.267  71.632  81.283  1.00  0.00           H  
ATOM   3962  HB3 CYS   254      90.092  73.193  81.981  1.00  0.00           H  
ATOM   3963  HG  CYS   254      88.273  71.474  79.696  1.00  0.00           H  
ATOM   3964  N   PHE   255      90.228  74.866  78.566  1.00  0.00           N  
ATOM   3965  CA  PHE   255      89.949  76.257  78.196  1.00  0.00           C  
ATOM   3966  C   PHE   255      88.509  76.620  78.594  1.00  0.00           C  
ATOM   3967  O   PHE   255      87.751  75.711  78.853  1.00  0.00           O  
ATOM   3968  CB  PHE   255      90.062  76.387  76.637  1.00  0.00           C  
ATOM   3969  CG  PHE   255      91.424  76.606  76.086  1.00  0.00           C  
ATOM   3970  CD1 PHE   255      92.208  75.508  75.623  1.00  0.00           C  
ATOM   3971  CD2 PHE   255      91.817  77.880  75.790  1.00  0.00           C  
ATOM   3972  CE1 PHE   255      93.472  75.761  74.961  1.00  0.00           C  
ATOM   3973  CE2 PHE   255      93.025  78.198  75.130  1.00  0.00           C  
ATOM   3974  CZ  PHE   255      93.914  77.111  74.820  1.00  0.00           C  
ATOM   3975  H   PHE   255      89.893  74.117  77.978  1.00  0.00           H  
ATOM   3976  HA  PHE   255      90.617  76.937  78.725  1.00  0.00           H  
ATOM   3977  HB2 PHE   255      89.681  75.449  76.233  1.00  0.00           H  
ATOM   3978  HB3 PHE   255      89.361  77.134  76.263  1.00  0.00           H  
ATOM   3979  HD1 PHE   255      91.934  74.478  75.799  1.00  0.00           H  
ATOM   3980  HD2 PHE   255      91.147  78.701  75.999  1.00  0.00           H  
ATOM   3981  HE1 PHE   255      94.030  74.884  74.668  1.00  0.00           H  
ATOM   3982  HE2 PHE   255      93.356  79.220  75.016  1.00  0.00           H  
ATOM   3983  HZ  PHE   255      94.837  77.349  74.312  1.00  0.00           H  
ATOM   3984  N   PRO   256      88.084  77.918  78.686  1.00  0.00           N  
ATOM   3985  CA  PRO   256      86.744  78.189  79.136  1.00  0.00           C  
ATOM   3986  C   PRO   256      85.573  77.532  78.202  1.00  0.00           C  
ATOM   3987  O   PRO   256      85.807  77.364  77.036  1.00  0.00           O  
ATOM   3988  CB  PRO   256      86.613  79.660  79.151  1.00  0.00           C  
ATOM   3989  CG  PRO   256      88.069  80.186  79.417  1.00  0.00           C  
ATOM   3990  CD  PRO   256      88.848  79.099  78.586  1.00  0.00           C  
ATOM   3991  HA  PRO   256      86.738  77.723  80.121  1.00  0.00           H  
ATOM   3992  HB2 PRO   256      86.322  80.085  78.190  1.00  0.00           H  
ATOM   3993  HB3 PRO   256      86.001  80.038  79.969  1.00  0.00           H  
ATOM   3994  HG2 PRO   256      88.247  81.173  78.989  1.00  0.00           H  
ATOM   3995  HG3 PRO   256      88.357  80.059  80.460  1.00  0.00           H  
ATOM   3996  HD2 PRO   256      88.967  79.538  77.595  1.00  0.00           H  
ATOM   3997  HD3 PRO   256      89.810  78.973  79.082  1.00  0.00           H  
ATOM   3998  N   ASP   257      84.401  77.397  78.773  1.00  0.00           N  
ATOM   3999  CA  ASP   257      83.133  76.885  78.167  1.00  0.00           C  
ATOM   4000  C   ASP   257      81.949  77.722  78.815  1.00  0.00           C  
ATOM   4001  O   ASP   257      81.958  78.409  79.789  1.00  0.00           O  
ATOM   4002  CB  ASP   257      82.906  75.471  78.749  1.00  0.00           C  
ATOM   4003  CG  ASP   257      81.600  74.756  78.367  1.00  0.00           C  
ATOM   4004  OD1 ASP   257      80.966  74.152  79.275  1.00  0.00           O  
ATOM   4005  OD2 ASP   257      81.093  74.903  77.268  1.00  0.00           O1-
ATOM   4006  H   ASP   257      84.427  77.651  79.750  1.00  0.00           H  
ATOM   4007  HA  ASP   257      83.242  76.970  77.085  1.00  0.00           H  
ATOM   4008  HB2 ASP   257      83.762  74.925  78.352  1.00  0.00           H  
ATOM   4009  HB3 ASP   257      83.028  75.570  79.827  1.00  0.00           H  
ATOM   4010  N   GLU   258      80.746  77.531  78.286  1.00  0.00           N  
ATOM   4011  CA  GLU   258      79.461  78.092  78.750  1.00  0.00           C  
ATOM   4012  C   GLU   258      79.073  77.462  80.177  1.00  0.00           C  
ATOM   4013  O   GLU   258      78.257  77.985  80.953  1.00  0.00           O  
ATOM   4014  CB  GLU   258      78.440  77.783  77.772  1.00  0.00           C  
ATOM   4015  CG  GLU   258      76.953  78.172  77.929  1.00  0.00           C  
ATOM   4016  CD  GLU   258      76.756  79.638  77.625  1.00  0.00           C  
ATOM   4017  OE1 GLU   258      77.217  80.513  78.339  1.00  0.00           O  
ATOM   4018  OE2 GLU   258      75.990  79.912  76.648  1.00  0.00           O1-
ATOM   4019  H   GLU   258      80.783  76.825  77.565  1.00  0.00           H  
ATOM   4020  HA  GLU   258      79.606  79.146  78.986  1.00  0.00           H  
ATOM   4021  HB2 GLU   258      78.807  78.306  76.889  1.00  0.00           H  
ATOM   4022  HB3 GLU   258      78.569  76.735  77.501  1.00  0.00           H  
ATOM   4023  HG2 GLU   258      76.376  77.464  77.335  1.00  0.00           H  
ATOM   4024  HG3 GLU   258      76.715  78.186  78.993  1.00  0.00           H  
ATOM   4025  N   GLY   259      79.724  76.367  80.598  1.00  0.00           N  
ATOM   4026  CA  GLY   259      79.574  75.848  81.942  1.00  0.00           C  
ATOM   4027  C   GLY   259      80.860  76.025  82.749  1.00  0.00           C  
ATOM   4028  O   GLY   259      80.961  75.457  83.803  1.00  0.00           O  
ATOM   4029  H   GLY   259      80.262  75.829  79.933  1.00  0.00           H  
ATOM   4030  HA2 GLY   259      78.664  76.128  82.473  1.00  0.00           H  
ATOM   4031  HA3 GLY   259      79.465  74.772  81.802  1.00  0.00           H  
ATOM   4032  N   PHE   260      81.924  76.714  82.253  1.00  0.00           N  
ATOM   4033  CA  PHE   260      83.223  76.884  82.880  1.00  0.00           C  
ATOM   4034  C   PHE   260      83.911  78.211  82.551  1.00  0.00           C  
ATOM   4035  O   PHE   260      84.470  78.349  81.454  1.00  0.00           O  
ATOM   4036  CB  PHE   260      84.171  75.680  82.543  1.00  0.00           C  
ATOM   4037  CG  PHE   260      85.598  75.715  83.106  1.00  0.00           C  
ATOM   4038  CD1 PHE   260      85.831  76.051  84.469  1.00  0.00           C  
ATOM   4039  CD2 PHE   260      86.706  75.695  82.231  1.00  0.00           C  
ATOM   4040  CE1 PHE   260      87.098  76.389  84.981  1.00  0.00           C  
ATOM   4041  CE2 PHE   260      88.010  75.848  82.820  1.00  0.00           C  
ATOM   4042  CZ  PHE   260      88.225  76.173  84.136  1.00  0.00           C  
ATOM   4043  H   PHE   260      81.919  77.150  81.342  1.00  0.00           H  
ATOM   4044  HA  PHE   260      83.026  76.912  83.952  1.00  0.00           H  
ATOM   4045  HB2 PHE   260      83.609  74.816  82.897  1.00  0.00           H  
ATOM   4046  HB3 PHE   260      84.386  75.851  81.488  1.00  0.00           H  
ATOM   4047  HD1 PHE   260      84.959  76.221  85.084  1.00  0.00           H  
ATOM   4048  HD2 PHE   260      86.706  75.336  81.212  1.00  0.00           H  
ATOM   4049  HE1 PHE   260      87.202  76.640  86.026  1.00  0.00           H  
ATOM   4050  HE2 PHE   260      88.784  75.596  82.110  1.00  0.00           H  
ATOM   4051  HZ  PHE   260      89.238  76.284  84.492  1.00  0.00           H  
ATOM   4052  N   SER   261      83.993  79.098  83.552  1.00  0.00           N  
ATOM   4053  CA  SER   261      84.618  80.508  83.356  1.00  0.00           C  
ATOM   4054  C   SER   261      86.189  80.484  83.353  1.00  0.00           C  
ATOM   4055  O   SER   261      86.771  81.553  83.259  1.00  0.00           O  
ATOM   4056  CB  SER   261      84.156  81.502  84.478  1.00  0.00           C  
ATOM   4057  OG  SER   261      84.440  81.002  85.854  1.00  0.00           O  
ATOM   4058  H   SER   261      83.547  78.932  84.443  1.00  0.00           H  
ATOM   4059  HA  SER   261      84.410  80.930  82.372  1.00  0.00           H  
ATOM   4060  HB2 SER   261      84.620  82.475  84.322  1.00  0.00           H  
ATOM   4061  HB3 SER   261      83.084  81.666  84.369  1.00  0.00           H  
ATOM   4062  HG  SER   261      84.037  80.145  86.013  1.00  0.00           H  
ATOM   4063  N   GLY   262      86.887  79.387  83.428  1.00  0.00           N  
ATOM   4064  CA  GLY   262      88.384  79.366  83.605  1.00  0.00           C  
ATOM   4065  C   GLY   262      88.815  79.564  85.044  1.00  0.00           C  
ATOM   4066  O   GLY   262      90.050  79.505  85.186  1.00  0.00           O  
ATOM   4067  H   GLY   262      86.427  78.495  83.311  1.00  0.00           H  
ATOM   4068  HA2 GLY   262      88.905  78.477  83.248  1.00  0.00           H  
ATOM   4069  HA3 GLY   262      88.914  80.168  83.092  1.00  0.00           H  
ATOM   4070  N   LEU   263      87.963  79.775  86.013  1.00  0.00           N  
ATOM   4071  CA  LEU   263      88.310  80.009  87.454  1.00  0.00           C  
ATOM   4072  C   LEU   263      88.598  78.748  88.229  1.00  0.00           C  
ATOM   4073  O   LEU   263      87.901  77.744  88.137  1.00  0.00           O  
ATOM   4074  CB  LEU   263      87.212  80.832  88.189  1.00  0.00           C  
ATOM   4075  CG  LEU   263      87.230  82.362  88.038  1.00  0.00           C  
ATOM   4076  CD1 LEU   263      86.093  82.902  88.862  1.00  0.00           C  
ATOM   4077  CD2 LEU   263      88.549  83.085  88.308  1.00  0.00           C  
ATOM   4078  H   LEU   263      86.975  79.826  85.809  1.00  0.00           H  
ATOM   4079  HA  LEU   263      89.200  80.637  87.418  1.00  0.00           H  
ATOM   4080  HB2 LEU   263      86.253  80.526  87.772  1.00  0.00           H  
ATOM   4081  HB3 LEU   263      87.271  80.507  89.228  1.00  0.00           H  
ATOM   4082  HG  LEU   263      87.059  82.462  86.966  1.00  0.00           H  
ATOM   4083 HD11 LEU   263      86.399  82.997  89.904  1.00  0.00           H  
ATOM   4084 HD12 LEU   263      85.965  83.967  88.669  1.00  0.00           H  
ATOM   4085 HD13 LEU   263      85.212  82.282  88.698  1.00  0.00           H  
ATOM   4086 HD21 LEU   263      88.793  82.994  89.367  1.00  0.00           H  
ATOM   4087 HD22 LEU   263      89.452  82.735  87.807  1.00  0.00           H  
ATOM   4088 HD23 LEU   263      88.361  84.140  88.108  1.00  0.00           H  
ATOM   4089  N   VAL   264      89.686  78.715  88.946  1.00  0.00           N  
ATOM   4090  CA  VAL   264      90.185  77.595  89.815  1.00  0.00           C  
ATOM   4091  C   VAL   264      90.867  78.071  91.114  1.00  0.00           C  
ATOM   4092  O   VAL   264      91.743  78.974  91.023  1.00  0.00           O  
ATOM   4093  CB  VAL   264      91.118  76.711  88.988  1.00  0.00           C  
ATOM   4094  CG1 VAL   264      90.305  75.866  87.909  1.00  0.00           C  
ATOM   4095  CG2 VAL   264      92.242  77.390  88.134  1.00  0.00           C  
ATOM   4096  H   VAL   264      90.329  79.491  88.888  1.00  0.00           H  
ATOM   4097  HA  VAL   264      89.399  76.895  90.099  1.00  0.00           H  
ATOM   4098  HB  VAL   264      91.485  75.998  89.726  1.00  0.00           H  
ATOM   4099 HG11 VAL   264      90.967  75.139  87.440  1.00  0.00           H  
ATOM   4100 HG12 VAL   264      89.520  75.274  88.381  1.00  0.00           H  
ATOM   4101 HG13 VAL   264      89.988  76.428  87.030  1.00  0.00           H  
ATOM   4102 HG21 VAL   264      92.788  78.071  88.787  1.00  0.00           H  
ATOM   4103 HG22 VAL   264      92.886  76.593  87.760  1.00  0.00           H  
ATOM   4104 HG23 VAL   264      91.938  78.036  87.311  1.00  0.00           H  
ATOM   4105  N   SER   265      90.401  77.566  92.206  1.00  0.00           N  
ATOM   4106  CA  SER   265      90.806  77.892  93.598  1.00  0.00           C  
ATOM   4107  C   SER   265      91.574  76.686  94.179  1.00  0.00           C  
ATOM   4108  O   SER   265      91.052  75.611  94.131  1.00  0.00           O  
ATOM   4109  CB  SER   265      89.732  78.107  94.608  1.00  0.00           C  
ATOM   4110  OG  SER   265      88.916  79.205  94.237  1.00  0.00           O  
ATOM   4111  H   SER   265      89.716  76.866  91.957  1.00  0.00           H  
ATOM   4112  HA  SER   265      91.355  78.832  93.647  1.00  0.00           H  
ATOM   4113  HB2 SER   265      89.102  77.222  94.693  1.00  0.00           H  
ATOM   4114  HB3 SER   265      90.142  78.305  95.598  1.00  0.00           H  
ATOM   4115  HG  SER   265      88.061  78.972  93.867  1.00  0.00           H  
ATOM   4116  N   ILE   266      92.567  76.963  95.077  1.00  0.00           N  
ATOM   4117  CA  ILE   266      93.245  75.940  95.852  1.00  0.00           C  
ATOM   4118  C   ILE   266      93.258  76.403  97.352  1.00  0.00           C  
ATOM   4119  O   ILE   266      93.122  77.590  97.660  1.00  0.00           O  
ATOM   4120  CB  ILE   266      94.633  75.619  95.286  1.00  0.00           C  
ATOM   4121  CG1 ILE   266      94.668  75.227  93.793  1.00  0.00           C  
ATOM   4122  CG2 ILE   266      95.553  74.719  96.115  1.00  0.00           C  
ATOM   4123  CD1 ILE   266      95.331  76.426  92.939  1.00  0.00           C  
ATOM   4124  H   ILE   266      92.712  77.943  95.277  1.00  0.00           H  
ATOM   4125  HA  ILE   266      92.689  75.003  95.816  1.00  0.00           H  
ATOM   4126  HB  ILE   266      95.131  76.583  95.395  1.00  0.00           H  
ATOM   4127 HG12 ILE   266      95.303  74.350  93.666  1.00  0.00           H  
ATOM   4128 HG13 ILE   266      93.684  75.105  93.339  1.00  0.00           H  
ATOM   4129 HG21 ILE   266      95.469  75.062  97.146  1.00  0.00           H  
ATOM   4130 HG22 ILE   266      95.323  73.661  95.993  1.00  0.00           H  
ATOM   4131 HG23 ILE   266      96.515  74.910  95.639  1.00  0.00           H  
ATOM   4132 HD11 ILE   266      95.278  76.186  91.877  1.00  0.00           H  
ATOM   4133 HD12 ILE   266      94.738  77.330  93.079  1.00  0.00           H  
ATOM   4134 HD13 ILE   266      96.355  76.511  93.302  1.00  0.00           H  
ATOM   4135  N   HIE   267      93.118  75.397  98.302  1.00  0.00           N  
ATOM   4136  CA  HIE   267      92.594  75.609  99.610  1.00  0.00           C  
ATOM   4137  C   HIE   267      93.306  74.759 100.602  1.00  0.00           C  
ATOM   4138  O   HIE   267      93.458  73.573 100.448  1.00  0.00           O  
ATOM   4139  CB  HIE   267      91.085  75.211  99.667  1.00  0.00           C  
ATOM   4140  CG  HIE   267      90.219  75.557  98.443  1.00  0.00           C  
ATOM   4141  CD2 HIE   267      90.103  74.809  97.341  1.00  0.00           C  
ATOM   4142  ND1 HIE   267      89.338  76.664  98.453  1.00  0.00           N  
ATOM   4143  CE1 HIE   267      88.697  76.562  97.267  1.00  0.00           C  
ATOM   4144  NE2 HIE   267      89.072  75.424  96.622  1.00  0.00           N  
ATOM   4145  H   HIE   267      93.202  74.424  98.046  1.00  0.00           H  
ATOM   4146  HA  HIE   267      92.647  76.631  99.985  1.00  0.00           H  
ATOM   4147  HB2 HIE   267      90.956  74.131  99.746  1.00  0.00           H  
ATOM   4148  HB3 HIE   267      90.706  75.670 100.580  1.00  0.00           H  
ATOM   4149  HD2 HIE   267      90.624  73.886  97.133  1.00  0.00           H  
ATOM   4150  HE1 HIE   267      87.850  77.117  96.892  1.00  0.00           H  
ATOM   4151  HE2 HIE   267      88.860  75.246  95.651  1.00  0.00           H  
ATOM   4152  N   VAL   268      93.692  75.357 101.721  1.00  0.00           N  
ATOM   4153  CA  VAL   268      94.299  74.607 102.947  1.00  0.00           C  
ATOM   4154  C   VAL   268      93.559  74.869 104.270  1.00  0.00           C  
ATOM   4155  O   VAL   268      93.067  75.927 104.509  1.00  0.00           O  
ATOM   4156  CB  VAL   268      95.762  75.115 103.117  1.00  0.00           C  
ATOM   4157  CG1 VAL   268      96.033  76.536 103.588  1.00  0.00           C  
ATOM   4158  CG2 VAL   268      96.508  74.129 104.024  1.00  0.00           C  
ATOM   4159  H   VAL   268      93.370  76.293 101.925  1.00  0.00           H  
ATOM   4160  HA  VAL   268      94.381  73.537 102.757  1.00  0.00           H  
ATOM   4161  HB  VAL   268      96.347  75.069 102.199  1.00  0.00           H  
ATOM   4162 HG11 VAL   268      97.092  76.769 103.480  1.00  0.00           H  
ATOM   4163 HG12 VAL   268      95.526  77.109 102.811  1.00  0.00           H  
ATOM   4164 HG13 VAL   268      95.670  76.696 104.603  1.00  0.00           H  
ATOM   4165 HG21 VAL   268      96.340  74.442 105.054  1.00  0.00           H  
ATOM   4166 HG22 VAL   268      96.237  73.080 103.906  1.00  0.00           H  
ATOM   4167 HG23 VAL   268      97.577  74.151 103.813  1.00  0.00           H  
ATOM   4168  N   SER   269      93.442  73.880 105.197  1.00  0.00           N  
ATOM   4169  CA  SER   269      92.951  73.977 106.538  1.00  0.00           C  
ATOM   4170  C   SER   269      93.815  73.147 107.467  1.00  0.00           C  
ATOM   4171  O   SER   269      94.353  72.141 107.136  1.00  0.00           O  
ATOM   4172  CB  SER   269      91.516  73.516 106.700  1.00  0.00           C  
ATOM   4173  OG  SER   269      90.662  74.048 105.772  1.00  0.00           O  
ATOM   4174  H   SER   269      93.947  73.013 105.077  1.00  0.00           H  
ATOM   4175  HA  SER   269      93.073  75.027 106.806  1.00  0.00           H  
ATOM   4176  HB2 SER   269      91.409  72.442 106.548  1.00  0.00           H  
ATOM   4177  HB3 SER   269      91.134  73.655 107.712  1.00  0.00           H  
ATOM   4178  HG  SER   269      90.470  74.964 105.989  1.00  0.00           H  
ATOM   4179  N   LEU   270      93.892  73.696 108.690  1.00  0.00           N  
ATOM   4180  CA  LEU   270      94.281  72.908 109.852  1.00  0.00           C  
ATOM   4181  C   LEU   270      93.138  72.249 110.466  1.00  0.00           C  
ATOM   4182  O   LEU   270      92.141  72.840 110.793  1.00  0.00           O  
ATOM   4183  CB  LEU   270      95.125  73.771 110.826  1.00  0.00           C  
ATOM   4184  CG  LEU   270      95.773  73.096 111.996  1.00  0.00           C  
ATOM   4185  CD1 LEU   270      97.157  72.642 111.559  1.00  0.00           C  
ATOM   4186  CD2 LEU   270      96.114  74.114 113.037  1.00  0.00           C  
ATOM   4187  H   LEU   270      93.547  74.627 108.873  1.00  0.00           H  
ATOM   4188  HA  LEU   270      94.954  72.089 109.596  1.00  0.00           H  
ATOM   4189  HB2 LEU   270      95.816  74.275 110.150  1.00  0.00           H  
ATOM   4190  HB3 LEU   270      94.524  74.577 111.247  1.00  0.00           H  
ATOM   4191  HG  LEU   270      95.258  72.250 112.451  1.00  0.00           H  
ATOM   4192 HD11 LEU   270      97.005  71.868 110.807  1.00  0.00           H  
ATOM   4193 HD12 LEU   270      97.769  73.444 111.147  1.00  0.00           H  
ATOM   4194 HD13 LEU   270      97.654  72.134 112.385  1.00  0.00           H  
ATOM   4195 HD21 LEU   270      95.210  74.502 113.507  1.00  0.00           H  
ATOM   4196 HD22 LEU   270      96.766  73.612 113.751  1.00  0.00           H  
ATOM   4197 HD23 LEU   270      96.605  74.978 112.590  1.00  0.00           H  
ATOM   4198  N   LEU   271      93.204  70.959 110.594  1.00  0.00           N  
ATOM   4199  CA  LEU   271      92.090  70.175 111.136  1.00  0.00           C  
ATOM   4200  C   LEU   271      92.496  69.756 112.517  1.00  0.00           C  
ATOM   4201  O   LEU   271      93.601  69.336 112.880  1.00  0.00           O  
ATOM   4202  CB  LEU   271      91.907  68.910 110.289  1.00  0.00           C  
ATOM   4203  CG  LEU   271      91.999  69.229 108.732  1.00  0.00           C  
ATOM   4204  CD1 LEU   271      91.746  67.944 108.054  1.00  0.00           C  
ATOM   4205  CD2 LEU   271      90.829  70.137 108.326  1.00  0.00           C  
ATOM   4206  H   LEU   271      94.058  70.445 110.429  1.00  0.00           H  
ATOM   4207  HA  LEU   271      91.202  70.803 111.063  1.00  0.00           H  
ATOM   4208  HB2 LEU   271      92.789  68.270 110.331  1.00  0.00           H  
ATOM   4209  HB3 LEU   271      90.979  68.403 110.551  1.00  0.00           H  
ATOM   4210  HG  LEU   271      92.989  69.634 108.523  1.00  0.00           H  
ATOM   4211 HD11 LEU   271      90.701  67.636 108.104  1.00  0.00           H  
ATOM   4212 HD12 LEU   271      92.018  68.050 107.004  1.00  0.00           H  
ATOM   4213 HD13 LEU   271      92.321  67.095 108.422  1.00  0.00           H  
ATOM   4214 HD21 LEU   271      90.790  70.283 107.246  1.00  0.00           H  
ATOM   4215 HD22 LEU   271      89.860  69.736 108.625  1.00  0.00           H  
ATOM   4216 HD23 LEU   271      90.935  71.117 108.789  1.00  0.00           H  
ATOM   4217  N   GLU   272      91.564  69.953 113.482  1.00  0.00           N  
ATOM   4218  CA  GLU   272      91.410  69.401 114.798  1.00  0.00           C  
ATOM   4219  C   GLU   272      90.815  67.969 114.885  1.00  0.00           C  
ATOM   4220  O   GLU   272      89.783  67.787 114.243  1.00  0.00           O  
ATOM   4221  CB  GLU   272      90.730  70.351 115.828  1.00  0.00           C  
ATOM   4222  CG  GLU   272      90.858  70.075 117.306  1.00  0.00           C  
ATOM   4223  CD  GLU   272      90.282  71.105 118.211  1.00  0.00           C  
ATOM   4224  OE1 GLU   272      89.063  71.147 118.173  1.00  0.00           O  
ATOM   4225  OE2 GLU   272      91.034  71.825 118.853  1.00  0.00           O1-
ATOM   4226  H   GLU   272      90.686  70.282 113.106  1.00  0.00           H  
ATOM   4227  HA  GLU   272      92.425  69.224 115.154  1.00  0.00           H  
ATOM   4228  HB2 GLU   272      91.157  71.320 115.570  1.00  0.00           H  
ATOM   4229  HB3 GLU   272      89.681  70.450 115.547  1.00  0.00           H  
ATOM   4230  HG2 GLU   272      90.356  69.158 117.615  1.00  0.00           H  
ATOM   4231  HG3 GLU   272      91.921  69.933 117.498  1.00  0.00           H  
ATOM   4232  N   TYR   273      91.344  67.099 115.713  1.00  0.00           N  
ATOM   4233  CA  TYR   273      90.814  65.747 116.101  1.00  0.00           C  
ATOM   4234  C   TYR   273      89.469  65.969 116.858  1.00  0.00           C  
ATOM   4235  O   TYR   273      89.319  66.740 117.818  1.00  0.00           O  
ATOM   4236  CB  TYR   273      91.760  65.011 116.975  1.00  0.00           C  
ATOM   4237  CG  TYR   273      91.187  63.623 117.509  1.00  0.00           C  
ATOM   4238  CD1 TYR   273      91.196  62.591 116.650  1.00  0.00           C  
ATOM   4239  CD2 TYR   273      90.641  63.542 118.735  1.00  0.00           C  
ATOM   4240  CE1 TYR   273      90.782  61.353 117.059  1.00  0.00           C  
ATOM   4241  CE2 TYR   273      90.134  62.336 119.243  1.00  0.00           C  
ATOM   4242  CZ  TYR   273      90.189  61.209 118.330  1.00  0.00           C  
ATOM   4243  OH  TYR   273      89.929  60.046 118.865  1.00  0.00           O  
ATOM   4244  H   TYR   273      92.236  67.308 116.138  1.00  0.00           H  
ATOM   4245  HA  TYR   273      90.719  65.189 115.169  1.00  0.00           H  
ATOM   4246  HB2 TYR   273      92.689  64.867 116.423  1.00  0.00           H  
ATOM   4247  HB3 TYR   273      91.901  65.742 117.771  1.00  0.00           H  
ATOM   4248  HD1 TYR   273      91.652  62.741 115.683  1.00  0.00           H  
ATOM   4249  HD2 TYR   273      90.624  64.410 119.378  1.00  0.00           H  
ATOM   4250  HE1 TYR   273      90.886  60.466 116.451  1.00  0.00           H  
ATOM   4251  HE2 TYR   273      89.608  62.276 120.185  1.00  0.00           H  
ATOM   4252  HH  TYR   273      90.323  59.370 118.310  1.00  0.00           H  
ATOM   4253  N   MET   274      88.351  65.248 116.474  1.00  0.00           N  
ATOM   4254  CA  MET   274      87.100  65.230 117.285  1.00  0.00           C  
ATOM   4255  C   MET   274      87.032  63.940 118.096  1.00  0.00           C  
ATOM   4256  O   MET   274      87.130  64.063 119.302  1.00  0.00           O  
ATOM   4257  CB  MET   274      85.939  65.634 116.369  1.00  0.00           C  
ATOM   4258  CG  MET   274      84.575  65.564 117.089  1.00  0.00           C  
ATOM   4259  SD  MET   274      84.403  66.926 118.297  1.00  0.00           S  
ATOM   4260  CE  MET   274      84.190  68.388 117.169  1.00  0.00           C  
ATOM   4261  H   MET   274      88.358  64.543 115.751  1.00  0.00           H  
ATOM   4262  HA  MET   274      87.185  66.018 118.033  1.00  0.00           H  
ATOM   4263  HB2 MET   274      86.175  66.612 115.949  1.00  0.00           H  
ATOM   4264  HB3 MET   274      85.869  64.889 115.577  1.00  0.00           H  
ATOM   4265  HG2 MET   274      83.850  65.763 116.299  1.00  0.00           H  
ATOM   4266  HG3 MET   274      84.387  64.553 117.449  1.00  0.00           H  
ATOM   4267  HE1 MET   274      85.054  68.454 116.508  1.00  0.00           H  
ATOM   4268  HE2 MET   274      83.220  68.398 116.671  1.00  0.00           H  
ATOM   4269  HE3 MET   274      84.109  69.290 117.775  1.00  0.00           H  
ATOM   4270  N   ALA   275      86.851  62.756 117.471  1.00  0.00           N  
ATOM   4271  CA  ALA   275      86.623  61.528 118.146  1.00  0.00           C  
ATOM   4272  C   ALA   275      86.897  60.314 117.257  1.00  0.00           C  
ATOM   4273  O   ALA   275      87.344  60.430 116.083  1.00  0.00           O  
ATOM   4274  CB  ALA   275      85.220  61.564 118.806  1.00  0.00           C  
ATOM   4275  H   ALA   275      86.985  62.747 116.470  1.00  0.00           H  
ATOM   4276  HA  ALA   275      87.390  61.522 118.920  1.00  0.00           H  
ATOM   4277  HB1 ALA   275      84.445  61.778 118.070  1.00  0.00           H  
ATOM   4278  HB2 ALA   275      84.869  60.648 119.282  1.00  0.00           H  
ATOM   4279  HB3 ALA   275      85.195  62.433 119.464  1.00  0.00           H  
ATOM   4280  N   GLN   276      86.762  59.152 117.873  1.00  0.00           N  
ATOM   4281  CA  GLN   276      87.244  57.852 117.267  1.00  0.00           C  
ATOM   4282  C   GLN   276      86.230  57.442 116.068  1.00  0.00           C  
ATOM   4283  O   GLN   276      85.029  57.687 116.231  1.00  0.00           O  
ATOM   4284  CB  GLN   276      87.204  56.740 118.313  1.00  0.00           C  
ATOM   4285  CG  GLN   276      85.913  56.007 118.771  1.00  0.00           C  
ATOM   4286  CD  GLN   276      85.188  56.761 119.855  1.00  0.00           C  
ATOM   4287  NE2 GLN   276      84.342  56.137 120.667  1.00  0.00           N  
ATOM   4288  OE1 GLN   276      85.234  57.985 120.102  1.00  0.00           O  
ATOM   4289  H   GLN   276      86.350  59.093 118.793  1.00  0.00           H  
ATOM   4290  HA  GLN   276      88.271  57.963 116.919  1.00  0.00           H  
ATOM   4291  HB2 GLN   276      87.776  55.934 117.852  1.00  0.00           H  
ATOM   4292  HB3 GLN   276      87.681  57.189 119.184  1.00  0.00           H  
ATOM   4293  HG2 GLN   276      85.324  55.825 117.872  1.00  0.00           H  
ATOM   4294  HG3 GLN   276      86.177  55.036 119.189  1.00  0.00           H  
ATOM   4295 HE21 GLN   276      83.888  56.628 121.425  1.00  0.00           H  
ATOM   4296 HE22 GLN   276      84.081  55.213 120.354  1.00  0.00           H  
ATOM   4297  N   ASP   277      86.703  56.987 114.948  1.00  0.00           N  
ATOM   4298  CA  ASP   277      86.170  56.872 113.602  1.00  0.00           C  
ATOM   4299  C   ASP   277      85.197  58.015 113.138  1.00  0.00           C  
ATOM   4300  O   ASP   277      84.325  57.838 112.315  1.00  0.00           O  
ATOM   4301  CB  ASP   277      85.449  55.544 113.618  1.00  0.00           C  
ATOM   4302  CG  ASP   277      86.301  54.312 114.076  1.00  0.00           C  
ATOM   4303  OD1 ASP   277      85.957  53.775 115.147  1.00  0.00           O  
ATOM   4304  OD2 ASP   277      87.233  53.876 113.320  1.00  0.00           O1-
ATOM   4305  H   ASP   277      87.657  56.686 115.082  1.00  0.00           H  
ATOM   4306  HA  ASP   277      87.020  56.875 112.919  1.00  0.00           H  
ATOM   4307  HB2 ASP   277      84.599  55.502 114.300  1.00  0.00           H  
ATOM   4308  HB3 ASP   277      85.201  55.171 112.624  1.00  0.00           H  
ATOM   4309  N   ILE   278      85.399  59.240 113.629  1.00  0.00           N  
ATOM   4310  CA  ILE   278      84.832  60.467 113.046  1.00  0.00           C  
ATOM   4311  C   ILE   278      85.793  61.308 112.253  1.00  0.00           C  
ATOM   4312  O   ILE   278      86.992  61.114 112.501  1.00  0.00           O  
ATOM   4313  CB  ILE   278      84.269  61.146 114.342  1.00  0.00           C  
ATOM   4314  CG1 ILE   278      82.963  60.274 114.795  1.00  0.00           C  
ATOM   4315  CG2 ILE   278      83.916  62.717 114.345  1.00  0.00           C  
ATOM   4316  CD1 ILE   278      82.910  60.292 116.310  1.00  0.00           C  
ATOM   4317  H   ILE   278      86.005  59.275 114.437  1.00  0.00           H  
ATOM   4318  HA  ILE   278      83.995  60.276 112.374  1.00  0.00           H  
ATOM   4319  HB  ILE   278      85.066  61.032 115.077  1.00  0.00           H  
ATOM   4320 HG12 ILE   278      82.121  60.730 114.274  1.00  0.00           H  
ATOM   4321 HG13 ILE   278      82.949  59.241 114.450  1.00  0.00           H  
ATOM   4322 HG21 ILE   278      82.952  62.823 113.846  1.00  0.00           H  
ATOM   4323 HG22 ILE   278      83.881  63.040 115.385  1.00  0.00           H  
ATOM   4324 HG23 ILE   278      84.676  63.289 113.815  1.00  0.00           H  
ATOM   4325 HD11 ILE   278      83.756  59.749 116.732  1.00  0.00           H  
ATOM   4326 HD12 ILE   278      82.812  61.318 116.665  1.00  0.00           H  
ATOM   4327 HD13 ILE   278      81.979  59.739 116.437  1.00  0.00           H  
ATOM   4328  N   PRO   279      85.286  62.042 111.231  1.00  0.00           N  
ATOM   4329  CA  PRO   279      85.978  63.103 110.482  1.00  0.00           C  
ATOM   4330  C   PRO   279      86.695  64.118 111.314  1.00  0.00           C  
ATOM   4331  O   PRO   279      86.424  64.543 112.457  1.00  0.00           O  
ATOM   4332  CB  PRO   279      84.966  63.721 109.524  1.00  0.00           C  
ATOM   4333  CG  PRO   279      83.599  63.450 110.153  1.00  0.00           C  
ATOM   4334  CD  PRO   279      83.855  62.092 110.890  1.00  0.00           C  
ATOM   4335  HA  PRO   279      86.682  62.518 109.890  1.00  0.00           H  
ATOM   4336  HB2 PRO   279      84.998  64.807 109.601  1.00  0.00           H  
ATOM   4337  HB3 PRO   279      85.019  63.147 108.598  1.00  0.00           H  
ATOM   4338  HG2 PRO   279      83.306  64.291 110.781  1.00  0.00           H  
ATOM   4339  HG3 PRO   279      82.850  63.260 109.384  1.00  0.00           H  
ATOM   4340  HD2 PRO   279      83.199  62.071 111.760  1.00  0.00           H  
ATOM   4341  HD3 PRO   279      83.743  61.269 110.184  1.00  0.00           H  
ATOM   4342  N   LEU   280      87.840  64.599 110.695  1.00  0.00           N  
ATOM   4343  CA  LEU   280      88.656  65.742 111.171  1.00  0.00           C  
ATOM   4344  C   LEU   280      88.011  67.064 110.894  1.00  0.00           C  
ATOM   4345  O   LEU   280      87.346  67.263 109.846  1.00  0.00           O  
ATOM   4346  CB  LEU   280      90.149  65.608 110.731  1.00  0.00           C  
ATOM   4347  CG  LEU   280      90.853  64.285 111.319  1.00  0.00           C  
ATOM   4348  CD1 LEU   280      92.243  64.215 110.764  1.00  0.00           C  
ATOM   4349  CD2 LEU   280      90.952  64.349 112.832  1.00  0.00           C  
ATOM   4350  H   LEU   280      88.093  64.268 109.774  1.00  0.00           H  
ATOM   4351  HA  LEU   280      88.673  65.696 112.260  1.00  0.00           H  
ATOM   4352  HB2 LEU   280      90.228  65.617 109.644  1.00  0.00           H  
ATOM   4353  HB3 LEU   280      90.789  66.385 111.148  1.00  0.00           H  
ATOM   4354  HG  LEU   280      90.341  63.362 111.049  1.00  0.00           H  
ATOM   4355 HD11 LEU   280      92.770  63.323 111.103  1.00  0.00           H  
ATOM   4356 HD12 LEU   280      92.294  64.061 109.686  1.00  0.00           H  
ATOM   4357 HD13 LEU   280      92.823  65.103 111.012  1.00  0.00           H  
ATOM   4358 HD21 LEU   280      90.020  64.034 113.301  1.00  0.00           H  
ATOM   4359 HD22 LEU   280      91.752  63.671 113.130  1.00  0.00           H  
ATOM   4360 HD23 LEU   280      91.151  65.376 113.135  1.00  0.00           H  
ATOM   4361  N   THR   281      88.223  68.033 111.808  1.00  0.00           N  
ATOM   4362  CA  THR   281      87.397  69.301 111.936  1.00  0.00           C  
ATOM   4363  C   THR   281      88.156  70.570 111.700  1.00  0.00           C  
ATOM   4364  O   THR   281      89.012  70.957 112.480  1.00  0.00           O  
ATOM   4365  CB  THR   281      86.612  69.319 113.295  1.00  0.00           C  
ATOM   4366  CG2 THR   281      85.753  67.994 113.372  1.00  0.00           C  
ATOM   4367  OG1 THR   281      87.475  69.340 114.405  1.00  0.00           O  
ATOM   4368  H   THR   281      88.690  67.816 112.676  1.00  0.00           H  
ATOM   4369  HA  THR   281      86.600  69.221 111.196  1.00  0.00           H  
ATOM   4370  HB  THR   281      85.987  70.211 113.326  1.00  0.00           H  
ATOM   4371  HG1 THR   281      88.192  68.748 114.166  1.00  0.00           H  
ATOM   4372 HG21 THR   281      86.443  67.217 113.701  1.00  0.00           H  
ATOM   4373 HG22 THR   281      84.972  68.186 114.108  1.00  0.00           H  
ATOM   4374 HG23 THR   281      85.220  67.802 112.441  1.00  0.00           H  
ATOM   4375  N   PRO   282      87.880  71.329 110.655  1.00  0.00           N  
ATOM   4376  CA  PRO   282      88.620  72.603 110.493  1.00  0.00           C  
ATOM   4377  C   PRO   282      88.512  73.579 111.595  1.00  0.00           C  
ATOM   4378  O   PRO   282      87.427  73.765 112.187  1.00  0.00           O  
ATOM   4379  CB  PRO   282      88.076  73.217 109.223  1.00  0.00           C  
ATOM   4380  CG  PRO   282      87.559  72.077 108.435  1.00  0.00           C  
ATOM   4381  CD  PRO   282      87.020  71.068 109.449  1.00  0.00           C  
ATOM   4382  HA  PRO   282      89.672  72.331 110.408  1.00  0.00           H  
ATOM   4383  HB2 PRO   282      87.234  73.862 109.473  1.00  0.00           H  
ATOM   4384  HB3 PRO   282      88.646  73.868 108.560  1.00  0.00           H  
ATOM   4385  HG2 PRO   282      86.748  72.343 107.758  1.00  0.00           H  
ATOM   4386  HG3 PRO   282      88.323  71.563 107.852  1.00  0.00           H  
ATOM   4387  HD2 PRO   282      85.974  71.204 109.724  1.00  0.00           H  
ATOM   4388  HD3 PRO   282      87.221  70.041 109.144  1.00  0.00           H  
ATOM   4389  N   ILE   283      89.660  74.257 111.811  1.00  0.00           N  
ATOM   4390  CA  ILE   283      89.783  75.370 112.738  1.00  0.00           C  
ATOM   4391  C   ILE   283      90.400  76.701 112.205  1.00  0.00           C  
ATOM   4392  O   ILE   283      90.485  77.717 112.884  1.00  0.00           O  
ATOM   4393  CB  ILE   283      90.354  74.852 114.138  1.00  0.00           C  
ATOM   4394  CG1 ILE   283      91.930  74.574 113.947  1.00  0.00           C  
ATOM   4395  CG2 ILE   283      89.582  73.697 114.766  1.00  0.00           C  
ATOM   4396  CD1 ILE   283      92.527  74.748 115.369  1.00  0.00           C  
ATOM   4397  H   ILE   283      90.472  73.890 111.336  1.00  0.00           H  
ATOM   4398  HA  ILE   283      88.776  75.685 113.011  1.00  0.00           H  
ATOM   4399  HB  ILE   283      90.302  75.648 114.881  1.00  0.00           H  
ATOM   4400 HG12 ILE   283      92.094  73.600 113.485  1.00  0.00           H  
ATOM   4401 HG13 ILE   283      92.326  75.360 113.304  1.00  0.00           H  
ATOM   4402 HG21 ILE   283      89.689  72.770 114.203  1.00  0.00           H  
ATOM   4403 HG22 ILE   283      89.823  73.342 115.768  1.00  0.00           H  
ATOM   4404 HG23 ILE   283      88.555  74.061 114.731  1.00  0.00           H  
ATOM   4405 HD11 ILE   283      92.360  75.721 115.831  1.00  0.00           H  
ATOM   4406 HD12 ILE   283      92.183  73.958 116.037  1.00  0.00           H  
ATOM   4407 HD13 ILE   283      93.572  74.439 115.336  1.00  0.00           H  
ATOM   4408  N   PHE   284      90.822  76.610 110.947  1.00  0.00           N  
ATOM   4409  CA  PHE   284      91.646  77.597 110.173  1.00  0.00           C  
ATOM   4410  C   PHE   284      91.548  77.186 108.738  1.00  0.00           C  
ATOM   4411  O   PHE   284      91.647  75.996 108.459  1.00  0.00           O  
ATOM   4412  CB  PHE   284      93.168  77.656 110.652  1.00  0.00           C  
ATOM   4413  CG  PHE   284      94.149  78.354 109.639  1.00  0.00           C  
ATOM   4414  CD1 PHE   284      94.164  79.722 109.665  1.00  0.00           C  
ATOM   4415  CD2 PHE   284      94.923  77.659 108.650  1.00  0.00           C  
ATOM   4416  CE1 PHE   284      95.022  80.394 108.759  1.00  0.00           C  
ATOM   4417  CE2 PHE   284      95.581  78.346 107.594  1.00  0.00           C  
ATOM   4418  CZ  PHE   284      95.712  79.713 107.751  1.00  0.00           C  
ATOM   4419  H   PHE   284      90.650  75.709 110.525  1.00  0.00           H  
ATOM   4420  HA  PHE   284      91.208  78.587 110.297  1.00  0.00           H  
ATOM   4421  HB2 PHE   284      93.374  78.154 111.599  1.00  0.00           H  
ATOM   4422  HB3 PHE   284      93.617  76.663 110.643  1.00  0.00           H  
ATOM   4423  HD1 PHE   284      93.538  80.280 110.345  1.00  0.00           H  
ATOM   4424  HD2 PHE   284      94.955  76.580 108.680  1.00  0.00           H  
ATOM   4425  HE1 PHE   284      95.025  81.474 108.748  1.00  0.00           H  
ATOM   4426  HE2 PHE   284      96.064  77.881 106.747  1.00  0.00           H  
ATOM   4427  HZ  PHE   284      96.244  80.356 107.066  1.00  0.00           H  
ATOM   4428  N   THR   285      91.387  78.127 107.843  1.00  0.00           N  
ATOM   4429  CA  THR   285      91.221  77.771 106.400  1.00  0.00           C  
ATOM   4430  C   THR   285      91.739  78.990 105.619  1.00  0.00           C  
ATOM   4431  O   THR   285      91.215  80.099 105.705  1.00  0.00           O  
ATOM   4432  CB  THR   285      89.757  77.492 105.982  1.00  0.00           C  
ATOM   4433  CG2 THR   285      89.641  77.419 104.475  1.00  0.00           C  
ATOM   4434  OG1 THR   285      89.376  76.227 106.489  1.00  0.00           O  
ATOM   4435  H   THR   285      91.287  79.087 108.141  1.00  0.00           H  
ATOM   4436  HA  THR   285      91.901  76.939 106.219  1.00  0.00           H  
ATOM   4437  HB  THR   285      89.230  78.377 106.339  1.00  0.00           H  
ATOM   4438  HG1 THR   285      89.077  76.348 107.393  1.00  0.00           H  
ATOM   4439 HG21 THR   285      90.408  76.774 104.044  1.00  0.00           H  
ATOM   4440 HG22 THR   285      88.667  77.071 104.130  1.00  0.00           H  
ATOM   4441 HG23 THR   285      89.597  78.417 104.040  1.00  0.00           H  
ATOM   4442  N   ASP   286      92.769  78.810 104.840  1.00  0.00           N  
ATOM   4443  CA  ASP   286      93.459  79.854 103.943  1.00  0.00           C  
ATOM   4444  C   ASP   286      93.320  79.349 102.524  1.00  0.00           C  
ATOM   4445  O   ASP   286      93.218  78.166 102.319  1.00  0.00           O  
ATOM   4446  CB  ASP   286      94.876  80.152 104.486  1.00  0.00           C  
ATOM   4447  CG  ASP   286      95.505  81.370 103.792  1.00  0.00           C  
ATOM   4448  OD1 ASP   286      94.752  82.133 103.105  1.00  0.00           O  
ATOM   4449  OD2 ASP   286      96.716  81.570 103.920  1.00  0.00           O1-
ATOM   4450  H   ASP   286      93.038  77.847 104.697  1.00  0.00           H  
ATOM   4451  HA  ASP   286      92.900  80.788 104.001  1.00  0.00           H  
ATOM   4452  HB2 ASP   286      94.740  80.425 105.532  1.00  0.00           H  
ATOM   4453  HB3 ASP   286      95.538  79.287 104.449  1.00  0.00           H  
ATOM   4454  N   THR   287      93.216  80.185 101.481  1.00  0.00           N  
ATOM   4455  CA  THR   287      92.693  79.849 100.136  1.00  0.00           C  
ATOM   4456  C   THR   287      93.118  80.905  99.163  1.00  0.00           C  
ATOM   4457  O   THR   287      93.179  82.125  99.403  1.00  0.00           O  
ATOM   4458  CB  THR   287      91.181  79.619 100.252  1.00  0.00           C  
ATOM   4459  CG2 THR   287      90.369  80.873 100.650  1.00  0.00           C  
ATOM   4460  OG1 THR   287      90.625  79.343  98.955  1.00  0.00           O  
ATOM   4461  H   THR   287      93.308  81.157 101.741  1.00  0.00           H  
ATOM   4462  HA  THR   287      93.124  78.892  99.843  1.00  0.00           H  
ATOM   4463  HB  THR   287      90.863  78.875 100.982  1.00  0.00           H  
ATOM   4464  HG1 THR   287      90.636  78.385  98.905  1.00  0.00           H  
ATOM   4465 HG21 THR   287      89.339  80.556 100.816  1.00  0.00           H  
ATOM   4466 HG22 THR   287      90.752  81.235 101.604  1.00  0.00           H  
ATOM   4467 HG23 THR   287      90.464  81.666  99.908  1.00  0.00           H  
ATOM   4468  N   VAL   288      93.306  80.425  97.905  1.00  0.00           N  
ATOM   4469  CA  VAL   288      93.633  81.326  96.783  1.00  0.00           C  
ATOM   4470  C   VAL   288      92.823  81.006  95.568  1.00  0.00           C  
ATOM   4471  O   VAL   288      92.235  79.956  95.427  1.00  0.00           O  
ATOM   4472  CB  VAL   288      95.098  81.243  96.404  1.00  0.00           C  
ATOM   4473  CG1 VAL   288      96.132  81.770  97.405  1.00  0.00           C  
ATOM   4474  CG2 VAL   288      95.569  79.822  96.097  1.00  0.00           C  
ATOM   4475  H   VAL   288      93.066  79.477  97.650  1.00  0.00           H  
ATOM   4476  HA  VAL   288      93.460  82.361  97.080  1.00  0.00           H  
ATOM   4477  HB  VAL   288      95.330  81.933  95.592  1.00  0.00           H  
ATOM   4478 HG11 VAL   288      97.047  82.098  96.912  1.00  0.00           H  
ATOM   4479 HG12 VAL   288      95.651  82.604  97.916  1.00  0.00           H  
ATOM   4480 HG13 VAL   288      96.359  81.007  98.149  1.00  0.00           H  
ATOM   4481 HG21 VAL   288      95.161  79.216  96.907  1.00  0.00           H  
ATOM   4482 HG22 VAL   288      95.019  79.458  95.229  1.00  0.00           H  
ATOM   4483 HG23 VAL   288      96.595  79.623  95.788  1.00  0.00           H  
ATOM   4484  N   ILE   289      92.721  81.966  94.605  1.00  0.00           N  
ATOM   4485  CA  ILE   289      92.025  81.833  93.327  1.00  0.00           C  
ATOM   4486  C   ILE   289      92.833  82.355  92.122  1.00  0.00           C  
ATOM   4487  O   ILE   289      93.474  83.388  92.367  1.00  0.00           O  
ATOM   4488  CB  ILE   289      90.591  82.365  93.320  1.00  0.00           C  
ATOM   4489  CG1 ILE   289      89.798  81.850  92.105  1.00  0.00           C  
ATOM   4490  CG2 ILE   289      90.492  83.847  93.373  1.00  0.00           C  
ATOM   4491  CD1 ILE   289      88.189  82.223  92.089  1.00  0.00           C  
ATOM   4492  H   ILE   289      93.078  82.894  94.783  1.00  0.00           H  
ATOM   4493  HA  ILE   289      91.934  80.765  93.129  1.00  0.00           H  
ATOM   4494  HB  ILE   289      90.085  81.991  94.210  1.00  0.00           H  
ATOM   4495 HG12 ILE   289      90.227  82.268  91.195  1.00  0.00           H  
ATOM   4496 HG13 ILE   289      89.946  80.770  92.134  1.00  0.00           H  
ATOM   4497 HG21 ILE   289      90.839  84.331  92.460  1.00  0.00           H  
ATOM   4498 HG22 ILE   289      89.452  84.072  93.611  1.00  0.00           H  
ATOM   4499 HG23 ILE   289      91.163  84.129  94.185  1.00  0.00           H  
ATOM   4500 HD11 ILE   289      87.858  81.746  93.012  1.00  0.00           H  
ATOM   4501 HD12 ILE   289      88.004  83.296  92.144  1.00  0.00           H  
ATOM   4502 HD13 ILE   289      87.739  81.846  91.170  1.00  0.00           H  
ATOM   4503  N   PHE   290      92.812  81.635  91.049  1.00  0.00           N  
ATOM   4504  CA  PHE   290      93.449  82.016  89.767  1.00  0.00           C  
ATOM   4505  C   PHE   290      92.408  82.069  88.662  1.00  0.00           C  
ATOM   4506  O   PHE   290      91.423  81.336  88.638  1.00  0.00           O  
ATOM   4507  CB  PHE   290      94.461  80.984  89.323  1.00  0.00           C  
ATOM   4508  CG  PHE   290      95.681  80.646  90.132  1.00  0.00           C  
ATOM   4509  CD1 PHE   290      96.776  81.490  89.972  1.00  0.00           C  
ATOM   4510  CD2 PHE   290      95.694  79.619  91.016  1.00  0.00           C  
ATOM   4511  CE1 PHE   290      97.915  81.221  90.756  1.00  0.00           C  
ATOM   4512  CE2 PHE   290      96.846  79.426  91.881  1.00  0.00           C  
ATOM   4513  CZ  PHE   290      97.992  80.197  91.704  1.00  0.00           C  
ATOM   4514  H   PHE   290      92.255  80.794  91.100  1.00  0.00           H  
ATOM   4515  HA  PHE   290      93.863  82.974  90.081  1.00  0.00           H  
ATOM   4516  HB2 PHE   290      93.895  80.056  89.243  1.00  0.00           H  
ATOM   4517  HB3 PHE   290      94.897  81.226  88.354  1.00  0.00           H  
ATOM   4518  HD1 PHE   290      96.754  82.303  89.262  1.00  0.00           H  
ATOM   4519  HD2 PHE   290      94.860  78.993  91.294  1.00  0.00           H  
ATOM   4520  HE1 PHE   290      98.854  81.652  90.443  1.00  0.00           H  
ATOM   4521  HE2 PHE   290      96.821  78.722  92.699  1.00  0.00           H  
ATOM   4522  HZ  PHE   290      98.867  79.827  92.217  1.00  0.00           H  
ATOM   4523  N   ARG   291      92.711  82.719  87.503  1.00  0.00           N  
ATOM   4524  CA  ARG   291      91.904  82.687  86.250  1.00  0.00           C  
ATOM   4525  C   ARG   291      92.781  82.095  85.136  1.00  0.00           C  
ATOM   4526  O   ARG   291      93.879  82.557  84.878  1.00  0.00           O  
ATOM   4527  CB  ARG   291      91.282  84.074  85.827  1.00  0.00           C  
ATOM   4528  CG  ARG   291      90.215  83.803  84.786  1.00  0.00           C  
ATOM   4529  CD  ARG   291      89.188  84.886  84.675  1.00  0.00           C  
ATOM   4530  NE  ARG   291      88.196  84.525  83.711  1.00  0.00           N  
ATOM   4531  CZ  ARG   291      86.967  84.910  83.632  1.00  0.00           C  
ATOM   4532  NH1 ARG   291      86.312  85.506  84.551  1.00  0.00           N1+
ATOM   4533  NH2 ARG   291      86.344  84.837  82.521  1.00  0.00           N  
ATOM   4534  H   ARG   291      93.583  83.219  87.597  1.00  0.00           H  
ATOM   4535  HA  ARG   291      91.095  81.993  86.479  1.00  0.00           H  
ATOM   4536  HB2 ARG   291      90.764  84.520  86.677  1.00  0.00           H  
ATOM   4537  HB3 ARG   291      91.930  84.874  85.471  1.00  0.00           H  
ATOM   4538  HG2 ARG   291      90.692  83.617  83.824  1.00  0.00           H  
ATOM   4539  HG3 ARG   291      89.735  82.884  85.123  1.00  0.00           H  
ATOM   4540  HD2 ARG   291      88.709  84.908  85.654  1.00  0.00           H  
ATOM   4541  HD3 ARG   291      89.705  85.817  84.444  1.00  0.00           H  
ATOM   4542  HE  ARG   291      88.526  83.951  82.948  1.00  0.00           H  
ATOM   4543 HH11 ARG   291      86.733  85.525  85.469  1.00  0.00           H  
ATOM   4544 HH12 ARG   291      85.434  85.982  84.402  1.00  0.00           H  
ATOM   4545 HH21 ARG   291      86.727  84.221  81.819  1.00  0.00           H  
ATOM   4546 HH22 ARG   291      85.355  85.046  82.513  1.00  0.00           H  
ATOM   4547  N   ILE   292      92.209  81.243  84.339  1.00  0.00           N  
ATOM   4548  CA  ILE   292      92.890  80.740  83.147  1.00  0.00           C  
ATOM   4549  C   ILE   292      92.748  81.724  81.922  1.00  0.00           C  
ATOM   4550  O   ILE   292      91.648  82.088  81.537  1.00  0.00           O  
ATOM   4551  CB  ILE   292      92.341  79.369  82.773  1.00  0.00           C  
ATOM   4552  CG1 ILE   292      92.781  78.371  83.837  1.00  0.00           C  
ATOM   4553  CG2 ILE   292      92.870  78.899  81.424  1.00  0.00           C  
ATOM   4554  CD1 ILE   292      92.028  76.987  83.843  1.00  0.00           C  
ATOM   4555  H   ILE   292      91.258  80.919  84.445  1.00  0.00           H  
ATOM   4556  HA  ILE   292      93.924  80.477  83.372  1.00  0.00           H  
ATOM   4557  HB  ILE   292      91.253  79.438  82.738  1.00  0.00           H  
ATOM   4558 HG12 ILE   292      93.857  78.216  83.921  1.00  0.00           H  
ATOM   4559 HG13 ILE   292      92.414  78.764  84.785  1.00  0.00           H  
ATOM   4560 HG21 ILE   292      92.282  79.272  80.585  1.00  0.00           H  
ATOM   4561 HG22 ILE   292      93.944  79.086  81.455  1.00  0.00           H  
ATOM   4562 HG23 ILE   292      92.796  77.823  81.270  1.00  0.00           H  
ATOM   4563 HD11 ILE   292      92.616  76.340  83.192  1.00  0.00           H  
ATOM   4564 HD12 ILE   292      92.064  76.600  84.862  1.00  0.00           H  
ATOM   4565 HD13 ILE   292      90.969  77.087  83.609  1.00  0.00           H  
ATOM   4566  N   ALA   293      93.908  82.139  81.426  1.00  0.00           N  
ATOM   4567  CA  ALA   293      94.052  82.916  80.263  1.00  0.00           C  
ATOM   4568  C   ALA   293      93.298  82.389  79.056  1.00  0.00           C  
ATOM   4569  O   ALA   293      93.471  81.239  78.671  1.00  0.00           O  
ATOM   4570  CB  ALA   293      95.563  83.014  79.907  1.00  0.00           C  
ATOM   4571  H   ALA   293      94.747  81.767  81.849  1.00  0.00           H  
ATOM   4572  HA  ALA   293      93.820  83.959  80.478  1.00  0.00           H  
ATOM   4573  HB1 ALA   293      95.974  82.094  79.491  1.00  0.00           H  
ATOM   4574  HB2 ALA   293      95.711  83.904  79.297  1.00  0.00           H  
ATOM   4575  HB3 ALA   293      96.166  83.263  80.780  1.00  0.00           H  
ATOM   4576  N   PRO   294      92.423  83.179  78.370  1.00  0.00           N  
ATOM   4577  CA  PRO   294      91.673  82.721  77.154  1.00  0.00           C  
ATOM   4578  C   PRO   294      92.562  82.647  75.881  1.00  0.00           C  
ATOM   4579  O   PRO   294      93.617  83.286  75.763  1.00  0.00           O  
ATOM   4580  CB  PRO   294      90.566  83.756  77.120  1.00  0.00           C  
ATOM   4581  CG  PRO   294      91.174  85.020  77.547  1.00  0.00           C  
ATOM   4582  CD  PRO   294      92.076  84.522  78.693  1.00  0.00           C  
ATOM   4583  HA  PRO   294      91.172  81.774  77.350  1.00  0.00           H  
ATOM   4584  HB2 PRO   294      90.182  83.787  76.100  1.00  0.00           H  
ATOM   4585  HB3 PRO   294      89.717  83.395  77.701  1.00  0.00           H  
ATOM   4586  HG2 PRO   294      91.752  85.413  76.710  1.00  0.00           H  
ATOM   4587  HG3 PRO   294      90.441  85.718  77.952  1.00  0.00           H  
ATOM   4588  HD2 PRO   294      92.888  85.241  78.807  1.00  0.00           H  
ATOM   4589  HD3 PRO   294      91.386  84.442  79.532  1.00  0.00           H  
ATOM   4590  N   TRP   295      92.052  81.855  74.882  1.00  0.00           N  
ATOM   4591  CA  TRP   295      92.551  81.863  73.505  1.00  0.00           C  
ATOM   4592  C   TRP   295      92.281  83.196  72.794  1.00  0.00           C  
ATOM   4593  O   TRP   295      91.093  83.490  72.633  1.00  0.00           O  
ATOM   4594  CB  TRP   295      91.871  80.593  72.850  1.00  0.00           C  
ATOM   4595  CG  TRP   295      92.501  80.279  71.500  1.00  0.00           C  
ATOM   4596  CD1 TRP   295      93.816  79.785  71.295  1.00  0.00           C  
ATOM   4597  CD2 TRP   295      91.857  80.212  70.181  1.00  0.00           C  
ATOM   4598  CE2 TRP   295      92.754  79.587  69.296  1.00  0.00           C  
ATOM   4599  CE3 TRP   295      90.628  80.629  69.630  1.00  0.00           C  
ATOM   4600  NE1 TRP   295      93.950  79.400  70.014  1.00  0.00           N  
ATOM   4601  CZ2 TRP   295      92.472  79.375  67.921  1.00  0.00           C  
ATOM   4602  CZ3 TRP   295      90.250  80.280  68.387  1.00  0.00           C  
ATOM   4603  CH2 TRP   295      91.175  79.642  67.551  1.00  0.00           C  
ATOM   4604  H   TRP   295      91.169  81.389  75.037  1.00  0.00           H  
ATOM   4605  HA  TRP   295      93.627  81.690  73.521  1.00  0.00           H  
ATOM   4606  HB2 TRP   295      91.909  79.603  73.306  1.00  0.00           H  
ATOM   4607  HB3 TRP   295      90.817  80.861  72.779  1.00  0.00           H  
ATOM   4608  HD1 TRP   295      94.575  79.616  72.044  1.00  0.00           H  
ATOM   4609  HE1 TRP   295      94.773  79.002  69.585  1.00  0.00           H  
ATOM   4610  HE3 TRP   295      90.073  81.307  70.263  1.00  0.00           H  
ATOM   4611  HZ2 TRP   295      93.260  78.886  67.368  1.00  0.00           H  
ATOM   4612  HZ3 TRP   295      89.287  80.491  67.944  1.00  0.00           H  
ATOM   4613  HH2 TRP   295      90.855  79.393  66.550  1.00  0.00           H  
ATOM   4614  N   ILE   296      93.283  83.719  72.070  1.00  0.00           N  
ATOM   4615  CA  ILE   296      93.135  85.015  71.370  1.00  0.00           C  
ATOM   4616  C   ILE   296      93.413  84.820  69.902  1.00  0.00           C  
ATOM   4617  O   ILE   296      94.480  84.390  69.456  1.00  0.00           O  
ATOM   4618  CB  ILE   296      94.121  86.025  71.949  1.00  0.00           C  
ATOM   4619  CG1 ILE   296      94.155  86.043  73.443  1.00  0.00           C  
ATOM   4620  CG2 ILE   296      93.920  87.520  71.500  1.00  0.00           C  
ATOM   4621  CD1 ILE   296      92.883  86.669  74.180  1.00  0.00           C  
ATOM   4622  H   ILE   296      94.117  83.172  71.913  1.00  0.00           H  
ATOM   4623  HA  ILE   296      92.130  85.410  71.521  1.00  0.00           H  
ATOM   4624  HB  ILE   296      95.125  85.739  71.636  1.00  0.00           H  
ATOM   4625 HG12 ILE   296      94.247  85.058  73.901  1.00  0.00           H  
ATOM   4626 HG13 ILE   296      94.973  86.676  73.785  1.00  0.00           H  
ATOM   4627 HG21 ILE   296      94.038  87.554  70.417  1.00  0.00           H  
ATOM   4628 HG22 ILE   296      92.886  87.810  71.686  1.00  0.00           H  
ATOM   4629 HG23 ILE   296      94.728  88.180  71.815  1.00  0.00           H  
ATOM   4630 HD11 ILE   296      92.742  87.694  73.836  1.00  0.00           H  
ATOM   4631 HD12 ILE   296      91.970  86.076  74.125  1.00  0.00           H  
ATOM   4632 HD13 ILE   296      93.093  86.741  75.247  1.00  0.00           H  
ATOM   4633  N   MET   297      92.402  85.126  69.042  1.00  0.00           N  
ATOM   4634  CA  MET   297      92.448  85.072  67.520  1.00  0.00           C  
ATOM   4635  C   MET   297      93.180  86.295  66.921  1.00  0.00           C  
ATOM   4636  O   MET   297      93.069  87.405  67.493  1.00  0.00           O  
ATOM   4637  CB  MET   297      91.043  84.859  66.882  1.00  0.00           C  
ATOM   4638  CG  MET   297      90.402  83.488  66.949  1.00  0.00           C  
ATOM   4639  SD  MET   297      88.790  83.346  66.393  1.00  0.00           S  
ATOM   4640  CE  MET   297      89.188  83.563  64.629  1.00  0.00           C  
ATOM   4641  H   MET   297      91.520  85.318  69.494  1.00  0.00           H  
ATOM   4642  HA  MET   297      93.028  84.178  67.289  1.00  0.00           H  
ATOM   4643  HB2 MET   297      90.317  85.530  67.341  1.00  0.00           H  
ATOM   4644  HB3 MET   297      91.134  85.117  65.827  1.00  0.00           H  
ATOM   4645  HG2 MET   297      91.110  82.722  66.634  1.00  0.00           H  
ATOM   4646  HG3 MET   297      90.322  83.233  68.006  1.00  0.00           H  
ATOM   4647  HE1 MET   297      89.832  84.395  64.345  1.00  0.00           H  
ATOM   4648  HE2 MET   297      89.666  82.663  64.242  1.00  0.00           H  
ATOM   4649  HE3 MET   297      88.274  83.615  64.037  1.00  0.00           H  
ATOM   4650  N   THR   298      94.021  86.233  65.839  1.00  0.00           N  
ATOM   4651  CA  THR   298      94.794  87.327  65.228  1.00  0.00           C  
ATOM   4652  C   THR   298      94.198  87.961  64.005  1.00  0.00           C  
ATOM   4653  O   THR   298      94.024  87.207  63.075  1.00  0.00           O  
ATOM   4654  CB  THR   298      96.233  86.958  64.865  1.00  0.00           C  
ATOM   4655  CG2 THR   298      97.139  86.600  66.056  1.00  0.00           C  
ATOM   4656  OG1 THR   298      96.238  85.725  64.142  1.00  0.00           O  
ATOM   4657  H   THR   298      94.012  85.364  65.325  1.00  0.00           H  
ATOM   4658  HA  THR   298      94.930  88.055  66.028  1.00  0.00           H  
ATOM   4659  HB  THR   298      96.683  87.717  64.225  1.00  0.00           H  
ATOM   4660  HG1 THR   298      95.499  85.669  63.532  1.00  0.00           H  
ATOM   4661 HG21 THR   298      96.493  86.083  66.766  1.00  0.00           H  
ATOM   4662 HG22 THR   298      97.883  85.868  65.743  1.00  0.00           H  
ATOM   4663 HG23 THR   298      97.629  87.450  66.530  1.00  0.00           H  
ATOM   4664  N   PRO   299      93.799  89.257  63.972  1.00  0.00           N  
ATOM   4665  CA  PRO   299      93.268  89.932  62.785  1.00  0.00           C  
ATOM   4666  C   PRO   299      94.365  90.333  61.779  1.00  0.00           C  
ATOM   4667  O   PRO   299      95.597  90.470  62.049  1.00  0.00           O  
ATOM   4668  CB  PRO   299      92.465  91.091  63.350  1.00  0.00           C  
ATOM   4669  CG  PRO   299      93.324  91.490  64.617  1.00  0.00           C  
ATOM   4670  CD  PRO   299      93.568  90.123  65.118  1.00  0.00           C  
ATOM   4671  HA  PRO   299      92.631  89.236  62.239  1.00  0.00           H  
ATOM   4672  HB2 PRO   299      92.351  91.948  62.686  1.00  0.00           H  
ATOM   4673  HB3 PRO   299      91.490  90.768  63.717  1.00  0.00           H  
ATOM   4674  HG2 PRO   299      94.264  91.990  64.382  1.00  0.00           H  
ATOM   4675  HG3 PRO   299      92.681  92.074  65.275  1.00  0.00           H  
ATOM   4676  HD2 PRO   299      94.448  90.150  65.761  1.00  0.00           H  
ATOM   4677  HD3 PRO   299      92.687  89.745  65.636  1.00  0.00           H  
ATOM   4678  N   ASN   300      93.894  90.651  60.594  1.00  0.00           N  
ATOM   4679  CA  ASN   300      94.685  90.866  59.401  1.00  0.00           C  
ATOM   4680  C   ASN   300      95.516  92.178  59.545  1.00  0.00           C  
ATOM   4681  O   ASN   300      96.303  92.398  58.667  1.00  0.00           O  
ATOM   4682  CB  ASN   300      93.704  91.087  58.258  1.00  0.00           C  
ATOM   4683  CG  ASN   300      92.832  89.897  57.883  1.00  0.00           C  
ATOM   4684  ND2 ASN   300      92.191  90.017  56.766  1.00  0.00           N  
ATOM   4685  OD1 ASN   300      92.839  88.834  58.417  1.00  0.00           O  
ATOM   4686  H   ASN   300      92.903  90.498  60.474  1.00  0.00           H  
ATOM   4687  HA  ASN   300      95.321  90.018  59.147  1.00  0.00           H  
ATOM   4688  HB2 ASN   300      93.067  91.865  58.679  1.00  0.00           H  
ATOM   4689  HB3 ASN   300      94.266  91.478  57.410  1.00  0.00           H  
ATOM   4690 HD21 ASN   300      91.687  89.209  56.431  1.00  0.00           H  
ATOM   4691 HD22 ASN   300      92.322  90.881  56.259  1.00  0.00           H  
ATOM   4692  N   ILE   301      95.311  92.978  60.582  1.00  0.00           N  
ATOM   4693  CA  ILE   301      96.265  94.112  60.832  1.00  0.00           C  
ATOM   4694  C   ILE   301      97.623  93.729  61.295  1.00  0.00           C  
ATOM   4695  O   ILE   301      98.570  94.516  61.094  1.00  0.00           O  
ATOM   4696  CB  ILE   301      95.540  95.179  61.757  1.00  0.00           C  
ATOM   4697  CG1 ILE   301      95.352  94.699  63.187  1.00  0.00           C  
ATOM   4698  CG2 ILE   301      94.376  95.875  61.050  1.00  0.00           C  
ATOM   4699  CD1 ILE   301      95.197  95.766  64.184  1.00  0.00           C  
ATOM   4700  H   ILE   301      94.572  92.719  61.218  1.00  0.00           H  
ATOM   4701  HA  ILE   301      96.406  94.615  59.875  1.00  0.00           H  
ATOM   4702  HB  ILE   301      96.370  95.879  61.851  1.00  0.00           H  
ATOM   4703 HG12 ILE   301      94.425  94.126  63.196  1.00  0.00           H  
ATOM   4704 HG13 ILE   301      96.187  94.072  63.499  1.00  0.00           H  
ATOM   4705 HG21 ILE   301      94.113  96.781  61.595  1.00  0.00           H  
ATOM   4706 HG22 ILE   301      94.511  96.070  59.986  1.00  0.00           H  
ATOM   4707 HG23 ILE   301      93.601  95.110  60.991  1.00  0.00           H  
ATOM   4708 HD11 ILE   301      94.548  96.577  63.855  1.00  0.00           H  
ATOM   4709 HD12 ILE   301      94.846  95.376  65.139  1.00  0.00           H  
ATOM   4710 HD13 ILE   301      96.114  96.337  64.330  1.00  0.00           H  
ATOM   4711  N   LEU   302      97.758  92.511  61.851  1.00  0.00           N  
ATOM   4712  CA  LEU   302      99.081  92.079  62.358  1.00  0.00           C  
ATOM   4713  C   LEU   302      99.811  91.421  61.213  1.00  0.00           C  
ATOM   4714  O   LEU   302      99.191  90.793  60.372  1.00  0.00           O  
ATOM   4715  CB  LEU   302      98.874  91.322  63.637  1.00  0.00           C  
ATOM   4716  CG  LEU   302      98.217  92.043  64.869  1.00  0.00           C  
ATOM   4717  CD1 LEU   302      97.297  91.182  65.759  1.00  0.00           C  
ATOM   4718  CD2 LEU   302      99.341  92.610  65.764  1.00  0.00           C  
ATOM   4719  H   LEU   302      96.970  91.879  61.852  1.00  0.00           H  
ATOM   4720  HA  LEU   302      99.640  92.945  62.714  1.00  0.00           H  
ATOM   4721  HB2 LEU   302      98.251  90.451  63.432  1.00  0.00           H  
ATOM   4722  HB3 LEU   302      99.828  90.870  63.909  1.00  0.00           H  
ATOM   4723  HG  LEU   302      97.582  92.834  64.469  1.00  0.00           H  
ATOM   4724 HD11 LEU   302      98.007  90.378  65.950  1.00  0.00           H  
ATOM   4725 HD12 LEU   302      96.881  91.754  66.589  1.00  0.00           H  
ATOM   4726 HD13 LEU   302      96.496  90.871  65.088  1.00  0.00           H  
ATOM   4727 HD21 LEU   302      99.015  93.030  66.716  1.00  0.00           H  
ATOM   4728 HD22 LEU   302     100.024  91.773  65.904  1.00  0.00           H  
ATOM   4729 HD23 LEU   302      99.964  93.340  65.247  1.00  0.00           H  
ATOM   4730  N   PRO   303     101.160  91.461  61.091  1.00  0.00           N  
ATOM   4731  CA  PRO   303     101.906  90.857  60.024  1.00  0.00           C  
ATOM   4732  C   PRO   303     101.849  89.367  60.020  1.00  0.00           C  
ATOM   4733  O   PRO   303     101.607  88.797  61.069  1.00  0.00           O  
ATOM   4734  CB  PRO   303     103.336  91.324  60.169  1.00  0.00           C  
ATOM   4735  CG  PRO   303     103.321  92.488  61.078  1.00  0.00           C  
ATOM   4736  CD  PRO   303     102.039  92.151  61.977  1.00  0.00           C  
ATOM   4737  HA  PRO   303     101.509  91.341  59.131  1.00  0.00           H  
ATOM   4738  HB2 PRO   303     104.012  90.662  60.711  1.00  0.00           H  
ATOM   4739  HB3 PRO   303     103.731  91.632  59.201  1.00  0.00           H  
ATOM   4740  HG2 PRO   303     104.156  92.586  61.771  1.00  0.00           H  
ATOM   4741  HG3 PRO   303     103.225  93.418  60.518  1.00  0.00           H  
ATOM   4742  HD2 PRO   303     102.382  91.456  62.742  1.00  0.00           H  
ATOM   4743  HD3 PRO   303     101.597  93.027  62.453  1.00  0.00           H  
ATOM   4744  N   PRO   304     102.097  88.740  58.873  1.00  0.00           N  
ATOM   4745  CA  PRO   304     102.134  87.247  58.672  1.00  0.00           C  
ATOM   4746  C   PRO   304     103.381  86.744  59.410  1.00  0.00           C  
ATOM   4747  O   PRO   304     104.457  87.392  59.335  1.00  0.00           O  
ATOM   4748  CB  PRO   304     102.173  86.936  57.197  1.00  0.00           C  
ATOM   4749  CG  PRO   304     102.819  88.200  56.628  1.00  0.00           C  
ATOM   4750  CD  PRO   304     102.411  89.275  57.590  1.00  0.00           C  
ATOM   4751  HA  PRO   304     101.234  86.799  59.094  1.00  0.00           H  
ATOM   4752  HB2 PRO   304     102.593  85.956  56.971  1.00  0.00           H  
ATOM   4753  HB3 PRO   304     101.172  87.067  56.786  1.00  0.00           H  
ATOM   4754  HG2 PRO   304     103.905  88.114  56.590  1.00  0.00           H  
ATOM   4755  HG3 PRO   304     102.477  88.482  55.632  1.00  0.00           H  
ATOM   4756  HD2 PRO   304     103.320  89.856  57.741  1.00  0.00           H  
ATOM   4757  HD3 PRO   304     101.617  89.855  57.120  1.00  0.00           H  
ATOM   4758  N   VAL   305     103.342  85.510  60.012  1.00  0.00           N  
ATOM   4759  CA  VAL   305     104.444  84.607  60.355  1.00  0.00           C  
ATOM   4760  C   VAL   305     104.607  83.559  59.256  1.00  0.00           C  
ATOM   4761  O   VAL   305     105.754  83.419  58.746  1.00  0.00           O  
ATOM   4762  CB  VAL   305     104.180  83.878  61.726  1.00  0.00           C  
ATOM   4763  CG1 VAL   305     105.223  82.756  61.970  1.00  0.00           C  
ATOM   4764  CG2 VAL   305     104.156  84.905  62.863  1.00  0.00           C  
ATOM   4765  H   VAL   305     102.424  85.109  59.884  1.00  0.00           H  
ATOM   4766  HA  VAL   305     105.409  85.104  60.455  1.00  0.00           H  
ATOM   4767  HB  VAL   305     103.192  83.420  61.685  1.00  0.00           H  
ATOM   4768 HG11 VAL   305     106.173  83.192  62.280  1.00  0.00           H  
ATOM   4769 HG12 VAL   305     104.901  82.313  62.913  1.00  0.00           H  
ATOM   4770 HG13 VAL   305     105.493  82.018  61.214  1.00  0.00           H  
ATOM   4771 HG21 VAL   305     103.798  84.398  63.759  1.00  0.00           H  
ATOM   4772 HG22 VAL   305     105.116  85.393  63.031  1.00  0.00           H  
ATOM   4773 HG23 VAL   305     103.473  85.684  62.524  1.00  0.00           H  
ATOM   4774  N   SER   306     103.554  82.841  58.850  1.00  0.00           N  
ATOM   4775  CA  SER   306     103.661  81.689  57.932  1.00  0.00           C  
ATOM   4776  C   SER   306     102.403  81.482  57.048  1.00  0.00           C  
ATOM   4777  O   SER   306     101.339  81.965  57.422  1.00  0.00           O  
ATOM   4778  CB  SER   306     104.251  80.407  58.533  1.00  0.00           C  
ATOM   4779  OG  SER   306     103.327  80.073  59.540  1.00  0.00           O  
ATOM   4780  H   SER   306     102.621  83.065  59.165  1.00  0.00           H  
ATOM   4781  HA  SER   306     104.415  81.854  57.162  1.00  0.00           H  
ATOM   4782  HB2 SER   306     104.120  79.607  57.804  1.00  0.00           H  
ATOM   4783  HB3 SER   306     105.209  80.512  59.042  1.00  0.00           H  
ATOM   4784  HG  SER   306     103.844  79.573  60.176  1.00  0.00           H  
ATOM   4785  N   VAL   307     102.427  80.670  55.919  1.00  0.00           N  
ATOM   4786  CA  VAL   307     101.396  80.498  54.894  1.00  0.00           C  
ATOM   4787  C   VAL   307     101.493  79.112  54.478  1.00  0.00           C  
ATOM   4788  O   VAL   307     102.457  78.581  53.885  1.00  0.00           O  
ATOM   4789  CB  VAL   307     101.644  81.504  53.723  1.00  0.00           C  
ATOM   4790  CG1 VAL   307     100.390  81.478  52.821  1.00  0.00           C  
ATOM   4791  CG2 VAL   307     101.794  82.969  54.235  1.00  0.00           C  
ATOM   4792  H   VAL   307     103.329  80.308  55.643  1.00  0.00           H  
ATOM   4793  HA  VAL   307     100.386  80.704  55.250  1.00  0.00           H  
ATOM   4794  HB  VAL   307     102.572  81.223  53.225  1.00  0.00           H  
ATOM   4795 HG11 VAL   307     100.519  80.537  52.287  1.00  0.00           H  
ATOM   4796 HG12 VAL   307      99.547  81.507  53.511  1.00  0.00           H  
ATOM   4797 HG13 VAL   307     100.405  82.286  52.089  1.00  0.00           H  
ATOM   4798 HG21 VAL   307     102.745  83.116  54.746  1.00  0.00           H  
ATOM   4799 HG22 VAL   307     101.792  83.670  53.401  1.00  0.00           H  
ATOM   4800 HG23 VAL   307     100.930  83.115  54.885  1.00  0.00           H  
ATOM   4801  N   PHE   308     100.479  78.371  54.964  1.00  0.00           N  
ATOM   4802  CA  PHE   308     100.311  76.965  54.680  1.00  0.00           C  
ATOM   4803  C   PHE   308      99.524  76.695  53.400  1.00  0.00           C  
ATOM   4804  O   PHE   308      98.452  77.332  53.234  1.00  0.00           O  
ATOM   4805  CB  PHE   308      99.615  76.205  55.847  1.00  0.00           C  
ATOM   4806  CG  PHE   308     100.486  76.156  57.061  1.00  0.00           C  
ATOM   4807  CD1 PHE   308     100.640  77.226  58.009  1.00  0.00           C  
ATOM   4808  CD2 PHE   308     101.174  74.935  57.299  1.00  0.00           C  
ATOM   4809  CE1 PHE   308     101.388  76.952  59.232  1.00  0.00           C  
ATOM   4810  CE2 PHE   308     101.847  74.691  58.509  1.00  0.00           C  
ATOM   4811  CZ  PHE   308     101.996  75.745  59.437  1.00  0.00           C  
ATOM   4812  H   PHE   308      99.746  78.854  55.464  1.00  0.00           H  
ATOM   4813  HA  PHE   308     101.296  76.568  54.435  1.00  0.00           H  
ATOM   4814  HB2 PHE   308      98.736  76.796  56.108  1.00  0.00           H  
ATOM   4815  HB3 PHE   308      99.258  75.235  55.500  1.00  0.00           H  
ATOM   4816  HD1 PHE   308     100.175  78.188  57.855  1.00  0.00           H  
ATOM   4817  HD2 PHE   308     101.062  74.142  56.574  1.00  0.00           H  
ATOM   4818  HE1 PHE   308     101.487  77.718  59.987  1.00  0.00           H  
ATOM   4819  HE2 PHE   308     102.252  73.706  58.689  1.00  0.00           H  
ATOM   4820  HZ  PHE   308     102.607  75.570  60.310  1.00  0.00           H  
ATOM   4821  N   VAL   309      99.981  75.787  52.521  1.00  0.00           N  
ATOM   4822  CA  VAL   309      99.313  75.408  51.176  1.00  0.00           C  
ATOM   4823  C   VAL   309      99.650  73.993  50.695  1.00  0.00           C  
ATOM   4824  O   VAL   309     100.747  73.478  50.985  1.00  0.00           O  
ATOM   4825  CB  VAL   309      99.764  76.521  50.215  1.00  0.00           C  
ATOM   4826  CG1 VAL   309     101.199  76.286  49.639  1.00  0.00           C  
ATOM   4827  CG2 VAL   309      98.997  76.477  48.842  1.00  0.00           C  
ATOM   4828  H   VAL   309     100.867  75.309  52.603  1.00  0.00           H  
ATOM   4829  HA  VAL   309      98.246  75.551  51.348  1.00  0.00           H  
ATOM   4830  HB  VAL   309      99.624  77.522  50.623  1.00  0.00           H  
ATOM   4831 HG11 VAL   309     101.576  77.126  49.055  1.00  0.00           H  
ATOM   4832 HG12 VAL   309     101.887  76.150  50.473  1.00  0.00           H  
ATOM   4833 HG13 VAL   309     101.248  75.373  49.047  1.00  0.00           H  
ATOM   4834 HG21 VAL   309      99.184  77.278  48.127  1.00  0.00           H  
ATOM   4835 HG22 VAL   309      98.996  75.462  48.444  1.00  0.00           H  
ATOM   4836 HG23 VAL   309      97.981  76.721  49.154  1.00  0.00           H  
ATOM   4837  N   CYS   310      98.702  73.302  50.062  1.00  0.00           N  
ATOM   4838  CA  CYS   310      98.833  72.044  49.489  1.00  0.00           C  
ATOM   4839  C   CYS   310      99.611  72.140  48.156  1.00  0.00           C  
ATOM   4840  O   CYS   310      99.253  72.922  47.309  1.00  0.00           O  
ATOM   4841  CB  CYS   310      97.411  71.424  49.296  1.00  0.00           C  
ATOM   4842  SG  CYS   310      96.638  71.295  50.918  1.00  0.00           S  
ATOM   4843  H   CYS   310      97.866  73.864  49.980  1.00  0.00           H  
ATOM   4844  HA  CYS   310      99.417  71.339  50.080  1.00  0.00           H  
ATOM   4845  HB2 CYS   310      96.740  72.032  48.689  1.00  0.00           H  
ATOM   4846  HB3 CYS   310      97.580  70.428  48.888  1.00  0.00           H  
ATOM   4847  HG  CYS   310      95.652  70.447  50.610  1.00  0.00           H  
ATOM   4848  N   CYS   311     100.516  71.188  48.058  1.00  0.00           N  
ATOM   4849  CA  CYS   311     100.914  70.673  46.753  1.00  0.00           C  
ATOM   4850  C   CYS   311     100.111  69.464  46.414  1.00  0.00           C  
ATOM   4851  O   CYS   311      99.625  68.786  47.348  1.00  0.00           O  
ATOM   4852  CB  CYS   311     102.424  70.535  46.765  1.00  0.00           C  
ATOM   4853  SG  CYS   311     103.070  69.157  47.680  1.00  0.00           S  
ATOM   4854  H   CYS   311     100.857  70.774  48.914  1.00  0.00           H  
ATOM   4855  HA  CYS   311     100.727  71.405  45.968  1.00  0.00           H  
ATOM   4856  HB2 CYS   311     102.825  70.472  45.753  1.00  0.00           H  
ATOM   4857  HB3 CYS   311     102.950  71.411  47.145  1.00  0.00           H  
ATOM   4858  HG  CYS   311     102.740  69.605  48.894  1.00  0.00           H  
ATOM   4859  N   MET   312      99.957  69.080  45.099  1.00  0.00           N  
ATOM   4860  CA  MET   312     100.594  69.612  43.910  1.00  0.00           C  
ATOM   4861  C   MET   312      99.586  69.843  42.824  1.00  0.00           C  
ATOM   4862  O   MET   312      99.036  68.870  42.310  1.00  0.00           O  
ATOM   4863  CB  MET   312     101.809  68.813  43.623  1.00  0.00           C  
ATOM   4864  CG  MET   312     102.822  69.735  42.917  1.00  0.00           C  
ATOM   4865  SD  MET   312     104.437  68.944  42.795  1.00  0.00           S  
ATOM   4866  CE  MET   312     105.472  70.186  42.058  1.00  0.00           C  
ATOM   4867  H   MET   312      99.224  68.398  44.971  1.00  0.00           H  
ATOM   4868  HA  MET   312     100.907  70.579  44.304  1.00  0.00           H  
ATOM   4869  HB2 MET   312     102.304  68.424  44.514  1.00  0.00           H  
ATOM   4870  HB3 MET   312     101.591  68.021  42.908  1.00  0.00           H  
ATOM   4871  HG2 MET   312     102.542  69.987  41.895  1.00  0.00           H  
ATOM   4872  HG3 MET   312     102.875  70.725  43.370  1.00  0.00           H  
ATOM   4873  HE1 MET   312     106.288  69.772  41.466  1.00  0.00           H  
ATOM   4874  HE2 MET   312     104.960  70.926  41.443  1.00  0.00           H  
ATOM   4875  HE3 MET   312     105.911  70.641  42.946  1.00  0.00           H  
ATOM   4876  N   LYS   313      99.455  71.107  42.270  1.00  0.00           N  
ATOM   4877  CA  LYS   313      98.772  71.406  41.021  1.00  0.00           C  
ATOM   4878  C   LYS   313      99.545  70.777  39.852  1.00  0.00           C  
ATOM   4879  O   LYS   313     100.747  70.612  39.892  1.00  0.00           O  
ATOM   4880  CB  LYS   313      98.683  72.898  40.827  1.00  0.00           C  
ATOM   4881  CG  LYS   313      97.511  73.482  41.612  1.00  0.00           C  
ATOM   4882  CD  LYS   313      97.386  75.001  41.491  1.00  0.00           C  
ATOM   4883  CE  LYS   313      98.380  75.814  42.359  1.00  0.00           C  
ATOM   4884  NZ  LYS   313      97.760  77.081  42.823  1.00  0.00           N1+
ATOM   4885  H   LYS   313      99.965  71.779  42.826  1.00  0.00           H  
ATOM   4886  HA  LYS   313      97.835  70.853  41.091  1.00  0.00           H  
ATOM   4887  HB2 LYS   313      99.606  73.403  41.112  1.00  0.00           H  
ATOM   4888  HB3 LYS   313      98.499  73.210  39.799  1.00  0.00           H  
ATOM   4889  HG2 LYS   313      96.583  73.041  41.248  1.00  0.00           H  
ATOM   4890  HG3 LYS   313      97.755  73.242  42.647  1.00  0.00           H  
ATOM   4891  HD2 LYS   313      97.564  75.256  40.446  1.00  0.00           H  
ATOM   4892  HD3 LYS   313      96.400  75.379  41.762  1.00  0.00           H  
ATOM   4893  HE2 LYS   313      98.603  75.266  43.274  1.00  0.00           H  
ATOM   4894  HE3 LYS   313      99.291  76.079  41.823  1.00  0.00           H  
ATOM   4895  HZ1 LYS   313      96.897  76.816  43.275  1.00  0.00           H  
ATOM   4896  HZ2 LYS   313      98.377  77.533  43.483  1.00  0.00           H  
ATOM   4897  HZ3 LYS   313      97.577  77.703  42.049  1.00  0.00           H  
ATOM   4898  N   ASP   314      98.923  70.260  38.782  1.00  0.00           N  
ATOM   4899  CA  ASP   314      97.476  70.395  38.543  1.00  0.00           C  
ATOM   4900  C   ASP   314      96.772  69.044  38.341  1.00  0.00           C  
ATOM   4901  O   ASP   314      97.301  68.251  37.540  1.00  0.00           O  
ATOM   4902  CB  ASP   314      97.150  71.330  37.375  1.00  0.00           C  
ATOM   4903  CG  ASP   314      95.674  71.263  36.857  1.00  0.00           C  
ATOM   4904  OD1 ASP   314      95.386  71.060  35.665  1.00  0.00           O  
ATOM   4905  OD2 ASP   314      94.815  71.520  37.704  1.00  0.00           O1-
ATOM   4906  OXT ASP   314      95.755  68.782  39.005  1.00  0.00           O1-
ATOM   4907  H   ASP   314      99.400  69.894  37.971  1.00  0.00           H  
ATOM   4908  HA  ASP   314      96.921  70.684  39.435  1.00  0.00           H  
ATOM   4909  HB2 ASP   314      97.242  72.339  37.777  1.00  0.00           H  
ATOM   4910  HB3 ASP   314      97.816  71.104  36.543  1.00  0.00           H  
ATOM   4911  N   THR   315     105.302  91.444  53.160  1.00  0.00           N  
ATOM   4912  CA  THR   315     106.476  91.121  53.935  1.00  0.00           C  
ATOM   4913  C   THR   315     106.780  89.628  53.807  1.00  0.00           C  
ATOM   4914  O   THR   315     105.856  88.781  53.837  1.00  0.00           O  
ATOM   4915  CB  THR   315     106.219  91.537  55.331  1.00  0.00           C  
ATOM   4916  CG2 THR   315     107.353  91.315  56.341  1.00  0.00           C  
ATOM   4917  OG1 THR   315     106.172  92.972  55.332  1.00  0.00           O  
ATOM   4918  HA  THR   315     107.315  91.673  53.511  1.00  0.00           H  
ATOM   4919  HB  THR   315     105.289  91.123  55.720  1.00  0.00           H  
ATOM   4920  HG1 THR   315     105.665  93.233  56.104  1.00  0.00           H  
ATOM   4921 HG21 THR   315     107.622  90.261  56.283  1.00  0.00           H  
ATOM   4922 HG22 THR   315     108.253  91.878  56.090  1.00  0.00           H  
ATOM   4923 HG23 THR   315     106.869  91.435  57.310  1.00  0.00           H  
ATOM   4924  H1  THR   315     104.529  90.924  53.551  1.00  0.00           H  
ATOM   4925  H2  THR   315     105.550  91.209  52.210  1.00  0.00           H  
ATOM   4926  H3  THR   315     105.060  92.422  53.225  1.00  0.00           H  
ATOM   4927  N   ASN   316     108.034  89.303  53.640  1.00  0.00           N  
ATOM   4928  CA  ASN   316     108.496  87.931  53.422  1.00  0.00           C  
ATOM   4929  C   ASN   316     108.221  87.188  54.748  1.00  0.00           C  
ATOM   4930  O   ASN   316     108.380  87.689  55.864  1.00  0.00           O  
ATOM   4931  CB  ASN   316     110.059  87.924  53.064  1.00  0.00           C  
ATOM   4932  CG  ASN   316     110.745  86.565  53.105  1.00  0.00           C  
ATOM   4933  ND2 ASN   316     111.304  86.103  51.996  1.00  0.00           N  
ATOM   4934  OD1 ASN   316     110.812  85.823  54.108  1.00  0.00           O  
ATOM   4935  H   ASN   316     108.797  89.964  53.647  1.00  0.00           H  
ATOM   4936  HA  ASN   316     107.995  87.436  52.591  1.00  0.00           H  
ATOM   4937  HB2 ASN   316     110.163  88.456  52.118  1.00  0.00           H  
ATOM   4938  HB3 ASN   316     110.620  88.502  53.798  1.00  0.00           H
[truncated: 1,315,149 more chars]
