# Supplementary material for: Molecular Mechanism of Protein Arginine Deiminase 2: A Study Involving Multiple Microsecond Long Molecular Dynamics Simulations
Source: Biochemistry. 2022 Jun 23;61(13):1286–97. doi: 10.1021/acs.biochem.2c00158 (PMC9260958; doi:10.1021/acs.biochem.2c00158)
Supplement: Supplementary file 2 — bi2c00158_si_002.zip [file bi2c00158_si_002.zip › closest/ps2-08-100w-last-frame.pdb]

ATOM      1  N   ARG     1      72.081 100.410  53.276  1.00  0.00           N  
ATOM      2  CA  ARG     1      70.758 100.964  53.013  1.00  0.00           C  
ATOM      3  C   ARG     1      70.745 102.473  53.263  1.00  0.00           C  
ATOM      4  O   ARG     1      71.298 102.966  54.223  1.00  0.00           O  
ATOM      5  CB  ARG     1      69.799 100.275  53.908  1.00  0.00           C  
ATOM      6  CG  ARG     1      68.390 100.347  53.403  1.00  0.00           C  
ATOM      7  CD  ARG     1      67.369  99.625  54.370  1.00  0.00           C  
ATOM      8  NE  ARG     1      67.639  98.226  54.554  1.00  0.00           N  
ATOM      9  CZ  ARG     1      67.141  97.122  54.073  1.00  0.00           C  
ATOM     10  NH1 ARG     1      66.295  97.161  53.057  1.00  0.00           N1+
ATOM     11  NH2 ARG     1      67.251  95.961  54.605  1.00  0.00           N  
ATOM     12  HA  ARG     1      70.601 100.789  51.949  1.00  0.00           H  
ATOM     13  HB2 ARG     1      70.041  99.223  54.057  1.00  0.00           H  
ATOM     14  HB3 ARG     1      69.747 100.590  54.951  1.00  0.00           H  
ATOM     15  HG2 ARG     1      68.054 101.355  53.158  1.00  0.00           H  
ATOM     16  HG3 ARG     1      68.326  99.825  52.449  1.00  0.00           H  
ATOM     17  HD2 ARG     1      67.270 100.206  55.286  1.00  0.00           H  
ATOM     18  HD3 ARG     1      66.392  99.764  53.907  1.00  0.00           H  
ATOM     19  HE  ARG     1      68.172  98.010  55.385  1.00  0.00           H  
ATOM     20 HH11 ARG     1      66.298  97.974  52.458  1.00  0.00           H  
ATOM     21 HH12 ARG     1      65.894  96.296  52.725  1.00  0.00           H  
ATOM     22 HH21 ARG     1      67.917  95.733  55.330  1.00  0.00           H  
ATOM     23 HH22 ARG     1      66.894  95.124  54.167  1.00  0.00           H  
ATOM     24  H1  ARG     1      72.843 100.914  52.846  1.00  0.00           H  
ATOM     25  H2  ARG     1      72.199  99.473  52.918  1.00  0.00           H  
ATOM     26  H3  ARG     1      72.171 100.432  54.282  1.00  0.00           H  
ATOM     27  N   GLU     2      70.154 103.288  52.344  1.00  0.00           N  
ATOM     28  CA  GLU     2      69.926 104.725  52.611  1.00  0.00           C  
ATOM     29  C   GLU     2      71.150 105.691  52.616  1.00  0.00           C  
ATOM     30  O   GLU     2      71.201 106.737  53.264  1.00  0.00           O  
ATOM     31  CB  GLU     2      68.888 104.909  53.809  1.00  0.00           C  
ATOM     32  CG  GLU     2      67.531 104.229  53.705  1.00  0.00           C  
ATOM     33  CD  GLU     2      66.932 104.360  52.285  1.00  0.00           C  
ATOM     34  OE1 GLU     2      66.815 105.572  51.940  1.00  0.00           O  
ATOM     35  OE2 GLU     2      66.720 103.322  51.621  1.00  0.00           O1-
ATOM     36  H   GLU     2      69.878 102.955  51.431  1.00  0.00           H  
ATOM     37  HA  GLU     2      69.400 105.037  51.709  1.00  0.00           H  
ATOM     38  HB2 GLU     2      69.396 104.709  54.752  1.00  0.00           H  
ATOM     39  HB3 GLU     2      68.654 105.971  53.891  1.00  0.00           H  
ATOM     40  HG2 GLU     2      67.692 103.203  54.036  1.00  0.00           H  
ATOM     41  HG3 GLU     2      66.883 104.659  54.468  1.00  0.00           H  
ATOM     42  N   ARG     3      72.164 105.269  51.906  1.00  0.00           N  
ATOM     43  CA  ARG     3      73.501 105.910  51.879  1.00  0.00           C  
ATOM     44  C   ARG     3      73.475 107.436  51.639  1.00  0.00           C  
ATOM     45  O   ARG     3      72.789 107.889  50.649  1.00  0.00           O  
ATOM     46  CB  ARG     3      74.279 105.235  50.719  1.00  0.00           C  
ATOM     47  CG  ARG     3      75.658 105.744  50.527  1.00  0.00           C  
ATOM     48  CD  ARG     3      75.799 106.296  49.092  1.00  0.00           C  
ATOM     49  NE  ARG     3      77.006 107.030  49.017  1.00  0.00           N  
ATOM     50  CZ  ARG     3      78.172 106.912  48.260  1.00  0.00           C  
ATOM     51  NH1 ARG     3      78.326 106.140  47.249  1.00  0.00           N1+
ATOM     52  NH2 ARG     3      79.235 107.567  48.638  1.00  0.00           N  
ATOM     53  H   ARG     3      72.078 104.428  51.353  1.00  0.00           H  
ATOM     54  HA  ARG     3      74.053 105.623  52.774  1.00  0.00           H  
ATOM     55  HB2 ARG     3      74.543 104.199  50.930  1.00  0.00           H  
ATOM     56  HB3 ARG     3      73.741 105.316  49.774  1.00  0.00           H  
ATOM     57  HG2 ARG     3      75.942 106.481  51.279  1.00  0.00           H  
ATOM     58  HG3 ARG     3      76.396 104.975  50.755  1.00  0.00           H  
ATOM     59  HD2 ARG     3      75.771 105.546  48.301  1.00  0.00           H  
ATOM     60  HD3 ARG     3      75.067 107.100  49.010  1.00  0.00           H  
ATOM     61  HE  ARG     3      77.064 107.729  49.743  1.00  0.00           H  
ATOM     62 HH11 ARG     3      77.574 105.523  46.978  1.00  0.00           H  
ATOM     63 HH12 ARG     3      79.135 106.318  46.672  1.00  0.00           H  
ATOM     64 HH21 ARG     3      79.130 108.187  49.429  1.00  0.00           H  
ATOM     65 HH22 ARG     3      80.181 107.392  48.332  1.00  0.00           H  
ATOM     66  N   THR     4      74.217 108.194  52.390  1.00  0.00           N  
ATOM     67  CA  THR     4      74.452 109.656  52.119  1.00  0.00           C  
ATOM     68  C   THR     4      75.423 109.827  50.966  1.00  0.00           C  
ATOM     69  O   THR     4      76.438 109.241  50.989  1.00  0.00           O  
ATOM     70  CB  THR     4      75.018 110.476  53.330  1.00  0.00           C  
ATOM     71  CG2 THR     4      75.366 111.941  52.973  1.00  0.00           C  
ATOM     72  OG1 THR     4      74.060 110.604  54.343  1.00  0.00           O  
ATOM     73  H   THR     4      74.743 107.755  53.132  1.00  0.00           H  
ATOM     74  HA  THR     4      73.492 110.086  51.834  1.00  0.00           H  
ATOM     75  HB  THR     4      75.892 109.973  53.745  1.00  0.00           H  
ATOM     76  HG1 THR     4      73.812 109.719  54.621  1.00  0.00           H  
ATOM     77 HG21 THR     4      75.613 112.608  53.799  1.00  0.00           H  
ATOM     78 HG22 THR     4      76.105 112.080  52.184  1.00  0.00           H  
ATOM     79 HG23 THR     4      74.533 112.406  52.444  1.00  0.00           H  
ATOM     80  N   VAL     5      75.178 110.791  50.015  1.00  0.00           N  
ATOM     81  CA  VAL     5      76.072 111.234  48.949  1.00  0.00           C  
ATOM     82  C   VAL     5      76.099 112.753  48.801  1.00  0.00           C  
ATOM     83  O   VAL     5      75.316 113.452  49.459  1.00  0.00           O  
ATOM     84  CB  VAL     5      75.675 110.447  47.684  1.00  0.00           C  
ATOM     85  CG1 VAL     5      74.326 110.868  47.222  1.00  0.00           C  
ATOM     86  CG2 VAL     5      76.734 110.386  46.546  1.00  0.00           C  
ATOM     87  H   VAL     5      74.304 111.280  50.144  1.00  0.00           H  
ATOM     88  HA  VAL     5      77.106 110.981  49.185  1.00  0.00           H  
ATOM     89  HB  VAL     5      75.562 109.411  48.004  1.00  0.00           H  
ATOM     90 HG11 VAL     5      73.560 110.355  47.805  1.00  0.00           H  
ATOM     91 HG12 VAL     5      74.059 111.924  47.178  1.00  0.00           H  
ATOM     92 HG13 VAL     5      74.070 110.435  46.255  1.00  0.00           H  
ATOM     93 HG21 VAL     5      76.368 109.663  45.817  1.00  0.00           H  
ATOM     94 HG22 VAL     5      76.834 111.340  46.029  1.00  0.00           H  
ATOM     95 HG23 VAL     5      77.721 110.141  46.937  1.00  0.00           H  
ATOM     96  N   ARG     6      77.022 113.343  48.082  1.00  0.00           N  
ATOM     97  CA  ARG     6      77.327 114.767  48.169  1.00  0.00           C  
ATOM     98  C   ARG     6      77.817 115.310  46.808  1.00  0.00           C  
ATOM     99  O   ARG     6      78.641 114.820  46.137  1.00  0.00           O  
ATOM    100  CB  ARG     6      78.305 115.060  49.258  1.00  0.00           C  
ATOM    101  CG  ARG     6      78.810 116.528  49.386  1.00  0.00           C  
ATOM    102  CD  ARG     6      79.838 116.905  50.472  1.00  0.00           C  
ATOM    103  NE  ARG     6      79.407 116.285  51.812  1.00  0.00           N  
ATOM    104  CZ  ARG     6      78.756 116.939  52.792  1.00  0.00           C  
ATOM    105  NH1 ARG     6      78.251 118.101  52.628  1.00  0.00           N1+
ATOM    106  NH2 ARG     6      78.478 116.319  53.908  1.00  0.00           N  
ATOM    107  H   ARG     6      77.753 112.744  47.726  1.00  0.00           H  
ATOM    108  HA  ARG     6      76.368 115.261  48.323  1.00  0.00           H  
ATOM    109  HB2 ARG     6      77.940 114.612  50.182  1.00  0.00           H  
ATOM    110  HB3 ARG     6      79.251 114.589  48.991  1.00  0.00           H  
ATOM    111  HG2 ARG     6      79.260 116.828  48.439  1.00  0.00           H  
ATOM    112  HG3 ARG     6      77.875 117.076  49.502  1.00  0.00           H  
ATOM    113  HD2 ARG     6      80.838 116.607  50.156  1.00  0.00           H  
ATOM    114  HD3 ARG     6      79.924 117.976  50.655  1.00  0.00           H  
ATOM    115  HE  ARG     6      79.340 115.283  51.918  1.00  0.00           H  
ATOM    116 HH11 ARG     6      78.477 118.602  51.780  1.00  0.00           H  
ATOM    117 HH12 ARG     6      77.554 118.465  53.262  1.00  0.00           H  
ATOM    118 HH21 ARG     6      78.864 115.400  54.074  1.00  0.00           H  
ATOM    119 HH22 ARG     6      78.037 116.820  54.665  1.00  0.00           H  
ATOM    120  N   LEU     7      76.964 116.234  46.281  1.00  0.00           N  
ATOM    121  CA  LEU     7      77.274 116.812  44.968  1.00  0.00           C  
ATOM    122  C   LEU     7      78.603 117.586  44.948  1.00  0.00           C  
ATOM    123  O   LEU     7      79.180 117.888  46.037  1.00  0.00           O  
ATOM    124  CB  LEU     7      76.203 117.839  44.542  1.00  0.00           C  
ATOM    125  CG  LEU     7      74.979 117.215  43.798  1.00  0.00           C  
ATOM    126  CD1 LEU     7      74.041 118.379  43.509  1.00  0.00           C  
ATOM    127  CD2 LEU     7      75.349 116.662  42.428  1.00  0.00           C  
ATOM    128  H   LEU     7      76.139 116.500  46.801  1.00  0.00           H  
ATOM    129  HA  LEU     7      77.297 116.045  44.194  1.00  0.00           H  
ATOM    130  HB2 LEU     7      75.758 118.280  45.434  1.00  0.00           H  
ATOM    131  HB3 LEU     7      76.614 118.586  43.863  1.00  0.00           H  
ATOM    132  HG  LEU     7      74.463 116.530  44.471  1.00  0.00           H  
ATOM    133 HD11 LEU     7      73.070 117.889  43.439  1.00  0.00           H  
ATOM    134 HD12 LEU     7      74.003 119.021  44.389  1.00  0.00           H  
ATOM    135 HD13 LEU     7      74.369 119.047  42.713  1.00  0.00           H  
ATOM    136 HD21 LEU     7      75.985 117.352  41.875  1.00  0.00           H  
ATOM    137 HD22 LEU     7      75.763 115.659  42.328  1.00  0.00           H  
ATOM    138 HD23 LEU     7      74.482 116.524  41.782  1.00  0.00           H  
ATOM    139  N   GLN     8      79.147 117.967  43.743  1.00  0.00           N  
ATOM    140  CA  GLN     8      80.518 118.517  43.694  1.00  0.00           C  
ATOM    141  C   GLN     8      80.596 119.816  42.727  1.00  0.00           C  
ATOM    142  O   GLN     8      79.943 119.891  41.709  1.00  0.00           O  
ATOM    143  CB  GLN     8      81.607 117.445  43.355  1.00  0.00           C  
ATOM    144  CG  GLN     8      83.041 117.754  43.150  1.00  0.00           C  
ATOM    145  CD  GLN     8      83.691 118.738  44.128  1.00  0.00           C  
ATOM    146  NE2 GLN     8      84.703 119.408  43.725  1.00  0.00           N  
ATOM    147  OE1 GLN     8      83.388 118.831  45.300  1.00  0.00           O  
ATOM    148  H   GLN     8      78.656 117.788  42.879  1.00  0.00           H  
ATOM    149  HA  GLN     8      80.788 118.810  44.709  1.00  0.00           H  
ATOM    150  HB2 GLN     8      81.488 116.740  44.178  1.00  0.00           H  
ATOM    151  HB3 GLN     8      81.178 116.954  42.481  1.00  0.00           H  
ATOM    152  HG2 GLN     8      83.640 116.846  43.220  1.00  0.00           H  
ATOM    153  HG3 GLN     8      83.259 118.053  42.125  1.00  0.00           H  
ATOM    154 HE21 GLN     8      85.026 119.942  44.519  1.00  0.00           H  
ATOM    155 HE22 GLN     8      84.974 119.445  42.753  1.00  0.00           H  
ATOM    156  N   TYR     9      81.450 120.680  43.071  1.00  0.00           N  
ATOM    157  CA  TYR     9      81.531 122.096  42.555  1.00  0.00           C  
ATOM    158  C   TYR     9      82.210 122.060  41.197  1.00  0.00           C  
ATOM    159  O   TYR     9      83.369 121.726  41.049  1.00  0.00           O  
ATOM    160  CB  TYR     9      82.337 122.865  43.646  1.00  0.00           C  
ATOM    161  CG  TYR     9      82.668 124.305  43.191  1.00  0.00           C  
ATOM    162  CD1 TYR     9      81.731 125.267  42.861  1.00  0.00           C  
ATOM    163  CD2 TYR     9      84.065 124.572  43.004  1.00  0.00           C  
ATOM    164  CE1 TYR     9      82.226 126.499  42.481  1.00  0.00           C  
ATOM    165  CE2 TYR     9      84.527 125.802  42.493  1.00  0.00           C  
ATOM    166  CZ  TYR     9      83.574 126.720  42.204  1.00  0.00           C  
ATOM    167  OH  TYR     9      83.807 127.967  41.705  1.00  0.00           O  
ATOM    168  H   TYR     9      81.895 120.519  43.963  1.00  0.00           H  
ATOM    169  HA  TYR     9      80.516 122.492  42.524  1.00  0.00           H  
ATOM    170  HB2 TYR     9      81.687 122.950  44.517  1.00  0.00           H  
ATOM    171  HB3 TYR     9      83.230 122.320  43.949  1.00  0.00           H  
ATOM    172  HD1 TYR     9      80.674 125.068  42.959  1.00  0.00           H  
ATOM    173  HD2 TYR     9      84.793 123.801  43.207  1.00  0.00           H  
ATOM    174  HE1 TYR     9      81.501 127.248  42.199  1.00  0.00           H  
ATOM    175  HE2 TYR     9      85.581 126.006  42.375  1.00  0.00           H  
ATOM    176  HH  TYR     9      84.765 127.974  41.643  1.00  0.00           H  
ATOM    177  N   GLY    10      81.402 122.280  40.181  1.00  0.00           N  
ATOM    178  CA  GLY    10      81.852 122.226  38.753  1.00  0.00           C  
ATOM    179  C   GLY    10      81.905 120.803  38.221  1.00  0.00           C  
ATOM    180  O   GLY    10      82.403 120.599  37.075  1.00  0.00           O  
ATOM    181  H   GLY    10      80.442 122.585  40.261  1.00  0.00           H  
ATOM    182  HA2 GLY    10      81.179 122.882  38.201  1.00  0.00           H  
ATOM    183  HA3 GLY    10      82.862 122.631  38.693  1.00  0.00           H  
ATOM    184  N   SER    11      81.444 119.707  38.902  1.00  0.00           N  
ATOM    185  CA  SER    11      81.607 118.328  38.371  1.00  0.00           C  
ATOM    186  C   SER    11      80.342 117.445  38.333  1.00  0.00           C  
ATOM    187  O   SER    11      79.512 117.500  39.191  1.00  0.00           O  
ATOM    188  CB  SER    11      82.707 117.528  39.193  1.00  0.00           C  
ATOM    189  OG  SER    11      83.038 116.294  38.471  1.00  0.00           O  
ATOM    190  H   SER    11      80.938 119.824  39.768  1.00  0.00           H  
ATOM    191  HA  SER    11      82.001 118.307  37.355  1.00  0.00           H  
ATOM    192  HB2 SER    11      83.616 118.127  39.249  1.00  0.00           H  
ATOM    193  HB3 SER    11      82.348 117.304  40.197  1.00  0.00           H  
ATOM    194  HG  SER    11      83.485 115.767  39.137  1.00  0.00           H  
ATOM    195  N   ALA    12      80.280 116.488  37.377  1.00  0.00           N  
ATOM    196  CA  ALA    12      79.405 115.391  37.360  1.00  0.00           C  
ATOM    197  C   ALA    12      80.216 114.261  38.011  1.00  0.00           C  
ATOM    198  O   ALA    12      81.361 114.102  37.624  1.00  0.00           O  
ATOM    199  CB  ALA    12      78.888 115.135  36.002  1.00  0.00           C  
ATOM    200  H   ALA    12      80.992 116.497  36.660  1.00  0.00           H  
ATOM    201  HA  ALA    12      78.507 115.614  37.935  1.00  0.00           H  
ATOM    202  HB1 ALA    12      78.175 114.315  36.080  1.00  0.00           H  
ATOM    203  HB2 ALA    12      78.204 115.939  35.732  1.00  0.00           H  
ATOM    204  HB3 ALA    12      79.734 115.160  35.315  1.00  0.00           H  
ATOM    205  N   VAL    13      79.661 113.565  39.004  1.00  0.00           N  
ATOM    206  CA  VAL    13      80.221 112.395  39.772  1.00  0.00           C  
ATOM    207  C   VAL    13      79.632 111.037  39.374  1.00  0.00           C  
ATOM    208  O   VAL    13      78.478 110.873  38.814  1.00  0.00           O  
ATOM    209  CB  VAL    13      80.088 112.681  41.299  1.00  0.00           C  
ATOM    210  CG1 VAL    13      80.190 111.326  42.178  1.00  0.00           C  
ATOM    211  CG2 VAL    13      81.264 113.576  41.825  1.00  0.00           C  
ATOM    212  H   VAL    13      78.697 113.745  39.247  1.00  0.00           H  
ATOM    213  HA  VAL    13      81.289 112.372  39.559  1.00  0.00           H  
ATOM    214  HB  VAL    13      79.157 113.149  41.617  1.00  0.00           H  
ATOM    215 HG11 VAL    13      80.201 111.561  43.242  1.00  0.00           H  
ATOM    216 HG12 VAL    13      79.305 110.761  41.886  1.00  0.00           H  
ATOM    217 HG13 VAL    13      81.111 110.794  41.937  1.00  0.00           H  
ATOM    218 HG21 VAL    13      81.369 114.479  41.223  1.00  0.00           H  
ATOM    219 HG22 VAL    13      81.041 113.795  42.869  1.00  0.00           H  
ATOM    220 HG23 VAL    13      82.218 113.056  41.743  1.00  0.00           H  
ATOM    221  N   GLU    14      80.455 109.999  39.437  1.00  0.00           N  
ATOM    222  CA  GLU    14      79.908 108.616  39.099  1.00  0.00           C  
ATOM    223  C   GLU    14      79.297 107.997  40.412  1.00  0.00           C  
ATOM    224  O   GLU    14      79.916 107.935  41.443  1.00  0.00           O  
ATOM    225  CB  GLU    14      81.000 107.607  38.617  1.00  0.00           C  
ATOM    226  CG  GLU    14      81.609 107.927  37.246  1.00  0.00           C  
ATOM    227  CD  GLU    14      80.571 108.235  36.127  1.00  0.00           C  
ATOM    228  OE1 GLU    14      79.547 107.512  36.010  1.00  0.00           O  
ATOM    229  OE2 GLU    14      80.967 109.044  35.246  1.00  0.00           O1-
ATOM    230  H   GLU    14      81.347 110.231  39.850  1.00  0.00           H  
ATOM    231  HA  GLU    14      79.171 108.762  38.309  1.00  0.00           H  
ATOM    232  HB2 GLU    14      81.710 107.575  39.443  1.00  0.00           H  
ATOM    233  HB3 GLU    14      80.476 106.651  38.585  1.00  0.00           H  
ATOM    234  HG2 GLU    14      82.323 108.748  37.312  1.00  0.00           H  
ATOM    235  HG3 GLU    14      82.249 107.107  36.919  1.00  0.00           H  
ATOM    236  N   ALA    15      78.014 107.618  40.364  1.00  0.00           N  
ATOM    237  CA  ALA    15      77.447 106.785  41.467  1.00  0.00           C  
ATOM    238  C   ALA    15      76.762 105.551  40.975  1.00  0.00           C  
ATOM    239  O   ALA    15      76.074 105.624  39.930  1.00  0.00           O  
ATOM    240  CB  ALA    15      76.690 107.705  42.493  1.00  0.00           C  
ATOM    241  H   ALA    15      77.450 107.658  39.527  1.00  0.00           H  
ATOM    242  HA  ALA    15      78.318 106.397  41.996  1.00  0.00           H  
ATOM    243  HB1 ALA    15      76.270 107.255  43.392  1.00  0.00           H  
ATOM    244  HB2 ALA    15      77.308 108.472  42.961  1.00  0.00           H  
ATOM    245  HB3 ALA    15      75.861 108.107  41.910  1.00  0.00           H  
ATOM    246  N   VAL    16      76.824 104.380  41.671  1.00  0.00           N  
ATOM    247  CA  VAL    16      75.884 103.255  41.609  1.00  0.00           C  
ATOM    248  C   VAL    16      74.597 103.608  42.330  1.00  0.00           C  
ATOM    249  O   VAL    16      74.649 104.020  43.515  1.00  0.00           O  
ATOM    250  CB  VAL    16      76.367 101.936  42.243  1.00  0.00           C  
ATOM    251  CG1 VAL    16      75.415 100.750  41.942  1.00  0.00           C  
ATOM    252  CG2 VAL    16      77.719 101.653  41.706  1.00  0.00           C  
ATOM    253  H   VAL    16      77.577 104.258  42.334  1.00  0.00           H  
ATOM    254  HA  VAL    16      75.727 103.193  40.533  1.00  0.00           H  
ATOM    255  HB  VAL    16      76.401 102.059  43.326  1.00  0.00           H  
ATOM    256 HG11 VAL    16      75.349 100.541  40.874  1.00  0.00           H  
ATOM    257 HG12 VAL    16      75.815  99.915  42.518  1.00  0.00           H  
ATOM    258 HG13 VAL    16      74.453 101.000  42.389  1.00  0.00           H  
ATOM    259 HG21 VAL    16      77.742 101.847  40.634  1.00  0.00           H  
ATOM    260 HG22 VAL    16      78.374 102.359  42.216  1.00  0.00           H  
ATOM    261 HG23 VAL    16      78.011 100.617  41.877  1.00  0.00           H  
ATOM    262  N   TYR    17      73.411 103.430  41.762  1.00  0.00           N  
ATOM    263  CA  TYR    17      72.146 103.381  42.524  1.00  0.00           C  
ATOM    264  C   TYR    17      71.766 101.894  42.655  1.00  0.00           C  
ATOM    265  O   TYR    17      71.881 101.091  41.738  1.00  0.00           O  
ATOM    266  CB  TYR    17      71.028 104.285  41.902  1.00  0.00           C  
ATOM    267  CG  TYR    17      69.640 103.990  42.489  1.00  0.00           C  
ATOM    268  CD1 TYR    17      69.103 104.875  43.478  1.00  0.00           C  
ATOM    269  CD2 TYR    17      68.818 102.917  42.054  1.00  0.00           C  
ATOM    270  CE1 TYR    17      67.845 104.626  44.061  1.00  0.00           C  
ATOM    271  CE2 TYR    17      67.578 102.673  42.664  1.00  0.00           C  
ATOM    272  CZ  TYR    17      67.105 103.491  43.746  1.00  0.00           C  
ATOM    273  OH  TYR    17      65.935 103.173  44.329  1.00  0.00           O  
ATOM    274  H   TYR    17      73.451 103.235  40.771  1.00  0.00           H  
ATOM    275  HA  TYR    17      72.338 103.773  43.522  1.00  0.00           H  
ATOM    276  HB2 TYR    17      71.282 105.340  41.996  1.00  0.00           H  
ATOM    277  HB3 TYR    17      70.918 103.994  40.857  1.00  0.00           H  
ATOM    278  HD1 TYR    17      69.667 105.726  43.831  1.00  0.00           H  
ATOM    279  HD2 TYR    17      69.067 102.477  41.099  1.00  0.00           H  
ATOM    280  HE1 TYR    17      67.590 105.192  44.945  1.00  0.00           H  
ATOM    281  HE2 TYR    17      66.917 101.826  42.552  1.00  0.00           H  
ATOM    282  HH  TYR    17      65.921 103.312  45.279  1.00  0.00           H  
ATOM    283  N   VAL    18      71.297 101.522  43.804  1.00  0.00           N  
ATOM    284  CA  VAL    18      71.061 100.052  44.052  1.00  0.00           C  
ATOM    285  C   VAL    18      69.537  99.906  44.278  1.00  0.00           C  
ATOM    286  O   VAL    18      68.907 100.782  44.854  1.00  0.00           O  
ATOM    287  CB  VAL    18      71.917  99.632  45.198  1.00  0.00           C  
ATOM    288  CG1 VAL    18      71.623  98.168  45.573  1.00  0.00           C  
ATOM    289  CG2 VAL    18      73.410  99.603  44.867  1.00  0.00           C  
ATOM    290  H   VAL    18      71.205 102.231  44.518  1.00  0.00           H  
ATOM    291  HA  VAL    18      71.318  99.482  43.159  1.00  0.00           H  
ATOM    292  HB  VAL    18      71.745 100.297  46.044  1.00  0.00           H  
ATOM    293 HG11 VAL    18      72.355  97.750  46.264  1.00  0.00           H  
ATOM    294 HG12 VAL    18      70.596  98.061  45.921  1.00  0.00           H  
ATOM    295 HG13 VAL    18      71.830  97.570  44.686  1.00  0.00           H  
ATOM    296 HG21 VAL    18      73.710 100.650  44.846  1.00  0.00           H  
ATOM    297 HG22 VAL    18      73.996  99.116  45.647  1.00  0.00           H  
ATOM    298 HG23 VAL    18      73.606  99.125  43.907  1.00  0.00           H  
ATOM    299  N   LEU    19      68.939  98.807  43.831  1.00  0.00           N  
ATOM    300  CA  LEU    19      67.493  98.821  43.757  1.00  0.00           C  
ATOM    301  C   LEU    19      66.787  98.762  45.163  1.00  0.00           C  
ATOM    302  O   LEU    19      67.287  98.037  46.029  1.00  0.00           O  
ATOM    303  CB  LEU    19      66.889  97.695  42.827  1.00  0.00           C  
ATOM    304  CG  LEU    19      67.175  97.803  41.286  1.00  0.00           C  
ATOM    305  CD1 LEU    19      66.125  97.136  40.399  1.00  0.00           C  
ATOM    306  CD2 LEU    19      67.385  99.193  40.692  1.00  0.00           C  
ATOM    307  H   LEU    19      69.485  98.091  43.375  1.00  0.00           H  
ATOM    308  HA  LEU    19      67.003  99.666  43.272  1.00  0.00           H  
ATOM    309  HB2 LEU    19      67.189  96.714  43.193  1.00  0.00           H  
ATOM    310  HB3 LEU    19      65.821  97.713  43.044  1.00  0.00           H  
ATOM    311  HG  LEU    19      68.071  97.253  41.000  1.00  0.00           H  
ATOM    312 HD11 LEU    19      66.359  97.068  39.336  1.00  0.00           H  
ATOM    313 HD12 LEU    19      65.932  96.110  40.712  1.00  0.00           H  
ATOM    314 HD13 LEU    19      65.161  97.646  40.384  1.00  0.00           H  
ATOM    315 HD21 LEU    19      68.219  99.659  41.217  1.00  0.00           H  
ATOM    316 HD22 LEU    19      67.497  99.164  39.608  1.00  0.00           H  
ATOM    317 HD23 LEU    19      66.507  99.668  41.130  1.00  0.00           H  
ATOM    318  N   GLY    20      65.564  99.375  45.362  1.00  0.00           N  
ATOM    319  CA  GLY    20      64.834  99.615  46.566  1.00  0.00           C  
ATOM    320  C   GLY    20      65.424 100.298  47.827  1.00  0.00           C  
ATOM    321  O   GLY    20      64.911 100.168  48.928  1.00  0.00           O  
ATOM    322  H   GLY    20      65.162  99.756  44.518  1.00  0.00           H  
ATOM    323  HA2 GLY    20      64.029 100.248  46.191  1.00  0.00           H  
ATOM    324  HA3 GLY    20      64.279  98.755  46.941  1.00  0.00           H  
ATOM    325  N   THR    21      66.444 101.138  47.647  1.00  0.00           N  
ATOM    326  CA  THR    21      66.873 102.031  48.683  1.00  0.00           C  
ATOM    327  C   THR    21      67.247 103.456  48.039  1.00  0.00           C  
ATOM    328  O   THR    21      67.527 103.519  46.812  1.00  0.00           O  
ATOM    329  CB  THR    21      68.122 101.392  49.355  1.00  0.00           C  
ATOM    330  CG2 THR    21      69.353 101.083  48.581  1.00  0.00           C  
ATOM    331  OG1 THR    21      68.625 102.424  50.096  1.00  0.00           O  
ATOM    332  H   THR    21      66.750 101.354  46.709  1.00  0.00           H  
ATOM    333  HA  THR    21      66.150 102.131  49.493  1.00  0.00           H  
ATOM    334  HB  THR    21      67.767 100.563  49.968  1.00  0.00           H  
ATOM    335  HG1 THR    21      67.957 102.699  50.728  1.00  0.00           H  
ATOM    336 HG21 THR    21      70.181 100.693  49.172  1.00  0.00           H  
ATOM    337 HG22 THR    21      69.139 100.316  47.837  1.00  0.00           H  
ATOM    338 HG23 THR    21      69.700 101.979  48.067  1.00  0.00           H  
ATOM    339  N   TYR    22      67.191 104.539  48.833  1.00  0.00           N  
ATOM    340  CA  TYR    22      67.356 105.915  48.200  1.00  0.00           C  
ATOM    341  C   TYR    22      68.743 106.444  48.401  1.00  0.00           C  
ATOM    342  O   TYR    22      69.437 106.169  49.375  1.00  0.00           O  
ATOM    343  CB  TYR    22      66.436 107.017  48.754  1.00  0.00           C  
ATOM    344  CG  TYR    22      64.988 106.805  48.588  1.00  0.00           C  
ATOM    345  CD1 TYR    22      64.315 105.805  49.325  1.00  0.00           C  
ATOM    346  CD2 TYR    22      64.224 107.683  47.715  1.00  0.00           C  
ATOM    347  CE1 TYR    22      62.973 105.708  49.281  1.00  0.00           C  
ATOM    348  CE2 TYR    22      62.863 107.452  47.604  1.00  0.00           C  
ATOM    349  CZ  TYR    22      62.196 106.528  48.401  1.00  0.00           C  
ATOM    350  OH  TYR    22      60.847 106.456  48.322  1.00  0.00           O  
ATOM    351  H   TYR    22      67.095 104.492  49.838  1.00  0.00           H  
ATOM    352  HA  TYR    22      67.123 105.872  47.136  1.00  0.00           H  
ATOM    353  HB2 TYR    22      66.684 107.165  49.805  1.00  0.00           H  
ATOM    354  HB3 TYR    22      66.720 107.943  48.254  1.00  0.00           H  
ATOM    355  HD1 TYR    22      64.841 105.174  50.027  1.00  0.00           H  
ATOM    356  HD2 TYR    22      64.744 108.453  47.165  1.00  0.00           H  
ATOM    357  HE1 TYR    22      62.470 104.982  49.903  1.00  0.00           H  
ATOM    358  HE2 TYR    22      62.297 108.047  46.903  1.00  0.00           H  
ATOM    359  HH  TYR    22      60.486 107.204  47.842  1.00  0.00           H  
ATOM    360  N   LEU    23      69.266 107.146  47.435  1.00  0.00           N  
ATOM    361  CA  LEU    23      70.456 108.096  47.692  1.00  0.00           C  
ATOM    362  C   LEU    23      70.019 109.550  48.159  1.00  0.00           C  
ATOM    363  O   LEU    23      69.302 110.196  47.376  1.00  0.00           O  
ATOM    364  CB  LEU    23      71.251 108.314  46.381  1.00  0.00           C  
ATOM    365  CG  LEU    23      72.029 107.071  45.913  1.00  0.00           C  
ATOM    366  CD1 LEU    23      72.606 107.384  44.513  1.00  0.00           C  
ATOM    367  CD2 LEU    23      73.211 106.686  46.837  1.00  0.00           C  
ATOM    368  H   LEU    23      68.753 107.228  46.568  1.00  0.00           H  
ATOM    369  HA  LEU    23      71.092 107.713  48.490  1.00  0.00           H  
ATOM    370  HB2 LEU    23      70.521 108.652  45.646  1.00  0.00           H  
ATOM    371  HB3 LEU    23      71.960 109.124  46.552  1.00  0.00           H  
ATOM    372  HG  LEU    23      71.322 106.249  45.804  1.00  0.00           H  
ATOM    373 HD11 LEU    23      73.514 106.816  44.311  1.00  0.00           H  
ATOM    374 HD12 LEU    23      71.824 107.158  43.789  1.00  0.00           H  
ATOM    375 HD13 LEU    23      72.761 108.441  44.296  1.00  0.00           H  
ATOM    376 HD21 LEU    23      73.787 107.603  46.964  1.00  0.00           H  
ATOM    377 HD22 LEU    23      72.760 106.539  47.818  1.00  0.00           H  
ATOM    378 HD23 LEU    23      73.932 105.910  46.582  1.00  0.00           H  
ATOM    379  N   TRP    24      70.421 109.911  49.331  1.00  0.00           N  
ATOM    380  CA  TRP    24      70.232 111.223  49.924  1.00  0.00           C  
ATOM    381  C   TRP    24      71.348 112.065  49.508  1.00  0.00           C  
ATOM    382  O   TRP    24      72.531 111.954  49.991  1.00  0.00           O  
ATOM    383  CB  TRP    24      70.207 110.967  51.472  1.00  0.00           C  
ATOM    384  CG  TRP    24      69.049 110.089  51.909  1.00  0.00           C  
ATOM    385  CD1 TRP    24      68.797 108.805  51.645  1.00  0.00           C  
ATOM    386  CD2 TRP    24      67.931 110.453  52.701  1.00  0.00           C  
ATOM    387  CE2 TRP    24      67.104 109.323  52.987  1.00  0.00           C  
ATOM    388  CE3 TRP    24      67.485 111.631  53.319  1.00  0.00           C  
ATOM    389  NE1 TRP    24      67.754 108.262  52.368  1.00  0.00           N  
ATOM    390  CZ2 TRP    24      65.926 109.361  53.688  1.00  0.00           C  
ATOM    391  CZ3 TRP    24      66.258 111.718  54.012  1.00  0.00           C  
ATOM    392  CH2 TRP    24      65.455 110.616  54.168  1.00  0.00           C  
ATOM    393  H   TRP    24      71.109 109.326  49.784  1.00  0.00           H  
ATOM    394  HA  TRP    24      69.259 111.577  49.583  1.00  0.00           H  
ATOM    395  HB2 TRP    24      71.161 110.626  51.873  1.00  0.00           H  
ATOM    396  HB3 TRP    24      70.093 111.893  52.035  1.00  0.00           H  
ATOM    397  HD1 TRP    24      69.554 108.229  51.134  1.00  0.00           H  
ATOM    398  HE1 TRP    24      67.483 107.303  52.528  1.00  0.00           H  
ATOM    399  HE3 TRP    24      68.068 112.536  53.244  1.00  0.00           H  
ATOM    400  HZ2 TRP    24      65.453 108.396  53.793  1.00  0.00           H  
ATOM    401  HZ3 TRP    24      65.945 112.671  54.412  1.00  0.00           H  
ATOM    402  HH2 TRP    24      64.522 110.729  54.701  1.00  0.00           H  
ATOM    403  N   THR    25      71.061 113.061  48.704  1.00  0.00           N  
ATOM    404  CA  THR    25      72.039 113.886  48.103  1.00  0.00           C  
ATOM    405  C   THR    25      72.011 115.292  48.754  1.00  0.00           C  
ATOM    406  O   THR    25      71.046 116.046  48.727  1.00  0.00           O  
ATOM    407  CB  THR    25      71.712 113.975  46.600  1.00  0.00           C  
ATOM    408  CG2 THR    25      72.876 114.548  45.808  1.00  0.00           C  
ATOM    409  OG1 THR    25      71.656 112.686  46.037  1.00  0.00           O  
ATOM    410  H   THR    25      70.103 113.129  48.392  1.00  0.00           H  
ATOM    411  HA  THR    25      73.068 113.547  48.218  1.00  0.00           H  
ATOM    412  HB  THR    25      70.830 114.563  46.345  1.00  0.00           H  
ATOM    413  HG1 THR    25      70.758 112.372  46.157  1.00  0.00           H  
ATOM    414 HG21 THR    25      73.769 113.954  46.001  1.00  0.00           H  
ATOM    415 HG22 THR    25      72.647 114.422  44.750  1.00  0.00           H  
ATOM    416 HG23 THR    25      73.087 115.604  45.981  1.00  0.00           H  
ATOM    417  N   ASP    26      73.200 115.662  49.253  1.00  0.00           N  
ATOM    418  CA  ASP    26      73.505 117.067  49.641  1.00  0.00           C  
ATOM    419  C   ASP    26      73.681 118.047  48.406  1.00  0.00           C  
ATOM    420  O   ASP    26      74.448 117.764  47.493  1.00  0.00           O  
ATOM    421  CB  ASP    26      74.799 117.048  50.598  1.00  0.00           C  
ATOM    422  CG  ASP    26      75.159 118.549  50.847  1.00  0.00           C  
ATOM    423  OD1 ASP    26      74.275 119.358  51.215  1.00  0.00           O  
ATOM    424  OD2 ASP    26      76.264 118.961  50.486  1.00  0.00           O1-
ATOM    425  H   ASP    26      73.979 115.032  49.132  1.00  0.00           H  
ATOM    426  HA  ASP    26      72.607 117.351  50.191  1.00  0.00           H  
ATOM    427  HB2 ASP    26      74.613 116.484  51.513  1.00  0.00           H  
ATOM    428  HB3 ASP    26      75.570 116.638  49.947  1.00  0.00           H  
ATOM    429  N   VAL    27      72.868 119.128  48.311  1.00  0.00           N  
ATOM    430  CA  VAL    27      72.876 120.122  47.221  1.00  0.00           C  
ATOM    431  C   VAL    27      73.380 121.545  47.709  1.00  0.00           C  
ATOM    432  O   VAL    27      73.832 122.323  46.897  1.00  0.00           O  
ATOM    433  CB  VAL    27      71.528 120.168  46.490  1.00  0.00           C  
ATOM    434  CG1 VAL    27      70.373 120.548  47.417  1.00  0.00           C  
ATOM    435  CG2 VAL    27      71.500 121.164  45.365  1.00  0.00           C  
ATOM    436  H   VAL    27      72.225 119.238  49.082  1.00  0.00           H  
ATOM    437  HA  VAL    27      73.536 119.722  46.451  1.00  0.00           H  
ATOM    438  HB  VAL    27      71.340 119.182  46.063  1.00  0.00           H  
ATOM    439 HG11 VAL    27      69.426 120.279  46.948  1.00  0.00           H  
ATOM    440 HG12 VAL    27      70.413 120.063  48.392  1.00  0.00           H  
ATOM    441 HG13 VAL    27      70.333 121.611  47.654  1.00  0.00           H  
ATOM    442 HG21 VAL    27      71.523 122.169  45.786  1.00  0.00           H  
ATOM    443 HG22 VAL    27      72.336 121.012  44.682  1.00  0.00           H  
ATOM    444 HG23 VAL    27      70.626 121.174  44.714  1.00  0.00           H  
ATOM    445  N   TYR    28      73.545 121.777  48.989  1.00  0.00           N  
ATOM    446  CA  TYR    28      74.089 123.067  49.465  1.00  0.00           C  
ATOM    447  C   TYR    28      75.628 123.324  49.177  1.00  0.00           C  
ATOM    448  O   TYR    28      76.002 124.345  48.733  1.00  0.00           O  
ATOM    449  CB  TYR    28      73.922 123.250  50.972  1.00  0.00           C  
ATOM    450  CG  TYR    28      74.625 124.488  51.683  1.00  0.00           C  
ATOM    451  CD1 TYR    28      73.905 125.691  51.639  1.00  0.00           C  
ATOM    452  CD2 TYR    28      75.734 124.373  52.576  1.00  0.00           C  
ATOM    453  CE1 TYR    28      74.386 126.822  52.385  1.00  0.00           C  
ATOM    454  CE2 TYR    28      76.175 125.459  53.345  1.00  0.00           C  
ATOM    455  CZ  TYR    28      75.459 126.644  53.307  1.00  0.00           C  
ATOM    456  OH  TYR    28      76.001 127.693  53.957  1.00  0.00           O  
ATOM    457  H   TYR    28      73.412 121.053  49.680  1.00  0.00           H  
ATOM    458  HA  TYR    28      73.509 123.840  48.962  1.00  0.00           H  
ATOM    459  HB2 TYR    28      72.866 123.369  51.217  1.00  0.00           H  
ATOM    460  HB3 TYR    28      74.279 122.359  51.488  1.00  0.00           H  
ATOM    461  HD1 TYR    28      73.035 125.779  51.006  1.00  0.00           H  
ATOM    462  HD2 TYR    28      76.249 123.428  52.662  1.00  0.00           H  
ATOM    463  HE1 TYR    28      73.874 127.773  52.411  1.00  0.00           H  
ATOM    464  HE2 TYR    28      77.038 125.377  53.990  1.00  0.00           H  
ATOM    465  HH  TYR    28      75.821 128.429  53.368  1.00  0.00           H  
ATOM    466  N   SER    29      76.513 122.391  49.562  1.00  0.00           N  
ATOM    467  CA  SER    29      77.881 122.562  49.779  1.00  0.00           C  
ATOM    468  C   SER    29      78.621 122.602  48.461  1.00  0.00           C  
ATOM    469  O   SER    29      79.820 122.840  48.467  1.00  0.00           O  
ATOM    470  CB  SER    29      78.400 121.561  50.830  1.00  0.00           C  
ATOM    471  OG  SER    29      78.516 120.249  50.262  1.00  0.00           O  
ATOM    472  H   SER    29      76.111 121.601  50.047  1.00  0.00           H  
ATOM    473  HA  SER    29      77.992 123.535  50.258  1.00  0.00           H  
ATOM    474  HB2 SER    29      79.390 121.890  51.147  1.00  0.00           H  
ATOM    475  HB3 SER    29      77.831 121.506  51.758  1.00  0.00           H  
ATOM    476  HG  SER    29      77.644 119.871  50.397  1.00  0.00           H  
ATOM    477  N   ALA    30      77.949 122.162  47.356  1.00  0.00           N  
ATOM    478  CA  ALA    30      78.531 122.208  45.978  1.00  0.00           C  
ATOM    479  C   ALA    30      78.208 123.511  45.191  1.00  0.00           C  
ATOM    480  O   ALA    30      78.733 123.772  44.105  1.00  0.00           O  
ATOM    481  CB  ALA    30      78.069 120.972  45.256  1.00  0.00           C  
ATOM    482  H   ALA    30      77.030 121.746  47.399  1.00  0.00           H  
ATOM    483  HA  ALA    30      79.619 122.209  45.921  1.00  0.00           H  
ATOM    484  HB1 ALA    30      78.490 120.115  45.782  1.00  0.00           H  
ATOM    485  HB2 ALA    30      76.980 120.942  45.271  1.00  0.00           H  
ATOM    486  HB3 ALA    30      78.444 121.002  44.233  1.00  0.00           H  
ATOM    487  N   ALA    31      77.390 124.424  45.811  1.00  0.00           N  
ATOM    488  CA  ALA    31      77.043 125.772  45.271  1.00  0.00           C  
ATOM    489  C   ALA    31      78.181 126.759  45.122  1.00  0.00           C  
ATOM    490  O   ALA    31      79.076 126.901  45.972  1.00  0.00           O  
ATOM    491  CB  ALA    31      75.873 126.364  46.026  1.00  0.00           C  
ATOM    492  H   ALA    31      77.035 124.236  46.738  1.00  0.00           H  
ATOM    493  HA  ALA    31      76.783 125.615  44.224  1.00  0.00           H  
ATOM    494  HB1 ALA    31      76.250 126.567  47.029  1.00  0.00           H  
ATOM    495  HB2 ALA    31      75.545 127.290  45.554  1.00  0.00           H  
ATOM    496  HB3 ALA    31      75.210 125.514  46.187  1.00  0.00           H  
ATOM    497  N   PRO    32      78.165 127.547  44.006  1.00  0.00           N  
ATOM    498  CA  PRO    32      79.161 128.596  43.675  1.00  0.00           C  
ATOM    499  C   PRO    32      78.969 129.886  44.534  1.00  0.00           C  
ATOM    500  O   PRO    32      77.823 130.250  44.869  1.00  0.00           O  
ATOM    501  CB  PRO    32      79.089 128.739  42.268  1.00  0.00           C  
ATOM    502  CG  PRO    32      77.655 128.592  41.876  1.00  0.00           C  
ATOM    503  CD  PRO    32      77.254 127.522  42.874  1.00  0.00           C  
ATOM    504  HA  PRO    32      80.157 128.224  43.918  1.00  0.00           H  
ATOM    505  HB2 PRO    32      79.410 129.711  41.893  1.00  0.00           H  
ATOM    506  HB3 PRO    32      79.600 127.919  41.765  1.00  0.00           H  
ATOM    507  HG2 PRO    32      77.082 129.518  41.914  1.00  0.00           H  
ATOM    508  HG3 PRO    32      77.641 128.311  40.822  1.00  0.00           H  
ATOM    509  HD2 PRO    32      76.227 127.689  43.199  1.00  0.00           H  
ATOM    510  HD3 PRO    32      77.484 126.588  42.362  1.00  0.00           H  
ATOM    511  N   ALA    33      80.021 130.669  44.872  1.00  0.00           N  
ATOM    512  CA  ALA    33      79.784 131.915  45.656  1.00  0.00           C  
ATOM    513  C   ALA    33      79.002 132.922  44.847  1.00  0.00           C  
ATOM    514  O   ALA    33      79.249 133.072  43.628  1.00  0.00           O  
ATOM    515  CB  ALA    33      81.145 132.449  45.948  1.00  0.00           C  
ATOM    516  H   ALA    33      80.966 130.442  44.597  1.00  0.00           H  
ATOM    517  HA  ALA    33      79.268 131.606  46.565  1.00  0.00           H  
ATOM    518  HB1 ALA    33      81.015 133.310  46.603  1.00  0.00           H  
ATOM    519  HB2 ALA    33      81.681 131.691  46.520  1.00  0.00           H  
ATOM    520  HB3 ALA    33      81.742 132.693  45.069  1.00  0.00           H  
ATOM    521  N   GLY    34      78.051 133.591  45.467  1.00  0.00           N  
ATOM    522  CA  GLY    34      77.001 134.387  44.747  1.00  0.00           C  
ATOM    523  C   GLY    34      75.608 133.712  44.628  1.00  0.00           C  
ATOM    524  O   GLY    34      74.617 134.452  44.599  1.00  0.00           O  
ATOM    525  H   GLY    34      77.959 133.489  46.467  1.00  0.00           H  
ATOM    526  HA2 GLY    34      76.801 135.414  45.055  1.00  0.00           H  
ATOM    527  HA3 GLY    34      77.392 134.492  43.736  1.00  0.00           H  
ATOM    528  N   ALA    35      75.475 132.361  44.635  1.00  0.00           N  
ATOM    529  CA  ALA    35      74.294 131.625  44.599  1.00  0.00           C  
ATOM    530  C   ALA    35      73.463 131.537  45.883  1.00  0.00           C  
ATOM    531  O   ALA    35      74.076 131.631  47.047  1.00  0.00           O  
ATOM    532  CB  ALA    35      74.722 130.262  44.125  1.00  0.00           C  
ATOM    533  H   ALA    35      76.340 131.925  44.919  1.00  0.00           H  
ATOM    534  HA  ALA    35      73.667 132.054  43.817  1.00  0.00           H  
ATOM    535  HB1 ALA    35      75.319 129.715  44.855  1.00  0.00           H  
ATOM    536  HB2 ALA    35      73.837 129.629  44.064  1.00  0.00           H  
ATOM    537  HB3 ALA    35      75.142 130.228  43.120  1.00  0.00           H  
ATOM    538  N   GLN    36      72.131 131.339  45.703  1.00  0.00           N  
ATOM    539  CA  GLN    36      71.189 131.104  46.766  1.00  0.00           C  
ATOM    540  C   GLN    36      70.049 130.135  46.394  1.00  0.00           C  
ATOM    541  O   GLN    36      69.305 129.697  47.215  1.00  0.00           O  
ATOM    542  CB  GLN    36      70.754 132.509  47.302  1.00  0.00           C  
ATOM    543  CG  GLN    36      69.991 132.578  48.608  1.00  0.00           C  
ATOM    544  CD  GLN    36      70.705 132.031  49.845  1.00  0.00           C  
ATOM    545  NE2 GLN    36      71.077 132.782  50.813  1.00  0.00           N  
ATOM    546  OE1 GLN    36      70.815 130.838  50.052  1.00  0.00           O  
ATOM    547  H   GLN    36      71.795 131.375  44.751  1.00  0.00           H  
ATOM    548  HA  GLN    36      71.682 130.640  47.620  1.00  0.00           H  
ATOM    549  HB2 GLN    36      71.715 132.966  47.538  1.00  0.00           H  
ATOM    550  HB3 GLN    36      70.220 133.069  46.534  1.00  0.00           H  
ATOM    551  HG2 GLN    36      69.790 133.644  48.715  1.00  0.00           H  
ATOM    552  HG3 GLN    36      69.069 131.999  48.551  1.00  0.00           H  
ATOM    553 HE21 GLN    36      71.255 132.312  51.689  1.00  0.00           H  
ATOM    554 HE22 GLN    36      70.992 133.788  50.801  1.00  0.00           H  
ATOM    555  N   THR    37      69.940 129.722  45.075  1.00  0.00           N  
ATOM    556  CA  THR    37      68.963 128.714  44.606  1.00  0.00           C  
ATOM    557  C   THR    37      69.538 127.644  43.610  1.00  0.00           C  
ATOM    558  O   THR    37      70.512 127.995  42.941  1.00  0.00           O  
ATOM    559  CB  THR    37      67.693 129.338  44.025  1.00  0.00           C  
ATOM    560  CG2 THR    37      66.885 130.343  44.915  1.00  0.00           C  
ATOM    561  OG1 THR    37      67.962 130.118  42.884  1.00  0.00           O  
ATOM    562  H   THR    37      70.560 130.173  44.417  1.00  0.00           H  
ATOM    563  HA  THR    37      68.677 128.178  45.511  1.00  0.00           H  
ATOM    564  HB  THR    37      67.001 128.537  43.767  1.00  0.00           H  
ATOM    565  HG1 THR    37      68.750 130.665  42.924  1.00  0.00           H  
ATOM    566 HG21 THR    37      66.097 130.916  44.429  1.00  0.00           H  
ATOM    567 HG22 THR    37      66.510 129.737  45.740  1.00  0.00           H  
ATOM    568 HG23 THR    37      67.533 131.091  45.371  1.00  0.00           H  
ATOM    569  N   PHE    38      68.950 126.503  43.483  1.00  0.00           N  
ATOM    570  CA  PHE    38      69.277 125.552  42.459  1.00  0.00           C  
ATOM    571  C   PHE    38      68.011 125.163  41.677  1.00  0.00           C  
ATOM    572  O   PHE    38      66.881 125.273  42.149  1.00  0.00           O  
ATOM    573  CB  PHE    38      69.873 124.301  43.026  1.00  0.00           C  
ATOM    574  CG  PHE    38      68.884 123.470  43.907  1.00  0.00           C  
ATOM    575  CD1 PHE    38      68.225 122.400  43.271  1.00  0.00           C  
ATOM    576  CD2 PHE    38      68.412 123.836  45.186  1.00  0.00           C  
ATOM    577  CE1 PHE    38      67.324 121.606  43.934  1.00  0.00           C  
ATOM    578  CE2 PHE    38      67.403 123.072  45.859  1.00  0.00           C  
ATOM    579  CZ  PHE    38      66.872 121.950  45.172  1.00  0.00           C  
ATOM    580  H   PHE    38      68.206 126.236  44.112  1.00  0.00           H  
ATOM    581  HA  PHE    38      70.074 125.912  41.809  1.00  0.00           H  
ATOM    582  HB2 PHE    38      70.208 123.660  42.210  1.00  0.00           H  
ATOM    583  HB3 PHE    38      70.770 124.436  43.629  1.00  0.00           H  
ATOM    584  HD1 PHE    38      68.445 122.245  42.225  1.00  0.00           H  
ATOM    585  HD2 PHE    38      68.917 124.610  45.744  1.00  0.00           H  
ATOM    586  HE1 PHE    38      66.815 120.830  43.382  1.00  0.00           H  
ATOM    587  HE2 PHE    38      67.215 123.207  46.914  1.00  0.00           H  
ATOM    588  HZ  PHE    38      66.027 121.438  45.608  1.00  0.00           H  
ATOM    589  N   SER    39      68.221 124.523  40.507  1.00  0.00           N  
ATOM    590  CA  SER    39      67.308 123.901  39.610  1.00  0.00           C  
ATOM    591  C   SER    39      67.669 122.416  39.402  1.00  0.00           C  
ATOM    592  O   SER    39      68.841 122.057  39.539  1.00  0.00           O  
ATOM    593  CB  SER    39      67.084 124.646  38.338  1.00  0.00           C  
ATOM    594  OG  SER    39      66.001 124.168  37.634  1.00  0.00           O  
ATOM    595  H   SER    39      69.190 124.443  40.234  1.00  0.00           H  
ATOM    596  HA  SER    39      66.339 123.847  40.106  1.00  0.00           H  
ATOM    597  HB2 SER    39      66.989 125.718  38.515  1.00  0.00           H  
ATOM    598  HB3 SER    39      67.990 124.419  37.777  1.00  0.00           H  
ATOM    599  HG  SER    39      65.213 124.634  37.925  1.00  0.00           H  
ATOM    600  N   LEU    40      66.676 121.523  39.174  1.00  0.00           N  
ATOM    601  CA  LEU    40      66.819 120.049  39.030  1.00  0.00           C  
ATOM    602  C   LEU    40      66.214 119.481  37.730  1.00  0.00           C  
ATOM    603  O   LEU    40      65.038 119.744  37.355  1.00  0.00           O  
ATOM    604  CB  LEU    40      66.077 119.359  40.286  1.00  0.00           C  
ATOM    605  CG  LEU    40      66.306 117.867  40.457  1.00  0.00           C  
ATOM    606  CD1 LEU    40      67.836 117.605  40.574  1.00  0.00           C  
ATOM    607  CD2 LEU    40      65.637 117.451  41.824  1.00  0.00           C  
ATOM    608  H   LEU    40      65.741 121.904  39.162  1.00  0.00           H  
ATOM    609  HA  LEU    40      67.855 119.708  39.006  1.00  0.00           H  
ATOM    610  HB2 LEU    40      66.432 119.942  41.136  1.00  0.00           H  
ATOM    611  HB3 LEU    40      65.040 119.694  40.249  1.00  0.00           H  
ATOM    612  HG  LEU    40      65.834 117.361  39.615  1.00  0.00           H  
ATOM    613 HD11 LEU    40      67.862 116.633  41.067  1.00  0.00           H  
ATOM    614 HD12 LEU    40      68.363 117.418  39.639  1.00  0.00           H  
ATOM    615 HD13 LEU    40      68.153 118.344  41.310  1.00  0.00           H  
ATOM    616 HD21 LEU    40      66.023 118.173  42.543  1.00  0.00           H  
ATOM    617 HD22 LEU    40      64.552 117.529  41.755  1.00  0.00           H  
ATOM    618 HD23 LEU    40      65.951 116.448  42.113  1.00  0.00           H  
ATOM    619  N   LYS    41      66.929 118.590  37.000  1.00  0.00           N  
ATOM    620  CA  LYS    41      66.487 117.926  35.804  1.00  0.00           C  
ATOM    621  C   LYS    41      67.097 116.540  35.718  1.00  0.00           C  
ATOM    622  O   LYS    41      68.191 116.281  36.233  1.00  0.00           O  
ATOM    623  CB  LYS    41      66.902 118.785  34.596  1.00  0.00           C  
ATOM    624  CG  LYS    41      66.014 118.497  33.344  1.00  0.00           C  
ATOM    625  CD  LYS    41      66.295 119.299  32.038  1.00  0.00           C  
ATOM    626  CE  LYS    41      66.032 120.856  32.176  1.00  0.00           C  
ATOM    627  NZ  LYS    41      65.731 121.393  30.837  1.00  0.00           N1+
ATOM    628  H   LYS    41      67.886 118.378  37.245  1.00  0.00           H  
ATOM    629  HA  LYS    41      65.397 117.925  35.789  1.00  0.00           H  
ATOM    630  HB2 LYS    41      66.736 119.837  34.828  1.00  0.00           H  
ATOM    631  HB3 LYS    41      67.938 118.598  34.314  1.00  0.00           H  
ATOM    632  HG2 LYS    41      66.075 117.460  33.015  1.00  0.00           H  
ATOM    633  HG3 LYS    41      64.999 118.679  33.699  1.00  0.00           H  
ATOM    634  HD2 LYS    41      67.327 119.155  31.718  1.00  0.00           H  
ATOM    635  HD3 LYS    41      65.653 118.985  31.215  1.00  0.00           H  
ATOM    636  HE2 LYS    41      65.158 121.048  32.798  1.00  0.00           H  
ATOM    637  HE3 LYS    41      66.851 121.460  32.568  1.00  0.00           H  
ATOM    638  HZ1 LYS    41      64.940 120.953  30.389  1.00  0.00           H  
ATOM    639  HZ2 LYS    41      65.265 122.278  30.971  1.00  0.00           H  
ATOM    640  HZ3 LYS    41      66.559 121.492  30.267  1.00  0.00           H  
ATOM    641  N   HIP    42      66.414 115.637  35.024  1.00  0.00           N  
ATOM    642  CA  HIP    42      66.795 114.237  34.998  1.00  0.00           C  
ATOM    643  C   HIP    42      66.252 113.320  33.929  1.00  0.00           C  
ATOM    644  O   HIP    42      65.182 113.655  33.394  1.00  0.00           O  
ATOM    645  CB  HIP    42      66.358 113.686  36.452  1.00  0.00           C  
ATOM    646  CG  HIP    42      64.929 113.869  36.830  1.00  0.00           C  
ATOM    647  CD2 HIP    42      64.372 114.283  38.035  1.00  0.00           C  
ATOM    648  ND1 HIP    42      63.829 113.365  36.175  1.00  0.00           N1+
ATOM    649  CE1 HIP    42      62.657 113.386  36.839  1.00  0.00           C  
ATOM    650  NE2 HIP    42      62.969 113.993  37.973  1.00  0.00           N  
ATOM    651  H   HIP    42      65.493 115.918  34.719  1.00  0.00           H  
ATOM    652  HA  HIP    42      67.874 114.141  34.881  1.00  0.00           H  
ATOM    653  HB2 HIP    42      66.584 112.629  36.314  1.00  0.00           H  
ATOM    654  HB3 HIP    42      67.049 114.192  37.127  1.00  0.00           H  
ATOM    655  HD1 HIP    42      63.884 113.056  35.215  1.00  0.00           H  
ATOM    656  HD2 HIP    42      64.893 114.735  38.865  1.00  0.00           H  
ATOM    657  HE1 HIP    42      61.669 113.029  36.588  1.00  0.00           H  
ATOM    658  HE2 HIP    42      62.327 114.167  38.733  1.00  0.00           H  
ATOM    659  N   SER    43      66.940 112.223  33.688  1.00  0.00           N  
ATOM    660  CA  SER    43      66.546 111.138  32.740  1.00  0.00           C  
ATOM    661  C   SER    43      65.257 110.392  33.222  1.00  0.00           C  
ATOM    662  O   SER    43      64.855 110.488  34.386  1.00  0.00           O  
ATOM    663  CB  SER    43      67.702 110.116  32.563  1.00  0.00           C  
ATOM    664  OG  SER    43      69.011 110.644  32.444  1.00  0.00           O  
ATOM    665  H   SER    43      67.793 112.124  34.220  1.00  0.00           H  
ATOM    666  HA  SER    43      66.371 111.669  31.805  1.00  0.00           H  
ATOM    667  HB2 SER    43      67.708 109.387  33.374  1.00  0.00           H  
ATOM    668  HB3 SER    43      67.618 109.687  31.564  1.00  0.00           H  
ATOM    669  HG  SER    43      68.944 111.358  31.806  1.00  0.00           H  
ATOM    670  N   GLU    44      64.670 109.694  32.275  1.00  0.00           N  
ATOM    671  CA  GLU    44      63.349 109.250  32.400  1.00  0.00           C  
ATOM    672  C   GLU    44      63.214 108.140  33.482  1.00  0.00           C  
ATOM    673  O   GLU    44      62.154 107.942  34.043  1.00  0.00           O  
ATOM    674  CB  GLU    44      62.788 108.768  31.022  1.00  0.00           C  
ATOM    675  CG  GLU    44      63.384 107.587  30.351  1.00  0.00           C  
ATOM    676  CD  GLU    44      64.792 107.738  29.855  1.00  0.00           C  
ATOM    677  OE1 GLU    44      65.394 106.678  29.521  1.00  0.00           O  
ATOM    678  OE2 GLU    44      65.286 108.839  29.569  1.00  0.00           O1-
ATOM    679  H   GLU    44      65.041 109.650  31.337  1.00  0.00           H  
ATOM    680  HA  GLU    44      62.766 110.106  32.740  1.00  0.00           H  
ATOM    681  HB2 GLU    44      61.757 108.519  31.272  1.00  0.00           H  
ATOM    682  HB3 GLU    44      62.772 109.618  30.340  1.00  0.00           H  
ATOM    683  HG2 GLU    44      63.211 106.770  31.051  1.00  0.00           H  
ATOM    684  HG3 GLU    44      62.745 107.307  29.513  1.00  0.00           H  
ATOM    685  N   HIP    45      64.290 107.425  33.862  1.00  0.00           N  
ATOM    686  CA  HIP    45      64.322 106.430  34.922  1.00  0.00           C  
ATOM    687  C   HIP    45      64.405 107.002  36.395  1.00  0.00           C  
ATOM    688  O   HIP    45      64.443 106.204  37.297  1.00  0.00           O  
ATOM    689  CB  HIP    45      65.609 105.632  34.673  1.00  0.00           C  
ATOM    690  CG  HIP    45      65.665 104.769  33.347  1.00  0.00           C  
ATOM    691  CD2 HIP    45      64.531 104.297  32.798  1.00  0.00           C  
ATOM    692  ND1 HIP    45      66.744 104.272  32.757  1.00  0.00           N1+
ATOM    693  CE1 HIP    45      66.427 103.612  31.676  1.00  0.00           C  
ATOM    694  NE2 HIP    45      65.048 103.617  31.666  1.00  0.00           N  
ATOM    695  H   HIP    45      65.189 107.729  33.517  1.00  0.00           H  
ATOM    696  HA  HIP    45      63.481 105.737  34.907  1.00  0.00           H  
ATOM    697  HB2 HIP    45      66.534 106.196  34.548  1.00  0.00           H  
ATOM    698  HB3 HIP    45      65.772 104.890  35.455  1.00  0.00           H  
ATOM    699  HD1 HIP    45      67.700 104.404  33.055  1.00  0.00           H  
ATOM    700  HD2 HIP    45      63.503 104.399  33.114  1.00  0.00           H  
ATOM    701  HE1 HIP    45      67.081 103.212  30.916  1.00  0.00           H  
ATOM    702  HE2 HIP    45      64.514 103.287  30.875  1.00  0.00           H  
ATOM    703  N   VAL    46      64.535 108.345  36.559  1.00  0.00           N  
ATOM    704  CA  VAL    46      64.816 109.037  37.795  1.00  0.00           C  
ATOM    705  C   VAL    46      63.526 109.644  38.463  1.00  0.00           C  
ATOM    706  O   VAL    46      62.839 110.434  37.759  1.00  0.00           O  
ATOM    707  CB  VAL    46      65.781 110.224  37.413  1.00  0.00           C  
ATOM    708  CG1 VAL    46      66.246 110.842  38.694  1.00  0.00           C  
ATOM    709  CG2 VAL    46      67.083 109.845  36.661  1.00  0.00           C  
ATOM    710  H   VAL    46      64.417 108.907  35.728  1.00  0.00           H  
ATOM    711  HA  VAL    46      65.368 108.353  38.440  1.00  0.00           H  
ATOM    712  HB  VAL    46      65.240 111.029  36.916  1.00  0.00           H  
ATOM    713 HG11 VAL    46      65.632 111.552  39.248  1.00  0.00           H  
ATOM    714 HG12 VAL    46      66.399 110.072  39.451  1.00  0.00           H  
ATOM    715 HG13 VAL    46      67.191 111.376  38.598  1.00  0.00           H  
ATOM    716 HG21 VAL    46      67.724 110.708  36.483  1.00  0.00           H  
ATOM    717 HG22 VAL    46      67.575 109.045  37.215  1.00  0.00           H  
ATOM    718 HG23 VAL    46      66.847 109.587  35.628  1.00  0.00           H  
ATOM    719  N   TRP    47      63.342 109.377  39.742  1.00  0.00           N  
ATOM    720  CA  TRP    47      62.445 110.138  40.581  1.00  0.00           C  
ATOM    721  C   TRP    47      63.201 110.640  41.762  1.00  0.00           C  
ATOM    722  O   TRP    47      64.152 110.061  42.226  1.00  0.00           O  
ATOM    723  CB  TRP    47      61.311 109.171  40.953  1.00  0.00           C  
ATOM    724  CG  TRP    47      60.190 109.088  39.931  1.00  0.00           C  
ATOM    725  CD1 TRP    47      59.017 109.746  39.930  1.00  0.00           C  
ATOM    726  CD2 TRP    47      60.197 108.315  38.688  1.00  0.00           C  
ATOM    727  CE2 TRP    47      59.002 108.658  37.923  1.00  0.00           C  
ATOM    728  CE3 TRP    47      61.069 107.500  37.911  1.00  0.00           C  
ATOM    729  NE1 TRP    47      58.360 109.478  38.777  1.00  0.00           N  
ATOM    730  CZ2 TRP    47      58.689 108.057  36.671  1.00  0.00           C  
ATOM    731  CZ3 TRP    47      60.737 106.826  36.708  1.00  0.00           C  
ATOM    732  CH2 TRP    47      59.592 107.151  36.023  1.00  0.00           C  
ATOM    733  H   TRP    47      63.873 108.646  40.192  1.00  0.00           H  
ATOM    734  HA  TRP    47      61.958 110.989  40.105  1.00  0.00           H  
ATOM    735  HB2 TRP    47      61.569 108.152  41.241  1.00  0.00           H  
ATOM    736  HB3 TRP    47      60.831 109.581  41.841  1.00  0.00           H  
ATOM    737  HD1 TRP    47      58.763 110.509  40.651  1.00  0.00           H  
ATOM    738  HE1 TRP    47      57.576 110.036  38.470  1.00  0.00           H  
ATOM    739  HE3 TRP    47      62.033 107.192  38.288  1.00  0.00           H  
ATOM    740  HZ2 TRP    47      57.785 108.345  36.154  1.00  0.00           H  
ATOM    741  HZ3 TRP    47      61.487 106.230  36.209  1.00  0.00           H  
ATOM    742  HH2 TRP    47      59.428 106.743  35.037  1.00  0.00           H  
ATOM    743  N   VAL    48      62.681 111.703  42.355  1.00  0.00           N  
ATOM    744  CA  VAL    48      63.315 112.428  43.415  1.00  0.00           C  
ATOM    745  C   VAL    48      62.259 112.691  44.485  1.00  0.00           C  
ATOM    746  O   VAL    48      61.174 113.280  44.200  1.00  0.00           O  
ATOM    747  CB  VAL    48      63.982 113.720  42.993  1.00  0.00           C  
ATOM    748  CG1 VAL    48      64.383 114.825  44.043  1.00  0.00           C  
ATOM    749  CG2 VAL    48      65.213 113.353  42.176  1.00  0.00           C  
ATOM    750  H   VAL    48      61.946 112.182  41.855  1.00  0.00           H  
ATOM    751  HA  VAL    48      64.071 111.893  43.989  1.00  0.00           H  
ATOM    752  HB  VAL    48      63.306 114.070  42.212  1.00  0.00           H  
ATOM    753 HG11 VAL    48      65.009 114.421  44.838  1.00  0.00           H  
ATOM    754 HG12 VAL    48      64.871 115.659  43.539  1.00  0.00           H  
ATOM    755 HG13 VAL    48      63.457 115.295  44.375  1.00  0.00           H  
ATOM    756 HG21 VAL    48      65.560 114.238  41.643  1.00  0.00           H  
ATOM    757 HG22 VAL    48      66.059 113.155  42.835  1.00  0.00           H  
ATOM    758 HG23 VAL    48      65.164 112.470  41.540  1.00  0.00           H  
ATOM    759  N   GLU    49      62.650 112.574  45.755  1.00  0.00           N  
ATOM    760  CA  GLU    49      61.930 113.042  46.962  1.00  0.00           C  
ATOM    761  C   GLU    49      62.832 113.899  47.847  1.00  0.00           C  
ATOM    762  O   GLU    49      64.081 113.713  47.708  1.00  0.00           O  
ATOM    763  CB  GLU    49      61.345 111.848  47.649  1.00  0.00           C  
ATOM    764  CG  GLU    49      60.431 110.924  46.798  1.00  0.00           C  
ATOM    765  CD  GLU    49      59.868 109.726  47.557  1.00  0.00           C  
ATOM    766  OE1 GLU    49      59.457 109.918  48.733  1.00  0.00           O  
ATOM    767  OE2 GLU    49      59.734 108.627  46.992  1.00  0.00           O1-
ATOM    768  H   GLU    49      63.565 112.172  45.899  1.00  0.00           H  
ATOM    769  HA  GLU    49      61.148 113.697  46.576  1.00  0.00           H  
ATOM    770  HB2 GLU    49      62.139 111.227  48.063  1.00  0.00           H  
ATOM    771  HB3 GLU    49      60.844 112.164  48.564  1.00  0.00           H  
ATOM    772  HG2 GLU    49      59.669 111.561  46.350  1.00  0.00           H  
ATOM    773  HG3 GLU    49      61.045 110.615  45.952  1.00  0.00           H  
ATOM    774  N   VAL    50      62.266 114.741  48.627  1.00  0.00           N  
ATOM    775  CA  VAL    50      63.054 115.893  49.260  1.00  0.00           C  
ATOM    776  C   VAL    50      62.626 116.036  50.726  1.00  0.00           C  
ATOM    777  O   VAL    50      61.474 116.060  51.059  1.00  0.00           O  
ATOM    778  CB  VAL    50      62.961 117.191  48.371  1.00  0.00           C  
ATOM    779  CG1 VAL    50      63.864 118.350  48.868  1.00  0.00           C  
ATOM    780  CG2 VAL    50      63.354 116.907  46.906  1.00  0.00           C  
ATOM    781  H   VAL    50      61.319 115.075  48.519  1.00  0.00           H  
ATOM    782  HA  VAL    50      64.111 115.625  49.242  1.00  0.00           H  
ATOM    783  HB  VAL    50      61.906 117.465  48.401  1.00  0.00           H  
ATOM    784 HG11 VAL    50      64.866 118.010  49.129  1.00  0.00           H  
ATOM    785 HG12 VAL    50      63.869 119.108  48.084  1.00  0.00           H  
ATOM    786 HG13 VAL    50      63.355 118.764  49.738  1.00  0.00           H  
ATOM    787 HG21 VAL    50      63.506 117.823  46.335  1.00  0.00           H  
ATOM    788 HG22 VAL    50      64.271 116.318  46.902  1.00  0.00           H  
ATOM    789 HG23 VAL    50      62.512 116.361  46.480  1.00  0.00           H  
ATOM    790  N   VAL    51      63.617 116.172  51.609  1.00  0.00           N  
ATOM    791  CA  VAL    51      63.503 116.495  53.120  1.00  0.00           C  
ATOM    792  C   VAL    51      64.226 117.815  53.285  1.00  0.00           C  
ATOM    793  O   VAL    51      65.258 118.139  52.659  1.00  0.00           O  
ATOM    794  CB  VAL    51      64.024 115.347  53.885  1.00  0.00           C  
ATOM    795  CG1 VAL    51      64.572 115.665  55.301  1.00  0.00           C  
ATOM    796  CG2 VAL    51      63.017 114.203  53.798  1.00  0.00           C  
ATOM    797  H   VAL    51      64.571 116.054  51.300  1.00  0.00           H  
ATOM    798  HA  VAL    51      62.469 116.707  53.392  1.00  0.00           H  
ATOM    799  HB  VAL    51      64.925 115.052  53.348  1.00  0.00           H  
ATOM    800 HG11 VAL    51      65.455 116.294  55.185  1.00  0.00           H  
ATOM    801 HG12 VAL    51      63.774 116.186  55.831  1.00  0.00           H  
ATOM    802 HG13 VAL    51      64.828 114.761  55.855  1.00  0.00           H  
ATOM    803 HG21 VAL    51      62.063 114.388  54.292  1.00  0.00           H  
ATOM    804 HG22 VAL    51      62.750 114.014  52.758  1.00  0.00           H  
ATOM    805 HG23 VAL    51      63.384 113.242  54.158  1.00  0.00           H  
ATOM    806  N   ARG    52      63.623 118.621  54.087  1.00  0.00           N  
ATOM    807  CA  ARG    52      64.087 119.909  54.595  1.00  0.00           C  
ATOM    808  C   ARG    52      63.728 120.240  56.124  1.00  0.00           C  
ATOM    809  O   ARG    52      62.663 119.886  56.565  1.00  0.00           O  
ATOM    810  CB  ARG    52      63.606 121.119  53.698  1.00  0.00           C  
ATOM    811  CG  ARG    52      64.497 122.346  53.696  1.00  0.00           C  
ATOM    812  CD  ARG    52      63.673 123.494  53.228  1.00  0.00           C  
ATOM    813  NE  ARG    52      63.728 123.555  51.788  1.00  0.00           N  
ATOM    814  CZ  ARG    52      64.703 124.166  51.042  1.00  0.00           C  
ATOM    815  NH1 ARG    52      65.704 124.874  51.524  1.00  0.00           N1+
ATOM    816  NH2 ARG    52      64.660 124.010  49.757  1.00  0.00           N  
ATOM    817  H   ARG    52      62.745 118.361  54.514  1.00  0.00           H  
ATOM    818  HA  ARG    52      65.171 119.858  54.492  1.00  0.00           H  
ATOM    819  HB2 ARG    52      63.593 120.668  52.706  1.00  0.00           H  
ATOM    820  HB3 ARG    52      62.566 121.367  53.909  1.00  0.00           H  
ATOM    821  HG2 ARG    52      64.831 122.671  54.681  1.00  0.00           H  
ATOM    822  HG3 ARG    52      65.374 122.102  53.097  1.00  0.00           H  
ATOM    823  HD2 ARG    52      62.651 123.501  53.608  1.00  0.00           H  
ATOM    824  HD3 ARG    52      64.180 124.389  53.590  1.00  0.00           H  
ATOM    825  HE  ARG    52      62.993 123.160  51.219  1.00  0.00           H  
ATOM    826 HH11 ARG    52      65.654 125.185  52.484  1.00  0.00           H  
ATOM    827 HH12 ARG    52      66.279 125.303  50.813  1.00  0.00           H  
ATOM    828 HH21 ARG    52      63.888 123.458  49.412  1.00  0.00           H  
ATOM    829 HH22 ARG    52      65.386 124.363  49.149  1.00  0.00           H  
ATOM    830  N   ASP    53      64.679 120.722  56.925  1.00  0.00           N  
ATOM    831  CA  ASP    53      64.533 121.133  58.329  1.00  0.00           C  
ATOM    832  C   ASP    53      63.861 119.944  59.199  1.00  0.00           C  
ATOM    833  O   ASP    53      63.028 120.107  60.085  1.00  0.00           O  
ATOM    834  CB  ASP    53      63.873 122.542  58.446  1.00  0.00           C  
ATOM    835  CG  ASP    53      64.599 123.655  57.707  1.00  0.00           C  
ATOM    836  OD1 ASP    53      65.806 123.445  57.316  1.00  0.00           O  
ATOM    837  OD2 ASP    53      63.890 124.599  57.256  1.00  0.00           O1-
ATOM    838  H   ASP    53      65.602 120.843  56.533  1.00  0.00           H  
ATOM    839  HA  ASP    53      65.582 121.255  58.597  1.00  0.00           H  
ATOM    840  HB2 ASP    53      62.849 122.453  58.084  1.00  0.00           H  
ATOM    841  HB3 ASP    53      63.940 122.793  59.505  1.00  0.00           H  
ATOM    842  N   GLY    54      64.208 118.707  59.027  1.00  0.00           N  
ATOM    843  CA  GLY    54      63.796 117.505  59.641  1.00  0.00           C  
ATOM    844  C   GLY    54      62.612 116.720  58.946  1.00  0.00           C  
ATOM    845  O   GLY    54      62.341 115.532  59.249  1.00  0.00           O  
ATOM    846  H   GLY    54      65.037 118.680  58.452  1.00  0.00           H  
ATOM    847  HA2 GLY    54      64.597 116.766  59.652  1.00  0.00           H  
ATOM    848  HA3 GLY    54      63.610 117.713  60.695  1.00  0.00           H  
ATOM    849  N   GLU    55      61.881 117.249  57.976  1.00  0.00           N  
ATOM    850  CA  GLU    55      60.583 116.673  57.465  1.00  0.00           C  
ATOM    851  C   GLU    55      60.552 116.668  55.898  1.00  0.00           C  
ATOM    852  O   GLU    55      61.187 117.476  55.266  1.00  0.00           O  
ATOM    853  CB  GLU    55      59.409 117.583  57.997  1.00  0.00           C  
ATOM    854  CG  GLU    55      59.330 117.622  59.546  1.00  0.00           C  
ATOM    855  CD  GLU    55      58.863 116.429  60.319  1.00  0.00           C  
ATOM    856  OE1 GLU    55      58.829 116.461  61.560  1.00  0.00           O  
ATOM    857  OE2 GLU    55      58.482 115.396  59.760  1.00  0.00           O1-
ATOM    858  H   GLU    55      62.195 118.137  57.613  1.00  0.00           H  
ATOM    859  HA  GLU    55      60.408 115.622  57.695  1.00  0.00           H  
ATOM    860  HB2 GLU    55      59.431 118.565  57.523  1.00  0.00           H  
ATOM    861  HB3 GLU    55      58.459 117.199  57.627  1.00  0.00           H  
ATOM    862  HG2 GLU    55      60.276 117.920  59.999  1.00  0.00           H  
ATOM    863  HG3 GLU    55      58.542 118.350  59.740  1.00  0.00           H  
ATOM    864  N   ALA    56      59.812 115.725  55.222  1.00  0.00           N  
ATOM    865  CA  ALA    56      59.479 115.789  53.847  1.00  0.00           C  
ATOM    866  C   ALA    56      58.795 117.019  53.412  1.00  0.00           C  
ATOM    867  O   ALA    56      57.930 117.481  54.069  1.00  0.00           O  
ATOM    868  CB  ALA    56      58.533 114.579  53.469  1.00  0.00           C  
ATOM    869  H   ALA    56      59.173 115.202  55.803  1.00  0.00           H  
ATOM    870  HA  ALA    56      60.450 115.614  53.384  1.00  0.00           H  
ATOM    871  HB1 ALA    56      58.941 113.730  54.017  1.00  0.00           H  
ATOM    872  HB2 ALA    56      57.491 114.635  53.786  1.00  0.00           H  
ATOM    873  HB3 ALA    56      58.577 114.509  52.382  1.00  0.00           H  
ATOM    874  N   GLU    57      59.163 117.553  52.194  1.00  0.00           N  
ATOM    875  CA  GLU    57      58.538 118.616  51.417  1.00  0.00           C  
ATOM    876  C   GLU    57      57.291 118.005  50.734  1.00  0.00           C  
ATOM    877  O   GLU    57      57.309 116.877  50.219  1.00  0.00           O  
ATOM    878  CB  GLU    57      59.515 119.111  50.298  1.00  0.00           C  
ATOM    879  CG  GLU    57      60.785 119.607  51.012  1.00  0.00           C  
ATOM    880  CD  GLU    57      60.612 121.003  51.726  1.00  0.00           C  
ATOM    881  OE1 GLU    57      59.865 121.137  52.731  1.00  0.00           O  
ATOM    882  OE2 GLU    57      61.144 121.967  51.188  1.00  0.00           O1-
ATOM    883  H   GLU    57      59.954 117.146  51.715  1.00  0.00           H  
ATOM    884  HA  GLU    57      58.293 119.376  52.158  1.00  0.00           H  
ATOM    885  HB2 GLU    57      59.857 118.316  49.636  1.00  0.00           H  
ATOM    886  HB3 GLU    57      58.979 119.827  49.675  1.00  0.00           H  
ATOM    887  HG2 GLU    57      61.201 118.831  51.655  1.00  0.00           H  
ATOM    888  HG3 GLU    57      61.527 119.819  50.242  1.00  0.00           H  
ATOM    889  N   GLU    58      56.175 118.666  50.706  1.00  0.00           N  
ATOM    890  CA  GLU    58      54.933 118.235  49.954  1.00  0.00           C  
ATOM    891  C   GLU    58      55.141 118.350  48.392  1.00  0.00           C  
ATOM    892  O   GLU    58      55.981 119.144  47.815  1.00  0.00           O  
ATOM    893  CB  GLU    58      53.845 119.167  50.536  1.00  0.00           C  
ATOM    894  CG  GLU    58      52.511 119.115  49.802  1.00  0.00           C  
ATOM    895  CD  GLU    58      51.797 117.823  50.100  1.00  0.00           C  
ATOM    896  OE1 GLU    58      52.165 116.764  49.459  1.00  0.00           O  
ATOM    897  OE2 GLU    58      50.824 117.813  50.882  1.00  0.00           O1-
ATOM    898  H   GLU    58      56.105 119.475  51.308  1.00  0.00           H  
ATOM    899  HA  GLU    58      54.674 117.225  50.271  1.00  0.00           H  
ATOM    900  HB2 GLU    58      53.664 118.999  51.598  1.00  0.00           H  
ATOM    901  HB3 GLU    58      54.249 120.177  50.459  1.00  0.00           H  
ATOM    902  HG2 GLU    58      51.912 119.976  50.097  1.00  0.00           H  
ATOM    903  HG3 GLU    58      52.734 119.210  48.739  1.00  0.00           H  
ATOM    904  N   VAL    59      54.284 117.620  47.644  1.00  0.00           N  
ATOM    905  CA  VAL    59      54.479 117.408  46.156  1.00  0.00           C  
ATOM    906  C   VAL    59      54.167 118.740  45.467  1.00  0.00           C  
ATOM    907  O   VAL    59      54.548 118.881  44.305  1.00  0.00           O  
ATOM    908  CB  VAL    59      53.590 116.225  45.584  1.00  0.00           C  
ATOM    909  CG1 VAL    59      53.390 116.111  44.077  1.00  0.00           C  
ATOM    910  CG2 VAL    59      54.161 114.937  46.124  1.00  0.00           C  
ATOM    911  H   VAL    59      53.703 116.926  48.093  1.00  0.00           H  
ATOM    912  HA  VAL    59      55.524 117.209  45.916  1.00  0.00           H  
ATOM    913  HB  VAL    59      52.591 116.379  45.992  1.00  0.00           H  
ATOM    914 HG11 VAL    59      54.337 115.974  43.555  1.00  0.00           H  
ATOM    915 HG12 VAL    59      52.708 115.380  43.644  1.00  0.00           H  
ATOM    916 HG13 VAL    59      52.962 117.073  43.793  1.00  0.00           H  
ATOM    917 HG21 VAL    59      53.438 114.123  46.093  1.00  0.00           H  
ATOM    918 HG22 VAL    59      55.156 114.851  45.687  1.00  0.00           H  
ATOM    919 HG23 VAL    59      54.487 115.052  47.158  1.00  0.00           H  
ATOM    920  N   ALA    60      53.610 119.739  46.192  1.00  0.00           N  
ATOM    921  CA  ALA    60      53.364 121.150  45.681  1.00  0.00           C  
ATOM    922  C   ALA    60      54.656 121.837  45.475  1.00  0.00           C  
ATOM    923  O   ALA    60      54.787 122.800  44.699  1.00  0.00           O  
ATOM    924  CB  ALA    60      52.271 121.846  46.538  1.00  0.00           C  
ATOM    925  H   ALA    60      53.661 119.587  47.189  1.00  0.00           H  
ATOM    926  HA  ALA    60      52.983 121.094  44.662  1.00  0.00           H  
ATOM    927  HB1 ALA    60      51.259 121.580  46.233  1.00  0.00           H  
ATOM    928  HB2 ALA    60      52.292 121.593  47.598  1.00  0.00           H  
ATOM    929  HB3 ALA    60      52.388 122.925  46.431  1.00  0.00           H  
ATOM    930  N   THR    61      55.808 121.397  45.950  1.00  0.00           N  
ATOM    931  CA  THR    61      57.131 121.961  45.604  1.00  0.00           C  
ATOM    932  C   THR    61      57.583 121.775  44.145  1.00  0.00           C  
ATOM    933  O   THR    61      58.396 122.577  43.685  1.00  0.00           O  
ATOM    934  CB  THR    61      58.262 121.477  46.513  1.00  0.00           C  
ATOM    935  CG2 THR    61      58.115 121.959  47.911  1.00  0.00           C  
ATOM    936  OG1 THR    61      58.348 120.079  46.656  1.00  0.00           O  
ATOM    937  H   THR    61      55.802 120.661  46.641  1.00  0.00           H  
ATOM    938  HA  THR    61      57.104 123.037  45.776  1.00  0.00           H  
ATOM    939  HB  THR    61      59.236 121.807  46.152  1.00  0.00           H  
ATOM    940  HG1 THR    61      57.625 119.760  47.202  1.00  0.00           H  
ATOM    941 HG21 THR    61      57.228 121.567  48.409  1.00  0.00           H  
ATOM    942 HG22 THR    61      59.024 121.696  48.452  1.00  0.00           H  
ATOM    943 HG23 THR    61      58.006 123.043  47.893  1.00  0.00           H  
ATOM    944  N   ASN    62      56.995 120.877  43.371  1.00  0.00           N  
ATOM    945  CA  ASN    62      57.045 120.764  41.896  1.00  0.00           C  
ATOM    946  C   ASN    62      56.697 121.959  41.024  1.00  0.00           C  
ATOM    947  O   ASN    62      57.153 122.045  39.804  1.00  0.00           O  
ATOM    948  CB  ASN    62      56.304 119.471  41.405  1.00  0.00           C  
ATOM    949  CG  ASN    62      57.181 118.322  41.694  1.00  0.00           C  
ATOM    950  ND2 ASN    62      56.949 117.562  42.686  1.00  0.00           N  
ATOM    951  OD1 ASN    62      58.296 118.076  41.164  1.00  0.00           O  
ATOM    952  H   ASN    62      56.333 120.246  43.802  1.00  0.00           H  
ATOM    953  HA  ASN    62      58.085 120.559  41.642  1.00  0.00           H  
ATOM    954  HB2 ASN    62      55.365 119.340  41.942  1.00  0.00           H  
ATOM    955  HB3 ASN    62      56.096 119.600  40.342  1.00  0.00           H  
ATOM    956 HD21 ASN    62      57.561 116.813  42.977  1.00  0.00           H  
ATOM    957 HD22 ASN    62      56.165 117.787  43.282  1.00  0.00           H  
ATOM    958  N   GLY    63      56.009 122.943  41.591  1.00  0.00           N  
ATOM    959  CA  GLY    63      55.551 124.172  40.859  1.00  0.00           C  
ATOM    960  C   GLY    63      56.672 125.173  40.763  1.00  0.00           C  
ATOM    961  O   GLY    63      56.674 126.104  39.859  1.00  0.00           O  
ATOM    962  H   GLY    63      55.582 122.838  42.501  1.00  0.00           H  
ATOM    963  HA2 GLY    63      55.205 123.896  39.863  1.00  0.00           H  
ATOM    964  HA3 GLY    63      54.768 124.554  41.513  1.00  0.00           H  
ATOM    965  N   LYS    64      57.765 125.109  41.596  1.00  0.00           N  
ATOM    966  CA  LYS    64      58.943 125.944  41.445  1.00  0.00           C  
ATOM    967  C   LYS    64      59.802 125.373  40.286  1.00  0.00           C  
ATOM    968  O   LYS    64      60.118 124.203  40.242  1.00  0.00           O  
ATOM    969  CB  LYS    64      59.798 125.869  42.761  1.00  0.00           C  
ATOM    970  CG  LYS    64      59.447 127.008  43.733  1.00  0.00           C  
ATOM    971  CD  LYS    64      60.239 126.845  45.033  1.00  0.00           C  
ATOM    972  CE  LYS    64      59.821 127.911  46.030  1.00  0.00           C  
ATOM    973  NZ  LYS    64      60.690 127.852  47.297  1.00  0.00           N1+
ATOM    974  H   LYS    64      57.763 124.367  42.281  1.00  0.00           H  
ATOM    975  HA  LYS    64      58.649 126.970  41.222  1.00  0.00           H  
ATOM    976  HB2 LYS    64      59.592 124.894  43.202  1.00  0.00           H  
ATOM    977  HB3 LYS    64      60.872 125.959  42.597  1.00  0.00           H  
ATOM    978  HG2 LYS    64      59.759 127.918  43.220  1.00  0.00           H  
ATOM    979  HG3 LYS    64      58.383 127.140  43.928  1.00  0.00           H  
ATOM    980  HD2 LYS    64      59.968 125.894  45.490  1.00  0.00           H  
ATOM    981  HD3 LYS    64      61.323 126.776  44.936  1.00  0.00           H  
ATOM    982  HE2 LYS    64      59.962 128.869  45.529  1.00  0.00           H  
ATOM    983  HE3 LYS    64      58.799 127.768  46.380  1.00  0.00           H  
ATOM    984  HZ1 LYS    64      60.592 126.997  47.826  1.00  0.00           H  
ATOM    985  HZ2 LYS    64      61.681 127.958  47.128  1.00  0.00           H  
ATOM    986  HZ3 LYS    64      60.367 128.513  47.989  1.00  0.00           H  
ATOM    987  N   GLN    65      60.343 126.303  39.512  1.00  0.00           N  
ATOM    988  CA  GLN    65      61.566 126.008  38.719  1.00  0.00           C  
ATOM    989  C   GLN    65      62.859 125.872  39.692  1.00  0.00           C  
ATOM    990  O   GLN    65      63.667 125.013  39.366  1.00  0.00           O  
ATOM    991  CB  GLN    65      61.774 127.040  37.601  1.00  0.00           C  
ATOM    992  CG  GLN    65      60.968 126.700  36.329  1.00  0.00           C  
ATOM    993  CD  GLN    65      59.436 126.983  36.376  1.00  0.00           C  
ATOM    994  NE2 GLN    65      58.604 126.025  36.700  1.00  0.00           N  
ATOM    995  OE1 GLN    65      59.015 128.136  36.086  1.00  0.00           O  
ATOM    996  H   GLN    65      60.054 127.268  39.571  1.00  0.00           H  
ATOM    997  HA  GLN    65      61.304 125.132  38.127  1.00  0.00           H  
ATOM    998  HB2 GLN    65      61.538 128.043  37.956  1.00  0.00           H  
ATOM    999  HB3 GLN    65      62.843 126.990  37.396  1.00  0.00           H  
ATOM   1000  HG2 GLN    65      61.313 127.323  35.503  1.00  0.00           H  
ATOM   1001  HG3 GLN    65      61.038 125.661  36.008  1.00  0.00           H  
ATOM   1002 HE21 GLN    65      57.645 126.243  36.927  1.00  0.00           H  
ATOM   1003 HE22 GLN    65      59.088 125.147  36.824  1.00  0.00           H  
ATOM   1004  N   ARG    66      62.949 126.782  40.681  1.00  0.00           N  
ATOM   1005  CA  ARG    66      64.196 127.000  41.455  1.00  0.00           C  
ATOM   1006  C   ARG    66      63.900 127.066  42.946  1.00  0.00           C  
ATOM   1007  O   ARG    66      62.893 127.711  43.274  1.00  0.00           O  
ATOM   1008  CB  ARG    66      64.924 128.365  41.114  1.00  0.00           C  
ATOM   1009  CG  ARG    66      65.489 128.557  39.762  1.00  0.00           C  
ATOM   1010  CD  ARG    66      66.274 129.928  39.657  1.00  0.00           C  
ATOM   1011  NE  ARG    66      65.343 131.090  39.710  1.00  0.00           N  
ATOM   1012  CZ  ARG    66      65.022 131.898  40.663  1.00  0.00           C  
ATOM   1013  NH1 ARG    66      65.623 131.767  41.820  1.00  0.00           N1+
ATOM   1014  NH2 ARG    66      64.019 132.752  40.563  1.00  0.00           N  
ATOM   1015  H   ARG    66      62.225 127.466  40.854  1.00  0.00           H  
ATOM   1016  HA  ARG    66      64.900 126.198  41.233  1.00  0.00           H  
ATOM   1017  HB2 ARG    66      64.168 129.118  41.335  1.00  0.00           H  
ATOM   1018  HB3 ARG    66      65.687 128.588  41.860  1.00  0.00           H  
ATOM   1019  HG2 ARG    66      66.120 127.699  39.532  1.00  0.00           H  
ATOM   1020  HG3 ARG    66      64.692 128.602  39.019  1.00  0.00           H  
ATOM   1021  HD2 ARG    66      66.952 129.981  40.509  1.00  0.00           H  
ATOM   1022  HD3 ARG    66      66.798 129.968  38.702  1.00  0.00           H  
ATOM   1023  HE  ARG    66      64.853 131.134  38.828  1.00  0.00           H  
ATOM   1024 HH11 ARG    66      66.504 131.273  41.790  1.00  0.00           H  
ATOM   1025 HH12 ARG    66      65.488 132.442  42.559  1.00  0.00           H  
ATOM   1026 HH21 ARG    66      63.310 132.607  39.859  1.00  0.00           H  
ATOM   1027 HH22 ARG    66      63.702 133.433  41.239  1.00  0.00           H  
ATOM   1028  N   TRP    67      64.683 126.324  43.733  1.00  0.00           N  
ATOM   1029  CA  TRP    67      64.444 126.290  45.164  1.00  0.00           C  
ATOM   1030  C   TRP    67      65.623 126.933  45.963  1.00  0.00           C  
ATOM   1031  O   TRP    67      66.697 126.987  45.388  1.00  0.00           O  
ATOM   1032  CB  TRP    67      64.321 124.846  45.623  1.00  0.00           C  
ATOM   1033  CG  TRP    67      63.264 124.084  44.930  1.00  0.00           C  
ATOM   1034  CD1 TRP    67      62.151 123.784  45.555  1.00  0.00           C  
ATOM   1035  CD2 TRP    67      63.246 123.514  43.607  1.00  0.00           C  
ATOM   1036  CE2 TRP    67      61.976 122.839  43.493  1.00  0.00           C  
ATOM   1037  CE3 TRP    67      64.096 123.287  42.509  1.00  0.00           C  
ATOM   1038  NE1 TRP    67      61.295 123.149  44.614  1.00  0.00           N  
ATOM   1039  CZ2 TRP    67      61.584 122.158  42.265  1.00  0.00           C  
ATOM   1040  CZ3 TRP    67      63.745 122.610  41.334  1.00  0.00           C  
ATOM   1041  CH2 TRP    67      62.427 122.042  41.241  1.00  0.00           C  
ATOM   1042  H   TRP    67      65.328 125.690  43.285  1.00  0.00           H  
ATOM   1043  HA  TRP    67      63.535 126.822  45.448  1.00  0.00           H  
ATOM   1044  HB2 TRP    67      65.265 124.415  45.292  1.00  0.00           H  
ATOM   1045  HB3 TRP    67      64.080 124.721  46.679  1.00  0.00           H  
ATOM   1046  HD1 TRP    67      61.924 123.918  46.603  1.00  0.00           H  
ATOM   1047  HE1 TRP    67      60.315 122.936  44.738  1.00  0.00           H  
ATOM   1048  HE3 TRP    67      65.075 123.740  42.563  1.00  0.00           H  
ATOM   1049  HZ2 TRP    67      60.671 121.580  42.271  1.00  0.00           H  
ATOM   1050  HZ3 TRP    67      64.331 122.672  40.428  1.00  0.00           H  
ATOM   1051  HH2 TRP    67      62.149 121.459  40.375  1.00  0.00           H  
ATOM   1052  N   LEU    68      65.298 127.297  47.228  1.00  0.00           N  
ATOM   1053  CA  LEU    68      66.313 127.833  48.273  1.00  0.00           C  
ATOM   1054  C   LEU    68      67.229 126.617  48.708  1.00  0.00           C  
ATOM   1055  O   LEU    68      66.859 125.514  49.015  1.00  0.00           O  
ATOM   1056  CB  LEU    68      65.579 128.349  49.539  1.00  0.00           C  
ATOM   1057  CG  LEU    68      64.753 129.679  49.335  1.00  0.00           C  
ATOM   1058  CD1 LEU    68      63.941 129.865  50.590  1.00  0.00           C  
ATOM   1059  CD2 LEU    68      65.595 130.858  48.975  1.00  0.00           C  
ATOM   1060  H   LEU    68      64.422 126.896  47.532  1.00  0.00           H  
ATOM   1061  HA  LEU    68      66.894 128.649  47.842  1.00  0.00           H  
ATOM   1062  HB2 LEU    68      64.936 127.554  49.917  1.00  0.00           H  
ATOM   1063  HB3 LEU    68      66.316 128.545  50.318  1.00  0.00           H  
ATOM   1064  HG  LEU    68      64.104 129.422  48.499  1.00  0.00           H  
ATOM   1065 HD11 LEU    68      63.026 130.409  50.358  1.00  0.00           H  
ATOM   1066 HD12 LEU    68      63.774 128.902  51.074  1.00  0.00           H  
ATOM   1067 HD13 LEU    68      64.416 130.554  51.288  1.00  0.00           H  
ATOM   1068 HD21 LEU    68      66.470 131.088  49.584  1.00  0.00           H  
ATOM   1069 HD22 LEU    68      66.108 130.591  48.051  1.00  0.00           H  
ATOM   1070 HD23 LEU    68      64.968 131.718  48.741  1.00  0.00           H  
ATOM   1071  N   LEU    69      68.478 127.024  48.953  1.00  0.00           N  
ATOM   1072  CA  LEU    69      69.627 126.198  49.336  1.00  0.00           C  
ATOM   1073  C   LEU    69      69.900 126.314  50.885  1.00  0.00           C  
ATOM   1074  O   LEU    69      69.736 127.370  51.488  1.00  0.00           O  
ATOM   1075  CB  LEU    69      70.868 126.782  48.687  1.00  0.00           C  
ATOM   1076  CG  LEU    69      71.313 126.550  47.280  1.00  0.00           C  
ATOM   1077  CD1 LEU    69      72.627 127.229  46.871  1.00  0.00           C  
ATOM   1078  CD2 LEU    69      71.603 125.072  47.133  1.00  0.00           C  
ATOM   1079  H   LEU    69      68.667 128.003  48.791  1.00  0.00           H  
ATOM   1080  HA  LEU    69      69.480 125.166  49.019  1.00  0.00           H  
ATOM   1081  HB2 LEU    69      70.924 127.836  48.960  1.00  0.00           H  
ATOM   1082  HB3 LEU    69      71.672 126.328  49.267  1.00  0.00           H  
ATOM   1083  HG  LEU    69      70.571 126.932  46.579  1.00  0.00           H  
ATOM   1084 HD11 LEU    69      73.519 126.922  47.416  1.00  0.00           H  
ATOM   1085 HD12 LEU    69      72.724 127.049  45.800  1.00  0.00           H  
ATOM   1086 HD13 LEU    69      72.456 128.285  47.078  1.00  0.00           H  
ATOM   1087 HD21 LEU    69      72.673 124.869  47.161  1.00  0.00           H  
ATOM   1088 HD22 LEU    69      70.947 124.352  47.623  1.00  0.00           H  
ATOM   1089 HD23 LEU    69      71.346 124.865  46.094  1.00  0.00           H  
ATOM   1090  N   SER    70      70.182 125.214  51.614  1.00  0.00           N  
ATOM   1091  CA  SER    70      70.277 125.070  53.078  1.00  0.00           C  
ATOM   1092  C   SER    70      70.875 123.696  53.416  1.00  0.00           C  
ATOM   1093  O   SER    70      70.416 122.694  52.941  1.00  0.00           O  
ATOM   1094  CB  SER    70      68.918 125.238  53.732  1.00  0.00           C  
ATOM   1095  OG  SER    70      68.923 125.057  55.131  1.00  0.00           O  
ATOM   1096  H   SER    70      70.298 124.398  51.030  1.00  0.00           H  
ATOM   1097  HA  SER    70      70.934 125.826  53.508  1.00  0.00           H  
ATOM   1098  HB2 SER    70      68.622 126.264  53.516  1.00  0.00           H  
ATOM   1099  HB3 SER    70      68.222 124.530  53.281  1.00  0.00           H  
ATOM   1100  HG  SER    70      68.279 124.404  55.414  1.00  0.00           H  
ATOM   1101  N   PRO    71      71.922 123.666  54.308  1.00  0.00           N  
ATOM   1102  CA  PRO    71      72.590 122.417  54.632  1.00  0.00           C  
ATOM   1103  C   PRO    71      71.643 121.243  55.141  1.00  0.00           C  
ATOM   1104  O   PRO    71      72.041 120.090  55.309  1.00  0.00           O  
ATOM   1105  CB  PRO    71      73.617 122.828  55.689  1.00  0.00           C  
ATOM   1106  CG  PRO    71      73.180 124.172  56.276  1.00  0.00           C  
ATOM   1107  CD  PRO    71      72.650 124.768  54.999  1.00  0.00           C  
ATOM   1108  HA  PRO    71      73.108 122.047  53.746  1.00  0.00           H  
ATOM   1109  HB2 PRO    71      73.626 122.075  56.477  1.00  0.00           H  
ATOM   1110  HB3 PRO    71      74.605 122.779  55.231  1.00  0.00           H  
ATOM   1111  HG2 PRO    71      72.364 123.906  56.948  1.00  0.00           H  
ATOM   1112  HG3 PRO    71      73.939 124.861  56.649  1.00  0.00           H  
ATOM   1113  HD2 PRO    71      72.104 125.672  55.270  1.00  0.00           H  
ATOM   1114  HD3 PRO    71      73.471 125.114  54.371  1.00  0.00           H  
ATOM   1115  N   SER    72      70.417 121.563  55.532  1.00  0.00           N  
ATOM   1116  CA  SER    72      69.390 120.679  56.006  1.00  0.00           C  
ATOM   1117  C   SER    72      68.616 120.007  54.866  1.00  0.00           C  
ATOM   1118  O   SER    72      67.848 119.124  55.001  1.00  0.00           O  
ATOM   1119  CB  SER    72      68.394 121.561  56.680  1.00  0.00           C  
ATOM   1120  OG  SER    72      67.691 122.483  55.787  1.00  0.00           O  
ATOM   1121  H   SER    72      70.107 122.523  55.592  1.00  0.00           H  
ATOM   1122  HA  SER    72      69.851 120.027  56.749  1.00  0.00           H  
ATOM   1123  HB2 SER    72      67.637 120.899  57.101  1.00  0.00           H  
ATOM   1124  HB3 SER    72      68.822 122.110  57.518  1.00  0.00           H  
ATOM   1125  HG  SER    72      66.950 122.805  56.305  1.00  0.00           H  
ATOM   1126  N   THR    73      68.739 120.587  53.656  1.00  0.00           N  
ATOM   1127  CA  THR    73      67.966 120.130  52.482  1.00  0.00           C  
ATOM   1128  C   THR    73      68.647 118.926  51.888  1.00  0.00           C  
ATOM   1129  O   THR    73      69.862 118.903  51.546  1.00  0.00           O  
ATOM   1130  CB  THR    73      67.931 121.191  51.368  1.00  0.00           C  
ATOM   1131  CG2 THR    73      66.869 120.949  50.355  1.00  0.00           C  
ATOM   1132  OG1 THR    73      67.663 122.454  51.897  1.00  0.00           O  
ATOM   1133  H   THR    73      69.401 121.325  53.462  1.00  0.00           H  
ATOM   1134  HA  THR    73      66.936 119.909  52.761  1.00  0.00           H  
ATOM   1135  HB  THR    73      68.967 121.258  51.036  1.00  0.00           H  
ATOM   1136  HG1 THR    73      68.425 122.657  52.444  1.00  0.00           H  
ATOM   1137 HG21 THR    73      67.355 120.254  49.669  1.00  0.00           H  
ATOM   1138 HG22 THR    73      65.959 120.618  50.856  1.00  0.00           H  
ATOM   1139 HG23 THR    73      66.705 121.842  49.752  1.00  0.00           H  
ATOM   1140  N   THR    74      67.999 117.839  51.681  1.00  0.00           N  
ATOM   1141  CA  THR    74      68.548 116.634  51.049  1.00  0.00           C  
ATOM   1142  C   THR    74      67.592 116.111  49.988  1.00  0.00           C  
ATOM   1143  O   THR    74      66.347 116.085  50.191  1.00  0.00           O  
ATOM   1144  CB  THR    74      68.816 115.532  52.106  1.00  0.00           C  
ATOM   1145  CG2 THR    74      67.584 115.153  52.993  1.00  0.00           C  
ATOM   1146  OG1 THR    74      69.267 114.351  51.426  1.00  0.00           O  
ATOM   1147  H   THR    74      67.060 117.706  52.027  1.00  0.00           H  
ATOM   1148  HA  THR    74      69.509 116.995  50.682  1.00  0.00           H  
ATOM   1149  HB  THR    74      69.587 115.898  52.783  1.00  0.00           H  
ATOM   1150  HG1 THR    74      70.224 114.299  51.478  1.00  0.00           H  
ATOM   1151 HG21 THR    74      67.131 116.097  53.297  1.00  0.00           H  
ATOM   1152 HG22 THR    74      66.858 114.488  52.525  1.00  0.00           H  
ATOM   1153 HG23 THR    74      67.938 114.795  53.960  1.00  0.00           H  
ATOM   1154  N   LEU    75      68.129 115.870  48.785  1.00  0.00           N  
ATOM   1155  CA  LEU    75      67.364 115.220  47.689  1.00  0.00           C  
ATOM   1156  C   LEU    75      67.624 113.674  47.664  1.00  0.00           C  
ATOM   1157  O   LEU    75      68.633 113.152  47.347  1.00  0.00           O  
ATOM   1158  CB  LEU    75      67.890 115.777  46.380  1.00  0.00           C  
ATOM   1159  CG  LEU    75      68.031 117.347  46.300  1.00  0.00           C  
ATOM   1160  CD1 LEU    75      68.505 117.814  44.957  1.00  0.00           C  
ATOM   1161  CD2 LEU    75      66.692 118.053  46.437  1.00  0.00           C  
ATOM   1162  H   LEU    75      69.136 115.848  48.703  1.00  0.00           H  
ATOM   1163  HA  LEU    75      66.312 115.499  47.648  1.00  0.00           H  
ATOM   1164  HB2 LEU    75      68.820 115.268  46.127  1.00  0.00           H  
ATOM   1165  HB3 LEU    75      67.160 115.510  45.615  1.00  0.00           H  
ATOM   1166  HG  LEU    75      68.670 117.629  47.137  1.00  0.00           H  
ATOM   1167 HD11 LEU    75      69.343 117.209  44.610  1.00  0.00           H  
ATOM   1168 HD12 LEU    75      67.764 117.706  44.164  1.00  0.00           H  
ATOM   1169 HD13 LEU    75      68.713 118.858  45.193  1.00  0.00           H  
ATOM   1170 HD21 LEU    75      66.140 117.888  47.363  1.00  0.00           H  
ATOM   1171 HD22 LEU    75      66.800 119.131  46.561  1.00  0.00           H  
ATOM   1172 HD23 LEU    75      66.010 117.737  45.648  1.00  0.00           H  
ATOM   1173  N   ARG    76      66.576 112.938  48.187  1.00  0.00           N  
ATOM   1174  CA  ARG    76      66.367 111.452  48.014  1.00  0.00           C  
ATOM   1175  C   ARG    76      66.059 111.029  46.552  1.00  0.00           C  
ATOM   1176  O   ARG    76      64.958 111.089  46.078  1.00  0.00           O  
ATOM   1177  CB  ARG    76      65.251 111.045  49.020  1.00  0.00           C  
ATOM   1178  CG  ARG    76      65.344 111.520  50.423  1.00  0.00           C  
ATOM   1179  CD  ARG    76      63.992 111.402  51.105  1.00  0.00           C  
ATOM   1180  NE  ARG    76      63.516 110.005  51.134  1.00  0.00           N  
ATOM   1181  CZ  ARG    76      62.380 109.552  50.797  1.00  0.00           C  
ATOM   1182  NH1 ARG    76      61.428 110.351  50.593  1.00  0.00           N1+
ATOM   1183  NH2 ARG    76      62.173 108.285  50.664  1.00  0.00           N  
ATOM   1184  H   ARG    76      65.764 113.535  48.256  1.00  0.00           H  
ATOM   1185  HA  ARG    76      67.280 110.933  48.305  1.00  0.00           H  
ATOM   1186  HB2 ARG    76      64.271 111.372  48.675  1.00  0.00           H  
ATOM   1187  HB3 ARG    76      65.223 109.967  49.179  1.00  0.00           H  
ATOM   1188  HG2 ARG    76      66.066 110.937  50.996  1.00  0.00           H  
ATOM   1189  HG3 ARG    76      65.574 112.579  50.542  1.00  0.00           H  
ATOM   1190  HD2 ARG    76      64.051 111.708  52.150  1.00  0.00           H  
ATOM   1191  HD3 ARG    76      63.394 112.131  50.558  1.00  0.00           H  
ATOM   1192  HE  ARG    76      64.167 109.260  51.335  1.00  0.00           H  
ATOM   1193 HH11 ARG    76      61.498 111.311  50.899  1.00  0.00           H  
ATOM   1194 HH12 ARG    76      60.525 110.025  50.280  1.00  0.00           H  
ATOM   1195 HH21 ARG    76      62.962 107.670  50.807  1.00  0.00           H  
ATOM   1196 HH22 ARG    76      61.277 107.909  50.391  1.00  0.00           H  
ATOM   1197  N   VAL    77      67.040 110.630  45.765  1.00  0.00           N  
ATOM   1198  CA  VAL    77      66.976 110.016  44.443  1.00  0.00           C  
ATOM   1199  C   VAL    77      66.619 108.511  44.511  1.00  0.00           C  
ATOM   1200  O   VAL    77      67.165 107.723  45.323  1.00  0.00           O  
ATOM   1201  CB  VAL    77      68.310 110.170  43.691  1.00  0.00           C  
ATOM   1202  CG1 VAL    77      68.306 109.465  42.336  1.00  0.00           C  
ATOM   1203  CG2 VAL    77      68.622 111.588  43.426  1.00  0.00           C  
ATOM   1204  H   VAL    77      67.899 110.668  46.294  1.00  0.00           H  
ATOM   1205  HA  VAL    77      66.193 110.487  43.849  1.00  0.00           H  
ATOM   1206  HB  VAL    77      69.148 109.659  44.164  1.00  0.00           H  
ATOM   1207 HG11 VAL    77      67.378 109.683  41.806  1.00  0.00           H  
ATOM   1208 HG12 VAL    77      69.173 109.586  41.687  1.00  0.00           H  
ATOM   1209 HG13 VAL    77      68.253 108.408  42.595  1.00  0.00           H  
ATOM   1210 HG21 VAL    77      68.029 112.114  42.678  1.00  0.00           H  
ATOM   1211 HG22 VAL    77      68.605 112.207  44.323  1.00  0.00           H  
ATOM   1212 HG23 VAL    77      69.652 111.832  43.165  1.00  0.00           H  
ATOM   1213  N   THR    78      65.657 108.090  43.680  1.00  0.00           N  
ATOM   1214  CA  THR    78      65.217 106.659  43.497  1.00  0.00           C  
ATOM   1215  C   THR    78      65.066 106.457  41.958  1.00  0.00           C  
ATOM   1216  O   THR    78      65.130 107.321  41.075  1.00  0.00           O  
ATOM   1217  CB  THR    78      63.916 106.296  44.197  1.00  0.00           C  
ATOM   1218  CG2 THR    78      62.728 107.060  43.628  1.00  0.00           C  
ATOM   1219  OG1 THR    78      63.558 105.016  44.197  1.00  0.00           O  
ATOM   1220  H   THR    78      65.317 108.708  42.957  1.00  0.00           H  
ATOM   1221  HA  THR    78      65.972 105.939  43.814  1.00  0.00           H  
ATOM   1222  HB  THR    78      63.919 106.622  45.237  1.00  0.00           H  
ATOM   1223  HG1 THR    78      63.918 104.592  44.979  1.00  0.00           H  
ATOM   1224 HG21 THR    78      62.949 108.128  43.620  1.00  0.00           H  
ATOM   1225 HG22 THR    78      62.588 106.672  42.619  1.00  0.00           H  
ATOM   1226 HG23 THR    78      61.871 106.859  44.270  1.00  0.00           H  
ATOM   1227  N   MET    79      65.024 105.173  41.523  1.00  0.00           N  
ATOM   1228  CA  MET    79      65.049 104.808  40.175  1.00  0.00           C  
ATOM   1229  C   MET    79      64.100 103.629  39.936  1.00  0.00           C  
ATOM   1230  O   MET    79      63.689 102.927  40.856  1.00  0.00           O  
ATOM   1231  CB  MET    79      66.502 104.489  39.713  1.00  0.00           C  
ATOM   1232  CG  MET    79      67.420 105.647  39.944  1.00  0.00           C  
ATOM   1233  SD  MET    79      69.084 105.646  39.233  1.00  0.00           S  
ATOM   1234  CE  MET    79      68.778 105.431  37.359  1.00  0.00           C  
ATOM   1235  H   MET    79      64.989 104.433  42.210  1.00  0.00           H  
ATOM   1236  HA  MET    79      64.606 105.622  39.600  1.00  0.00           H  
ATOM   1237  HB2 MET    79      66.861 103.629  40.279  1.00  0.00           H  
ATOM   1238  HB3 MET    79      66.486 104.254  38.649  1.00  0.00           H  
ATOM   1239  HG2 MET    79      66.949 106.540  39.534  1.00  0.00           H  
ATOM   1240  HG3 MET    79      67.598 105.796  41.009  1.00  0.00           H  
ATOM   1241  HE1 MET    79      67.890 105.981  37.047  1.00  0.00           H  
ATOM   1242  HE2 MET    79      69.662 106.014  37.098  1.00  0.00           H  
ATOM   1243  HE3 MET    79      68.895 104.386  37.072  1.00  0.00           H  
ATOM   1244  N   SER    80      63.736 103.466  38.640  1.00  0.00           N  
ATOM   1245  CA  SER    80      62.544 102.688  38.191  1.00  0.00           C  
ATOM   1246  C   SER    80      62.769 101.274  37.524  1.00  0.00           C  
ATOM   1247  O   SER    80      61.852 100.462  37.309  1.00  0.00           O  
ATOM   1248  CB  SER    80      61.864 103.614  37.257  1.00  0.00           C  
ATOM   1249  OG  SER    80      62.632 103.788  36.119  1.00  0.00           O  
ATOM   1250  H   SER    80      64.193 104.062  37.965  1.00  0.00           H  
ATOM   1251  HA  SER    80      61.820 102.395  38.952  1.00  0.00           H  
ATOM   1252  HB2 SER    80      60.855 103.276  37.022  1.00  0.00           H  
ATOM   1253  HB3 SER    80      61.812 104.559  37.798  1.00  0.00           H  
ATOM   1254  HG  SER    80      62.259 103.306  35.377  1.00  0.00           H  
ATOM   1255  N   GLN    81      64.086 100.987  37.199  1.00  0.00           N  
ATOM   1256  CA  GLN    81      64.603  99.741  36.591  1.00  0.00           C  
ATOM   1257  C   GLN    81      66.105  99.625  36.887  1.00  0.00           C  
ATOM   1258  O   GLN    81      66.749 100.647  37.301  1.00  0.00           O  
ATOM   1259  CB  GLN    81      64.346  99.784  35.081  1.00  0.00           C  
ATOM   1260  CG  GLN    81      64.849 101.038  34.292  1.00  0.00           C  
ATOM   1261  CD  GLN    81      64.746 100.884  32.819  1.00  0.00           C  
ATOM   1262  NE2 GLN    81      65.694 100.447  32.040  1.00  0.00           N  
ATOM   1263  OE1 GLN    81      63.643 101.058  32.269  1.00  0.00           O  
ATOM   1264  H   GLN    81      64.662 101.811  37.291  1.00  0.00           H  
ATOM   1265  HA  GLN    81      64.164  98.859  37.058  1.00  0.00           H  
ATOM   1266  HB2 GLN    81      64.804  98.912  34.615  1.00  0.00           H  
ATOM   1267  HB3 GLN    81      63.277  99.675  34.896  1.00  0.00           H  
ATOM   1268  HG2 GLN    81      64.291 101.929  34.582  1.00  0.00           H  
ATOM   1269  HG3 GLN    81      65.916 101.096  34.504  1.00  0.00           H  
ATOM   1270 HE21 GLN    81      65.381 100.346  31.085  1.00  0.00           H  
ATOM   1271 HE22 GLN    81      66.562 100.199  32.494  1.00  0.00           H  
ATOM   1272  N   ALA    82      66.722  98.514  36.597  1.00  0.00           N  
ATOM   1273  CA  ALA    82      68.147  98.426  36.436  1.00  0.00           C  
ATOM   1274  C   ALA    82      68.505  99.162  35.095  1.00  0.00           C  
ATOM   1275  O   ALA    82      67.773  99.194  34.096  1.00  0.00           O  
ATOM   1276  CB  ALA    82      68.556  96.945  36.502  1.00  0.00           C  
ATOM   1277  H   ALA    82      66.189  97.659  36.671  1.00  0.00           H  
ATOM   1278  HA  ALA    82      68.662  99.031  37.182  1.00  0.00           H  
ATOM   1279  HB1 ALA    82      69.644  96.909  36.448  1.00  0.00           H  
ATOM   1280  HB2 ALA    82      68.365  96.413  37.434  1.00  0.00           H  
ATOM   1281  HB3 ALA    82      68.128  96.396  35.664  1.00  0.00           H  
ATOM   1282  N   SER    83      69.633  99.860  35.092  1.00  0.00           N  
ATOM   1283  CA  SER    83      70.117 100.671  34.021  1.00  0.00           C  
ATOM   1284  C   SER    83      70.485  99.788  32.896  1.00  0.00           C  
ATOM   1285  O   SER    83      71.194  98.761  33.116  1.00  0.00           O  
ATOM   1286  CB  SER    83      71.243 101.676  34.414  1.00  0.00           C  
ATOM   1287  OG  SER    83      70.702 102.662  35.219  1.00  0.00           O  
ATOM   1288  H   SER    83      70.202  99.744  35.919  1.00  0.00           H  
ATOM   1289  HA  SER    83      69.322 101.276  33.586  1.00  0.00           H  
ATOM   1290  HB2 SER    83      71.997 101.159  35.007  1.00  0.00           H  
ATOM   1291  HB3 SER    83      71.774 102.140  33.582  1.00  0.00           H  
ATOM   1292  HG  SER    83      70.384 103.436  34.748  1.00  0.00           H  
ATOM   1293  N   THR    84      70.222 100.209  31.693  1.00  0.00           N  
ATOM   1294  CA  THR    84      70.494  99.402  30.448  1.00  0.00           C  
ATOM   1295  C   THR    84      71.964  99.491  30.057  1.00  0.00           C  
ATOM   1296  O   THR    84      72.421  98.678  29.365  1.00  0.00           O  
ATOM   1297  CB  THR    84      69.572  99.863  29.309  1.00  0.00           C  
ATOM   1298  CG2 THR    84      69.557  98.861  28.121  1.00  0.00           C  
ATOM   1299  OG1 THR    84      68.216  99.970  29.721  1.00  0.00           O  
ATOM   1300  H   THR    84      69.815 101.124  31.561  1.00  0.00           H  
ATOM   1301  HA  THR    84      70.228  98.376  30.701  1.00  0.00           H  
ATOM   1302  HB  THR    84      69.925 100.840  28.979  1.00  0.00           H  
ATOM   1303  HG1 THR    84      67.934  99.115  30.054  1.00  0.00           H  
ATOM   1304 HG21 THR    84      69.407  97.865  28.537  1.00  0.00           H  
ATOM   1305 HG22 THR    84      68.696  99.110  27.501  1.00  0.00           H  
ATOM   1306 HG23 THR    84      70.492  98.871  27.561  1.00  0.00           H  
ATOM   1307  N   GLU    85      72.646 100.543  30.520  1.00  0.00           N  
ATOM   1308  CA  GLU    85      74.053 100.726  30.361  1.00  0.00           C  
ATOM   1309  C   GLU    85      74.651 101.376  31.670  1.00  0.00           C  
ATOM   1310  O   GLU    85      73.929 101.702  32.575  1.00  0.00           O  
ATOM   1311  CB  GLU    85      74.285 101.658  29.144  1.00  0.00           C  
ATOM   1312  CG  GLU    85      73.885 101.118  27.710  1.00  0.00           C  
ATOM   1313  CD  GLU    85      74.890 100.097  27.204  1.00  0.00           C  
ATOM   1314  OE1 GLU    85      75.870  99.725  27.971  1.00  0.00           O  
ATOM   1315  OE2 GLU    85      74.632  99.580  26.054  1.00  0.00           O1-
ATOM   1316  H   GLU    85      72.163 101.157  31.160  1.00  0.00           H  
ATOM   1317  HA  GLU    85      74.600  99.783  30.330  1.00  0.00           H  
ATOM   1318  HB2 GLU    85      73.592 102.476  29.340  1.00  0.00           H  
ATOM   1319  HB3 GLU    85      75.281 102.101  29.156  1.00  0.00           H  
ATOM   1320  HG2 GLU    85      72.882 100.751  27.490  1.00  0.00           H  
ATOM   1321  HG3 GLU    85      74.073 101.908  26.983  1.00  0.00           H  
ATOM   1322  N   ALA    86      75.973 101.542  31.705  1.00  0.00           N  
ATOM   1323  CA  ALA    86      76.750 102.140  32.798  1.00  0.00           C  
ATOM   1324  C   ALA    86      77.126 103.596  32.433  1.00  0.00           C  
ATOM   1325  O   ALA    86      77.419 103.880  31.250  1.00  0.00           O  
ATOM   1326  CB  ALA    86      78.031 101.324  33.151  1.00  0.00           C  
ATOM   1327  H   ALA    86      76.498 101.076  30.979  1.00  0.00           H  
ATOM   1328  HA  ALA    86      76.086 102.148  33.662  1.00  0.00           H  
ATOM   1329  HB1 ALA    86      78.713 101.488  32.317  1.00  0.00           H  
ATOM   1330  HB2 ALA    86      78.502 101.647  34.080  1.00  0.00           H  
ATOM   1331  HB3 ALA    86      77.783 100.264  33.193  1.00  0.00           H  
ATOM   1332  N   SER    87      77.059 104.475  33.437  1.00  0.00           N  
ATOM   1333  CA  SER    87      77.326 105.913  33.343  1.00  0.00           C  
ATOM   1334  C   SER    87      76.468 106.563  32.227  1.00  0.00           C  
ATOM   1335  O   SER    87      77.012 107.310  31.413  1.00  0.00           O  
ATOM   1336  CB  SER    87      78.830 106.213  33.191  1.00  0.00           C  
ATOM   1337  OG  SER    87      79.635 105.697  34.150  1.00  0.00           O  
ATOM   1338  H   SER    87      76.712 104.201  34.345  1.00  0.00           H  
ATOM   1339  HA  SER    87      76.870 106.331  34.241  1.00  0.00           H  
ATOM   1340  HB2 SER    87      79.217 105.785  32.266  1.00  0.00           H  
ATOM   1341  HB3 SER    87      78.953 107.293  33.114  1.00  0.00           H  
ATOM   1342  HG  SER    87      79.597 106.274  34.917  1.00  0.00           H  
ATOM   1343  N   SER    88      75.148 106.320  32.113  1.00  0.00           N  
ATOM   1344  CA  SER    88      74.239 106.701  31.058  1.00  0.00           C  
ATOM   1345  C   SER    88      72.882 107.255  31.477  1.00  0.00           C  
ATOM   1346  O   SER    88      72.284 108.069  30.696  1.00  0.00           O  
ATOM   1347  CB  SER    88      74.028 105.459  30.205  1.00  0.00           C  
ATOM   1348  OG  SER    88      73.292 105.757  29.108  1.00  0.00           O  
ATOM   1349  H   SER    88      74.726 105.816  32.880  1.00  0.00           H  
ATOM   1350  HA  SER    88      74.738 107.424  30.413  1.00  0.00           H  
ATOM   1351  HB2 SER    88      74.919 104.869  29.991  1.00  0.00           H  
ATOM   1352  HB3 SER    88      73.414 104.694  30.680  1.00  0.00           H  
ATOM   1353  HG  SER    88      73.885 105.893  28.365  1.00  0.00           H  
ATOM   1354  N   ASP    89      72.277 106.896  32.626  1.00  0.00           N  
ATOM   1355  CA  ASP    89      71.239 107.669  33.200  1.00  0.00           C  
ATOM   1356  C   ASP    89      71.770 108.880  33.970  1.00  0.00           C  
ATOM   1357  O   ASP    89      72.973 108.859  34.359  1.00  0.00           O  
ATOM   1358  CB  ASP    89      70.447 106.732  34.121  1.00  0.00           C  
ATOM   1359  CG  ASP    89      69.726 105.606  33.294  1.00  0.00           C  
ATOM   1360  OD1 ASP    89      69.298 105.825  32.142  1.00  0.00           O  
ATOM   1361  OD2 ASP    89      69.421 104.516  33.745  1.00  0.00           O1-
ATOM   1362  H   ASP    89      72.756 106.196  33.174  1.00  0.00           H  
ATOM   1363  HA  ASP    89      70.613 108.077  32.406  1.00  0.00           H  
ATOM   1364  HB2 ASP    89      71.137 106.219  34.792  1.00  0.00           H  
ATOM   1365  HB3 ASP    89      69.678 107.110  34.794  1.00  0.00           H  
ATOM   1366  N   LYS    90      71.082 109.938  34.212  1.00  0.00           N  
ATOM   1367  CA  LYS    90      71.595 111.112  34.909  1.00  0.00           C  
ATOM   1368  C   LYS    90      70.536 111.936  35.643  1.00  0.00           C  
ATOM   1369  O   LYS    90      69.369 112.122  35.273  1.00  0.00           O  
ATOM   1370  CB  LYS    90      72.561 111.917  34.083  1.00  0.00           C  
ATOM   1371  CG  LYS    90      71.871 112.589  32.809  1.00  0.00           C  
ATOM   1372  CD  LYS    90      72.934 113.348  32.013  1.00  0.00           C  
ATOM   1373  CE  LYS    90      72.567 113.844  30.642  1.00  0.00           C  
ATOM   1374  NZ  LYS    90      72.030 112.807  29.783  1.00  0.00           N1+
ATOM   1375  H   LYS    90      70.193 109.955  33.733  1.00  0.00           H  
ATOM   1376  HA  LYS    90      72.266 110.820  35.717  1.00  0.00           H  
ATOM   1377  HB2 LYS    90      73.039 112.725  34.637  1.00  0.00           H  
ATOM   1378  HB3 LYS    90      73.255 111.193  33.657  1.00  0.00           H  
ATOM   1379  HG2 LYS    90      71.449 111.697  32.346  1.00  0.00           H  
ATOM   1380  HG3 LYS    90      71.004 113.171  33.124  1.00  0.00           H  
ATOM   1381  HD2 LYS    90      73.195 114.230  32.598  1.00  0.00           H  
ATOM   1382  HD3 LYS    90      73.822 112.722  31.927  1.00  0.00           H  
ATOM   1383  HE2 LYS    90      71.866 114.654  30.844  1.00  0.00           H  
ATOM   1384  HE3 LYS    90      73.407 114.260  30.085  1.00  0.00           H  
ATOM   1385  HZ1 LYS    90      71.108 112.476  30.030  1.00  0.00           H  
ATOM   1386  HZ2 LYS    90      71.821 113.091  28.836  1.00  0.00           H  
ATOM   1387  HZ3 LYS    90      72.587 111.966  29.836  1.00  0.00           H  
ATOM   1388  N   VAL    91      71.099 112.595  36.692  1.00  0.00           N  
ATOM   1389  CA  VAL    91      70.439 113.789  37.291  1.00  0.00           C  
ATOM   1390  C   VAL    91      71.357 114.935  37.184  1.00  0.00           C  
ATOM   1391  O   VAL    91      72.577 114.791  37.366  1.00  0.00           O  
ATOM   1392  CB  VAL    91      70.044 113.489  38.738  1.00  0.00           C  
ATOM   1393  CG1 VAL    91      71.249 113.105  39.674  1.00  0.00           C  
ATOM   1394  CG2 VAL    91      69.318 114.724  39.277  1.00  0.00           C  
ATOM   1395  H   VAL    91      72.002 112.262  36.999  1.00  0.00           H  
ATOM   1396  HA  VAL    91      69.602 114.099  36.666  1.00  0.00           H  
ATOM   1397  HB  VAL    91      69.352 112.648  38.772  1.00  0.00           H  
ATOM   1398 HG11 VAL    91      71.652 114.077  39.957  1.00  0.00           H  
ATOM   1399 HG12 VAL    91      70.991 112.596  40.603  1.00  0.00           H  
ATOM   1400 HG13 VAL    91      71.960 112.436  39.189  1.00  0.00           H  
ATOM   1401 HG21 VAL    91      68.387 114.761  38.712  1.00  0.00           H  
ATOM   1402 HG22 VAL    91      68.994 114.387  40.262  1.00  0.00           H  
ATOM   1403 HG23 VAL    91      69.940 115.616  39.201  1.00  0.00           H  
ATOM   1404  N   THR    92      70.882 116.117  36.940  1.00  0.00           N  
ATOM   1405  CA  THR    92      71.540 117.386  36.625  1.00  0.00           C  
ATOM   1406  C   THR    92      70.982 118.474  37.525  1.00  0.00           C  
ATOM   1407  O   THR    92      69.759 118.403  37.803  1.00  0.00           O  
ATOM   1408  CB  THR    92      71.318 117.726  35.140  1.00  0.00           C  
ATOM   1409  CG2 THR    92      72.198 118.918  34.723  1.00  0.00           C  
ATOM   1410  OG1 THR    92      71.684 116.588  34.433  1.00  0.00           O  
ATOM   1411  H   THR    92      69.891 116.242  36.790  1.00  0.00           H  
ATOM   1412  HA  THR    92      72.603 117.335  36.863  1.00  0.00           H  
ATOM   1413  HB  THR    92      70.253 117.903  34.991  1.00  0.00           H  
ATOM   1414  HG1 THR    92      70.873 116.231  34.063  1.00  0.00           H  
ATOM   1415 HG21 THR    92      71.631 119.846  34.655  1.00  0.00           H  
ATOM   1416 HG22 THR    92      73.096 119.026  35.331  1.00  0.00           H  
ATOM   1417 HG23 THR    92      72.576 118.710  33.722  1.00  0.00           H  
ATOM   1418  N   VAL    93      71.869 119.470  37.896  1.00  0.00           N  
ATOM   1419  CA  VAL    93      71.533 120.538  38.738  1.00  0.00           C  
ATOM   1420  C   VAL    93      72.287 121.764  38.279  1.00  0.00           C  
ATOM   1421  O   VAL    93      73.511 121.746  38.144  1.00  0.00           O  
ATOM   1422  CB  VAL    93      71.828 120.167  40.212  1.00  0.00           C  
ATOM   1423  CG1 VAL    93      71.549 121.292  41.213  1.00  0.00           C  
ATOM   1424  CG2 VAL    93      71.092 118.935  40.784  1.00  0.00           C  
ATOM   1425  H   VAL    93      72.820 119.406  37.564  1.00  0.00           H  
ATOM   1426  HA  VAL    93      70.462 120.680  38.595  1.00  0.00           H  
ATOM   1427  HB  VAL    93      72.898 119.976  40.289  1.00  0.00           H  
ATOM   1428 HG11 VAL    93      72.126 122.119  40.799  1.00  0.00           H  
ATOM   1429 HG12 VAL    93      70.512 121.519  41.462  1.00  0.00           H  
ATOM   1430 HG13 VAL    93      71.928 121.019  42.197  1.00  0.00           H  
ATOM   1431 HG21 VAL    93      70.954 118.122  40.071  1.00  0.00           H  
ATOM   1432 HG22 VAL    93      71.651 118.537  41.631  1.00  0.00           H  
ATOM   1433 HG23 VAL    93      70.101 119.284  41.074  1.00  0.00           H  
ATOM   1434  N   ASN    94      71.630 122.900  38.296  1.00  0.00           N  
ATOM   1435  CA  ASN    94      72.237 124.157  38.060  1.00  0.00           C  
ATOM   1436  C   ASN    94      72.101 125.093  39.233  1.00  0.00           C  
ATOM   1437  O   ASN    94      71.011 125.037  39.855  1.00  0.00           O  
ATOM   1438  CB  ASN    94      71.666 124.792  36.820  1.00  0.00           C  
ATOM   1439  CG  ASN    94      72.303 124.282  35.509  1.00  0.00           C  
ATOM   1440  ND2 ASN    94      73.005 123.199  35.361  1.00  0.00           N  
ATOM   1441  OD1 ASN    94      72.212 124.920  34.473  1.00  0.00           O  
ATOM   1442  H   ASN    94      70.661 122.861  38.579  1.00  0.00           H  
ATOM   1443  HA  ASN    94      73.293 123.926  37.917  1.00  0.00           H  
ATOM   1444  HB2 ASN    94      70.612 124.553  36.676  1.00  0.00           H  
ATOM   1445  HB3 ASN    94      71.661 125.882  36.830  1.00  0.00           H  
ATOM   1446 HD21 ASN    94      73.173 122.985  34.388  1.00  0.00           H  
ATOM   1447 HD22 ASN    94      73.184 122.633  36.179  1.00  0.00           H  
ATOM   1448  N   TYR    95      73.000 126.072  39.381  1.00  0.00           N  
ATOM   1449  CA  TYR    95      73.015 127.066  40.471  1.00  0.00           C  
ATOM   1450  C   TYR    95      72.838 128.556  39.997  1.00  0.00           C  
ATOM   1451  O   TYR    95      73.546 129.017  39.162  1.00  0.00           O  
ATOM   1452  CB  TYR    95      74.233 126.960  41.316  1.00  0.00           C  
ATOM   1453  CG  TYR    95      74.300 125.587  42.013  1.00  0.00           C  
ATOM   1454  CD1 TYR    95      73.589 125.463  43.208  1.00  0.00           C  
ATOM   1455  CD2 TYR    95      75.086 124.605  41.455  1.00  0.00           C  
ATOM   1456  CE1 TYR    95      73.920 124.350  43.984  1.00  0.00           C  
ATOM   1457  CE2 TYR    95      75.256 123.480  42.149  1.00  0.00           C  
ATOM   1458  CZ  TYR    95      74.689 123.338  43.484  1.00  0.00           C  
ATOM   1459  OH  TYR    95      74.857 122.229  44.228  1.00  0.00           O  
ATOM   1460  H   TYR    95      73.730 126.162  38.689  1.00  0.00           H  
ATOM   1461  HA  TYR    95      72.188 126.844  41.146  1.00  0.00           H  
ATOM   1462  HB2 TYR    95      75.176 127.223  40.837  1.00  0.00           H  
ATOM   1463  HB3 TYR    95      74.100 127.748  42.057  1.00  0.00           H  
ATOM   1464  HD1 TYR    95      72.993 126.296  43.551  1.00  0.00           H  
ATOM   1465  HD2 TYR    95      75.626 124.801  40.541  1.00  0.00           H  
ATOM   1466  HE1 TYR    95      73.545 124.288  44.995  1.00  0.00           H  
ATOM   1467  HE2 TYR    95      75.859 122.631  41.861  1.00  0.00           H  
ATOM   1468  HH  TYR    95      74.623 122.271  45.158  1.00  0.00           H  
ATOM   1469  N   TYR    96      72.109 129.382  40.781  1.00  0.00           N  
ATOM   1470  CA  TYR    96      71.605 130.701  40.488  1.00  0.00           C  
ATOM   1471  C   TYR    96      71.642 131.546  41.825  1.00  0.00           C  
ATOM   1472  O   TYR    96      71.539 130.964  42.940  1.00  0.00           O  
ATOM   1473  CB  TYR    96      70.158 130.593  40.055  1.00  0.00           C  
ATOM   1474  CG  TYR    96      69.814 129.652  38.949  1.00  0.00           C  
ATOM   1475  CD1 TYR    96      69.655 130.092  37.593  1.00  0.00           C  
ATOM   1476  CD2 TYR    96      69.468 128.338  39.352  1.00  0.00           C  
ATOM   1477  CE1 TYR    96      69.495 129.143  36.625  1.00  0.00           C  
ATOM   1478  CE2 TYR    96      69.228 127.367  38.303  1.00  0.00           C  
ATOM   1479  CZ  TYR    96      69.204 127.801  36.882  1.00  0.00           C  
ATOM   1480  OH  TYR    96      69.053 126.847  35.947  1.00  0.00           O  
ATOM   1481  H   TYR    96      71.801 128.977  41.654  1.00  0.00           H  
ATOM   1482  HA  TYR    96      72.061 131.197  39.631  1.00  0.00           H  
ATOM   1483  HB2 TYR    96      69.512 130.271  40.872  1.00  0.00           H  
ATOM   1484  HB3 TYR    96      69.901 131.617  39.784  1.00  0.00           H  
ATOM   1485  HD1 TYR    96      69.855 131.111  37.299  1.00  0.00           H  
ATOM   1486  HD2 TYR    96      69.640 128.053  40.379  1.00  0.00           H  
ATOM   1487  HE1 TYR    96      69.482 129.416  35.581  1.00  0.00           H  
ATOM   1488  HE2 TYR    96      69.131 126.310  38.502  1.00  0.00           H  
ATOM   1489  HH  TYR    96      69.175 127.054  35.018  1.00  0.00           H  
ATOM   1490  N   ASP    97      71.644 132.895  41.677  1.00  0.00           N  
ATOM   1491  CA  ASP    97      71.326 133.874  42.782  1.00  0.00           C  
ATOM   1492  C   ASP    97      69.953 133.653  43.554  1.00  0.00           C  
ATOM   1493  O   ASP    97      69.389 132.611  43.295  1.00  0.00           O  
ATOM   1494  CB  ASP    97      71.684 135.215  42.259  1.00  0.00           C  
ATOM   1495  CG  ASP    97      71.468 136.492  43.053  1.00  0.00           C  
ATOM   1496  OD1 ASP    97      71.510 136.428  44.286  1.00  0.00           O  
ATOM   1497  OD2 ASP    97      71.368 137.646  42.428  1.00  0.00           O1-
ATOM   1498  H   ASP    97      71.739 133.319  40.766  1.00  0.00           H  
ATOM   1499  HA  ASP    97      72.048 133.719  43.584  1.00  0.00           H  
ATOM   1500  HB2 ASP    97      72.713 135.255  41.902  1.00  0.00           H  
ATOM   1501  HB3 ASP    97      71.178 135.270  41.295  1.00  0.00           H  
ATOM   1502  N   GLU    98      69.416 134.661  44.250  1.00  0.00           N  
ATOM   1503  CA  GLU    98      68.240 134.469  45.114  1.00  0.00           C  
ATOM   1504  C   GLU    98      66.919 134.544  44.219  1.00  0.00           C  
ATOM   1505  O   GLU    98      66.104 133.601  44.217  1.00  0.00           O  
ATOM   1506  CB  GLU    98      68.195 135.335  46.346  1.00  0.00           C  
ATOM   1507  CG  GLU    98      67.227 134.861  47.378  1.00  0.00           C  
ATOM   1508  CD  GLU    98      67.432 135.671  48.708  1.00  0.00           C  
ATOM   1509  OE1 GLU    98      66.518 135.747  49.479  1.00  0.00           O  
ATOM   1510  OE2 GLU    98      68.541 136.162  49.042  1.00  0.00           O1-
ATOM   1511  H   GLU    98      69.935 135.507  44.434  1.00  0.00           H  
ATOM   1512  HA  GLU    98      68.187 133.449  45.494  1.00  0.00           H  
ATOM   1513  HB2 GLU    98      69.192 135.336  46.786  1.00  0.00           H  
ATOM   1514  HB3 GLU    98      67.997 136.391  46.161  1.00  0.00           H  
ATOM   1515  HG2 GLU    98      66.221 134.854  46.959  1.00  0.00           H  
ATOM   1516  HG3 GLU    98      67.414 133.803  47.564  1.00  0.00           H  
ATOM   1517  N   GLU    99      66.834 135.574  43.381  1.00  0.00           N  
ATOM   1518  CA  GLU    99      65.950 135.471  42.240  1.00  0.00           C  
ATOM   1519  C   GLU    99      66.791 135.628  40.913  1.00  0.00           C  
ATOM   1520  O   GLU    99      66.621 136.609  40.185  1.00  0.00           O  
ATOM   1521  CB  GLU    99      64.795 136.598  42.273  1.00  0.00           C  
ATOM   1522  CG  GLU    99      63.856 136.515  43.393  1.00  0.00           C  
ATOM   1523  CD  GLU    99      62.823 135.399  43.307  1.00  0.00           C  
ATOM   1524  OE1 GLU    99      62.021 135.270  44.302  1.00  0.00           O  
ATOM   1525  OE2 GLU    99      62.725 134.663  42.325  1.00  0.00           O1-
ATOM   1526  H   GLU    99      67.358 136.421  43.551  1.00  0.00           H  
ATOM   1527  HA  GLU    99      65.441 134.531  42.026  1.00  0.00           H  
ATOM   1528  HB2 GLU    99      65.270 137.574  42.176  1.00  0.00           H  
ATOM   1529  HB3 GLU    99      64.312 136.482  41.303  1.00  0.00           H  
ATOM   1530  HG2 GLU    99      64.479 136.338  44.269  1.00  0.00           H  
ATOM   1531  HG3 GLU    99      63.335 137.447  43.612  1.00  0.00           H  
ATOM   1532  N   GLY   100      67.820 134.807  40.623  1.00  0.00           N  
ATOM   1533  CA  GLY   100      68.762 134.957  39.514  1.00  0.00           C  
ATOM   1534  C   GLY   100      68.538 133.978  38.400  1.00  0.00           C  
ATOM   1535  O   GLY   100      68.043 132.884  38.685  1.00  0.00           O  
ATOM   1536  H   GLY   100      68.065 134.035  41.226  1.00  0.00           H  
ATOM   1537  HA2 GLY   100      68.693 135.958  39.089  1.00  0.00           H  
ATOM   1538  HA3 GLY   100      69.709 134.688  39.983  1.00  0.00           H  
ATOM   1539  N   SER   101      69.011 134.340  37.195  1.00  0.00           N  
ATOM   1540  CA  SER   101      68.675 133.686  35.974  1.00  0.00           C  
ATOM   1541  C   SER   101      69.824 133.016  35.248  1.00  0.00           C  
ATOM   1542  O   SER   101      69.723 131.919  34.686  1.00  0.00           O  
ATOM   1543  CB  SER   101      68.052 134.739  35.055  1.00  0.00           C  
ATOM   1544  OG  SER   101      68.947 135.714  34.695  1.00  0.00           O  
ATOM   1545  H   SER   101      69.647 135.117  37.093  1.00  0.00           H  
ATOM   1546  HA  SER   101      67.981 132.871  36.177  1.00  0.00           H  
ATOM   1547  HB2 SER   101      67.778 134.246  34.122  1.00  0.00           H  
ATOM   1548  HB3 SER   101      67.167 135.264  35.414  1.00  0.00           H  
ATOM   1549  HG  SER   101      68.438 136.454  34.354  1.00  0.00           H  
ATOM   1550  N   ILE   102      70.999 133.704  35.236  1.00  0.00           N  
ATOM   1551  CA  ILE   102      72.247 133.104  34.679  1.00  0.00           C  
ATOM   1552  C   ILE   102      72.753 131.952  35.531  1.00  0.00           C  
ATOM   1553  O   ILE   102      72.961 132.137  36.733  1.00  0.00           O  
ATOM   1554  CB  ILE   102      73.297 134.255  34.456  1.00  0.00           C  
ATOM   1555  CG1 ILE   102      72.804 135.502  33.838  1.00  0.00           C  
ATOM   1556  CG2 ILE   102      74.385 133.539  33.670  1.00  0.00           C  
ATOM   1557  CD1 ILE   102      72.195 135.356  32.418  1.00  0.00           C  
ATOM   1558  H   ILE   102      71.077 134.489  35.867  1.00  0.00           H  
ATOM   1559  HA  ILE   102      71.975 132.787  33.673  1.00  0.00           H  
ATOM   1560  HB  ILE   102      73.666 134.515  35.448  1.00  0.00           H  
ATOM   1561 HG12 ILE   102      72.121 136.007  34.521  1.00  0.00           H  
ATOM   1562 HG13 ILE   102      73.647 136.169  33.658  1.00  0.00           H  
ATOM   1563 HG21 ILE   102      74.621 132.586  34.144  1.00  0.00           H  
ATOM   1564 HG22 ILE   102      74.183 133.208  32.651  1.00  0.00           H  
ATOM   1565 HG23 ILE   102      75.326 134.083  33.757  1.00  0.00           H  
ATOM   1566 HD11 ILE   102      71.850 136.320  32.045  1.00  0.00           H  
ATOM   1567 HD12 ILE   102      72.986 134.849  31.865  1.00  0.00           H  
ATOM   1568 HD13 ILE   102      71.383 134.642  32.554  1.00  0.00           H  
ATOM   1569  N   PRO   103      72.861 130.689  35.022  1.00  0.00           N  
ATOM   1570  CA  PRO   103      73.474 129.626  35.844  1.00  0.00           C  
ATOM   1571  C   PRO   103      74.990 129.836  36.025  1.00  0.00           C  
ATOM   1572  O   PRO   103      75.754 129.969  35.060  1.00  0.00           O  
ATOM   1573  CB  PRO   103      73.151 128.283  35.105  1.00  0.00           C  
ATOM   1574  CG  PRO   103      72.202 128.701  34.020  1.00  0.00           C  
ATOM   1575  CD  PRO   103      72.347 130.175  33.704  1.00  0.00           C  
ATOM   1576  HA  PRO   103      73.085 129.714  36.858  1.00  0.00           H  
ATOM   1577  HB2 PRO   103      74.095 127.940  34.681  1.00  0.00           H  
ATOM   1578  HB3 PRO   103      72.702 127.565  35.790  1.00  0.00           H  
ATOM   1579  HG2 PRO   103      72.316 128.020  33.178  1.00  0.00           H  
ATOM   1580  HG3 PRO   103      71.197 128.492  34.386  1.00  0.00           H  
ATOM   1581  HD2 PRO   103      73.187 130.306  33.021  1.00  0.00           H  
ATOM   1582  HD3 PRO   103      71.419 130.610  33.333  1.00  0.00           H  
ATOM   1583  N   ILE   104      75.347 129.840  37.263  1.00  0.00           N  
ATOM   1584  CA  ILE   104      76.696 130.269  37.672  1.00  0.00           C  
ATOM   1585  C   ILE   104      77.640 129.016  37.602  1.00  0.00           C  
ATOM   1586  O   ILE   104      78.708 129.063  36.945  1.00  0.00           O  
ATOM   1587  CB  ILE   104      76.641 130.885  39.118  1.00  0.00           C  
ATOM   1588  CG1 ILE   104      75.649 132.023  39.287  1.00  0.00           C  
ATOM   1589  CG2 ILE   104      78.032 131.288  39.555  1.00  0.00           C  
ATOM   1590  CD1 ILE   104      75.307 132.371  40.685  1.00  0.00           C  
ATOM   1591  H   ILE   104      74.627 129.791  37.969  1.00  0.00           H  
ATOM   1592  HA  ILE   104      77.112 131.069  37.060  1.00  0.00           H  
ATOM   1593  HB  ILE   104      76.375 130.142  39.870  1.00  0.00           H  
ATOM   1594 HG12 ILE   104      76.120 132.936  38.923  1.00  0.00           H  
ATOM   1595 HG13 ILE   104      74.672 131.811  38.854  1.00  0.00           H  
ATOM   1596 HG21 ILE   104      78.064 131.643  40.585  1.00  0.00           H  
ATOM   1597 HG22 ILE   104      78.727 130.453  39.470  1.00  0.00           H  
ATOM   1598 HG23 ILE   104      78.360 132.159  38.988  1.00  0.00           H  
ATOM   1599 HD11 ILE   104      76.132 132.766  41.278  1.00  0.00           H  
ATOM   1600 HD12 ILE   104      74.681 133.263  40.687  1.00  0.00           H  
ATOM   1601 HD13 ILE   104      74.692 131.578  41.112  1.00  0.00           H  
ATOM   1602  N   ASP   105      77.128 127.900  38.037  1.00  0.00           N  
ATOM   1603  CA  ASP   105      77.853 126.649  37.937  1.00  0.00           C  
ATOM   1604  C   ASP   105      76.949 125.451  37.729  1.00  0.00           C  
ATOM   1605  O   ASP   105      75.664 125.563  37.828  1.00  0.00           O  
ATOM   1606  CB  ASP   105      78.755 126.478  39.150  1.00  0.00           C  
ATOM   1607  CG  ASP   105      79.815 125.369  39.045  1.00  0.00           C  
ATOM   1608  OD1 ASP   105      80.259 124.830  40.108  1.00  0.00           O  
ATOM   1609  OD2 ASP   105      80.106 124.981  37.933  1.00  0.00           O1-
ATOM   1610  H   ASP   105      76.178 127.937  38.379  1.00  0.00           H  
ATOM   1611  HA  ASP   105      78.492 126.737  37.059  1.00  0.00           H  
ATOM   1612  HB2 ASP   105      79.281 127.412  39.343  1.00  0.00           H  
ATOM   1613  HB3 ASP   105      78.131 126.256  40.016  1.00  0.00           H  
ATOM   1614  N   GLN   106      77.439 124.247  37.292  1.00  0.00           N  
ATOM   1615  CA  GLN   106      76.733 123.165  36.688  1.00  0.00           C  
ATOM   1616  C   GLN   106      77.254 121.831  37.337  1.00  0.00           C  
ATOM   1617  O   GLN   106      78.534 121.615  37.173  1.00  0.00           O  
ATOM   1618  CB  GLN   106      76.630 123.216  35.168  1.00  0.00           C  
ATOM   1619  CG  GLN   106      76.269 124.614  34.616  1.00  0.00           C  
ATOM   1620  CD  GLN   106      76.122 124.774  33.074  1.00  0.00           C  
ATOM   1621  NE2 GLN   106      74.903 125.075  32.612  1.00  0.00           N  
ATOM   1622  OE1 GLN   106      76.990 124.593  32.239  1.00  0.00           O  
ATOM   1623  H   GLN   106      78.418 124.297  37.051  1.00  0.00           H  
ATOM   1624  HA  GLN   106      75.692 123.202  37.009  1.00  0.00           H  
ATOM   1625  HB2 GLN   106      77.615 122.957  34.780  1.00  0.00           H  
ATOM   1626  HB3 GLN   106      75.972 122.463  34.733  1.00  0.00           H  
ATOM   1627  HG2 GLN   106      75.392 124.969  35.158  1.00  0.00           H  
ATOM   1628  HG3 GLN   106      77.071 125.257  34.979  1.00  0.00           H  
ATOM   1629 HE21 GLN   106      74.834 124.993  31.607  1.00  0.00           H  
ATOM   1630 HE22 GLN   106      74.163 125.062  33.299  1.00  0.00           H  
ATOM   1631  N   ALA   107      76.401 121.090  37.947  1.00  0.00           N  
ATOM   1632  CA  ALA   107      76.779 119.950  38.764  1.00  0.00           C  
ATOM   1633  C   ALA   107      75.903 118.714  38.487  1.00  0.00           C  
ATOM   1634  O   ALA   107      74.766 118.922  38.129  1.00  0.00           O  
ATOM   1635  CB  ALA   107      76.868 120.305  40.247  1.00  0.00           C  
ATOM   1636  H   ALA   107      75.419 121.326  37.936  1.00  0.00           H  
ATOM   1637  HA  ALA   107      77.783 119.656  38.458  1.00  0.00           H  
ATOM   1638  HB1 ALA   107      77.038 119.403  40.835  1.00  0.00           H  
ATOM   1639  HB2 ALA   107      77.669 121.015  40.455  1.00  0.00           H  
ATOM   1640  HB3 ALA   107      75.962 120.781  40.622  1.00  0.00           H  
ATOM   1641  N   GLY   108      76.366 117.405  38.648  1.00  0.00           N  
ATOM   1642  CA  GLY   108      75.364 116.317  38.657  1.00  0.00           C  
ATOM   1643  C   GLY   108      75.924 114.874  39.124  1.00  0.00           C  
ATOM   1644  O   GLY   108      77.094 114.779  39.456  1.00  0.00           O  
ATOM   1645  H   GLY   108      77.224 117.299  39.170  1.00  0.00           H  
ATOM   1646  HA2 GLY   108      74.421 116.538  39.156  1.00  0.00           H  
ATOM   1647  HA3 GLY   108      75.138 116.208  37.596  1.00  0.00           H  
ATOM   1648  N   LEU   109      75.072 113.846  39.094  1.00  0.00           N  
ATOM   1649  CA  LEU   109      75.473 112.450  39.143  1.00  0.00           C  
ATOM   1650  C   LEU   109      75.054 111.730  37.892  1.00  0.00           C  
ATOM   1651  O   LEU   109      73.957 111.956  37.377  1.00  0.00           O  
ATOM   1652  CB  LEU   109      74.943 111.725  40.419  1.00  0.00           C  
ATOM   1653  CG  LEU   109      75.000 112.443  41.760  1.00  0.00           C  
ATOM   1654  CD1 LEU   109      73.924 111.933  42.707  1.00  0.00           C  
ATOM   1655  CD2 LEU   109      76.355 112.254  42.431  1.00  0.00           C  
ATOM   1656  H   LEU   109      74.228 114.113  38.608  1.00  0.00           H  
ATOM   1657  HA  LEU   109      76.562 112.424  39.159  1.00  0.00           H  
ATOM   1658  HB2 LEU   109      73.920 111.421  40.198  1.00  0.00           H  
ATOM   1659  HB3 LEU   109      75.352 110.716  40.486  1.00  0.00           H  
ATOM   1660  HG  LEU   109      74.728 113.490  41.625  1.00  0.00           H  
ATOM   1661 HD11 LEU   109      74.095 112.470  43.640  1.00  0.00           H  
ATOM   1662 HD12 LEU   109      72.958 112.364  42.444  1.00  0.00           H  
ATOM   1663 HD13 LEU   109      73.960 110.846  42.771  1.00  0.00           H  
ATOM   1664 HD21 LEU   109      76.356 112.855  43.341  1.00  0.00           H  
ATOM   1665 HD22 LEU   109      76.519 111.190  42.600  1.00  0.00           H  
ATOM   1666 HD23 LEU   109      77.084 112.678  41.741  1.00  0.00           H  
ATOM   1667  N   PHE   110      75.871 110.858  37.451  1.00  0.00           N  
ATOM   1668  CA  PHE   110      75.575 109.871  36.450  1.00  0.00           C  
ATOM   1669  C   PHE   110      75.338 108.629  37.306  1.00  0.00           C  
ATOM   1670  O   PHE   110      75.995 108.295  38.298  1.00  0.00           O  
ATOM   1671  CB  PHE   110      76.590 109.648  35.435  1.00  0.00           C  
ATOM   1672  CG  PHE   110      77.202 110.809  34.713  1.00  0.00           C  
ATOM   1673  CD1 PHE   110      76.431 111.541  33.686  1.00  0.00           C  
ATOM   1674  CD2 PHE   110      78.574 111.104  34.856  1.00  0.00           C  
ATOM   1675  CE1 PHE   110      76.985 112.607  33.011  1.00  0.00           C  
ATOM   1676  CE2 PHE   110      79.079 112.273  34.151  1.00  0.00           C  
ATOM   1677  CZ  PHE   110      78.277 113.094  33.254  1.00  0.00           C  
ATOM   1678  H   PHE   110      76.745 110.735  37.942  1.00  0.00           H  
ATOM   1679  HA  PHE   110      74.661 110.177  35.941  1.00  0.00           H  
ATOM   1680  HB2 PHE   110      77.390 109.067  35.895  1.00  0.00           H  
ATOM   1681  HB3 PHE   110      76.117 109.072  34.640  1.00  0.00           H  
ATOM   1682  HD1 PHE   110      75.430 111.220  33.440  1.00  0.00           H  
ATOM   1683  HD2 PHE   110      79.171 110.589  35.595  1.00  0.00           H  
ATOM   1684  HE1 PHE   110      76.390 113.156  32.296  1.00  0.00           H  
ATOM   1685  HE2 PHE   110      80.098 112.597  34.306  1.00  0.00           H  
ATOM   1686  HZ  PHE   110      78.748 113.920  32.741  1.00  0.00           H  
ATOM   1687  N   LEU   111      74.254 107.908  36.878  1.00  0.00           N  
ATOM   1688  CA  LEU   111      73.468 106.938  37.679  1.00  0.00           C  
ATOM   1689  C   LEU   111      73.448 105.510  37.080  1.00  0.00           C  
ATOM   1690  O   LEU   111      72.595 105.219  36.212  1.00  0.00           O  
ATOM   1691  CB  LEU   111      72.053 107.435  37.972  1.00  0.00           C  
ATOM   1692  CG  LEU   111      71.822 108.817  38.591  1.00  0.00           C  
ATOM   1693  CD1 LEU   111      70.341 109.094  38.764  1.00  0.00           C  
ATOM   1694  CD2 LEU   111      72.491 108.922  40.044  1.00  0.00           C  
ATOM   1695  H   LEU   111      73.868 108.130  35.971  1.00  0.00           H  
ATOM   1696  HA  LEU   111      73.920 106.826  38.665  1.00  0.00           H  
ATOM   1697  HB2 LEU   111      71.371 107.498  37.124  1.00  0.00           H  
ATOM   1698  HB3 LEU   111      71.546 106.792  38.691  1.00  0.00           H  
ATOM   1699  HG  LEU   111      72.308 109.574  37.976  1.00  0.00           H  
ATOM   1700 HD11 LEU   111      69.812 108.453  39.469  1.00  0.00           H  
ATOM   1701 HD12 LEU   111      70.217 110.115  39.126  1.00  0.00           H  
ATOM   1702 HD13 LEU   111      69.798 108.927  37.834  1.00  0.00           H  
ATOM   1703 HD21 LEU   111      73.575 108.823  39.997  1.00  0.00           H  
ATOM   1704 HD22 LEU   111      72.208 109.880  40.479  1.00  0.00           H  
ATOM   1705 HD23 LEU   111      72.076 108.190  40.737  1.00  0.00           H  
ATOM   1706  N   THR   112      74.303 104.614  37.547  1.00  0.00           N  
ATOM   1707  CA  THR   112      74.319 103.136  37.141  1.00  0.00           C  
ATOM   1708  C   THR   112      73.375 102.441  38.063  1.00  0.00           C  
ATOM   1709  O   THR   112      73.869 101.985  39.100  1.00  0.00           O  
ATOM   1710  CB  THR   112      75.727 102.503  37.014  1.00  0.00           C  
ATOM   1711  CG2 THR   112      75.622 101.116  36.342  1.00  0.00           C  
ATOM   1712  OG1 THR   112      76.577 103.211  36.157  1.00  0.00           O  
ATOM   1713  H   THR   112      75.027 104.886  38.196  1.00  0.00           H  
ATOM   1714  HA  THR   112      73.928 103.131  36.123  1.00  0.00           H  
ATOM   1715  HB  THR   112      76.173 102.471  38.008  1.00  0.00           H  
ATOM   1716  HG1 THR   112      76.730 104.038  36.620  1.00  0.00           H  
ATOM   1717 HG21 THR   112      75.133 101.315  35.388  1.00  0.00           H  
ATOM   1718 HG22 THR   112      76.604 100.693  36.133  1.00  0.00           H  
ATOM   1719 HG23 THR   112      75.066 100.384  36.928  1.00  0.00           H  
ATOM   1720  N   ALA   113      72.006 102.240  37.826  1.00  0.00           N  
ATOM   1721  CA  ALA   113      71.115 101.382  38.710  1.00  0.00           C  
ATOM   1722  C   ALA   113      71.291  99.828  38.571  1.00  0.00           C  
ATOM   1723  O   ALA   113      71.036  99.223  37.516  1.00  0.00           O  
ATOM   1724  CB  ALA   113      69.605 101.749  38.398  1.00  0.00           C  
ATOM   1725  H   ALA   113      71.667 102.644  36.965  1.00  0.00           H  
ATOM   1726  HA  ALA   113      71.408 101.686  39.715  1.00  0.00           H  
ATOM   1727  HB1 ALA   113      69.373 102.663  38.945  1.00  0.00           H  
ATOM   1728  HB2 ALA   113      69.499 101.779  37.314  1.00  0.00           H  
ATOM   1729  HB3 ALA   113      68.932 101.080  38.935  1.00  0.00           H  
ATOM   1730  N   ILE   114      71.757  99.163  39.678  1.00  0.00           N  
ATOM   1731  CA  ILE   114      72.055  97.730  39.745  1.00  0.00           C  
ATOM   1732  C   ILE   114      71.131  97.122  40.688  1.00  0.00           C  
ATOM   1733  O   ILE   114      70.933  97.635  41.787  1.00  0.00           O  
ATOM   1734  CB  ILE   114      73.527  97.437  40.001  1.00  0.00           C  
ATOM   1735  CG1 ILE   114      74.390  98.155  38.982  1.00  0.00           C  
ATOM   1736  CG2 ILE   114      73.742  95.867  40.076  1.00  0.00           C  
ATOM   1737  CD1 ILE   114      75.744  97.432  38.657  1.00  0.00           C  
ATOM   1738  H   ILE   114      71.972  99.722  40.491  1.00  0.00           H  
ATOM   1739  HA  ILE   114      71.817  97.275  38.784  1.00  0.00           H  
ATOM   1740  HB  ILE   114      73.655  97.814  41.015  1.00  0.00           H  
ATOM   1741 HG12 ILE   114      73.878  98.309  38.032  1.00  0.00           H  
ATOM   1742 HG13 ILE   114      74.569  99.153  39.381  1.00  0.00           H  
ATOM   1743 HG21 ILE   114      73.129  95.500  40.899  1.00  0.00           H  
ATOM   1744 HG22 ILE   114      73.539  95.410  39.107  1.00  0.00           H  
ATOM   1745 HG23 ILE   114      74.795  95.649  40.255  1.00  0.00           H  
ATOM   1746 HD11 ILE   114      76.379  98.077  38.049  1.00  0.00           H  
ATOM   1747 HD12 ILE   114      76.414  96.985  39.391  1.00  0.00           H  
ATOM   1748 HD13 ILE   114      75.499  96.581  38.022  1.00  0.00           H  
ATOM   1749  N   GLU   115      70.664  95.858  40.485  1.00  0.00           N  
ATOM   1750  CA  GLU   115      69.930  95.036  41.478  1.00  0.00           C  
ATOM   1751  C   GLU   115      70.910  93.988  42.202  1.00  0.00           C  
ATOM   1752  O   GLU   115      71.759  93.381  41.472  1.00  0.00           O  
ATOM   1753  CB  GLU   115      68.791  94.211  40.775  1.00  0.00           C  
ATOM   1754  CG  GLU   115      67.857  93.552  41.781  1.00  0.00           C  
ATOM   1755  CD  GLU   115      66.624  92.886  41.204  1.00  0.00           C  
ATOM   1756  OE1 GLU   115      66.722  91.786  40.585  1.00  0.00           O  
ATOM   1757  OE2 GLU   115      65.486  93.381  41.511  1.00  0.00           O1-
ATOM   1758  H   GLU   115      71.000  95.360  39.673  1.00  0.00           H  
ATOM   1759  HA  GLU   115      69.505  95.623  42.292  1.00  0.00           H  
ATOM   1760  HB2 GLU   115      68.185  94.863  40.146  1.00  0.00           H  
ATOM   1761  HB3 GLU   115      69.228  93.421  40.164  1.00  0.00           H  
ATOM   1762  HG2 GLU   115      68.408  92.726  42.232  1.00  0.00           H  
ATOM   1763  HG3 GLU   115      67.493  94.343  42.437  1.00  0.00           H  
ATOM   1764  N   ILE   116      70.759  93.823  43.484  1.00  0.00           N  
ATOM   1765  CA  ILE   116      71.374  92.803  44.298  1.00  0.00           C  
ATOM   1766  C   ILE   116      70.510  92.329  45.522  1.00  0.00           C  
ATOM   1767  O   ILE   116      69.828  93.131  46.186  1.00  0.00           O  
ATOM   1768  CB  ILE   116      72.735  93.348  44.817  1.00  0.00           C  
ATOM   1769  CG1 ILE   116      73.624  92.207  45.473  1.00  0.00           C  
ATOM   1770  CG2 ILE   116      72.615  94.531  45.765  1.00  0.00           C  
ATOM   1771  CD1 ILE   116      75.104  92.604  45.704  1.00  0.00           C  
ATOM   1772  H   ILE   116      69.944  94.256  43.893  1.00  0.00           H  
ATOM   1773  HA  ILE   116      71.673  92.001  43.624  1.00  0.00           H  
ATOM   1774  HB  ILE   116      73.316  93.723  43.974  1.00  0.00           H  
ATOM   1775 HG12 ILE   116      73.218  92.017  46.467  1.00  0.00           H  
ATOM   1776 HG13 ILE   116      73.591  91.241  44.970  1.00  0.00           H  
ATOM   1777 HG21 ILE   116      71.964  95.316  45.378  1.00  0.00           H  
ATOM   1778 HG22 ILE   116      72.270  94.235  46.755  1.00  0.00           H  
ATOM   1779 HG23 ILE   116      73.563  95.052  45.899  1.00  0.00           H  
ATOM   1780 HD11 ILE   116      75.202  93.405  46.437  1.00  0.00           H  
ATOM   1781 HD12 ILE   116      75.582  91.837  46.314  1.00  0.00           H  
ATOM   1782 HD13 ILE   116      75.682  92.730  44.789  1.00  0.00           H  
ATOM   1783  N   SER   117      70.599  91.053  45.796  1.00  0.00           N  
ATOM   1784  CA  SER   117      70.079  90.472  47.060  1.00  0.00           C  
ATOM   1785  C   SER   117      70.727  89.175  47.492  1.00  0.00           C  
ATOM   1786  O   SER   117      70.892  88.207  46.748  1.00  0.00           O  
ATOM   1787  CB  SER   117      68.515  90.254  46.995  1.00  0.00           C  
ATOM   1788  OG  SER   117      68.011  89.789  48.203  1.00  0.00           O  
ATOM   1789  H   SER   117      71.117  90.403  45.223  1.00  0.00           H  
ATOM   1790  HA  SER   117      70.327  91.121  47.900  1.00  0.00           H  
ATOM   1791  HB2 SER   117      67.906  91.127  46.757  1.00  0.00           H  
ATOM   1792  HB3 SER   117      68.300  89.546  46.194  1.00  0.00           H  
ATOM   1793  HG  SER   117      67.700  88.886  48.100  1.00  0.00           H  
ATOM   1794  N   LEU   118      71.066  89.059  48.814  1.00  0.00           N  
ATOM   1795  CA  LEU   118      71.519  87.876  49.591  1.00  0.00           C  
ATOM   1796  C   LEU   118      70.394  87.195  50.456  1.00  0.00           C  
ATOM   1797  O   LEU   118      70.077  87.622  51.534  1.00  0.00           O  
ATOM   1798  CB  LEU   118      72.720  88.161  50.432  1.00  0.00           C  
ATOM   1799  CG  LEU   118      73.518  86.899  51.054  1.00  0.00           C  
ATOM   1800  CD1 LEU   118      74.157  86.028  49.998  1.00  0.00           C  
ATOM   1801  CD2 LEU   118      74.573  87.445  51.990  1.00  0.00           C  
ATOM   1802  H   LEU   118      70.973  89.918  49.337  1.00  0.00           H  
ATOM   1803  HA  LEU   118      71.827  87.172  48.819  1.00  0.00           H  
ATOM   1804  HB2 LEU   118      73.517  88.756  49.987  1.00  0.00           H  
ATOM   1805  HB3 LEU   118      72.426  88.767  51.289  1.00  0.00           H  
ATOM   1806  HG  LEU   118      72.866  86.284  51.674  1.00  0.00           H  
ATOM   1807 HD11 LEU   118      74.576  85.189  50.554  1.00  0.00           H  
ATOM   1808 HD12 LEU   118      73.471  85.833  49.173  1.00  0.00           H  
ATOM   1809 HD13 LEU   118      75.048  86.610  49.764  1.00  0.00           H  
ATOM   1810 HD21 LEU   118      74.988  86.614  52.560  1.00  0.00           H  
ATOM   1811 HD22 LEU   118      75.315  87.950  51.371  1.00  0.00           H  
ATOM   1812 HD23 LEU   118      74.132  88.134  52.710  1.00  0.00           H  
ATOM   1813  N   ASP   119      69.842  86.125  49.872  1.00  0.00           N  
ATOM   1814  CA  ASP   119      68.554  85.455  50.327  1.00  0.00           C  
ATOM   1815  C   ASP   119      68.771  84.016  50.861  1.00  0.00           C  
ATOM   1816  O   ASP   119      69.524  83.212  50.379  1.00  0.00           O  
ATOM   1817  CB  ASP   119      67.570  85.457  49.248  1.00  0.00           C  
ATOM   1818  CG  ASP   119      67.072  86.922  49.010  1.00  0.00           C  
ATOM   1819  OD1 ASP   119      66.813  87.636  50.004  1.00  0.00           O  
ATOM   1820  OD2 ASP   119      66.949  87.271  47.824  1.00  0.00           O1-
ATOM   1821  H   ASP   119      70.318  85.824  49.033  1.00  0.00           H  
ATOM   1822  HA  ASP   119      68.296  86.166  51.112  1.00  0.00           H  
ATOM   1823  HB2 ASP   119      67.859  85.016  48.294  1.00  0.00           H  
ATOM   1824  HB3 ASP   119      66.605  84.998  49.460  1.00  0.00           H  
ATOM   1825  N   VAL   120      67.844  83.662  51.758  1.00  0.00           N  
ATOM   1826  CA  VAL   120      67.545  82.317  52.255  1.00  0.00           C  
ATOM   1827  C   VAL   120      66.056  82.167  52.317  1.00  0.00           C  
ATOM   1828  O   VAL   120      65.367  83.182  52.357  1.00  0.00           O  
ATOM   1829  CB  VAL   120      68.198  81.968  53.585  1.00  0.00           C  
ATOM   1830  CG1 VAL   120      69.762  81.925  53.483  1.00  0.00           C  
ATOM   1831  CG2 VAL   120      67.794  82.891  54.807  1.00  0.00           C  
ATOM   1832  H   VAL   120      67.113  84.321  51.988  1.00  0.00           H  
ATOM   1833  HA  VAL   120      67.978  81.594  51.563  1.00  0.00           H  
ATOM   1834  HB  VAL   120      67.689  81.040  53.846  1.00  0.00           H  
ATOM   1835 HG11 VAL   120      70.172  81.638  54.451  1.00  0.00           H  
ATOM   1836 HG12 VAL   120      70.010  81.040  52.897  1.00  0.00           H  
ATOM   1837 HG13 VAL   120      70.138  82.844  53.033  1.00  0.00           H  
ATOM   1838 HG21 VAL   120      68.200  82.484  55.734  1.00  0.00           H  
ATOM   1839 HG22 VAL   120      68.383  83.804  54.885  1.00  0.00           H  
ATOM   1840 HG23 VAL   120      66.722  82.988  54.976  1.00  0.00           H  
ATOM   1841  N   ASP   121      65.558  80.970  52.440  1.00  0.00           N  
ATOM   1842  CA  ASP   121      64.140  80.610  52.786  1.00  0.00           C  
ATOM   1843  C   ASP   121      63.705  80.524  54.262  1.00  0.00           C  
ATOM   1844  O   ASP   121      63.315  79.481  54.721  1.00  0.00           O  
ATOM   1845  CB  ASP   121      63.731  79.242  52.065  1.00  0.00           C  
ATOM   1846  CG  ASP   121      62.309  78.789  52.193  1.00  0.00           C  
ATOM   1847  OD1 ASP   121      61.336  79.625  52.141  1.00  0.00           O  
ATOM   1848  OD2 ASP   121      62.206  77.582  52.422  1.00  0.00           O1-
ATOM   1849  H   ASP   121      66.211  80.225  52.240  1.00  0.00           H  
ATOM   1850  HA  ASP   121      63.576  81.440  52.360  1.00  0.00           H  
ATOM   1851  HB2 ASP   121      64.019  79.304  51.016  1.00  0.00           H  
ATOM   1852  HB3 ASP   121      64.376  78.462  52.469  1.00  0.00           H  
ATOM   1853  N   ALA   122      63.975  81.569  55.024  1.00  0.00           N  
ATOM   1854  CA  ALA   122      63.725  81.759  56.457  1.00  0.00           C  
ATOM   1855  C   ALA   122      62.235  81.452  56.904  1.00  0.00           C  
ATOM   1856  O   ALA   122      61.890  81.420  58.094  1.00  0.00           O  
ATOM   1857  CB  ALA   122      64.058  83.235  56.788  1.00  0.00           C  
ATOM   1858  H   ALA   122      64.454  82.272  54.479  1.00  0.00           H  
ATOM   1859  HA  ALA   122      64.307  81.041  57.035  1.00  0.00           H  
ATOM   1860  HB1 ALA   122      64.240  83.383  57.852  1.00  0.00           H  
ATOM   1861  HB2 ALA   122      64.921  83.552  56.202  1.00  0.00           H  
ATOM   1862  HB3 ALA   122      63.300  83.920  56.408  1.00  0.00           H  
ATOM   1863  N   ASP   123      61.324  81.395  55.944  1.00  0.00           N  
ATOM   1864  CA  ASP   123      59.930  81.055  56.112  1.00  0.00           C  
ATOM   1865  C   ASP   123      59.575  79.615  55.632  1.00  0.00           C  
ATOM   1866  O   ASP   123      58.378  79.161  55.501  1.00  0.00           O  
ATOM   1867  CB  ASP   123      59.122  82.034  55.356  1.00  0.00           C  
ATOM   1868  CG  ASP   123      59.421  82.037  53.808  1.00  0.00           C  
ATOM   1869  OD1 ASP   123      60.618  82.194  53.415  1.00  0.00           O  
ATOM   1870  OD2 ASP   123      58.607  81.707  53.012  1.00  0.00           O1-
ATOM   1871  H   ASP   123      61.626  81.672  55.021  1.00  0.00           H  
ATOM   1872  HA  ASP   123      59.684  81.147  57.170  1.00  0.00           H  
ATOM   1873  HB2 ASP   123      58.076  81.824  55.579  1.00  0.00           H  
ATOM   1874  HB3 ASP   123      59.462  83.025  55.657  1.00  0.00           H  
ATOM   1875  N   ARG   124      60.525  78.740  55.310  1.00  0.00           N  
ATOM   1876  CA  ARG   124      60.488  77.221  55.396  1.00  0.00           C  
ATOM   1877  C   ARG   124      59.509  76.608  54.400  1.00  0.00           C  
ATOM   1878  O   ARG   124      59.157  75.438  54.615  1.00  0.00           O  
ATOM   1879  CB  ARG   124      60.400  76.841  56.846  1.00  0.00           C  
ATOM   1880  CG  ARG   124      61.473  77.438  57.680  1.00  0.00           C  
ATOM   1881  CD  ARG   124      61.307  76.808  59.122  1.00  0.00           C  
ATOM   1882  NE  ARG   124      62.072  77.601  60.139  1.00  0.00           N  
ATOM   1883  CZ  ARG   124      61.448  78.061  61.237  1.00  0.00           C  
ATOM   1884  NH1 ARG   124      60.167  77.867  61.492  1.00  0.00           N1+
ATOM   1885  NH2 ARG   124      62.146  78.692  62.098  1.00  0.00           N  
ATOM   1886  H   ARG   124      61.467  79.084  55.193  1.00  0.00           H  
ATOM   1887  HA  ARG   124      61.494  76.947  55.081  1.00  0.00           H  
ATOM   1888  HB2 ARG   124      59.403  76.994  57.259  1.00  0.00           H  
ATOM   1889  HB3 ARG   124      60.455  75.769  57.038  1.00  0.00           H  
ATOM   1890  HG2 ARG   124      62.480  77.252  57.307  1.00  0.00           H  
ATOM   1891  HG3 ARG   124      61.276  78.494  57.865  1.00  0.00           H  
ATOM   1892  HD2 ARG   124      60.257  76.672  59.380  1.00  0.00           H  
ATOM   1893  HD3 ARG   124      61.658  75.776  59.133  1.00  0.00           H  
ATOM   1894  HE  ARG   124      62.984  77.993  59.956  1.00  0.00           H  
ATOM   1895 HH11 ARG   124      59.540  77.460  60.813  1.00  0.00           H  
ATOM   1896 HH12 ARG   124      59.834  78.047  62.428  1.00  0.00           H  
ATOM   1897 HH21 ARG   124      63.065  78.976  61.788  1.00  0.00           H  
ATOM   1898 HH22 ARG   124      61.848  78.466  63.037  1.00  0.00           H  
ATOM   1899  N   ASP   125      58.994  77.229  53.344  1.00  0.00           N  
ATOM   1900  CA  ASP   125      58.173  76.642  52.279  1.00  0.00           C  
ATOM   1901  C   ASP   125      59.071  76.167  51.084  1.00  0.00           C  
ATOM   1902  O   ASP   125      58.578  75.856  49.979  1.00  0.00           O  
ATOM   1903  CB  ASP   125      57.066  77.591  51.787  1.00  0.00           C  
ATOM   1904  CG  ASP   125      57.553  78.846  51.071  1.00  0.00           C  
ATOM   1905  OD1 ASP   125      58.761  79.122  51.028  1.00  0.00           O  
ATOM   1906  OD2 ASP   125      56.671  79.484  50.468  1.00  0.00           O1-
ATOM   1907  H   ASP   125      59.270  78.192  53.218  1.00  0.00           H  
ATOM   1908  HA  ASP   125      57.758  75.734  52.716  1.00  0.00           H  
ATOM   1909  HB2 ASP   125      56.476  76.995  51.091  1.00  0.00           H  
ATOM   1910  HB3 ASP   125      56.468  77.920  52.637  1.00  0.00           H  
ATOM   1911  N   GLY   126      60.404  75.946  51.302  1.00  0.00           N  
ATOM   1912  CA  GLY   126      61.315  75.455  50.312  1.00  0.00           C  
ATOM   1913  C   GLY   126      61.727  76.567  49.307  1.00  0.00           C  
ATOM   1914  O   GLY   126      62.916  76.502  48.959  1.00  0.00           O  
ATOM   1915  H   GLY   126      60.717  76.226  52.220  1.00  0.00           H  
ATOM   1916  HA2 GLY   126      62.256  75.230  50.813  1.00  0.00           H  
ATOM   1917  HA3 GLY   126      60.887  74.594  49.798  1.00  0.00           H  
ATOM   1918  N   VAL   127      60.888  77.475  48.866  1.00  0.00           N  
ATOM   1919  CA  VAL   127      61.151  78.468  47.807  1.00  0.00           C  
ATOM   1920  C   VAL   127      61.963  79.653  48.338  1.00  0.00           C  
ATOM   1921  O   VAL   127      61.483  80.233  49.335  1.00  0.00           O  
ATOM   1922  CB  VAL   127      59.769  78.807  47.257  1.00  0.00           C  
ATOM   1923  CG1 VAL   127      59.807  79.965  46.354  1.00  0.00           C  
ATOM   1924  CG2 VAL   127      59.265  77.598  46.443  1.00  0.00           C  
ATOM   1925  H   VAL   127      59.936  77.389  49.192  1.00  0.00           H  
ATOM   1926  HA  VAL   127      61.737  77.846  47.131  1.00  0.00           H  
ATOM   1927  HB  VAL   127      58.966  78.930  47.984  1.00  0.00           H  
ATOM   1928 HG11 VAL   127      58.783  80.066  45.996  1.00  0.00           H  
ATOM   1929 HG12 VAL   127      59.917  80.860  46.966  1.00  0.00           H  
ATOM   1930 HG13 VAL   127      60.565  79.908  45.572  1.00  0.00           H  
ATOM   1931 HG21 VAL   127      59.945  77.436  45.607  1.00  0.00           H  
ATOM   1932 HG22 VAL   127      59.234  76.636  46.954  1.00  0.00           H  
ATOM   1933 HG23 VAL   127      58.262  77.607  46.015  1.00  0.00           H  
ATOM   1934  N   VAL   128      63.149  80.025  47.801  1.00  0.00           N  
ATOM   1935  CA  VAL   128      63.965  81.196  48.101  1.00  0.00           C  
ATOM   1936  C   VAL   128      63.488  82.343  47.302  1.00  0.00           C  
ATOM   1937  O   VAL   128      63.964  82.504  46.146  1.00  0.00           O  
ATOM   1938  CB  VAL   128      65.497  80.925  48.014  1.00  0.00           C  
ATOM   1939  CG1 VAL   128      66.403  82.156  48.272  1.00  0.00           C  
ATOM   1940  CG2 VAL   128      65.932  79.681  48.869  1.00  0.00           C  
ATOM   1941  H   VAL   128      63.506  79.314  47.178  1.00  0.00           H  
ATOM   1942  HA  VAL   128      63.688  81.368  49.141  1.00  0.00           H  
ATOM   1943  HB  VAL   128      65.749  80.552  47.022  1.00  0.00           H  
ATOM   1944 HG11 VAL   128      66.140  82.540  49.258  1.00  0.00           H  
ATOM   1945 HG12 VAL   128      67.421  81.766  48.239  1.00  0.00           H  
ATOM   1946 HG13 VAL   128      66.290  82.963  47.549  1.00  0.00           H  
ATOM   1947 HG21 VAL   128      65.214  78.861  48.860  1.00  0.00           H  
ATOM   1948 HG22 VAL   128      66.894  79.277  48.552  1.00  0.00           H  
ATOM   1949 HG23 VAL   128      66.111  79.970  49.904  1.00  0.00           H  
ATOM   1950  N   GLU   129      62.619  83.208  47.772  1.00  0.00           N  
ATOM   1951  CA  GLU   129      62.054  84.430  47.094  1.00  0.00           C  
ATOM   1952  C   GLU   129      63.104  85.467  46.999  1.00  0.00           C  
ATOM   1953  O   GLU   129      64.068  85.442  47.738  1.00  0.00           O  
ATOM   1954  CB  GLU   129      60.874  84.954  47.860  1.00  0.00           C  
ATOM   1955  CG  GLU   129      60.938  85.143  49.388  1.00  0.00           C  
ATOM   1956  CD  GLU   129      60.749  83.868  50.261  1.00  0.00           C  
ATOM   1957  OE1 GLU   129      61.529  82.942  50.277  1.00  0.00           O  
ATOM   1958  OE2 GLU   129      59.713  83.723  50.928  1.00  0.00           O1-
ATOM   1959  H   GLU   129      62.207  83.062  48.682  1.00  0.00           H  
ATOM   1960  HA  GLU   129      61.756  84.032  46.123  1.00  0.00           H  
ATOM   1961  HB2 GLU   129      60.655  85.923  47.412  1.00  0.00           H  
ATOM   1962  HB3 GLU   129      60.055  84.263  47.660  1.00  0.00           H  
ATOM   1963  HG2 GLU   129      61.922  85.526  49.659  1.00  0.00           H  
ATOM   1964  HG3 GLU   129      60.128  85.845  49.583  1.00  0.00           H  
ATOM   1965  N   LYS   130      62.968  86.410  46.055  1.00  0.00           N  
ATOM   1966  CA  LYS   130      63.827  87.563  45.969  1.00  0.00           C  
ATOM   1967  C   LYS   130      63.581  88.630  47.072  1.00  0.00           C  
ATOM   1968  O   LYS   130      62.432  88.909  47.370  1.00  0.00           O  
ATOM   1969  CB  LYS   130      63.658  88.264  44.579  1.00  0.00           C  
ATOM   1970  CG  LYS   130      64.840  89.165  44.378  1.00  0.00           C  
ATOM   1971  CD  LYS   130      64.889  89.738  43.034  1.00  0.00           C  
ATOM   1972  CE  LYS   130      63.883  90.772  42.743  1.00  0.00           C  
ATOM   1973  NZ  LYS   130      63.700  91.181  41.370  1.00  0.00           N1+
ATOM   1974  H   LYS   130      62.209  86.299  45.399  1.00  0.00           H  
ATOM   1975  HA  LYS   130      64.822  87.121  46.012  1.00  0.00           H  
ATOM   1976  HB2 LYS   130      63.601  87.434  43.876  1.00  0.00           H  
ATOM   1977  HB3 LYS   130      62.720  88.815  44.512  1.00  0.00           H  
ATOM   1978  HG2 LYS   130      64.877  89.960  45.124  1.00  0.00           H  
ATOM   1979  HG3 LYS   130      65.730  88.545  44.484  1.00  0.00           H  
ATOM   1980  HD2 LYS   130      65.908  90.075  42.843  1.00  0.00           H  
ATOM   1981  HD3 LYS   130      64.871  88.894  42.344  1.00  0.00           H  
ATOM   1982  HE2 LYS   130      62.890  90.481  43.085  1.00  0.00           H  
ATOM   1983  HE3 LYS   130      64.139  91.631  43.363  1.00  0.00           H  
ATOM   1984  HZ1 LYS   130      64.511  91.728  41.121  1.00  0.00           H  
ATOM   1985  HZ2 LYS   130      63.487  90.403  40.762  1.00  0.00           H  
ATOM   1986  HZ3 LYS   130      62.842  91.706  41.273  1.00  0.00           H  
ATOM   1987  N   ASN   131      64.655  89.027  47.680  1.00  0.00           N  
ATOM   1988  CA  ASN   131      64.760  89.907  48.846  1.00  0.00           C  
ATOM   1989  C   ASN   131      63.797  89.551  49.985  1.00  0.00           C  
ATOM   1990  O   ASN   131      62.878  90.275  50.382  1.00  0.00           O  
ATOM   1991  CB  ASN   131      64.763  91.403  48.371  1.00  0.00           C  
ATOM   1992  CG  ASN   131      65.302  92.337  49.427  1.00  0.00           C  
ATOM   1993  ND2 ASN   131      65.232  93.631  49.093  1.00  0.00           N  
ATOM   1994  OD1 ASN   131      65.822  92.014  50.504  1.00  0.00           O  
ATOM   1995  H   ASN   131      65.477  88.506  47.407  1.00  0.00           H  
ATOM   1996  HA  ASN   131      65.733  89.671  49.278  1.00  0.00           H  
ATOM   1997  HB2 ASN   131      65.299  91.670  47.460  1.00  0.00           H  
ATOM   1998  HB3 ASN   131      63.718  91.705  48.308  1.00  0.00           H  
ATOM   1999 HD21 ASN   131      65.678  94.282  49.723  1.00  0.00           H  
ATOM   2000 HD22 ASN   131      64.707  93.990  48.308  1.00  0.00           H  
ATOM   2001  N   ASN   132      63.903  88.301  50.433  1.00  0.00           N  
ATOM   2002  CA  ASN   132      63.015  87.651  51.389  1.00  0.00           C  
ATOM   2003  C   ASN   132      62.876  88.648  52.637  1.00  0.00           C  
ATOM   2004  O   ASN   132      63.943  89.043  53.275  1.00  0.00           O  
ATOM   2005  CB  ASN   132      63.666  86.312  51.894  1.00  0.00           C  
ATOM   2006  CG  ASN   132      62.813  85.572  52.938  1.00  0.00           C  
ATOM   2007  ND2 ASN   132      62.676  84.230  52.712  1.00  0.00           N  
ATOM   2008  OD1 ASN   132      62.125  86.115  53.789  1.00  0.00           O  
ATOM   2009  H   ASN   132      64.808  87.965  50.136  1.00  0.00           H  
ATOM   2010  HA  ASN   132      62.075  87.491  50.859  1.00  0.00           H  
ATOM   2011  HB2 ASN   132      64.007  85.788  51.001  1.00  0.00           H  
ATOM   2012  HB3 ASN   132      64.672  86.599  52.202  1.00  0.00           H  
ATOM   2013 HD21 ASN   132      62.147  83.562  53.253  1.00  0.00           H  
ATOM   2014 HD22 ASN   132      63.072  83.856  51.861  1.00  0.00           H  
ATOM   2015  N   PRO   133      61.645  88.951  53.137  1.00  0.00           N  
ATOM   2016  CA  PRO   133      61.381  89.870  54.266  1.00  0.00           C  
ATOM   2017  C   PRO   133      61.478  89.304  55.652  1.00  0.00           C  
ATOM   2018  O   PRO   133      61.130  90.028  56.638  1.00  0.00           O  
ATOM   2019  CB  PRO   133      59.918  90.322  53.954  1.00  0.00           C  
ATOM   2020  CG  PRO   133      59.247  89.232  53.190  1.00  0.00           C  
ATOM   2021  CD  PRO   133      60.448  88.632  52.413  1.00  0.00           C  
ATOM   2022  HA  PRO   133      62.060  90.703  54.079  1.00  0.00           H  
ATOM   2023  HB2 PRO   133      59.398  90.580  54.877  1.00  0.00           H  
ATOM   2024  HB3 PRO   133      60.041  91.170  53.280  1.00  0.00           H  
ATOM   2025  HG2 PRO   133      58.860  88.384  53.755  1.00  0.00           H  
ATOM   2026  HG3 PRO   133      58.475  89.642  52.538  1.00  0.00           H  
ATOM   2027  HD2 PRO   133      60.212  87.570  52.332  1.00  0.00           H  
ATOM   2028  HD3 PRO   133      60.322  89.072  51.424  1.00  0.00           H  
ATOM   2029  N   LYS   134      62.173  88.172  55.890  1.00  0.00           N  
ATOM   2030  CA  LYS   134      62.675  87.694  57.198  1.00  0.00           C  
ATOM   2031  C   LYS   134      64.041  87.162  57.152  1.00  0.00           C  
ATOM   2032  O   LYS   134      64.389  86.623  58.254  1.00  0.00           O  
ATOM   2033  CB  LYS   134      61.693  86.544  57.797  1.00  0.00           C  
ATOM   2034  CG  LYS   134      60.129  86.869  57.860  1.00  0.00           C  
ATOM   2035  CD  LYS   134      59.279  85.581  58.050  1.00  0.00           C  
ATOM   2036  CE  LYS   134      57.817  85.844  58.257  1.00  0.00           C  
ATOM   2037  NZ  LYS   134      57.175  86.788  57.308  1.00  0.00           N1+
ATOM   2038  H   LYS   134      62.350  87.653  55.042  1.00  0.00           H  
ATOM   2039  HA  LYS   134      62.648  88.566  57.852  1.00  0.00           H  
ATOM   2040  HB2 LYS   134      61.797  85.561  57.337  1.00  0.00           H  
ATOM   2041  HB3 LYS   134      62.045  86.441  58.823  1.00  0.00           H  
ATOM   2042  HG2 LYS   134      59.903  87.617  58.620  1.00  0.00           H  
ATOM   2043  HG3 LYS   134      59.905  87.161  56.834  1.00  0.00           H  
ATOM   2044  HD2 LYS   134      59.392  85.044  57.108  1.00  0.00           H  
ATOM   2045  HD3 LYS   134      59.656  85.056  58.928  1.00  0.00           H  
ATOM   2046  HE2 LYS   134      57.374  84.853  58.159  1.00  0.00           H  
ATOM   2047  HE3 LYS   134      57.737  86.214  59.279  1.00  0.00           H  
ATOM   2048  HZ1 LYS   134      56.201  86.920  57.542  1.00  0.00           H  
ATOM   2049  HZ2 LYS   134      57.546  87.724  57.395  1.00  0.00           H  
ATOM   2050  HZ3 LYS   134      57.145  86.545  56.328  1.00  0.00           H  
ATOM   2051  N   LYS   135      64.792  87.161  56.099  1.00  0.00           N  
ATOM   2052  CA  LYS   135      66.120  86.518  56.065  1.00  0.00           C  
ATOM   2053  C   LYS   135      67.071  86.771  57.174  1.00  0.00           C  
ATOM   2054  O   LYS   135      67.822  85.888  57.598  1.00  0.00           O  
ATOM   2055  CB  LYS   135      66.756  86.759  54.650  1.00  0.00           C  
ATOM   2056  CG  LYS   135      66.894  88.267  54.345  1.00  0.00           C  
ATOM   2057  CD  LYS   135      67.632  88.514  53.089  1.00  0.00           C  
ATOM   2058  CE  LYS   135      67.228  89.852  52.418  1.00  0.00           C  
ATOM   2059  NZ  LYS   135      67.830  89.991  51.028  1.00  0.00           N1+
ATOM   2060  H   LYS   135      64.483  87.659  55.276  1.00  0.00           H  
ATOM   2061  HA  LYS   135      65.875  85.460  56.154  1.00  0.00           H  
ATOM   2062  HB2 LYS   135      67.667  86.193  54.455  1.00  0.00           H  
ATOM   2063  HB3 LYS   135      66.066  86.216  54.005  1.00  0.00           H  
ATOM   2064  HG2 LYS   135      65.904  88.719  54.281  1.00  0.00           H  
ATOM   2065  HG3 LYS   135      67.564  88.741  55.061  1.00  0.00           H  
ATOM   2066  HD2 LYS   135      68.707  88.452  53.258  1.00  0.00           H  
ATOM   2067  HD3 LYS   135      67.329  87.695  52.438  1.00  0.00           H  
ATOM   2068  HE2 LYS   135      66.139  89.842  52.390  1.00  0.00           H  
ATOM   2069  HE3 LYS   135      67.488  90.708  53.040  1.00  0.00           H  
ATOM   2070  HZ1 LYS   135      68.827  90.137  50.949  1.00  0.00           H  
ATOM   2071  HZ2 LYS   135      67.591  89.148  50.527  1.00  0.00           H  
ATOM   2072  HZ3 LYS   135      67.335  90.694  50.499  1.00  0.00           H  
ATOM   2073  N   ALA   136      66.951  87.993  57.743  1.00  0.00           N  
ATOM   2074  CA  ALA   136      67.848  88.422  58.805  1.00  0.00           C  
ATOM   2075  C   ALA   136      67.153  88.410  60.161  1.00  0.00           C  
ATOM   2076  O   ALA   136      67.239  89.397  60.866  1.00  0.00           O  
ATOM   2077  CB  ALA   136      68.176  89.865  58.396  1.00  0.00           C  
ATOM   2078  H   ALA   136      66.249  88.668  57.475  1.00  0.00           H  
ATOM   2079  HA  ALA   136      68.729  87.789  58.916  1.00  0.00           H  
ATOM   2080  HB1 ALA   136      68.715  89.954  57.452  1.00  0.00           H  
ATOM   2081  HB2 ALA   136      67.273  90.453  58.228  1.00  0.00           H  
ATOM   2082  HB3 ALA   136      68.775  90.395  59.136  1.00  0.00           H  
ATOM   2083  N   SER   137      66.569  87.248  60.532  1.00  0.00           N  
ATOM   2084  CA  SER   137      65.954  87.090  61.810  1.00  0.00           C  
ATOM   2085  C   SER   137      65.896  85.613  62.220  1.00  0.00           C  
ATOM   2086  O   SER   137      66.113  84.765  61.340  1.00  0.00           O  
ATOM   2087  CB  SER   137      64.544  87.721  61.805  1.00  0.00           C  
ATOM   2088  OG  SER   137      63.869  87.524  62.996  1.00  0.00           O  
ATOM   2089  H   SER   137      66.467  86.487  59.876  1.00  0.00           H  
ATOM   2090  HA  SER   137      66.550  87.600  62.567  1.00  0.00           H  
ATOM   2091  HB2 SER   137      64.632  88.806  61.746  1.00  0.00           H  
ATOM   2092  HB3 SER   137      63.860  87.408  61.016  1.00  0.00           H  
ATOM   2093  HG  SER   137      64.181  88.017  63.759  1.00  0.00           H  
ATOM   2094  N   TRP   138      65.620  85.314  63.478  1.00  0.00           N  
ATOM   2095  CA  TRP   138      65.339  83.966  63.977  1.00  0.00           C  
ATOM   2096  C   TRP   138      64.416  84.054  65.187  1.00  0.00           C  
ATOM   2097  O   TRP   138      64.683  84.881  66.085  1.00  0.00           O  
ATOM   2098  CB  TRP   138      66.612  83.232  64.259  1.00  0.00           C  
ATOM   2099  CG  TRP   138      66.477  81.776  63.937  1.00  0.00           C  
ATOM   2100  CD1 TRP   138      66.871  81.204  62.800  1.00  0.00           C  
ATOM   2101  CD2 TRP   138      65.792  80.683  64.721  1.00  0.00           C  
ATOM   2102  CE2 TRP   138      65.809  79.532  63.960  1.00  0.00           C  
ATOM   2103  CE3 TRP   138      65.200  80.583  65.981  1.00  0.00           C  
ATOM   2104  NE1 TRP   138      66.561  79.869  62.805  1.00  0.00           N  
ATOM   2105  CZ2 TRP   138      65.406  78.294  64.398  1.00  0.00           C  
ATOM   2106  CZ3 TRP   138      64.736  79.326  66.476  1.00  0.00           C  
ATOM   2107  CH2 TRP   138      64.788  78.159  65.664  1.00  0.00           C  
ATOM   2108  H   TRP   138      65.421  86.052  64.138  1.00  0.00           H  
ATOM   2109  HA  TRP   138      64.893  83.423  63.143  1.00  0.00           H  
ATOM   2110  HB2 TRP   138      67.456  83.572  63.659  1.00  0.00           H  
ATOM   2111  HB3 TRP   138      66.862  83.394  65.307  1.00  0.00           H  
ATOM   2112  HD1 TRP   138      67.479  81.730  62.079  1.00  0.00           H  
ATOM   2113  HE1 TRP   138      66.864  79.212  62.100  1.00  0.00           H  
ATOM   2114  HE3 TRP   138      65.182  81.426  66.656  1.00  0.00           H  
ATOM   2115  HZ2 TRP   138      65.492  77.405  63.792  1.00  0.00           H  
ATOM   2116  HZ3 TRP   138      64.246  79.260  67.436  1.00  0.00           H  
ATOM   2117  HH2 TRP   138      64.379  77.200  65.946  1.00  0.00           H  
ATOM   2118  N   THR   139      63.309  83.268  65.456  1.00  0.00           N  
ATOM   2119  CA  THR   139      62.327  83.456  66.525  1.00  0.00           C  
ATOM   2120  C   THR   139      61.736  82.042  66.950  1.00  0.00           C  
ATOM   2121  O   THR   139      61.528  81.167  66.073  1.00  0.00           O  
ATOM   2122  CB  THR   139      61.146  84.488  66.192  1.00  0.00           C  
ATOM   2123  CG2 THR   139      61.652  85.915  65.922  1.00  0.00           C  
ATOM   2124  OG1 THR   139      60.544  83.975  65.049  1.00  0.00           O  
ATOM   2125  H   THR   139      63.237  82.452  64.866  1.00  0.00           H  
ATOM   2126  HA  THR   139      62.838  83.843  67.407  1.00  0.00           H  
ATOM   2127  HB  THR   139      60.412  84.312  66.979  1.00  0.00           H  
ATOM   2128  HG1 THR   139      59.624  84.243  64.993  1.00  0.00           H  
ATOM   2129 HG21 THR   139      60.779  86.564  65.850  1.00  0.00           H  
ATOM   2130 HG22 THR   139      62.426  86.293  66.590  1.00  0.00           H  
ATOM   2131 HG23 THR   139      62.048  86.066  64.917  1.00  0.00           H  
ATOM   2132  N   TRP   140      61.474  81.868  68.268  1.00  0.00           N  
ATOM   2133  CA  TRP   140      60.833  80.686  68.730  1.00  0.00           C  
ATOM   2134  C   TRP   140      59.384  80.572  68.750  1.00  0.00           C  
ATOM   2135  O   TRP   140      58.680  81.567  68.921  1.00  0.00           O  
ATOM   2136  CB  TRP   140      61.393  80.527  70.129  1.00  0.00           C  
ATOM   2137  CG  TRP   140      62.900  80.440  70.301  1.00  0.00           C  
ATOM   2138  CD1 TRP   140      63.795  81.482  70.385  1.00  0.00           C  
ATOM   2139  CD2 TRP   140      63.766  79.244  70.113  1.00  0.00           C  
ATOM   2140  CE2 TRP   140      65.127  79.645  70.327  1.00  0.00           C  
ATOM   2141  CE3 TRP   140      63.515  77.872  69.995  1.00  0.00           C  
ATOM   2142  NE1 TRP   140      65.092  81.032  70.373  1.00  0.00           N  
ATOM   2143  CZ2 TRP   140      66.225  78.753  70.187  1.00  0.00           C  
ATOM   2144  CZ3 TRP   140      64.644  76.883  69.956  1.00  0.00           C  
ATOM   2145  CH2 TRP   140      65.945  77.414  69.964  1.00  0.00           C  
ATOM   2146  H   TRP   140      61.549  82.721  68.804  1.00  0.00           H  
ATOM   2147  HA  TRP   140      61.136  79.790  68.190  1.00  0.00           H  
ATOM   2148  HB2 TRP   140      60.961  81.312  70.751  1.00  0.00           H  
ATOM   2149  HB3 TRP   140      61.050  79.571  70.523  1.00  0.00           H  
ATOM   2150  HD1 TRP   140      63.558  82.535  70.423  1.00  0.00           H  
ATOM   2151  HE1 TRP   140      65.869  81.668  70.482  1.00  0.00           H  
ATOM   2152  HE3 TRP   140      62.521  77.451  69.960  1.00  0.00           H  
ATOM   2153  HZ2 TRP   140      67.249  79.097  70.199  1.00  0.00           H  
ATOM   2154  HZ3 TRP   140      64.522  75.837  69.715  1.00  0.00           H  
ATOM   2155  HH2 TRP   140      66.777  76.729  69.884  1.00  0.00           H  
ATOM   2156  N   GLY   141      58.878  79.370  68.587  1.00  0.00           N  
ATOM   2157  CA  GLY   141      57.488  79.022  68.686  1.00  0.00           C  
ATOM   2158  C   GLY   141      56.730  78.786  67.456  1.00  0.00           C  
ATOM   2159  O   GLY   141      57.363  78.830  66.364  1.00  0.00           O  
ATOM   2160  H   GLY   141      59.558  78.633  68.469  1.00  0.00           H  
ATOM   2161  HA2 GLY   141      57.431  78.155  69.344  1.00  0.00           H  
ATOM   2162  HA3 GLY   141      56.981  79.781  69.282  1.00  0.00           H  
ATOM   2163  N   PRO   142      55.460  78.422  67.573  1.00  0.00           N  
ATOM   2164  CA  PRO   142      54.666  77.985  66.434  1.00  0.00           C  
ATOM   2165  C   PRO   142      54.500  79.135  65.393  1.00  0.00           C  
ATOM   2166  O   PRO   142      54.089  78.908  64.229  1.00  0.00           O  
ATOM   2167  CB  PRO   142      53.283  77.570  66.984  1.00  0.00           C  
ATOM   2168  CG  PRO   142      53.263  78.182  68.386  1.00  0.00           C  
ATOM   2169  CD  PRO   142      54.713  78.122  68.799  1.00  0.00           C  
ATOM   2170  HA  PRO   142      55.147  77.134  65.952  1.00  0.00           H  
ATOM   2171  HB2 PRO   142      52.537  78.041  66.343  1.00  0.00           H  
ATOM   2172  HB3 PRO   142      53.189  76.493  67.122  1.00  0.00           H  
ATOM   2173  HG2 PRO   142      52.912  79.212  68.318  1.00  0.00           H  
ATOM   2174  HG3 PRO   142      52.630  77.573  69.031  1.00  0.00           H  
ATOM   2175  HD2 PRO   142      54.919  78.853  69.581  1.00  0.00           H  
ATOM   2176  HD3 PRO   142      55.067  77.158  69.166  1.00  0.00           H  
ATOM   2177  N   GLU   143      54.627  80.325  65.936  1.00  0.00           N  
ATOM   2178  CA  GLU   143      54.587  81.600  65.097  1.00  0.00           C  
ATOM   2179  C   GLU   143      55.954  81.892  64.455  1.00  0.00           C  
ATOM   2180  O   GLU   143      56.275  82.912  63.954  1.00  0.00           O  
ATOM   2181  CB  GLU   143      54.231  82.829  66.040  1.00  0.00           C  
ATOM   2182  CG  GLU   143      53.034  82.711  67.000  1.00  0.00           C  
ATOM   2183  CD  GLU   143      53.485  82.128  68.448  1.00  0.00           C  
ATOM   2184  OE1 GLU   143      54.471  81.393  68.566  1.00  0.00           O  
ATOM   2185  OE2 GLU   143      52.827  82.546  69.437  1.00  0.00           O1-
ATOM   2186  H   GLU   143      54.942  80.461  66.886  1.00  0.00           H  
ATOM   2187  HA  GLU   143      53.848  81.587  64.295  1.00  0.00           H  
ATOM   2188  HB2 GLU   143      55.104  83.202  66.575  1.00  0.00           H  
ATOM   2189  HB3 GLU   143      53.958  83.563  65.282  1.00  0.00           H  
ATOM   2190  HG2 GLU   143      52.695  83.689  67.342  1.00  0.00           H  
ATOM   2191  HG3 GLU   143      52.256  82.173  66.457  1.00  0.00           H  
ATOM   2192  N   GLY   144      56.951  81.020  64.733  1.00  0.00           N  
ATOM   2193  CA  GLY   144      58.341  81.383  64.675  1.00  0.00           C  
ATOM   2194  C   GLY   144      58.830  81.485  63.140  1.00  0.00           C  
ATOM   2195  O   GLY   144      58.191  81.023  62.207  1.00  0.00           O  
ATOM   2196  H   GLY   144      56.764  80.100  65.106  1.00  0.00           H  
ATOM   2197  HA2 GLY   144      58.668  82.215  65.298  1.00  0.00           H  
ATOM   2198  HA3 GLY   144      58.823  80.471  65.025  1.00  0.00           H  
ATOM   2199  N   GLN   145      60.027  82.038  63.074  1.00  0.00           N  
ATOM   2200  CA  GLN   145      60.734  82.216  61.783  1.00  0.00           C  
ATOM   2201  C   GLN   145      62.227  81.982  61.911  1.00  0.00           C  
ATOM   2202  O   GLN   145      62.772  81.889  62.967  1.00  0.00           O  
ATOM   2203  CB  GLN   145      60.356  83.591  61.204  1.00  0.00           C  
ATOM   2204  CG  GLN   145      61.090  84.853  61.779  1.00  0.00           C  
ATOM   2205  CD  GLN   145      60.153  86.025  61.888  1.00  0.00           C  
ATOM   2206  NE2 GLN   145      60.656  87.107  62.524  1.00  0.00           N  
ATOM   2207  OE1 GLN   145      59.028  86.157  61.431  1.00  0.00           O  
ATOM   2208  H   GLN   145      60.490  82.342  63.919  1.00  0.00           H  
ATOM   2209  HA  GLN   145      60.304  81.490  61.093  1.00  0.00           H  
ATOM   2210  HB2 GLN   145      60.589  83.489  60.145  1.00  0.00           H  
ATOM   2211  HB3 GLN   145      59.268  83.650  61.239  1.00  0.00           H  
ATOM   2212  HG2 GLN   145      61.622  84.755  62.726  1.00  0.00           H  
ATOM   2213  HG3 GLN   145      61.879  85.181  61.102  1.00  0.00           H  
ATOM   2214 HE21 GLN   145      60.098  87.940  62.641  1.00  0.00           H  
ATOM   2215 HE22 GLN   145      61.581  87.124  62.930  1.00  0.00           H  
ATOM   2216  N   GLY   146      62.858  81.849  60.713  1.00  0.00           N  
ATOM   2217  CA  GLY   146      64.316  81.713  60.547  1.00  0.00           C  
ATOM   2218  C   GLY   146      64.851  80.313  60.068  1.00  0.00           C  
ATOM   2219  O   GLY   146      64.250  79.287  60.374  1.00  0.00           O  
ATOM   2220  H   GLY   146      62.293  81.773  59.879  1.00  0.00           H  
ATOM   2221  HA2 GLY   146      64.594  82.476  59.820  1.00  0.00           H  
ATOM   2222  HA3 GLY   146      64.825  81.916  61.490  1.00  0.00           H  
ATOM   2223  N   ALA   147      65.978  80.253  59.376  1.00  0.00           N  
ATOM   2224  CA  ALA   147      66.607  78.988  58.914  1.00  0.00           C  
ATOM   2225  C   ALA   147      67.412  78.211  59.907  1.00  0.00           C  
ATOM   2226  O   ALA   147      68.065  78.774  60.781  1.00  0.00           O  
ATOM   2227  CB  ALA   147      67.600  79.418  57.801  1.00  0.00           C  
ATOM   2228  H   ALA   147      66.510  81.108  59.298  1.00  0.00           H  
ATOM   2229  HA  ALA   147      65.799  78.417  58.455  1.00  0.00           H  
ATOM   2230  HB1 ALA   147      67.086  80.180  57.214  1.00  0.00           H  
ATOM   2231  HB2 ALA   147      68.548  79.770  58.206  1.00  0.00           H  
ATOM   2232  HB3 ALA   147      67.632  78.561  57.128  1.00  0.00           H  
ATOM   2233  N   ILE   148      67.348  76.836  59.762  1.00  0.00           N  
ATOM   2234  CA  ILE   148      68.072  75.886  60.551  1.00  0.00           C  
ATOM   2235  C   ILE   148      69.557  75.551  60.079  1.00  0.00           C  
ATOM   2236  O   ILE   148      69.727  75.690  58.873  1.00  0.00           O  
ATOM   2237  CB  ILE   148      67.068  74.627  60.777  1.00  0.00           C  
ATOM   2238  CG1 ILE   148      65.868  74.941  61.645  1.00  0.00           C  
ATOM   2239  CG2 ILE   148      67.889  73.439  61.363  1.00  0.00           C  
ATOM   2240  CD1 ILE   148      64.532  75.402  61.055  1.00  0.00           C  
ATOM   2241  H   ILE   148      66.751  76.498  59.020  1.00  0.00           H  
ATOM   2242  HA  ILE   148      68.168  76.300  61.555  1.00  0.00           H  
ATOM   2243  HB  ILE   148      66.706  74.316  59.797  1.00  0.00           H  
ATOM   2244 HG12 ILE   148      65.527  74.088  62.232  1.00  0.00           H  
ATOM   2245 HG13 ILE   148      66.155  75.641  62.430  1.00  0.00           H  
ATOM   2246 HG21 ILE   148      68.476  73.622  62.263  1.00  0.00           H  
ATOM   2247 HG22 ILE   148      67.202  72.611  61.540  1.00  0.00           H  
ATOM   2248 HG23 ILE   148      68.632  73.025  60.681  1.00  0.00           H  
ATOM   2249 HD11 ILE   148      63.993  74.586  60.573  1.00  0.00           H  
ATOM   2250 HD12 ILE   148      63.908  75.924  61.781  1.00  0.00           H  
ATOM   2251 HD13 ILE   148      64.939  76.159  60.384  1.00  0.00           H  
ATOM   2252  N   LEU   149      70.561  75.257  60.897  1.00  0.00           N  
ATOM   2253  CA  LEU   149      71.864  74.737  60.396  1.00  0.00           C  
ATOM   2254  C   LEU   149      72.375  73.535  61.215  1.00  0.00           C  
ATOM   2255  O   LEU   149      72.636  73.673  62.372  1.00  0.00           O  
ATOM   2256  CB  LEU   149      72.805  75.929  60.396  1.00  0.00           C  
ATOM   2257  CG  LEU   149      74.127  75.673  59.640  1.00  0.00           C  
ATOM   2258  CD1 LEU   149      73.917  75.103  58.287  1.00  0.00           C  
ATOM   2259  CD2 LEU   149      74.797  76.979  59.322  1.00  0.00           C  
ATOM   2260  H   LEU   149      70.386  74.996  61.857  1.00  0.00           H  
ATOM   2261  HA  LEU   149      71.635  74.365  59.397  1.00  0.00           H  
ATOM   2262  HB2 LEU   149      72.454  76.784  59.818  1.00  0.00           H  
ATOM   2263  HB3 LEU   149      72.950  76.230  61.434  1.00  0.00           H  
ATOM   2264  HG  LEU   149      74.877  75.153  60.235  1.00  0.00           H  
ATOM   2265 HD11 LEU   149      74.740  75.253  57.588  1.00  0.00           H  
ATOM   2266 HD12 LEU   149      73.663  74.045  58.360  1.00  0.00           H  
ATOM   2267 HD13 LEU   149      73.150  75.721  57.822  1.00  0.00           H  
ATOM   2268 HD21 LEU   149      74.709  77.671  60.159  1.00  0.00           H  
ATOM   2269 HD22 LEU   149      75.859  76.974  59.079  1.00  0.00           H  
ATOM   2270 HD23 LEU   149      74.374  77.546  58.493  1.00  0.00           H  
ATOM   2271  N   LEU   150      72.362  72.362  60.682  1.00  0.00           N  
ATOM   2272  CA  LEU   150      72.847  71.096  61.301  1.00  0.00           C  
ATOM   2273  C   LEU   150      74.353  71.101  61.405  1.00  0.00           C  
ATOM   2274  O   LEU   150      75.042  71.571  60.541  1.00  0.00           O  
ATOM   2275  CB  LEU   150      72.255  69.854  60.572  1.00  0.00           C  
ATOM   2276  CG  LEU   150      70.735  69.631  60.594  1.00  0.00           C  
ATOM   2277  CD1 LEU   150      70.427  68.369  59.707  1.00  0.00           C  
ATOM   2278  CD2 LEU   150      70.229  69.434  61.987  1.00  0.00           C  
ATOM   2279  H   LEU   150      72.187  72.273  59.692  1.00  0.00           H  
ATOM   2280  HA  LEU   150      72.422  70.967  62.296  1.00  0.00           H  
ATOM   2281  HB2 LEU   150      72.611  69.891  59.542  1.00  0.00           H  
ATOM   2282  HB3 LEU   150      72.756  69.027  61.076  1.00  0.00           H  
ATOM   2283  HG  LEU   150      70.222  70.496  60.174  1.00  0.00           H  
ATOM   2284 HD11 LEU   150      69.355  68.283  59.528  1.00  0.00           H  
ATOM   2285 HD12 LEU   150      70.853  68.489  58.710  1.00  0.00           H  
ATOM   2286 HD13 LEU   150      70.773  67.454  60.187  1.00  0.00           H  
ATOM   2287 HD21 LEU   150      71.036  69.078  62.626  1.00  0.00           H  
ATOM   2288 HD22 LEU   150      69.829  70.409  62.265  1.00  0.00           H  
ATOM   2289 HD23 LEU   150      69.345  68.796  61.975  1.00  0.00           H  
ATOM   2290  N   VAL   151      74.965  70.620  62.565  1.00  0.00           N  
ATOM   2291  CA  VAL   151      76.376  70.313  62.687  1.00  0.00           C  
ATOM   2292  C   VAL   151      76.707  69.011  61.883  1.00  0.00           C  
ATOM   2293  O   VAL   151      76.047  68.008  61.976  1.00  0.00           O  
ATOM   2294  CB  VAL   151      76.777  70.088  64.178  1.00  0.00           C  
ATOM   2295  CG1 VAL   151      78.190  69.680  64.387  1.00  0.00           C  
ATOM   2296  CG2 VAL   151      76.716  71.515  64.731  1.00  0.00           C  
ATOM   2297  H   VAL   151      74.391  70.293  63.330  1.00  0.00           H  
ATOM   2298  HA  VAL   151      76.972  71.140  62.300  1.00  0.00           H  
ATOM   2299  HB  VAL   151      76.044  69.447  64.668  1.00  0.00           H  
ATOM   2300 HG11 VAL   151      78.488  69.970  65.394  1.00  0.00           H  
ATOM   2301 HG12 VAL   151      78.185  68.613  64.161  1.00  0.00           H  
ATOM   2302 HG13 VAL   151      78.937  69.976  63.650  1.00  0.00           H  
ATOM   2303 HG21 VAL   151      75.712  71.890  64.534  1.00  0.00           H  
ATOM   2304 HG22 VAL   151      76.761  71.551  65.820  1.00  0.00           H  
ATOM   2305 HG23 VAL   151      77.386  72.261  64.304  1.00  0.00           H  
ATOM   2306  N   ASN   152      77.824  68.997  61.204  1.00  0.00           N  
ATOM   2307  CA  ASN   152      78.274  67.949  60.354  1.00  0.00           C  
ATOM   2308  C   ASN   152      79.073  66.811  61.050  1.00  0.00           C  
ATOM   2309  O   ASN   152      80.105  66.377  60.554  1.00  0.00           O  
ATOM   2310  CB  ASN   152      79.071  68.665  59.194  1.00  0.00           C  
ATOM   2311  CG  ASN   152      79.094  67.836  57.900  1.00  0.00           C  
ATOM   2312  ND2 ASN   152      79.965  68.089  56.946  1.00  0.00           N  
ATOM   2313  OD1 ASN   152      78.351  66.906  57.740  1.00  0.00           O  
ATOM   2314  H   ASN   152      78.328  69.873  61.185  1.00  0.00           H  
ATOM   2315  HA  ASN   152      77.382  67.493  59.924  1.00  0.00           H  
ATOM   2316  HB2 ASN   152      78.658  69.660  59.023  1.00  0.00           H  
ATOM   2317  HB3 ASN   152      80.074  68.941  59.520  1.00  0.00           H  
ATOM   2318 HD21 ASN   152      80.039  67.495  56.132  1.00  0.00           H  
ATOM   2319 HD22 ASN   152      80.561  68.902  57.013  1.00  0.00           H  
ATOM   2320  N   CYS   153      78.622  66.326  62.179  1.00  0.00           N  
ATOM   2321  CA  CYS   153      79.255  65.377  63.005  1.00  0.00           C  
ATOM   2322  C   CYS   153      79.249  63.922  62.600  1.00  0.00           C  
ATOM   2323  O   CYS   153      79.792  63.065  63.287  1.00  0.00           O  
ATOM   2324  CB  CYS   153      78.985  65.628  64.507  1.00  0.00           C  
ATOM   2325  SG  CYS   153      77.354  64.991  64.897  1.00  0.00           S  
ATOM   2326  H   CYS   153      77.779  66.746  62.544  1.00  0.00           H  
ATOM   2327  HA  CYS   153      80.299  65.690  62.993  1.00  0.00           H  
ATOM   2328  HB2 CYS   153      79.692  64.995  65.044  1.00  0.00           H  
ATOM   2329  HB3 CYS   153      79.131  66.676  64.765  1.00  0.00           H  
ATOM   2330  HG  CYS   153      77.364  64.936  66.232  1.00  0.00           H  
ATOM   2331  N   ASP   154      78.652  63.609  61.447  1.00  0.00           N  
ATOM   2332  CA  ASP   154      78.840  62.425  60.767  1.00  0.00           C  
ATOM   2333  C   ASP   154      79.956  62.457  59.727  1.00  0.00           C  
ATOM   2334  O   ASP   154      80.525  63.527  59.405  1.00  0.00           O  
ATOM   2335  CB  ASP   154      77.476  62.024  60.152  1.00  0.00           C  
ATOM   2336  CG  ASP   154      77.010  62.879  59.000  1.00  0.00           C  
ATOM   2337  OD1 ASP   154      77.585  63.899  58.613  1.00  0.00           O  
ATOM   2338  OD2 ASP   154      76.001  62.417  58.358  1.00  0.00           O1-
ATOM   2339  H   ASP   154      78.474  64.389  60.832  1.00  0.00           H  
ATOM   2340  HA  ASP   154      79.020  61.583  61.435  1.00  0.00           H  
ATOM   2341  HB2 ASP   154      77.573  61.015  59.750  1.00  0.00           H  
ATOM   2342  HB3 ASP   154      76.697  61.968  60.913  1.00  0.00           H  
ATOM   2343  N   ARG   155      80.148  61.365  59.035  1.00  0.00           N  
ATOM   2344  CA  ARG   155      81.262  61.218  58.164  1.00  0.00           C  
ATOM   2345  C   ARG   155      80.843  60.675  56.789  1.00  0.00           C  
ATOM   2346  O   ARG   155      80.458  59.515  56.692  1.00  0.00           O  
ATOM   2347  CB  ARG   155      82.301  60.267  58.820  1.00  0.00           C  
ATOM   2348  CG  ARG   155      83.560  60.317  57.999  1.00  0.00           C  
ATOM   2349  CD  ARG   155      84.447  59.375  58.681  1.00  0.00           C  
ATOM   2350  NE  ARG   155      84.049  58.012  58.576  1.00  0.00           N  
ATOM   2351  CZ  ARG   155      84.287  56.937  59.276  1.00  0.00           C  
ATOM   2352  NH1 ARG   155      85.165  56.898  60.268  1.00  0.00           N1+
ATOM   2353  NH2 ARG   155      83.691  55.795  59.056  1.00  0.00           N  
ATOM   2354  H   ARG   155      79.537  60.578  59.203  1.00  0.00           H  
ATOM   2355  HA  ARG   155      81.668  62.220  58.023  1.00  0.00           H  
ATOM   2356  HB2 ARG   155      82.452  60.436  59.886  1.00  0.00           H  
ATOM   2357  HB3 ARG   155      81.790  59.304  58.792  1.00  0.00           H  
ATOM   2358  HG2 ARG   155      83.418  60.111  56.939  1.00  0.00           H  
ATOM   2359  HG3 ARG   155      83.968  61.326  58.060  1.00  0.00           H  
ATOM   2360  HD2 ARG   155      85.441  59.370  58.233  1.00  0.00           H  
ATOM   2361  HD3 ARG   155      84.478  59.706  59.719  1.00  0.00           H  
ATOM   2362  HE  ARG   155      83.386  57.871  57.827  1.00  0.00           H  
ATOM   2363 HH11 ARG   155      85.645  57.752  60.514  1.00  0.00           H  
ATOM   2364 HH12 ARG   155      85.395  55.983  60.629  1.00  0.00           H  
ATOM   2365 HH21 ARG   155      83.807  55.075  59.755  1.00  0.00           H  
ATOM   2366 HH22 ARG   155      83.148  55.738  58.206  1.00  0.00           H  
ATOM   2367  N   GLU   156      81.157  61.504  55.765  1.00  0.00           N  
ATOM   2368  CA  GLU   156      81.057  61.152  54.344  1.00  0.00           C  
ATOM   2369  C   GLU   156      82.382  61.375  53.538  1.00  0.00           C  
ATOM   2370  O   GLU   156      82.641  60.742  52.527  1.00  0.00           O  
ATOM   2371  CB  GLU   156      79.854  61.769  53.659  1.00  0.00           C  
ATOM   2372  CG  GLU   156      78.534  61.063  54.027  1.00  0.00           C  
ATOM   2373  CD  GLU   156      77.738  61.612  55.148  1.00  0.00           C  
ATOM   2374  OE1 GLU   156      76.661  61.129  55.562  1.00  0.00           O  
ATOM   2375  OE2 GLU   156      78.184  62.576  55.735  1.00  0.00           O1-
ATOM   2376  H   GLU   156      81.524  62.425  55.958  1.00  0.00           H  
ATOM   2377  HA  GLU   156      81.018  60.065  54.273  1.00  0.00           H  
ATOM   2378  HB2 GLU   156      79.826  62.845  53.829  1.00  0.00           H  
ATOM   2379  HB3 GLU   156      79.898  61.537  52.595  1.00  0.00           H  
ATOM   2380  HG2 GLU   156      77.874  61.226  53.175  1.00  0.00           H  
ATOM   2381  HG3 GLU   156      78.664  59.985  54.126  1.00  0.00           H  
ATOM   2382  N   THR   157      83.253  62.228  54.070  1.00  0.00           N  
ATOM   2383  CA  THR   157      84.598  62.590  53.400  1.00  0.00           C  
ATOM   2384  C   THR   157      85.444  61.405  53.011  1.00  0.00           C  
ATOM   2385  O   THR   157      85.920  60.633  53.833  1.00  0.00           O  
ATOM   2386  CB  THR   157      85.373  63.662  54.152  1.00  0.00           C  
ATOM   2387  CG2 THR   157      86.571  64.214  53.409  1.00  0.00           C  
ATOM   2388  OG1 THR   157      84.548  64.705  54.583  1.00  0.00           O  
ATOM   2389  H   THR   157      82.989  62.667  54.940  1.00  0.00           H  
ATOM   2390  HA  THR   157      84.244  63.104  52.506  1.00  0.00           H  
ATOM   2391  HB  THR   157      85.700  63.189  55.078  1.00  0.00           H  
ATOM   2392  HG1 THR   157      84.057  64.244  55.267  1.00  0.00           H  
ATOM   2393 HG21 THR   157      86.281  64.841  52.566  1.00  0.00           H  
ATOM   2394 HG22 THR   157      87.146  64.867  54.066  1.00  0.00           H  
ATOM   2395 HG23 THR   157      87.199  63.420  53.006  1.00  0.00           H  
ATOM   2396  N   PRO   158      85.861  61.262  51.680  1.00  0.00           N  
ATOM   2397  CA  PRO   158      86.794  60.213  51.276  1.00  0.00           C  
ATOM   2398  C   PRO   158      88.042  60.164  52.147  1.00  0.00           C  
ATOM   2399  O   PRO   158      88.528  61.267  52.585  1.00  0.00           O  
ATOM   2400  CB  PRO   158      87.298  60.715  49.821  1.00  0.00           C  
ATOM   2401  CG  PRO   158      86.009  61.337  49.264  1.00  0.00           C  
ATOM   2402  CD  PRO   158      85.454  62.052  50.499  1.00  0.00           C  
ATOM   2403  HA  PRO   158      86.227  59.282  51.277  1.00  0.00           H  
ATOM   2404  HB2 PRO   158      88.071  61.452  50.039  1.00  0.00           H  
ATOM   2405  HB3 PRO   158      87.593  59.908  49.150  1.00  0.00           H  
ATOM   2406  HG2 PRO   158      86.238  62.060  48.481  1.00  0.00           H  
ATOM   2407  HG3 PRO   158      85.354  60.502  49.012  1.00  0.00           H  
ATOM   2408  HD2 PRO   158      85.780  63.092  50.498  1.00  0.00           H  
ATOM   2409  HD3 PRO   158      84.367  62.040  50.419  1.00  0.00           H  
ATOM   2410  N   TRP   159      88.537  58.953  52.341  1.00  0.00           N  
ATOM   2411  CA  TRP   159      89.759  58.656  53.050  1.00  0.00           C  
ATOM   2412  C   TRP   159      90.109  59.176  54.430  1.00  0.00           C  
ATOM   2413  O   TRP   159      91.163  58.779  54.910  1.00  0.00           O  
ATOM   2414  CB  TRP   159      90.869  59.001  52.078  1.00  0.00           C  
ATOM   2415  CG  TRP   159      91.156  58.012  50.985  1.00  0.00           C  
ATOM   2416  CD1 TRP   159      90.707  57.986  49.740  1.00  0.00           C  
ATOM   2417  CD2 TRP   159      91.857  56.850  51.250  1.00  0.00           C  
ATOM   2418  CE2 TRP   159      91.910  56.098  50.017  1.00  0.00           C  
ATOM   2419  CE3 TRP   159      92.485  56.212  52.401  1.00  0.00           C  
ATOM   2420  NE1 TRP   159      91.200  56.841  49.138  1.00  0.00           N  
ATOM   2421  CZ2 TRP   159      92.471  54.797  49.927  1.00  0.00           C  
ATOM   2422  CZ3 TRP   159      93.026  54.900  52.307  1.00  0.00           C  
ATOM   2423  CH2 TRP   159      93.070  54.241  51.061  1.00  0.00           C  
ATOM   2424  H   TRP   159      88.080  58.186  51.869  1.00  0.00           H  
ATOM   2425  HA  TRP   159      89.874  57.576  53.142  1.00  0.00           H  
ATOM   2426  HB2 TRP   159      90.750  60.022  51.715  1.00  0.00           H  
ATOM   2427  HB3 TRP   159      91.838  59.023  52.575  1.00  0.00           H  
ATOM   2428  HD1 TRP   159      90.073  58.664  49.187  1.00  0.00           H  
ATOM   2429  HE1 TRP   159      90.997  56.645  48.168  1.00  0.00           H  
ATOM   2430  HE3 TRP   159      92.418  56.716  53.354  1.00  0.00           H  
ATOM   2431  HZ2 TRP   159      92.544  54.255  48.996  1.00  0.00           H  
ATOM   2432  HZ3 TRP   159      93.497  54.457  53.172  1.00  0.00           H  
ATOM   2433  HH2 TRP   159      93.584  53.292  51.033  1.00  0.00           H  
ATOM   2434  N   LEU   160      89.273  60.053  55.171  1.00  0.00           N  
ATOM   2435  CA  LEU   160      89.771  60.670  56.474  1.00  0.00           C  
ATOM   2436  C   LEU   160      88.998  60.065  57.680  1.00  0.00           C  
ATOM   2437  O   LEU   160      87.777  60.020  57.588  1.00  0.00           O  
ATOM   2438  CB  LEU   160      89.633  62.214  56.588  1.00  0.00           C  
ATOM   2439  CG  LEU   160      90.328  62.874  55.386  1.00  0.00           C  
ATOM   2440  CD1 LEU   160      90.102  64.328  55.727  1.00  0.00           C  
ATOM   2441  CD2 LEU   160      91.759  62.557  55.100  1.00  0.00           C  
ATOM   2442  H   LEU   160      88.541  60.573  54.709  1.00  0.00           H  
ATOM   2443  HA  LEU   160      90.833  60.447  56.581  1.00  0.00           H  
ATOM   2444  HB2 LEU   160      88.626  62.601  56.742  1.00  0.00           H  
ATOM   2445  HB3 LEU   160      90.349  62.595  57.316  1.00  0.00           H  
ATOM   2446  HG  LEU   160      89.677  62.632  54.545  1.00  0.00           H  
ATOM   2447 HD11 LEU   160      90.519  64.958  54.942  1.00  0.00           H  
ATOM   2448 HD12 LEU   160      89.030  64.517  55.782  1.00  0.00           H  
ATOM   2449 HD13 LEU   160      90.572  64.546  56.686  1.00  0.00           H  
ATOM   2450 HD21 LEU   160      91.882  63.139  54.187  1.00  0.00           H  
ATOM   2451 HD22 LEU   160      92.417  62.818  55.929  1.00  0.00           H  
ATOM   2452 HD23 LEU   160      92.001  61.507  54.930  1.00  0.00           H  
ATOM   2453  N   PRO   161      89.662  59.645  58.788  1.00  0.00           N  
ATOM   2454  CA  PRO   161      89.002  58.852  59.850  1.00  0.00           C  
ATOM   2455  C   PRO   161      87.996  59.595  60.680  1.00  0.00           C  
ATOM   2456  O   PRO   161      86.893  59.080  61.028  1.00  0.00           O  
ATOM   2457  CB  PRO   161      90.124  58.382  60.751  1.00  0.00           C  
ATOM   2458  CG  PRO   161      91.302  59.358  60.534  1.00  0.00           C  
ATOM   2459  CD  PRO   161      91.156  59.481  59.019  1.00  0.00           C  
ATOM   2460  HA  PRO   161      88.535  58.011  59.338  1.00  0.00           H  
ATOM   2461  HB2 PRO   161      89.871  58.336  61.811  1.00  0.00           H  
ATOM   2462  HB3 PRO   161      90.301  57.327  60.541  1.00  0.00           H  
ATOM   2463  HG2 PRO   161      91.242  60.287  61.100  1.00  0.00           H  
ATOM   2464  HG3 PRO   161      92.240  58.858  60.773  1.00  0.00           H  
ATOM   2465  HD2 PRO   161      91.824  60.272  58.679  1.00  0.00           H  
ATOM   2466  HD3 PRO   161      91.542  58.643  58.438  1.00  0.00           H  
ATOM   2467  N   LYS   162      88.352  60.874  60.917  1.00  0.00           N  
ATOM   2468  CA  LYS   162      87.622  61.818  61.817  1.00  0.00           C  
ATOM   2469  C   LYS   162      86.270  62.360  61.231  1.00  0.00           C  
ATOM   2470  O   LYS   162      85.964  62.234  60.034  1.00  0.00           O  
ATOM   2471  CB  LYS   162      88.536  62.966  62.240  1.00  0.00           C  
ATOM   2472  CG  LYS   162      89.875  62.605  62.752  1.00  0.00           C  
ATOM   2473  CD  LYS   162      90.779  63.870  62.983  1.00  0.00           C  
ATOM   2474  CE  LYS   162      92.122  63.477  63.602  1.00  0.00           C  
ATOM   2475  NZ  LYS   162      92.975  64.675  63.821  1.00  0.00           N1+
ATOM   2476  H   LYS   162      89.234  61.108  60.483  1.00  0.00           H  
ATOM   2477  HA  LYS   162      87.302  61.224  62.673  1.00  0.00           H  
ATOM   2478  HB2 LYS   162      88.786  63.681  61.456  1.00  0.00           H  
ATOM   2479  HB3 LYS   162      88.004  63.399  63.087  1.00  0.00           H  
ATOM   2480  HG2 LYS   162      89.845  62.040  63.684  1.00  0.00           H  
ATOM   2481  HG3 LYS   162      90.434  62.032  62.012  1.00  0.00           H  
ATOM   2482  HD2 LYS   162      91.075  64.312  62.032  1.00  0.00           H  
ATOM   2483  HD3 LYS   162      90.358  64.640  63.630  1.00  0.00           H  
ATOM   2484  HE2 LYS   162      92.040  62.848  64.489  1.00  0.00           H  
ATOM   2485  HE3 LYS   162      92.643  62.888  62.847  1.00  0.00           H  
ATOM   2486  HZ1 LYS   162      93.740  64.415  64.427  1.00  0.00           H  
ATOM   2487  HZ2 LYS   162      93.234  65.154  62.970  1.00  0.00           H  
ATOM   2488  HZ3 LYS   162      92.408  65.394  64.248  1.00  0.00           H  
ATOM   2489  N   GLU   163      85.481  63.025  62.062  1.00  0.00           N  
ATOM   2490  CA  GLU   163      84.217  63.722  61.747  1.00  0.00           C  
ATOM   2491  C   GLU   163      84.383  64.849  60.647  1.00  0.00           C  
ATOM   2492  O   GLU   163      85.338  65.645  60.702  1.00  0.00           O  
ATOM   2493  CB  GLU   163      83.637  64.335  63.068  1.00  0.00           C  
ATOM   2494  CG  GLU   163      83.591  63.397  64.300  1.00  0.00           C  
ATOM   2495  CD  GLU   163      84.764  63.350  65.208  1.00  0.00           C  
ATOM   2496  OE1 GLU   163      85.931  63.412  64.730  1.00  0.00           O  
ATOM   2497  OE2 GLU   163      84.583  63.323  66.457  1.00  0.00           O1-
ATOM   2498  H   GLU   163      85.847  62.921  62.998  1.00  0.00           H  
ATOM   2499  HA  GLU   163      83.486  63.009  61.366  1.00  0.00           H  
ATOM   2500  HB2 GLU   163      84.273  65.198  63.264  1.00  0.00           H  
ATOM   2501  HB3 GLU   163      82.625  64.715  62.933  1.00  0.00           H  
ATOM   2502  HG2 GLU   163      82.740  63.583  64.954  1.00  0.00           H  
ATOM   2503  HG3 GLU   163      83.321  62.408  63.928  1.00  0.00           H  
ATOM   2504  N   ASP   164      83.434  64.907  59.730  1.00  0.00           N  
ATOM   2505  CA  ASP   164      83.469  65.906  58.603  1.00  0.00           C  
ATOM   2506  C   ASP   164      83.448  67.360  59.198  1.00  0.00           C  
ATOM   2507  O   ASP   164      84.126  68.280  58.677  1.00  0.00           O  
ATOM   2508  CB  ASP   164      82.208  65.769  57.688  1.00  0.00           C  
ATOM   2509  CG  ASP   164      82.168  64.553  56.832  1.00  0.00           C  
ATOM   2510  OD1 ASP   164      80.989  64.291  56.448  1.00  0.00           O  
ATOM   2511  OD2 ASP   164      83.184  63.882  56.595  1.00  0.00           O1-
ATOM   2512  H   ASP   164      82.671  64.248  59.787  1.00  0.00           H  
ATOM   2513  HA  ASP   164      84.403  65.772  58.058  1.00  0.00           H  
ATOM   2514  HB2 ASP   164      81.241  65.858  58.184  1.00  0.00           H  
ATOM   2515  HB3 ASP   164      82.151  66.645  57.042  1.00  0.00           H  
ATOM   2516  N   CYS   165      82.821  67.561  60.398  1.00  0.00           N  
ATOM   2517  CA  CYS   165      82.889  68.840  61.033  1.00  0.00           C  
ATOM   2518  C   CYS   165      84.236  69.254  61.585  1.00  0.00           C  
ATOM   2519  O   CYS   165      84.324  70.417  62.005  1.00  0.00           O  
ATOM   2520  CB  CYS   165      81.916  68.865  62.260  1.00  0.00           C  
ATOM   2521  SG  CYS   165      82.307  67.705  63.565  1.00  0.00           S  
ATOM   2522  H   CYS   165      82.392  66.742  60.803  1.00  0.00           H  
ATOM   2523  HA  CYS   165      82.525  69.645  60.394  1.00  0.00           H  
ATOM   2524  HB2 CYS   165      81.955  69.882  62.650  1.00  0.00           H  
ATOM   2525  HB3 CYS   165      80.949  68.451  61.973  1.00  0.00           H  
ATOM   2526  HG  CYS   165      82.598  68.589  64.524  1.00  0.00           H  
ATOM   2527  N   ARG   166      85.230  68.440  61.514  1.00  0.00           N  
ATOM   2528  CA  ARG   166      86.644  68.754  62.043  1.00  0.00           C  
ATOM   2529  C   ARG   166      87.444  69.623  61.079  1.00  0.00           C  
ATOM   2530  O   ARG   166      88.578  69.975  61.415  1.00  0.00           O  
ATOM   2531  CB  ARG   166      87.466  67.453  62.406  1.00  0.00           C  
ATOM   2532  CG  ARG   166      86.837  66.463  63.373  1.00  0.00           C  
ATOM   2533  CD  ARG   166      86.185  67.188  64.596  1.00  0.00           C  
ATOM   2534  NE  ARG   166      86.069  66.207  65.689  1.00  0.00           N  
ATOM   2535  CZ  ARG   166      85.967  66.397  66.971  1.00  0.00           C  
ATOM   2536  NH1 ARG   166      85.872  67.560  67.587  1.00  0.00           N1+
ATOM   2537  NH2 ARG   166      85.852  65.312  67.702  1.00  0.00           N  
ATOM   2538  H   ARG   166      85.130  67.553  61.043  1.00  0.00           H  
ATOM   2539  HA  ARG   166      86.497  69.315  62.966  1.00  0.00           H  
ATOM   2540  HB2 ARG   166      87.631  66.963  61.446  1.00  0.00           H  
ATOM   2541  HB3 ARG   166      88.393  67.836  62.834  1.00  0.00           H  
ATOM   2542  HG2 ARG   166      86.214  65.699  62.909  1.00  0.00           H  
ATOM   2543  HG3 ARG   166      87.666  65.985  63.894  1.00  0.00           H  
ATOM   2544  HD2 ARG   166      86.849  67.953  65.000  1.00  0.00           H  
ATOM   2545  HD3 ARG   166      85.171  67.535  64.398  1.00  0.00           H  
ATOM   2546  HE  ARG   166      86.201  65.236  65.444  1.00  0.00           H  
ATOM   2547 HH11 ARG   166      85.727  68.418  67.075  1.00  0.00           H  
ATOM   2548 HH12 ARG   166      85.652  67.608  68.572  1.00  0.00           H  
ATOM   2549 HH21 ARG   166      85.627  64.440  67.245  1.00  0.00           H  
ATOM   2550 HH22 ARG   166      85.769  65.414  68.703  1.00  0.00           H  
ATOM   2551  N   ASP   167      86.904  69.913  59.876  1.00  0.00           N  
ATOM   2552  CA  ASP   167      87.413  70.950  59.044  1.00  0.00           C  
ATOM   2553  C   ASP   167      86.181  71.745  58.375  1.00  0.00           C  
ATOM   2554  O   ASP   167      85.102  71.276  58.161  1.00  0.00           O  
ATOM   2555  CB  ASP   167      88.250  70.386  57.974  1.00  0.00           C  
ATOM   2556  CG  ASP   167      87.673  69.194  57.183  1.00  0.00           C  
ATOM   2557  OD1 ASP   167      86.426  69.268  56.773  1.00  0.00           O  
ATOM   2558  OD2 ASP   167      88.432  68.269  56.776  1.00  0.00           O1-
ATOM   2559  H   ASP   167      85.964  69.617  59.652  1.00  0.00           H  
ATOM   2560  HA  ASP   167      87.981  71.691  59.608  1.00  0.00           H  
ATOM   2561  HB2 ASP   167      88.562  71.144  57.256  1.00  0.00           H  
ATOM   2562  HB3 ASP   167      89.173  70.163  58.508  1.00  0.00           H  
ATOM   2563  N   GLU   168      86.525  72.955  57.933  1.00  0.00           N  
ATOM   2564  CA  GLU   168      85.709  73.966  57.132  1.00  0.00           C  
ATOM   2565  C   GLU   168      85.620  73.638  55.643  1.00  0.00           C  
ATOM   2566  O   GLU   168      84.758  74.304  54.995  1.00  0.00           O  
ATOM   2567  CB  GLU   168      86.099  75.471  57.340  1.00  0.00           C  
ATOM   2568  CG  GLU   168      87.543  75.724  56.828  1.00  0.00           C  
ATOM   2569  CD  GLU   168      88.659  75.639  57.902  1.00  0.00           C  
ATOM   2570  OE1 GLU   168      89.739  76.268  57.630  1.00  0.00           O  
ATOM   2571  OE2 GLU   168      88.548  74.930  58.950  1.00  0.00           O1-
ATOM   2572  H   GLU   168      87.417  73.261  58.293  1.00  0.00           H  
ATOM   2573  HA  GLU   168      84.693  73.802  57.492  1.00  0.00           H  
ATOM   2574  HB2 GLU   168      85.396  76.057  56.749  1.00  0.00           H  
ATOM   2575  HB3 GLU   168      86.041  75.793  58.380  1.00  0.00           H  
ATOM   2576  HG2 GLU   168      87.658  75.039  55.988  1.00  0.00           H  
ATOM   2577  HG3 GLU   168      87.545  76.704  56.351  1.00  0.00           H  
ATOM   2578  N   LYS   169      86.335  72.584  55.080  1.00  0.00           N  
ATOM   2579  CA  LYS   169      86.366  72.116  53.691  1.00  0.00           C  
ATOM   2580  C   LYS   169      85.250  71.027  53.405  1.00  0.00           C  
ATOM   2581  O   LYS   169      84.945  70.280  54.329  1.00  0.00           O  
ATOM   2582  CB  LYS   169      87.664  71.520  53.234  1.00  0.00           C  
ATOM   2583  CG  LYS   169      88.819  72.512  53.396  1.00  0.00           C  
ATOM   2584  CD  LYS   169      90.177  71.860  53.192  1.00  0.00           C  
ATOM   2585  CE  LYS   169      91.302  72.939  53.482  1.00  0.00           C  
ATOM   2586  NZ  LYS   169      91.293  73.966  52.449  1.00  0.00           N1+
ATOM   2587  H   LYS   169      87.006  72.236  55.749  1.00  0.00           H  
ATOM   2588  HA  LYS   169      86.057  72.986  53.110  1.00  0.00           H  
ATOM   2589  HB2 LYS   169      88.012  70.685  53.842  1.00  0.00           H  
ATOM   2590  HB3 LYS   169      87.532  71.256  52.185  1.00  0.00           H  
ATOM   2591  HG2 LYS   169      88.663  73.278  52.636  1.00  0.00           H  
ATOM   2592  HG3 LYS   169      88.865  72.971  54.383  1.00  0.00           H  
ATOM   2593  HD2 LYS   169      90.314  71.027  53.882  1.00  0.00           H  
ATOM   2594  HD3 LYS   169      90.208  71.346  52.231  1.00  0.00           H  
ATOM   2595  HE2 LYS   169      91.123  73.431  54.438  1.00  0.00           H  
ATOM   2596  HE3 LYS   169      92.282  72.469  53.567  1.00  0.00           H  
ATOM   2597  HZ1 LYS   169      90.926  73.538  51.612  1.00  0.00           H  
ATOM   2598  HZ2 LYS   169      90.658  74.697  52.737  1.00  0.00           H  
ATOM   2599  HZ3 LYS   169      92.237  74.234  52.212  1.00  0.00           H  
ATOM   2600  N   VAL   170      84.842  70.816  52.147  1.00  0.00           N  
ATOM   2601  CA  VAL   170      83.994  69.704  51.687  1.00  0.00           C  
ATOM   2602  C   VAL   170      84.681  69.063  50.479  1.00  0.00           C  
ATOM   2603  O   VAL   170      85.415  69.719  49.761  1.00  0.00           O  
ATOM   2604  CB  VAL   170      82.529  70.226  51.468  1.00  0.00           C  
ATOM   2605  CG1 VAL   170      82.328  71.372  50.440  1.00  0.00           C  
ATOM   2606  CG2 VAL   170      81.596  69.067  51.057  1.00  0.00           C  
ATOM   2607  H   VAL   170      85.193  71.344  51.361  1.00  0.00           H  
ATOM   2608  HA  VAL   170      83.991  68.960  52.484  1.00  0.00           H  
ATOM   2609  HB  VAL   170      82.219  70.655  52.421  1.00  0.00           H  
ATOM   2610 HG11 VAL   170      83.150  72.087  50.469  1.00  0.00           H  
ATOM   2611 HG12 VAL   170      82.259  70.902  49.459  1.00  0.00           H  
ATOM   2612 HG13 VAL   170      81.348  71.826  50.588  1.00  0.00           H  
ATOM   2613 HG21 VAL   170      80.551  69.369  50.983  1.00  0.00           H  
ATOM   2614 HG22 VAL   170      81.819  68.624  50.086  1.00  0.00           H  
ATOM   2615 HG23 VAL   170      81.641  68.351  51.877  1.00  0.00           H  
ATOM   2616  N   TYR   171      84.399  67.786  50.206  1.00  0.00           N  
ATOM   2617  CA  TYR   171      85.049  67.061  49.154  1.00  0.00           C  
ATOM   2618  C   TYR   171      84.119  65.946  48.660  1.00  0.00           C  
ATOM   2619  O   TYR   171      84.259  65.348  47.580  1.00  0.00           O  
ATOM   2620  CB  TYR   171      86.413  66.556  49.779  1.00  0.00           C  
ATOM   2621  CG  TYR   171      87.236  65.684  48.883  1.00  0.00           C  
ATOM   2622  CD1 TYR   171      87.342  65.748  47.454  1.00  0.00           C  
ATOM   2623  CD2 TYR   171      87.957  64.704  49.485  1.00  0.00           C  
ATOM   2624  CE1 TYR   171      88.165  64.860  46.730  1.00  0.00           C  
ATOM   2625  CE2 TYR   171      88.940  63.983  48.788  1.00  0.00           C  
ATOM   2626  CZ  TYR   171      89.019  63.972  47.391  1.00  0.00           C  
ATOM   2627  OH  TYR   171      89.889  63.159  46.732  1.00  0.00           O  
ATOM   2628  H   TYR   171      83.814  67.158  50.739  1.00  0.00           H  
ATOM   2629  HA  TYR   171      85.274  67.742  48.333  1.00  0.00           H  
ATOM   2630  HB2 TYR   171      86.979  67.474  49.936  1.00  0.00           H  
ATOM   2631  HB3 TYR   171      86.248  66.037  50.723  1.00  0.00           H  
ATOM   2632  HD1 TYR   171      86.730  66.420  46.870  1.00  0.00           H  
ATOM   2633  HD2 TYR   171      87.902  64.660  50.563  1.00  0.00           H  
ATOM   2634  HE1 TYR   171      88.168  64.789  45.652  1.00  0.00           H  
ATOM   2635  HE2 TYR   171      89.559  63.292  49.341  1.00  0.00           H  
ATOM   2636  HH  TYR   171      89.825  63.225  45.777  1.00  0.00           H  
ATOM   2637  N   SER   172      83.021  65.574  49.317  1.00  0.00           N  
ATOM   2638  CA  SER   172      81.970  64.652  48.852  1.00  0.00           C  
ATOM   2639  C   SER   172      80.599  65.179  48.321  1.00  0.00           C  
ATOM   2640  O   SER   172      79.970  66.166  48.876  1.00  0.00           O  
ATOM   2641  CB  SER   172      81.622  63.711  49.951  1.00  0.00           C  
ATOM   2642  OG  SER   172      80.551  62.890  49.689  1.00  0.00           O  
ATOM   2643  H   SER   172      82.726  66.012  50.178  1.00  0.00           H  
ATOM   2644  HA  SER   172      82.410  63.968  48.126  1.00  0.00           H  
ATOM   2645  HB2 SER   172      82.436  63.028  50.192  1.00  0.00           H  
ATOM   2646  HB3 SER   172      81.519  64.293  50.867  1.00  0.00           H  
ATOM   2647  HG  SER   172      80.891  62.063  49.341  1.00  0.00           H  
ATOM   2648  N   LYS   173      80.133  64.432  47.320  1.00  0.00           N  
ATOM   2649  CA  LYS   173      78.781  64.761  46.733  1.00  0.00           C  
ATOM   2650  C   LYS   173      77.600  64.222  47.556  1.00  0.00           C  
ATOM   2651  O   LYS   173      76.511  64.436  47.088  1.00  0.00           O  
ATOM   2652  CB  LYS   173      78.771  64.410  45.242  1.00  0.00           C  
ATOM   2653  CG  LYS   173      78.657  62.832  45.037  1.00  0.00           C  
ATOM   2654  CD  LYS   173      78.329  62.442  43.648  1.00  0.00           C  
ATOM   2655  CE  LYS   173      78.023  60.927  43.513  1.00  0.00           C  
ATOM   2656  NZ  LYS   173      76.684  60.593  43.992  1.00  0.00           N1+
ATOM   2657  H   LYS   173      80.745  63.746  46.902  1.00  0.00           H  
ATOM   2658  HA  LYS   173      78.701  65.847  46.765  1.00  0.00           H  
ATOM   2659  HB2 LYS   173      77.942  64.945  44.779  1.00  0.00           H  
ATOM   2660  HB3 LYS   173      79.645  64.816  44.732  1.00  0.00           H  
ATOM   2661  HG2 LYS   173      79.656  62.421  45.183  1.00  0.00           H  
ATOM   2662  HG3 LYS   173      77.962  62.303  45.689  1.00  0.00           H  
ATOM   2663  HD2 LYS   173      77.475  63.007  43.274  1.00  0.00           H  
ATOM   2664  HD3 LYS   173      79.196  62.866  43.140  1.00  0.00           H  
ATOM   2665  HE2 LYS   173      78.152  60.746  42.446  1.00  0.00           H  
ATOM   2666  HE3 LYS   173      78.841  60.383  43.984  1.00  0.00           H  
ATOM   2667  HZ1 LYS   173      76.454  59.616  43.877  1.00  0.00           H  
ATOM   2668  HZ2 LYS   173      76.529  60.769  44.974  1.00  0.00           H  
ATOM   2669  HZ3 LYS   173      76.051  61.114  43.402  1.00  0.00           H  
ATOM   2670  N   GLU   174      77.857  63.596  48.763  1.00  0.00           N  
ATOM   2671  CA  GLU   174      76.907  63.088  49.701  1.00  0.00           C  
ATOM   2672  C   GLU   174      77.166  63.866  50.949  1.00  0.00           C  
ATOM   2673  O   GLU   174      76.172  64.279  51.544  1.00  0.00           O  
ATOM   2674  CB  GLU   174      77.200  61.572  49.955  1.00  0.00           C  
ATOM   2675  CG  GLU   174      77.284  60.743  48.695  1.00  0.00           C  
ATOM   2676  CD  GLU   174      76.089  60.611  47.826  1.00  0.00           C  
ATOM   2677  OE1 GLU   174      76.253  60.598  46.612  1.00  0.00           O  
ATOM   2678  OE2 GLU   174      74.935  60.561  48.332  1.00  0.00           O1-
ATOM   2679  H   GLU   174      78.835  63.556  49.009  1.00  0.00           H  
ATOM   2680  HA  GLU   174      75.877  63.212  49.364  1.00  0.00           H  
ATOM   2681  HB2 GLU   174      78.099  61.380  50.542  1.00  0.00           H  
ATOM   2682  HB3 GLU   174      76.457  61.169  50.642  1.00  0.00           H  
ATOM   2683  HG2 GLU   174      78.082  61.156  48.078  1.00  0.00           H  
ATOM   2684  HG3 GLU   174      77.679  59.769  48.984  1.00  0.00           H  
ATOM   2685  N   ASP   175      78.368  64.316  51.301  1.00  0.00           N  
ATOM   2686  CA  ASP   175      78.560  65.217  52.408  1.00  0.00           C  
ATOM   2687  C   ASP   175      77.914  66.606  52.087  1.00  0.00           C  
ATOM   2688  O   ASP   175      77.434  67.287  52.954  1.00  0.00           O  
ATOM   2689  CB  ASP   175      80.053  65.578  52.705  1.00  0.00           C  
ATOM   2690  CG  ASP   175      80.260  66.158  54.063  1.00  0.00           C  
ATOM   2691  OD1 ASP   175      79.391  66.023  54.946  1.00  0.00           O  
ATOM   2692  OD2 ASP   175      81.329  66.713  54.238  1.00  0.00           O1-
ATOM   2693  H   ASP   175      79.155  64.004  50.750  1.00  0.00           H  
ATOM   2694  HA  ASP   175      78.083  64.862  53.322  1.00  0.00           H  
ATOM   2695  HB2 ASP   175      80.558  64.614  52.750  1.00  0.00           H  
ATOM   2696  HB3 ASP   175      80.403  66.135  51.835  1.00  0.00           H  
ATOM   2697  N   LEU   176      77.883  66.976  50.798  1.00  0.00           N  
ATOM   2698  CA  LEU   176      77.191  68.151  50.353  1.00  0.00           C  
ATOM   2699  C   LEU   176      75.729  68.269  50.794  1.00  0.00           C  
ATOM   2700  O   LEU   176      75.171  69.312  50.915  1.00  0.00           O  
ATOM   2701  CB  LEU   176      77.288  68.196  48.777  1.00  0.00           C  
ATOM   2702  CG  LEU   176      76.824  69.489  48.130  1.00  0.00           C  
ATOM   2703  CD1 LEU   176      77.656  70.751  48.569  1.00  0.00           C  
ATOM   2704  CD2 LEU   176      77.056  69.326  46.606  1.00  0.00           C  
ATOM   2705  H   LEU   176      78.434  66.460  50.129  1.00  0.00           H  
ATOM   2706  HA  LEU   176      77.741  69.050  50.630  1.00  0.00           H  
ATOM   2707  HB2 LEU   176      78.358  68.007  48.684  1.00  0.00           H  
ATOM   2708  HB3 LEU   176      76.668  67.433  48.304  1.00  0.00           H  
ATOM   2709  HG  LEU   176      75.758  69.581  48.337  1.00  0.00           H  
ATOM   2710 HD11 LEU   176      78.664  70.483  48.886  1.00  0.00           H  
ATOM   2711 HD12 LEU   176      77.813  71.397  47.706  1.00  0.00           H  
ATOM   2712 HD13 LEU   176      77.125  71.329  49.326  1.00  0.00           H  
ATOM   2713 HD21 LEU   176      76.577  68.403  46.279  1.00  0.00           H  
ATOM   2714 HD22 LEU   176      76.576  70.142  46.066  1.00  0.00           H  
ATOM   2715 HD23 LEU   176      78.135  69.301  46.449  1.00  0.00           H  
ATOM   2716  N   LYS   177      75.001  67.109  51.065  1.00  0.00           N  
ATOM   2717  CA  LYS   177      73.612  67.097  51.581  1.00  0.00           C  
ATOM   2718  C   LYS   177      73.413  67.551  53.037  1.00  0.00           C  
ATOM   2719  O   LYS   177      72.362  68.097  53.343  1.00  0.00           O  
ATOM   2720  CB  LYS   177      73.127  65.629  51.469  1.00  0.00           C  
ATOM   2721  CG  LYS   177      73.025  65.056  50.008  1.00  0.00           C  
ATOM   2722  CD  LYS   177      72.757  63.457  50.147  1.00  0.00           C  
ATOM   2723  CE  LYS   177      72.350  62.991  48.771  1.00  0.00           C  
ATOM   2724  NZ  LYS   177      72.191  61.541  48.852  1.00  0.00           N1+
ATOM   2725  H   LYS   177      75.527  66.261  51.215  1.00  0.00           H  
ATOM   2726  HA  LYS   177      72.982  67.695  50.923  1.00  0.00           H  
ATOM   2727  HB2 LYS   177      73.835  65.005  52.014  1.00  0.00           H  
ATOM   2728  HB3 LYS   177      72.183  65.459  51.987  1.00  0.00           H  
ATOM   2729  HG2 LYS   177      72.174  65.475  49.471  1.00  0.00           H  
ATOM   2730  HG3 LYS   177      73.914  65.203  49.395  1.00  0.00           H  
ATOM   2731  HD2 LYS   177      73.716  62.971  50.323  1.00  0.00           H  
ATOM   2732  HD3 LYS   177      72.058  63.257  50.960  1.00  0.00           H  
ATOM   2733  HE2 LYS   177      71.448  63.464  48.380  1.00  0.00           H  
ATOM   2734  HE3 LYS   177      73.162  63.251  48.092  1.00  0.00           H  
ATOM   2735  HZ1 LYS   177      71.612  61.277  49.636  1.00  0.00           H  
ATOM   2736  HZ2 LYS   177      71.780  61.268  47.970  1.00  0.00           H  
ATOM   2737  HZ3 LYS   177      73.131  61.178  48.918  1.00  0.00           H  
ATOM   2738  N   ASP   178      74.466  67.430  53.864  1.00  0.00           N  
ATOM   2739  CA  ASP   178      74.356  67.814  55.292  1.00  0.00           C  
ATOM   2740  C   ASP   178      74.455  69.425  55.528  1.00  0.00           C  
ATOM   2741  O   ASP   178      73.982  69.972  56.566  1.00  0.00           O  
ATOM   2742  CB  ASP   178      75.426  67.122  56.130  1.00  0.00           C  
ATOM   2743  CG  ASP   178      75.374  65.606  56.124  1.00  0.00           C  
ATOM   2744  OD1 ASP   178      76.392  64.931  56.204  1.00  0.00           O  
ATOM   2745  OD2 ASP   178      74.237  65.047  55.981  1.00  0.00           O1-
ATOM   2746  H   ASP   178      75.335  67.078  53.488  1.00  0.00           H  
ATOM   2747  HA  ASP   178      73.343  67.562  55.607  1.00  0.00           H  
ATOM   2748  HB2 ASP   178      76.435  67.457  55.889  1.00  0.00           H  
ATOM   2749  HB3 ASP   178      75.205  67.310  57.181  1.00  0.00           H  
ATOM   2750  N   MET   179      75.060  70.113  54.569  1.00  0.00           N  
ATOM   2751  CA  MET   179      75.144  71.519  54.392  1.00  0.00           C  
ATOM   2752  C   MET   179      73.710  72.193  54.264  1.00  0.00           C  
ATOM   2753  O   MET   179      72.780  71.564  53.765  1.00  0.00           O  
ATOM   2754  CB  MET   179      75.942  71.865  53.137  1.00  0.00           C  
ATOM   2755  CG  MET   179      77.363  71.303  53.285  1.00  0.00           C  
ATOM   2756  SD  MET   179      78.495  71.471  51.890  1.00  0.00           S  
ATOM   2757  CE  MET   179      79.195  73.015  52.289  1.00  0.00           C  
ATOM   2758  H   MET   179      75.217  69.517  53.769  1.00  0.00           H  
ATOM   2759  HA  MET   179      75.638  71.855  55.303  1.00  0.00           H  
ATOM   2760  HB2 MET   179      75.455  71.439  52.259  1.00  0.00           H  
ATOM   2761  HB3 MET   179      75.966  72.950  53.034  1.00  0.00           H  
ATOM   2762  HG2 MET   179      77.816  71.593  54.233  1.00  0.00           H  
ATOM   2763  HG3 MET   179      77.305  70.215  53.296  1.00  0.00           H  
ATOM   2764  HE1 MET   179      78.438  73.786  52.436  1.00  0.00           H  
ATOM   2765  HE2 MET   179      79.804  72.951  53.191  1.00  0.00           H  
ATOM   2766  HE3 MET   179      79.896  73.365  51.531  1.00  0.00           H  
ATOM   2767  N   SER   180      73.617  73.490  54.462  1.00  0.00           N  
ATOM   2768  CA  SER   180      72.499  74.394  54.094  1.00  0.00           C  
ATOM   2769  C   SER   180      72.840  75.224  52.881  1.00  0.00           C  
ATOM   2770  O   SER   180      73.891  75.051  52.325  1.00  0.00           O  
ATOM   2771  CB  SER   180      71.948  75.186  55.297  1.00  0.00           C  
ATOM   2772  OG  SER   180      70.686  75.722  55.006  1.00  0.00           O  
ATOM   2773  H   SER   180      74.494  73.853  54.805  1.00  0.00           H  
ATOM   2774  HA  SER   180      71.661  73.786  53.752  1.00  0.00           H  
ATOM   2775  HB2 SER   180      71.949  74.473  56.122  1.00  0.00           H  
ATOM   2776  HB3 SER   180      72.523  76.041  55.651  1.00  0.00           H  
ATOM   2777  HG  SER   180      70.190  75.550  55.809  1.00  0.00           H  
ATOM   2778  N   GLN   181      71.972  76.124  52.440  1.00  0.00           N  
ATOM   2779  CA  GLN   181      71.899  76.895  51.163  1.00  0.00           C  
ATOM   2780  C   GLN   181      71.670  78.388  51.473  1.00  0.00           C  
ATOM   2781  O   GLN   181      70.881  78.773  52.294  1.00  0.00           O  
ATOM   2782  CB  GLN   181      70.864  76.284  50.251  1.00  0.00           C  
ATOM   2783  CG  GLN   181      71.091  74.783  49.884  1.00  0.00           C  
ATOM   2784  CD  GLN   181      69.995  74.085  49.214  1.00  0.00           C  
ATOM   2785  NE2 GLN   181      68.721  74.234  49.540  1.00  0.00           N  
ATOM   2786  OE1 GLN   181      70.305  73.348  48.249  1.00  0.00           O  
ATOM   2787  H   GLN   181      71.085  76.171  52.920  1.00  0.00           H  
ATOM   2788  HA  GLN   181      72.804  76.704  50.586  1.00  0.00           H  
ATOM   2789  HB2 GLN   181      69.907  76.357  50.768  1.00  0.00           H  
ATOM   2790  HB3 GLN   181      70.846  76.858  49.325  1.00  0.00           H  
ATOM   2791  HG2 GLN   181      72.037  74.817  49.344  1.00  0.00           H  
ATOM   2792  HG3 GLN   181      71.384  74.229  50.775  1.00  0.00           H  
ATOM   2793 HE21 GLN   181      67.920  73.976  48.982  1.00  0.00           H  
ATOM   2794 HE22 GLN   181      68.490  74.856  50.301  1.00  0.00           H  
ATOM   2795  N   MET   182      72.358  79.257  50.656  1.00  0.00           N  
ATOM   2796  CA  MET   182      72.114  80.710  50.541  1.00  0.00           C  
ATOM   2797  C   MET   182      72.374  81.182  49.109  1.00  0.00           C  
ATOM   2798  O   MET   182      73.227  80.677  48.409  1.00  0.00           O  
ATOM   2799  CB  MET   182      72.953  81.449  51.571  1.00  0.00           C  
ATOM   2800  CG  MET   182      74.495  81.502  51.318  1.00  0.00           C  
ATOM   2801  SD  MET   182      75.521  82.332  52.598  1.00  0.00           S  
ATOM   2802  CE  MET   182      76.035  80.832  53.460  1.00  0.00           C  
ATOM   2803  H   MET   182      73.184  78.899  50.199  1.00  0.00           H  
ATOM   2804  HA  MET   182      71.067  80.996  50.642  1.00  0.00           H  
ATOM   2805  HB2 MET   182      72.617  82.483  51.635  1.00  0.00           H  
ATOM   2806  HB3 MET   182      72.804  81.160  52.611  1.00  0.00           H  
ATOM   2807  HG2 MET   182      74.862  80.482  51.203  1.00  0.00           H  
ATOM   2808  HG3 MET   182      74.641  82.034  50.378  1.00  0.00           H  
ATOM   2809  HE1 MET   182      76.772  81.046  54.234  1.00  0.00           H  
ATOM   2810  HE2 MET   182      75.282  80.244  53.985  1.00  0.00           H  
ATOM   2811  HE3 MET   182      76.587  80.139  52.825  1.00  0.00           H  
ATOM   2812  N   ILE   183      71.637  82.169  48.779  1.00  0.00           N  
ATOM   2813  CA  ILE   183      71.640  82.698  47.370  1.00  0.00           C  
ATOM   2814  C   ILE   183      71.924  84.213  47.191  1.00  0.00           C  
ATOM   2815  O   ILE   183      71.126  85.042  47.574  1.00  0.00           O  
ATOM   2816  CB  ILE   183      70.227  82.342  46.792  1.00  0.00           C  
ATOM   2817  CG1 ILE   183      69.900  80.843  47.007  1.00  0.00           C  
ATOM   2818  CG2 ILE   183      70.254  82.554  45.257  1.00  0.00           C  
ATOM   2819  CD1 ILE   183      68.714  80.275  46.162  1.00  0.00           C  
ATOM   2820  H   ILE   183      70.951  82.615  49.371  1.00  0.00           H  
ATOM   2821  HA  ILE   183      72.408  82.187  46.789  1.00  0.00           H  
ATOM   2822  HB  ILE   183      69.515  82.899  47.402  1.00  0.00           H  
ATOM   2823 HG12 ILE   183      70.805  80.250  46.876  1.00  0.00           H  
ATOM   2824 HG13 ILE   183      69.602  80.590  48.025  1.00  0.00           H  
ATOM   2825 HG21 ILE   183      70.578  81.640  44.760  1.00  0.00           H  
ATOM   2826 HG22 ILE   183      69.287  82.898  44.890  1.00  0.00           H  
ATOM   2827 HG23 ILE   183      70.869  83.433  45.066  1.00  0.00           H  
ATOM   2828 HD11 ILE   183      68.491  79.299  46.593  1.00  0.00           H  
ATOM   2829 HD12 ILE   183      67.803  80.872  46.182  1.00  0.00           H  
ATOM   2830 HD13 ILE   183      68.935  80.089  45.111  1.00  0.00           H  
ATOM   2831  N   LEU   184      73.075  84.585  46.617  1.00  0.00           N  
ATOM   2832  CA  LEU   184      73.170  85.885  45.964  1.00  0.00           C  
ATOM   2833  C   LEU   184      72.504  85.841  44.610  1.00  0.00           C  
ATOM   2834  O   LEU   184      72.765  84.982  43.754  1.00  0.00           O  
ATOM   2835  CB  LEU   184      74.656  86.242  45.863  1.00  0.00           C  
ATOM   2836  CG  LEU   184      74.982  87.718  45.501  1.00  0.00           C  
ATOM   2837  CD1 LEU   184      74.912  88.496  46.791  1.00  0.00           C  
ATOM   2838  CD2 LEU   184      76.366  87.817  44.860  1.00  0.00           C  
ATOM   2839  H   LEU   184      73.646  83.811  46.310  1.00  0.00           H  
ATOM   2840  HA  LEU   184      72.697  86.589  46.648  1.00  0.00           H  
ATOM   2841  HB2 LEU   184      75.129  85.994  46.813  1.00  0.00           H  
ATOM   2842  HB3 LEU   184      75.092  85.627  45.076  1.00  0.00           H  
ATOM   2843  HG  LEU   184      74.255  88.136  44.805  1.00  0.00           H  
ATOM   2844 HD11 LEU   184      73.911  88.614  47.206  1.00  0.00           H  
ATOM   2845 HD12 LEU   184      75.621  87.991  47.447  1.00  0.00           H  
ATOM   2846 HD13 LEU   184      75.315  89.507  46.731  1.00  0.00           H  
ATOM   2847 HD21 LEU   184      76.564  88.865  44.635  1.00  0.00           H  
ATOM   2848 HD22 LEU   184      77.093  87.341  45.519  1.00  0.00           H  
ATOM   2849 HD23 LEU   184      76.395  87.348  43.876  1.00  0.00           H  
ATOM   2850  N   ARG   185      71.578  86.709  44.300  1.00  0.00           N  
ATOM   2851  CA  ARG   185      71.300  87.168  42.939  1.00  0.00           C  
ATOM   2852  C   ARG   185      71.704  88.634  42.676  1.00  0.00           C  
ATOM   2853  O   ARG   185      71.817  89.367  43.606  1.00  0.00           O  
ATOM   2854  CB  ARG   185      69.855  87.014  42.572  1.00  0.00           C  
ATOM   2855  CG  ARG   185      68.978  87.489  43.805  1.00  0.00           C  
ATOM   2856  CD  ARG   185      68.680  86.373  44.838  1.00  0.00           C  
ATOM   2857  NE  ARG   185      67.855  85.309  44.272  1.00  0.00           N  
ATOM   2858  CZ  ARG   185      66.775  84.742  44.755  1.00  0.00           C  
ATOM   2859  NH1 ARG   185      66.235  85.174  45.862  1.00  0.00           N1+
ATOM   2860  NH2 ARG   185      66.287  83.699  44.229  1.00  0.00           N  
ATOM   2861  H   ARG   185      71.271  87.255  45.093  1.00  0.00           H  
ATOM   2862  HA  ARG   185      71.905  86.579  42.249  1.00  0.00           H  
ATOM   2863  HB2 ARG   185      69.544  87.617  41.719  1.00  0.00           H  
ATOM   2864  HB3 ARG   185      69.596  85.976  42.362  1.00  0.00           H  
ATOM   2865  HG2 ARG   185      69.503  88.297  44.315  1.00  0.00           H  
ATOM   2866  HG3 ARG   185      68.027  87.863  43.424  1.00  0.00           H  
ATOM   2867  HD2 ARG   185      69.597  85.966  45.263  1.00  0.00           H  
ATOM   2868  HD3 ARG   185      68.241  86.748  45.762  1.00  0.00           H  
ATOM   2869  HE  ARG   185      68.277  84.789  43.516  1.00  0.00           H  
ATOM   2870 HH11 ARG   185      66.623  85.982  46.330  1.00  0.00           H  
ATOM   2871 HH12 ARG   185      65.419  84.848  46.360  1.00  0.00           H  
ATOM   2872 HH21 ARG   185      66.739  83.351  43.396  1.00  0.00           H  
ATOM   2873 HH22 ARG   185      65.353  83.373  44.434  1.00  0.00           H  
ATOM   2874  N   THR   186      71.906  88.950  41.367  1.00  0.00           N  
ATOM   2875  CA  THR   186      72.268  90.343  40.828  1.00  0.00           C  
ATOM   2876  C   THR   186      71.635  90.480  39.462  1.00  0.00           C  
ATOM   2877  O   THR   186      71.548  89.564  38.669  1.00  0.00           O  
ATOM   2878  CB  THR   186      73.787  90.769  40.851  1.00  0.00           C  
ATOM   2879  CG2 THR   186      74.371  91.011  42.209  1.00  0.00           C  
ATOM   2880  OG1 THR   186      74.671  90.003  39.983  1.00  0.00           O  
ATOM   2881  H   THR   186      71.775  88.260  40.641  1.00  0.00           H  
ATOM   2882  HA  THR   186      71.651  91.015  41.425  1.00  0.00           H  
ATOM   2883  HB  THR   186      73.743  91.726  40.330  1.00  0.00           H  
ATOM   2884  HG1 THR   186      74.464  90.226  39.073  1.00  0.00           H  
ATOM   2885 HG21 THR   186      74.218  90.084  42.762  1.00  0.00           H  
ATOM   2886 HG22 THR   186      75.441  91.143  42.049  1.00  0.00           H  
ATOM   2887 HG23 THR   186      73.972  91.891  42.713  1.00  0.00           H  
ATOM   2888  N   LYS   187      71.375  91.772  39.180  1.00  0.00           N  
ATOM   2889  CA  LYS   187      71.144  92.109  37.745  1.00  0.00           C  
ATOM   2890  C   LYS   187      71.540  93.550  37.410  1.00  0.00           C  
ATOM   2891  O   LYS   187      71.082  94.470  38.119  1.00  0.00           O  
ATOM   2892  CB  LYS   187      69.635  91.993  37.384  1.00  0.00           C  
ATOM   2893  CG  LYS   187      69.354  92.307  35.915  1.00  0.00           C  
ATOM   2894  CD  LYS   187      67.866  92.242  35.566  1.00  0.00           C  
ATOM   2895  CE  LYS   187      67.031  93.260  36.260  1.00  0.00           C  
ATOM   2896  NZ  LYS   187      65.586  93.291  35.847  1.00  0.00           N1+
ATOM   2897  H   LYS   187      71.581  92.550  39.790  1.00  0.00           H  
ATOM   2898  HA  LYS   187      71.679  91.455  37.056  1.00  0.00           H  
ATOM   2899  HB2 LYS   187      69.275  90.976  37.542  1.00  0.00           H  
ATOM   2900  HB3 LYS   187      69.146  92.635  38.116  1.00  0.00           H  
ATOM   2901  HG2 LYS   187      69.603  93.316  35.589  1.00  0.00           H  
ATOM   2902  HG3 LYS   187      69.877  91.645  35.225  1.00  0.00           H  
ATOM   2903  HD2 LYS   187      67.745  92.266  34.483  1.00  0.00           H  
ATOM   2904  HD3 LYS   187      67.698  91.199  35.835  1.00  0.00           H  
ATOM   2905  HE2 LYS   187      67.098  92.967  37.308  1.00  0.00           H  
ATOM   2906  HE3 LYS   187      67.406  94.280  36.178  1.00  0.00           H  
ATOM   2907  HZ1 LYS   187      65.345  93.935  35.108  1.00  0.00           H  
ATOM   2908  HZ2 LYS   187      65.357  92.341  35.590  1.00  0.00           H  
ATOM   2909  HZ3 LYS   187      65.027  93.579  36.638  1.00  0.00           H  
ATOM   2910  N   GLY   188      72.329  93.697  36.360  1.00  0.00           N  
ATOM   2911  CA  GLY   188      72.885  94.970  36.026  1.00  0.00           C  
ATOM   2912  C   GLY   188      73.343  95.003  34.533  1.00  0.00           C  
ATOM   2913  O   GLY   188      73.120  94.074  33.802  1.00  0.00           O  
ATOM   2914  H   GLY   188      72.461  92.891  35.766  1.00  0.00           H  
ATOM   2915  HA2 GLY   188      72.141  95.766  35.989  1.00  0.00           H  
ATOM   2916  HA3 GLY   188      73.781  95.173  36.612  1.00  0.00           H  
ATOM   2917  N   PRO   189      73.991  96.147  34.155  1.00  0.00           N  
ATOM   2918  CA  PRO   189      74.548  96.352  32.804  1.00  0.00           C  
ATOM   2919  C   PRO   189      75.802  95.543  32.688  1.00  0.00           C  
ATOM   2920  O   PRO   189      76.138  94.673  33.509  1.00  0.00           O  
ATOM   2921  CB  PRO   189      74.807  97.832  32.751  1.00  0.00           C  
ATOM   2922  CG  PRO   189      74.977  98.289  34.171  1.00  0.00           C  
ATOM   2923  CD  PRO   189      74.047  97.359  34.923  1.00  0.00           C  
ATOM   2924  HA  PRO   189      73.886  96.093  31.978  1.00  0.00           H  
ATOM   2925  HB2 PRO   189      75.712  98.006  32.169  1.00  0.00           H  
ATOM   2926  HB3 PRO   189      73.944  98.324  32.303  1.00  0.00           H  
ATOM   2927  HG2 PRO   189      76.017  98.271  34.495  1.00  0.00           H  
ATOM   2928  HG3 PRO   189      74.553  99.289  34.268  1.00  0.00           H  
ATOM   2929  HD2 PRO   189      74.387  97.274  35.955  1.00  0.00           H  
ATOM   2930  HD3 PRO   189      73.066  97.833  34.946  1.00  0.00           H  
ATOM   2931  N   ASP   190      76.491  95.730  31.586  1.00  0.00           N  
ATOM   2932  CA  ASP   190      77.681  94.974  31.351  1.00  0.00           C  
ATOM   2933  C   ASP   190      78.909  95.077  32.338  1.00  0.00           C  
ATOM   2934  O   ASP   190      79.701  94.131  32.498  1.00  0.00           O  
ATOM   2935  CB  ASP   190      78.124  95.235  29.864  1.00  0.00           C  
ATOM   2936  CG  ASP   190      79.447  94.630  29.506  1.00  0.00           C  
ATOM   2937  OD1 ASP   190      80.387  95.502  29.367  1.00  0.00           O  
ATOM   2938  OD2 ASP   190      79.557  93.465  29.092  1.00  0.00           O1-
ATOM   2939  H   ASP   190      76.049  96.296  30.876  1.00  0.00           H  
ATOM   2940  HA  ASP   190      77.406  93.930  31.499  1.00  0.00           H  
ATOM   2941  HB2 ASP   190      77.373  94.873  29.161  1.00  0.00           H  
ATOM   2942  HB3 ASP   190      78.103  96.311  29.693  1.00  0.00           H  
ATOM   2943  N   ARG   191      78.909  96.137  33.121  1.00  0.00           N  
ATOM   2944  CA  ARG   191      80.037  96.648  33.926  1.00  0.00           C  
ATOM   2945  C   ARG   191      79.570  97.538  35.117  1.00  0.00           C  
ATOM   2946  O   ARG   191      78.799  98.465  34.893  1.00  0.00           O  
ATOM   2947  CB  ARG   191      80.974  97.392  33.003  1.00  0.00           C  
ATOM   2948  CG  ARG   191      80.366  98.641  32.358  1.00  0.00           C  
ATOM   2949  CD  ARG   191      81.133  99.082  31.072  1.00  0.00           C  
ATOM   2950  NE  ARG   191      80.873  98.203  29.961  1.00  0.00           N  
ATOM   2951  CZ  ARG   191      80.818  98.497  28.644  1.00  0.00           C  
ATOM   2952  NH1 ARG   191      81.341  99.610  28.186  1.00  0.00           N1+
ATOM   2953  NH2 ARG   191      80.331  97.698  27.705  1.00  0.00           N  
ATOM   2954  H   ARG   191      78.010  96.598  33.138  1.00  0.00           H  
ATOM   2955  HA  ARG   191      80.610  95.824  34.350  1.00  0.00           H  
ATOM   2956  HB2 ARG   191      81.826  97.670  33.624  1.00  0.00           H  
ATOM   2957  HB3 ARG   191      81.269  96.656  32.256  1.00  0.00           H  
ATOM   2958  HG2 ARG   191      79.325  98.615  32.037  1.00  0.00           H  
ATOM   2959  HG3 ARG   191      80.436  99.453  33.082  1.00  0.00           H  
ATOM   2960  HD2 ARG   191      80.896 100.111  30.800  1.00  0.00           H  
ATOM   2961  HD3 ARG   191      82.177  99.054  31.387  1.00  0.00           H  
ATOM   2962  HE  ARG   191      80.699  97.236  30.194  1.00  0.00           H  
ATOM   2963 HH11 ARG   191      81.447 100.307  28.909  1.00  0.00           H  
ATOM   2964 HH12 ARG   191      81.258  99.886  27.218  1.00  0.00           H  
ATOM   2965 HH21 ARG   191      79.993  96.804  28.032  1.00  0.00           H  
ATOM   2966 HH22 ARG   191      80.354  97.917  26.719  1.00  0.00           H  
ATOM   2967  N   LEU   192      80.222  97.495  36.245  1.00  0.00           N  
ATOM   2968  CA  LEU   192      80.486  98.627  37.145  1.00  0.00           C  
ATOM   2969  C   LEU   192      81.147  99.854  36.560  1.00  0.00           C  
ATOM   2970  O   LEU   192      81.886  99.694  35.576  1.00  0.00           O  
ATOM   2971  CB  LEU   192      81.220  98.256  38.437  1.00  0.00           C  
ATOM   2972  CG  LEU   192      80.651  97.009  39.187  1.00  0.00           C  
ATOM   2973  CD1 LEU   192      81.762  96.252  39.975  1.00  0.00           C  
ATOM   2974  CD2 LEU   192      79.559  97.437  40.220  1.00  0.00           C  
ATOM   2975  H   LEU   192      80.900  96.752  36.337  1.00  0.00           H  
ATOM   2976  HA  LEU   192      79.518  98.975  37.506  1.00  0.00           H  
ATOM   2977  HB2 LEU   192      82.241  97.908  38.279  1.00  0.00           H  
ATOM   2978  HB3 LEU   192      81.383  99.162  39.020  1.00  0.00           H  
ATOM   2979  HG  LEU   192      80.151  96.336  38.490  1.00  0.00           H  
ATOM   2980 HD11 LEU   192      82.488  95.965  39.214  1.00  0.00           H  
ATOM   2981 HD12 LEU   192      82.090  96.970  40.726  1.00  0.00           H  
ATOM   2982 HD13 LEU   192      81.380  95.309  40.365  1.00  0.00           H  
ATOM   2983 HD21 LEU   192      78.688  97.868  39.726  1.00  0.00           H  
ATOM   2984 HD22 LEU   192      79.278  96.561  40.804  1.00  0.00           H  
ATOM   2985 HD23 LEU   192      79.901  98.207  40.911  1.00  0.00           H  
ATOM   2986  N   PRO   193      80.990 101.045  37.209  1.00  0.00           N  
ATOM   2987  CA  PRO   193      81.933 102.195  37.114  1.00  0.00           C  
ATOM   2988  C   PRO   193      83.368 101.800  37.580  1.00  0.00           C  
ATOM   2989  O   PRO   193      83.558 101.025  38.518  1.00  0.00           O  
ATOM   2990  CB  PRO   193      81.384 103.337  37.890  1.00  0.00           C  
ATOM   2991  CG  PRO   193      79.897 102.949  37.862  1.00  0.00           C  
ATOM   2992  CD  PRO   193      79.862 101.415  37.991  1.00  0.00           C  
ATOM   2993  HA  PRO   193      82.003 102.488  36.066  1.00  0.00           H  
ATOM   2994  HB2 PRO   193      81.803 103.420  38.892  1.00  0.00           H  
ATOM   2995  HB3 PRO   193      81.628 104.237  37.324  1.00  0.00           H  
ATOM   2996  HG2 PRO   193      79.302 103.408  38.652  1.00  0.00           H  
ATOM   2997  HG3 PRO   193      79.442 103.380  36.970  1.00  0.00           H  
ATOM   2998  HD2 PRO   193      79.907 101.151  39.048  1.00  0.00           H  
ATOM   2999  HD3 PRO   193      78.936 101.076  37.527  1.00  0.00           H  
ATOM   3000  N   ALA   194      84.390 102.280  36.870  1.00  0.00           N  
ATOM   3001  CA  ALA   194      85.816 101.859  36.806  1.00  0.00           C  
ATOM   3002  C   ALA   194      86.384 101.774  38.304  1.00  0.00           C  
ATOM   3003  O   ALA   194      86.357 102.794  39.050  1.00  0.00           O  
ATOM   3004  CB  ALA   194      86.587 102.863  36.004  1.00  0.00           C  
ATOM   3005  H   ALA   194      84.169 102.872  36.081  1.00  0.00           H  
ATOM   3006  HA  ALA   194      85.883 100.846  36.411  1.00  0.00           H  
ATOM   3007  HB1 ALA   194      87.636 102.571  35.947  1.00  0.00           H  
ATOM   3008  HB2 ALA   194      86.371 102.920  34.937  1.00  0.00           H  
ATOM   3009  HB3 ALA   194      86.525 103.886  36.375  1.00  0.00           H  
ATOM   3010  N   GLY   195      86.790 100.560  38.768  1.00  0.00           N  
ATOM   3011  CA  GLY   195      87.344 100.333  40.073  1.00  0.00           C  
ATOM   3012  C   GLY   195      86.304  99.925  41.229  1.00  0.00           C  
ATOM   3013  O   GLY   195      86.779  99.789  42.323  1.00  0.00           O  
ATOM   3014  H   GLY   195      86.747  99.737  38.184  1.00  0.00           H  
ATOM   3015  HA2 GLY   195      88.017  99.476  40.056  1.00  0.00           H  
ATOM   3016  HA3 GLY   195      87.962 101.178  40.377  1.00  0.00           H  
ATOM   3017  N   TYR   196      85.023  99.840  41.061  1.00  0.00           N  
ATOM   3018  CA  TYR   196      84.080  99.367  42.109  1.00  0.00           C  
ATOM   3019  C   TYR   196      84.272  97.892  42.454  1.00  0.00           C  
ATOM   3020  O   TYR   196      84.616  97.142  41.563  1.00  0.00           O  
ATOM   3021  CB  TYR   196      82.647  99.742  41.746  1.00  0.00           C  
ATOM   3022  CG  TYR   196      82.263 101.142  42.079  1.00  0.00           C  
ATOM   3023  CD1 TYR   196      81.183 101.417  42.851  1.00  0.00           C  
ATOM   3024  CD2 TYR   196      82.966 102.222  41.451  1.00  0.00           C  
ATOM   3025  CE1 TYR   196      80.833 102.716  43.138  1.00  0.00           C  
ATOM   3026  CE2 TYR   196      82.544 103.548  41.721  1.00  0.00           C  
ATOM   3027  CZ  TYR   196      81.452 103.823  42.569  1.00  0.00           C  
ATOM   3028  OH  TYR   196      81.071 105.079  42.824  1.00  0.00           O  
ATOM   3029  H   TYR   196      84.585 100.139  40.201  1.00  0.00           H  
ATOM   3030  HA  TYR   196      84.205  99.872  43.067  1.00  0.00           H  
ATOM   3031  HB2 TYR   196      82.533  99.541  40.681  1.00  0.00           H  
ATOM   3032  HB3 TYR   196      82.058  99.058  42.357  1.00  0.00           H  
ATOM   3033  HD1 TYR   196      80.663 100.639  43.390  1.00  0.00           H  
ATOM   3034  HD2 TYR   196      83.816 102.030  40.812  1.00  0.00           H  
ATOM   3035  HE1 TYR   196      80.021 102.893  43.829  1.00  0.00           H  
ATOM   3036  HE2 TYR   196      82.994 104.433  41.298  1.00  0.00           H  
ATOM   3037  HH  TYR   196      80.577 105.134  43.645  1.00  0.00           H  
ATOM   3038  N   GLU   197      83.982  97.447  43.709  1.00  0.00           N  
ATOM   3039  CA  GLU   197      84.079  96.049  44.111  1.00  0.00           C  
ATOM   3040  C   GLU   197      82.928  95.565  45.003  1.00  0.00           C  
ATOM   3041  O   GLU   197      82.259  96.422  45.639  1.00  0.00           O  
ATOM   3042  CB  GLU   197      85.355  95.722  44.804  1.00  0.00           C  
ATOM   3043  CG  GLU   197      86.657  96.120  44.013  1.00  0.00           C  
ATOM   3044  CD  GLU   197      87.149  95.336  42.804  1.00  0.00           C  
ATOM   3045  OE1 GLU   197      86.488  94.429  42.265  1.00  0.00           O  
ATOM   3046  OE2 GLU   197      88.363  95.636  42.486  1.00  0.00           O1-
ATOM   3047  H   GLU   197      83.341  98.032  44.227  1.00  0.00           H  
ATOM   3048  HA  GLU   197      83.991  95.309  43.316  1.00  0.00           H  
ATOM   3049  HB2 GLU   197      85.426  96.207  45.777  1.00  0.00           H  
ATOM   3050  HB3 GLU   197      85.425  94.635  44.859  1.00  0.00           H  
ATOM   3051  HG2 GLU   197      86.706  97.196  43.844  1.00  0.00           H  
ATOM   3052  HG3 GLU   197      87.399  95.967  44.797  1.00  0.00           H  
ATOM   3053  N   ILE   198      82.769  94.239  45.076  1.00  0.00           N  
ATOM   3054  CA  ILE   198      81.837  93.496  45.810  1.00  0.00           C  
ATOM   3055  C   ILE   198      82.612  92.546  46.731  1.00  0.00           C  
ATOM   3056  O   ILE   198      83.608  91.936  46.400  1.00  0.00           O  
ATOM   3057  CB  ILE   198      80.921  92.672  44.895  1.00  0.00           C  
ATOM   3058  CG1 ILE   198      80.065  93.577  43.905  1.00  0.00           C  
ATOM   3059  CG2 ILE   198      80.015  91.666  45.627  1.00  0.00           C  
ATOM   3060  CD1 ILE   198      80.481  93.313  42.485  1.00  0.00           C  
ATOM   3061  H   ILE   198      83.373  93.738  44.440  1.00  0.00           H  
ATOM   3062  HA  ILE   198      81.225  94.084  46.494  1.00  0.00           H  
ATOM   3063  HB  ILE   198      81.598  92.122  44.242  1.00  0.00           H  
ATOM   3064 HG12 ILE   198      78.989  93.422  43.975  1.00  0.00           H  
ATOM   3065 HG13 ILE   198      80.296  94.619  44.127  1.00  0.00           H  
ATOM   3066 HG21 ILE   198      79.625  90.862  45.003  1.00  0.00           H  
ATOM   3067 HG22 ILE   198      80.526  91.141  46.434  1.00  0.00           H  
ATOM   3068 HG23 ILE   198      79.177  92.232  46.034  1.00  0.00           H  
ATOM   3069 HD11 ILE   198      81.514  93.658  42.440  1.00  0.00           H  
ATOM   3070 HD12 ILE   198      80.290  92.276  42.209  1.00  0.00           H  
ATOM   3071 HD13 ILE   198      79.870  93.952  41.847  1.00  0.00           H  
ATOM   3072  N   VAL   199      82.084  92.371  47.980  1.00  0.00           N  
ATOM   3073  CA  VAL   199      82.657  91.518  48.916  1.00  0.00           C  
ATOM   3074  C   VAL   199      81.682  90.618  49.590  1.00  0.00           C  
ATOM   3075  O   VAL   199      80.712  91.132  50.129  1.00  0.00           O  
ATOM   3076  CB  VAL   199      83.467  92.469  49.913  1.00  0.00           C  
ATOM   3077  CG1 VAL   199      82.771  93.326  50.973  1.00  0.00           C  
ATOM   3078  CG2 VAL   199      84.537  91.662  50.598  1.00  0.00           C  
ATOM   3079  H   VAL   199      81.222  92.779  48.311  1.00  0.00           H  
ATOM   3080  HA  VAL   199      83.307  90.830  48.374  1.00  0.00           H  
ATOM   3081  HB  VAL   199      83.979  93.151  49.234  1.00  0.00           H  
ATOM   3082 HG11 VAL   199      83.269  94.275  51.171  1.00  0.00           H  
ATOM   3083 HG12 VAL   199      81.816  93.583  50.514  1.00  0.00           H  
ATOM   3084 HG13 VAL   199      82.502  92.905  51.941  1.00  0.00           H  
ATOM   3085 HG21 VAL   199      85.150  92.345  51.186  1.00  0.00           H  
ATOM   3086 HG22 VAL   199      84.153  90.886  51.259  1.00  0.00           H  
ATOM   3087 HG23 VAL   199      85.227  91.267  49.853  1.00  0.00           H  
ATOM   3088  N   LEU   200      81.848  89.251  49.610  1.00  0.00           N  
ATOM   3089  CA  LEU   200      81.066  88.416  50.570  1.00  0.00           C  
ATOM   3090  C   LEU   200      82.011  88.388  51.884  1.00  0.00           C  
ATOM   3091  O   LEU   200      83.237  88.394  51.719  1.00  0.00           O  
ATOM   3092  CB  LEU   200      80.958  86.977  50.032  1.00  0.00           C  
ATOM   3093  CG  LEU   200      79.756  86.088  50.507  1.00  0.00           C  
ATOM   3094  CD1 LEU   200      78.386  86.681  50.130  1.00  0.00           C  
ATOM   3095  CD2 LEU   200      79.903  84.702  50.006  1.00  0.00           C  
ATOM   3096  H   LEU   200      82.694  88.902  49.182  1.00  0.00           H  
ATOM   3097  HA  LEU   200      80.079  88.817  50.801  1.00  0.00           H  
ATOM   3098  HB2 LEU   200      80.888  87.104  48.951  1.00  0.00           H  
ATOM   3099  HB3 LEU   200      81.900  86.435  50.116  1.00  0.00           H  
ATOM   3100  HG  LEU   200      79.765  86.021  51.595  1.00  0.00           H  
ATOM   3101 HD11 LEU   200      78.274  87.551  50.778  1.00  0.00           H  
ATOM   3102 HD12 LEU   200      78.397  87.120  49.132  1.00  0.00           H  
ATOM   3103 HD13 LEU   200      77.571  85.980  50.312  1.00  0.00           H  
ATOM   3104 HD21 LEU   200      80.796  84.214  50.394  1.00  0.00           H  
ATOM   3105 HD22 LEU   200      79.117  84.078  50.432  1.00  0.00           H  
ATOM   3106 HD23 LEU   200      79.990  84.759  48.921  1.00  0.00           H  
ATOM   3107  N   TYR   201      81.403  88.270  53.089  1.00  0.00           N  
ATOM   3108  CA  TYR   201      82.112  88.439  54.358  1.00  0.00           C  
ATOM   3109  C   TYR   201      81.406  87.783  55.563  1.00  0.00           C  
ATOM   3110  O   TYR   201      80.206  87.497  55.554  1.00  0.00           O  
ATOM   3111  CB  TYR   201      82.606  89.897  54.566  1.00  0.00           C  
ATOM   3112  CG  TYR   201      81.547  90.934  55.000  1.00  0.00           C  
ATOM   3113  CD1 TYR   201      81.469  91.233  56.383  1.00  0.00           C  
ATOM   3114  CD2 TYR   201      80.706  91.460  54.059  1.00  0.00           C  
ATOM   3115  CE1 TYR   201      80.526  92.154  56.866  1.00  0.00           C  
ATOM   3116  CE2 TYR   201      79.653  92.313  54.580  1.00  0.00           C  
ATOM   3117  CZ  TYR   201      79.568  92.694  55.958  1.00  0.00           C  
ATOM   3118  OH  TYR   201      78.669  93.594  56.397  1.00  0.00           O  
ATOM   3119  H   TYR   201      80.400  88.386  53.118  1.00  0.00           H  
ATOM   3120  HA  TYR   201      82.990  87.799  54.272  1.00  0.00           H  
ATOM   3121  HB2 TYR   201      83.386  89.916  55.329  1.00  0.00           H  
ATOM   3122  HB3 TYR   201      83.013  90.233  53.613  1.00  0.00           H  
ATOM   3123  HD1 TYR   201      82.115  90.666  57.037  1.00  0.00           H  
ATOM   3124  HD2 TYR   201      80.741  91.223  53.006  1.00  0.00           H  
ATOM   3125  HE1 TYR   201      80.360  92.315  57.921  1.00  0.00           H  
ATOM   3126  HE2 TYR   201      78.869  92.711  53.953  1.00  0.00           H  
ATOM   3127  HH  TYR   201      78.188  93.305  57.176  1.00  0.00           H  
ATOM   3128  N   ILE   202      82.242  87.471  56.610  1.00  0.00           N  
ATOM   3129  CA  ILE   202      81.894  86.898  57.877  1.00  0.00           C  
ATOM   3130  C   ILE   202      82.599  87.598  59.086  1.00  0.00           C  
ATOM   3131  O   ILE   202      83.696  88.102  58.941  1.00  0.00           O  
ATOM   3132  CB  ILE   202      82.172  85.380  57.758  1.00  0.00           C  
ATOM   3133  CG1 ILE   202      81.639  84.584  59.021  1.00  0.00           C  
ATOM   3134  CG2 ILE   202      83.663  85.028  57.566  1.00  0.00           C  
ATOM   3135  CD1 ILE   202      81.105  83.176  58.656  1.00  0.00           C  
ATOM   3136  H   ILE   202      83.204  87.735  56.453  1.00  0.00           H  
ATOM   3137  HA  ILE   202      80.828  87.110  57.965  1.00  0.00           H  
ATOM   3138  HB  ILE   202      81.605  84.950  56.932  1.00  0.00           H  
ATOM   3139 HG12 ILE   202      82.370  84.492  59.825  1.00  0.00           H  
ATOM   3140 HG13 ILE   202      80.779  85.148  59.383  1.00  0.00           H  
ATOM   3141 HG21 ILE   202      84.200  85.306  58.474  1.00  0.00           H  
ATOM   3142 HG22 ILE   202      83.831  83.986  57.293  1.00  0.00           H  
ATOM   3143 HG23 ILE   202      84.076  85.589  56.729  1.00  0.00           H  
ATOM   3144 HD11 ILE   202      80.886  82.648  59.584  1.00  0.00           H  
ATOM   3145 HD12 ILE   202      80.200  83.228  58.051  1.00  0.00           H  
ATOM   3146 HD13 ILE   202      81.902  82.577  58.214  1.00  0.00           H  
ATOM   3147  N   SER   203      81.959  87.641  60.191  1.00  0.00           N  
ATOM   3148  CA  SER   203      82.475  87.941  61.540  1.00  0.00           C  
ATOM   3149  C   SER   203      83.660  86.986  61.980  1.00  0.00           C  
ATOM   3150  O   SER   203      83.481  85.809  61.706  1.00  0.00           O  
ATOM   3151  CB  SER   203      81.430  87.880  62.650  1.00  0.00           C  
ATOM   3152  OG  SER   203      82.076  87.991  63.843  1.00  0.00           O  
ATOM   3153  H   SER   203      81.000  87.324  60.196  1.00  0.00           H  
ATOM   3154  HA  SER   203      82.951  88.921  61.565  1.00  0.00           H  
ATOM   3155  HB2 SER   203      80.766  88.735  62.519  1.00  0.00           H  
ATOM   3156  HB3 SER   203      80.851  86.961  62.745  1.00  0.00           H  
ATOM   3157  HG  SER   203      82.380  88.871  64.076  1.00  0.00           H  
ATOM   3158  N   MET   204      84.822  87.429  62.534  1.00  0.00           N  
ATOM   3159  CA  MET   204      85.912  86.541  62.894  1.00  0.00           C  
ATOM   3160  C   MET   204      85.434  85.519  63.962  1.00  0.00           C  
ATOM   3161  O   MET   204      85.795  84.400  63.912  1.00  0.00           O  
ATOM   3162  CB  MET   204      87.145  87.340  63.200  1.00  0.00           C  
ATOM   3163  CG  MET   204      88.404  86.441  63.410  1.00  0.00           C  
ATOM   3164  SD  MET   204      89.908  87.225  64.099  1.00  0.00           S  
ATOM   3165  CE  MET   204      90.153  88.406  62.774  1.00  0.00           C  
ATOM   3166  H   MET   204      84.990  88.407  62.723  1.00  0.00           H  
ATOM   3167  HA  MET   204      86.119  85.946  62.004  1.00  0.00           H  
ATOM   3168  HB2 MET   204      87.496  87.984  62.394  1.00  0.00           H  
ATOM   3169  HB3 MET   204      87.160  87.839  64.169  1.00  0.00           H  
ATOM   3170  HG2 MET   204      88.188  85.665  64.145  1.00  0.00           H  
ATOM   3171  HG3 MET   204      88.727  85.786  62.602  1.00  0.00           H  
ATOM   3172  HE1 MET   204      89.328  89.115  62.856  1.00  0.00           H  
ATOM   3173  HE2 MET   204      91.027  89.020  62.991  1.00  0.00           H  
ATOM   3174  HE3 MET   204      90.331  87.936  61.807  1.00  0.00           H  
ATOM   3175  N   SER   205      84.522  85.899  64.926  1.00  0.00           N  
ATOM   3176  CA  SER   205      84.023  84.959  65.937  1.00  0.00           C  
ATOM   3177  C   SER   205      83.068  83.943  65.254  1.00  0.00           C  
ATOM   3178  O   SER   205      83.144  82.806  65.619  1.00  0.00           O  
ATOM   3179  CB  SER   205      83.184  85.630  67.064  1.00  0.00           C  
ATOM   3180  OG  SER   205      82.763  84.684  68.072  1.00  0.00           O  
ATOM   3181  H   SER   205      84.064  86.799  64.935  1.00  0.00           H  
ATOM   3182  HA  SER   205      84.856  84.391  66.350  1.00  0.00           H  
ATOM   3183  HB2 SER   205      83.737  86.477  67.470  1.00  0.00           H  
ATOM   3184  HB3 SER   205      82.230  86.028  66.719  1.00  0.00           H  
ATOM   3185  HG  SER   205      82.059  84.116  67.749  1.00  0.00           H  
ATOM   3186  N   ASP   206      82.249  84.296  64.255  1.00  0.00           N  
ATOM   3187  CA  ASP   206      81.306  83.491  63.501  1.00  0.00           C  
ATOM   3188  C   ASP   206      82.089  82.562  62.560  1.00  0.00           C  
ATOM   3189  O   ASP   206      81.626  81.460  62.283  1.00  0.00           O  
ATOM   3190  CB  ASP   206      80.280  84.285  62.771  1.00  0.00           C  
ATOM   3191  CG  ASP   206      79.104  84.896  63.560  1.00  0.00           C  
ATOM   3192  OD1 ASP   206      78.293  85.660  62.953  1.00  0.00           O  
ATOM   3193  OD2 ASP   206      79.178  84.748  64.830  1.00  0.00           O1-
ATOM   3194  H   ASP   206      82.289  85.279  64.027  1.00  0.00           H  
ATOM   3195  HA  ASP   206      80.734  82.876  64.196  1.00  0.00           H  
ATOM   3196  HB2 ASP   206      80.761  85.051  62.162  1.00  0.00           H  
ATOM   3197  HB3 ASP   206      79.856  83.630  62.011  1.00  0.00           H  
ATOM   3198  N   SER   207      83.224  82.922  62.160  1.00  0.00           N  
ATOM   3199  CA  SER   207      84.007  82.133  61.233  1.00  0.00           C  
ATOM   3200  C   SER   207      84.547  80.825  61.739  1.00  0.00           C  
ATOM   3201  O   SER   207      84.777  79.853  60.949  1.00  0.00           O  
ATOM   3202  CB  SER   207      85.152  82.990  60.727  1.00  0.00           C  
ATOM   3203  OG  SER   207      86.088  83.130  61.717  1.00  0.00           O  
ATOM   3204  H   SER   207      83.443  83.908  62.177  1.00  0.00           H  
ATOM   3205  HA  SER   207      83.411  81.976  60.334  1.00  0.00           H  
ATOM   3206  HB2 SER   207      85.654  82.505  59.890  1.00  0.00           H  
ATOM   3207  HB3 SER   207      84.775  83.941  60.351  1.00  0.00           H  
ATOM   3208  HG  SER   207      85.842  83.617  62.507  1.00  0.00           H  
ATOM   3209  N   ASP   208      84.612  80.580  63.059  1.00  0.00           N  
ATOM   3210  CA  ASP   208      84.782  79.275  63.688  1.00  0.00           C  
ATOM   3211  C   ASP   208      83.526  78.380  63.678  1.00  0.00           C  
ATOM   3212  O   ASP   208      83.470  77.208  64.055  1.00  0.00           O  
ATOM   3213  CB  ASP   208      85.299  79.503  65.086  1.00  0.00           C  
ATOM   3214  CG  ASP   208      85.825  78.183  65.664  1.00  0.00           C  
ATOM   3215  OD1 ASP   208      85.702  77.979  66.870  1.00  0.00           O  
ATOM   3216  OD2 ASP   208      86.341  77.426  64.871  1.00  0.00           O1-
ATOM   3217  H   ASP   208      84.251  81.316  63.647  1.00  0.00           H  
ATOM   3218  HA  ASP   208      85.555  78.806  63.079  1.00  0.00           H  
ATOM   3219  HB2 ASP   208      86.035  80.306  65.039  1.00  0.00           H  
ATOM   3220  HB3 ASP   208      84.544  79.961  65.726  1.00  0.00           H  
ATOM   3221  N   LYS   209      82.362  78.991  63.362  1.00  0.00           N  
ATOM   3222  CA  LYS   209      81.051  78.367  63.406  1.00  0.00           C  
ATOM   3223  C   LYS   209      80.824  77.587  62.069  1.00  0.00           C  
ATOM   3224  O   LYS   209      80.239  76.502  62.090  1.00  0.00           O  
ATOM   3225  CB  LYS   209      79.935  79.399  63.626  1.00  0.00           C  
ATOM   3226  CG  LYS   209      80.114  80.272  64.920  1.00  0.00           C  
ATOM   3227  CD  LYS   209      80.043  79.407  66.184  1.00  0.00           C  
ATOM   3228  CE  LYS   209      80.365  80.229  67.450  1.00  0.00           C  
ATOM   3229  NZ  LYS   209      81.137  79.454  68.457  1.00  0.00           N1+
ATOM   3230  H   LYS   209      82.441  79.965  63.107  1.00  0.00           H  
ATOM   3231  HA  LYS   209      81.056  77.629  64.208  1.00  0.00           H  
ATOM   3232  HB2 LYS   209      79.857  80.097  62.792  1.00  0.00           H  
ATOM   3233  HB3 LYS   209      78.946  78.943  63.692  1.00  0.00           H  
ATOM   3234  HG2 LYS   209      81.103  80.730  64.905  1.00  0.00           H  
ATOM   3235  HG3 LYS   209      79.271  80.963  64.956  1.00  0.00           H  
ATOM   3236  HD2 LYS   209      79.109  78.846  66.225  1.00  0.00           H  
ATOM   3237  HD3 LYS   209      80.845  78.669  66.152  1.00  0.00           H  
ATOM   3238  HE2 LYS   209      80.901  81.078  67.027  1.00  0.00           H  
ATOM   3239  HE3 LYS   209      79.477  80.698  67.875  1.00  0.00           H  
ATOM   3240  HZ1 LYS   209      80.583  78.626  68.623  1.00  0.00           H  
ATOM   3241  HZ2 LYS   209      82.016  79.086  68.122  1.00  0.00           H  
ATOM   3242  HZ3 LYS   209      81.245  79.978  69.313  1.00  0.00           H  
ATOM   3243  N   VAL   210      81.278  78.083  60.954  1.00  0.00           N  
ATOM   3244  CA  VAL   210      80.819  77.588  59.646  1.00  0.00           C  
ATOM   3245  C   VAL   210      81.874  77.666  58.552  1.00  0.00           C  
ATOM   3246  O   VAL   210      82.605  78.585  58.516  1.00  0.00           O  
ATOM   3247  CB  VAL   210      79.521  78.273  59.252  1.00  0.00           C  
ATOM   3248  CG1 VAL   210      78.337  77.968  60.209  1.00  0.00           C  
ATOM   3249  CG2 VAL   210      79.698  79.841  59.304  1.00  0.00           C  
ATOM   3250  H   VAL   210      82.058  78.725  60.950  1.00  0.00           H  
ATOM   3251  HA  VAL   210      80.567  76.534  59.766  1.00  0.00           H  
ATOM   3252  HB  VAL   210      79.215  77.979  58.248  1.00  0.00           H  
ATOM   3253 HG11 VAL   210      78.465  78.433  61.186  1.00  0.00           H  
ATOM   3254 HG12 VAL   210      77.403  78.268  59.733  1.00  0.00           H  
ATOM   3255 HG13 VAL   210      78.359  76.890  60.366  1.00  0.00           H  
ATOM   3256 HG21 VAL   210      79.947  80.265  60.277  1.00  0.00           H  
ATOM   3257 HG22 VAL   210      80.386  80.013  58.476  1.00  0.00           H  
ATOM   3258 HG23 VAL   210      78.702  80.210  59.060  1.00  0.00           H  
ATOM   3259  N   GLY   211      81.742  76.703  57.594  1.00  0.00           N  
ATOM   3260  CA  GLY   211      82.501  76.784  56.343  1.00  0.00           C  
ATOM   3261  C   GLY   211      81.400  76.945  55.247  1.00  0.00           C  
ATOM   3262  O   GLY   211      80.331  76.449  55.294  1.00  0.00           O  
ATOM   3263  H   GLY   211      81.006  76.033  57.763  1.00  0.00           H  
ATOM   3264  HA2 GLY   211      83.185  77.630  56.403  1.00  0.00           H  
ATOM   3265  HA3 GLY   211      83.123  75.893  56.253  1.00  0.00           H  
ATOM   3266  N   VAL   212      81.786  77.784  54.248  1.00  0.00           N  
ATOM   3267  CA  VAL   212      81.023  78.118  53.066  1.00  0.00           C  
ATOM   3268  C   VAL   212      81.807  77.850  51.799  1.00  0.00           C  
ATOM   3269  O   VAL   212      82.943  78.299  51.767  1.00  0.00           O  
ATOM   3270  CB  VAL   212      80.522  79.574  53.145  1.00  0.00           C  
ATOM   3271  CG1 VAL   212      79.641  80.008  52.017  1.00  0.00           C  
ATOM   3272  CG2 VAL   212      79.905  79.900  54.508  1.00  0.00           C  
ATOM   3273  H   VAL   212      82.681  78.252  54.243  1.00  0.00           H  
ATOM   3274  HA  VAL   212      80.111  77.531  53.180  1.00  0.00           H  
ATOM   3275  HB  VAL   212      81.396  80.221  53.071  1.00  0.00           H  
ATOM   3276 HG11 VAL   212      78.928  79.234  51.732  1.00  0.00           H  
ATOM   3277 HG12 VAL   212      79.087  80.918  52.247  1.00  0.00           H  
ATOM   3278 HG13 VAL   212      80.173  80.175  51.081  1.00  0.00           H  
ATOM   3279 HG21 VAL   212      79.481  80.905  54.497  1.00  0.00           H  
ATOM   3280 HG22 VAL   212      79.032  79.275  54.697  1.00  0.00           H  
ATOM   3281 HG23 VAL   212      80.633  79.775  55.309  1.00  0.00           H  
ATOM   3282  N   PHE   213      81.188  77.225  50.766  1.00  0.00           N  
ATOM   3283  CA  PHE   213      81.822  76.587  49.687  1.00  0.00           C  
ATOM   3284  C   PHE   213      80.880  76.795  48.526  1.00  0.00           C  
ATOM   3285  O   PHE   213      79.702  76.881  48.664  1.00  0.00           O  
ATOM   3286  CB  PHE   213      82.121  75.103  50.033  1.00  0.00           C  
ATOM   3287  CG  PHE   213      83.620  74.814  50.342  1.00  0.00           C  
ATOM   3288  CD1 PHE   213      84.407  74.245  49.367  1.00  0.00           C  
ATOM   3289  CD2 PHE   213      84.146  75.140  51.607  1.00  0.00           C  
ATOM   3290  CE1 PHE   213      85.705  73.833  49.666  1.00  0.00           C  
ATOM   3291  CE2 PHE   213      85.534  74.811  51.841  1.00  0.00           C  
ATOM   3292  CZ  PHE   213      86.317  74.241  50.867  1.00  0.00           C  
ATOM   3293  H   PHE   213      80.194  77.042  50.763  1.00  0.00           H  
ATOM   3294  HA  PHE   213      82.819  77.012  49.572  1.00  0.00           H  
ATOM   3295  HB2 PHE   213      81.433  74.750  50.801  1.00  0.00           H  
ATOM   3296  HB3 PHE   213      81.876  74.417  49.223  1.00  0.00           H  
ATOM   3297  HD1 PHE   213      84.060  74.118  48.352  1.00  0.00           H  
ATOM   3298  HD2 PHE   213      83.574  75.687  52.342  1.00  0.00           H  
ATOM   3299  HE1 PHE   213      86.286  73.292  48.934  1.00  0.00           H  
ATOM   3300  HE2 PHE   213      85.971  75.082  52.791  1.00  0.00           H  
ATOM   3301  HZ  PHE   213      87.372  74.031  50.972  1.00  0.00           H  
ATOM   3302  N   TYR   214      81.537  76.774  47.280  1.00  0.00           N  
ATOM   3303  CA  TYR   214      80.871  76.697  46.012  1.00  0.00           C  
ATOM   3304  C   TYR   214      81.396  75.439  45.201  1.00  0.00           C  
ATOM   3305  O   TYR   214      82.554  75.031  45.161  1.00  0.00           O  
ATOM   3306  CB  TYR   214      81.034  78.040  45.362  1.00  0.00           C  
ATOM   3307  CG  TYR   214      80.709  78.173  43.933  1.00  0.00           C  
ATOM   3308  CD1 TYR   214      81.772  78.055  42.946  1.00  0.00           C  
ATOM   3309  CD2 TYR   214      79.409  78.521  43.522  1.00  0.00           C  
ATOM   3310  CE1 TYR   214      81.487  78.245  41.564  1.00  0.00           C  
ATOM   3311  CE2 TYR   214      79.112  78.609  42.173  1.00  0.00           C  
ATOM   3312  CZ  TYR   214      80.194  78.571  41.214  1.00  0.00           C  
ATOM   3313  OH  TYR   214      79.836  78.780  39.931  1.00  0.00           O  
ATOM   3314  H   TYR   214      82.544  76.707  47.318  1.00  0.00           H  
ATOM   3315  HA  TYR   214      79.806  76.491  46.121  1.00  0.00           H  
ATOM   3316  HB2 TYR   214      80.380  78.741  45.882  1.00  0.00           H  
ATOM   3317  HB3 TYR   214      82.023  78.427  45.605  1.00  0.00           H  
ATOM   3318  HD1 TYR   214      82.798  77.814  43.179  1.00  0.00           H  
ATOM   3319  HD2 TYR   214      78.678  78.852  44.245  1.00  0.00           H  
ATOM   3320  HE1 TYR   214      82.266  78.223  40.816  1.00  0.00           H  
ATOM   3321  HE2 TYR   214      78.106  78.936  41.957  1.00  0.00           H  
ATOM   3322  HH  TYR   214      80.514  79.211  39.407  1.00  0.00           H  
ATOM   3323  N   VAL   215      80.460  74.802  44.544  1.00  0.00           N  
ATOM   3324  CA  VAL   215      80.650  73.541  43.791  1.00  0.00           C  
ATOM   3325  C   VAL   215      80.655  73.907  42.307  1.00  0.00           C  
ATOM   3326  O   VAL   215      79.637  74.425  41.882  1.00  0.00           O  
ATOM   3327  CB  VAL   215      79.499  72.483  44.038  1.00  0.00           C  
ATOM   3328  CG1 VAL   215      79.826  71.211  43.267  1.00  0.00           C  
ATOM   3329  CG2 VAL   215      79.278  72.234  45.519  1.00  0.00           C  
ATOM   3330  H   VAL   215      79.509  75.141  44.549  1.00  0.00           H  
ATOM   3331  HA  VAL   215      81.614  73.073  43.987  1.00  0.00           H  
ATOM   3332  HB  VAL   215      78.641  73.032  43.650  1.00  0.00           H  
ATOM   3333 HG11 VAL   215      80.085  71.286  42.211  1.00  0.00           H  
ATOM   3334 HG12 VAL   215      80.674  70.652  43.665  1.00  0.00           H  
ATOM   3335 HG13 VAL   215      78.944  70.605  43.475  1.00  0.00           H  
ATOM   3336 HG21 VAL   215      79.042  73.165  46.034  1.00  0.00           H  
ATOM   3337 HG22 VAL   215      78.433  71.550  45.592  1.00  0.00           H  
ATOM   3338 HG23 VAL   215      80.170  71.844  46.010  1.00  0.00           H  
ATOM   3339  N   GLU   216      81.750  73.717  41.649  1.00  0.00           N  
ATOM   3340  CA  GLU   216      82.066  74.216  40.302  1.00  0.00           C  
ATOM   3341  C   GLU   216      82.334  73.051  39.359  1.00  0.00           C  
ATOM   3342  O   GLU   216      82.746  71.965  39.850  1.00  0.00           O  
ATOM   3343  CB  GLU   216      83.143  75.331  40.437  1.00  0.00           C  
ATOM   3344  CG  GLU   216      83.833  75.692  39.103  1.00  0.00           C  
ATOM   3345  CD  GLU   216      82.820  76.325  38.122  1.00  0.00           C  
ATOM   3346  OE1 GLU   216      81.678  75.813  37.960  1.00  0.00           O  
ATOM   3347  OE2 GLU   216      83.112  77.377  37.580  1.00  0.00           O1-
ATOM   3348  H   GLU   216      82.505  73.235  42.116  1.00  0.00           H  
ATOM   3349  HA  GLU   216      81.181  74.786  40.018  1.00  0.00           H  
ATOM   3350  HB2 GLU   216      82.764  76.271  40.836  1.00  0.00           H  
ATOM   3351  HB3 GLU   216      83.821  74.871  41.156  1.00  0.00           H  
ATOM   3352  HG2 GLU   216      84.581  76.424  39.408  1.00  0.00           H  
ATOM   3353  HG3 GLU   216      84.406  74.843  38.730  1.00  0.00           H  
ATOM   3354  N   ASN   217      82.066  73.117  38.033  1.00  0.00           N  
ATOM   3355  CA  ASN   217      81.689  71.994  37.205  1.00  0.00           C  
ATOM   3356  C   ASN   217      80.545  71.246  37.740  1.00  0.00           C  
ATOM   3357  O   ASN   217      80.636  69.986  37.850  1.00  0.00           O  
ATOM   3358  CB  ASN   217      83.029  71.284  36.870  1.00  0.00           C  
ATOM   3359  CG  ASN   217      83.888  72.099  35.855  1.00  0.00           C  
ATOM   3360  ND2 ASN   217      83.569  71.960  34.580  1.00  0.00           N  
ATOM   3361  OD1 ASN   217      84.744  72.875  36.220  1.00  0.00           O  
ATOM   3362  H   ASN   217      81.836  74.032  37.674  1.00  0.00           H  
ATOM   3363  HA  ASN   217      81.390  72.362  36.223  1.00  0.00           H  
ATOM   3364  HB2 ASN   217      83.638  71.049  37.743  1.00  0.00           H  
ATOM   3365  HB3 ASN   217      82.727  70.378  36.344  1.00  0.00           H  
ATOM   3366 HD21 ASN   217      83.763  72.835  34.115  1.00  0.00           H  
ATOM   3367 HD22 ASN   217      82.913  71.275  34.235  1.00  0.00           H  
ATOM   3368  N   PRO   218      79.510  71.788  38.218  1.00  0.00           N  
ATOM   3369  CA  PRO   218      78.612  71.004  39.084  1.00  0.00           C  
ATOM   3370  C   PRO   218      77.806  69.853  38.370  1.00  0.00           C  
ATOM   3371  O   PRO   218      77.350  69.917  37.241  1.00  0.00           O  
ATOM   3372  CB  PRO   218      77.616  72.074  39.672  1.00  0.00           C  
ATOM   3373  CG  PRO   218      77.539  73.152  38.636  1.00  0.00           C  
ATOM   3374  CD  PRO   218      79.024  73.233  38.188  1.00  0.00           C  
ATOM   3375  HA  PRO   218      79.227  70.589  39.883  1.00  0.00           H  
ATOM   3376  HB2 PRO   218      76.622  71.649  39.818  1.00  0.00           H  
ATOM   3377  HB3 PRO   218      78.052  72.572  40.538  1.00  0.00           H  
ATOM   3378  HG2 PRO   218      76.795  72.830  37.907  1.00  0.00           H  
ATOM   3379  HG3 PRO   218      77.139  74.041  39.125  1.00  0.00           H  
ATOM   3380  HD2 PRO   218      79.042  73.530  37.139  1.00  0.00           H  
ATOM   3381  HD3 PRO   218      79.641  73.831  38.859  1.00  0.00           H  
ATOM   3382  N   ALA   219      77.632  68.730  39.063  1.00  0.00           N  
ATOM   3383  CA  ALA   219      77.187  67.482  38.483  1.00  0.00           C  
ATOM   3384  C   ALA   219      78.123  66.811  37.373  1.00  0.00           C  
ATOM   3385  O   ALA   219      78.005  65.622  36.996  1.00  0.00           O  
ATOM   3386  CB  ALA   219      75.770  67.628  38.102  1.00  0.00           C  
ATOM   3387  H   ALA   219      78.057  68.612  39.971  1.00  0.00           H  
ATOM   3388  HA  ALA   219      77.218  66.828  39.355  1.00  0.00           H  
ATOM   3389  HB1 ALA   219      75.381  66.649  37.826  1.00  0.00           H  
ATOM   3390  HB2 ALA   219      75.269  67.963  39.010  1.00  0.00           H  
ATOM   3391  HB3 ALA   219      75.456  68.298  37.301  1.00  0.00           H  
ATOM   3392  N   ALA   220      79.214  67.430  36.926  1.00  0.00           N  
ATOM   3393  CA  ALA   220      79.986  67.120  35.738  1.00  0.00           C  
ATOM   3394  C   ALA   220      81.469  67.026  35.965  1.00  0.00           C  
ATOM   3395  O   ALA   220      82.195  67.794  35.460  1.00  0.00           O  
ATOM   3396  CB  ALA   220      79.628  68.288  34.687  1.00  0.00           C  
ATOM   3397  H   ALA   220      79.325  68.370  37.280  1.00  0.00           H  
ATOM   3398  HA  ALA   220      79.704  66.147  35.335  1.00  0.00           H  
ATOM   3399  HB1 ALA   220      80.079  68.030  33.729  1.00  0.00           H  
ATOM   3400  HB2 ALA   220      78.573  68.475  34.488  1.00  0.00           H  
ATOM   3401  HB3 ALA   220      80.091  69.204  35.055  1.00  0.00           H  
ATOM   3402  N   GLY   221      81.912  66.139  36.850  1.00  0.00           N  
ATOM   3403  CA  GLY   221      83.341  66.039  37.250  1.00  0.00           C  
ATOM   3404  C   GLY   221      83.696  67.250  38.218  1.00  0.00           C  
ATOM   3405  O   GLY   221      84.524  68.130  37.936  1.00  0.00           O  
ATOM   3406  H   GLY   221      81.277  65.501  37.308  1.00  0.00           H  
ATOM   3407  HA2 GLY   221      83.569  65.131  37.808  1.00  0.00           H  
ATOM   3408  HA3 GLY   221      83.917  66.232  36.346  1.00  0.00           H  
ATOM   3409  N   GLN   222      82.898  67.363  39.285  1.00  0.00           N  
ATOM   3410  CA  GLN   222      82.843  68.605  40.001  1.00  0.00           C  
ATOM   3411  C   GLN   222      84.014  68.767  41.016  1.00  0.00           C  
ATOM   3412  O   GLN   222      84.640  67.815  41.515  1.00  0.00           O  
ATOM   3413  CB  GLN   222      81.498  68.779  40.741  1.00  0.00           C  
ATOM   3414  CG  GLN   222      81.382  67.813  42.002  1.00  0.00           C  
ATOM   3415  CD  GLN   222      79.858  67.568  42.261  1.00  0.00           C  
ATOM   3416  NE2 GLN   222      79.420  67.338  43.434  1.00  0.00           N  
ATOM   3417  OE1 GLN   222      79.047  67.571  41.321  1.00  0.00           O  
ATOM   3418  H   GLN   222      82.270  66.610  39.528  1.00  0.00           H  
ATOM   3419  HA  GLN   222      82.975  69.389  39.255  1.00  0.00           H  
ATOM   3420  HB2 GLN   222      81.410  69.806  41.095  1.00  0.00           H  
ATOM   3421  HB3 GLN   222      80.722  68.510  40.025  1.00  0.00           H  
ATOM   3422  HG2 GLN   222      81.899  66.876  41.796  1.00  0.00           H  
ATOM   3423  HG3 GLN   222      81.881  68.241  42.871  1.00  0.00           H  
ATOM   3424 HE21 GLN   222      78.415  67.284  43.522  1.00  0.00           H  
ATOM   3425 HE22 GLN   222      80.052  67.381  44.221  1.00  0.00           H  
ATOM   3426  N   ARG   223      84.153  70.019  41.506  1.00  0.00           N  
ATOM   3427  CA  ARG   223      85.203  70.505  42.411  1.00  0.00           C  
ATOM   3428  C   ARG   223      84.676  71.594  43.360  1.00  0.00           C  
ATOM   3429  O   ARG   223      83.625  72.175  43.167  1.00  0.00           O  
ATOM   3430  CB  ARG   223      86.311  70.962  41.544  1.00  0.00           C  
ATOM   3431  CG  ARG   223      85.981  72.044  40.438  1.00  0.00           C  
ATOM   3432  CD  ARG   223      87.238  72.199  39.578  1.00  0.00           C  
ATOM   3433  NE  ARG   223      86.885  72.842  38.341  1.00  0.00           N  
ATOM   3434  CZ  ARG   223      87.422  73.905  37.800  1.00  0.00           C  
ATOM   3435  NH1 ARG   223      88.536  74.413  38.185  1.00  0.00           N1+
ATOM   3436  NH2 ARG   223      86.849  74.490  36.810  1.00  0.00           N  
ATOM   3437  H   ARG   223      83.485  70.730  41.244  1.00  0.00           H  
ATOM   3438  HA  ARG   223      85.592  69.697  43.031  1.00  0.00           H  
ATOM   3439  HB2 ARG   223      87.119  71.327  42.178  1.00  0.00           H  
ATOM   3440  HB3 ARG   223      86.652  70.021  41.113  1.00  0.00           H  
ATOM   3441  HG2 ARG   223      85.105  71.733  39.868  1.00  0.00           H  
ATOM   3442  HG3 ARG   223      85.742  73.029  40.837  1.00  0.00           H  
ATOM   3443  HD2 ARG   223      87.988  72.698  40.190  1.00  0.00           H  
ATOM   3444  HD3 ARG   223      87.540  71.211  39.232  1.00  0.00           H  
ATOM   3445  HE  ARG   223      86.051  72.665  37.799  1.00  0.00           H  
ATOM   3446 HH11 ARG   223      88.963  74.105  39.047  1.00  0.00           H  
ATOM   3447 HH12 ARG   223      89.178  74.822  37.521  1.00  0.00           H  
ATOM   3448 HH21 ARG   223      85.943  74.135  36.543  1.00  0.00           H  
ATOM   3449 HH22 ARG   223      87.137  75.367  36.399  1.00  0.00           H  
ATOM   3450  N   TYR   224      85.471  71.816  44.428  1.00  0.00           N  
ATOM   3451  CA  TYR   224      85.032  72.466  45.627  1.00  0.00           C  
ATOM   3452  C   TYR   224      85.975  73.677  45.951  1.00  0.00           C  
ATOM   3453  O   TYR   224      87.177  73.576  46.226  1.00  0.00           O  
ATOM   3454  CB  TYR   224      84.940  71.377  46.730  1.00  0.00           C  
ATOM   3455  CG  TYR   224      84.051  70.226  46.357  1.00  0.00           C  
ATOM   3456  CD1 TYR   224      82.592  70.335  46.523  1.00  0.00           C  
ATOM   3457  CD2 TYR   224      84.576  69.003  45.885  1.00  0.00           C  
ATOM   3458  CE1 TYR   224      81.768  69.209  46.414  1.00  0.00           C  
ATOM   3459  CE2 TYR   224      83.731  67.864  45.678  1.00  0.00           C  
ATOM   3460  CZ  TYR   224      82.329  67.987  45.971  1.00  0.00           C  
ATOM   3461  OH  TYR   224      81.505  66.918  45.923  1.00  0.00           O  
ATOM   3462  H   TYR   224      86.178  71.096  44.472  1.00  0.00           H  
ATOM   3463  HA  TYR   224      84.030  72.886  45.539  1.00  0.00           H  
ATOM   3464  HB2 TYR   224      85.930  70.997  46.982  1.00  0.00           H  
ATOM   3465  HB3 TYR   224      84.557  71.885  47.615  1.00  0.00           H  
ATOM   3466  HD1 TYR   224      82.221  71.233  46.995  1.00  0.00           H  
ATOM   3467  HD2 TYR   224      85.626  68.782  45.762  1.00  0.00           H  
ATOM   3468  HE1 TYR   224      80.700  69.335  46.509  1.00  0.00           H  
ATOM   3469  HE2 TYR   224      84.163  66.884  45.542  1.00  0.00           H  
ATOM   3470  HH  TYR   224      81.855  66.176  45.424  1.00  0.00           H  
ATOM   3471  N   ILE   225      85.380  74.923  45.901  1.00  0.00           N  
ATOM   3472  CA  ILE   225      86.136  76.186  46.073  1.00  0.00           C  
ATOM   3473  C   ILE   225      85.723  76.659  47.405  1.00  0.00           C  
ATOM   3474  O   ILE   225      84.530  76.879  47.630  1.00  0.00           O  
ATOM   3475  CB  ILE   225      85.837  77.083  44.859  1.00  0.00           C  
ATOM   3476  CG1 ILE   225      86.199  76.494  43.493  1.00  0.00           C  
ATOM   3477  CG2 ILE   225      86.630  78.355  45.077  1.00  0.00           C  
ATOM   3478  CD1 ILE   225      85.944  77.361  42.256  1.00  0.00           C  
ATOM   3479  H   ILE   225      84.418  74.941  45.593  1.00  0.00           H  
ATOM   3480  HA  ILE   225      87.204  75.988  45.982  1.00  0.00           H  
ATOM   3481  HB  ILE   225      84.777  77.330  44.926  1.00  0.00           H  
ATOM   3482 HG12 ILE   225      87.268  76.282  43.491  1.00  0.00           H  
ATOM   3483 HG13 ILE   225      85.710  75.538  43.307  1.00  0.00           H  
ATOM   3484 HG21 ILE   225      86.327  79.077  44.318  1.00  0.00           H  
ATOM   3485 HG22 ILE   225      86.518  78.770  46.079  1.00  0.00           H  
ATOM   3486 HG23 ILE   225      87.685  78.194  44.854  1.00  0.00           H  
ATOM   3487 HD11 ILE   225      86.808  78.024  42.305  1.00  0.00           H  
ATOM   3488 HD12 ILE   225      86.013  76.737  41.366  1.00  0.00           H  
ATOM   3489 HD13 ILE   225      84.942  77.781  42.347  1.00  0.00           H  
ATOM   3490  N   HIE   226      86.647  76.939  48.330  1.00  0.00           N  
ATOM   3491  CA  HIE   226      86.448  77.544  49.667  1.00  0.00           C  
ATOM   3492  C   HIE   226      86.089  79.006  49.432  1.00  0.00           C  
ATOM   3493  O   HIE   226      86.922  79.733  48.918  1.00  0.00           O  
ATOM   3494  CB  HIE   226      87.731  77.460  50.469  1.00  0.00           C  
ATOM   3495  CG  HIE   226      87.606  78.009  51.823  1.00  0.00           C  
ATOM   3496  CD2 HIE   226      86.421  78.054  52.495  1.00  0.00           C  
ATOM   3497  ND1 HIE   226      88.670  78.651  52.598  1.00  0.00           N  
ATOM   3498  CE1 HIE   226      88.020  78.960  53.758  1.00  0.00           C  
ATOM   3499  NE2 HIE   226      86.713  78.667  53.687  1.00  0.00           N  
ATOM   3500  H   HIE   226      87.557  76.540  48.147  1.00  0.00           H  
ATOM   3501  HA  HIE   226      85.639  77.065  50.219  1.00  0.00           H  
ATOM   3502  HB2 HIE   226      88.070  76.425  50.420  1.00  0.00           H  
ATOM   3503  HB3 HIE   226      88.536  78.018  49.989  1.00  0.00           H  
ATOM   3504  HD2 HIE   226      85.473  77.679  52.139  1.00  0.00           H  
ATOM   3505  HE1 HIE   226      88.513  79.383  54.621  1.00  0.00           H  
ATOM   3506  HE2 HIE   226      86.058  78.831  54.437  1.00  0.00           H  
ATOM   3507  N   ILE   227      84.934  79.472  49.928  1.00  0.00           N  
ATOM   3508  CA  ILE   227      84.415  80.820  49.756  1.00  0.00           C  
ATOM   3509  C   ILE   227      84.596  81.805  50.964  1.00  0.00           C  
ATOM   3510  O   ILE   227      85.073  82.896  50.750  1.00  0.00           O  
ATOM   3511  CB  ILE   227      82.927  80.803  49.251  1.00  0.00           C  
ATOM   3512  CG1 ILE   227      82.949  80.191  47.795  1.00  0.00           C  
ATOM   3513  CG2 ILE   227      82.301  82.171  49.122  1.00  0.00           C  
ATOM   3514  CD1 ILE   227      83.741  80.873  46.649  1.00  0.00           C  
ATOM   3515  H   ILE   227      84.397  78.893  50.557  1.00  0.00           H  
ATOM   3516  HA  ILE   227      84.934  81.352  48.959  1.00  0.00           H  
ATOM   3517  HB  ILE   227      82.325  80.341  50.034  1.00  0.00           H  
ATOM   3518 HG12 ILE   227      83.437  79.229  47.954  1.00  0.00           H  
ATOM   3519 HG13 ILE   227      81.956  79.916  47.439  1.00  0.00           H  
ATOM   3520 HG21 ILE   227      81.338  82.029  48.633  1.00  0.00           H  
ATOM   3521 HG22 ILE   227      82.143  82.523  50.142  1.00  0.00           H  
ATOM   3522 HG23 ILE   227      82.833  82.898  48.508  1.00  0.00           H  
ATOM   3523 HD11 ILE   227      83.461  81.883  46.350  1.00  0.00           H  
ATOM   3524 HD12 ILE   227      84.797  80.775  46.904  1.00  0.00           H  
ATOM   3525 HD13 ILE   227      83.642  80.185  45.810  1.00  0.00           H  
ATOM   3526  N   LEU   228      84.280  81.280  52.202  1.00  0.00           N  
ATOM   3527  CA  LEU   228      84.422  81.970  53.499  1.00  0.00           C  
ATOM   3528  C   LEU   228      84.796  80.933  54.572  1.00  0.00           C  
ATOM   3529  O   LEU   228      84.358  79.752  54.552  1.00  0.00           O  
ATOM   3530  CB  LEU   228      83.179  82.782  53.898  1.00  0.00           C  
ATOM   3531  CG  LEU   228      83.101  84.098  53.050  1.00  0.00           C  
ATOM   3532  CD1 LEU   228      81.709  84.603  53.488  1.00  0.00           C  
ATOM   3533  CD2 LEU   228      84.181  85.188  53.334  1.00  0.00           C  
ATOM   3534  H   LEU   228      83.834  80.375  52.225  1.00  0.00           H  
ATOM   3535  HA  LEU   228      85.341  82.551  53.425  1.00  0.00           H  
ATOM   3536  HB2 LEU   228      82.456  81.974  53.785  1.00  0.00           H  
ATOM   3537  HB3 LEU   228      83.355  82.976  54.956  1.00  0.00           H  
ATOM   3538  HG  LEU   228      83.039  83.892  51.981  1.00  0.00           H  
ATOM   3539 HD11 LEU   228      81.009  83.868  53.090  1.00  0.00           H  
ATOM   3540 HD12 LEU   228      81.651  84.690  54.573  1.00  0.00           H  
ATOM   3541 HD13 LEU   228      81.439  85.462  52.874  1.00  0.00           H  
ATOM   3542 HD21 LEU   228      84.069  86.060  52.689  1.00  0.00           H  
ATOM   3543 HD22 LEU   228      84.162  85.419  54.399  1.00  0.00           H  
ATOM   3544 HD23 LEU   228      85.182  84.835  53.086  1.00  0.00           H  
ATOM   3545  N   GLY   229      85.505  81.310  55.586  1.00  0.00           N  
ATOM   3546  CA  GLY   229      85.846  80.532  56.771  1.00  0.00           C  
ATOM   3547  C   GLY   229      87.125  80.988  57.481  1.00  0.00           C  
ATOM   3548  O   GLY   229      87.649  82.078  57.186  1.00  0.00           O  
ATOM   3549  H   GLY   229      85.748  82.290  55.597  1.00  0.00           H  
ATOM   3550  HA2 GLY   229      85.021  80.672  57.470  1.00  0.00           H  
ATOM   3551  HA3 GLY   229      86.070  79.504  56.487  1.00  0.00           H  
ATOM   3552  N   ARG   230      87.637  80.086  58.422  1.00  0.00           N  
ATOM   3553  CA  ARG   230      88.932  80.278  59.060  1.00  0.00           C  
ATOM   3554  C   ARG   230      89.920  80.854  58.076  1.00  0.00           C  
ATOM   3555  O   ARG   230      90.085  80.347  57.014  1.00  0.00           O  
ATOM   3556  CB  ARG   230      89.441  78.985  59.753  1.00  0.00           C  
ATOM   3557  CG  ARG   230      88.438  78.568  60.790  1.00  0.00           C  
ATOM   3558  CD  ARG   230      88.864  77.257  61.495  1.00  0.00           C  
ATOM   3559  NE  ARG   230      87.911  76.713  62.498  1.00  0.00           N  
ATOM   3560  CZ  ARG   230      87.242  75.576  62.343  1.00  0.00           C  
ATOM   3561  NH1 ARG   230      87.488  74.693  61.432  1.00  0.00           N1+
ATOM   3562  NH2 ARG   230      86.240  75.285  63.065  1.00  0.00           N  
ATOM   3563  H   ARG   230      87.096  79.245  58.566  1.00  0.00           H  
ATOM   3564  HA  ARG   230      88.686  80.990  59.849  1.00  0.00           H  
ATOM   3565  HB2 ARG   230      89.523  78.179  59.023  1.00  0.00           H  
ATOM   3566  HB3 ARG   230      90.418  79.147  60.209  1.00  0.00           H  
ATOM   3567  HG2 ARG   230      88.557  79.215  61.659  1.00  0.00           H  
ATOM   3568  HG3 ARG   230      87.419  78.536  60.406  1.00  0.00           H  
ATOM   3569  HD2 ARG   230      89.071  76.559  60.683  1.00  0.00           H  
ATOM   3570  HD3 ARG   230      89.853  77.404  61.931  1.00  0.00           H  
ATOM   3571  HE  ARG   230      87.512  77.359  63.164  1.00  0.00           H  
ATOM   3572 HH11 ARG   230      88.079  74.928  60.647  1.00  0.00           H  
ATOM   3573 HH12 ARG   230      86.974  73.826  61.501  1.00  0.00           H  
ATOM   3574 HH21 ARG   230      85.979  75.940  63.788  1.00  0.00           H  
ATOM   3575 HH22 ARG   230      85.886  74.351  62.915  1.00  0.00           H  
ATOM   3576  N   ARG   231      90.713  81.903  58.480  1.00  0.00           N  
ATOM   3577  CA  ARG   231      91.728  82.658  57.746  1.00  0.00           C  
ATOM   3578  C   ARG   231      91.269  83.123  56.244  1.00  0.00           C  
ATOM   3579  O   ARG   231      92.094  83.543  55.428  1.00  0.00           O  
ATOM   3580  CB  ARG   231      93.074  81.919  57.680  1.00  0.00           C  
ATOM   3581  CG  ARG   231      93.052  80.494  57.165  1.00  0.00           C  
ATOM   3582  CD  ARG   231      94.429  80.146  56.757  1.00  0.00           C  
ATOM   3583  NE  ARG   231      94.493  78.986  55.944  1.00  0.00           N  
ATOM   3584  CZ  ARG   231      94.552  78.944  54.607  1.00  0.00           C  
ATOM   3585  NH1 ARG   231      94.573  79.975  53.778  1.00  0.00           N1+
ATOM   3586  NH2 ARG   231      94.575  77.782  53.984  1.00  0.00           N  
ATOM   3587  H   ARG   231      90.459  82.168  59.421  1.00  0.00           H  
ATOM   3588  HA  ARG   231      91.882  83.501  58.419  1.00  0.00           H  
ATOM   3589  HB2 ARG   231      93.762  82.581  57.153  1.00  0.00           H  
ATOM   3590  HB3 ARG   231      93.431  81.831  58.706  1.00  0.00           H  
ATOM   3591  HG2 ARG   231      92.608  79.792  57.869  1.00  0.00           H  
ATOM   3592  HG3 ARG   231      92.474  80.529  56.242  1.00  0.00           H  
ATOM   3593  HD2 ARG   231      94.956  80.916  56.194  1.00  0.00           H  
ATOM   3594  HD3 ARG   231      95.003  79.978  57.668  1.00  0.00           H  
ATOM   3595  HE  ARG   231      94.470  78.099  56.426  1.00  0.00           H  
ATOM   3596 HH11 ARG   231      94.590  80.828  54.318  1.00  0.00           H  
ATOM   3597 HH12 ARG   231      94.587  80.037  52.770  1.00  0.00           H  
ATOM   3598 HH21 ARG   231      94.241  77.029  54.569  1.00  0.00           H  
ATOM   3599 HH22 ARG   231      94.570  77.815  52.975  1.00  0.00           H  
ATOM   3600  N   LYS   232      89.947  83.101  56.063  1.00  0.00           N  
ATOM   3601  CA  LYS   232      89.221  83.626  54.845  1.00  0.00           C  
ATOM   3602  C   LYS   232      87.953  84.408  55.286  1.00  0.00           C  
ATOM   3603  O   LYS   232      86.803  83.894  55.182  1.00  0.00           O  
ATOM   3604  CB  LYS   232      88.953  82.365  54.007  1.00  0.00           C  
ATOM   3605  CG  LYS   232      88.302  82.670  52.647  1.00  0.00           C  
ATOM   3606  CD  LYS   232      89.195  83.441  51.718  1.00  0.00           C  
ATOM   3607  CE  LYS   232      88.789  83.126  50.259  1.00  0.00           C  
ATOM   3608  NZ  LYS   232      89.747  83.649  49.250  1.00  0.00           N1+
ATOM   3609  H   LYS   232      89.286  82.549  56.591  1.00  0.00           H  
ATOM   3610  HA  LYS   232      89.820  84.340  54.282  1.00  0.00           H  
ATOM   3611  HB2 LYS   232      89.863  81.787  53.846  1.00  0.00           H  
ATOM   3612  HB3 LYS   232      88.188  81.835  54.575  1.00  0.00           H  
ATOM   3613  HG2 LYS   232      88.019  81.732  52.171  1.00  0.00           H  
ATOM   3614  HG3 LYS   232      87.351  83.138  52.905  1.00  0.00           H  
ATOM   3615  HD2 LYS   232      88.980  84.474  51.991  1.00  0.00           H  
ATOM   3616  HD3 LYS   232      90.225  83.092  51.797  1.00  0.00           H  
ATOM   3617  HE2 LYS   232      88.734  82.042  50.162  1.00  0.00           H  
ATOM   3618  HE3 LYS   232      87.768  83.496  50.169  1.00  0.00           H  
ATOM   3619  HZ1 LYS   232      89.182  83.766  48.420  1.00  0.00           H  
ATOM   3620  HZ2 LYS   232      90.151  84.496  49.623  1.00  0.00           H  
ATOM   3621  HZ3 LYS   232      90.527  83.023  49.110  1.00  0.00           H  
ATOM   3622  N   LEU   233      88.149  85.621  55.810  1.00  0.00           N  
ATOM   3623  CA  LEU   233      87.162  86.484  56.572  1.00  0.00           C  
ATOM   3624  C   LEU   233      86.290  87.411  55.678  1.00  0.00           C  
ATOM   3625  O   LEU   233      85.230  87.865  56.054  1.00  0.00           O  
ATOM   3626  CB  LEU   233      87.884  87.225  57.698  1.00  0.00           C  
ATOM   3627  CG  LEU   233      88.349  86.247  58.755  1.00  0.00           C  
ATOM   3628  CD1 LEU   233      89.214  87.075  59.671  1.00  0.00           C  
ATOM   3629  CD2 LEU   233      87.241  85.716  59.620  1.00  0.00           C  
ATOM   3630  H   LEU   233      89.073  86.029  55.821  1.00  0.00           H  
ATOM   3631  HA  LEU   233      86.473  85.813  57.086  1.00  0.00           H  
ATOM   3632  HB2 LEU   233      88.737  87.679  57.192  1.00  0.00           H  
ATOM   3633  HB3 LEU   233      87.197  87.947  58.139  1.00  0.00           H  
ATOM   3634  HG  LEU   233      88.985  85.420  58.440  1.00  0.00           H  
ATOM   3635 HD11 LEU   233      89.767  86.348  60.266  1.00  0.00           H  
ATOM   3636 HD12 LEU   233      89.839  87.762  59.102  1.00  0.00           H  
ATOM   3637 HD13 LEU   233      88.616  87.788  60.238  1.00  0.00           H  
ATOM   3638 HD21 LEU   233      87.648  85.159  60.464  1.00  0.00           H  
ATOM   3639 HD22 LEU   233      86.666  86.601  59.895  1.00  0.00           H  
ATOM   3640 HD23 LEU   233      86.690  84.960  59.060  1.00  0.00           H  
ATOM   3641  N   TYR   234      86.821  87.682  54.457  1.00  0.00           N  
ATOM   3642  CA  TYR   234      86.187  88.449  53.386  1.00  0.00           C  
ATOM   3643  C   TYR   234      86.764  88.007  52.037  1.00  0.00           C  
ATOM   3644  O   TYR   234      87.959  87.720  51.864  1.00  0.00           O  
ATOM   3645  CB  TYR   234      86.225  90.014  53.722  1.00  0.00           C  
ATOM   3646  CG  TYR   234      87.663  90.543  53.669  1.00  0.00           C  
ATOM   3647  CD1 TYR   234      88.468  90.535  54.890  1.00  0.00           C  
ATOM   3648  CD2 TYR   234      88.196  90.972  52.423  1.00  0.00           C  
ATOM   3649  CE1 TYR   234      89.766  90.899  54.743  1.00  0.00           C  
ATOM   3650  CE2 TYR   234      89.513  91.382  52.346  1.00  0.00           C  
ATOM   3651  CZ  TYR   234      90.245  91.360  53.531  1.00  0.00           C  
ATOM   3652  OH  TYR   234      91.471  92.019  53.549  1.00  0.00           O  
ATOM   3653  H   TYR   234      87.777  87.423  54.257  1.00  0.00           H  
ATOM   3654  HA  TYR   234      85.151  88.121  53.305  1.00  0.00           H  
ATOM   3655  HB2 TYR   234      85.564  90.464  52.981  1.00  0.00           H  
ATOM   3656  HB3 TYR   234      85.729  90.171  54.680  1.00  0.00           H  
ATOM   3657  HD1 TYR   234      88.120  90.183  55.850  1.00  0.00           H  
ATOM   3658  HD2 TYR   234      87.686  90.876  51.476  1.00  0.00           H  
ATOM   3659  HE1 TYR   234      90.366  90.946  55.640  1.00  0.00           H  
ATOM   3660  HE2 TYR   234      89.907  91.761  51.415  1.00  0.00           H  
ATOM   3661  HH  TYR   234      91.529  92.747  52.926  1.00  0.00           H  
ATOM   3662  N   HIE   235      85.956  88.109  50.927  1.00  0.00           N  
ATOM   3663  CA  HIE   235      86.260  87.618  49.609  1.00  0.00           C  
ATOM   3664  C   HIE   235      85.733  88.452  48.477  1.00  0.00           C  
ATOM   3665  O   HIE   235      84.510  88.579  48.247  1.00  0.00           O  
ATOM   3666  CB  HIE   235      85.720  86.167  49.478  1.00  0.00           C  
ATOM   3667  CG  HIE   235      85.937  85.550  48.075  1.00  0.00           C  
ATOM   3668  CD2 HIE   235      84.932  85.010  47.261  1.00  0.00           C  
ATOM   3669  ND1 HIE   235      87.163  85.170  47.553  1.00  0.00           N  
ATOM   3670  CE1 HIE   235      86.924  84.530  46.392  1.00  0.00           C  
ATOM   3671  NE2 HIE   235      85.604  84.427  46.224  1.00  0.00           N  
ATOM   3672  H   HIE   235      85.010  88.358  51.178  1.00  0.00           H  
ATOM   3673  HA  HIE   235      87.314  87.397  49.440  1.00  0.00           H  
ATOM   3674  HB2 HIE   235      86.091  85.495  50.253  1.00  0.00           H  
ATOM   3675  HB3 HIE   235      84.663  86.219  49.737  1.00  0.00           H  
ATOM   3676  HD2 HIE   235      83.913  84.878  47.595  1.00  0.00           H  
ATOM   3677  HE1 HIE   235      87.693  84.230  45.695  1.00  0.00           H  
ATOM   3678  HE2 HIE   235      85.128  83.932  45.483  1.00  0.00           H  
ATOM   3679  N   VAL   236      86.624  89.168  47.746  1.00  0.00           N  
ATOM   3680  CA  VAL   236      86.167  90.148  46.752  1.00  0.00           C  
ATOM   3681  C   VAL   236      85.706  89.364  45.497  1.00  0.00           C  
ATOM   3682  O   VAL   236      86.554  88.680  44.845  1.00  0.00           O  
ATOM   3683  CB  VAL   236      87.285  91.168  46.565  1.00  0.00           C  
ATOM   3684  CG1 VAL   236      87.011  92.311  45.563  1.00  0.00           C  
ATOM   3685  CG2 VAL   236      87.457  91.918  47.973  1.00  0.00           C  
ATOM   3686  H   VAL   236      87.588  88.894  47.876  1.00  0.00           H  
ATOM   3687  HA  VAL   236      85.307  90.720  47.101  1.00  0.00           H  
ATOM   3688  HB  VAL   236      88.149  90.568  46.278  1.00  0.00           H  
ATOM   3689 HG11 VAL   236      86.203  92.963  45.896  1.00  0.00           H  
ATOM   3690 HG12 VAL   236      87.956  92.844  45.461  1.00  0.00           H  
ATOM   3691 HG13 VAL   236      86.745  91.950  44.569  1.00  0.00           H  
ATOM   3692 HG21 VAL   236      86.533  92.452  48.193  1.00  0.00           H  
ATOM   3693 HG22 VAL   236      87.718  91.290  48.824  1.00  0.00           H  
ATOM   3694 HG23 VAL   236      88.166  92.745  47.932  1.00  0.00           H  
ATOM   3695  N   VAL   237      84.449  89.495  45.106  1.00  0.00           N  
ATOM   3696  CA  VAL   237      83.747  88.694  44.037  1.00  0.00           C  
ATOM   3697  C   VAL   237      83.880  89.379  42.621  1.00  0.00           C  
ATOM   3698  O   VAL   237      83.528  90.580  42.576  1.00  0.00           O  
ATOM   3699  CB  VAL   237      82.244  88.408  44.425  1.00  0.00           C  
ATOM   3700  CG1 VAL   237      81.555  87.369  43.492  1.00  0.00           C  
ATOM   3701  CG2 VAL   237      82.066  87.925  45.824  1.00  0.00           C  
ATOM   3702  H   VAL   237      83.843  90.035  45.707  1.00  0.00           H  
ATOM   3703  HA  VAL   237      84.395  87.821  43.960  1.00  0.00           H  
ATOM   3704  HB  VAL   237      81.666  89.331  44.387  1.00  0.00           H  
ATOM   3705 HG11 VAL   237      82.230  86.514  43.528  1.00  0.00           H  
ATOM   3706 HG12 VAL   237      80.561  87.133  43.874  1.00  0.00           H  
ATOM   3707 HG13 VAL   237      81.460  87.853  42.520  1.00  0.00           H  
ATOM   3708 HG21 VAL   237      81.025  87.661  46.013  1.00  0.00           H  
ATOM   3709 HG22 VAL   237      82.747  87.091  45.994  1.00  0.00           H  
ATOM   3710 HG23 VAL   237      82.331  88.667  46.578  1.00  0.00           H  
ATOM   3711  N   LYS   238      84.260  88.709  41.637  1.00  0.00           N  
ATOM   3712  CA  LYS   238      84.371  89.355  40.346  1.00  0.00           C  
ATOM   3713  C   LYS   238      82.999  89.497  39.674  1.00  0.00           C  
ATOM   3714  O   LYS   238      82.288  88.505  39.566  1.00  0.00           O  
ATOM   3715  CB  LYS   238      85.214  88.639  39.329  1.00  0.00           C  
ATOM   3716  CG  LYS   238      86.650  88.413  39.869  1.00  0.00           C  
ATOM   3717  CD  LYS   238      87.449  87.707  38.735  1.00  0.00           C  
ATOM   3718  CE  LYS   238      88.795  87.119  39.219  1.00  0.00           C  
ATOM   3719  NZ  LYS   238      89.601  86.667  38.055  1.00  0.00           N1+
ATOM   3720  H   LYS   238      84.523  87.735  41.686  1.00  0.00           H  
ATOM   3721  HA  LYS   238      84.785  90.363  40.338  1.00  0.00           H  
ATOM   3722  HB2 LYS   238      84.794  87.642  39.197  1.00  0.00           H  
ATOM   3723  HB3 LYS   238      85.243  89.150  38.367  1.00  0.00           H  
ATOM   3724  HG2 LYS   238      87.129  89.389  39.950  1.00  0.00           H  
ATOM   3725  HG3 LYS   238      86.548  87.773  40.745  1.00  0.00           H  
ATOM   3726  HD2 LYS   238      86.849  86.830  38.491  1.00  0.00           H  
ATOM   3727  HD3 LYS   238      87.549  88.350  37.860  1.00  0.00           H  
ATOM   3728  HE2 LYS   238      89.211  87.953  39.785  1.00  0.00           H  
ATOM   3729  HE3 LYS   238      88.647  86.330  39.957  1.00  0.00           H  
ATOM   3730  HZ1 LYS   238      90.377  86.108  38.380  1.00  0.00           H  
ATOM   3731  HZ2 LYS   238      88.996  86.097  37.482  1.00  0.00           H  
ATOM   3732  HZ3 LYS   238      90.060  87.375  37.499  1.00  0.00           H  
ATOM   3733  N   TYR   239      82.592  90.721  39.339  1.00  0.00           N  
ATOM   3734  CA  TYR   239      81.213  91.030  38.968  1.00  0.00           C  
ATOM   3735  C   TYR   239      80.851  90.325  37.749  1.00  0.00           C  
ATOM   3736  O   TYR   239      81.710  90.311  36.834  1.00  0.00           O  
ATOM   3737  CB  TYR   239      81.071  92.565  38.879  1.00  0.00           C  
ATOM   3738  CG  TYR   239      79.855  93.111  38.089  1.00  0.00           C  
ATOM   3739  CD1 TYR   239      78.629  93.407  38.805  1.00  0.00           C  
ATOM   3740  CD2 TYR   239      79.872  93.208  36.701  1.00  0.00           C  
ATOM   3741  CE1 TYR   239      77.533  93.968  38.218  1.00  0.00           C  
ATOM   3742  CE2 TYR   239      78.715  93.759  35.989  1.00  0.00           C  
ATOM   3743  CZ  TYR   239      77.616  94.174  36.766  1.00  0.00           C  
ATOM   3744  OH  TYR   239      76.559  94.735  36.103  1.00  0.00           O  
ATOM   3745  H   TYR   239      83.246  91.490  39.362  1.00  0.00           H  
ATOM   3746  HA  TYR   239      80.603  90.728  39.819  1.00  0.00           H  
ATOM   3747  HB2 TYR   239      81.017  92.865  39.925  1.00  0.00           H  
ATOM   3748  HB3 TYR   239      81.925  93.017  38.374  1.00  0.00           H  
ATOM   3749  HD1 TYR   239      78.714  93.377  39.881  1.00  0.00           H  
ATOM   3750  HD2 TYR   239      80.753  92.953  36.131  1.00  0.00           H  
ATOM   3751  HE1 TYR   239      76.597  94.153  38.726  1.00  0.00           H  
ATOM   3752  HE2 TYR   239      78.728  93.902  34.918  1.00  0.00           H  
ATOM   3753  HH  TYR   239      76.564  94.574  35.156  1.00  0.00           H  
ATOM   3754  N   THR   240      79.656  89.737  37.619  1.00  0.00           N  
ATOM   3755  CA  THR   240      79.206  89.127  36.348  1.00  0.00           C  
ATOM   3756  C   THR   240      78.342  90.130  35.656  1.00  0.00           C  
ATOM   3757  O   THR   240      77.444  90.710  36.273  1.00  0.00           O  
ATOM   3758  CB  THR   240      78.370  87.847  36.692  1.00  0.00           C  
ATOM   3759  CG2 THR   240      77.720  87.214  35.474  1.00  0.00           C  
ATOM   3760  OG1 THR   240      79.158  86.892  37.341  1.00  0.00           O  
ATOM   3761  H   THR   240      78.988  90.003  38.328  1.00  0.00           H  
ATOM   3762  HA  THR   240      80.100  88.800  35.817  1.00  0.00           H  
ATOM   3763  HB  THR   240      77.594  88.174  37.385  1.00  0.00           H  
ATOM   3764  HG1 THR   240      79.307  87.042  38.277  1.00  0.00           H  
ATOM   3765 HG21 THR   240      77.015  87.967  35.122  1.00  0.00           H  
ATOM   3766 HG22 THR   240      78.389  87.025  34.634  1.00  0.00           H  
ATOM   3767 HG23 THR   240      77.072  86.377  35.735  1.00  0.00           H  
ATOM   3768  N   GLY   241      78.523  90.337  34.356  1.00  0.00           N  
ATOM   3769  CA  GLY   241      77.697  91.096  33.464  1.00  0.00           C  
ATOM   3770  C   GLY   241      76.250  90.521  33.276  1.00  0.00           C  
ATOM   3771  O   GLY   241      76.083  89.283  33.244  1.00  0.00           O  
ATOM   3772  H   GLY   241      79.159  89.701  33.896  1.00  0.00           H  
ATOM   3773  HA2 GLY   241      77.717  92.174  33.623  1.00  0.00           H  
ATOM   3774  HA3 GLY   241      78.210  91.024  32.505  1.00  0.00           H  
ATOM   3775  N   GLY   242      75.270  91.371  33.108  1.00  0.00           N  
ATOM   3776  CA  GLY   242      73.921  90.925  32.716  1.00  0.00           C  
ATOM   3777  C   GLY   242      73.079  90.536  33.956  1.00  0.00           C  
ATOM   3778  O   GLY   242      72.854  91.303  34.888  1.00  0.00           O  
ATOM   3779  H   GLY   242      75.331  92.365  33.280  1.00  0.00           H  
ATOM   3780  HA2 GLY   242      73.311  91.757  32.367  1.00  0.00           H  
ATOM   3781  HA3 GLY   242      74.048  89.987  32.176  1.00  0.00           H  
ATOM   3782  N   SER   243      72.693  89.293  33.886  1.00  0.00           N  
ATOM   3783  CA  SER   243      72.058  88.636  35.043  1.00  0.00           C  
ATOM   3784  C   SER   243      73.093  87.645  35.642  1.00  0.00           C  
ATOM   3785  O   SER   243      73.909  86.984  34.915  1.00  0.00           O  
ATOM   3786  CB  SER   243      70.667  88.073  34.661  1.00  0.00           C  
ATOM   3787  OG  SER   243      69.893  88.078  35.810  1.00  0.00           O  
ATOM   3788  H   SER   243      72.862  88.773  33.037  1.00  0.00           H  
ATOM   3789  HA  SER   243      71.860  89.386  35.808  1.00  0.00           H  
ATOM   3790  HB2 SER   243      70.181  88.767  33.976  1.00  0.00           H  
ATOM   3791  HB3 SER   243      70.697  87.056  34.268  1.00  0.00           H  
ATOM   3792  HG  SER   243      69.871  87.221  36.241  1.00  0.00           H  
ATOM   3793  N   ALA   244      72.965  87.372  36.920  1.00  0.00           N  
ATOM   3794  CA  ALA   244      73.523  86.222  37.672  1.00  0.00           C  
ATOM   3795  C   ALA   244      72.664  85.787  38.855  1.00  0.00           C  
ATOM   3796  O   ALA   244      71.826  86.539  39.398  1.00  0.00           O  
ATOM   3797  CB  ALA   244      74.837  86.740  38.197  1.00  0.00           C  
ATOM   3798  H   ALA   244      72.290  87.970  37.374  1.00  0.00           H  
ATOM   3799  HA  ALA   244      73.838  85.379  37.057  1.00  0.00           H  
ATOM   3800  HB1 ALA   244      75.288  85.940  38.784  1.00  0.00           H  
ATOM   3801  HB2 ALA   244      75.511  87.010  37.383  1.00  0.00           H  
ATOM   3802  HB3 ALA   244      74.684  87.623  38.817  1.00  0.00           H  
ATOM   3803  N   GLU   245      72.847  84.533  39.278  1.00  0.00           N  
ATOM   3804  CA  GLU   245      72.290  83.839  40.417  1.00  0.00           C  
ATOM   3805  C   GLU   245      73.056  82.678  40.936  1.00  0.00           C  
ATOM   3806  O   GLU   245      73.201  81.614  40.295  1.00  0.00           O  
ATOM   3807  CB  GLU   245      70.828  83.398  40.222  1.00  0.00           C  
ATOM   3808  CG  GLU   245      70.353  83.010  41.688  1.00  0.00           C  
ATOM   3809  CD  GLU   245      68.956  82.386  41.601  1.00  0.00           C  
ATOM   3810  OE1 GLU   245      67.975  82.955  42.123  1.00  0.00           O  
ATOM   3811  OE2 GLU   245      68.775  81.349  40.953  1.00  0.00           O1-
ATOM   3812  H   GLU   245      73.490  83.977  38.733  1.00  0.00           H  
ATOM   3813  HA  GLU   245      72.300  84.588  41.209  1.00  0.00           H  
ATOM   3814  HB2 GLU   245      70.283  84.292  39.922  1.00  0.00           H  
ATOM   3815  HB3 GLU   245      70.852  82.550  39.538  1.00  0.00           H  
ATOM   3816  HG2 GLU   245      71.025  82.269  42.120  1.00  0.00           H  
ATOM   3817  HG3 GLU   245      70.244  83.930  42.263  1.00  0.00           H  
ATOM   3818  N   LEU   246      73.729  82.936  42.039  1.00  0.00           N  
ATOM   3819  CA  LEU   246      74.725  82.193  42.641  1.00  0.00           C  
ATOM   3820  C   LEU   246      74.288  81.538  43.933  1.00  0.00           C  
ATOM   3821  O   LEU   246      74.015  82.273  44.900  1.00  0.00           O  
ATOM   3822  CB  LEU   246      76.032  83.018  42.748  1.00  0.00           C  
ATOM   3823  CG  LEU   246      76.629  83.326  41.367  1.00  0.00           C  
ATOM   3824  CD1 LEU   246      77.890  84.205  41.508  1.00  0.00           C  
ATOM   3825  CD2 LEU   246      77.254  82.079  40.656  1.00  0.00           C  
ATOM   3826  H   LEU   246      73.484  83.734  42.608  1.00  0.00           H  
ATOM   3827  HA  LEU   246      74.956  81.412  41.916  1.00  0.00           H  
ATOM   3828  HB2 LEU   246      75.889  84.003  43.191  1.00  0.00           H  
ATOM   3829  HB3 LEU   246      76.744  82.402  43.298  1.00  0.00           H  
ATOM   3830  HG  LEU   246      75.904  83.800  40.705  1.00  0.00           H  
ATOM   3831 HD11 LEU   246      77.914  85.014  42.239  1.00  0.00           H  
ATOM   3832 HD12 LEU   246      78.787  83.589  41.569  1.00  0.00           H  
ATOM   3833 HD13 LEU   246      77.978  84.704  40.543  1.00  0.00           H  
ATOM   3834 HD21 LEU   246      77.890  81.472  41.300  1.00  0.00           H  
ATOM   3835 HD22 LEU   246      76.464  81.416  40.302  1.00  0.00           H  
ATOM   3836 HD23 LEU   246      78.007  82.314  39.904  1.00  0.00           H  
ATOM   3837  N   LEU   247      74.269  80.232  44.012  1.00  0.00           N  
ATOM   3838  CA  LEU   247      74.159  79.425  45.291  1.00  0.00           C  
ATOM   3839  C   LEU   247      75.466  79.014  45.919  1.00  0.00           C  
ATOM   3840  O   LEU   247      76.378  78.436  45.356  1.00  0.00           O  
ATOM   3841  CB  LEU   247      73.138  78.281  45.210  1.00  0.00           C  
ATOM   3842  CG  LEU   247      72.743  77.606  46.534  1.00  0.00           C  
ATOM   3843  CD1 LEU   247      71.198  77.268  46.382  1.00  0.00           C  
ATOM   3844  CD2 LEU   247      73.535  76.302  46.781  1.00  0.00           C  
ATOM   3845  H   LEU   247      74.479  79.722  43.166  1.00  0.00           H  
ATOM   3846  HA  LEU   247      73.692  80.089  46.019  1.00  0.00           H  
ATOM   3847  HB2 LEU   247      72.279  78.676  44.669  1.00  0.00           H  
ATOM   3848  HB3 LEU   247      73.523  77.547  44.502  1.00  0.00           H  
ATOM   3849  HG  LEU   247      72.858  78.334  47.337  1.00  0.00           H  
ATOM   3850 HD11 LEU   247      70.650  78.066  46.882  1.00  0.00           H  
ATOM   3851 HD12 LEU   247      71.022  77.059  45.327  1.00  0.00           H  
ATOM   3852 HD13 LEU   247      71.087  76.358  46.972  1.00  0.00           H  
ATOM   3853 HD21 LEU   247      73.662  76.017  47.825  1.00  0.00           H  
ATOM   3854 HD22 LEU   247      73.055  75.433  46.331  1.00  0.00           H  
ATOM   3855 HD23 LEU   247      74.589  76.392  46.518  1.00  0.00           H  
ATOM   3856  N   PHE   248      75.543  79.374  47.212  1.00  0.00           N  
ATOM   3857  CA  PHE   248      76.572  78.820  48.143  1.00  0.00           C  
ATOM   3858  C   PHE   248      75.927  77.716  49.039  1.00  0.00           C  
ATOM   3859  O   PHE   248      74.838  77.904  49.475  1.00  0.00           O  
ATOM   3860  CB  PHE   248      77.348  79.971  48.940  1.00  0.00           C  
ATOM   3861  CG  PHE   248      77.483  81.252  48.123  1.00  0.00           C  
ATOM   3862  CD1 PHE   248      78.119  81.193  46.868  1.00  0.00           C  
ATOM   3863  CD2 PHE   248      77.017  82.468  48.588  1.00  0.00           C  
ATOM   3864  CE1 PHE   248      78.208  82.392  46.119  1.00  0.00           C  
ATOM   3865  CE2 PHE   248      77.083  83.646  47.816  1.00  0.00           C  
ATOM   3866  CZ  PHE   248      77.720  83.604  46.546  1.00  0.00           C  
ATOM   3867  H   PHE   248      74.764  79.851  47.643  1.00  0.00           H  
ATOM   3868  HA  PHE   248      77.372  78.340  47.580  1.00  0.00           H  
ATOM   3869  HB2 PHE   248      76.804  80.101  49.875  1.00  0.00           H  
ATOM   3870  HB3 PHE   248      78.352  79.639  49.207  1.00  0.00           H  
ATOM   3871  HD1 PHE   248      78.539  80.295  46.440  1.00  0.00           H  
ATOM   3872  HD2 PHE   248      76.629  82.545  49.593  1.00  0.00           H  
ATOM   3873  HE1 PHE   248      78.634  82.331  45.128  1.00  0.00           H  
ATOM   3874  HE2 PHE   248      76.667  84.574  48.177  1.00  0.00           H  
ATOM   3875  HZ  PHE   248      77.650  84.435  45.860  1.00  0.00           H  
ATOM   3876  N   PHE   249      76.780  76.681  49.297  1.00  0.00           N  
ATOM   3877  CA  PHE   249      76.462  75.723  50.405  1.00  0.00           C  
ATOM   3878  C   PHE   249      77.246  75.987  51.668  1.00  0.00           C  
ATOM   3879  O   PHE   249      78.363  76.549  51.509  1.00  0.00           O  
ATOM   3880  CB  PHE   249      76.784  74.253  49.959  1.00  0.00           C  
ATOM   3881  CG  PHE   249      75.905  73.851  48.810  1.00  0.00           C  
ATOM   3882  CD1 PHE   249      74.588  73.411  49.024  1.00  0.00           C  
ATOM   3883  CD2 PHE   249      76.514  73.882  47.534  1.00  0.00           C  
ATOM   3884  CE1 PHE   249      73.918  72.959  47.865  1.00  0.00           C  
ATOM   3885  CE2 PHE   249      75.862  73.429  46.392  1.00  0.00           C  
ATOM   3886  CZ  PHE   249      74.498  72.943  46.600  1.00  0.00           C  
ATOM   3887  H   PHE   249      77.692  76.558  48.880  1.00  0.00           H  
ATOM   3888  HA  PHE   249      75.396  75.638  50.612  1.00  0.00           H  
ATOM   3889  HB2 PHE   249      77.840  74.253  49.688  1.00  0.00           H  
ATOM   3890  HB3 PHE   249      76.666  73.521  50.758  1.00  0.00           H  
ATOM   3891  HD1 PHE   249      74.105  73.243  49.975  1.00  0.00           H  
ATOM   3892  HD2 PHE   249      77.502  74.301  47.416  1.00  0.00           H  
ATOM   3893  HE1 PHE   249      72.909  72.593  47.989  1.00  0.00           H  
ATOM   3894  HE2 PHE   249      76.210  73.419  45.369  1.00  0.00           H  
ATOM   3895  HZ  PHE   249      73.887  72.502  45.826  1.00  0.00           H  
ATOM   3896  N   VAL   250      76.761  75.645  52.878  1.00  0.00           N  
ATOM   3897  CA  VAL   250      77.358  75.999  54.206  1.00  0.00           C  
ATOM   3898  C   VAL   250      77.291  74.847  55.235  1.00  0.00           C  
ATOM   3899  O   VAL   250      76.204  74.221  55.474  1.00  0.00           O  
ATOM   3900  CB  VAL   250      76.536  77.239  54.728  1.00  0.00           C  
ATOM   3901  CG1 VAL   250      75.035  77.124  54.635  1.00  0.00           C  
ATOM   3902  CG2 VAL   250      77.012  77.480  56.151  1.00  0.00           C  
ATOM   3903  H   VAL   250      75.889  75.136  52.850  1.00  0.00           H  
ATOM   3904  HA  VAL   250      78.374  76.390  54.161  1.00  0.00           H  
ATOM   3905  HB  VAL   250      76.904  78.136  54.229  1.00  0.00           H  
ATOM   3906 HG11 VAL   250      74.670  78.019  55.140  1.00  0.00           H  
ATOM   3907 HG12 VAL   250      74.662  77.214  53.615  1.00  0.00           H  
ATOM   3908 HG13 VAL   250      74.652  76.215  55.099  1.00  0.00           H  
ATOM   3909 HG21 VAL   250      76.510  76.774  56.813  1.00  0.00           H  
ATOM   3910 HG22 VAL   250      78.101  77.486  56.191  1.00  0.00           H  
ATOM   3911 HG23 VAL   250      76.638  78.476  56.386  1.00  0.00           H  
ATOM   3912  N   GLU   251      78.386  74.509  55.749  1.00  0.00           N  
ATOM   3913  CA  GLU   251      78.544  73.484  56.796  1.00  0.00           C  
ATOM   3914  C   GLU   251      78.546  74.129  58.215  1.00  0.00           C  
ATOM   3915  O   GLU   251      79.070  75.262  58.426  1.00  0.00           O  
ATOM   3916  CB  GLU   251      79.858  72.836  56.473  1.00  0.00           C  
ATOM   3917  CG  GLU   251      80.225  71.709  57.439  1.00  0.00           C  
ATOM   3918  CD  GLU   251      81.699  71.059  57.202  1.00  0.00           C  
ATOM   3919  OE1 GLU   251      82.594  71.645  56.574  1.00  0.00           O  
ATOM   3920  OE2 GLU   251      81.944  69.905  57.531  1.00  0.00           O1-
ATOM   3921  H   GLU   251      79.241  74.969  55.471  1.00  0.00           H  
ATOM   3922  HA  GLU   251      77.677  72.833  56.678  1.00  0.00           H  
ATOM   3923  HB2 GLU   251      79.807  72.476  55.445  1.00  0.00           H  
ATOM   3924  HB3 GLU   251      80.670  73.559  56.539  1.00  0.00           H  
ATOM   3925  HG2 GLU   251      80.266  72.211  58.405  1.00  0.00           H  
ATOM   3926  HG3 GLU   251      79.513  70.891  57.549  1.00  0.00           H  
ATOM   3927  N   GLY   252      77.890  73.501  59.139  1.00  0.00           N  
ATOM   3928  CA  GLY   252      77.755  73.798  60.554  1.00  0.00           C  
ATOM   3929  C   GLY   252      78.987  73.045  61.292  1.00  0.00           C  
ATOM   3930  O   GLY   252      79.090  71.828  61.221  1.00  0.00           O  
ATOM   3931  H   GLY   252      77.476  72.644  58.801  1.00  0.00           H  
ATOM   3932  HA2 GLY   252      77.910  74.869  60.691  1.00  0.00           H  
ATOM   3933  HA3 GLY   252      76.768  73.507  60.912  1.00  0.00           H  
ATOM   3934  N   LEU   253      79.874  73.780  61.975  1.00  0.00           N  
ATOM   3935  CA  LEU   253      81.146  73.192  62.501  1.00  0.00           C  
ATOM   3936  C   LEU   253      81.237  72.760  64.028  1.00  0.00           C  
ATOM   3937  O   LEU   253      82.167  72.012  64.416  1.00  0.00           O  
ATOM   3938  CB  LEU   253      82.316  74.039  62.056  1.00  0.00           C  
ATOM   3939  CG  LEU   253      82.553  74.374  60.588  1.00  0.00           C  
ATOM   3940  CD1 LEU   253      83.846  75.269  60.391  1.00  0.00           C  
ATOM   3941  CD2 LEU   253      82.884  72.983  59.915  1.00  0.00           C  
ATOM   3942  H   LEU   253      79.852  74.789  62.016  1.00  0.00           H  
ATOM   3943  HA  LEU   253      81.429  72.295  61.950  1.00  0.00           H  
ATOM   3944  HB2 LEU   253      82.195  74.974  62.604  1.00  0.00           H  
ATOM   3945  HB3 LEU   253      83.138  73.459  62.475  1.00  0.00           H  
ATOM   3946  HG  LEU   253      81.704  74.786  60.042  1.00  0.00           H  
ATOM   3947 HD11 LEU   253      83.755  76.052  61.143  1.00  0.00           H  
ATOM   3948 HD12 LEU   253      84.760  74.696  60.549  1.00  0.00           H  
ATOM   3949 HD13 LEU   253      83.744  75.787  59.437  1.00  0.00           H  
ATOM   3950 HD21 LEU   253      82.018  72.321  59.902  1.00  0.00           H  
ATOM   3951 HD22 LEU   253      83.037  73.263  58.872  1.00  0.00           H  
ATOM   3952 HD23 LEU   253      83.711  72.580  60.500  1.00  0.00           H  
ATOM   3953  N   CYS   254      80.197  73.065  64.851  1.00  0.00           N  
ATOM   3954  CA  CYS   254      80.229  73.006  66.275  1.00  0.00           C  
ATOM   3955  C   CYS   254      78.787  73.218  66.866  1.00  0.00           C  
ATOM   3956  O   CYS   254      77.993  73.980  66.334  1.00  0.00           O  
ATOM   3957  CB  CYS   254      81.203  73.993  66.867  1.00  0.00           C  
ATOM   3958  SG  CYS   254      80.931  75.651  66.064  1.00  0.00           S  
ATOM   3959  H   CYS   254      79.413  73.540  64.427  1.00  0.00           H  
ATOM   3960  HA  CYS   254      80.545  72.007  66.575  1.00  0.00           H  
ATOM   3961  HB2 CYS   254      81.146  74.203  67.935  1.00  0.00           H  
ATOM   3962  HB3 CYS   254      82.214  73.700  66.584  1.00  0.00           H  
ATOM   3963  HG  CYS   254      81.367  75.204  64.883  1.00  0.00           H  
ATOM   3964  N   PHE   255      78.459  72.428  67.900  1.00  0.00           N  
ATOM   3965  CA  PHE   255      77.111  72.512  68.520  1.00  0.00           C  
ATOM   3966  C   PHE   255      76.912  73.877  69.278  1.00  0.00           C  
ATOM   3967  O   PHE   255      77.879  74.557  69.627  1.00  0.00           O  
ATOM   3968  CB  PHE   255      76.874  71.295  69.461  1.00  0.00           C  
ATOM   3969  CG  PHE   255      76.480  70.035  68.691  1.00  0.00           C  
ATOM   3970  CD1 PHE   255      75.051  69.848  68.567  1.00  0.00           C  
ATOM   3971  CD2 PHE   255      77.372  69.116  68.163  1.00  0.00           C  
ATOM   3972  CE1 PHE   255      74.652  68.722  67.810  1.00  0.00           C  
ATOM   3973  CE2 PHE   255      76.945  68.112  67.301  1.00  0.00           C  
ATOM   3974  CZ  PHE   255      75.528  67.917  67.206  1.00  0.00           C  
ATOM   3975  H   PHE   255      79.131  71.765  68.258  1.00  0.00           H  
ATOM   3976  HA  PHE   255      76.341  72.550  67.749  1.00  0.00           H  
ATOM   3977  HB2 PHE   255      77.727  71.062  70.097  1.00  0.00           H  
ATOM   3978  HB3 PHE   255      76.079  71.518  70.172  1.00  0.00           H  
ATOM   3979  HD1 PHE   255      74.304  70.513  68.973  1.00  0.00           H  
ATOM   3980  HD2 PHE   255      78.417  69.199  68.425  1.00  0.00           H  
ATOM   3981  HE1 PHE   255      73.620  68.434  67.680  1.00  0.00           H  
ATOM   3982  HE2 PHE   255      77.652  67.498  66.763  1.00  0.00           H  
ATOM   3983  HZ  PHE   255      75.250  67.105  66.551  1.00  0.00           H  
ATOM   3984  N   PRO   256      75.645  74.159  69.828  1.00  0.00           N  
ATOM   3985  CA  PRO   256      75.414  75.209  70.759  1.00  0.00           C  
ATOM   3986  C   PRO   256      76.093  75.070  72.082  1.00  0.00           C  
ATOM   3987  O   PRO   256      76.161  73.893  72.543  1.00  0.00           O  
ATOM   3988  CB  PRO   256      73.869  75.301  70.952  1.00  0.00           C  
ATOM   3989  CG  PRO   256      73.275  74.239  69.959  1.00  0.00           C  
ATOM   3990  CD  PRO   256      74.492  73.385  69.552  1.00  0.00           C  
ATOM   3991  HA  PRO   256      75.700  76.176  70.348  1.00  0.00           H  
ATOM   3992  HB2 PRO   256      73.607  74.942  71.947  1.00  0.00           H  
ATOM   3993  HB3 PRO   256      73.438  76.276  70.727  1.00  0.00           H  
ATOM   3994  HG2 PRO   256      72.415  73.688  70.340  1.00  0.00           H  
ATOM   3995  HG3 PRO   256      73.001  74.808  69.071  1.00  0.00           H  
ATOM   3996  HD2 PRO   256      74.374  72.505  70.185  1.00  0.00           H  
ATOM   3997  HD3 PRO   256      74.331  73.032  68.533  1.00  0.00           H  
ATOM   3998  N   ASP   257      76.573  76.180  72.587  1.00  0.00           N  
ATOM   3999  CA  ASP   257      77.532  76.255  73.737  1.00  0.00           C  
ATOM   4000  C   ASP   257      77.201  77.312  74.869  1.00  0.00           C  
ATOM   4001  O   ASP   257      76.545  78.300  74.597  1.00  0.00           O  
ATOM   4002  CB  ASP   257      78.891  76.550  73.085  1.00  0.00           C  
ATOM   4003  CG  ASP   257      80.145  76.270  73.903  1.00  0.00           C  
ATOM   4004  OD1 ASP   257      81.239  76.465  73.360  1.00  0.00           O  
ATOM   4005  OD2 ASP   257      80.083  75.648  75.001  1.00  0.00           O1-
ATOM   4006  H   ASP   257      76.438  77.036  72.068  1.00  0.00           H  
ATOM   4007  HA  ASP   257      77.644  75.299  74.249  1.00  0.00           H  
ATOM   4008  HB2 ASP   257      78.963  75.734  72.366  1.00  0.00           H  
ATOM   4009  HB3 ASP   257      78.885  77.508  72.566  1.00  0.00           H  
ATOM   4010  N   GLU   258      77.826  77.178  76.022  1.00  0.00           N  
ATOM   4011  CA  GLU   258      77.901  78.179  76.999  1.00  0.00           C  
ATOM   4012  C   GLU   258      78.506  79.517  76.582  1.00  0.00           C  
ATOM   4013  O   GLU   258      79.559  79.490  76.007  1.00  0.00           O  
ATOM   4014  CB  GLU   258      78.692  77.590  78.333  1.00  0.00           C  
ATOM   4015  CG  GLU   258      78.661  78.470  79.569  1.00  0.00           C  
ATOM   4016  CD  GLU   258      77.268  78.883  79.951  1.00  0.00           C  
ATOM   4017  OE1 GLU   258      76.794  79.845  79.374  1.00  0.00           O  
ATOM   4018  OE2 GLU   258      76.697  78.245  80.893  1.00  0.00           O1-
ATOM   4019  H   GLU   258      78.460  76.412  76.198  1.00  0.00           H  
ATOM   4020  HA  GLU   258      76.847  78.325  77.235  1.00  0.00           H  
ATOM   4021  HB2 GLU   258      78.210  76.645  78.584  1.00  0.00           H  
ATOM   4022  HB3 GLU   258      79.682  77.388  77.922  1.00  0.00           H  
ATOM   4023  HG2 GLU   258      79.125  77.883  80.362  1.00  0.00           H  
ATOM   4024  HG3 GLU   258      79.217  79.395  79.416  1.00  0.00           H  
ATOM   4025  N   GLY   259      77.752  80.572  76.785  1.00  0.00           N  
ATOM   4026  CA  GLY   259      78.114  81.900  76.359  1.00  0.00           C  
ATOM   4027  C   GLY   259      77.927  82.123  74.801  1.00  0.00           C  
ATOM   4028  O   GLY   259      78.003  83.248  74.369  1.00  0.00           O  
ATOM   4029  H   GLY   259      76.876  80.447  77.273  1.00  0.00           H  
ATOM   4030  HA2 GLY   259      77.448  82.571  76.900  1.00  0.00           H  
ATOM   4031  HA3 GLY   259      79.152  82.084  76.635  1.00  0.00           H  
ATOM   4032  N   PHE   260      77.723  81.130  73.902  1.00  0.00           N  
ATOM   4033  CA  PHE   260      77.304  81.271  72.458  1.00  0.00           C  
ATOM   4034  C   PHE   260      75.766  81.590  72.283  1.00  0.00           C  
ATOM   4035  O   PHE   260      74.961  80.850  72.747  1.00  0.00           O  
ATOM   4036  CB  PHE   260      77.863  80.150  71.612  1.00  0.00           C  
ATOM   4037  CG  PHE   260      77.589  80.157  70.064  1.00  0.00           C  
ATOM   4038  CD1 PHE   260      77.124  78.995  69.428  1.00  0.00           C  
ATOM   4039  CD2 PHE   260      77.486  81.392  69.375  1.00  0.00           C  
ATOM   4040  CE1 PHE   260      76.706  79.056  68.067  1.00  0.00           C  
ATOM   4041  CE2 PHE   260      77.130  81.421  68.028  1.00  0.00           C  
ATOM   4042  CZ  PHE   260      76.694  80.270  67.365  1.00  0.00           C  
ATOM   4043  H   PHE   260      77.649  80.186  74.254  1.00  0.00           H  
ATOM   4044  HA  PHE   260      77.809  82.181  72.134  1.00  0.00           H  
ATOM   4045  HB2 PHE   260      78.920  80.187  71.878  1.00  0.00           H  
ATOM   4046  HB3 PHE   260      77.586  79.203  72.075  1.00  0.00           H  
ATOM   4047  HD1 PHE   260      76.910  78.049  69.904  1.00  0.00           H  
ATOM   4048  HD2 PHE   260      77.681  82.362  69.809  1.00  0.00           H  
ATOM   4049  HE1 PHE   260      76.244  78.234  67.540  1.00  0.00           H  
ATOM   4050  HE2 PHE   260      76.979  82.355  67.507  1.00  0.00           H  
ATOM   4051  HZ  PHE   260      76.209  80.361  66.404  1.00  0.00           H  
ATOM   4052  N   SER   261      75.367  82.655  71.598  1.00  0.00           N  
ATOM   4053  CA  SER   261      73.969  83.029  71.214  1.00  0.00           C  
ATOM   4054  C   SER   261      73.260  81.995  70.368  1.00  0.00           C  
ATOM   4055  O   SER   261      72.012  82.031  70.364  1.00  0.00           O  
ATOM   4056  CB  SER   261      74.116  84.418  70.506  1.00  0.00           C  
ATOM   4057  OG  SER   261      74.548  84.212  69.220  1.00  0.00           O  
ATOM   4058  H   SER   261      76.095  83.331  71.415  1.00  0.00           H  
ATOM   4059  HA  SER   261      73.436  83.173  72.154  1.00  0.00           H  
ATOM   4060  HB2 SER   261      73.138  84.898  70.518  1.00  0.00           H  
ATOM   4061  HB3 SER   261      74.837  85.084  70.981  1.00  0.00           H  
ATOM   4062  HG  SER   261      74.423  85.040  68.750  1.00  0.00           H  
ATOM   4063  N   GLY   262      73.928  81.107  69.721  1.00  0.00           N  
ATOM   4064  CA  GLY   262      73.470  80.136  68.786  1.00  0.00           C  
ATOM   4065  C   GLY   262      73.185  80.634  67.374  1.00  0.00           C  
ATOM   4066  O   GLY   262      72.977  79.799  66.525  1.00  0.00           O  
ATOM   4067  H   GLY   262      74.912  81.291  69.855  1.00  0.00           H  
ATOM   4068  HA2 GLY   262      74.218  79.350  68.681  1.00  0.00           H  
ATOM   4069  HA3 GLY   262      72.592  79.688  69.251  1.00  0.00           H  
ATOM   4070  N   LEU   263      73.393  81.918  67.152  1.00  0.00           N  
ATOM   4071  CA  LEU   263      73.152  82.668  65.912  1.00  0.00           C  
ATOM   4072  C   LEU   263      74.430  83.047  65.108  1.00  0.00           C  
ATOM   4073  O   LEU   263      75.420  83.539  65.647  1.00  0.00           O  
ATOM   4074  CB  LEU   263      72.523  83.987  66.319  1.00  0.00           C  
ATOM   4075  CG  LEU   263      71.161  84.024  66.954  1.00  0.00           C  
ATOM   4076  CD1 LEU   263      70.775  85.519  67.239  1.00  0.00           C  
ATOM   4077  CD2 LEU   263      70.097  83.603  66.002  1.00  0.00           C  
ATOM   4078  H   LEU   263      73.800  82.493  67.875  1.00  0.00           H  
ATOM   4079  HA  LEU   263      72.489  82.060  65.297  1.00  0.00           H  
ATOM   4080  HB2 LEU   263      73.254  84.430  66.996  1.00  0.00           H  
ATOM   4081  HB3 LEU   263      72.514  84.589  65.410  1.00  0.00           H  
ATOM   4082  HG  LEU   263      71.011  83.305  67.759  1.00  0.00           H  
ATOM   4083 HD11 LEU   263      71.406  85.868  68.056  1.00  0.00           H  
ATOM   4084 HD12 LEU   263      71.042  86.091  66.350  1.00  0.00           H  
ATOM   4085 HD13 LEU   263      69.705  85.656  67.393  1.00  0.00           H  
ATOM   4086 HD21 LEU   263      69.106  83.811  66.408  1.00  0.00           H  
ATOM   4087 HD22 LEU   263      70.210  84.052  65.015  1.00  0.00           H  
ATOM   4088 HD23 LEU   263      70.194  82.534  65.813  1.00  0.00           H  
ATOM   4089  N   VAL   264      74.411  82.628  63.848  1.00  0.00           N  
ATOM   4090  CA  VAL   264      75.457  82.741  62.776  1.00  0.00           C  
ATOM   4091  C   VAL   264      75.010  83.685  61.669  1.00  0.00           C  
ATOM   4092  O   VAL   264      73.822  83.641  61.301  1.00  0.00           O  
ATOM   4093  CB  VAL   264      75.939  81.415  62.275  1.00  0.00           C  
ATOM   4094  CG1 VAL   264      77.369  81.690  61.539  1.00  0.00           C  
ATOM   4095  CG2 VAL   264      76.302  80.348  63.319  1.00  0.00           C  
ATOM   4096  H   VAL   264      73.495  82.302  63.577  1.00  0.00           H  
ATOM   4097  HA  VAL   264      76.339  83.182  63.240  1.00  0.00           H  
ATOM   4098  HB  VAL   264      75.224  81.022  61.553  1.00  0.00           H  
ATOM   4099 HG11 VAL   264      78.012  82.301  62.172  1.00  0.00           H  
ATOM   4100 HG12 VAL   264      77.873  80.760  61.278  1.00  0.00           H  
ATOM   4101 HG13 VAL   264      77.217  82.247  60.614  1.00  0.00           H  
ATOM   4102 HG21 VAL   264      77.068  80.811  63.941  1.00  0.00           H  
ATOM   4103 HG22 VAL   264      75.457  80.121  63.969  1.00  0.00           H  
ATOM   4104 HG23 VAL   264      76.794  79.466  62.908  1.00  0.00           H  
ATOM   4105  N   SER   265      75.887  84.521  61.049  1.00  0.00           N  
ATOM   4106  CA  SER   265      75.451  85.387  59.915  1.00  0.00           C  
ATOM   4107  C   SER   265      76.565  85.588  58.870  1.00  0.00           C  
ATOM   4108  O   SER   265      77.769  85.629  59.170  1.00  0.00           O  
ATOM   4109  CB  SER   265      75.076  86.687  60.625  1.00  0.00           C  
ATOM   4110  OG  SER   265      74.491  87.550  59.689  1.00  0.00           O  
ATOM   4111  H   SER   265      76.849  84.538  61.356  1.00  0.00           H  
ATOM   4112  HA  SER   265      74.536  84.915  59.557  1.00  0.00           H  
ATOM   4113  HB2 SER   265      74.292  86.464  61.348  1.00  0.00           H  
ATOM   4114  HB3 SER   265      75.862  87.175  61.203  1.00  0.00           H  
ATOM   4115  HG  SER   265      73.774  87.151  59.190  1.00  0.00           H  
ATOM   4116  N   ILE   266      76.114  85.686  57.589  1.00  0.00           N  
ATOM   4117  CA  ILE   266      76.812  85.873  56.359  1.00  0.00           C  
ATOM   4118  C   ILE   266      76.214  87.049  55.667  1.00  0.00           C  
ATOM   4119  O   ILE   266      75.109  87.476  55.817  1.00  0.00           O  
ATOM   4120  CB  ILE   266      76.794  84.516  55.597  1.00  0.00           C  
ATOM   4121  CG1 ILE   266      77.482  83.360  56.376  1.00  0.00           C  
ATOM   4122  CG2 ILE   266      77.667  84.733  54.277  1.00  0.00           C  
ATOM   4123  CD1 ILE   266      76.428  82.409  56.926  1.00  0.00           C  
ATOM   4124  H   ILE   266      75.120  85.787  57.442  1.00  0.00           H  
ATOM   4125  HA  ILE   266      77.772  86.260  56.700  1.00  0.00           H  
ATOM   4126  HB  ILE   266      75.758  84.329  55.316  1.00  0.00           H  
ATOM   4127 HG12 ILE   266      78.064  82.692  55.740  1.00  0.00           H  
ATOM   4128 HG13 ILE   266      78.169  83.644  57.174  1.00  0.00           H  
ATOM   4129 HG21 ILE   266      78.705  84.959  54.520  1.00  0.00           H  
ATOM   4130 HG22 ILE   266      77.603  83.832  53.666  1.00  0.00           H  
ATOM   4131 HG23 ILE   266      77.202  85.524  53.688  1.00  0.00           H  
ATOM   4132 HD11 ILE   266      75.693  82.168  56.158  1.00  0.00           H  
ATOM   4133 HD12 ILE   266      76.853  81.492  57.334  1.00  0.00           H  
ATOM   4134 HD13 ILE   266      75.934  82.910  57.759  1.00  0.00           H  
ATOM   4135  N   HIE   267      77.191  87.634  54.838  1.00  0.00           N  
ATOM   4136  CA  HIE   267      76.951  89.035  54.457  1.00  0.00           C  
ATOM   4137  C   HIE   267      77.523  89.261  53.049  1.00  0.00           C  
ATOM   4138  O   HIE   267      78.651  88.865  52.678  1.00  0.00           O  
ATOM   4139  CB  HIE   267      77.756  89.922  55.446  1.00  0.00           C  
ATOM   4140  CG  HIE   267      77.692  89.640  56.878  1.00  0.00           C  
ATOM   4141  CD2 HIE   267      78.707  89.319  57.746  1.00  0.00           C  
ATOM   4142  ND1 HIE   267      76.524  89.743  57.673  1.00  0.00           N  
ATOM   4143  CE1 HIE   267      76.821  89.334  58.921  1.00  0.00           C  
ATOM   4144  NE2 HIE   267      78.184  89.192  59.015  1.00  0.00           N  
ATOM   4145  H   HIE   267      78.092  87.194  54.721  1.00  0.00           H  
ATOM   4146  HA  HIE   267      75.907  89.337  54.532  1.00  0.00           H  
ATOM   4147  HB2 HIE   267      78.810  90.011  55.180  1.00  0.00           H  
ATOM   4148  HB3 HIE   267      77.464  90.939  55.185  1.00  0.00           H  
ATOM   4149  HD2 HIE   267      79.710  89.207  57.360  1.00  0.00           H  
ATOM   4150  HE1 HIE   267      76.093  89.314  59.718  1.00  0.00           H  
ATOM   4151  HE2 HIE   267      78.690  88.844  59.816  1.00  0.00           H  
ATOM   4152  N   VAL   268      76.779  90.158  52.306  1.00  0.00           N  
ATOM   4153  CA  VAL   268      77.401  90.805  51.109  1.00  0.00           C  
ATOM   4154  C   VAL   268      77.607  92.410  51.241  1.00  0.00           C  
ATOM   4155  O   VAL   268      76.720  93.015  51.792  1.00  0.00           O  
ATOM   4156  CB  VAL   268      76.722  90.456  49.766  1.00  0.00           C  
ATOM   4157  CG1 VAL   268      75.390  91.180  49.581  1.00  0.00           C  
ATOM   4158  CG2 VAL   268      77.569  90.646  48.525  1.00  0.00           C  
ATOM   4159  H   VAL   268      75.916  90.530  52.677  1.00  0.00           H  
ATOM   4160  HA  VAL   268      78.391  90.392  50.918  1.00  0.00           H  
ATOM   4161  HB  VAL   268      76.555  89.389  49.907  1.00  0.00           H  
ATOM   4162 HG11 VAL   268      74.743  90.942  50.425  1.00  0.00           H  
ATOM   4163 HG12 VAL   268      75.503  92.262  49.515  1.00  0.00           H  
ATOM   4164 HG13 VAL   268      74.858  90.691  48.765  1.00  0.00           H  
ATOM   4165 HG21 VAL   268      76.988  90.256  47.689  1.00  0.00           H  
ATOM   4166 HG22 VAL   268      77.930  91.657  48.334  1.00  0.00           H  
ATOM   4167 HG23 VAL   268      78.448  90.010  48.632  1.00  0.00           H  
ATOM   4168  N   SER   269      78.647  93.085  50.739  1.00  0.00           N  
ATOM   4169  CA  SER   269      78.726  94.551  50.524  1.00  0.00           C  
ATOM   4170  C   SER   269      79.210  94.965  49.155  1.00  0.00           C  
ATOM   4171  O   SER   269      79.964  94.273  48.511  1.00  0.00           O  
ATOM   4172  CB  SER   269      79.562  95.337  51.572  1.00  0.00           C  
ATOM   4173  OG  SER   269      79.195  95.121  52.980  1.00  0.00           O  
ATOM   4174  H   SER   269      79.427  92.566  50.361  1.00  0.00           H  
ATOM   4175  HA  SER   269      77.711  94.844  50.793  1.00  0.00           H  
ATOM   4176  HB2 SER   269      80.615  95.076  51.466  1.00  0.00           H  
ATOM   4177  HB3 SER   269      79.394  96.376  51.286  1.00  0.00           H  
ATOM   4178  HG  SER   269      78.240  95.080  53.064  1.00  0.00           H  
ATOM   4179  N   LEU   270      78.618  96.033  48.564  1.00  0.00           N  
ATOM   4180  CA  LEU   270      79.259  96.819  47.471  1.00  0.00           C  
ATOM   4181  C   LEU   270      80.242  97.903  48.014  1.00  0.00           C  
ATOM   4182  O   LEU   270      79.974  98.324  49.163  1.00  0.00           O  
ATOM   4183  CB  LEU   270      78.152  97.601  46.756  1.00  0.00           C  
ATOM   4184  CG  LEU   270      78.574  98.467  45.567  1.00  0.00           C  
ATOM   4185  CD1 LEU   270      78.995  97.553  44.334  1.00  0.00           C  
ATOM   4186  CD2 LEU   270      77.287  99.239  45.100  1.00  0.00           C  
ATOM   4187  H   LEU   270      78.048  96.590  49.185  1.00  0.00           H  
ATOM   4188  HA  LEU   270      79.708  96.233  46.669  1.00  0.00           H  
ATOM   4189  HB2 LEU   270      77.388  96.852  46.550  1.00  0.00           H  
ATOM   4190  HB3 LEU   270      77.705  98.284  47.478  1.00  0.00           H  
ATOM   4191  HG  LEU   270      79.404  99.135  45.798  1.00  0.00           H  
ATOM   4192 HD11 LEU   270      78.060  97.028  44.139  1.00  0.00           H  
ATOM   4193 HD12 LEU   270      79.134  98.198  43.467  1.00  0.00           H  
ATOM   4194 HD13 LEU   270      79.815  96.850  44.484  1.00  0.00           H  
ATOM   4195 HD21 LEU   270      76.489  98.577  44.764  1.00  0.00           H  
ATOM   4196 HD22 LEU   270      76.845  99.777  45.939  1.00  0.00           H  
ATOM   4197 HD23 LEU   270      77.629  99.961  44.358  1.00  0.00           H  
ATOM   4198  N   LEU   271      81.346  98.120  47.323  1.00  0.00           N  
ATOM   4199  CA  LEU   271      82.457  98.999  47.645  1.00  0.00           C  
ATOM   4200  C   LEU   271      82.630 100.096  46.565  1.00  0.00           C  
ATOM   4201  O   LEU   271      82.425  99.849  45.316  1.00  0.00           O  
ATOM   4202  CB  LEU   271      83.706  98.161  47.720  1.00  0.00           C  
ATOM   4203  CG  LEU   271      83.751  97.024  48.726  1.00  0.00           C  
ATOM   4204  CD1 LEU   271      85.127  96.258  48.697  1.00  0.00           C  
ATOM   4205  CD2 LEU   271      83.588  97.597  50.158  1.00  0.00           C  
ATOM   4206  H   LEU   271      81.447  97.759  46.385  1.00  0.00           H  
ATOM   4207  HA  LEU   271      82.175  99.476  48.583  1.00  0.00           H  
ATOM   4208  HB2 LEU   271      83.965  97.773  46.735  1.00  0.00           H  
ATOM   4209  HB3 LEU   271      84.587  98.757  47.957  1.00  0.00           H  
ATOM   4210  HG  LEU   271      82.955  96.303  48.538  1.00  0.00           H  
ATOM   4211 HD11 LEU   271      85.274  95.691  49.617  1.00  0.00           H  
ATOM   4212 HD12 LEU   271      85.115  95.573  47.849  1.00  0.00           H  
ATOM   4213 HD13 LEU   271      86.023  96.868  48.581  1.00  0.00           H  
ATOM   4214 HD21 LEU   271      83.628  96.747  50.840  1.00  0.00           H  
ATOM   4215 HD22 LEU   271      84.347  98.333  50.422  1.00  0.00           H  
ATOM   4216 HD23 LEU   271      82.603  98.061  50.209  1.00  0.00           H  
ATOM   4217  N   GLU   272      83.061 101.364  46.923  1.00  0.00           N  
ATOM   4218  CA  GLU   272      83.389 102.421  46.120  1.00  0.00           C  
ATOM   4219  C   GLU   272      84.859 102.919  45.977  1.00  0.00           C  
ATOM   4220  O   GLU   272      85.578 103.211  46.923  1.00  0.00           O  
ATOM   4221  CB  GLU   272      82.555 103.567  46.706  1.00  0.00           C  
ATOM   4222  CG  GLU   272      82.784 104.962  46.033  1.00  0.00           C  
ATOM   4223  CD  GLU   272      81.571 105.792  46.178  1.00  0.00           C  
ATOM   4224  OE1 GLU   272      80.614 105.509  45.431  1.00  0.00           O  
ATOM   4225  OE2 GLU   272      81.447 106.694  47.034  1.00  0.00           O1-
ATOM   4226  H   GLU   272      83.031 101.581  47.909  1.00  0.00           H  
ATOM   4227  HA  GLU   272      82.990 102.238  45.122  1.00  0.00           H  
ATOM   4228  HB2 GLU   272      81.525 103.326  46.445  1.00  0.00           H  
ATOM   4229  HB3 GLU   272      82.777 103.608  47.773  1.00  0.00           H  
ATOM   4230  HG2 GLU   272      83.613 105.545  46.436  1.00  0.00           H  
ATOM   4231  HG3 GLU   272      82.914 104.776  44.967  1.00  0.00           H  
ATOM   4232  N   TYR   273      85.201 103.159  44.724  1.00  0.00           N  
ATOM   4233  CA  TYR   273      86.496 103.759  44.346  1.00  0.00           C  
ATOM   4234  C   TYR   273      86.759 105.233  44.697  1.00  0.00           C  
ATOM   4235  O   TYR   273      85.781 105.996  44.815  1.00  0.00           O  
ATOM   4236  CB  TYR   273      86.686 103.525  42.781  1.00  0.00           C  
ATOM   4237  CG  TYR   273      88.079 103.728  42.197  1.00  0.00           C  
ATOM   4238  CD1 TYR   273      89.049 102.751  42.445  1.00  0.00           C  
ATOM   4239  CD2 TYR   273      88.409 104.917  41.528  1.00  0.00           C  
ATOM   4240  CE1 TYR   273      90.342 102.912  42.014  1.00  0.00           C  
ATOM   4241  CE2 TYR   273      89.650 105.007  40.986  1.00  0.00           C  
ATOM   4242  CZ  TYR   273      90.637 104.078  41.299  1.00  0.00           C  
ATOM   4243  OH  TYR   273      91.879 104.212  40.914  1.00  0.00           O  
ATOM   4244  H   TYR   273      84.595 102.997  43.932  1.00  0.00           H  
ATOM   4245  HA  TYR   273      87.234 103.191  44.912  1.00  0.00           H  
ATOM   4246  HB2 TYR   273      86.405 102.535  42.421  1.00  0.00           H  
ATOM   4247  HB3 TYR   273      86.161 104.341  42.283  1.00  0.00           H  
ATOM   4248  HD1 TYR   273      88.642 101.897  42.966  1.00  0.00           H  
ATOM   4249  HD2 TYR   273      87.733 105.755  41.450  1.00  0.00           H  
ATOM   4250  HE1 TYR   273      91.093 102.164  42.222  1.00  0.00           H  
ATOM   4251  HE2 TYR   273      89.949 105.876  40.420  1.00  0.00           H  
ATOM   4252  HH  TYR   273      92.018 105.013  40.404  1.00  0.00           H  
ATOM   4253  N   MET   274      87.996 105.619  45.024  1.00  0.00           N  
ATOM   4254  CA  MET   274      88.545 106.969  44.993  1.00  0.00           C  
ATOM   4255  C   MET   274      89.719 107.112  44.087  1.00  0.00           C  
ATOM   4256  O   MET   274      89.615 108.049  43.222  1.00  0.00           O  
ATOM   4257  CB  MET   274      88.917 107.359  46.476  1.00  0.00           C  
ATOM   4258  CG  MET   274      89.371 108.814  46.597  1.00  0.00           C  
ATOM   4259  SD  MET   274      88.091 110.112  46.178  1.00  0.00           S  
ATOM   4260  CE  MET   274      88.638 110.578  44.500  1.00  0.00           C  
ATOM   4261  H   MET   274      88.595 104.823  45.191  1.00  0.00           H  
ATOM   4262  HA  MET   274      87.754 107.645  44.670  1.00  0.00           H  
ATOM   4263  HB2 MET   274      88.039 107.327  47.122  1.00  0.00           H  
ATOM   4264  HB3 MET   274      89.646 106.666  46.897  1.00  0.00           H  
ATOM   4265  HG2 MET   274      89.775 109.034  47.585  1.00  0.00           H  
ATOM   4266  HG3 MET   274      90.163 108.898  45.853  1.00  0.00           H  
ATOM   4267  HE1 MET   274      89.727 110.539  44.478  1.00  0.00           H  
ATOM   4268  HE2 MET   274      88.306 109.884  43.727  1.00  0.00           H  
ATOM   4269  HE3 MET   274      88.320 111.606  44.327  1.00  0.00           H  
ATOM   4270  N   ALA   275      90.710 106.280  44.136  1.00  0.00           N  
ATOM   4271  CA  ALA   275      91.971 106.505  43.507  1.00  0.00           C  
ATOM   4272  C   ALA   275      92.874 105.231  43.577  1.00  0.00           C  
ATOM   4273  O   ALA   275      92.501 104.194  44.230  1.00  0.00           O  
ATOM   4274  CB  ALA   275      92.690 107.699  44.136  1.00  0.00           C  
ATOM   4275  H   ALA   275      90.706 105.548  44.831  1.00  0.00           H  
ATOM   4276  HA  ALA   275      91.878 106.755  42.450  1.00  0.00           H  
ATOM   4277  HB1 ALA   275      92.436 107.824  45.188  1.00  0.00           H  
ATOM   4278  HB2 ALA   275      93.734 107.833  43.850  1.00  0.00           H  
ATOM   4279  HB3 ALA   275      92.317 108.599  43.646  1.00  0.00           H  
ATOM   4280  N   GLN   276      94.050 105.184  42.986  1.00  0.00           N  
ATOM   4281  CA  GLN   276      95.062 104.116  43.051  1.00  0.00           C  
ATOM   4282  C   GLN   276      95.654 103.951  44.492  1.00  0.00           C  
ATOM   4283  O   GLN   276      95.887 104.890  45.196  1.00  0.00           O  
ATOM   4284  CB  GLN   276      96.039 104.282  41.908  1.00  0.00           C  
ATOM   4285  CG  GLN   276      97.091 105.358  41.983  1.00  0.00           C  
ATOM   4286  CD  GLN   276      96.679 106.873  41.796  1.00  0.00           C  
ATOM   4287  NE2 GLN   276      97.340 107.442  40.811  1.00  0.00           N  
ATOM   4288  OE1 GLN   276      95.759 107.419  42.355  1.00  0.00           O  
ATOM   4289  H   GLN   276      94.320 105.977  42.422  1.00  0.00           H  
ATOM   4290  HA  GLN   276      94.518 103.173  42.995  1.00  0.00           H  
ATOM   4291  HB2 GLN   276      96.693 103.429  41.733  1.00  0.00           H  
ATOM   4292  HB3 GLN   276      95.637 104.291  40.895  1.00  0.00           H  
ATOM   4293  HG2 GLN   276      97.470 105.267  43.000  1.00  0.00           H  
ATOM   4294  HG3 GLN   276      97.971 105.145  41.375  1.00  0.00           H  
ATOM   4295 HE21 GLN   276      97.157 108.421  40.643  1.00  0.00           H  
ATOM   4296 HE22 GLN   276      98.055 106.964  40.281  1.00  0.00           H  
ATOM   4297  N   ASP   277      95.949 102.751  44.927  1.00  0.00           N  
ATOM   4298  CA  ASP   277      96.492 102.547  46.263  1.00  0.00           C  
ATOM   4299  C   ASP   277      95.540 102.836  47.421  1.00  0.00           C  
ATOM   4300  O   ASP   277      95.834 102.466  48.514  1.00  0.00           O  
ATOM   4301  CB  ASP   277      97.926 103.163  46.408  1.00  0.00           C  
ATOM   4302  CG  ASP   277      98.967 102.663  45.492  1.00  0.00           C  
ATOM   4303  OD1 ASP   277      99.069 101.437  45.359  1.00  0.00           O  
ATOM   4304  OD2 ASP   277      99.854 103.409  45.049  1.00  0.00           O1-
ATOM   4305  H   ASP   277      95.727 101.975  44.320  1.00  0.00           H  
ATOM   4306  HA  ASP   277      96.657 101.473  46.344  1.00  0.00           H  
ATOM   4307  HB2 ASP   277      97.885 104.250  46.346  1.00  0.00           H  
ATOM   4308  HB3 ASP   277      98.347 102.992  47.398  1.00  0.00           H  
ATOM   4309  N   ILE   278      94.454 103.524  47.246  1.00  0.00           N  
ATOM   4310  CA  ILE   278      93.519 104.104  48.270  1.00  0.00           C  
ATOM   4311  C   ILE   278      92.530 103.004  48.770  1.00  0.00           C  
ATOM   4312  O   ILE   278      91.868 102.543  47.838  1.00  0.00           O  
ATOM   4313  CB  ILE   278      92.814 105.494  47.886  1.00  0.00           C  
ATOM   4314  CG1 ILE   278      93.773 106.670  47.561  1.00  0.00           C  
ATOM   4315  CG2 ILE   278      92.056 105.986  49.202  1.00  0.00           C  
ATOM   4316  CD1 ILE   278      95.016 106.744  48.446  1.00  0.00           C  
ATOM   4317  H   ILE   278      94.271 103.970  46.359  1.00  0.00           H  
ATOM   4318  HA  ILE   278      94.158 104.378  49.109  1.00  0.00           H  
ATOM   4319  HB  ILE   278      92.103 105.329  47.077  1.00  0.00           H  
ATOM   4320 HG12 ILE   278      94.142 106.475  46.554  1.00  0.00           H  
ATOM   4321 HG13 ILE   278      93.216 107.596  47.422  1.00  0.00           H  
ATOM   4322 HG21 ILE   278      91.834 107.039  49.027  1.00  0.00           H  
ATOM   4323 HG22 ILE   278      91.169 105.354  49.260  1.00  0.00           H  
ATOM   4324 HG23 ILE   278      92.691 105.816  50.071  1.00  0.00           H  
ATOM   4325 HD11 ILE   278      95.631 107.563  48.074  1.00  0.00           H  
ATOM   4326 HD12 ILE   278      94.794 106.828  49.510  1.00  0.00           H  
ATOM   4327 HD13 ILE   278      95.581 105.841  48.216  1.00  0.00           H  
ATOM   4328  N   PRO   279      92.484 102.693  50.113  1.00  0.00           N  
ATOM   4329  CA  PRO   279      91.491 101.719  50.505  1.00  0.00           C  
ATOM   4330  C   PRO   279      89.999 101.966  50.095  1.00  0.00           C  
ATOM   4331  O   PRO   279      89.618 103.153  50.049  1.00  0.00           O  
ATOM   4332  CB  PRO   279      91.639 101.547  52.073  1.00  0.00           C  
ATOM   4333  CG  PRO   279      93.136 102.013  52.289  1.00  0.00           C  
ATOM   4334  CD  PRO   279      93.281 103.146  51.230  1.00  0.00           C  
ATOM   4335  HA  PRO   279      91.799 100.794  50.018  1.00  0.00           H  
ATOM   4336  HB2 PRO   279      90.938 102.181  52.617  1.00  0.00           H  
ATOM   4337  HB3 PRO   279      91.558 100.502  52.370  1.00  0.00           H  
ATOM   4338  HG2 PRO   279      93.277 102.401  53.297  1.00  0.00           H  
ATOM   4339  HG3 PRO   279      93.819 101.167  52.216  1.00  0.00           H  
ATOM   4340  HD2 PRO   279      92.949 104.090  51.661  1.00  0.00           H  
ATOM   4341  HD3 PRO   279      94.322 103.197  50.910  1.00  0.00           H  
ATOM   4342  N   LEU   280      89.279 100.988  49.732  1.00  0.00           N  
ATOM   4343  CA  LEU   280      87.950 100.976  49.266  1.00  0.00           C  
ATOM   4344  C   LEU   280      86.923 101.125  50.477  1.00  0.00           C  
ATOM   4345  O   LEU   280      87.170 100.748  51.595  1.00  0.00           O  
ATOM   4346  CB  LEU   280      87.662  99.713  48.437  1.00  0.00           C  
ATOM   4347  CG  LEU   280      88.291  99.684  47.101  1.00  0.00           C  
ATOM   4348  CD1 LEU   280      88.328  98.255  46.621  1.00  0.00           C  
ATOM   4349  CD2 LEU   280      87.769 100.679  46.094  1.00  0.00           C  
ATOM   4350  H   LEU   280      89.689 100.073  49.848  1.00  0.00           H  
ATOM   4351  HA  LEU   280      87.804 101.888  48.687  1.00  0.00           H  
ATOM   4352  HB2 LEU   280      88.003  98.801  48.928  1.00  0.00           H  
ATOM   4353  HB3 LEU   280      86.595  99.578  48.264  1.00  0.00           H  
ATOM   4354  HG  LEU   280      89.349  99.884  47.273  1.00  0.00           H  
ATOM   4355 HD11 LEU   280      88.964  97.638  47.256  1.00  0.00           H  
ATOM   4356 HD12 LEU   280      87.336  97.806  46.656  1.00  0.00           H  
ATOM   4357 HD13 LEU   280      88.696  98.134  45.603  1.00  0.00           H  
ATOM   4358 HD21 LEU   280      88.361 100.573  45.184  1.00  0.00           H  
ATOM   4359 HD22 LEU   280      86.787 100.297  45.816  1.00  0.00           H  
ATOM   4360 HD23 LEU   280      87.782 101.691  46.498  1.00  0.00           H  
ATOM   4361  N   THR   281      85.733 101.701  50.148  1.00  0.00           N  
ATOM   4362  CA  THR   281      84.691 102.234  51.026  1.00  0.00           C  
ATOM   4363  C   THR   281      83.372 101.519  50.909  1.00  0.00           C  
ATOM   4364  O   THR   281      82.852 101.426  49.835  1.00  0.00           O  
ATOM   4365  CB  THR   281      84.486 103.823  50.900  1.00  0.00           C  
ATOM   4366  CG2 THR   281      83.606 104.321  52.025  1.00  0.00           C  
ATOM   4367  OG1 THR   281      85.689 104.393  51.252  1.00  0.00           O  
ATOM   4368  H   THR   281      85.586 101.923  49.174  1.00  0.00           H  
ATOM   4369  HA  THR   281      85.101 102.141  52.031  1.00  0.00           H  
ATOM   4370  HB  THR   281      84.152 104.232  49.947  1.00  0.00           H  
ATOM   4371  HG1 THR   281      86.265 104.288  50.491  1.00  0.00           H  
ATOM   4372 HG21 THR   281      84.101 104.137  52.978  1.00  0.00           H  
ATOM   4373 HG22 THR   281      83.433 105.387  51.877  1.00  0.00           H  
ATOM   4374 HG23 THR   281      82.613 103.877  52.105  1.00  0.00           H  
ATOM   4375  N   PRO   282      82.743 101.016  52.007  1.00  0.00           N  
ATOM   4376  CA  PRO   282      81.443 100.258  51.979  1.00  0.00           C  
ATOM   4377  C   PRO   282      80.211 101.260  51.847  1.00  0.00           C  
ATOM   4378  O   PRO   282      79.981 102.111  52.625  1.00  0.00           O  
ATOM   4379  CB  PRO   282      81.365  99.339  53.220  1.00  0.00           C  
ATOM   4380  CG  PRO   282      82.840  99.272  53.534  1.00  0.00           C  
ATOM   4381  CD  PRO   282      83.327 100.678  53.243  1.00  0.00           C  
ATOM   4382  HA  PRO   282      81.298  99.659  51.080  1.00  0.00           H  
ATOM   4383  HB2 PRO   282      80.807  99.791  54.041  1.00  0.00           H  
ATOM   4384  HB3 PRO   282      80.914  98.377  52.975  1.00  0.00           H  
ATOM   4385  HG2 PRO   282      83.175  99.073  54.552  1.00  0.00           H  
ATOM   4386  HG3 PRO   282      83.369  98.632  52.827  1.00  0.00           H  
ATOM   4387  HD2 PRO   282      82.944 101.381  53.983  1.00  0.00           H  
ATOM   4388  HD3 PRO   282      84.413 100.709  53.157  1.00  0.00           H  
ATOM   4389  N   ILE   283      79.337 100.991  50.877  1.00  0.00           N  
ATOM   4390  CA  ILE   283      78.157 101.861  50.536  1.00  0.00           C  
ATOM   4391  C   ILE   283      76.770 101.233  50.374  1.00  0.00           C  
ATOM   4392  O   ILE   283      75.764 101.851  50.263  1.00  0.00           O  
ATOM   4393  CB  ILE   283      78.489 102.564  49.206  1.00  0.00           C  
ATOM   4394  CG1 ILE   283      78.555 101.703  47.933  1.00  0.00           C  
ATOM   4395  CG2 ILE   283      79.735 103.495  49.358  1.00  0.00           C  
ATOM   4396  CD1 ILE   283      78.382 102.478  46.596  1.00  0.00           C  
ATOM   4397  H   ILE   283      79.491 100.201  50.267  1.00  0.00           H  
ATOM   4398  HA  ILE   283      78.059 102.624  51.309  1.00  0.00           H  
ATOM   4399  HB  ILE   283      77.582 103.139  49.018  1.00  0.00           H  
ATOM   4400 HG12 ILE   283      79.557 101.273  47.927  1.00  0.00           H  
ATOM   4401 HG13 ILE   283      77.838 100.884  47.993  1.00  0.00           H  
ATOM   4402 HG21 ILE   283      79.715 103.971  50.339  1.00  0.00           H  
ATOM   4403 HG22 ILE   283      80.635 102.886  49.440  1.00  0.00           H  
ATOM   4404 HG23 ILE   283      79.633 104.163  48.503  1.00  0.00           H  
ATOM   4405 HD11 ILE   283      78.469 101.813  45.736  1.00  0.00           H  
ATOM   4406 HD12 ILE   283      77.414 102.977  46.565  1.00  0.00           H  
ATOM   4407 HD13 ILE   283      79.148 103.252  46.545  1.00  0.00           H  
ATOM   4408  N   PHE   284      76.676  99.936  50.502  1.00  0.00           N  
ATOM   4409  CA  PHE   284      75.424  99.166  50.447  1.00  0.00           C  
ATOM   4410  C   PHE   284      75.837  97.750  51.034  1.00  0.00           C  
ATOM   4411  O   PHE   284      76.847  97.186  50.587  1.00  0.00           O  
ATOM   4412  CB  PHE   284      74.929  98.969  49.009  1.00  0.00           C  
ATOM   4413  CG  PHE   284      73.656  98.115  48.999  1.00  0.00           C  
ATOM   4414  CD1 PHE   284      72.467  98.792  48.985  1.00  0.00           C  
ATOM   4415  CD2 PHE   284      73.764  96.677  48.929  1.00  0.00           C  
ATOM   4416  CE1 PHE   284      71.324  97.969  49.052  1.00  0.00           C  
ATOM   4417  CE2 PHE   284      72.607  95.948  49.122  1.00  0.00           C  
ATOM   4418  CZ  PHE   284      71.372  96.606  49.160  1.00  0.00           C  
ATOM   4419  H   PHE   284      77.476  99.340  50.657  1.00  0.00           H  
ATOM   4420  HA  PHE   284      74.633  99.558  51.087  1.00  0.00           H  
ATOM   4421  HB2 PHE   284      74.656  99.952  48.626  1.00  0.00           H  
ATOM   4422  HB3 PHE   284      75.661  98.468  48.376  1.00  0.00           H  
ATOM   4423  HD1 PHE   284      72.452  99.859  48.820  1.00  0.00           H  
ATOM   4424  HD2 PHE   284      74.736  96.209  48.987  1.00  0.00           H  
ATOM   4425  HE1 PHE   284      70.351  98.432  48.976  1.00  0.00           H  
ATOM   4426  HE2 PHE   284      72.763  94.890  49.273  1.00  0.00           H  
ATOM   4427  HZ  PHE   284      70.421  96.105  49.264  1.00  0.00           H  
ATOM   4428  N   THR   285      75.000  97.121  51.925  1.00  0.00           N  
ATOM   4429  CA  THR   285      75.082  95.807  52.489  1.00  0.00           C  
ATOM   4430  C   THR   285      73.767  95.003  52.495  1.00  0.00           C  
ATOM   4431  O   THR   285      72.678  95.706  52.513  1.00  0.00           O  
ATOM   4432  CB  THR   285      75.725  95.883  53.912  1.00  0.00           C  
ATOM   4433  CG2 THR   285      75.739  94.572  54.722  1.00  0.00           C  
ATOM   4434  OG1 THR   285      76.956  96.511  54.022  1.00  0.00           O  
ATOM   4435  H   THR   285      74.349  97.773  52.338  1.00  0.00           H  
ATOM   4436  HA  THR   285      75.763  95.263  51.835  1.00  0.00           H  
ATOM   4437  HB  THR   285      75.087  96.569  54.469  1.00  0.00           H  
ATOM   4438  HG1 THR   285      76.782  97.338  53.568  1.00  0.00           H  
ATOM   4439 HG21 THR   285      74.684  94.413  54.945  1.00  0.00           H  
ATOM   4440 HG22 THR   285      76.333  93.801  54.232  1.00  0.00           H  
ATOM   4441 HG23 THR   285      76.242  94.750  55.673  1.00  0.00           H  
ATOM   4442  N   ASP   286      73.797  93.695  52.449  1.00  0.00           N  
ATOM   4443  CA  ASP   286      72.668  92.719  52.604  1.00  0.00           C  
ATOM   4444  C   ASP   286      73.267  91.470  53.373  1.00  0.00           C  
ATOM   4445  O   ASP   286      74.472  91.208  53.395  1.00  0.00           O  
ATOM   4446  CB  ASP   286      72.079  92.242  51.269  1.00  0.00           C  
ATOM   4447  CG  ASP   286      70.808  91.386  51.319  1.00  0.00           C  
ATOM   4448  OD1 ASP   286      70.264  91.197  50.183  1.00  0.00           O  
ATOM   4449  OD2 ASP   286      70.169  91.172  52.412  1.00  0.00           O1-
ATOM   4450  H   ASP   286      74.698  93.262  52.305  1.00  0.00           H  
ATOM   4451  HA  ASP   286      71.848  93.025  53.254  1.00  0.00           H  
ATOM   4452  HB2 ASP   286      71.708  93.072  50.668  1.00  0.00           H  
ATOM   4453  HB3 ASP   286      72.817  91.735  50.648  1.00  0.00           H  
ATOM   4454  N   THR   287      72.423  90.706  54.033  1.00  0.00           N  
ATOM   4455  CA  THR   287      72.801  89.766  55.122  1.00  0.00           C  
ATOM   4456  C   THR   287      71.672  88.707  55.463  1.00  0.00           C  
ATOM   4457  O   THR   287      70.480  88.953  55.253  1.00  0.00           O  
ATOM   4458  CB  THR   287      73.151  90.601  56.278  1.00  0.00           C  
ATOM   4459  CG2 THR   287      72.015  91.479  56.811  1.00  0.00           C  
ATOM   4460  OG1 THR   287      73.696  89.892  57.411  1.00  0.00           O  
ATOM   4461  H   THR   287      71.432  90.837  53.889  1.00  0.00           H  
ATOM   4462  HA  THR   287      73.624  89.161  54.744  1.00  0.00           H  
ATOM   4463  HB  THR   287      74.023  91.218  56.063  1.00  0.00           H  
ATOM   4464  HG1 THR   287      74.605  89.589  57.346  1.00  0.00           H  
ATOM   4465 HG21 THR   287      71.546  91.899  55.922  1.00  0.00           H  
ATOM   4466 HG22 THR   287      71.296  90.900  57.391  1.00  0.00           H  
ATOM   4467 HG23 THR   287      72.498  92.294  57.351  1.00  0.00           H  
ATOM   4468  N   VAL   288      72.134  87.549  55.956  1.00  0.00           N  
ATOM   4469  CA  VAL   288      71.282  86.384  56.256  1.00  0.00           C  
ATOM   4470  C   VAL   288      71.617  85.858  57.693  1.00  0.00           C  
ATOM   4471  O   VAL   288      72.760  86.067  58.096  1.00  0.00           O  
ATOM   4472  CB  VAL   288      71.451  85.273  55.171  1.00  0.00           C  
ATOM   4473  CG1 VAL   288      70.850  85.932  53.904  1.00  0.00           C  
ATOM   4474  CG2 VAL   288      72.874  84.897  54.904  1.00  0.00           C  
ATOM   4475  H   VAL   288      73.136  87.497  56.074  1.00  0.00           H  
ATOM   4476  HA  VAL   288      70.252  86.740  56.292  1.00  0.00           H  
ATOM   4477  HB  VAL   288      70.829  84.438  55.491  1.00  0.00           H  
ATOM   4478 HG11 VAL   288      70.752  85.134  53.169  1.00  0.00           H  
ATOM   4479 HG12 VAL   288      69.828  86.271  54.073  1.00  0.00           H  
ATOM   4480 HG13 VAL   288      71.428  86.790  53.561  1.00  0.00           H  
ATOM   4481 HG21 VAL   288      72.866  84.126  54.133  1.00  0.00           H  
ATOM   4482 HG22 VAL   288      73.594  85.678  54.658  1.00  0.00           H  
ATOM   4483 HG23 VAL   288      73.213  84.442  55.834  1.00  0.00           H  
ATOM   4484  N   ILE   289      70.621  85.312  58.351  1.00  0.00           N  
ATOM   4485  CA  ILE   289      70.781  84.678  59.637  1.00  0.00           C  
ATOM   4486  C   ILE   289      70.447  83.220  59.685  1.00  0.00           C  
ATOM   4487  O   ILE   289      69.455  82.855  59.038  1.00  0.00           O  
ATOM   4488  CB  ILE   289      70.057  85.482  60.668  1.00  0.00           C  
ATOM   4489  CG1 ILE   289      70.675  86.892  60.824  1.00  0.00           C  
ATOM   4490  CG2 ILE   289      69.930  84.771  62.086  1.00  0.00           C  
ATOM   4491  CD1 ILE   289      70.057  87.814  61.844  1.00  0.00           C  
ATOM   4492  H   ILE   289      69.780  85.065  57.848  1.00  0.00           H  
ATOM   4493  HA  ILE   289      71.843  84.792  59.851  1.00  0.00           H  
ATOM   4494  HB  ILE   289      69.019  85.519  60.339  1.00  0.00           H  
ATOM   4495 HG12 ILE   289      71.747  86.734  60.936  1.00  0.00           H  
ATOM   4496 HG13 ILE   289      70.477  87.359  59.859  1.00  0.00           H  
ATOM   4497 HG21 ILE   289      69.491  83.775  62.030  1.00  0.00           H  
ATOM   4498 HG22 ILE   289      70.954  84.783  62.460  1.00  0.00           H  
ATOM   4499 HG23 ILE   289      69.354  85.389  62.775  1.00  0.00           H  
ATOM   4500 HD11 ILE   289      69.877  88.718  61.263  1.00  0.00           H  
ATOM   4501 HD12 ILE   289      69.171  87.411  62.334  1.00  0.00           H  
ATOM   4502 HD13 ILE   289      70.711  88.068  62.678  1.00  0.00           H  
ATOM   4503  N   PHE   290      71.244  82.432  60.400  1.00  0.00           N  
ATOM   4504  CA  PHE   290      71.058  80.939  60.762  1.00  0.00           C  
ATOM   4505  C   PHE   290      71.033  80.670  62.207  1.00  0.00           C  
ATOM   4506  O   PHE   290      71.497  81.568  62.932  1.00  0.00           O  
ATOM   4507  CB  PHE   290      72.107  80.092  60.012  1.00  0.00           C  
ATOM   4508  CG  PHE   290      72.085  80.004  58.483  1.00  0.00           C  
ATOM   4509  CD1 PHE   290      71.472  78.941  57.837  1.00  0.00           C  
ATOM   4510  CD2 PHE   290      72.614  81.001  57.691  1.00  0.00           C  
ATOM   4511  CE1 PHE   290      71.490  78.767  56.507  1.00  0.00           C  
ATOM   4512  CE2 PHE   290      72.691  80.809  56.254  1.00  0.00           C  
ATOM   4513  CZ  PHE   290      72.102  79.744  55.646  1.00  0.00           C  
ATOM   4514  H   PHE   290      71.925  82.912  60.971  1.00  0.00           H  
ATOM   4515  HA  PHE   290      70.084  80.608  60.400  1.00  0.00           H  
ATOM   4516  HB2 PHE   290      72.901  80.776  60.312  1.00  0.00           H  
ATOM   4517  HB3 PHE   290      72.230  79.138  60.523  1.00  0.00           H  
ATOM   4518  HD1 PHE   290      71.038  78.161  58.446  1.00  0.00           H  
ATOM   4519  HD2 PHE   290      73.089  81.835  58.186  1.00  0.00           H  
ATOM   4520  HE1 PHE   290      70.841  78.050  56.026  1.00  0.00           H  
ATOM   4521  HE2 PHE   290      73.202  81.545  55.652  1.00  0.00           H  
ATOM   4522  HZ  PHE   290      72.072  79.702  54.567  1.00  0.00           H  
ATOM   4523  N   ARG   291      70.581  79.520  62.637  1.00  0.00           N  
ATOM   4524  CA  ARG   291      70.696  79.049  63.998  1.00  0.00           C  
ATOM   4525  C   ARG   291      71.158  77.580  64.052  1.00  0.00           C  
ATOM   4526  O   ARG   291      70.532  76.706  63.374  1.00  0.00           O  
ATOM   4527  CB  ARG   291      69.363  79.282  64.771  1.00  0.00           C  
ATOM   4528  CG  ARG   291      69.623  78.811  66.217  1.00  0.00           C  
ATOM   4529  CD  ARG   291      68.440  79.264  67.187  1.00  0.00           C  
ATOM   4530  NE  ARG   291      68.438  80.751  67.559  1.00  0.00           N  
ATOM   4531  CZ  ARG   291      68.970  81.235  68.705  1.00  0.00           C  
ATOM   4532  NH1 ARG   291      69.864  80.482  69.344  1.00  0.00           N1+
ATOM   4533  NH2 ARG   291      68.742  82.397  69.185  1.00  0.00           N  
ATOM   4534  H   ARG   291      70.081  78.879  62.038  1.00  0.00           H  
ATOM   4535  HA  ARG   291      71.478  79.552  64.567  1.00  0.00           H  
ATOM   4536  HB2 ARG   291      69.177  80.356  64.794  1.00  0.00           H  
ATOM   4537  HB3 ARG   291      68.522  78.753  64.322  1.00  0.00           H  
ATOM   4538  HG2 ARG   291      69.637  77.725  66.312  1.00  0.00           H  
ATOM   4539  HG3 ARG   291      70.538  79.256  66.609  1.00  0.00           H  
ATOM   4540  HD2 ARG   291      67.617  79.148  66.481  1.00  0.00           H  
ATOM   4541  HD3 ARG   291      68.463  78.619  68.065  1.00  0.00           H  
ATOM   4542  HE  ARG   291      67.793  81.350  67.063  1.00  0.00           H  
ATOM   4543 HH11 ARG   291      70.045  79.535  69.044  1.00  0.00           H  
ATOM   4544 HH12 ARG   291      70.456  80.930  70.028  1.00  0.00           H  
ATOM   4545 HH21 ARG   291      67.919  82.924  68.929  1.00  0.00           H  
ATOM   4546 HH22 ARG   291      69.153  82.569  70.091  1.00  0.00           H  
ATOM   4547  N   ILE   292      72.174  77.275  64.843  1.00  0.00           N  
ATOM   4548  CA  ILE   292      72.751  75.924  64.981  1.00  0.00           C  
ATOM   4549  C   ILE   292      71.716  75.014  65.684  1.00  0.00           C  
ATOM   4550  O   ILE   292      71.290  75.404  66.761  1.00  0.00           O  
ATOM   4551  CB  ILE   292      73.995  75.905  65.719  1.00  0.00           C  
ATOM   4552  CG1 ILE   292      75.161  76.707  65.023  1.00  0.00           C  
ATOM   4553  CG2 ILE   292      74.432  74.431  66.055  1.00  0.00           C  
ATOM   4554  CD1 ILE   292      75.681  76.163  63.712  1.00  0.00           C  
ATOM   4555  H   ILE   292      72.674  78.072  65.210  1.00  0.00           H  
ATOM   4556  HA  ILE   292      73.029  75.566  63.989  1.00  0.00           H  
ATOM   4557  HB  ILE   292      73.808  76.502  66.612  1.00  0.00           H  
ATOM   4558 HG12 ILE   292      74.858  77.733  64.816  1.00  0.00           H  
ATOM   4559 HG13 ILE   292      75.989  76.678  65.732  1.00  0.00           H  
ATOM   4560 HG21 ILE   292      75.394  74.396  66.568  1.00  0.00           H  
ATOM   4561 HG22 ILE   292      73.805  73.877  66.754  1.00  0.00           H  
ATOM   4562 HG23 ILE   292      74.475  73.833  65.145  1.00  0.00           H  
ATOM   4563 HD11 ILE   292      75.767  75.077  63.744  1.00  0.00           H  
ATOM   4564 HD12 ILE   292      74.904  76.438  62.998  1.00  0.00           H  
ATOM   4565 HD13 ILE   292      76.621  76.692  63.550  1.00  0.00           H  
ATOM   4566  N   ALA   293      71.329  73.888  65.093  1.00  0.00           N  
ATOM   4567  CA  ALA   293      70.329  73.024  65.768  1.00  0.00           C  
ATOM   4568  C   ALA   293      70.802  72.460  67.144  1.00  0.00           C  
ATOM   4569  O   ALA   293      71.923  71.923  67.155  1.00  0.00           O  
ATOM   4570  CB  ALA   293      69.899  72.017  64.757  1.00  0.00           C  
ATOM   4571  H   ALA   293      71.787  73.527  64.268  1.00  0.00           H  
ATOM   4572  HA  ALA   293      69.456  73.645  65.970  1.00  0.00           H  
ATOM   4573  HB1 ALA   293      70.559  71.179  64.534  1.00  0.00           H  
ATOM   4574  HB2 ALA   293      69.114  71.436  65.242  1.00  0.00           H  
ATOM   4575  HB3 ALA   293      69.468  72.583  63.931  1.00  0.00           H  
ATOM   4576  N   PRO   294      70.008  72.470  68.211  1.00  0.00           N  
ATOM   4577  CA  PRO   294      70.235  71.756  69.516  1.00  0.00           C  
ATOM   4578  C   PRO   294      70.114  70.290  69.409  1.00  0.00           C  
ATOM   4579  O   PRO   294      69.169  69.758  68.800  1.00  0.00           O  
ATOM   4580  CB  PRO   294      69.127  72.257  70.473  1.00  0.00           C  
ATOM   4581  CG  PRO   294      67.971  72.705  69.517  1.00  0.00           C  
ATOM   4582  CD  PRO   294      68.724  73.186  68.274  1.00  0.00           C  
ATOM   4583  HA  PRO   294      71.215  72.040  69.900  1.00  0.00           H  
ATOM   4584  HB2 PRO   294      68.953  71.576  71.307  1.00  0.00           H  
ATOM   4585  HB3 PRO   294      69.519  73.200  70.854  1.00  0.00           H  
ATOM   4586  HG2 PRO   294      67.337  71.831  69.372  1.00  0.00           H  
ATOM   4587  HG3 PRO   294      67.563  73.600  69.986  1.00  0.00           H  
ATOM   4588  HD2 PRO   294      68.092  72.953  67.417  1.00  0.00           H  
ATOM   4589  HD3 PRO   294      68.855  74.268  68.304  1.00  0.00           H  
ATOM   4590  N   TRP   295      70.989  69.581  70.085  1.00  0.00           N  
ATOM   4591  CA  TRP   295      70.983  68.054  70.321  1.00  0.00           C  
ATOM   4592  C   TRP   295      69.774  67.654  71.227  1.00  0.00           C  
ATOM   4593  O   TRP   295      69.735  68.116  72.358  1.00  0.00           O  
ATOM   4594  CB  TRP   295      72.401  67.574  70.767  1.00  0.00           C  
ATOM   4595  CG  TRP   295      72.375  66.122  70.991  1.00  0.00           C  
ATOM   4596  CD1 TRP   295      72.655  65.107  70.157  1.00  0.00           C  
ATOM   4597  CD2 TRP   295      72.207  65.419  72.328  1.00  0.00           C  
ATOM   4598  CE2 TRP   295      72.574  64.041  72.146  1.00  0.00           C  
ATOM   4599  CE3 TRP   295      72.204  65.928  73.621  1.00  0.00           C  
ATOM   4600  NE1 TRP   295      72.703  63.861  70.775  1.00  0.00           N  
ATOM   4601  CZ2 TRP   295      72.712  63.202  73.199  1.00  0.00           C  
ATOM   4602  CZ3 TRP   295      72.380  65.027  74.710  1.00  0.00           C  
ATOM   4603  CH2 TRP   295      72.570  63.656  74.501  1.00  0.00           C  
ATOM   4604  H   TRP   295      71.668  70.079  70.643  1.00  0.00           H  
ATOM   4605  HA  TRP   295      70.713  67.566  69.384  1.00  0.00           H  
ATOM   4606  HB2 TRP   295      73.081  67.888  69.976  1.00  0.00           H  
ATOM   4607  HB3 TRP   295      72.719  68.095  71.670  1.00  0.00           H  
ATOM   4608  HD1 TRP   295      72.813  65.318  69.110  1.00  0.00           H  
ATOM   4609  HE1 TRP   295      72.925  62.952  70.394  1.00  0.00           H  
ATOM   4610  HE3 TRP   295      71.853  66.937  73.778  1.00  0.00           H  
ATOM   4611  HZ2 TRP   295      73.020  62.225  72.856  1.00  0.00           H  
ATOM   4612  HZ3 TRP   295      72.265  65.456  75.695  1.00  0.00           H  
ATOM   4613  HH2 TRP   295      72.715  63.067  75.394  1.00  0.00           H  
ATOM   4614  N   ILE   296      68.930  66.734  70.709  1.00  0.00           N  
ATOM   4615  CA  ILE   296      67.667  66.328  71.308  1.00  0.00           C  
ATOM   4616  C   ILE   296      67.842  64.896  71.930  1.00  0.00           C  
ATOM   4617  O   ILE   296      68.143  64.012  71.178  1.00  0.00           O  
ATOM   4618  CB  ILE   296      66.547  66.393  70.272  1.00  0.00           C  
ATOM   4619  CG1 ILE   296      66.556  67.732  69.411  1.00  0.00           C  
ATOM   4620  CG2 ILE   296      65.196  66.066  70.886  1.00  0.00           C  
ATOM   4621  CD1 ILE   296      66.314  68.974  70.311  1.00  0.00           C  
ATOM   4622  H   ILE   296      69.074  66.381  69.774  1.00  0.00           H  
ATOM   4623  HA  ILE   296      67.388  66.972  72.143  1.00  0.00           H  
ATOM   4624  HB  ILE   296      66.660  65.605  69.528  1.00  0.00           H  
ATOM   4625 HG12 ILE   296      67.555  67.766  68.977  1.00  0.00           H  
ATOM   4626 HG13 ILE   296      65.783  67.535  68.668  1.00  0.00           H  
ATOM   4627 HG21 ILE   296      64.962  66.609  71.802  1.00  0.00           H  
ATOM   4628 HG22 ILE   296      64.457  66.302  70.121  1.00  0.00           H  
ATOM   4629 HG23 ILE   296      65.205  65.029  71.220  1.00  0.00           H  
ATOM   4630 HD11 ILE   296      65.472  68.794  70.979  1.00  0.00           H  
ATOM   4631 HD12 ILE   296      67.163  68.869  70.986  1.00  0.00           H  
ATOM   4632 HD13 ILE   296      66.266  69.928  69.786  1.00  0.00           H  
ATOM   4633  N   MET   297      67.576  64.785  73.170  1.00  0.00           N  
ATOM   4634  CA  MET   297      67.459  63.526  73.884  1.00  0.00           C  
ATOM   4635  C   MET   297      66.108  62.887  73.829  1.00  0.00           C  
ATOM   4636  O   MET   297      65.109  63.524  73.530  1.00  0.00           O  
ATOM   4637  CB  MET   297      67.910  63.706  75.345  1.00  0.00           C  
ATOM   4638  CG  MET   297      69.401  63.858  75.502  1.00  0.00           C  
ATOM   4639  SD  MET   297      70.084  64.197  77.131  1.00  0.00           S  
ATOM   4640  CE  MET   297      69.730  62.658  78.012  1.00  0.00           C  
ATOM   4641  H   MET   297      67.510  65.670  73.653  1.00  0.00           H  
ATOM   4642  HA  MET   297      68.092  62.786  73.393  1.00  0.00           H  
ATOM   4643  HB2 MET   297      67.391  64.547  75.804  1.00  0.00           H  
ATOM   4644  HB3 MET   297      67.624  62.843  75.946  1.00  0.00           H  
ATOM   4645  HG2 MET   297      69.940  63.020  75.062  1.00  0.00           H  
ATOM   4646  HG3 MET   297      69.610  64.730  74.883  1.00  0.00           H  
ATOM   4647  HE1 MET   297      69.808  62.927  79.066  1.00  0.00           H  
ATOM   4648  HE2 MET   297      68.694  62.381  77.820  1.00  0.00           H  
ATOM   4649  HE3 MET   297      70.452  61.918  77.667  1.00  0.00           H  
ATOM   4650  N   THR   298      66.055  61.574  73.894  1.00  0.00           N  
ATOM   4651  CA  THR   298      64.750  60.817  73.851  1.00  0.00           C  
ATOM   4652  C   THR   298      64.353  59.978  75.032  1.00  0.00           C  
ATOM   4653  O   THR   298      65.062  59.103  75.582  1.00  0.00           O  
ATOM   4654  CB  THR   298      64.815  59.873  72.592  1.00  0.00           C  
ATOM   4655  CG2 THR   298      64.915  60.492  71.169  1.00  0.00           C  
ATOM   4656  OG1 THR   298      65.802  58.940  72.715  1.00  0.00           O  
ATOM   4657  H   THR   298      66.815  61.103  74.365  1.00  0.00           H  
ATOM   4658  HA  THR   298      63.941  61.525  73.674  1.00  0.00           H  
ATOM   4659  HB  THR   298      63.879  59.315  72.561  1.00  0.00           H  
ATOM   4660  HG1 THR   298      65.818  58.648  73.629  1.00  0.00           H  
ATOM   4661 HG21 THR   298      65.014  59.748  70.378  1.00  0.00           H  
ATOM   4662 HG22 THR   298      63.985  61.043  71.029  1.00  0.00           H  
ATOM   4663 HG23 THR   298      65.659  61.288  71.142  1.00  0.00           H  
ATOM   4664  N   PRO   299      63.119  60.181  75.594  1.00  0.00           N  
ATOM   4665  CA  PRO   299      62.573  59.417  76.778  1.00  0.00           C  
ATOM   4666  C   PRO   299      61.856  58.091  76.518  1.00  0.00           C  
ATOM   4667  O   PRO   299      61.428  57.741  75.400  1.00  0.00           O  
ATOM   4668  CB  PRO   299      61.567  60.367  77.516  1.00  0.00           C  
ATOM   4669  CG  PRO   299      61.024  61.199  76.301  1.00  0.00           C  
ATOM   4670  CD  PRO   299      62.179  61.379  75.419  1.00  0.00           C  
ATOM   4671  HA  PRO   299      63.408  59.294  77.467  1.00  0.00           H  
ATOM   4672  HB2 PRO   299      60.945  59.777  78.190  1.00  0.00           H  
ATOM   4673  HB3 PRO   299      62.127  61.084  78.117  1.00  0.00           H  
ATOM   4674  HG2 PRO   299      60.311  60.568  75.769  1.00  0.00           H  
ATOM   4675  HG3 PRO   299      60.624  62.186  76.532  1.00  0.00           H  
ATOM   4676  HD2 PRO   299      61.941  61.451  74.357  1.00  0.00           H  
ATOM   4677  HD3 PRO   299      62.833  62.213  75.675  1.00  0.00           H  
ATOM   4678  N   ASN   300      61.718  57.277  77.508  1.00  0.00           N  
ATOM   4679  CA  ASN   300      61.592  55.849  77.362  1.00  0.00           C  
ATOM   4680  C   ASN   300      60.172  55.499  76.789  1.00  0.00           C  
ATOM   4681  O   ASN   300      60.001  54.366  76.284  1.00  0.00           O  
ATOM   4682  CB  ASN   300      61.972  55.082  78.618  1.00  0.00           C  
ATOM   4683  CG  ASN   300      61.017  55.346  79.746  1.00  0.00           C  
ATOM   4684  ND2 ASN   300      61.167  54.502  80.790  1.00  0.00           N  
ATOM   4685  OD1 ASN   300      60.120  56.181  79.721  1.00  0.00           O  
ATOM   4686  H   ASN   300      61.950  57.562  78.449  1.00  0.00           H  
ATOM   4687  HA  ASN   300      62.236  55.526  76.545  1.00  0.00           H  
ATOM   4688  HB2 ASN   300      61.979  54.011  78.416  1.00  0.00           H  
ATOM   4689  HB3 ASN   300      62.989  55.312  78.935  1.00  0.00           H  
ATOM   4690 HD21 ASN   300      60.382  54.547  81.425  1.00  0.00           H  
ATOM   4691 HD22 ASN   300      61.948  53.877  80.929  1.00  0.00           H  
ATOM   4692  N   ILE   301      59.186  56.420  76.767  1.00  0.00           N  
ATOM   4693  CA  ILE   301      57.795  56.174  76.284  1.00  0.00           C  
ATOM   4694  C   ILE   301      57.907  56.000  74.725  1.00  0.00           C  
ATOM   4695  O   ILE   301      57.063  55.318  74.162  1.00  0.00           O  
ATOM   4696  CB  ILE   301      56.924  57.419  76.573  1.00  0.00           C  
ATOM   4697  CG1 ILE   301      57.364  58.737  75.820  1.00  0.00           C  
ATOM   4698  CG2 ILE   301      56.767  57.610  78.056  1.00  0.00           C  
ATOM   4699  CD1 ILE   301      56.343  59.809  76.056  1.00  0.00           C  
ATOM   4700  H   ILE   301      59.296  57.344  77.158  1.00  0.00           H  
ATOM   4701  HA  ILE   301      57.393  55.318  76.826  1.00  0.00           H  
ATOM   4702  HB  ILE   301      55.915  57.212  76.217  1.00  0.00           H  
ATOM   4703 HG12 ILE   301      58.268  59.096  76.311  1.00  0.00           H  
ATOM   4704 HG13 ILE   301      57.465  58.608  74.742  1.00  0.00           H  
ATOM   4705 HG21 ILE   301      55.941  58.279  78.297  1.00  0.00           H  
ATOM   4706 HG22 ILE   301      56.578  56.680  78.593  1.00  0.00           H  
ATOM   4707 HG23 ILE   301      57.627  58.116  78.493  1.00  0.00           H  
ATOM   4708 HD11 ILE   301      55.381  59.327  76.226  1.00  0.00           H  
ATOM   4709 HD12 ILE   301      56.602  60.510  76.849  1.00  0.00           H  
ATOM   4710 HD13 ILE   301      56.348  60.301  75.083  1.00  0.00           H  
ATOM   4711  N   LEU   302      58.937  56.575  74.071  1.00  0.00           N  
ATOM   4712  CA  LEU   302      59.138  56.396  72.634  1.00  0.00           C  
ATOM   4713  C   LEU   302      59.612  54.930  72.307  1.00  0.00           C  
ATOM   4714  O   LEU   302      60.418  54.354  73.083  1.00  0.00           O  
ATOM   4715  CB  LEU   302      60.036  57.448  71.980  1.00  0.00           C  
ATOM   4716  CG  LEU   302      59.681  58.869  72.491  1.00  0.00           C  
ATOM   4717  CD1 LEU   302      60.663  59.959  71.946  1.00  0.00           C  
ATOM   4718  CD2 LEU   302      58.347  59.433  71.933  1.00  0.00           C  
ATOM   4719  H   LEU   302      59.511  57.234  74.577  1.00  0.00           H  
ATOM   4720  HA  LEU   302      58.125  56.474  72.240  1.00  0.00           H  
ATOM   4721  HB2 LEU   302      61.095  57.337  72.213  1.00  0.00           H  
ATOM   4722  HB3 LEU   302      59.842  57.350  70.912  1.00  0.00           H  
ATOM   4723  HG  LEU   302      59.710  58.880  73.580  1.00  0.00           H  
ATOM   4724 HD11 LEU   302      60.430  60.945  72.348  1.00  0.00           H  
ATOM   4725 HD12 LEU   302      61.672  59.557  72.040  1.00  0.00           H  
ATOM   4726 HD13 LEU   302      60.606  60.128  70.871  1.00  0.00           H  
ATOM   4727 HD21 LEU   302      58.356  59.465  70.844  1.00  0.00           H  
ATOM   4728 HD22 LEU   302      57.516  58.803  72.249  1.00  0.00           H  
ATOM   4729 HD23 LEU   302      58.176  60.401  72.405  1.00  0.00           H  
ATOM   4730  N   PRO   303      59.271  54.331  71.121  1.00  0.00           N  
ATOM   4731  CA  PRO   303      59.530  52.942  70.817  1.00  0.00           C  
ATOM   4732  C   PRO   303      60.994  52.722  70.490  1.00  0.00           C  
ATOM   4733  O   PRO   303      61.612  53.569  69.830  1.00  0.00           O  
ATOM   4734  CB  PRO   303      58.514  52.412  69.736  1.00  0.00           C  
ATOM   4735  CG  PRO   303      57.331  53.337  70.060  1.00  0.00           C  
ATOM   4736  CD  PRO   303      58.071  54.674  70.313  1.00  0.00           C  
ATOM   4737  HA  PRO   303      59.312  52.455  71.768  1.00  0.00           H  
ATOM   4738  HB2 PRO   303      58.917  52.658  68.753  1.00  0.00           H  
ATOM   4739  HB3 PRO   303      58.284  51.349  69.809  1.00  0.00           H  
ATOM   4740  HG2 PRO   303      56.550  53.393  69.301  1.00  0.00           H  
ATOM   4741  HG3 PRO   303      56.936  53.041  71.032  1.00  0.00           H  
ATOM   4742  HD2 PRO   303      58.317  55.040  69.316  1.00  0.00           H  
ATOM   4743  HD3 PRO   303      57.420  55.398  70.801  1.00  0.00           H  
ATOM   4744  N   PRO   304      61.683  51.611  70.885  1.00  0.00           N  
ATOM   4745  CA  PRO   304      63.045  51.291  70.580  1.00  0.00           C  
ATOM   4746  C   PRO   304      63.225  50.909  69.139  1.00  0.00           C  
ATOM   4747  O   PRO   304      62.224  50.532  68.476  1.00  0.00           O  
ATOM   4748  CB  PRO   304      63.208  50.095  71.520  1.00  0.00           C  
ATOM   4749  CG  PRO   304      61.881  49.372  71.596  1.00  0.00           C  
ATOM   4750  CD  PRO   304      60.988  50.555  71.634  1.00  0.00           C  
ATOM   4751  HA  PRO   304      63.800  52.002  70.918  1.00  0.00           H  
ATOM   4752  HB2 PRO   304      63.908  49.341  71.161  1.00  0.00           H  
ATOM   4753  HB3 PRO   304      63.492  50.397  72.528  1.00  0.00           H  
ATOM   4754  HG2 PRO   304      61.720  48.686  70.765  1.00  0.00           H  
ATOM   4755  HG3 PRO   304      61.930  48.742  72.484  1.00  0.00           H  
ATOM   4756  HD2 PRO   304      60.112  50.263  71.055  1.00  0.00           H  
ATOM   4757  HD3 PRO   304      60.877  50.843  72.679  1.00  0.00           H  
ATOM   4758  N   VAL   305      64.450  50.956  68.674  1.00  0.00           N  
ATOM   4759  CA  VAL   305      64.875  50.711  67.270  1.00  0.00           C  
ATOM   4760  C   VAL   305      66.272  49.985  67.188  1.00  0.00           C  
ATOM   4761  O   VAL   305      66.448  49.045  66.374  1.00  0.00           O  
ATOM   4762  CB  VAL   305      64.936  52.031  66.446  1.00  0.00           C  
ATOM   4763  CG1 VAL   305      65.651  51.784  65.125  1.00  0.00           C  
ATOM   4764  CG2 VAL   305      63.570  52.627  66.175  1.00  0.00           C  
ATOM   4765  H   VAL   305      65.162  51.156  69.362  1.00  0.00           H  
ATOM   4766  HA  VAL   305      64.245  49.941  66.824  1.00  0.00           H  
ATOM   4767  HB  VAL   305      65.545  52.798  66.924  1.00  0.00           H  
ATOM   4768 HG11 VAL   305      65.565  52.714  64.563  1.00  0.00           H  
ATOM   4769 HG12 VAL   305      66.705  51.546  65.273  1.00  0.00           H  
ATOM   4770 HG13 VAL   305      65.084  50.982  64.653  1.00  0.00           H  
ATOM   4771 HG21 VAL   305      63.059  51.952  65.489  1.00  0.00           H  
ATOM   4772 HG22 VAL   305      62.978  52.794  67.076  1.00  0.00           H  
ATOM   4773 HG23 VAL   305      63.603  53.500  65.523  1.00  0.00           H  
ATOM   4774  N   SER   306      67.154  50.292  68.122  1.00  0.00           N  
ATOM   4775  CA  SER   306      68.310  49.501  68.526  1.00  0.00           C  
ATOM   4776  C   SER   306      68.667  49.530  69.959  1.00  0.00           C  
ATOM   4777  O   SER   306      68.518  50.510  70.724  1.00  0.00           O  
ATOM   4778  CB  SER   306      69.498  49.881  67.579  1.00  0.00           C  
ATOM   4779  OG  SER   306      70.653  49.161  67.867  1.00  0.00           O  
ATOM   4780  H   SER   306      66.977  51.041  68.776  1.00  0.00           H  
ATOM   4781  HA  SER   306      67.970  48.505  68.239  1.00  0.00           H  
ATOM   4782  HB2 SER   306      69.096  49.613  66.603  1.00  0.00           H  
ATOM   4783  HB3 SER   306      69.745  50.941  67.626  1.00  0.00           H  
ATOM   4784  HG  SER   306      70.359  48.247  67.859  1.00  0.00           H  
ATOM   4785  N   VAL   307      69.213  48.361  70.501  1.00  0.00           N  
ATOM   4786  CA  VAL   307      69.733  48.073  71.825  1.00  0.00           C  
ATOM   4787  C   VAL   307      71.176  47.665  71.705  1.00  0.00           C  
ATOM   4788  O   VAL   307      71.471  46.842  70.806  1.00  0.00           O  
ATOM   4789  CB  VAL   307      68.826  46.942  72.525  1.00  0.00           C  
ATOM   4790  CG1 VAL   307      69.375  46.723  73.871  1.00  0.00           C  
ATOM   4791  CG2 VAL   307      67.374  47.337  72.552  1.00  0.00           C  
ATOM   4792  H   VAL   307      69.518  47.744  69.762  1.00  0.00           H  
ATOM   4793  HA  VAL   307      69.625  48.839  72.593  1.00  0.00           H  
ATOM   4794  HB  VAL   307      68.996  46.015  71.978  1.00  0.00           H  
ATOM   4795 HG11 VAL   307      69.410  47.620  74.489  1.00  0.00           H  
ATOM   4796 HG12 VAL   307      68.892  45.933  74.447  1.00  0.00           H  
ATOM   4797 HG13 VAL   307      70.425  46.452  73.765  1.00  0.00           H  
ATOM   4798 HG21 VAL   307      66.671  46.659  73.036  1.00  0.00           H  
ATOM   4799 HG22 VAL   307      67.271  48.384  72.839  1.00  0.00           H  
ATOM   4800 HG23 VAL   307      66.982  47.327  71.535  1.00  0.00           H  
ATOM   4801  N   PHE   308      72.063  48.153  72.485  1.00  0.00           N  
ATOM   4802  CA  PHE   308      73.525  48.006  72.602  1.00  0.00           C  
ATOM   4803  C   PHE   308      73.712  47.149  73.868  1.00  0.00           C  
ATOM   4804  O   PHE   308      73.174  47.490  74.893  1.00  0.00           O  
ATOM   4805  CB  PHE   308      74.160  49.403  72.697  1.00  0.00           C  
ATOM   4806  CG  PHE   308      74.221  50.195  71.425  1.00  0.00           C  
ATOM   4807  CD1 PHE   308      73.030  50.745  70.853  1.00  0.00           C  
ATOM   4808  CD2 PHE   308      75.411  50.207  70.687  1.00  0.00           C  
ATOM   4809  CE1 PHE   308      73.092  51.093  69.522  1.00  0.00           C  
ATOM   4810  CE2 PHE   308      75.489  50.768  69.465  1.00  0.00           C  
ATOM   4811  CZ  PHE   308      74.330  51.180  68.842  1.00  0.00           C  
ATOM   4812  H   PHE   308      71.693  48.804  73.163  1.00  0.00           H  
ATOM   4813  HA  PHE   308      73.892  47.485  71.718  1.00  0.00           H  
ATOM   4814  HB2 PHE   308      73.707  49.941  73.530  1.00  0.00           H  
ATOM   4815  HB3 PHE   308      75.197  49.360  73.031  1.00  0.00           H  
ATOM   4816  HD1 PHE   308      72.064  50.780  71.335  1.00  0.00           H  
ATOM   4817  HD2 PHE   308      76.344  49.930  71.156  1.00  0.00           H  
ATOM   4818  HE1 PHE   308      72.170  51.462  69.097  1.00  0.00           H  
ATOM   4819  HE2 PHE   308      76.367  50.726  68.837  1.00  0.00           H  
ATOM   4820  HZ  PHE   308      74.371  51.554  67.830  1.00  0.00           H  
ATOM   4821  N   VAL   309      74.492  46.025  73.701  1.00  0.00           N  
ATOM   4822  CA  VAL   309      74.821  45.069  74.783  1.00  0.00           C  
ATOM   4823  C   VAL   309      76.287  44.584  74.802  1.00  0.00           C  
ATOM   4824  O   VAL   309      76.938  44.625  73.760  1.00  0.00           O  
ATOM   4825  CB  VAL   309      73.789  43.892  74.799  1.00  0.00           C  
ATOM   4826  CG1 VAL   309      74.071  42.860  73.752  1.00  0.00           C  
ATOM   4827  CG2 VAL   309      73.853  43.127  76.149  1.00  0.00           C  
ATOM   4828  H   VAL   309      74.880  45.777  72.802  1.00  0.00           H  
ATOM   4829  HA  VAL   309      74.749  45.561  75.753  1.00  0.00           H  
ATOM   4830  HB  VAL   309      72.868  44.470  74.715  1.00  0.00           H  
ATOM   4831 HG11 VAL   309      73.575  41.891  73.826  1.00  0.00           H  
ATOM   4832 HG12 VAL   309      73.767  43.224  72.771  1.00  0.00           H  
ATOM   4833 HG13 VAL   309      75.119  42.590  73.619  1.00  0.00           H  
ATOM   4834 HG21 VAL   309      74.521  42.265  76.150  1.00  0.00           H  
ATOM   4835 HG22 VAL   309      74.223  43.833  76.892  1.00  0.00           H  
ATOM   4836 HG23 VAL   309      72.817  42.939  76.430  1.00  0.00           H  
ATOM   4837  N   CYS   310      76.785  44.145  75.973  1.00  0.00           N  
ATOM   4838  CA  CYS   310      78.190  43.723  76.212  1.00  0.00           C  
ATOM   4839  C   CYS   310      78.289  42.227  76.637  1.00  0.00           C  
ATOM   4840  O   CYS   310      77.500  41.852  77.495  1.00  0.00           O  
ATOM   4841  CB  CYS   310      78.892  44.762  77.165  1.00  0.00           C  
ATOM   4842  SG  CYS   310      79.114  46.446  76.513  1.00  0.00           S  
ATOM   4843  H   CYS   310      76.207  44.198  76.799  1.00  0.00           H  
ATOM   4844  HA  CYS   310      78.664  43.749  75.230  1.00  0.00           H  
ATOM   4845  HB2 CYS   310      78.403  44.794  78.139  1.00  0.00           H  
ATOM   4846  HB3 CYS   310      79.866  44.346  77.421  1.00  0.00           H  
ATOM   4847  HG  CYS   310      79.475  46.952  77.696  1.00  0.00           H  
ATOM   4848  N   CYS   311      79.210  41.431  76.032  1.00  0.00           N  
ATOM   4849  CA  CYS   311      79.463  40.010  76.303  1.00  0.00           C  
ATOM   4850  C   CYS   311      80.935  39.965  76.769  1.00  0.00           C  
ATOM   4851  O   CYS   311      81.664  40.814  76.345  1.00  0.00           O  
ATOM   4852  CB  CYS   311      79.164  39.183  75.087  1.00  0.00           C  
ATOM   4853  SG  CYS   311      77.451  39.441  74.543  1.00  0.00           S  
ATOM   4854  H   CYS   311      79.778  41.810  75.287  1.00  0.00           H  
ATOM   4855  HA  CYS   311      78.826  39.712  77.136  1.00  0.00           H  
ATOM   4856  HB2 CYS   311      79.891  39.356  74.293  1.00  0.00           H  
ATOM   4857  HB3 CYS   311      79.277  38.155  75.429  1.00  0.00           H  
ATOM   4858  HG  CYS   311      76.745  38.816  75.489  1.00  0.00           H  
ATOM   4859  N   MET   312      81.327  39.015  77.639  1.00  0.00           N  
ATOM   4860  CA  MET   312      80.470  37.777  78.097  1.00  0.00           C  
ATOM   4861  C   MET   312      80.480  37.661  79.655  1.00  0.00           C  
ATOM   4862  O   MET   312      81.482  37.872  80.296  1.00  0.00           O  
ATOM   4863  CB  MET   312      80.986  36.521  77.463  1.00  0.00           C  
ATOM   4864  CG  MET   312      79.935  35.464  77.102  1.00  0.00           C  
ATOM   4865  SD  MET   312      80.577  34.192  75.965  1.00  0.00           S  
ATOM   4866  CE  MET   312      82.058  33.603  76.823  1.00  0.00           C  
ATOM   4867  H   MET   312      82.292  39.102  77.925  1.00  0.00           H  
ATOM   4868  HA  MET   312      79.409  37.862  77.865  1.00  0.00           H  
ATOM   4869  HB2 MET   312      81.429  36.785  76.502  1.00  0.00           H  
ATOM   4870  HB3 MET   312      81.690  35.974  78.090  1.00  0.00           H  
ATOM   4871  HG2 MET   312      79.662  34.943  78.020  1.00  0.00           H  
ATOM   4872  HG3 MET   312      79.093  35.965  76.623  1.00  0.00           H  
ATOM   4873  HE1 MET   312      82.416  32.777  76.208  1.00  0.00           H  
ATOM   4874  HE2 MET   312      82.859  34.338  76.748  1.00  0.00           H  
ATOM   4875  HE3 MET   312      81.936  33.315  77.867  1.00  0.00           H  
ATOM   4876  N   LYS   313      79.299  37.306  80.166  1.00  0.00           N  
ATOM   4877  CA  LYS   313      79.044  37.297  81.633  1.00  0.00           C  
ATOM   4878  C   LYS   313      80.083  36.336  82.352  1.00  0.00           C  
ATOM   4879  O   LYS   313      80.306  35.225  81.803  1.00  0.00           O  
ATOM   4880  CB  LYS   313      77.665  36.792  81.981  1.00  0.00           C  
ATOM   4881  CG  LYS   313      76.517  37.606  81.368  1.00  0.00           C  
ATOM   4882  CD  LYS   313      75.113  37.266  81.990  1.00  0.00           C  
ATOM   4883  CE  LYS   313      74.764  35.832  82.032  1.00  0.00           C  
ATOM   4884  NZ  LYS   313      73.326  35.512  82.379  1.00  0.00           N1+
ATOM   4885  H   LYS   313      78.618  37.195  79.429  1.00  0.00           H  
ATOM   4886  HA  LYS   313      79.232  38.321  81.956  1.00  0.00           H  
ATOM   4887  HB2 LYS   313      77.584  35.709  81.894  1.00  0.00           H  
ATOM   4888  HB3 LYS   313      77.643  36.938  83.061  1.00  0.00           H  
ATOM   4889  HG2 LYS   313      76.625  38.674  81.557  1.00  0.00           H  
ATOM   4890  HG3 LYS   313      76.530  37.424  80.294  1.00  0.00           H  
ATOM   4891  HD2 LYS   313      74.806  37.714  82.935  1.00  0.00           H  
ATOM   4892  HD3 LYS   313      74.353  37.685  81.330  1.00  0.00           H  
ATOM   4893  HE2 LYS   313      74.974  35.428  81.042  1.00  0.00           H  
ATOM   4894  HE3 LYS   313      75.453  35.272  82.664  1.00  0.00           H  
ATOM   4895  HZ1 LYS   313      73.169  34.515  82.425  1.00  0.00           H  
ATOM   4896  HZ2 LYS   313      72.962  35.901  83.236  1.00  0.00           H  
ATOM   4897  HZ3 LYS   313      72.651  35.904  81.739  1.00  0.00           H  
ATOM   4898  N   ASP   314      80.618  36.609  83.555  1.00  0.00           N  
ATOM   4899  CA  ASP   314      80.255  37.705  84.434  1.00  0.00           C  
ATOM   4900  C   ASP   314      81.081  39.016  84.165  1.00  0.00           C  
ATOM   4901  O   ASP   314      82.336  38.940  84.044  1.00  0.00           O  
ATOM   4902  CB  ASP   314      80.394  37.229  85.847  1.00  0.00           C  
ATOM   4903  CG  ASP   314      79.390  36.139  86.156  1.00  0.00           C  
ATOM   4904  OD1 ASP   314      78.217  36.206  85.959  1.00  0.00           O  
ATOM   4905  OD2 ASP   314      79.845  35.083  86.697  1.00  0.00           O1-
ATOM   4906  OXT ASP   314      80.502  40.108  84.269  1.00  0.00           O1-
ATOM   4907  H   ASP   314      81.365  35.952  83.734  1.00  0.00           H  
ATOM   4908  HA  ASP   314      79.239  38.092  84.358  1.00  0.00           H  
ATOM   4909  HB2 ASP   314      81.442  36.930  85.856  1.00  0.00           H  
ATOM   4910  HB3 ASP   314      80.268  38.090  86.504  1.00  0.00           H  
ATOM   4911  N   THR   315      58.429  45.391  71.624  1.00  0.00           N  
ATOM   4912  CA  THR   315      58.477  45.740  70.188  1.00  0.00           C  
ATOM   4913  C   THR   315      59.817  45.627  69.638  1.00  0.00           C  
ATOM   4914  O   THR   315      60.775  46.059  70.244  1.00  0.00           O  
ATOM   4915  CB  THR   315      57.880  47.165  70.033  1.00  0.00           C  
ATOM   4916  CG2 THR   315      57.783  47.581  68.587  1.00  0.00           C  
ATOM   4917  OG1 THR   315      56.573  47.094  70.450  1.00  0.00           O  
ATOM   4918  HA  THR   315      57.833  45.107  69.579  1.00  0.00           H  
ATOM   4919  HB  THR   315      58.420  47.889  70.643  1.00  0.00           H  
ATOM   4920  HG1 THR   315      56.116  47.935  70.385  1.00  0.00           H  
ATOM   4921 HG21 THR   315      57.532  46.722  67.965  1.00  0.00           H  
ATOM   4922 HG22 THR   315      56.981  48.316  68.525  1.00  0.00           H  
ATOM   4923 HG23 THR   315      58.728  47.874  68.131  1.00  0.00           H  
ATOM   4924  H1  THR   315      58.673  44.453  71.907  1.00  0.00           H  
ATOM   4925  H2  THR   315      57.483  45.545  71.944  1.00  0.00           H  
ATOM   4926  H3  THR   315      59.011  46.038  72.137  1.00  0.00           H  
ATOM   4927  N   ASN   316      59.894  44.994  68.463  1.00  0.00           N  
ATOM   4928  CA  ASN   316      61.122  44.531  67.685  1.00  0.00           C  
ATOM   4929  C   ASN   316      62.168  45.615  67.513  1.00  0.00           C  
ATOM   4930  O   ASN   316      61.912  46.710  66.953  1.00  0.00           O  
ATOM   4931  CB  ASN   316      60.825  43.829  66.299  1.00  0.00           C  
ATOM   4932  CG  ASN   316      62.073  43.204  65.712  1.00  0.00           C  
ATOM   4933  ND2 ASN   316      62.404  42.009  66.096  1.00  0.00           N  
ATOM   4934  OD1 ASN   316      62.845  43.787  64.925  1.00  0.00           O  
ATOM   4935  H   ASN   316      59.094  44.483  68.119  1.00  0.00           H  
ATOM   4936  HA  ASN   316      61.495  43.658  68.221  1.00  0.00           H  
ATOM   4937  HB2 ASN   316      59.942  43.192  66.350  1.00  0.00           H  
ATOM   4938  HB3 ASN   316      60.536  44.631  65.619  1.00  0.00           H
[truncated: 1,314,825 more chars]
