# Supplementary material for: Molecular Mechanism of Protein Arginine Deiminase 2: A Study Involving Multiple Microsecond Long Molecular Dynamics Simulations
Source: Biochemistry. 2022 Jun 23;61(13):1286–97. doi: 10.1021/acs.biochem.2c00158 (PMC9260958; doi:10.1021/acs.biochem.2c00158)
Supplement: Supplementary file 2 — bi2c00158_si_002.zip [file bi2c00158_si_002.zip › closest/ps3-05-100w-last-frame.pdb]

ATOM      1  N   ARG     1      39.599  77.617  72.545  1.00  0.00           N  
ATOM      2  CA  ARG     1      40.342  77.604  71.298  1.00  0.00           C  
ATOM      3  C   ARG     1      39.397  77.669  70.161  1.00  0.00           C  
ATOM      4  O   ARG     1      38.403  76.922  70.138  1.00  0.00           O  
ATOM      5  CB  ARG     1      41.215  76.317  71.181  1.00  0.00           C  
ATOM      6  CG  ARG     1      42.443  76.238  72.090  1.00  0.00           C  
ATOM      7  CD  ARG     1      43.166  74.883  72.153  1.00  0.00           C  
ATOM      8  NE  ARG     1      42.237  73.848  72.751  1.00  0.00           N  
ATOM      9  CZ  ARG     1      42.453  73.054  73.754  1.00  0.00           C  
ATOM     10  NH1 ARG     1      43.503  73.259  74.559  1.00  0.00           N1+
ATOM     11  NH2 ARG     1      41.643  72.110  74.082  1.00  0.00           N  
ATOM     12  HA  ARG     1      41.107  78.379  71.271  1.00  0.00           H  
ATOM     13  HB2 ARG     1      40.487  75.547  71.437  1.00  0.00           H  
ATOM     14  HB3 ARG     1      41.597  75.969  70.222  1.00  0.00           H  
ATOM     15  HG2 ARG     1      43.138  77.016  71.772  1.00  0.00           H  
ATOM     16  HG3 ARG     1      42.222  76.490  73.127  1.00  0.00           H  
ATOM     17  HD2 ARG     1      43.474  74.678  71.128  1.00  0.00           H  
ATOM     18  HD3 ARG     1      43.999  75.023  72.842  1.00  0.00           H  
ATOM     19  HE  ARG     1      41.299  73.739  72.394  1.00  0.00           H  
ATOM     20 HH11 ARG     1      44.353  73.670  74.200  1.00  0.00           H  
ATOM     21 HH12 ARG     1      43.598  72.587  75.307  1.00  0.00           H  
ATOM     22 HH21 ARG     1      41.992  71.623  74.895  1.00  0.00           H  
ATOM     23 HH22 ARG     1      40.842  71.911  73.500  1.00  0.00           H  
ATOM     24  H1  ARG     1      39.067  76.768  72.672  1.00  0.00           H  
ATOM     25  H2  ARG     1      39.091  78.480  72.671  1.00  0.00           H  
ATOM     26  H3  ARG     1      40.311  77.557  73.259  1.00  0.00           H  
ATOM     27  N   GLU     2      39.697  78.492  69.130  1.00  0.00           N  
ATOM     28  CA  GLU     2      38.759  78.789  68.129  1.00  0.00           C  
ATOM     29  C   GLU     2      39.398  78.937  66.719  1.00  0.00           C  
ATOM     30  O   GLU     2      40.545  79.430  66.649  1.00  0.00           O  
ATOM     31  CB  GLU     2      38.062  80.071  68.573  1.00  0.00           C  
ATOM     32  CG  GLU     2      37.019  80.563  67.542  1.00  0.00           C  
ATOM     33  CD  GLU     2      36.328  81.754  68.218  1.00  0.00           C  
ATOM     34  OE1 GLU     2      37.066  82.761  68.535  1.00  0.00           O  
ATOM     35  OE2 GLU     2      35.178  81.754  68.611  1.00  0.00           O1-
ATOM     36  H   GLU     2      40.660  78.756  68.977  1.00  0.00           H  
ATOM     37  HA  GLU     2      37.914  78.109  68.021  1.00  0.00           H  
ATOM     38  HB2 GLU     2      37.533  79.845  69.499  1.00  0.00           H  
ATOM     39  HB3 GLU     2      38.765  80.855  68.855  1.00  0.00           H  
ATOM     40  HG2 GLU     2      37.619  80.812  66.667  1.00  0.00           H  
ATOM     41  HG3 GLU     2      36.253  79.829  67.295  1.00  0.00           H  
ATOM     42  N   ARG     3      38.789  78.507  65.600  1.00  0.00           N  
ATOM     43  CA  ARG     3      39.133  78.904  64.193  1.00  0.00           C  
ATOM     44  C   ARG     3      38.072  79.772  63.610  1.00  0.00           C  
ATOM     45  O   ARG     3      36.956  79.316  63.382  1.00  0.00           O  
ATOM     46  CB  ARG     3      39.292  77.710  63.299  1.00  0.00           C  
ATOM     47  CG  ARG     3      40.043  78.074  61.937  1.00  0.00           C  
ATOM     48  CD  ARG     3      40.097  76.833  61.043  1.00  0.00           C  
ATOM     49  NE  ARG     3      40.574  77.258  59.667  1.00  0.00           N  
ATOM     50  CZ  ARG     3      41.065  76.509  58.664  1.00  0.00           C  
ATOM     51  NH1 ARG     3      41.210  75.187  58.671  1.00  0.00           N1+
ATOM     52  NH2 ARG     3      41.392  77.139  57.551  1.00  0.00           N  
ATOM     53  H   ARG     3      38.012  77.864  65.650  1.00  0.00           H  
ATOM     54  HA  ARG     3      40.141  79.319  64.222  1.00  0.00           H  
ATOM     55  HB2 ARG     3      40.014  77.083  63.822  1.00  0.00           H  
ATOM     56  HB3 ARG     3      38.364  77.241  62.973  1.00  0.00           H  
ATOM     57  HG2 ARG     3      39.424  78.823  61.441  1.00  0.00           H  
ATOM     58  HG3 ARG     3      41.046  78.443  62.150  1.00  0.00           H  
ATOM     59  HD2 ARG     3      40.759  76.008  61.306  1.00  0.00           H  
ATOM     60  HD3 ARG     3      39.124  76.357  60.923  1.00  0.00           H  
ATOM     61  HE  ARG     3      40.663  78.263  59.606  1.00  0.00           H  
ATOM     62 HH11 ARG     3      40.832  74.763  59.506  1.00  0.00           H  
ATOM     63 HH12 ARG     3      41.399  74.743  57.784  1.00  0.00           H  
ATOM     64 HH21 ARG     3      41.230  78.126  57.410  1.00  0.00           H  
ATOM     65 HH22 ARG     3      41.503  76.535  56.749  1.00  0.00           H  
ATOM     66  N   THR     4      38.408  81.027  63.227  1.00  0.00           N  
ATOM     67  CA  THR     4      37.649  81.760  62.197  1.00  0.00           C  
ATOM     68  C   THR     4      37.469  81.079  60.867  1.00  0.00           C  
ATOM     69  O   THR     4      38.437  81.091  60.013  1.00  0.00           O  
ATOM     70  CB  THR     4      38.185  83.262  62.062  1.00  0.00           C  
ATOM     71  CG2 THR     4      37.267  84.030  61.094  1.00  0.00           C  
ATOM     72  OG1 THR     4      38.152  83.978  63.338  1.00  0.00           O  
ATOM     73  H   THR     4      39.319  81.355  63.514  1.00  0.00           H  
ATOM     74  HA  THR     4      36.578  81.870  62.362  1.00  0.00           H  
ATOM     75  HB  THR     4      39.219  83.176  61.729  1.00  0.00           H  
ATOM     76  HG1 THR     4      38.860  83.688  63.918  1.00  0.00           H  
ATOM     77 HG21 THR     4      36.334  84.151  61.645  1.00  0.00           H  
ATOM     78 HG22 THR     4      37.708  85.025  61.030  1.00  0.00           H  
ATOM     79 HG23 THR     4      37.167  83.613  60.091  1.00  0.00           H  
ATOM     80  N   VAL     5      36.298  80.534  60.513  1.00  0.00           N  
ATOM     81  CA  VAL     5      36.031  79.942  59.207  1.00  0.00           C  
ATOM     82  C   VAL     5      35.029  80.812  58.449  1.00  0.00           C  
ATOM     83  O   VAL     5      34.285  81.624  58.980  1.00  0.00           O  
ATOM     84  CB  VAL     5      35.745  78.397  59.226  1.00  0.00           C  
ATOM     85  CG1 VAL     5      36.898  77.718  59.879  1.00  0.00           C  
ATOM     86  CG2 VAL     5      34.458  78.138  60.013  1.00  0.00           C  
ATOM     87  H   VAL     5      35.549  80.398  61.176  1.00  0.00           H  
ATOM     88  HA  VAL     5      36.923  79.973  58.581  1.00  0.00           H  
ATOM     89  HB  VAL     5      35.696  77.991  58.215  1.00  0.00           H  
ATOM     90 HG11 VAL     5      37.037  77.775  60.959  1.00  0.00           H  
ATOM     91 HG12 VAL     5      36.795  76.646  59.713  1.00  0.00           H  
ATOM     92 HG13 VAL     5      37.866  77.929  59.425  1.00  0.00           H  
ATOM     93 HG21 VAL     5      34.224  77.080  59.899  1.00  0.00           H  
ATOM     94 HG22 VAL     5      34.616  78.370  61.066  1.00  0.00           H  
ATOM     95 HG23 VAL     5      33.625  78.694  59.581  1.00  0.00           H  
ATOM     96  N   ARG     6      35.033  80.665  57.128  1.00  0.00           N  
ATOM     97  CA  ARG     6      34.035  81.196  56.215  1.00  0.00           C  
ATOM     98  C   ARG     6      33.036  80.041  55.710  1.00  0.00           C  
ATOM     99  O   ARG     6      33.485  78.948  55.392  1.00  0.00           O  
ATOM    100  CB  ARG     6      34.797  81.809  54.986  1.00  0.00           C  
ATOM    101  CG  ARG     6      35.528  83.046  55.352  1.00  0.00           C  
ATOM    102  CD  ARG     6      34.631  84.248  55.753  1.00  0.00           C  
ATOM    103  NE  ARG     6      35.423  85.220  56.545  1.00  0.00           N  
ATOM    104  CZ  ARG     6      34.975  86.299  57.184  1.00  0.00           C  
ATOM    105  NH1 ARG     6      33.743  86.819  57.073  1.00  0.00           N1+
ATOM    106  NH2 ARG     6      35.830  86.856  57.931  1.00  0.00           N  
ATOM    107  H   ARG     6      35.822  80.117  56.814  1.00  0.00           H  
ATOM    108  HA  ARG     6      33.386  81.903  56.729  1.00  0.00           H  
ATOM    109  HB2 ARG     6      35.478  81.071  54.564  1.00  0.00           H  
ATOM    110  HB3 ARG     6      34.157  82.009  54.126  1.00  0.00           H  
ATOM    111  HG2 ARG     6      36.182  82.918  56.214  1.00  0.00           H  
ATOM    112  HG3 ARG     6      36.101  83.402  54.495  1.00  0.00           H  
ATOM    113  HD2 ARG     6      34.105  84.631  54.879  1.00  0.00           H  
ATOM    114  HD3 ARG     6      33.832  83.890  56.403  1.00  0.00           H  
ATOM    115  HE  ARG     6      36.410  85.080  56.702  1.00  0.00           H  
ATOM    116 HH11 ARG     6      33.099  86.174  56.638  1.00  0.00           H  
ATOM    117 HH12 ARG     6      33.432  87.626  57.595  1.00  0.00           H  
ATOM    118 HH21 ARG     6      36.663  86.318  58.123  1.00  0.00           H  
ATOM    119 HH22 ARG     6      35.571  87.702  58.418  1.00  0.00           H  
ATOM    120  N   LEU     7      31.795  80.387  55.562  1.00  0.00           N  
ATOM    121  CA  LEU     7      30.828  79.765  54.612  1.00  0.00           C  
ATOM    122  C   LEU     7      31.235  80.170  53.142  1.00  0.00           C  
ATOM    123  O   LEU     7      31.840  81.213  52.842  1.00  0.00           O  
ATOM    124  CB  LEU     7      29.405  80.378  54.906  1.00  0.00           C  
ATOM    125  CG  LEU     7      28.849  79.981  56.264  1.00  0.00           C  
ATOM    126  CD1 LEU     7      27.598  80.752  56.593  1.00  0.00           C  
ATOM    127  CD2 LEU     7      28.517  78.496  56.378  1.00  0.00           C  
ATOM    128  H   LEU     7      31.539  81.283  55.952  1.00  0.00           H  
ATOM    129  HA  LEU     7      30.688  78.704  54.818  1.00  0.00           H  
ATOM    130  HB2 LEU     7      29.417  81.462  54.790  1.00  0.00           H  
ATOM    131  HB3 LEU     7      28.716  80.096  54.110  1.00  0.00           H  
ATOM    132  HG  LEU     7      29.668  80.169  56.958  1.00  0.00           H  
ATOM    133 HD11 LEU     7      27.328  80.596  57.638  1.00  0.00           H  
ATOM    134 HD12 LEU     7      27.728  81.811  56.371  1.00  0.00           H  
ATOM    135 HD13 LEU     7      26.841  80.393  55.895  1.00  0.00           H  
ATOM    136 HD21 LEU     7      29.386  77.853  56.239  1.00  0.00           H  
ATOM    137 HD22 LEU     7      28.221  78.246  57.397  1.00  0.00           H  
ATOM    138 HD23 LEU     7      27.787  78.192  55.627  1.00  0.00           H  
ATOM    139  N   GLN     8      30.670  79.385  52.184  1.00  0.00           N  
ATOM    140  CA  GLN     8      30.595  79.772  50.755  1.00  0.00           C  
ATOM    141  C   GLN     8      29.267  79.358  50.206  1.00  0.00           C  
ATOM    142  O   GLN     8      28.693  78.368  50.659  1.00  0.00           O  
ATOM    143  CB  GLN     8      31.852  79.266  50.100  1.00  0.00           C  
ATOM    144  CG  GLN     8      31.754  79.338  48.549  1.00  0.00           C  
ATOM    145  CD  GLN     8      31.878  80.748  47.921  1.00  0.00           C  
ATOM    146  NE2 GLN     8      32.334  80.788  46.699  1.00  0.00           N  
ATOM    147  OE1 GLN     8      31.475  81.773  48.447  1.00  0.00           O  
ATOM    148  H   GLN     8      30.360  78.472  52.484  1.00  0.00           H  
ATOM    149  HA  GLN     8      30.590  80.858  50.657  1.00  0.00           H  
ATOM    150  HB2 GLN     8      32.683  79.911  50.384  1.00  0.00           H  
ATOM    151  HB3 GLN     8      32.077  78.248  50.420  1.00  0.00           H  
ATOM    152  HG2 GLN     8      32.709  78.901  48.258  1.00  0.00           H  
ATOM    153  HG3 GLN     8      30.920  78.757  48.156  1.00  0.00           H  
ATOM    154 HE21 GLN     8      32.375  81.691  46.250  1.00  0.00           H  
ATOM    155 HE22 GLN     8      32.589  79.954  46.190  1.00  0.00           H  
ATOM    156  N   TYR     9      28.750  80.129  49.267  1.00  0.00           N  
ATOM    157  CA  TYR     9      27.521  79.841  48.527  1.00  0.00           C  
ATOM    158  C   TYR     9      27.469  78.366  48.135  1.00  0.00           C  
ATOM    159  O   TYR     9      28.486  77.821  47.604  1.00  0.00           O  
ATOM    160  CB  TYR     9      27.570  80.774  47.320  1.00  0.00           C  
ATOM    161  CG  TYR     9      27.322  82.207  47.770  1.00  0.00           C  
ATOM    162  CD1 TYR     9      26.041  82.677  48.223  1.00  0.00           C  
ATOM    163  CD2 TYR     9      28.366  83.141  47.650  1.00  0.00           C  
ATOM    164  CE1 TYR     9      25.912  84.011  48.717  1.00  0.00           C  
ATOM    165  CE2 TYR     9      28.159  84.529  48.004  1.00  0.00           C  
ATOM    166  CZ  TYR     9      26.952  84.969  48.572  1.00  0.00           C  
ATOM    167  OH  TYR     9      26.808  86.278  48.982  1.00  0.00           O  
ATOM    168  H   TYR     9      29.323  80.898  48.948  1.00  0.00           H  
ATOM    169  HA  TYR     9      26.668  80.061  49.169  1.00  0.00           H  
ATOM    170  HB2 TYR     9      28.497  80.633  46.764  1.00  0.00           H  
ATOM    171  HB3 TYR     9      26.841  80.533  46.546  1.00  0.00           H  
ATOM    172  HD1 TYR     9      25.201  81.998  48.246  1.00  0.00           H  
ATOM    173  HD2 TYR     9      29.351  82.896  47.281  1.00  0.00           H  
ATOM    174  HE1 TYR     9      25.029  84.363  49.229  1.00  0.00           H  
ATOM    175  HE2 TYR     9      28.960  85.235  47.842  1.00  0.00           H  
ATOM    176  HH  TYR     9      25.904  86.494  49.220  1.00  0.00           H  
ATOM    177  N   GLY    10      26.260  77.701  48.271  1.00  0.00           N  
ATOM    178  CA  GLY    10      26.055  76.304  47.997  1.00  0.00           C  
ATOM    179  C   GLY    10      26.753  75.498  49.111  1.00  0.00           C  
ATOM    180  O   GLY    10      26.224  75.490  50.248  1.00  0.00           O  
ATOM    181  H   GLY    10      25.493  78.291  48.558  1.00  0.00           H  
ATOM    182  HA2 GLY    10      24.982  76.139  47.895  1.00  0.00           H  
ATOM    183  HA3 GLY    10      26.492  75.954  47.061  1.00  0.00           H  
ATOM    184  N   SER    11      28.027  74.977  48.979  1.00  0.00           N  
ATOM    185  CA  SER    11      28.852  74.684  50.197  1.00  0.00           C  
ATOM    186  C   SER    11      30.287  74.969  49.909  1.00  0.00           C  
ATOM    187  O   SER    11      30.787  74.627  48.857  1.00  0.00           O  
ATOM    188  CB  SER    11      28.616  73.201  50.563  1.00  0.00           C  
ATOM    189  OG  SER    11      29.436  72.691  51.503  1.00  0.00           O  
ATOM    190  H   SER    11      28.533  74.983  48.105  1.00  0.00           H  
ATOM    191  HA  SER    11      28.504  75.403  50.938  1.00  0.00           H  
ATOM    192  HB2 SER    11      27.561  73.007  50.760  1.00  0.00           H  
ATOM    193  HB3 SER    11      28.803  72.604  49.670  1.00  0.00           H  
ATOM    194  HG  SER    11      29.712  71.849  51.134  1.00  0.00           H  
ATOM    195  N   ALA    12      31.013  75.403  50.872  1.00  0.00           N  
ATOM    196  CA  ALA    12      32.471  75.496  51.044  1.00  0.00           C  
ATOM    197  C   ALA    12      33.036  74.017  51.013  1.00  0.00           C  
ATOM    198  O   ALA    12      32.436  73.026  51.523  1.00  0.00           O  
ATOM    199  CB  ALA    12      32.854  76.267  52.304  1.00  0.00           C  
ATOM    200  H   ALA    12      30.573  75.590  51.762  1.00  0.00           H  
ATOM    201  HA  ALA    12      32.791  76.021  50.144  1.00  0.00           H  
ATOM    202  HB1 ALA    12      33.918  76.480  52.402  1.00  0.00           H  
ATOM    203  HB2 ALA    12      32.235  77.155  52.431  1.00  0.00           H  
ATOM    204  HB3 ALA    12      32.652  75.616  53.155  1.00  0.00           H  
ATOM    205  N   VAL    13      34.244  73.900  50.439  1.00  0.00           N  
ATOM    206  CA  VAL    13      35.050  72.673  50.440  1.00  0.00           C  
ATOM    207  C   VAL    13      35.468  72.165  51.801  1.00  0.00           C  
ATOM    208  O   VAL    13      35.604  73.030  52.676  1.00  0.00           O  
ATOM    209  CB  VAL    13      36.271  72.704  49.538  1.00  0.00           C  
ATOM    210  CG1 VAL    13      35.915  73.025  48.085  1.00  0.00           C  
ATOM    211  CG2 VAL    13      37.401  73.698  49.965  1.00  0.00           C  
ATOM    212  H   VAL    13      34.612  74.681  49.914  1.00  0.00           H  
ATOM    213  HA  VAL    13      34.366  71.892  50.108  1.00  0.00           H  
ATOM    214  HB  VAL    13      36.609  71.668  49.520  1.00  0.00           H  
ATOM    215 HG11 VAL    13      35.328  72.178  47.730  1.00  0.00           H  
ATOM    216 HG12 VAL    13      35.254  73.873  47.907  1.00  0.00           H  
ATOM    217 HG13 VAL    13      36.811  72.946  47.470  1.00  0.00           H  
ATOM    218 HG21 VAL    13      38.073  73.961  49.148  1.00  0.00           H  
ATOM    219 HG22 VAL    13      37.027  74.668  50.292  1.00  0.00           H  
ATOM    220 HG23 VAL    13      37.948  73.316  50.828  1.00  0.00           H  
ATOM    221  N   GLU    14      35.548  70.848  51.994  1.00  0.00           N  
ATOM    222  CA  GLU    14      35.478  70.222  53.290  1.00  0.00           C  
ATOM    223  C   GLU    14      36.619  70.483  54.245  1.00  0.00           C  
ATOM    224  O   GLU    14      37.789  70.683  53.839  1.00  0.00           O  
ATOM    225  CB  GLU    14      35.451  68.656  53.128  1.00  0.00           C  
ATOM    226  CG  GLU    14      35.202  67.828  54.317  1.00  0.00           C  
ATOM    227  CD  GLU    14      35.218  66.288  53.963  1.00  0.00           C  
ATOM    228  OE1 GLU    14      35.854  65.874  52.972  1.00  0.00           O  
ATOM    229  OE2 GLU    14      34.564  65.480  54.628  1.00  0.00           O1-
ATOM    230  H   GLU    14      35.535  70.268  51.167  1.00  0.00           H  
ATOM    231  HA  GLU    14      34.582  70.517  53.837  1.00  0.00           H  
ATOM    232  HB2 GLU    14      34.769  68.484  52.296  1.00  0.00           H  
ATOM    233  HB3 GLU    14      36.416  68.465  52.658  1.00  0.00           H  
ATOM    234  HG2 GLU    14      36.086  67.968  54.939  1.00  0.00           H  
ATOM    235  HG3 GLU    14      34.289  68.036  54.874  1.00  0.00           H  
ATOM    236  N   ALA    15      36.335  70.895  55.505  1.00  0.00           N  
ATOM    237  CA  ALA    15      37.332  71.131  56.571  1.00  0.00           C  
ATOM    238  C   ALA    15      37.802  69.866  57.401  1.00  0.00           C  
ATOM    239  O   ALA    15      36.963  68.989  57.632  1.00  0.00           O  
ATOM    240  CB  ALA    15      36.867  72.324  57.394  1.00  0.00           C  
ATOM    241  H   ALA    15      35.377  70.707  55.762  1.00  0.00           H  
ATOM    242  HA  ALA    15      38.211  71.546  56.077  1.00  0.00           H  
ATOM    243  HB1 ALA    15      35.881  72.010  57.737  1.00  0.00           H  
ATOM    244  HB2 ALA    15      37.496  72.329  58.284  1.00  0.00           H  
ATOM    245  HB3 ALA    15      36.731  73.273  56.876  1.00  0.00           H  
ATOM    246  N   VAL    16      39.073  69.814  57.824  1.00  0.00           N  
ATOM    247  CA  VAL    16      39.607  69.065  58.993  1.00  0.00           C  
ATOM    248  C   VAL    16      39.261  69.845  60.269  1.00  0.00           C  
ATOM    249  O   VAL    16      39.934  70.774  60.626  1.00  0.00           O  
ATOM    250  CB  VAL    16      41.063  68.595  58.944  1.00  0.00           C  
ATOM    251  CG1 VAL    16      41.561  67.880  60.218  1.00  0.00           C  
ATOM    252  CG2 VAL    16      41.276  67.704  57.682  1.00  0.00           C  
ATOM    253  H   VAL    16      39.729  70.442  57.382  1.00  0.00           H  
ATOM    254  HA  VAL    16      38.936  68.209  58.927  1.00  0.00           H  
ATOM    255  HB  VAL    16      41.699  69.455  58.734  1.00  0.00           H  
ATOM    256 HG11 VAL    16      41.679  68.555  61.066  1.00  0.00           H  
ATOM    257 HG12 VAL    16      40.896  67.079  60.541  1.00  0.00           H  
ATOM    258 HG13 VAL    16      42.493  67.433  59.873  1.00  0.00           H  
ATOM    259 HG21 VAL    16      41.377  66.632  57.852  1.00  0.00           H  
ATOM    260 HG22 VAL    16      40.776  68.093  56.795  1.00  0.00           H  
ATOM    261 HG23 VAL    16      42.285  68.027  57.424  1.00  0.00           H  
ATOM    262  N   TYR    17      38.072  69.490  60.888  1.00  0.00           N  
ATOM    263  CA  TYR    17      37.736  69.862  62.268  1.00  0.00           C  
ATOM    264  C   TYR    17      38.642  68.994  63.155  1.00  0.00           C  
ATOM    265  O   TYR    17      38.625  67.789  63.251  1.00  0.00           O  
ATOM    266  CB  TYR    17      36.266  69.610  62.574  1.00  0.00           C  
ATOM    267  CG  TYR    17      35.806  70.026  63.927  1.00  0.00           C  
ATOM    268  CD1 TYR    17      34.971  71.111  64.153  1.00  0.00           C  
ATOM    269  CD2 TYR    17      36.238  69.334  65.055  1.00  0.00           C  
ATOM    270  CE1 TYR    17      34.533  71.500  65.420  1.00  0.00           C  
ATOM    271  CE2 TYR    17      35.956  69.821  66.387  1.00  0.00           C  
ATOM    272  CZ  TYR    17      35.094  70.895  66.525  1.00  0.00           C  
ATOM    273  OH  TYR    17      34.603  71.343  67.798  1.00  0.00           O  
ATOM    274  H   TYR    17      37.489  68.786  60.459  1.00  0.00           H  
ATOM    275  HA  TYR    17      37.930  70.914  62.479  1.00  0.00           H  
ATOM    276  HB2 TYR    17      35.658  70.181  61.873  1.00  0.00           H  
ATOM    277  HB3 TYR    17      36.087  68.560  62.343  1.00  0.00           H  
ATOM    278  HD1 TYR    17      34.650  71.691  63.301  1.00  0.00           H  
ATOM    279  HD2 TYR    17      36.751  68.387  64.977  1.00  0.00           H  
ATOM    280  HE1 TYR    17      33.853  72.322  65.587  1.00  0.00           H  
ATOM    281  HE2 TYR    17      36.201  69.225  67.253  1.00  0.00           H  
ATOM    282  HH  TYR    17      35.238  70.995  68.428  1.00  0.00           H  
ATOM    283  N   VAL    18      39.663  69.655  63.804  1.00  0.00           N  
ATOM    284  CA  VAL    18      40.525  69.065  64.801  1.00  0.00           C  
ATOM    285  C   VAL    18      39.753  69.038  66.219  1.00  0.00           C  
ATOM    286  O   VAL    18      39.224  70.101  66.625  1.00  0.00           O  
ATOM    287  CB  VAL    18      41.889  69.765  64.905  1.00  0.00           C  
ATOM    288  CG1 VAL    18      42.591  69.619  63.519  1.00  0.00           C  
ATOM    289  CG2 VAL    18      41.735  71.213  65.378  1.00  0.00           C  
ATOM    290  H   VAL    18      39.742  70.659  63.734  1.00  0.00           H  
ATOM    291  HA  VAL    18      40.647  68.014  64.542  1.00  0.00           H  
ATOM    292  HB  VAL    18      42.539  69.192  65.566  1.00  0.00           H  
ATOM    293 HG11 VAL    18      42.485  68.563  63.273  1.00  0.00           H  
ATOM    294 HG12 VAL    18      42.131  70.196  62.717  1.00  0.00           H  
ATOM    295 HG13 VAL    18      43.653  69.856  63.585  1.00  0.00           H  
ATOM    296 HG21 VAL    18      42.707  71.699  65.291  1.00  0.00           H  
ATOM    297 HG22 VAL    18      40.980  71.732  64.787  1.00  0.00           H  
ATOM    298 HG23 VAL    18      41.345  71.080  66.387  1.00  0.00           H  
ATOM    299  N   LEU    19      39.823  67.926  66.928  1.00  0.00           N  
ATOM    300  CA  LEU    19      39.251  67.856  68.190  1.00  0.00           C  
ATOM    301  C   LEU    19      39.827  68.755  69.239  1.00  0.00           C  
ATOM    302  O   LEU    19      41.019  68.844  69.363  1.00  0.00           O  
ATOM    303  CB  LEU    19      39.107  66.392  68.662  1.00  0.00           C  
ATOM    304  CG  LEU    19      38.162  65.569  67.644  1.00  0.00           C  
ATOM    305  CD1 LEU    19      37.985  64.200  68.437  1.00  0.00           C  
ATOM    306  CD2 LEU    19      36.801  66.199  67.377  1.00  0.00           C  
ATOM    307  H   LEU    19      40.075  67.067  66.462  1.00  0.00           H  
ATOM    308  HA  LEU    19      38.230  68.223  68.095  1.00  0.00           H  
ATOM    309  HB2 LEU    19      40.062  65.930  68.915  1.00  0.00           H  
ATOM    310  HB3 LEU    19      38.496  66.319  69.562  1.00  0.00           H  
ATOM    311  HG  LEU    19      38.640  65.278  66.709  1.00  0.00           H  
ATOM    312 HD11 LEU    19      37.283  64.386  69.250  1.00  0.00           H  
ATOM    313 HD12 LEU    19      37.412  63.545  67.781  1.00  0.00           H  
ATOM    314 HD13 LEU    19      38.957  63.794  68.715  1.00  0.00           H  
ATOM    315 HD21 LEU    19      36.418  66.689  68.272  1.00  0.00           H  
ATOM    316 HD22 LEU    19      36.900  66.984  66.627  1.00  0.00           H  
ATOM    317 HD23 LEU    19      36.047  65.479  67.059  1.00  0.00           H  
ATOM    318  N   GLY    20      39.019  69.475  70.081  1.00  0.00           N  
ATOM    319  CA  GLY    20      39.565  70.491  71.039  1.00  0.00           C  
ATOM    320  C   GLY    20      39.463  71.963  70.549  1.00  0.00           C  
ATOM    321  O   GLY    20      40.176  72.761  71.130  1.00  0.00           O  
ATOM    322  H   GLY    20      38.020  69.328  70.072  1.00  0.00           H  
ATOM    323  HA2 GLY    20      38.901  70.318  71.885  1.00  0.00           H  
ATOM    324  HA3 GLY    20      40.605  70.302  71.304  1.00  0.00           H  
ATOM    325  N   THR    21      38.846  72.269  69.396  1.00  0.00           N  
ATOM    326  CA  THR    21      38.766  73.645  68.793  1.00  0.00           C  
ATOM    327  C   THR    21      37.410  73.888  68.012  1.00  0.00           C  
ATOM    328  O   THR    21      37.090  73.168  67.118  1.00  0.00           O  
ATOM    329  CB  THR    21      39.941  73.911  67.830  1.00  0.00           C  
ATOM    330  CG2 THR    21      39.739  75.255  67.164  1.00  0.00           C  
ATOM    331  OG1 THR    21      41.079  74.098  68.661  1.00  0.00           O  
ATOM    332  H   THR    21      38.421  71.500  68.898  1.00  0.00           H  
ATOM    333  HA  THR    21      38.916  74.322  69.634  1.00  0.00           H  
ATOM    334  HB  THR    21      39.995  73.041  67.176  1.00  0.00           H  
ATOM    335  HG1 THR    21      41.453  73.253  68.920  1.00  0.00           H  
ATOM    336 HG21 THR    21      39.338  76.019  67.830  1.00  0.00           H  
ATOM    337 HG22 THR    21      40.673  75.680  66.797  1.00  0.00           H  
ATOM    338 HG23 THR    21      39.046  75.203  66.325  1.00  0.00           H  
ATOM    339  N   TYR    22      36.674  74.893  68.495  1.00  0.00           N  
ATOM    340  CA  TYR    22      35.467  75.247  67.781  1.00  0.00           C  
ATOM    341  C   TYR    22      35.726  75.996  66.500  1.00  0.00           C  
ATOM    342  O   TYR    22      36.693  76.844  66.328  1.00  0.00           O  
ATOM    343  CB  TYR    22      34.471  75.986  68.681  1.00  0.00           C  
ATOM    344  CG  TYR    22      34.597  75.652  70.176  1.00  0.00           C  
ATOM    345  CD1 TYR    22      34.041  74.487  70.739  1.00  0.00           C  
ATOM    346  CD2 TYR    22      35.350  76.466  70.941  1.00  0.00           C  
ATOM    347  CE1 TYR    22      34.235  74.041  72.046  1.00  0.00           C  
ATOM    348  CE2 TYR    22      35.540  76.167  72.362  1.00  0.00           C  
ATOM    349  CZ  TYR    22      35.051  74.903  72.860  1.00  0.00           C  
ATOM    350  OH  TYR    22      35.256  74.596  74.163  1.00  0.00           O  
ATOM    351  H   TYR    22      37.135  75.447  69.202  1.00  0.00           H  
ATOM    352  HA  TYR    22      34.990  74.321  67.461  1.00  0.00           H  
ATOM    353  HB2 TYR    22      34.509  77.067  68.542  1.00  0.00           H  
ATOM    354  HB3 TYR    22      33.486  75.712  68.303  1.00  0.00           H  
ATOM    355  HD1 TYR    22      33.419  73.893  70.086  1.00  0.00           H  
ATOM    356  HD2 TYR    22      35.636  77.406  70.494  1.00  0.00           H  
ATOM    357  HE1 TYR    22      33.705  73.165  72.391  1.00  0.00           H  
ATOM    358  HE2 TYR    22      36.107  76.835  72.994  1.00  0.00           H  
ATOM    359  HH  TYR    22      35.583  73.699  74.263  1.00  0.00           H  
ATOM    360  N   LEU    23      34.773  75.884  65.528  1.00  0.00           N  
ATOM    361  CA  LEU    23      34.702  76.878  64.423  1.00  0.00           C  
ATOM    362  C   LEU    23      33.855  78.080  64.798  1.00  0.00           C  
ATOM    363  O   LEU    23      32.763  77.927  65.368  1.00  0.00           O  
ATOM    364  CB  LEU    23      34.127  76.084  63.234  1.00  0.00           C  
ATOM    365  CG  LEU    23      34.834  74.765  62.911  1.00  0.00           C  
ATOM    366  CD1 LEU    23      34.397  74.340  61.518  1.00  0.00           C  
ATOM    367  CD2 LEU    23      36.332  74.990  62.736  1.00  0.00           C  
ATOM    368  H   LEU    23      34.075  75.190  65.752  1.00  0.00           H  
ATOM    369  HA  LEU    23      35.712  77.272  64.310  1.00  0.00           H  
ATOM    370  HB2 LEU    23      33.059  75.863  63.217  1.00  0.00           H  
ATOM    371  HB3 LEU    23      34.147  76.725  62.353  1.00  0.00           H  
ATOM    372  HG  LEU    23      34.668  73.984  63.652  1.00  0.00           H  
ATOM    373 HD11 LEU    23      34.916  73.453  61.154  1.00  0.00           H  
ATOM    374 HD12 LEU    23      33.337  74.097  61.587  1.00  0.00           H  
ATOM    375 HD13 LEU    23      34.619  75.086  60.755  1.00  0.00           H  
ATOM    376 HD21 LEU    23      36.841  75.145  63.687  1.00  0.00           H  
ATOM    377 HD22 LEU    23      36.797  74.176  62.180  1.00  0.00           H  
ATOM    378 HD23 LEU    23      36.531  75.828  62.068  1.00  0.00           H  
ATOM    379  N   TRP    24      34.268  79.288  64.438  1.00  0.00           N  
ATOM    380  CA  TRP    24      33.437  80.518  64.450  1.00  0.00           C  
ATOM    381  C   TRP    24      33.260  80.970  63.056  1.00  0.00           C  
ATOM    382  O   TRP    24      34.335  81.016  62.331  1.00  0.00           O  
ATOM    383  CB  TRP    24      34.110  81.557  65.358  1.00  0.00           C  
ATOM    384  CG  TRP    24      33.356  82.863  65.418  1.00  0.00           C  
ATOM    385  CD1 TRP    24      32.286  83.069  66.196  1.00  0.00           C  
ATOM    386  CD2 TRP    24      33.624  84.116  64.651  1.00  0.00           C  
ATOM    387  CE2 TRP    24      32.714  85.066  65.128  1.00  0.00           C  
ATOM    388  CE3 TRP    24      34.442  84.472  63.553  1.00  0.00           C  
ATOM    389  NE1 TRP    24      32.005  84.429  66.060  1.00  0.00           N  
ATOM    390  CZ2 TRP    24      32.826  86.401  64.764  1.00  0.00           C  
ATOM    391  CZ3 TRP    24      34.423  85.785  63.029  1.00  0.00           C  
ATOM    392  CH2 TRP    24      33.650  86.787  63.721  1.00  0.00           C  
ATOM    393  H   TRP    24      35.121  79.376  63.905  1.00  0.00           H  
ATOM    394  HA  TRP    24      32.463  80.344  64.905  1.00  0.00           H  
ATOM    395  HB2 TRP    24      34.185  81.184  66.379  1.00  0.00           H  
ATOM    396  HB3 TRP    24      35.089  81.833  64.966  1.00  0.00           H  
ATOM    397  HD1 TRP    24      31.763  82.380  66.842  1.00  0.00           H  
ATOM    398  HE1 TRP    24      31.244  84.926  66.500  1.00  0.00           H  
ATOM    399  HE3 TRP    24      35.097  83.738  63.108  1.00  0.00           H  
ATOM    400  HZ2 TRP    24      32.343  87.198  65.309  1.00  0.00           H  
ATOM    401  HZ3 TRP    24      34.956  85.975  62.109  1.00  0.00           H  
ATOM    402  HH2 TRP    24      33.634  87.805  63.359  1.00  0.00           H  
ATOM    403  N   THR    25      32.122  81.508  62.639  1.00  0.00           N  
ATOM    404  CA  THR    25      31.875  82.048  61.298  1.00  0.00           C  
ATOM    405  C   THR    25      30.756  83.078  61.253  1.00  0.00           C  
ATOM    406  O   THR    25      29.722  83.062  61.917  1.00  0.00           O  
ATOM    407  CB  THR    25      31.619  80.858  60.250  1.00  0.00           C  
ATOM    408  CG2 THR    25      30.309  80.178  60.460  1.00  0.00           C  
ATOM    409  OG1 THR    25      31.661  81.365  58.998  1.00  0.00           O  
ATOM    410  H   THR    25      31.327  81.624  63.251  1.00  0.00           H  
ATOM    411  HA  THR    25      32.811  82.514  60.992  1.00  0.00           H  
ATOM    412  HB  THR    25      32.382  80.080  60.280  1.00  0.00           H  
ATOM    413  HG1 THR    25      32.604  81.539  59.040  1.00  0.00           H  
ATOM    414 HG21 THR    25      29.532  80.679  59.882  1.00  0.00           H  
ATOM    415 HG22 THR    25      30.392  79.266  59.869  1.00  0.00           H  
ATOM    416 HG23 THR    25      30.057  79.945  61.495  1.00  0.00           H  
ATOM    417  N   ASP    26      31.013  84.128  60.457  1.00  0.00           N  
ATOM    418  CA  ASP    26      30.107  85.193  60.288  1.00  0.00           C  
ATOM    419  C   ASP    26      28.828  84.813  59.448  1.00  0.00           C  
ATOM    420  O   ASP    26      28.974  84.264  58.373  1.00  0.00           O  
ATOM    421  CB  ASP    26      30.840  86.367  59.642  1.00  0.00           C  
ATOM    422  CG  ASP    26      29.925  87.617  59.380  1.00  0.00           C  
ATOM    423  OD1 ASP    26      30.402  88.407  58.516  1.00  0.00           O  
ATOM    424  OD2 ASP    26      28.751  87.769  59.927  1.00  0.00           O1-
ATOM    425  H   ASP    26      31.927  84.217  60.036  1.00  0.00           H  
ATOM    426  HA  ASP    26      29.819  85.537  61.282  1.00  0.00           H  
ATOM    427  HB2 ASP    26      31.575  86.710  60.370  1.00  0.00           H  
ATOM    428  HB3 ASP    26      31.306  86.101  58.693  1.00  0.00           H  
ATOM    429  N   VAL    27      27.587  85.135  59.929  1.00  0.00           N  
ATOM    430  CA  VAL    27      26.421  84.704  59.205  1.00  0.00           C  
ATOM    431  C   VAL    27      26.019  85.820  58.251  1.00  0.00           C  
ATOM    432  O   VAL    27      25.325  85.451  57.270  1.00  0.00           O  
ATOM    433  CB  VAL    27      25.233  84.277  60.015  1.00  0.00           C  
ATOM    434  CG1 VAL    27      23.994  83.876  59.161  1.00  0.00           C  
ATOM    435  CG2 VAL    27      25.462  83.090  60.913  1.00  0.00           C  
ATOM    436  H   VAL    27      27.513  85.621  60.811  1.00  0.00           H  
ATOM    437  HA  VAL    27      26.701  83.887  58.540  1.00  0.00           H  
ATOM    438  HB  VAL    27      24.841  85.127  60.575  1.00  0.00           H  
ATOM    439 HG11 VAL    27      24.261  83.197  58.351  1.00  0.00           H  
ATOM    440 HG12 VAL    27      23.294  83.371  59.826  1.00  0.00           H  
ATOM    441 HG13 VAL    27      23.548  84.819  58.845  1.00  0.00           H  
ATOM    442 HG21 VAL    27      26.338  83.357  61.504  1.00  0.00           H  
ATOM    443 HG22 VAL    27      24.790  82.866  61.742  1.00  0.00           H  
ATOM    444 HG23 VAL    27      25.635  82.141  60.405  1.00  0.00           H  
ATOM    445  N   TYR    28      26.405  87.129  58.515  1.00  0.00           N  
ATOM    446  CA  TYR    28      25.999  88.265  57.710  1.00  0.00           C  
ATOM    447  C   TYR    28      26.693  88.502  56.329  1.00  0.00           C  
ATOM    448  O   TYR    28      26.010  88.642  55.331  1.00  0.00           O  
ATOM    449  CB  TYR    28      26.071  89.531  58.574  1.00  0.00           C  
ATOM    450  CG  TYR    28      25.694  90.824  57.843  1.00  0.00           C  
ATOM    451  CD1 TYR    28      26.650  91.790  57.705  1.00  0.00           C  
ATOM    452  CD2 TYR    28      24.360  91.053  57.620  1.00  0.00           C  
ATOM    453  CE1 TYR    28      26.243  93.022  57.173  1.00  0.00           C  
ATOM    454  CE2 TYR    28      23.989  92.245  57.041  1.00  0.00           C  
ATOM    455  CZ  TYR    28      24.951  93.293  56.872  1.00  0.00           C  
ATOM    456  OH  TYR    28      24.571  94.403  56.229  1.00  0.00           O  
ATOM    457  H   TYR    28      27.050  87.311  59.270  1.00  0.00           H  
ATOM    458  HA  TYR    28      24.928  88.178  57.528  1.00  0.00           H  
ATOM    459  HB2 TYR    28      25.578  89.478  59.544  1.00  0.00           H  
ATOM    460  HB3 TYR    28      27.103  89.607  58.918  1.00  0.00           H  
ATOM    461  HD1 TYR    28      27.622  91.680  58.164  1.00  0.00           H  
ATOM    462  HD2 TYR    28      23.569  90.321  57.700  1.00  0.00           H  
ATOM    463  HE1 TYR    28      27.001  93.791  57.140  1.00  0.00           H  
ATOM    464  HE2 TYR    28      22.952  92.488  56.864  1.00  0.00           H  
ATOM    465  HH  TYR    28      23.692  94.264  55.869  1.00  0.00           H  
ATOM    466  N   SER    29      27.978  88.670  56.331  1.00  0.00           N  
ATOM    467  CA  SER    29      28.721  88.976  55.072  1.00  0.00           C  
ATOM    468  C   SER    29      28.607  87.883  53.951  1.00  0.00           C  
ATOM    469  O   SER    29      28.652  88.214  52.756  1.00  0.00           O  
ATOM    470  CB  SER    29      30.192  89.417  55.327  1.00  0.00           C  
ATOM    471  OG  SER    29      31.034  88.324  55.844  1.00  0.00           O  
ATOM    472  H   SER    29      28.493  88.782  57.193  1.00  0.00           H  
ATOM    473  HA  SER    29      28.251  89.881  54.688  1.00  0.00           H  
ATOM    474  HB2 SER    29      30.569  89.924  54.439  1.00  0.00           H  
ATOM    475  HB3 SER    29      30.158  90.113  56.165  1.00  0.00           H  
ATOM    476  HG  SER    29      30.838  88.247  56.781  1.00  0.00           H  
ATOM    477  N   ALA    30      28.465  86.633  54.404  1.00  0.00           N  
ATOM    478  CA  ALA    30      28.081  85.502  53.568  1.00  0.00           C  
ATOM    479  C   ALA    30      26.652  85.589  52.961  1.00  0.00           C  
ATOM    480  O   ALA    30      26.435  84.871  52.017  1.00  0.00           O  
ATOM    481  CB  ALA    30      28.184  84.242  54.424  1.00  0.00           C  
ATOM    482  H   ALA    30      28.817  86.459  55.335  1.00  0.00           H  
ATOM    483  HA  ALA    30      28.829  85.492  52.775  1.00  0.00           H  
ATOM    484  HB1 ALA    30      29.175  84.170  54.874  1.00  0.00           H  
ATOM    485  HB2 ALA    30      27.415  84.254  55.196  1.00  0.00           H  
ATOM    486  HB3 ALA    30      27.989  83.370  53.800  1.00  0.00           H  
ATOM    487  N   ALA    31      25.712  86.365  53.516  1.00  0.00           N  
ATOM    488  CA  ALA    31      24.333  86.475  53.048  1.00  0.00           C  
ATOM    489  C   ALA    31      24.145  87.356  51.792  1.00  0.00           C  
ATOM    490  O   ALA    31      24.745  88.424  51.683  1.00  0.00           O  
ATOM    491  CB  ALA    31      23.524  87.109  54.213  1.00  0.00           C  
ATOM    492  H   ALA    31      26.121  87.007  54.180  1.00  0.00           H  
ATOM    493  HA  ALA    31      24.007  85.445  52.900  1.00  0.00           H  
ATOM    494  HB1 ALA    31      23.490  88.198  54.208  1.00  0.00           H  
ATOM    495  HB2 ALA    31      22.537  86.792  53.874  1.00  0.00           H  
ATOM    496  HB3 ALA    31      23.738  86.646  55.176  1.00  0.00           H  
ATOM    497  N   PRO    32      23.323  86.960  50.799  1.00  0.00           N  
ATOM    498  CA  PRO    32      22.972  87.811  49.627  1.00  0.00           C  
ATOM    499  C   PRO    32      22.575  89.241  49.873  1.00  0.00           C  
ATOM    500  O   PRO    32      22.250  89.610  51.035  1.00  0.00           O  
ATOM    501  CB  PRO    32      21.730  87.049  49.047  1.00  0.00           C  
ATOM    502  CG  PRO    32      22.012  85.581  49.369  1.00  0.00           C  
ATOM    503  CD  PRO    32      22.587  85.667  50.758  1.00  0.00           C  
ATOM    504  HA  PRO    32      23.795  87.792  48.912  1.00  0.00           H  
ATOM    505  HB2 PRO    32      20.851  87.305  49.638  1.00  0.00           H  
ATOM    506  HB3 PRO    32      21.686  87.282  47.983  1.00  0.00           H  
ATOM    507  HG2 PRO    32      21.100  84.984  49.390  1.00  0.00           H  
ATOM    508  HG3 PRO    32      22.788  85.150  48.738  1.00  0.00           H  
ATOM    509  HD2 PRO    32      21.878  85.778  51.579  1.00  0.00           H  
ATOM    510  HD3 PRO    32      23.247  84.811  50.902  1.00  0.00           H  
ATOM    511  N   ALA    33      22.413  90.092  48.731  1.00  0.00           N  
ATOM    512  CA  ALA    33      21.709  91.369  48.855  1.00  0.00           C  
ATOM    513  C   ALA    33      20.284  91.185  49.384  1.00  0.00           C  
ATOM    514  O   ALA    33      19.467  90.423  48.834  1.00  0.00           O  
ATOM    515  CB  ALA    33      21.643  91.858  47.329  1.00  0.00           C  
ATOM    516  H   ALA    33      22.621  89.720  47.815  1.00  0.00           H  
ATOM    517  HA  ALA    33      22.320  91.993  49.506  1.00  0.00           H  
ATOM    518  HB1 ALA    33      21.183  92.846  47.363  1.00  0.00           H  
ATOM    519  HB2 ALA    33      22.641  91.956  46.903  1.00  0.00           H  
ATOM    520  HB3 ALA    33      20.992  91.211  46.742  1.00  0.00           H  
ATOM    521  N   GLY    34      19.851  91.984  50.367  1.00  0.00           N  
ATOM    522  CA  GLY    34      18.466  92.133  50.699  1.00  0.00           C  
ATOM    523  C   GLY    34      17.799  90.996  51.512  1.00  0.00           C  
ATOM    524  O   GLY    34      16.576  91.076  51.646  1.00  0.00           O  
ATOM    525  H   GLY    34      20.455  92.722  50.701  1.00  0.00           H  
ATOM    526  HA2 GLY    34      18.405  92.940  51.430  1.00  0.00           H  
ATOM    527  HA3 GLY    34      17.845  92.387  49.841  1.00  0.00           H  
ATOM    528  N   ALA    35      18.593  90.064  52.023  1.00  0.00           N  
ATOM    529  CA  ALA    35      18.068  89.083  52.958  1.00  0.00           C  
ATOM    530  C   ALA    35      17.747  89.811  54.317  1.00  0.00           C  
ATOM    531  O   ALA    35      18.507  90.666  54.800  1.00  0.00           O  
ATOM    532  CB  ALA    35      19.042  87.874  53.284  1.00  0.00           C  
ATOM    533  H   ALA    35      19.574  90.218  51.837  1.00  0.00           H  
ATOM    534  HA  ALA    35      17.192  88.701  52.434  1.00  0.00           H  
ATOM    535  HB1 ALA    35      20.006  88.287  53.577  1.00  0.00           H  
ATOM    536  HB2 ALA    35      18.581  87.268  54.065  1.00  0.00           H  
ATOM    537  HB3 ALA    35      19.131  87.168  52.458  1.00  0.00           H  
ATOM    538  N   GLN    36      16.657  89.369  55.045  1.00  0.00           N  
ATOM    539  CA  GLN    36      16.490  89.841  56.447  1.00  0.00           C  
ATOM    540  C   GLN    36      16.391  88.594  57.386  1.00  0.00           C  
ATOM    541  O   GLN    36      16.141  88.812  58.617  1.00  0.00           O  
ATOM    542  CB  GLN    36      15.200  90.638  56.454  1.00  0.00           C  
ATOM    543  CG  GLN    36      15.125  91.974  55.720  1.00  0.00           C  
ATOM    544  CD  GLN    36      15.981  93.047  56.408  1.00  0.00           C  
ATOM    545  NE2 GLN    36      15.477  94.124  56.771  1.00  0.00           N  
ATOM    546  OE1 GLN    36      17.184  92.868  56.610  1.00  0.00           O  
ATOM    547  H   GLN    36      16.078  88.621  54.692  1.00  0.00           H  
ATOM    548  HA  GLN    36      17.350  90.419  56.785  1.00  0.00           H  
ATOM    549  HB2 GLN    36      14.473  89.916  56.081  1.00  0.00           H  
ATOM    550  HB3 GLN    36      14.961  90.846  57.497  1.00  0.00           H  
ATOM    551  HG2 GLN    36      15.329  91.868  54.655  1.00  0.00           H  
ATOM    552  HG3 GLN    36      14.073  92.253  55.782  1.00  0.00           H  
ATOM    553 HE21 GLN    36      16.073  94.838  57.165  1.00  0.00           H  
ATOM    554 HE22 GLN    36      14.648  94.438  56.286  1.00  0.00           H  
ATOM    555  N   THR    37      16.462  87.315  56.974  1.00  0.00           N  
ATOM    556  CA  THR    37      16.228  86.118  57.797  1.00  0.00           C  
ATOM    557  C   THR    37      17.137  85.070  57.403  1.00  0.00           C  
ATOM    558  O   THR    37      17.378  84.837  56.244  1.00  0.00           O  
ATOM    559  CB  THR    37      14.741  85.587  57.585  1.00  0.00           C  
ATOM    560  CG2 THR    37      14.182  84.779  58.728  1.00  0.00           C  
ATOM    561  OG1 THR    37      13.836  86.603  57.410  1.00  0.00           O  
ATOM    562  H   THR    37      16.378  87.245  55.970  1.00  0.00           H  
ATOM    563  HA  THR    37      16.369  86.362  58.850  1.00  0.00           H  
ATOM    564  HB  THR    37      14.677  84.916  56.729  1.00  0.00           H  
ATOM    565  HG1 THR    37      13.186  86.310  56.768  1.00  0.00           H  
ATOM    566 HG21 THR    37      14.932  84.048  59.032  1.00  0.00           H  
ATOM    567 HG22 THR    37      14.087  85.429  59.598  1.00  0.00           H  
ATOM    568 HG23 THR    37      13.232  84.318  58.460  1.00  0.00           H  
ATOM    569  N   PHE    38      17.543  84.244  58.342  1.00  0.00           N  
ATOM    570  CA  PHE    38      18.289  83.025  58.045  1.00  0.00           C  
ATOM    571  C   PHE    38      17.619  81.831  58.790  1.00  0.00           C  
ATOM    572  O   PHE    38      17.077  82.018  59.873  1.00  0.00           O  
ATOM    573  CB  PHE    38      19.773  83.153  58.133  1.00  0.00           C  
ATOM    574  CG  PHE    38      20.241  83.164  59.633  1.00  0.00           C  
ATOM    575  CD1 PHE    38      20.906  82.057  60.167  1.00  0.00           C  
ATOM    576  CD2 PHE    38      19.871  84.279  60.466  1.00  0.00           C  
ATOM    577  CE1 PHE    38      21.124  82.026  61.480  1.00  0.00           C  
ATOM    578  CE2 PHE    38      20.021  84.237  61.826  1.00  0.00           C  
ATOM    579  CZ  PHE    38      20.635  83.050  62.341  1.00  0.00           C  
ATOM    580  H   PHE    38      17.329  84.444  59.309  1.00  0.00           H  
ATOM    581  HA  PHE    38      17.999  82.860  57.008  1.00  0.00           H  
ATOM    582  HB2 PHE    38      20.293  82.366  57.586  1.00  0.00           H  
ATOM    583  HB3 PHE    38      20.067  84.116  57.714  1.00  0.00           H  
ATOM    584  HD1 PHE    38      21.014  81.093  59.691  1.00  0.00           H  
ATOM    585  HD2 PHE    38      19.367  85.125  60.024  1.00  0.00           H  
ATOM    586  HE1 PHE    38      21.469  81.105  61.927  1.00  0.00           H  
ATOM    587  HE2 PHE    38      19.587  84.953  62.509  1.00  0.00           H  
ATOM    588  HZ  PHE    38      20.710  82.874  63.404  1.00  0.00           H  
ATOM    589  N   SER    39      17.957  80.620  58.288  1.00  0.00           N  
ATOM    590  CA  SER    39      17.514  79.285  58.826  1.00  0.00           C  
ATOM    591  C   SER    39      18.677  78.292  58.738  1.00  0.00           C  
ATOM    592  O   SER    39      19.418  78.421  57.805  1.00  0.00           O  
ATOM    593  CB  SER    39      16.213  78.800  58.197  1.00  0.00           C  
ATOM    594  OG  SER    39      15.760  77.532  58.630  1.00  0.00           O  
ATOM    595  H   SER    39      18.420  80.670  57.392  1.00  0.00           H  
ATOM    596  HA  SER    39      17.369  79.384  59.902  1.00  0.00           H  
ATOM    597  HB2 SER    39      15.406  79.532  58.240  1.00  0.00           H  
ATOM    598  HB3 SER    39      16.481  78.772  57.140  1.00  0.00           H  
ATOM    599  HG  SER    39      15.524  77.646  59.553  1.00  0.00           H  
ATOM    600  N   LEU    40      18.880  77.351  59.721  1.00  0.00           N  
ATOM    601  CA  LEU    40      20.084  76.494  59.908  1.00  0.00           C  
ATOM    602  C   LEU    40      19.823  75.017  59.906  1.00  0.00           C  
ATOM    603  O   LEU    40      19.214  74.553  60.868  1.00  0.00           O  
ATOM    604  CB  LEU    40      20.870  77.113  61.161  1.00  0.00           C  
ATOM    605  CG  LEU    40      22.169  76.337  61.587  1.00  0.00           C  
ATOM    606  CD1 LEU    40      23.135  76.245  60.410  1.00  0.00           C  
ATOM    607  CD2 LEU    40      22.740  77.139  62.660  1.00  0.00           C  
ATOM    608  H   LEU    40      18.191  77.289  60.457  1.00  0.00           H  
ATOM    609  HA  LEU    40      20.767  76.721  59.089  1.00  0.00           H  
ATOM    610  HB2 LEU    40      21.054  78.183  61.068  1.00  0.00           H  
ATOM    611  HB3 LEU    40      20.205  76.965  62.012  1.00  0.00           H  
ATOM    612  HG  LEU    40      21.926  75.328  61.921  1.00  0.00           H  
ATOM    613 HD11 LEU    40      23.297  77.230  59.972  1.00  0.00           H  
ATOM    614 HD12 LEU    40      24.111  75.897  60.749  1.00  0.00           H  
ATOM    615 HD13 LEU    40      22.796  75.601  59.600  1.00  0.00           H  
ATOM    616 HD21 LEU    40      23.791  76.898  62.816  1.00  0.00           H  
ATOM    617 HD22 LEU    40      22.702  78.225  62.570  1.00  0.00           H  
ATOM    618 HD23 LEU    40      22.247  76.877  63.596  1.00  0.00           H  
ATOM    619  N   LYS    41      20.343  74.266  59.010  1.00  0.00           N  
ATOM    620  CA  LYS    41      20.364  72.769  58.942  1.00  0.00           C  
ATOM    621  C   LYS    41      21.763  72.308  59.218  1.00  0.00           C  
ATOM    622  O   LYS    41      22.727  72.996  58.881  1.00  0.00           O  
ATOM    623  CB  LYS    41      20.138  72.249  57.523  1.00  0.00           C  
ATOM    624  CG  LYS    41      18.595  71.775  57.416  1.00  0.00           C  
ATOM    625  CD  LYS    41      18.109  71.208  56.124  1.00  0.00           C  
ATOM    626  CE  LYS    41      16.649  70.698  56.249  1.00  0.00           C  
ATOM    627  NZ  LYS    41      16.072  70.325  54.974  1.00  0.00           N1+
ATOM    628  H   LYS    41      20.898  74.719  58.297  1.00  0.00           H  
ATOM    629  HA  LYS    41      19.676  72.323  59.661  1.00  0.00           H  
ATOM    630  HB2 LYS    41      20.433  72.984  56.774  1.00  0.00           H  
ATOM    631  HB3 LYS    41      20.779  71.398  57.290  1.00  0.00           H  
ATOM    632  HG2 LYS    41      18.402  71.105  58.254  1.00  0.00           H  
ATOM    633  HG3 LYS    41      17.868  72.580  57.527  1.00  0.00           H  
ATOM    634  HD2 LYS    41      18.135  72.030  55.408  1.00  0.00           H  
ATOM    635  HD3 LYS    41      18.840  70.447  55.853  1.00  0.00           H  
ATOM    636  HE2 LYS    41      16.571  69.855  56.935  1.00  0.00           H  
ATOM    637  HE3 LYS    41      16.028  71.466  56.711  1.00  0.00           H  
ATOM    638  HZ1 LYS    41      16.538  69.484  54.665  1.00  0.00           H  
ATOM    639  HZ2 LYS    41      15.085  70.111  55.016  1.00  0.00           H  
ATOM    640  HZ3 LYS    41      16.111  70.993  54.218  1.00  0.00           H  
ATOM    641  N   HIP    42      21.814  71.163  59.900  1.00  0.00           N  
ATOM    642  CA  HIP    42      23.065  70.439  60.164  1.00  0.00           C  
ATOM    643  C   HIP    42      22.865  68.905  60.145  1.00  0.00           C  
ATOM    644  O   HIP    42      21.695  68.485  60.489  1.00  0.00           O  
ATOM    645  CB  HIP    42      23.781  70.902  61.425  1.00  0.00           C  
ATOM    646  CG  HIP    42      23.051  70.471  62.665  1.00  0.00           C  
ATOM    647  CD2 HIP    42      22.294  71.323  63.461  1.00  0.00           C  
ATOM    648  ND1 HIP    42      23.212  69.360  63.372  1.00  0.00           N1+
ATOM    649  CE1 HIP    42      22.483  69.337  64.475  1.00  0.00           C  
ATOM    650  NE2 HIP    42      21.922  70.540  64.587  1.00  0.00           N  
ATOM    651  H   HIP    42      20.971  70.702  60.213  1.00  0.00           H  
ATOM    652  HA  HIP    42      23.737  70.738  59.360  1.00  0.00           H  
ATOM    653  HB2 HIP    42      24.835  70.628  61.383  1.00  0.00           H  
ATOM    654  HB3 HIP    42      23.808  71.992  61.437  1.00  0.00           H  
ATOM    655  HD1 HIP    42      23.872  68.629  63.150  1.00  0.00           H  
ATOM    656  HD2 HIP    42      21.987  72.330  63.221  1.00  0.00           H  
ATOM    657  HE1 HIP    42      22.330  68.481  65.115  1.00  0.00           H  
ATOM    658  HE2 HIP    42      21.411  70.832  65.408  1.00  0.00           H  
ATOM    659  N   SER    43      23.831  68.101  59.678  1.00  0.00           N  
ATOM    660  CA  SER    43      23.903  66.653  59.903  1.00  0.00           C  
ATOM    661  C   SER    43      24.319  66.402  61.363  1.00  0.00           C  
ATOM    662  O   SER    43      24.558  67.348  62.141  1.00  0.00           O  
ATOM    663  CB  SER    43      25.001  66.088  58.925  1.00  0.00           C  
ATOM    664  OG  SER    43      26.241  66.781  59.122  1.00  0.00           O  
ATOM    665  H   SER    43      24.677  68.532  59.333  1.00  0.00           H  
ATOM    666  HA  SER    43      23.012  66.119  59.573  1.00  0.00           H  
ATOM    667  HB2 SER    43      25.115  65.017  59.094  1.00  0.00           H  
ATOM    668  HB3 SER    43      24.681  66.197  57.888  1.00  0.00           H  
ATOM    669  HG  SER    43      26.668  66.291  59.829  1.00  0.00           H  
ATOM    670  N   GLU    44      24.169  65.215  61.824  1.00  0.00           N  
ATOM    671  CA  GLU    44      24.146  64.964  63.272  1.00  0.00           C  
ATOM    672  C   GLU    44      25.463  65.115  64.084  1.00  0.00           C  
ATOM    673  O   GLU    44      25.288  65.405  65.324  1.00  0.00           O  
ATOM    674  CB  GLU    44      23.441  63.618  63.591  1.00  0.00           C  
ATOM    675  CG  GLU    44      24.254  62.424  63.174  1.00  0.00           C  
ATOM    676  CD  GLU    44      24.192  62.264  61.595  1.00  0.00           C  
ATOM    677  OE1 GLU    44      23.175  62.602  61.050  1.00  0.00           O  
ATOM    678  OE2 GLU    44      25.186  61.784  61.010  1.00  0.00           O1-
ATOM    679  H   GLU    44      23.984  64.491  61.144  1.00  0.00           H  
ATOM    680  HA  GLU    44      23.409  65.663  63.667  1.00  0.00           H  
ATOM    681  HB2 GLU    44      23.277  63.476  64.659  1.00  0.00           H  
ATOM    682  HB3 GLU    44      22.516  63.621  63.015  1.00  0.00           H  
ATOM    683  HG2 GLU    44      25.254  62.635  63.553  1.00  0.00           H  
ATOM    684  HG3 GLU    44      23.796  61.579  63.687  1.00  0.00           H  
ATOM    685  N   HIP    45      26.650  64.906  63.535  1.00  0.00           N  
ATOM    686  CA  HIP    45      27.862  64.813  64.352  1.00  0.00           C  
ATOM    687  C   HIP    45      28.353  66.205  64.800  1.00  0.00           C  
ATOM    688  O   HIP    45      29.531  66.340  65.068  1.00  0.00           O  
ATOM    689  CB  HIP    45      29.045  63.878  63.769  1.00  0.00           C  
ATOM    690  CG  HIP    45      28.720  62.475  63.295  1.00  0.00           C  
ATOM    691  CD2 HIP    45      28.104  61.560  64.069  1.00  0.00           C  
ATOM    692  ND1 HIP    45      28.741  61.952  62.022  1.00  0.00           N1+
ATOM    693  CE1 HIP    45      28.075  60.792  62.000  1.00  0.00           C  
ATOM    694  NE2 HIP    45      27.700  60.577  63.249  1.00  0.00           N  
ATOM    695  H   HIP    45      26.685  64.604  62.571  1.00  0.00           H  
ATOM    696  HA  HIP    45      27.479  64.329  65.250  1.00  0.00           H  
ATOM    697  HB2 HIP    45      29.572  64.352  62.941  1.00  0.00           H  
ATOM    698  HB3 HIP    45      29.790  63.821  64.562  1.00  0.00           H  
ATOM    699  HD1 HIP    45      29.034  62.497  61.224  1.00  0.00           H  
ATOM    700  HD2 HIP    45      27.812  61.780  65.085  1.00  0.00           H  
ATOM    701  HE1 HIP    45      27.941  60.183  61.118  1.00  0.00           H  
ATOM    702  HE2 HIP    45      27.282  59.730  63.608  1.00  0.00           H  
ATOM    703  N   VAL    46      27.424  67.170  64.898  1.00  0.00           N  
ATOM    704  CA  VAL    46      27.824  68.531  65.173  1.00  0.00           C  
ATOM    705  C   VAL    46      26.657  69.331  65.767  1.00  0.00           C  
ATOM    706  O   VAL    46      25.540  69.243  65.309  1.00  0.00           O  
ATOM    707  CB  VAL    46      28.255  69.180  63.785  1.00  0.00           C  
ATOM    708  CG1 VAL    46      27.114  69.529  62.798  1.00  0.00           C  
ATOM    709  CG2 VAL    46      28.944  70.527  64.017  1.00  0.00           C  
ATOM    710  H   VAL    46      26.463  66.923  65.087  1.00  0.00           H  
ATOM    711  HA  VAL    46      28.720  68.562  65.794  1.00  0.00           H  
ATOM    712  HB  VAL    46      28.970  68.500  63.321  1.00  0.00           H  
ATOM    713 HG11 VAL    46      26.432  68.690  62.656  1.00  0.00           H  
ATOM    714 HG12 VAL    46      26.618  70.429  63.160  1.00  0.00           H  
ATOM    715 HG13 VAL    46      27.584  69.698  61.829  1.00  0.00           H  
ATOM    716 HG21 VAL    46      29.368  70.829  63.060  1.00  0.00           H  
ATOM    717 HG22 VAL    46      28.332  71.345  64.398  1.00  0.00           H  
ATOM    718 HG23 VAL    46      29.781  70.365  64.697  1.00  0.00           H  
ATOM    719  N   TRP    47      27.021  70.114  66.721  1.00  0.00           N  
ATOM    720  CA  TRP    47      26.135  71.066  67.406  1.00  0.00           C  
ATOM    721  C   TRP    47      26.385  72.578  66.865  1.00  0.00           C  
ATOM    722  O   TRP    47      27.424  72.812  66.288  1.00  0.00           O  
ATOM    723  CB  TRP    47      26.582  70.949  68.892  1.00  0.00           C  
ATOM    724  CG  TRP    47      26.464  69.587  69.538  1.00  0.00           C  
ATOM    725  CD1 TRP    47      25.734  68.519  69.231  1.00  0.00           C  
ATOM    726  CD2 TRP    47      27.286  69.168  70.712  1.00  0.00           C  
ATOM    727  CE2 TRP    47      26.875  67.784  71.101  1.00  0.00           C  
ATOM    728  CE3 TRP    47      28.292  69.776  71.444  1.00  0.00           C  
ATOM    729  NE1 TRP    47      25.877  67.507  70.130  1.00  0.00           N  
ATOM    730  CZ2 TRP    47      27.462  67.065  72.086  1.00  0.00           C  
ATOM    731  CZ3 TRP    47      28.923  69.023  72.467  1.00  0.00           C  
ATOM    732  CH2 TRP    47      28.470  67.753  72.799  1.00  0.00           C  
ATOM    733  H   TRP    47      27.977  70.054  67.039  1.00  0.00           H  
ATOM    734  HA  TRP    47      25.090  70.758  67.403  1.00  0.00           H  
ATOM    735  HB2 TRP    47      27.589  71.365  68.922  1.00  0.00           H  
ATOM    736  HB3 TRP    47      25.960  71.628  69.475  1.00  0.00           H  
ATOM    737  HD1 TRP    47      24.932  68.569  68.509  1.00  0.00           H  
ATOM    738  HE1 TRP    47      25.213  66.745  70.130  1.00  0.00           H  
ATOM    739  HE3 TRP    47      28.645  70.753  71.150  1.00  0.00           H  
ATOM    740  HZ2 TRP    47      27.310  66.032  72.365  1.00  0.00           H  
ATOM    741  HZ3 TRP    47      29.683  69.379  73.147  1.00  0.00           H  
ATOM    742  HH2 TRP    47      29.045  67.335  73.611  1.00  0.00           H  
ATOM    743  N   VAL    48      25.475  73.498  67.149  1.00  0.00           N  
ATOM    744  CA  VAL    48      25.327  74.902  66.654  1.00  0.00           C  
ATOM    745  C   VAL    48      24.794  75.924  67.697  1.00  0.00           C  
ATOM    746  O   VAL    48      24.009  75.524  68.566  1.00  0.00           O  
ATOM    747  CB  VAL    48      24.489  74.929  65.410  1.00  0.00           C  
ATOM    748  CG1 VAL    48      25.050  74.108  64.250  1.00  0.00           C  
ATOM    749  CG2 VAL    48      23.128  74.474  65.731  1.00  0.00           C  
ATOM    750  H   VAL    48      24.674  73.200  67.687  1.00  0.00           H  
ATOM    751  HA  VAL    48      26.339  75.248  66.441  1.00  0.00           H  
ATOM    752  HB  VAL    48      24.484  75.940  65.002  1.00  0.00           H  
ATOM    753 HG11 VAL    48      26.101  74.376  64.147  1.00  0.00           H  
ATOM    754 HG12 VAL    48      25.118  73.049  64.503  1.00  0.00           H  
ATOM    755 HG13 VAL    48      24.455  74.172  63.339  1.00  0.00           H  
ATOM    756 HG21 VAL    48      22.805  74.941  66.661  1.00  0.00           H  
ATOM    757 HG22 VAL    48      22.426  74.802  64.965  1.00  0.00           H  
ATOM    758 HG23 VAL    48      23.022  73.390  65.780  1.00  0.00           H  
ATOM    759  N   GLU    49      25.216  77.173  67.710  1.00  0.00           N  
ATOM    760  CA  GLU    49      25.012  78.220  68.683  1.00  0.00           C  
ATOM    761  C   GLU    49      25.177  79.569  68.017  1.00  0.00           C  
ATOM    762  O   GLU    49      26.147  79.813  67.333  1.00  0.00           O  
ATOM    763  CB  GLU    49      25.803  78.008  69.928  1.00  0.00           C  
ATOM    764  CG  GLU    49      25.359  78.808  71.145  1.00  0.00           C  
ATOM    765  CD  GLU    49      26.074  78.588  72.471  1.00  0.00           C  
ATOM    766  OE1 GLU    49      25.369  78.323  73.488  1.00  0.00           O  
ATOM    767  OE2 GLU    49      27.293  78.470  72.538  1.00  0.00           O1-
ATOM    768  H   GLU    49      25.847  77.343  66.940  1.00  0.00           H  
ATOM    769  HA  GLU    49      23.985  78.158  69.043  1.00  0.00           H  
ATOM    770  HB2 GLU    49      25.635  76.982  70.256  1.00  0.00           H  
ATOM    771  HB3 GLU    49      26.853  78.226  69.731  1.00  0.00           H  
ATOM    772  HG2 GLU    49      25.446  79.849  70.834  1.00  0.00           H  
ATOM    773  HG3 GLU    49      24.348  78.564  71.473  1.00  0.00           H  
ATOM    774  N   VAL    50      24.230  80.434  68.231  1.00  0.00           N  
ATOM    775  CA  VAL    50      24.134  81.856  67.669  1.00  0.00           C  
ATOM    776  C   VAL    50      24.888  82.767  68.681  1.00  0.00           C  
ATOM    777  O   VAL    50      24.484  82.775  69.832  1.00  0.00           O  
ATOM    778  CB  VAL    50      22.644  82.298  67.380  1.00  0.00           C  
ATOM    779  CG1 VAL    50      22.622  83.681  66.652  1.00  0.00           C  
ATOM    780  CG2 VAL    50      21.980  81.226  66.424  1.00  0.00           C  
ATOM    781  H   VAL    50      23.581  80.230  68.977  1.00  0.00           H  
ATOM    782  HA  VAL    50      24.681  81.805  66.727  1.00  0.00           H  
ATOM    783  HB  VAL    50      22.116  82.239  68.332  1.00  0.00           H  
ATOM    784 HG11 VAL    50      22.956  84.446  67.354  1.00  0.00           H  
ATOM    785 HG12 VAL    50      23.145  83.749  65.699  1.00  0.00           H  
ATOM    786 HG13 VAL    50      21.572  83.894  66.451  1.00  0.00           H  
ATOM    787 HG21 VAL    50      21.939  80.224  66.853  1.00  0.00           H  
ATOM    788 HG22 VAL    50      20.949  81.534  66.254  1.00  0.00           H  
ATOM    789 HG23 VAL    50      22.620  81.058  65.558  1.00  0.00           H  
ATOM    790  N   VAL    51      25.671  83.672  68.187  1.00  0.00           N  
ATOM    791  CA  VAL    51      26.568  84.681  68.937  1.00  0.00           C  
ATOM    792  C   VAL    51      26.416  85.998  68.313  1.00  0.00           C  
ATOM    793  O   VAL    51      26.585  86.207  67.195  1.00  0.00           O  
ATOM    794  CB  VAL    51      27.981  84.219  69.017  1.00  0.00           C  
ATOM    795  CG1 VAL    51      28.718  84.835  70.216  1.00  0.00           C  
ATOM    796  CG2 VAL    51      28.154  82.696  69.084  1.00  0.00           C  
ATOM    797  H   VAL    51      25.878  83.687  67.199  1.00  0.00           H  
ATOM    798  HA  VAL    51      26.221  84.768  69.966  1.00  0.00           H  
ATOM    799  HB  VAL    51      28.529  84.515  68.122  1.00  0.00           H  
ATOM    800 HG11 VAL    51      28.532  85.903  70.334  1.00  0.00           H  
ATOM    801 HG12 VAL    51      28.271  84.436  71.126  1.00  0.00           H  
ATOM    802 HG13 VAL    51      29.797  84.681  70.218  1.00  0.00           H  
ATOM    803 HG21 VAL    51      28.086  82.428  68.030  1.00  0.00           H  
ATOM    804 HG22 VAL    51      29.090  82.343  69.519  1.00  0.00           H  
ATOM    805 HG23 VAL    51      27.306  82.260  69.612  1.00  0.00           H  
ATOM    806  N   ARG    52      26.400  87.069  69.161  1.00  0.00           N  
ATOM    807  CA  ARG    52      26.342  88.509  68.635  1.00  0.00           C  
ATOM    808  C   ARG    52      27.380  89.254  69.511  1.00  0.00           C  
ATOM    809  O   ARG    52      27.254  89.245  70.709  1.00  0.00           O  
ATOM    810  CB  ARG    52      25.033  89.155  68.583  1.00  0.00           C  
ATOM    811  CG  ARG    52      24.076  88.398  67.740  1.00  0.00           C  
ATOM    812  CD  ARG    52      22.791  89.163  67.518  1.00  0.00           C  
ATOM    813  NE  ARG    52      22.035  88.627  66.420  1.00  0.00           N  
ATOM    814  CZ  ARG    52      20.817  88.109  66.446  1.00  0.00           C  
ATOM    815  NH1 ARG    52      20.195  87.907  67.516  1.00  0.00           N1+
ATOM    816  NH2 ARG    52      20.193  87.792  65.338  1.00  0.00           N  
ATOM    817  H   ARG    52      26.436  86.884  70.153  1.00  0.00           H  
ATOM    818  HA  ARG    52      26.694  88.545  67.604  1.00  0.00           H  
ATOM    819  HB2 ARG    52      24.582  89.116  69.575  1.00  0.00           H  
ATOM    820  HB3 ARG    52      25.085  90.176  68.204  1.00  0.00           H  
ATOM    821  HG2 ARG    52      24.525  88.346  66.749  1.00  0.00           H  
ATOM    822  HG3 ARG    52      24.025  87.392  68.157  1.00  0.00           H  
ATOM    823  HD2 ARG    52      22.235  89.106  68.454  1.00  0.00           H  
ATOM    824  HD3 ARG    52      23.070  90.191  67.286  1.00  0.00           H  
ATOM    825  HE  ARG    52      22.288  88.771  65.453  1.00  0.00           H  
ATOM    826 HH11 ARG    52      20.724  88.051  68.364  1.00  0.00           H  
ATOM    827 HH12 ARG    52      19.186  87.890  67.549  1.00  0.00           H  
ATOM    828 HH21 ARG    52      20.597  87.915  64.421  1.00  0.00           H  
ATOM    829 HH22 ARG    52      19.355  87.238  65.439  1.00  0.00           H  
ATOM    830  N   ASP    53      28.282  89.926  68.862  1.00  0.00           N  
ATOM    831  CA  ASP    53      29.303  90.701  69.604  1.00  0.00           C  
ATOM    832  C   ASP    53      30.169  89.967  70.602  1.00  0.00           C  
ATOM    833  O   ASP    53      30.962  90.595  71.381  1.00  0.00           O  
ATOM    834  CB  ASP    53      28.709  91.974  70.156  1.00  0.00           C  
ATOM    835  CG  ASP    53      27.751  92.752  69.196  1.00  0.00           C  
ATOM    836  OD1 ASP    53      26.827  93.394  69.681  1.00  0.00           O  
ATOM    837  OD2 ASP    53      28.150  92.915  68.037  1.00  0.00           O1-
ATOM    838  H   ASP    53      28.248  89.955  67.853  1.00  0.00           H  
ATOM    839  HA  ASP    53      29.884  91.114  68.780  1.00  0.00           H  
ATOM    840  HB2 ASP    53      28.187  91.780  71.093  1.00  0.00           H  
ATOM    841  HB3 ASP    53      29.556  92.645  70.302  1.00  0.00           H  
ATOM    842  N   GLY    54      30.230  88.592  70.629  1.00  0.00           N  
ATOM    843  CA  GLY    54      31.053  87.719  71.463  1.00  0.00           C  
ATOM    844  C   GLY    54      30.286  87.032  72.651  1.00  0.00           C  
ATOM    845  O   GLY    54      30.851  86.139  73.304  1.00  0.00           O  
ATOM    846  H   GLY    54      29.692  88.195  69.872  1.00  0.00           H  
ATOM    847  HA2 GLY    54      31.424  86.852  70.917  1.00  0.00           H  
ATOM    848  HA3 GLY    54      31.900  88.347  71.742  1.00  0.00           H  
ATOM    849  N   GLU    55      29.060  87.339  72.887  1.00  0.00           N  
ATOM    850  CA  GLU    55      28.085  86.750  73.840  1.00  0.00           C  
ATOM    851  C   GLU    55      26.898  86.138  73.098  1.00  0.00           C  
ATOM    852  O   GLU    55      26.324  86.717  72.151  1.00  0.00           O  
ATOM    853  CB  GLU    55      27.686  87.816  74.870  1.00  0.00           C  
ATOM    854  CG  GLU    55      26.652  87.424  76.043  1.00  0.00           C  
ATOM    855  CD  GLU    55      27.224  86.365  77.044  1.00  0.00           C  
ATOM    856  OE1 GLU    55      26.415  85.599  77.575  1.00  0.00           O  
ATOM    857  OE2 GLU    55      28.419  86.323  77.355  1.00  0.00           O1-
ATOM    858  H   GLU    55      28.753  88.185  72.429  1.00  0.00           H  
ATOM    859  HA  GLU    55      28.651  86.009  74.403  1.00  0.00           H  
ATOM    860  HB2 GLU    55      28.571  88.256  75.329  1.00  0.00           H  
ATOM    861  HB3 GLU    55      27.185  88.545  74.233  1.00  0.00           H  
ATOM    862  HG2 GLU    55      26.395  88.317  76.613  1.00  0.00           H  
ATOM    863  HG3 GLU    55      25.705  87.047  75.657  1.00  0.00           H  
ATOM    864  N   ALA    56      26.612  84.870  73.474  1.00  0.00           N  
ATOM    865  CA  ALA    56      25.524  83.972  72.863  1.00  0.00           C  
ATOM    866  C   ALA    56      24.044  84.232  73.061  1.00  0.00           C  
ATOM    867  O   ALA    56      23.646  84.687  74.127  1.00  0.00           O  
ATOM    868  CB  ALA    56      25.924  82.603  73.194  1.00  0.00           C  
ATOM    869  H   ALA    56      27.154  84.332  74.135  1.00  0.00           H  
ATOM    870  HA  ALA    56      25.659  84.110  71.791  1.00  0.00           H  
ATOM    871  HB1 ALA    56      26.058  82.443  74.264  1.00  0.00           H  
ATOM    872  HB2 ALA    56      25.243  81.904  72.710  1.00  0.00           H  
ATOM    873  HB3 ALA    56      26.910  82.456  72.754  1.00  0.00           H  
ATOM    874  N   GLU    57      23.230  84.098  71.962  1.00  0.00           N  
ATOM    875  CA  GLU    57      21.782  84.444  71.959  1.00  0.00           C  
ATOM    876  C   GLU    57      20.850  83.232  72.058  1.00  0.00           C  
ATOM    877  O   GLU    57      19.988  83.175  72.927  1.00  0.00           O  
ATOM    878  CB  GLU    57      21.526  85.131  70.665  1.00  0.00           C  
ATOM    879  CG  GLU    57      22.248  86.475  70.348  1.00  0.00           C  
ATOM    880  CD  GLU    57      21.516  87.640  70.933  1.00  0.00           C  
ATOM    881  OE1 GLU    57      20.833  88.317  70.173  1.00  0.00           O  
ATOM    882  OE2 GLU    57      21.646  87.747  72.173  1.00  0.00           O1-
ATOM    883  H   GLU    57      23.751  83.806  71.147  1.00  0.00           H  
ATOM    884  HA  GLU    57      21.606  85.167  72.756  1.00  0.00           H  
ATOM    885  HB2 GLU    57      21.696  84.498  69.794  1.00  0.00           H  
ATOM    886  HB3 GLU    57      20.447  85.286  70.679  1.00  0.00           H  
ATOM    887  HG2 GLU    57      23.275  86.364  70.698  1.00  0.00           H  
ATOM    888  HG3 GLU    57      22.230  86.550  69.260  1.00  0.00           H  
ATOM    889  N   GLU    58      20.992  82.155  71.227  1.00  0.00           N  
ATOM    890  CA  GLU    58      20.211  80.975  71.076  1.00  0.00           C  
ATOM    891  C   GLU    58      21.072  79.760  70.643  1.00  0.00           C  
ATOM    892  O   GLU    58      22.277  79.893  70.283  1.00  0.00           O  
ATOM    893  CB  GLU    58      19.034  81.379  69.965  1.00  0.00           C  
ATOM    894  CG  GLU    58      17.953  80.361  69.866  1.00  0.00           C  
ATOM    895  CD  GLU    58      17.505  79.736  71.221  1.00  0.00           C  
ATOM    896  OE1 GLU    58      17.830  78.493  71.378  1.00  0.00           O  
ATOM    897  OE2 GLU    58      16.930  80.415  72.085  1.00  0.00           O1-
ATOM    898  H   GLU    58      21.738  82.235  70.551  1.00  0.00           H  
ATOM    899  HA  GLU    58      19.720  80.540  71.947  1.00  0.00           H  
ATOM    900  HB2 GLU    58      18.637  82.332  70.314  1.00  0.00           H  
ATOM    901  HB3 GLU    58      19.458  81.563  68.978  1.00  0.00           H  
ATOM    902  HG2 GLU    58      17.067  80.753  69.368  1.00  0.00           H  
ATOM    903  HG3 GLU    58      18.303  79.502  69.293  1.00  0.00           H  
ATOM    904  N   VAL    59      20.508  78.579  70.844  1.00  0.00           N  
ATOM    905  CA  VAL    59      21.063  77.232  70.470  1.00  0.00           C  
ATOM    906  C   VAL    59      20.574  76.611  69.214  1.00  0.00           C  
ATOM    907  O   VAL    59      21.033  75.586  68.706  1.00  0.00           O  
ATOM    908  CB  VAL    59      21.011  76.192  71.608  1.00  0.00           C  
ATOM    909  CG1 VAL    59      21.830  76.711  72.839  1.00  0.00           C  
ATOM    910  CG2 VAL    59      19.619  75.875  72.165  1.00  0.00           C  
ATOM    911  H   VAL    59      19.549  78.523  71.156  1.00  0.00           H  
ATOM    912  HA  VAL    59      22.121  77.427  70.295  1.00  0.00           H  
ATOM    913  HB  VAL    59      21.462  75.301  71.169  1.00  0.00           H  
ATOM    914 HG11 VAL    59      21.301  77.563  73.266  1.00  0.00           H  
ATOM    915 HG12 VAL    59      21.953  75.894  73.550  1.00  0.00           H  
ATOM    916 HG13 VAL    59      22.768  77.079  72.423  1.00  0.00           H  
ATOM    917 HG21 VAL    59      19.263  76.726  72.745  1.00  0.00           H  
ATOM    918 HG22 VAL    59      18.825  75.859  71.418  1.00  0.00           H  
ATOM    919 HG23 VAL    59      19.623  74.993  72.804  1.00  0.00           H  
ATOM    920  N   ALA    60      19.680  77.343  68.513  1.00  0.00           N  
ATOM    921  CA  ALA    60      19.430  77.216  67.047  1.00  0.00           C  
ATOM    922  C   ALA    60      18.894  75.851  66.464  1.00  0.00           C  
ATOM    923  O   ALA    60      19.312  75.364  65.411  1.00  0.00           O  
ATOM    924  CB  ALA    60      20.587  77.768  66.318  1.00  0.00           C  
ATOM    925  H   ALA    60      19.126  78.007  69.033  1.00  0.00           H  
ATOM    926  HA  ALA    60      18.629  77.952  66.977  1.00  0.00           H  
ATOM    927  HB1 ALA    60      20.156  78.012  65.347  1.00  0.00           H  
ATOM    928  HB2 ALA    60      20.806  78.665  66.896  1.00  0.00           H  
ATOM    929  HB3 ALA    60      21.316  76.984  66.112  1.00  0.00           H  
ATOM    930  N   THR    61      17.954  75.237  67.155  1.00  0.00           N  
ATOM    931  CA  THR    61      17.344  73.941  66.820  1.00  0.00           C  
ATOM    932  C   THR    61      15.901  73.736  67.358  1.00  0.00           C  
ATOM    933  O   THR    61      15.218  72.937  66.763  1.00  0.00           O  
ATOM    934  CB  THR    61      18.286  72.797  67.278  1.00  0.00           C  
ATOM    935  CG2 THR    61      18.348  72.526  68.790  1.00  0.00           C  
ATOM    936  OG1 THR    61      17.931  71.539  66.727  1.00  0.00           O  
ATOM    937  H   THR    61      17.822  75.640  68.071  1.00  0.00           H  
ATOM    938  HA  THR    61      17.224  73.817  65.744  1.00  0.00           H  
ATOM    939  HB  THR    61      19.267  72.949  66.828  1.00  0.00           H  
ATOM    940  HG1 THR    61      18.314  71.570  65.847  1.00  0.00           H  
ATOM    941 HG21 THR    61      18.524  73.464  69.316  1.00  0.00           H  
ATOM    942 HG22 THR    61      17.459  71.977  69.101  1.00  0.00           H  
ATOM    943 HG23 THR    61      19.241  71.918  68.933  1.00  0.00           H  
ATOM    944  N   ASN    62      15.484  74.531  68.316  1.00  0.00           N  
ATOM    945  CA  ASN    62      14.124  74.592  68.784  1.00  0.00           C  
ATOM    946  C   ASN    62      13.036  75.405  67.868  1.00  0.00           C  
ATOM    947  O   ASN    62      13.461  76.239  67.034  1.00  0.00           O  
ATOM    948  CB  ASN    62      14.166  75.109  70.248  1.00  0.00           C  
ATOM    949  CG  ASN    62      15.015  74.191  71.116  1.00  0.00           C  
ATOM    950  ND2 ASN    62      15.638  74.695  72.131  1.00  0.00           N  
ATOM    951  OD1 ASN    62      15.058  72.981  70.974  1.00  0.00           O  
ATOM    952  H   ASN    62      16.185  75.113  68.752  1.00  0.00           H  
ATOM    953  HA  ASN    62      13.819  73.554  68.910  1.00  0.00           H  
ATOM    954  HB2 ASN    62      14.535  76.134  70.230  1.00  0.00           H  
ATOM    955  HB3 ASN    62      13.154  75.083  70.652  1.00  0.00           H  
ATOM    956 HD21 ASN    62      16.284  74.061  72.579  1.00  0.00           H  
ATOM    957 HD22 ASN    62      15.488  75.619  72.509  1.00  0.00           H  
ATOM    958  N   GLY    63      11.774  75.039  67.948  1.00  0.00           N  
ATOM    959  CA  GLY    63      10.714  75.754  67.241  1.00  0.00           C  
ATOM    960  C   GLY    63      10.892  75.817  65.660  1.00  0.00           C  
ATOM    961  O   GLY    63      11.140  74.723  65.044  1.00  0.00           O  
ATOM    962  H   GLY    63      11.533  74.243  68.521  1.00  0.00           H  
ATOM    963  HA2 GLY    63       9.732  75.355  67.494  1.00  0.00           H  
ATOM    964  HA3 GLY    63      10.597  76.743  67.685  1.00  0.00           H  
ATOM    965  N   LYS    64      10.673  76.989  65.046  1.00  0.00           N  
ATOM    966  CA  LYS    64      10.788  77.212  63.590  1.00  0.00           C  
ATOM    967  C   LYS    64      12.137  76.904  62.930  1.00  0.00           C  
ATOM    968  O   LYS    64      12.243  76.908  61.697  1.00  0.00           O  
ATOM    969  CB  LYS    64      10.412  78.718  63.384  1.00  0.00           C  
ATOM    970  CG  LYS    64       8.934  79.089  63.554  1.00  0.00           C  
ATOM    971  CD  LYS    64       8.959  80.551  63.018  1.00  0.00           C  
ATOM    972  CE  LYS    64       7.510  81.071  63.059  1.00  0.00           C  
ATOM    973  NZ  LYS    64       7.357  82.516  62.840  1.00  0.00           N1+
ATOM    974  H   LYS    64      10.536  77.754  65.691  1.00  0.00           H  
ATOM    975  HA  LYS    64      10.062  76.558  63.107  1.00  0.00           H  
ATOM    976  HB2 LYS    64      11.023  79.265  64.102  1.00  0.00           H  
ATOM    977  HB3 LYS    64      10.787  78.954  62.388  1.00  0.00           H  
ATOM    978  HG2 LYS    64       8.266  78.465  62.961  1.00  0.00           H  
ATOM    979  HG3 LYS    64       8.595  79.069  64.590  1.00  0.00           H  
ATOM    980  HD2 LYS    64       9.599  81.224  63.589  1.00  0.00           H  
ATOM    981  HD3 LYS    64       9.348  80.687  62.009  1.00  0.00           H  
ATOM    982  HE2 LYS    64       6.911  80.561  62.305  1.00  0.00           H  
ATOM    983  HE3 LYS    64       7.125  80.834  64.051  1.00  0.00           H  
ATOM    984  HZ1 LYS    64       6.361  82.682  62.853  1.00  0.00           H  
ATOM    985  HZ2 LYS    64       7.805  83.077  63.550  1.00  0.00           H  
ATOM    986  HZ3 LYS    64       7.828  82.743  61.975  1.00  0.00           H  
ATOM    987  N   GLN    65      13.267  76.728  63.671  1.00  0.00           N  
ATOM    988  CA  GLN    65      14.624  76.592  63.049  1.00  0.00           C  
ATOM    989  C   GLN    65      15.074  77.758  62.145  1.00  0.00           C  
ATOM    990  O   GLN    65      15.876  77.745  61.221  1.00  0.00           O  
ATOM    991  CB  GLN    65      14.813  75.204  62.395  1.00  0.00           C  
ATOM    992  CG  GLN    65      14.934  74.157  63.511  1.00  0.00           C  
ATOM    993  CD  GLN    65      15.079  72.689  62.989  1.00  0.00           C  
ATOM    994  NE2 GLN    65      15.154  71.743  63.947  1.00  0.00           N  
ATOM    995  OE1 GLN    65      14.993  72.447  61.860  1.00  0.00           O  
ATOM    996  H   GLN    65      13.224  77.010  64.640  1.00  0.00           H  
ATOM    997  HA  GLN    65      15.298  76.578  63.905  1.00  0.00           H  
ATOM    998  HB2 GLN    65      14.002  74.920  61.725  1.00  0.00           H  
ATOM    999  HB3 GLN    65      15.712  75.090  61.790  1.00  0.00           H  
ATOM   1000  HG2 GLN    65      15.863  74.344  64.049  1.00  0.00           H  
ATOM   1001  HG3 GLN    65      14.211  74.143  64.326  1.00  0.00           H  
ATOM   1002 HE21 GLN    65      14.883  70.842  63.579  1.00  0.00           H  
ATOM   1003 HE22 GLN    65      14.992  71.986  64.914  1.00  0.00           H  
ATOM   1004  N   ARG    66      14.385  78.881  62.335  1.00  0.00           N  
ATOM   1005  CA  ARG    66      14.592  80.161  61.657  1.00  0.00           C  
ATOM   1006  C   ARG    66      14.733  81.355  62.617  1.00  0.00           C  
ATOM   1007  O   ARG    66      14.109  81.383  63.656  1.00  0.00           O  
ATOM   1008  CB  ARG    66      13.602  80.227  60.542  1.00  0.00           C  
ATOM   1009  CG  ARG    66      13.770  81.306  59.348  1.00  0.00           C  
ATOM   1010  CD  ARG    66      12.836  80.949  58.266  1.00  0.00           C  
ATOM   1011  NE  ARG    66      11.422  81.048  58.678  1.00  0.00           N  
ATOM   1012  CZ  ARG    66      10.520  80.123  58.825  1.00  0.00           C  
ATOM   1013  NH1 ARG    66      10.747  78.888  58.582  1.00  0.00           N1+
ATOM   1014  NH2 ARG    66       9.379  80.311  59.398  1.00  0.00           N  
ATOM   1015  H   ARG    66      13.654  78.832  63.030  1.00  0.00           H  
ATOM   1016  HA  ARG    66      15.634  80.201  61.342  1.00  0.00           H  
ATOM   1017  HB2 ARG    66      13.482  79.241  60.093  1.00  0.00           H  
ATOM   1018  HB3 ARG    66      12.595  80.285  60.956  1.00  0.00           H  
ATOM   1019  HG2 ARG    66      13.502  82.278  59.762  1.00  0.00           H  
ATOM   1020  HG3 ARG    66      14.796  81.324  58.981  1.00  0.00           H  
ATOM   1021  HD2 ARG    66      13.073  81.512  57.362  1.00  0.00           H  
ATOM   1022  HD3 ARG    66      13.030  79.942  57.898  1.00  0.00           H  
ATOM   1023  HE  ARG    66      11.107  81.963  58.970  1.00  0.00           H  
ATOM   1024 HH11 ARG    66      11.708  78.680  58.351  1.00  0.00           H  
ATOM   1025 HH12 ARG    66      10.039  78.255  58.925  1.00  0.00           H  
ATOM   1026 HH21 ARG    66       9.145  81.259  59.655  1.00  0.00           H  
ATOM   1027 HH22 ARG    66       8.702  79.571  59.517  1.00  0.00           H  
ATOM   1028  N   TRP    67      15.569  82.331  62.324  1.00  0.00           N  
ATOM   1029  CA  TRP    67      15.799  83.584  63.121  1.00  0.00           C  
ATOM   1030  C   TRP    67      16.140  84.854  62.280  1.00  0.00           C  
ATOM   1031  O   TRP    67      16.533  84.774  61.131  1.00  0.00           O  
ATOM   1032  CB  TRP    67      16.915  83.474  64.190  1.00  0.00           C  
ATOM   1033  CG  TRP    67      16.882  82.220  65.068  1.00  0.00           C  
ATOM   1034  CD1 TRP    67      16.231  82.022  66.272  1.00  0.00           C  
ATOM   1035  CD2 TRP    67      17.228  80.856  64.727  1.00  0.00           C  
ATOM   1036  CE2 TRP    67      16.715  79.905  65.620  1.00  0.00           C  
ATOM   1037  CE3 TRP    67      17.841  80.281  63.624  1.00  0.00           C  
ATOM   1038  NE1 TRP    67      16.266  80.704  66.663  1.00  0.00           N  
ATOM   1039  CZ2 TRP    67      16.663  78.512  65.460  1.00  0.00           C  
ATOM   1040  CZ3 TRP    67      17.925  78.866  63.424  1.00  0.00           C  
ATOM   1041  CH2 TRP    67      17.385  77.998  64.429  1.00  0.00           C  
ATOM   1042  H   TRP    67      16.162  82.161  61.525  1.00  0.00           H  
ATOM   1043  HA  TRP    67      14.883  83.866  63.641  1.00  0.00           H  
ATOM   1044  HB2 TRP    67      17.910  83.428  63.746  1.00  0.00           H  
ATOM   1045  HB3 TRP    67      16.866  84.250  64.954  1.00  0.00           H  
ATOM   1046  HD1 TRP    67      15.650  82.826  66.698  1.00  0.00           H  
ATOM   1047  HE1 TRP    67      15.851  80.420  67.539  1.00  0.00           H  
ATOM   1048  HE3 TRP    67      18.211  80.947  62.858  1.00  0.00           H  
ATOM   1049  HZ2 TRP    67      16.311  77.835  66.224  1.00  0.00           H  
ATOM   1050  HZ3 TRP    67      18.414  78.590  62.502  1.00  0.00           H  
ATOM   1051  HH2 TRP    67      17.487  76.940  64.240  1.00  0.00           H  
ATOM   1052  N   LEU    68      16.289  86.030  62.919  1.00  0.00           N  
ATOM   1053  CA  LEU    68      16.548  87.319  62.305  1.00  0.00           C  
ATOM   1054  C   LEU    68      17.979  87.481  61.848  1.00  0.00           C  
ATOM   1055  O   LEU    68      18.968  87.271  62.585  1.00  0.00           O  
ATOM   1056  CB  LEU    68      16.215  88.310  63.446  1.00  0.00           C  
ATOM   1057  CG  LEU    68      16.312  89.832  63.180  1.00  0.00           C  
ATOM   1058  CD1 LEU    68      15.420  90.367  62.007  1.00  0.00           C  
ATOM   1059  CD2 LEU    68      15.848  90.552  64.461  1.00  0.00           C  
ATOM   1060  H   LEU    68      16.036  85.996  63.896  1.00  0.00           H  
ATOM   1061  HA  LEU    68      15.817  87.477  61.512  1.00  0.00           H  
ATOM   1062  HB2 LEU    68      15.255  87.972  63.834  1.00  0.00           H  
ATOM   1063  HB3 LEU    68      16.833  88.037  64.301  1.00  0.00           H  
ATOM   1064  HG  LEU    68      17.371  90.016  63.001  1.00  0.00           H  
ATOM   1065 HD11 LEU    68      15.904  90.142  61.057  1.00  0.00           H  
ATOM   1066 HD12 LEU    68      14.414  89.949  61.972  1.00  0.00           H  
ATOM   1067 HD13 LEU    68      15.329  91.449  61.918  1.00  0.00           H  
ATOM   1068 HD21 LEU    68      16.219  89.963  65.300  1.00  0.00           H  
ATOM   1069 HD22 LEU    68      16.231  91.572  64.501  1.00  0.00           H  
ATOM   1070 HD23 LEU    68      14.761  90.612  64.409  1.00  0.00           H  
ATOM   1071  N   LEU    69      18.111  88.063  60.685  1.00  0.00           N  
ATOM   1072  CA  LEU    69      19.438  88.454  60.164  1.00  0.00           C  
ATOM   1073  C   LEU    69      19.715  89.910  60.336  1.00  0.00           C  
ATOM   1074  O   LEU    69      19.692  90.723  59.396  1.00  0.00           O  
ATOM   1075  CB  LEU    69      19.615  87.833  58.763  1.00  0.00           C  
ATOM   1076  CG  LEU    69      21.089  88.081  58.198  1.00  0.00           C  
ATOM   1077  CD1 LEU    69      22.142  87.325  58.938  1.00  0.00           C  
ATOM   1078  CD2 LEU    69      21.035  87.664  56.732  1.00  0.00           C  
ATOM   1079  H   LEU    69      17.361  88.298  60.051  1.00  0.00           H  
ATOM   1080  HA  LEU    69      20.267  88.036  60.733  1.00  0.00           H  
ATOM   1081  HB2 LEU    69      19.341  86.780  58.813  1.00  0.00           H  
ATOM   1082  HB3 LEU    69      18.948  88.479  58.193  1.00  0.00           H  
ATOM   1083  HG  LEU    69      21.340  89.141  58.180  1.00  0.00           H  
ATOM   1084 HD11 LEU    69      22.841  86.965  58.182  1.00  0.00           H  
ATOM   1085 HD12 LEU    69      22.663  87.954  59.660  1.00  0.00           H  
ATOM   1086 HD13 LEU    69      21.705  86.489  59.483  1.00  0.00           H  
ATOM   1087 HD21 LEU    69      21.169  86.591  56.592  1.00  0.00           H  
ATOM   1088 HD22 LEU    69      20.257  88.122  56.121  1.00  0.00           H  
ATOM   1089 HD23 LEU    69      21.902  88.130  56.265  1.00  0.00           H  
ATOM   1090  N   SER    70      20.060  90.277  61.587  1.00  0.00           N  
ATOM   1091  CA  SER    70      20.670  91.588  61.936  1.00  0.00           C  
ATOM   1092  C   SER    70      22.227  91.467  61.593  1.00  0.00           C  
ATOM   1093  O   SER    70      22.696  90.315  61.537  1.00  0.00           O  
ATOM   1094  CB  SER    70      20.350  91.894  63.345  1.00  0.00           C  
ATOM   1095  OG  SER    70      20.992  90.954  64.110  1.00  0.00           O  
ATOM   1096  H   SER    70      19.970  89.613  62.343  1.00  0.00           H  
ATOM   1097  HA  SER    70      20.225  92.347  61.293  1.00  0.00           H  
ATOM   1098  HB2 SER    70      20.793  92.835  63.673  1.00  0.00           H  
ATOM   1099  HB3 SER    70      19.273  91.841  63.503  1.00  0.00           H  
ATOM   1100  HG  SER    70      21.044  91.236  65.026  1.00  0.00           H  
ATOM   1101  N   PRO    71      23.013  92.526  61.370  1.00  0.00           N  
ATOM   1102  CA  PRO    71      24.454  92.569  60.910  1.00  0.00           C  
ATOM   1103  C   PRO    71      25.393  92.075  61.975  1.00  0.00           C  
ATOM   1104  O   PRO    71      26.453  91.672  61.484  1.00  0.00           O  
ATOM   1105  CB  PRO    71      24.735  94.077  60.620  1.00  0.00           C  
ATOM   1106  CG  PRO    71      23.867  94.748  61.652  1.00  0.00           C  
ATOM   1107  CD  PRO    71      22.607  93.943  61.626  1.00  0.00           C  
ATOM   1108  HA  PRO    71      24.477  92.052  59.950  1.00  0.00           H  
ATOM   1109  HB2 PRO    71      25.804  94.178  60.804  1.00  0.00           H  
ATOM   1110  HB3 PRO    71      24.569  94.330  59.573  1.00  0.00           H  
ATOM   1111  HG2 PRO    71      24.377  94.759  62.615  1.00  0.00           H  
ATOM   1112  HG3 PRO    71      23.700  95.767  61.303  1.00  0.00           H  
ATOM   1113  HD2 PRO    71      22.188  94.053  62.626  1.00  0.00           H  
ATOM   1114  HD3 PRO    71      21.884  94.238  60.865  1.00  0.00           H  
ATOM   1115  N   SER    72      25.049  91.992  63.268  1.00  0.00           N  
ATOM   1116  CA  SER    72      26.036  91.391  64.297  1.00  0.00           C  
ATOM   1117  C   SER    72      26.061  89.874  64.369  1.00  0.00           C  
ATOM   1118  O   SER    72      26.702  89.226  65.230  1.00  0.00           O  
ATOM   1119  CB  SER    72      25.747  91.990  65.682  1.00  0.00           C  
ATOM   1120  OG  SER    72      24.475  91.623  66.053  1.00  0.00           O  
ATOM   1121  H   SER    72      24.170  92.331  63.633  1.00  0.00           H  
ATOM   1122  HA  SER    72      27.038  91.784  64.123  1.00  0.00           H  
ATOM   1123  HB2 SER    72      26.428  91.547  66.409  1.00  0.00           H  
ATOM   1124  HB3 SER    72      25.900  93.069  65.672  1.00  0.00           H  
ATOM   1125  HG  SER    72      23.853  92.315  65.815  1.00  0.00           H  
ATOM   1126  N   THR    73      25.180  89.227  63.584  1.00  0.00           N  
ATOM   1127  CA  THR    73      24.709  87.764  63.651  1.00  0.00           C  
ATOM   1128  C   THR    73      25.871  86.887  63.166  1.00  0.00           C  
ATOM   1129  O   THR    73      26.253  86.892  62.001  1.00  0.00           O  
ATOM   1130  CB  THR    73      23.374  87.579  62.855  1.00  0.00           C  
ATOM   1131  CG2 THR    73      22.840  86.150  62.979  1.00  0.00           C  
ATOM   1132  OG1 THR    73      22.388  88.411  63.450  1.00  0.00           O  
ATOM   1133  H   THR    73      24.630  89.865  63.028  1.00  0.00           H  
ATOM   1134  HA  THR    73      24.412  87.496  64.665  1.00  0.00           H  
ATOM   1135  HB  THR    73      23.465  87.778  61.787  1.00  0.00           H  
ATOM   1136  HG1 THR    73      22.335  89.191  62.892  1.00  0.00           H  
ATOM   1137 HG21 THR    73      23.505  85.586  62.325  1.00  0.00           H  
ATOM   1138 HG22 THR    73      22.783  85.839  64.022  1.00  0.00           H  
ATOM   1139 HG23 THR    73      21.863  86.099  62.499  1.00  0.00           H  
ATOM   1140  N   THR    74      26.299  85.953  64.062  1.00  0.00           N  
ATOM   1141  CA  THR    74      27.371  84.936  63.799  1.00  0.00           C  
ATOM   1142  C   THR    74      27.138  83.634  64.510  1.00  0.00           C  
ATOM   1143  O   THR    74      26.266  83.679  65.420  1.00  0.00           O  
ATOM   1144  CB  THR    74      28.753  85.553  64.282  1.00  0.00           C  
ATOM   1145  CG2 THR    74      29.054  86.998  63.845  1.00  0.00           C  
ATOM   1146  OG1 THR    74      28.787  85.566  65.683  1.00  0.00           O  
ATOM   1147  H   THR    74      25.988  85.989  65.022  1.00  0.00           H  
ATOM   1148  HA  THR    74      27.506  84.726  62.738  1.00  0.00           H  
ATOM   1149  HB  THR    74      29.547  84.845  64.046  1.00  0.00           H  
ATOM   1150  HG1 THR    74      27.922  85.846  65.990  1.00  0.00           H  
ATOM   1151 HG21 THR    74      30.116  87.221  63.951  1.00  0.00           H  
ATOM   1152 HG22 THR    74      28.838  87.131  62.784  1.00  0.00           H  
ATOM   1153 HG23 THR    74      28.502  87.801  64.334  1.00  0.00           H  
ATOM   1154  N   LEU    75      27.872  82.572  64.228  1.00  0.00           N  
ATOM   1155  CA  LEU    75      27.759  81.239  64.837  1.00  0.00           C  
ATOM   1156  C   LEU    75      29.028  80.837  65.584  1.00  0.00           C  
ATOM   1157  O   LEU    75      30.182  81.077  65.017  1.00  0.00           O  
ATOM   1158  CB  LEU    75      27.501  80.123  63.747  1.00  0.00           C  
ATOM   1159  CG  LEU    75      26.191  80.327  62.918  1.00  0.00           C  
ATOM   1160  CD1 LEU    75      26.076  79.191  61.937  1.00  0.00           C  
ATOM   1161  CD2 LEU    75      24.947  80.434  63.892  1.00  0.00           C  
ATOM   1162  H   LEU    75      28.542  82.648  63.476  1.00  0.00           H  
ATOM   1163  HA  LEU    75      26.991  81.261  65.610  1.00  0.00           H  
ATOM   1164  HB2 LEU    75      28.284  80.171  62.990  1.00  0.00           H  
ATOM   1165  HB3 LEU    75      27.557  79.198  64.320  1.00  0.00           H  
ATOM   1166  HG  LEU    75      26.296  81.216  62.295  1.00  0.00           H  
ATOM   1167 HD11 LEU    75      25.173  79.350  61.348  1.00  0.00           H  
ATOM   1168 HD12 LEU    75      26.968  79.213  61.310  1.00  0.00           H  
ATOM   1169 HD13 LEU    75      25.994  78.305  62.567  1.00  0.00           H  
ATOM   1170 HD21 LEU    75      24.073  80.158  63.301  1.00  0.00           H  
ATOM   1171 HD22 LEU    75      25.023  79.716  64.708  1.00  0.00           H  
ATOM   1172 HD23 LEU    75      24.792  81.451  64.252  1.00  0.00           H  
ATOM   1173  N   ARG    76      28.960  80.061  66.632  1.00  0.00           N  
ATOM   1174  CA  ARG    76      29.857  78.996  66.989  1.00  0.00           C  
ATOM   1175  C   ARG    76      29.389  77.536  66.747  1.00  0.00           C  
ATOM   1176  O   ARG    76      28.232  77.252  66.991  1.00  0.00           O  
ATOM   1177  CB  ARG    76      30.471  79.033  68.324  1.00  0.00           C  
ATOM   1178  CG  ARG    76      31.604  78.230  68.708  1.00  0.00           C  
ATOM   1179  CD  ARG    76      32.177  78.710  70.048  1.00  0.00           C  
ATOM   1180  NE  ARG    76      32.805  80.065  70.073  1.00  0.00           N  
ATOM   1181  CZ  ARG    76      32.561  81.194  70.766  1.00  0.00           C  
ATOM   1182  NH1 ARG    76      31.504  81.360  71.502  1.00  0.00           N1+
ATOM   1183  NH2 ARG    76      33.512  82.103  70.723  1.00  0.00           N  
ATOM   1184  H   ARG    76      27.994  79.875  66.860  1.00  0.00           H  
ATOM   1185  HA  ARG    76      30.735  78.988  66.343  1.00  0.00           H  
ATOM   1186  HB2 ARG    76      30.893  80.032  68.434  1.00  0.00           H  
ATOM   1187  HB3 ARG    76      29.645  78.867  69.015  1.00  0.00           H  
ATOM   1188  HG2 ARG    76      31.254  77.199  68.666  1.00  0.00           H  
ATOM   1189  HG3 ARG    76      32.387  78.186  67.951  1.00  0.00           H  
ATOM   1190  HD2 ARG    76      31.336  78.701  70.741  1.00  0.00           H  
ATOM   1191  HD3 ARG    76      32.969  78.023  70.347  1.00  0.00           H  
ATOM   1192  HE  ARG    76      33.586  80.084  69.432  1.00  0.00           H  
ATOM   1193 HH11 ARG    76      30.795  80.685  71.751  1.00  0.00           H  
ATOM   1194 HH12 ARG    76      31.516  82.250  71.980  1.00  0.00           H  
ATOM   1195 HH21 ARG    76      34.243  82.028  70.031  1.00  0.00           H  
ATOM   1196 HH22 ARG    76      33.496  82.952  71.269  1.00  0.00           H  
ATOM   1197  N   VAL    77      30.270  76.728  66.138  1.00  0.00           N  
ATOM   1198  CA  VAL    77      29.996  75.416  65.603  1.00  0.00           C  
ATOM   1199  C   VAL    77      30.934  74.455  66.359  1.00  0.00           C  
ATOM   1200  O   VAL    77      32.181  74.657  66.407  1.00  0.00           O  
ATOM   1201  CB  VAL    77      30.170  75.372  64.111  1.00  0.00           C  
ATOM   1202  CG1 VAL    77      29.740  73.996  63.548  1.00  0.00           C  
ATOM   1203  CG2 VAL    77      29.481  76.405  63.251  1.00  0.00           C  
ATOM   1204  H   VAL    77      31.135  77.178  65.874  1.00  0.00           H  
ATOM   1205  HA  VAL    77      28.991  75.120  65.903  1.00  0.00           H  
ATOM   1206  HB  VAL    77      31.256  75.380  64.025  1.00  0.00           H  
ATOM   1207 HG11 VAL    77      29.819  73.947  62.461  1.00  0.00           H  
ATOM   1208 HG12 VAL    77      30.154  73.164  64.117  1.00  0.00           H  
ATOM   1209 HG13 VAL    77      28.667  73.904  63.719  1.00  0.00           H  
ATOM   1210 HG21 VAL    77      29.901  77.397  63.412  1.00  0.00           H  
ATOM   1211 HG22 VAL    77      29.529  76.042  62.225  1.00  0.00           H  
ATOM   1212 HG23 VAL    77      28.443  76.346  63.581  1.00  0.00           H  
ATOM   1213  N   THR    78      30.450  73.328  66.746  1.00  0.00           N  
ATOM   1214  CA  THR    78      31.186  72.282  67.550  1.00  0.00           C  
ATOM   1215  C   THR    78      30.983  70.845  67.194  1.00  0.00           C  
ATOM   1216  O   THR    78      29.912  70.286  67.111  1.00  0.00           O  
ATOM   1217  CB  THR    78      30.852  72.434  69.092  1.00  0.00           C  
ATOM   1218  CG2 THR    78      31.931  71.700  69.900  1.00  0.00           C  
ATOM   1219  OG1 THR    78      30.932  73.741  69.518  1.00  0.00           O  
ATOM   1220  H   THR    78      29.445  73.235  66.711  1.00  0.00           H  
ATOM   1221  HA  THR    78      32.266  72.398  67.469  1.00  0.00           H  
ATOM   1222  HB  THR    78      29.855  72.030  69.267  1.00  0.00           H  
ATOM   1223  HG1 THR    78      30.342  74.383  69.116  1.00  0.00           H  
ATOM   1224 HG21 THR    78      31.815  71.963  70.951  1.00  0.00           H  
ATOM   1225 HG22 THR    78      31.774  70.623  69.838  1.00  0.00           H  
ATOM   1226 HG23 THR    78      32.947  71.770  69.511  1.00  0.00           H  
ATOM   1227  N   MET    79      32.074  70.124  67.102  1.00  0.00           N  
ATOM   1228  CA  MET    79      32.143  68.667  66.968  1.00  0.00           C  
ATOM   1229  C   MET    79      32.888  68.054  68.086  1.00  0.00           C  
ATOM   1230  O   MET    79      34.049  68.373  68.381  1.00  0.00           O  
ATOM   1231  CB  MET    79      32.729  68.197  65.660  1.00  0.00           C  
ATOM   1232  CG  MET    79      31.963  68.752  64.399  1.00  0.00           C  
ATOM   1233  SD  MET    79      32.874  68.116  62.921  1.00  0.00           S  
ATOM   1234  CE  MET    79      32.165  66.487  62.660  1.00  0.00           C  
ATOM   1235  H   MET    79      32.986  70.517  67.286  1.00  0.00           H  
ATOM   1236  HA  MET    79      31.149  68.222  67.016  1.00  0.00           H  
ATOM   1237  HB2 MET    79      33.792  68.394  65.521  1.00  0.00           H  
ATOM   1238  HB3 MET    79      32.565  67.120  65.646  1.00  0.00           H  
ATOM   1239  HG2 MET    79      30.917  68.455  64.473  1.00  0.00           H  
ATOM   1240  HG3 MET    79      31.946  69.842  64.394  1.00  0.00           H  
ATOM   1241  HE1 MET    79      32.568  66.137  61.710  1.00  0.00           H  
ATOM   1242  HE2 MET    79      32.518  65.803  63.432  1.00  0.00           H  
ATOM   1243  HE3 MET    79      31.083  66.517  62.533  1.00  0.00           H  
ATOM   1244  N   SER    80      32.168  67.166  68.805  1.00  0.00           N  
ATOM   1245  CA  SER    80      32.659  66.532  69.981  1.00  0.00           C  
ATOM   1246  C   SER    80      33.381  65.173  69.755  1.00  0.00           C  
ATOM   1247  O   SER    80      34.142  64.706  70.623  1.00  0.00           O  
ATOM   1248  CB  SER    80      31.484  66.381  70.957  1.00  0.00           C  
ATOM   1249  OG  SER    80      30.459  65.646  70.407  1.00  0.00           O  
ATOM   1250  H   SER    80      31.226  66.913  68.545  1.00  0.00           H  
ATOM   1251  HA  SER    80      33.386  67.169  70.484  1.00  0.00           H  
ATOM   1252  HB2 SER    80      31.741  65.941  71.920  1.00  0.00           H  
ATOM   1253  HB3 SER    80      31.037  67.372  71.028  1.00  0.00           H  
ATOM   1254  HG  SER    80      30.475  64.751  70.753  1.00  0.00           H  
ATOM   1255  N   GLN    81      33.218  64.535  68.579  1.00  0.00           N  
ATOM   1256  CA  GLN    81      33.882  63.178  68.271  1.00  0.00           C  
ATOM   1257  C   GLN    81      34.429  63.064  66.882  1.00  0.00           C  
ATOM   1258  O   GLN    81      34.098  63.777  66.031  1.00  0.00           O  
ATOM   1259  CB  GLN    81      32.810  62.042  68.411  1.00  0.00           C  
ATOM   1260  CG  GLN    81      32.679  61.513  69.894  1.00  0.00           C  
ATOM   1261  CD  GLN    81      31.720  62.318  70.735  1.00  0.00           C  
ATOM   1262  NE2 GLN    81      31.660  62.123  72.043  1.00  0.00           N  
ATOM   1263  OE1 GLN    81      30.973  63.066  70.218  1.00  0.00           O  
ATOM   1264  H   GLN    81      32.475  64.825  67.960  1.00  0.00           H  
ATOM   1265  HA  GLN    81      34.703  62.924  68.941  1.00  0.00           H  
ATOM   1266  HB2 GLN    81      31.838  62.432  68.108  1.00  0.00           H  
ATOM   1267  HB3 GLN    81      33.078  61.205  67.766  1.00  0.00           H  
ATOM   1268  HG2 GLN    81      32.332  60.490  69.749  1.00  0.00           H  
ATOM   1269  HG3 GLN    81      33.716  61.509  70.232  1.00  0.00           H  
ATOM   1270 HE21 GLN    81      30.892  62.562  72.530  1.00  0.00           H  
ATOM   1271 HE22 GLN    81      32.234  61.450  72.530  1.00  0.00           H  
ATOM   1272  N   ALA    82      35.419  62.175  66.621  1.00  0.00           N  
ATOM   1273  CA  ALA    82      36.014  61.941  65.280  1.00  0.00           C  
ATOM   1274  C   ALA    82      35.067  61.178  64.264  1.00  0.00           C  
ATOM   1275  O   ALA    82      34.079  60.519  64.622  1.00  0.00           O  
ATOM   1276  CB  ALA    82      37.416  61.312  65.559  1.00  0.00           C  
ATOM   1277  H   ALA    82      35.863  61.661  67.368  1.00  0.00           H  
ATOM   1278  HA  ALA    82      36.148  62.919  64.819  1.00  0.00           H  
ATOM   1279  HB1 ALA    82      37.422  60.222  65.579  1.00  0.00           H  
ATOM   1280  HB2 ALA    82      38.100  61.616  64.767  1.00  0.00           H  
ATOM   1281  HB3 ALA    82      37.996  61.696  66.399  1.00  0.00           H  
ATOM   1282  N   SER    83      35.320  61.265  62.973  1.00  0.00           N  
ATOM   1283  CA  SER    83      34.464  60.661  61.857  1.00  0.00           C  
ATOM   1284  C   SER    83      34.808  59.173  61.718  1.00  0.00           C  
ATOM   1285  O   SER    83      35.936  58.792  61.867  1.00  0.00           O  
ATOM   1286  CB  SER    83      34.560  61.461  60.545  1.00  0.00           C  
ATOM   1287  OG  SER    83      34.396  62.830  60.802  1.00  0.00           O  
ATOM   1288  H   SER    83      36.126  61.777  62.644  1.00  0.00           H  
ATOM   1289  HA  SER    83      33.387  60.724  62.015  1.00  0.00           H  
ATOM   1290  HB2 SER    83      35.518  61.310  60.047  1.00  0.00           H  
ATOM   1291  HB3 SER    83      33.847  61.016  59.852  1.00  0.00           H  
ATOM   1292  HG  SER    83      33.615  63.064  60.294  1.00  0.00           H  
ATOM   1293  N   THR    84      33.895  58.232  61.425  1.00  0.00           N  
ATOM   1294  CA  THR    84      34.054  56.704  61.396  1.00  0.00           C  
ATOM   1295  C   THR    84      33.630  56.112  60.012  1.00  0.00           C  
ATOM   1296  O   THR    84      33.951  54.968  59.702  1.00  0.00           O  
ATOM   1297  CB  THR    84      33.204  56.096  62.521  1.00  0.00           C  
ATOM   1298  CG2 THR    84      33.742  56.294  63.911  1.00  0.00           C  
ATOM   1299  OG1 THR    84      31.883  56.517  62.602  1.00  0.00           O  
ATOM   1300  H   THR    84      32.911  58.432  61.318  1.00  0.00           H  
ATOM   1301  HA  THR    84      35.126  56.585  61.556  1.00  0.00           H  
ATOM   1302  HB  THR    84      33.231  55.014  62.391  1.00  0.00           H  
ATOM   1303  HG1 THR    84      31.359  56.248  61.844  1.00  0.00           H  
ATOM   1304 HG21 THR    84      33.152  55.680  64.592  1.00  0.00           H  
ATOM   1305 HG22 THR    84      34.795  56.020  63.846  1.00  0.00           H  
ATOM   1306 HG23 THR    84      33.682  57.364  64.112  1.00  0.00           H  
ATOM   1307  N   GLU    85      32.922  56.836  59.213  1.00  0.00           N  
ATOM   1308  CA  GLU    85      32.651  56.521  57.857  1.00  0.00           C  
ATOM   1309  C   GLU    85      33.492  57.574  57.058  1.00  0.00           C  
ATOM   1310  O   GLU    85      33.644  58.759  57.409  1.00  0.00           O  
ATOM   1311  CB  GLU    85      31.165  56.764  57.462  1.00  0.00           C  
ATOM   1312  CG  GLU    85      29.962  56.060  58.186  1.00  0.00           C  
ATOM   1313  CD  GLU    85      30.070  56.470  59.648  1.00  0.00           C  
ATOM   1314  OE1 GLU    85      30.478  55.650  60.438  1.00  0.00           O  
ATOM   1315  OE2 GLU    85      29.651  57.592  59.975  1.00  0.00           O1-
ATOM   1316  H   GLU    85      32.841  57.806  59.482  1.00  0.00           H  
ATOM   1317  HA  GLU    85      32.897  55.524  57.493  1.00  0.00           H  
ATOM   1318  HB2 GLU    85      30.970  57.833  57.543  1.00  0.00           H  
ATOM   1319  HB3 GLU    85      30.963  56.593  56.405  1.00  0.00           H  
ATOM   1320  HG2 GLU    85      29.023  56.443  57.787  1.00  0.00           H  
ATOM   1321  HG3 GLU    85      30.008  55.007  57.904  1.00  0.00           H  
ATOM   1322  N   ALA    86      33.892  57.220  55.827  1.00  0.00           N  
ATOM   1323  CA  ALA    86      34.425  58.187  54.835  1.00  0.00           C  
ATOM   1324  C   ALA    86      33.373  59.200  54.411  1.00  0.00           C  
ATOM   1325  O   ALA    86      33.609  59.949  53.442  1.00  0.00           O  
ATOM   1326  CB  ALA    86      35.083  57.484  53.636  1.00  0.00           C  
ATOM   1327  H   ALA    86      34.065  56.241  55.645  1.00  0.00           H  
ATOM   1328  HA  ALA    86      35.275  58.773  55.183  1.00  0.00           H  
ATOM   1329  HB1 ALA    86      34.367  56.838  53.127  1.00  0.00           H  
ATOM   1330  HB2 ALA    86      35.458  58.203  52.908  1.00  0.00           H  
ATOM   1331  HB3 ALA    86      35.867  56.907  54.127  1.00  0.00           H  
ATOM   1332  N   SER    87      32.093  59.124  54.933  1.00  0.00           N  
ATOM   1333  CA  SER    87      31.068  60.128  54.520  1.00  0.00           C  
ATOM   1334  C   SER    87      31.238  61.426  55.297  1.00  0.00           C  
ATOM   1335  O   SER    87      31.515  61.414  56.497  1.00  0.00           O  
ATOM   1336  CB  SER    87      29.703  59.612  54.962  1.00  0.00           C  
ATOM   1337  OG  SER    87      29.334  58.476  54.223  1.00  0.00           O  
ATOM   1338  H   SER    87      31.798  58.388  55.557  1.00  0.00           H  
ATOM   1339  HA  SER    87      31.056  60.295  53.442  1.00  0.00           H  
ATOM   1340  HB2 SER    87      29.548  59.565  56.040  1.00  0.00           H  
ATOM   1341  HB3 SER    87      29.008  60.401  54.676  1.00  0.00           H  
ATOM   1342  HG  SER    87      28.375  58.467  54.179  1.00  0.00           H  
ATOM   1343  N   SER    88      31.057  62.546  54.596  1.00  0.00           N  
ATOM   1344  CA  SER    88      31.119  63.871  55.087  1.00  0.00           C  
ATOM   1345  C   SER    88      29.820  64.329  55.813  1.00  0.00           C  
ATOM   1346  O   SER    88      28.702  64.056  55.345  1.00  0.00           O  
ATOM   1347  CB  SER    88      31.356  64.889  53.987  1.00  0.00           C  
ATOM   1348  OG  SER    88      32.478  64.803  53.240  1.00  0.00           O  
ATOM   1349  H   SER    88      30.569  62.303  53.745  1.00  0.00           H  
ATOM   1350  HA  SER    88      31.960  64.058  55.755  1.00  0.00           H  
ATOM   1351  HB2 SER    88      30.624  64.785  53.187  1.00  0.00           H  
ATOM   1352  HB3 SER    88      31.222  65.834  54.513  1.00  0.00           H  
ATOM   1353  HG  SER    88      33.193  65.152  53.777  1.00  0.00           H  
ATOM   1354  N   ASP    89      30.097  65.057  56.893  1.00  0.00           N  
ATOM   1355  CA  ASP    89      29.087  65.909  57.610  1.00  0.00           C  
ATOM   1356  C   ASP    89      28.831  67.279  56.836  1.00  0.00           C  
ATOM   1357  O   ASP    89      29.546  67.641  55.901  1.00  0.00           O  
ATOM   1358  CB  ASP    89      29.352  65.904  59.147  1.00  0.00           C  
ATOM   1359  CG  ASP    89      28.778  64.661  59.837  1.00  0.00           C  
ATOM   1360  OD1 ASP    89      27.752  64.895  60.531  1.00  0.00           O  
ATOM   1361  OD2 ASP    89      29.326  63.509  59.835  1.00  0.00           O1-
ATOM   1362  H   ASP    89      31.067  65.320  56.990  1.00  0.00           H  
ATOM   1363  HA  ASP    89      28.124  65.400  57.597  1.00  0.00           H  
ATOM   1364  HB2 ASP    89      30.400  66.164  59.302  1.00  0.00           H  
ATOM   1365  HB3 ASP    89      28.849  66.774  59.570  1.00  0.00           H  
ATOM   1366  N   LYS    90      27.764  67.958  57.054  1.00  0.00           N  
ATOM   1367  CA  LYS    90      27.281  69.193  56.363  1.00  0.00           C  
ATOM   1368  C   LYS    90      26.656  70.134  57.312  1.00  0.00           C  
ATOM   1369  O   LYS    90      25.837  69.703  58.138  1.00  0.00           O  
ATOM   1370  CB  LYS    90      26.283  68.743  55.264  1.00  0.00           C  
ATOM   1371  CG  LYS    90      25.743  69.884  54.297  1.00  0.00           C  
ATOM   1372  CD  LYS    90      24.973  69.329  53.045  1.00  0.00           C  
ATOM   1373  CE  LYS    90      23.677  68.500  53.215  1.00  0.00           C  
ATOM   1374  NZ  LYS    90      22.996  68.287  51.891  1.00  0.00           N1+
ATOM   1375  H   LYS    90      27.154  67.622  57.785  1.00  0.00           H  
ATOM   1376  HA  LYS    90      28.126  69.635  55.834  1.00  0.00           H  
ATOM   1377  HB2 LYS    90      26.784  68.039  54.600  1.00  0.00           H  
ATOM   1378  HB3 LYS    90      25.443  68.246  55.749  1.00  0.00           H  
ATOM   1379  HG2 LYS    90      25.059  70.596  54.761  1.00  0.00           H  
ATOM   1380  HG3 LYS    90      26.489  70.642  54.057  1.00  0.00           H  
ATOM   1381  HD2 LYS    90      24.847  70.172  52.365  1.00  0.00           H  
ATOM   1382  HD3 LYS    90      25.611  68.606  52.536  1.00  0.00           H  
ATOM   1383  HE2 LYS    90      23.754  67.573  53.783  1.00  0.00           H  
ATOM   1384  HE3 LYS    90      23.009  69.141  53.791  1.00  0.00           H  
ATOM   1385  HZ1 LYS    90      21.998  68.146  51.828  1.00  0.00           H  
ATOM   1386  HZ2 LYS    90      23.232  69.073  51.302  1.00  0.00           H  
ATOM   1387  HZ3 LYS    90      23.535  67.490  51.582  1.00  0.00           H  
ATOM   1388  N   VAL    91      27.016  71.399  57.106  1.00  0.00           N  
ATOM   1389  CA  VAL    91      26.246  72.526  57.618  1.00  0.00           C  
ATOM   1390  C   VAL    91      25.757  73.466  56.523  1.00  0.00           C  
ATOM   1391  O   VAL    91      26.493  73.651  55.545  1.00  0.00           O  
ATOM   1392  CB  VAL    91      27.083  73.265  58.734  1.00  0.00           C  
ATOM   1393  CG1 VAL    91      26.510  74.603  59.184  1.00  0.00           C  
ATOM   1394  CG2 VAL    91      27.171  72.329  59.963  1.00  0.00           C  
ATOM   1395  H   VAL    91      27.643  71.640  56.352  1.00  0.00           H  
ATOM   1396  HA  VAL    91      25.396  72.127  58.172  1.00  0.00           H  
ATOM   1397  HB  VAL    91      28.043  73.344  58.224  1.00  0.00           H  
ATOM   1398 HG11 VAL    91      26.494  75.329  58.371  1.00  0.00           H  
ATOM   1399 HG12 VAL    91      25.502  74.507  59.588  1.00  0.00           H  
ATOM   1400 HG13 VAL    91      27.073  74.982  60.036  1.00  0.00           H  
ATOM   1401 HG21 VAL    91      27.605  71.354  59.738  1.00  0.00           H  
ATOM   1402 HG22 VAL    91      27.885  72.764  60.662  1.00  0.00           H  
ATOM   1403 HG23 VAL    91      26.220  71.946  60.331  1.00  0.00           H  
ATOM   1404  N   THR    92      24.496  73.973  56.647  1.00  0.00           N  
ATOM   1405  CA  THR    92      23.863  74.791  55.593  1.00  0.00           C  
ATOM   1406  C   THR    92      23.036  75.944  56.192  1.00  0.00           C  
ATOM   1407  O   THR    92      22.409  75.745  57.236  1.00  0.00           O  
ATOM   1408  CB  THR    92      23.107  73.941  54.543  1.00  0.00           C  
ATOM   1409  CG2 THR    92      22.714  74.589  53.233  1.00  0.00           C  
ATOM   1410  OG1 THR    92      23.884  72.838  54.273  1.00  0.00           O  
ATOM   1411  H   THR    92      23.921  73.729  57.440  1.00  0.00           H  
ATOM   1412  HA  THR    92      24.625  75.284  54.988  1.00  0.00           H  
ATOM   1413  HB  THR    92      22.169  73.601  54.980  1.00  0.00           H  
ATOM   1414  HG1 THR    92      24.436  73.165  53.559  1.00  0.00           H  
ATOM   1415 HG21 THR    92      21.884  75.281  53.371  1.00  0.00           H  
ATOM   1416 HG22 THR    92      23.469  75.327  52.959  1.00  0.00           H  
ATOM   1417 HG23 THR    92      22.527  73.877  52.429  1.00  0.00           H  
ATOM   1418  N   VAL    93      22.941  77.022  55.444  1.00  0.00           N  
ATOM   1419  CA  VAL    93      22.123  78.202  55.734  1.00  0.00           C  
ATOM   1420  C   VAL    93      21.254  78.577  54.462  1.00  0.00           C  
ATOM   1421  O   VAL    93      21.736  78.768  53.340  1.00  0.00           O  
ATOM   1422  CB  VAL    93      23.106  79.333  56.207  1.00  0.00           C  
ATOM   1423  CG1 VAL    93      22.310  80.569  56.580  1.00  0.00           C  
ATOM   1424  CG2 VAL    93      23.923  78.890  57.493  1.00  0.00           C  
ATOM   1425  H   VAL    93      23.545  77.117  54.641  1.00  0.00           H  
ATOM   1426  HA  VAL    93      21.429  77.990  56.548  1.00  0.00           H  
ATOM   1427  HB  VAL    93      23.816  79.566  55.413  1.00  0.00           H  
ATOM   1428 HG11 VAL    93      21.454  80.415  57.237  1.00  0.00           H  
ATOM   1429 HG12 VAL    93      22.874  81.321  57.133  1.00  0.00           H  
ATOM   1430 HG13 VAL    93      21.979  80.950  55.613  1.00  0.00           H  
ATOM   1431 HG21 VAL    93      24.456  79.748  57.904  1.00  0.00           H  
ATOM   1432 HG22 VAL    93      23.255  78.552  58.285  1.00  0.00           H  
ATOM   1433 HG23 VAL    93      24.651  78.089  57.361  1.00  0.00           H  
ATOM   1434  N   ASN    94      19.987  78.798  54.771  1.00  0.00           N  
ATOM   1435  CA  ASN    94      19.092  79.503  53.769  1.00  0.00           C  
ATOM   1436  C   ASN    94      18.867  80.970  54.190  1.00  0.00           C  
ATOM   1437  O   ASN    94      18.658  81.253  55.304  1.00  0.00           O  
ATOM   1438  CB  ASN    94      17.764  78.659  53.789  1.00  0.00           C  
ATOM   1439  CG  ASN    94      17.942  77.537  52.762  1.00  0.00           C  
ATOM   1440  ND2 ASN    94      18.497  76.466  53.162  1.00  0.00           N  
ATOM   1441  OD1 ASN    94      17.569  77.671  51.599  1.00  0.00           O  
ATOM   1442  H   ASN    94      19.661  78.556  55.696  1.00  0.00           H  
ATOM   1443  HA  ASN    94      19.436  79.453  52.735  1.00  0.00           H  
ATOM   1444  HB2 ASN    94      17.480  78.232  54.750  1.00  0.00           H  
ATOM   1445  HB3 ASN    94      16.947  79.290  53.439  1.00  0.00           H  
ATOM   1446 HD21 ASN    94      18.739  75.750  52.491  1.00  0.00           H  
ATOM   1447 HD22 ASN    94      18.927  76.384  54.072  1.00  0.00           H  
ATOM   1448  N   TYR    95      18.919  81.880  53.185  1.00  0.00           N  
ATOM   1449  CA  TYR    95      18.673  83.302  53.305  1.00  0.00           C  
ATOM   1450  C   TYR    95      17.491  83.781  52.664  1.00  0.00           C  
ATOM   1451  O   TYR    95      17.370  83.613  51.453  1.00  0.00           O  
ATOM   1452  CB  TYR    95      19.991  84.084  52.846  1.00  0.00           C  
ATOM   1453  CG  TYR    95      21.229  83.742  53.602  1.00  0.00           C  
ATOM   1454  CD1 TYR    95      21.391  84.283  54.932  1.00  0.00           C  
ATOM   1455  CD2 TYR    95      22.202  82.894  53.133  1.00  0.00           C  
ATOM   1456  CE1 TYR    95      22.605  84.109  55.617  1.00  0.00           C  
ATOM   1457  CE2 TYR    95      23.461  82.666  53.823  1.00  0.00           C  
ATOM   1458  CZ  TYR    95      23.639  83.241  55.104  1.00  0.00           C  
ATOM   1459  OH  TYR    95      24.808  83.150  55.779  1.00  0.00           O  
ATOM   1460  H   TYR    95      18.953  81.457  52.268  1.00  0.00           H  
ATOM   1461  HA  TYR    95      18.627  83.501  54.376  1.00  0.00           H  
ATOM   1462  HB2 TYR    95      20.150  84.015  51.770  1.00  0.00           H  
ATOM   1463  HB3 TYR    95      19.846  85.133  53.105  1.00  0.00           H  
ATOM   1464  HD1 TYR    95      20.778  85.110  55.257  1.00  0.00           H  
ATOM   1465  HD2 TYR    95      21.976  82.435  52.182  1.00  0.00           H  
ATOM   1466  HE1 TYR    95      22.719  84.628  56.557  1.00  0.00           H  
ATOM   1467  HE2 TYR    95      24.188  82.019  53.355  1.00  0.00           H  
ATOM   1468  HH  TYR    95      24.866  83.846  56.438  1.00  0.00           H  
ATOM   1469  N   TYR    96      16.619  84.464  53.371  1.00  0.00           N  
ATOM   1470  CA  TYR    96      15.293  84.915  52.841  1.00  0.00           C  
ATOM   1471  C   TYR    96      15.232  86.371  52.994  1.00  0.00           C  
ATOM   1472  O   TYR    96      15.905  86.882  53.992  1.00  0.00           O  
ATOM   1473  CB  TYR    96      14.118  84.251  53.558  1.00  0.00           C  
ATOM   1474  CG  TYR    96      14.306  82.847  53.983  1.00  0.00           C  
ATOM   1475  CD1 TYR    96      13.671  81.853  53.287  1.00  0.00           C  
ATOM   1476  CD2 TYR    96      15.089  82.527  55.135  1.00  0.00           C  
ATOM   1477  CE1 TYR    96      13.708  80.439  53.697  1.00  0.00           C  
ATOM   1478  CE2 TYR    96      15.347  81.155  55.418  1.00  0.00           C  
ATOM   1479  CZ  TYR    96      14.599  80.103  54.780  1.00  0.00           C  
ATOM   1480  OH  TYR    96      14.702  78.775  55.154  1.00  0.00           O  
ATOM   1481  H   TYR    96      16.809  84.630  54.349  1.00  0.00           H  
ATOM   1482  HA  TYR    96      15.187  84.541  51.823  1.00  0.00           H  
ATOM   1483  HB2 TYR    96      13.905  84.689  54.533  1.00  0.00           H  
ATOM   1484  HB3 TYR    96      13.236  84.409  52.937  1.00  0.00           H  
ATOM   1485  HD1 TYR    96      12.981  82.047  52.479  1.00  0.00           H  
ATOM   1486  HD2 TYR    96      15.625  83.238  55.746  1.00  0.00           H  
ATOM   1487  HE1 TYR    96      13.111  79.679  53.216  1.00  0.00           H  
ATOM   1488  HE2 TYR    96      15.877  80.937  56.333  1.00  0.00           H  
ATOM   1489  HH  TYR    96      14.519  78.167  54.434  1.00  0.00           H  
ATOM   1490  N   ASP    97      14.513  87.122  52.179  1.00  0.00           N  
ATOM   1491  CA  ASP    97      14.246  88.554  52.292  1.00  0.00           C  
ATOM   1492  C   ASP    97      13.284  88.977  53.380  1.00  0.00           C  
ATOM   1493  O   ASP    97      13.103  90.137  53.677  1.00  0.00           O  
ATOM   1494  CB  ASP    97      13.785  89.134  50.983  1.00  0.00           C  
ATOM   1495  CG  ASP    97      12.400  88.622  50.473  1.00  0.00           C  
ATOM   1496  OD1 ASP    97      11.706  89.397  49.816  1.00  0.00           O  
ATOM   1497  OD2 ASP    97      11.974  87.484  50.766  1.00  0.00           O1-
ATOM   1498  H   ASP    97      13.961  86.673  51.462  1.00  0.00           H  
ATOM   1499  HA  ASP    97      15.196  88.976  52.618  1.00  0.00           H  
ATOM   1500  HB2 ASP    97      13.681  90.209  51.127  1.00  0.00           H  
ATOM   1501  HB3 ASP    97      14.591  88.814  50.322  1.00  0.00           H  
ATOM   1502  N   GLU    98      12.635  87.982  53.937  1.00  0.00           N  
ATOM   1503  CA  GLU    98      11.488  88.158  54.899  1.00  0.00           C  
ATOM   1504  C   GLU    98      11.240  86.779  55.655  1.00  0.00           C  
ATOM   1505  O   GLU    98      11.518  85.686  55.258  1.00  0.00           O  
ATOM   1506  CB  GLU    98      10.147  88.383  54.141  1.00  0.00           C  
ATOM   1507  CG  GLU    98       9.912  89.782  53.718  1.00  0.00           C  
ATOM   1508  CD  GLU    98       8.368  90.166  53.670  1.00  0.00           C  
ATOM   1509  OE1 GLU    98       7.997  90.865  52.757  1.00  0.00           O  
ATOM   1510  OE2 GLU    98       7.619  89.859  54.634  1.00  0.00           O1-
ATOM   1511  H   GLU    98      12.752  87.053  53.559  1.00  0.00           H  
ATOM   1512  HA  GLU    98      11.728  88.934  55.626  1.00  0.00           H  
ATOM   1513  HB2 GLU    98      10.142  87.826  53.204  1.00  0.00           H  
ATOM   1514  HB3 GLU    98       9.287  87.955  54.658  1.00  0.00           H  
ATOM   1515  HG2 GLU    98      10.365  90.517  54.384  1.00  0.00           H  
ATOM   1516  HG3 GLU    98      10.325  90.044  52.743  1.00  0.00           H  
ATOM   1517  N   GLU    99      10.616  86.997  56.769  1.00  0.00           N  
ATOM   1518  CA  GLU    99       9.956  85.909  57.497  1.00  0.00           C  
ATOM   1519  C   GLU    99       8.841  85.216  56.720  1.00  0.00           C  
ATOM   1520  O   GLU    99       7.842  85.874  56.354  1.00  0.00           O  
ATOM   1521  CB  GLU    99       9.532  86.314  58.904  1.00  0.00           C  
ATOM   1522  CG  GLU    99       8.779  85.248  59.715  1.00  0.00           C  
ATOM   1523  CD  GLU    99       9.443  83.923  59.741  1.00  0.00           C  
ATOM   1524  OE1 GLU    99       8.641  82.990  60.068  1.00  0.00           O  
ATOM   1525  OE2 GLU    99      10.654  83.627  59.488  1.00  0.00           O1-
ATOM   1526  H   GLU    99      10.466  87.966  57.008  1.00  0.00           H  
ATOM   1527  HA  GLU    99      10.657  85.115  57.757  1.00  0.00           H  
ATOM   1528  HB2 GLU    99      10.386  86.772  59.403  1.00  0.00           H  
ATOM   1529  HB3 GLU    99       8.777  87.089  58.774  1.00  0.00           H  
ATOM   1530  HG2 GLU    99       8.649  85.681  60.707  1.00  0.00           H  
ATOM   1531  HG3 GLU    99       7.787  85.156  59.274  1.00  0.00           H  
ATOM   1532  N   GLY   100       9.034  83.910  56.582  1.00  0.00           N  
ATOM   1533  CA  GLY   100       8.131  82.952  56.002  1.00  0.00           C  
ATOM   1534  C   GLY   100       8.239  83.005  54.472  1.00  0.00           C  
ATOM   1535  O   GLY   100       7.478  82.286  53.858  1.00  0.00           O  
ATOM   1536  H   GLY   100       9.894  83.557  56.977  1.00  0.00           H  
ATOM   1537  HA2 GLY   100       8.460  81.990  56.394  1.00  0.00           H  
ATOM   1538  HA3 GLY   100       7.191  83.097  56.535  1.00  0.00           H  
ATOM   1539  N   SER   101       9.141  83.779  53.852  1.00  0.00           N  
ATOM   1540  CA  SER   101       9.402  83.785  52.428  1.00  0.00           C  
ATOM   1541  C   SER   101      10.025  82.594  51.802  1.00  0.00           C  
ATOM   1542  O   SER   101      10.603  81.672  52.500  1.00  0.00           O  
ATOM   1543  CB  SER   101       9.970  85.196  52.156  1.00  0.00           C  
ATOM   1544  OG  SER   101      10.364  85.454  50.766  1.00  0.00           O  
ATOM   1545  H   SER   101       9.846  84.161  54.466  1.00  0.00           H  
ATOM   1546  HA  SER   101       8.414  83.739  51.970  1.00  0.00           H  
ATOM   1547  HB2 SER   101       9.246  85.971  52.407  1.00  0.00           H  
ATOM   1548  HB3 SER   101      10.816  85.436  52.799  1.00  0.00           H  
ATOM   1549  HG  SER   101      11.166  85.980  50.799  1.00  0.00           H  
ATOM   1550  N   ILE   102      10.005  82.464  50.516  1.00  0.00           N  
ATOM   1551  CA  ILE   102      10.861  81.592  49.714  1.00  0.00           C  
ATOM   1552  C   ILE   102      12.362  82.110  49.840  1.00  0.00           C  
ATOM   1553  O   ILE   102      12.528  83.311  50.184  1.00  0.00           O  
ATOM   1554  CB  ILE   102      10.421  81.565  48.241  1.00  0.00           C  
ATOM   1555  CG1 ILE   102      10.618  82.895  47.470  1.00  0.00           C  
ATOM   1556  CG2 ILE   102       8.938  81.211  48.053  1.00  0.00           C  
ATOM   1557  CD1 ILE   102      10.973  82.767  46.027  1.00  0.00           C  
ATOM   1558  H   ILE   102       9.547  83.222  50.031  1.00  0.00           H  
ATOM   1559  HA  ILE   102      10.664  80.639  50.205  1.00  0.00           H  
ATOM   1560  HB  ILE   102      10.999  80.770  47.769  1.00  0.00           H  
ATOM   1561 HG12 ILE   102       9.789  83.568  47.690  1.00  0.00           H  
ATOM   1562 HG13 ILE   102      11.566  83.337  47.774  1.00  0.00           H  
ATOM   1563 HG21 ILE   102       8.810  80.257  48.564  1.00  0.00           H  
ATOM   1564 HG22 ILE   102       8.277  81.952  48.503  1.00  0.00           H  
ATOM   1565 HG23 ILE   102       8.712  80.979  47.012  1.00  0.00           H  
ATOM   1566 HD11 ILE   102      11.947  82.286  45.940  1.00  0.00           H  
ATOM   1567 HD12 ILE   102      10.201  82.196  45.511  1.00  0.00           H  
ATOM   1568 HD13 ILE   102      11.014  83.762  45.584  1.00  0.00           H  
ATOM   1569  N   PRO   103      13.335  81.162  49.768  1.00  0.00           N  
ATOM   1570  CA  PRO   103      14.757  81.459  50.048  1.00  0.00           C  
ATOM   1571  C   PRO   103      15.293  82.268  48.853  1.00  0.00           C  
ATOM   1572  O   PRO   103      14.985  81.930  47.737  1.00  0.00           O  
ATOM   1573  CB  PRO   103      15.422  80.135  50.330  1.00  0.00           C  
ATOM   1574  CG  PRO   103      14.583  79.188  49.610  1.00  0.00           C  
ATOM   1575  CD  PRO   103      13.159  79.738  49.677  1.00  0.00           C  
ATOM   1576  HA  PRO   103      14.726  82.039  50.971  1.00  0.00           H  
ATOM   1577  HB2 PRO   103      16.444  80.131  49.951  1.00  0.00           H  
ATOM   1578  HB3 PRO   103      15.400  79.956  51.405  1.00  0.00           H  
ATOM   1579  HG2 PRO   103      15.039  79.075  48.627  1.00  0.00           H  
ATOM   1580  HG3 PRO   103      14.539  78.217  50.104  1.00  0.00           H  
ATOM   1581  HD2 PRO   103      12.628  79.445  48.771  1.00  0.00           H  
ATOM   1582  HD3 PRO   103      12.646  79.380  50.570  1.00  0.00           H  
ATOM   1583  N   ILE   104      16.262  83.174  48.978  1.00  0.00           N  
ATOM   1584  CA  ILE   104      17.012  83.809  47.924  1.00  0.00           C  
ATOM   1585  C   ILE   104      18.086  82.880  47.369  1.00  0.00           C  
ATOM   1586  O   ILE   104      17.996  82.487  46.189  1.00  0.00           O  
ATOM   1587  CB  ILE   104      17.587  85.128  48.465  1.00  0.00           C  
ATOM   1588  CG1 ILE   104      16.703  86.147  49.124  1.00  0.00           C  
ATOM   1589  CG2 ILE   104      18.365  85.824  47.300  1.00  0.00           C  
ATOM   1590  CD1 ILE   104      17.449  87.259  49.789  1.00  0.00           C  
ATOM   1591  H   ILE   104      16.701  83.394  49.861  1.00  0.00           H  
ATOM   1592  HA  ILE   104      16.265  84.037  47.164  1.00  0.00           H  
ATOM   1593  HB  ILE   104      18.336  84.846  49.205  1.00  0.00           H  
ATOM   1594 HG12 ILE   104      15.985  86.555  48.414  1.00  0.00           H  
ATOM   1595 HG13 ILE   104      16.050  85.724  49.889  1.00  0.00           H  
ATOM   1596 HG21 ILE   104      19.079  85.190  46.775  1.00  0.00           H  
ATOM   1597 HG22 ILE   104      17.616  86.364  46.720  1.00  0.00           H  
ATOM   1598 HG23 ILE   104      18.945  86.697  47.599  1.00  0.00           H  
ATOM   1599 HD11 ILE   104      16.767  87.714  50.508  1.00  0.00           H  
ATOM   1600 HD12 ILE   104      18.244  86.785  50.364  1.00  0.00           H  
ATOM   1601 HD13 ILE   104      17.699  88.026  49.056  1.00  0.00           H  
ATOM   1602  N   ASP   105      19.043  82.574  48.175  1.00  0.00           N  
ATOM   1603  CA  ASP   105      20.104  81.665  47.929  1.00  0.00           C  
ATOM   1604  C   ASP   105      20.561  80.989  49.206  1.00  0.00           C  
ATOM   1605  O   ASP   105      19.962  81.218  50.288  1.00  0.00           O  
ATOM   1606  CB  ASP   105      21.222  82.446  47.241  1.00  0.00           C  
ATOM   1607  CG  ASP   105      22.144  81.609  46.364  1.00  0.00           C  
ATOM   1608  OD1 ASP   105      21.894  80.390  46.056  1.00  0.00           O  
ATOM   1609  OD2 ASP   105      23.325  82.109  46.018  1.00  0.00           O1-
ATOM   1610  H   ASP   105      18.905  82.864  49.132  1.00  0.00           H  
ATOM   1611  HA  ASP   105      19.727  80.982  47.168  1.00  0.00           H  
ATOM   1612  HB2 ASP   105      20.694  83.087  46.535  1.00  0.00           H  
ATOM   1613  HB3 ASP   105      21.815  83.030  47.944  1.00  0.00           H  
ATOM   1614  N   GLN   106      21.429  79.945  48.972  1.00  0.00           N  
ATOM   1615  CA  GLN   106      22.003  78.950  49.948  1.00  0.00           C  
ATOM   1616  C   GLN   106      23.461  79.245  50.263  1.00  0.00           C  
ATOM   1617  O   GLN   106      24.124  79.624  49.286  1.00  0.00           O  
ATOM   1618  CB  GLN   106      21.946  77.614  49.252  1.00  0.00           C  
ATOM   1619  CG  GLN   106      20.570  76.963  49.145  1.00  0.00           C  
ATOM   1620  CD  GLN   106      19.644  77.726  48.206  1.00  0.00           C  
ATOM   1621  NE2 GLN   106      18.421  78.066  48.711  1.00  0.00           N  
ATOM   1622  OE1 GLN   106      19.954  78.086  47.066  1.00  0.00           O  
ATOM   1623  H   GLN   106      21.567  79.827  47.978  1.00  0.00           H  
ATOM   1624  HA  GLN   106      21.447  78.965  50.886  1.00  0.00           H  
ATOM   1625  HB2 GLN   106      22.373  77.574  48.249  1.00  0.00           H  
ATOM   1626  HB3 GLN   106      22.601  76.879  49.721  1.00  0.00           H  
ATOM   1627  HG2 GLN   106      20.642  75.880  49.044  1.00  0.00           H  
ATOM   1628  HG3 GLN   106      20.146  77.070  50.143  1.00  0.00           H  
ATOM   1629 HE21 GLN   106      17.804  78.608  48.122  1.00  0.00           H  
ATOM   1630 HE22 GLN   106      18.231  78.044  49.703  1.00  0.00           H  
ATOM   1631  N   ALA   107      23.974  78.954  51.451  1.00  0.00           N  
ATOM   1632  CA  ALA   107      25.388  78.876  51.699  1.00  0.00           C  
ATOM   1633  C   ALA   107      25.781  77.675  52.603  1.00  0.00           C  
ATOM   1634  O   ALA   107      24.989  77.286  53.496  1.00  0.00           O  
ATOM   1635  CB  ALA   107      25.981  80.284  52.120  1.00  0.00           C  
ATOM   1636  H   ALA   107      23.356  78.659  52.194  1.00  0.00           H  
ATOM   1637  HA  ALA   107      25.843  78.764  50.715  1.00  0.00           H  
ATOM   1638  HB1 ALA   107      25.650  80.508  53.134  1.00  0.00           H  
ATOM   1639  HB2 ALA   107      27.065  80.195  52.198  1.00  0.00           H  
ATOM   1640  HB3 ALA   107      25.654  81.069  51.438  1.00  0.00           H  
ATOM   1641  N   GLY   108      27.013  77.069  52.541  1.00  0.00           N  
ATOM   1642  CA  GLY   108      27.433  76.009  53.531  1.00  0.00           C  
ATOM   1643  C   GLY   108      28.898  75.689  53.730  1.00  0.00           C  
ATOM   1644  O   GLY   108      29.828  76.428  53.320  1.00  0.00           O  
ATOM   1645  H   GLY   108      27.714  77.440  51.916  1.00  0.00           H  
ATOM   1646  HA2 GLY   108      26.993  76.175  54.515  1.00  0.00           H  
ATOM   1647  HA3 GLY   108      26.992  75.088  53.148  1.00  0.00           H  
ATOM   1648  N   LEU   109      29.101  74.608  54.461  1.00  0.00           N  
ATOM   1649  CA  LEU   109      30.345  73.974  54.645  1.00  0.00           C  
ATOM   1650  C   LEU   109      30.293  72.460  54.959  1.00  0.00           C  
ATOM   1651  O   LEU   109      29.620  72.011  55.849  1.00  0.00           O  
ATOM   1652  CB  LEU   109      31.080  74.807  55.767  1.00  0.00           C  
ATOM   1653  CG  LEU   109      32.314  74.287  56.378  1.00  0.00           C  
ATOM   1654  CD1 LEU   109      33.466  74.096  55.408  1.00  0.00           C  
ATOM   1655  CD2 LEU   109      32.815  75.133  57.553  1.00  0.00           C  
ATOM   1656  H   LEU   109      28.325  74.091  54.848  1.00  0.00           H  
ATOM   1657  HA  LEU   109      30.962  74.161  53.767  1.00  0.00           H  
ATOM   1658  HB2 LEU   109      31.205  75.836  55.429  1.00  0.00           H  
ATOM   1659  HB3 LEU   109      30.390  74.999  56.589  1.00  0.00           H  
ATOM   1660  HG  LEU   109      32.017  73.318  56.779  1.00  0.00           H  
ATOM   1661 HD11 LEU   109      33.225  73.539  54.503  1.00  0.00           H  
ATOM   1662 HD12 LEU   109      33.884  75.075  55.172  1.00  0.00           H  
ATOM   1663 HD13 LEU   109      34.193  73.453  55.904  1.00  0.00           H  
ATOM   1664 HD21 LEU   109      33.203  76.091  57.207  1.00  0.00           H  
ATOM   1665 HD22 LEU   109      32.007  75.310  58.264  1.00  0.00           H  
ATOM   1666 HD23 LEU   109      33.616  74.679  58.136  1.00  0.00           H  
ATOM   1667  N   PHE   110      31.085  71.583  54.288  1.00  0.00           N  
ATOM   1668  CA  PHE   110      31.201  70.136  54.475  1.00  0.00           C  
ATOM   1669  C   PHE   110      32.169  69.892  55.578  1.00  0.00           C  
ATOM   1670  O   PHE   110      33.144  70.632  55.733  1.00  0.00           O  
ATOM   1671  CB  PHE   110      31.649  69.512  53.175  1.00  0.00           C  
ATOM   1672  CG  PHE   110      30.622  69.365  52.102  1.00  0.00           C  
ATOM   1673  CD1 PHE   110      29.546  68.490  52.203  1.00  0.00           C  
ATOM   1674  CD2 PHE   110      30.821  70.037  50.844  1.00  0.00           C  
ATOM   1675  CE1 PHE   110      28.529  68.478  51.172  1.00  0.00           C  
ATOM   1676  CE2 PHE   110      29.942  69.924  49.771  1.00  0.00           C  
ATOM   1677  CZ  PHE   110      28.812  69.122  49.954  1.00  0.00           C  
ATOM   1678  H   PHE   110      31.837  72.009  53.764  1.00  0.00           H  
ATOM   1679  HA  PHE   110      30.270  69.634  54.738  1.00  0.00           H  
ATOM   1680  HB2 PHE   110      32.499  70.113  52.853  1.00  0.00           H  
ATOM   1681  HB3 PHE   110      32.140  68.547  53.300  1.00  0.00           H  
ATOM   1682  HD1 PHE   110      29.467  68.003  53.164  1.00  0.00           H  
ATOM   1683  HD2 PHE   110      31.714  70.627  50.697  1.00  0.00           H  
ATOM   1684  HE1 PHE   110      27.603  67.938  51.297  1.00  0.00           H  
ATOM   1685  HE2 PHE   110      30.077  70.522  48.882  1.00  0.00           H  
ATOM   1686  HZ  PHE   110      28.130  69.157  49.118  1.00  0.00           H  
ATOM   1687  N   LEU   111      32.067  68.790  56.268  1.00  0.00           N  
ATOM   1688  CA  LEU   111      33.065  68.421  57.452  1.00  0.00           C  
ATOM   1689  C   LEU   111      33.446  66.913  57.545  1.00  0.00           C  
ATOM   1690  O   LEU   111      32.665  65.988  57.538  1.00  0.00           O  
ATOM   1691  CB  LEU   111      32.386  68.729  58.796  1.00  0.00           C  
ATOM   1692  CG  LEU   111      31.894  70.190  59.098  1.00  0.00           C  
ATOM   1693  CD1 LEU   111      31.049  70.111  60.317  1.00  0.00           C  
ATOM   1694  CD2 LEU   111      32.953  71.263  59.091  1.00  0.00           C  
ATOM   1695  H   LEU   111      31.188  68.292  56.260  1.00  0.00           H  
ATOM   1696  HA  LEU   111      33.915  69.096  57.350  1.00  0.00           H  
ATOM   1697  HB2 LEU   111      31.502  68.092  58.830  1.00  0.00           H  
ATOM   1698  HB3 LEU   111      33.091  68.523  59.602  1.00  0.00           H  
ATOM   1699  HG  LEU   111      31.338  70.529  58.224  1.00  0.00           H  
ATOM   1700 HD11 LEU   111      31.738  70.064  61.160  1.00  0.00           H  
ATOM   1701 HD12 LEU   111      30.565  71.072  60.493  1.00  0.00           H  
ATOM   1702 HD13 LEU   111      30.343  69.285  60.399  1.00  0.00           H  
ATOM   1703 HD21 LEU   111      32.326  72.154  59.090  1.00  0.00           H  
ATOM   1704 HD22 LEU   111      33.684  71.128  59.888  1.00  0.00           H  
ATOM   1705 HD23 LEU   111      33.350  71.374  58.082  1.00  0.00           H  
ATOM   1706  N   THR   112      34.676  66.786  58.023  1.00  0.00           N  
ATOM   1707  CA  THR   112      35.223  65.594  58.735  1.00  0.00           C  
ATOM   1708  C   THR   112      35.978  66.066  60.009  1.00  0.00           C  
ATOM   1709  O   THR   112      36.658  67.087  60.107  1.00  0.00           O  
ATOM   1710  CB  THR   112      36.088  64.778  57.793  1.00  0.00           C  
ATOM   1711  CG2 THR   112      37.120  63.843  58.510  1.00  0.00           C  
ATOM   1712  OG1 THR   112      35.285  64.013  56.908  1.00  0.00           O  
ATOM   1713  H   THR   112      35.231  67.622  58.138  1.00  0.00           H  
ATOM   1714  HA  THR   112      34.284  65.097  58.980  1.00  0.00           H  
ATOM   1715  HB  THR   112      36.742  65.482  57.278  1.00  0.00           H  
ATOM   1716  HG1 THR   112      34.975  64.603  56.217  1.00  0.00           H  
ATOM   1717 HG21 THR   112      36.588  63.158  59.170  1.00  0.00           H  
ATOM   1718 HG22 THR   112      37.666  63.164  57.856  1.00  0.00           H  
ATOM   1719 HG23 THR   112      37.937  64.427  58.933  1.00  0.00           H  
ATOM   1720  N   ALA   113      36.070  65.123  60.971  1.00  0.00           N  
ATOM   1721  CA  ALA   113      36.632  65.304  62.329  1.00  0.00           C  
ATOM   1722  C   ALA   113      37.660  64.266  62.760  1.00  0.00           C  
ATOM   1723  O   ALA   113      37.486  63.076  62.630  1.00  0.00           O  
ATOM   1724  CB  ALA   113      35.481  65.606  63.315  1.00  0.00           C  
ATOM   1725  H   ALA   113      35.546  64.270  60.835  1.00  0.00           H  
ATOM   1726  HA  ALA   113      37.282  66.178  62.300  1.00  0.00           H  
ATOM   1727  HB1 ALA   113      34.809  64.747  63.296  1.00  0.00           H  
ATOM   1728  HB2 ALA   113      35.885  65.715  64.321  1.00  0.00           H  
ATOM   1729  HB3 ALA   113      34.874  66.482  63.086  1.00  0.00           H  
ATOM   1730  N   ILE   114      38.848  64.710  63.201  1.00  0.00           N  
ATOM   1731  CA  ILE   114      39.996  63.875  63.400  1.00  0.00           C  
ATOM   1732  C   ILE   114      40.583  64.139  64.827  1.00  0.00           C  
ATOM   1733  O   ILE   114      40.488  65.238  65.339  1.00  0.00           O  
ATOM   1734  CB  ILE   114      40.932  64.121  62.135  1.00  0.00           C  
ATOM   1735  CG1 ILE   114      40.402  63.396  60.790  1.00  0.00           C  
ATOM   1736  CG2 ILE   114      42.396  63.668  62.460  1.00  0.00           C  
ATOM   1737  CD1 ILE   114      41.210  63.741  59.521  1.00  0.00           C  
ATOM   1738  H   ILE   114      38.963  65.710  63.277  1.00  0.00           H  
ATOM   1739  HA  ILE   114      39.638  62.852  63.520  1.00  0.00           H  
ATOM   1740  HB  ILE   114      40.929  65.196  61.955  1.00  0.00           H  
ATOM   1741 HG12 ILE   114      40.634  62.338  60.913  1.00  0.00           H  
ATOM   1742 HG13 ILE   114      39.333  63.586  60.695  1.00  0.00           H  
ATOM   1743 HG21 ILE   114      43.055  64.024  61.668  1.00  0.00           H  
ATOM   1744 HG22 ILE   114      42.855  64.187  63.302  1.00  0.00           H  
ATOM   1745 HG23 ILE   114      42.342  62.588  62.594  1.00  0.00           H  
ATOM   1746 HD11 ILE   114      40.541  63.358  58.750  1.00  0.00           H  
ATOM   1747 HD12 ILE   114      41.328  64.819  59.419  1.00  0.00           H  
ATOM   1748 HD13 ILE   114      42.210  63.318  59.423  1.00  0.00           H  
ATOM   1749  N   GLU   115      41.280  63.144  65.373  1.00  0.00           N  
ATOM   1750  CA  GLU   115      42.141  63.303  66.585  1.00  0.00           C  
ATOM   1751  C   GLU   115      43.607  63.212  66.172  1.00  0.00           C  
ATOM   1752  O   GLU   115      43.891  62.405  65.306  1.00  0.00           O  
ATOM   1753  CB  GLU   115      41.826  62.268  67.632  1.00  0.00           C  
ATOM   1754  CG  GLU   115      42.689  62.204  68.906  1.00  0.00           C  
ATOM   1755  CD  GLU   115      42.311  63.391  69.817  1.00  0.00           C  
ATOM   1756  OE1 GLU   115      41.729  63.142  70.882  1.00  0.00           O  
ATOM   1757  OE2 GLU   115      42.714  64.486  69.420  1.00  0.00           O1-
ATOM   1758  H   GLU   115      41.212  62.206  65.003  1.00  0.00           H  
ATOM   1759  HA  GLU   115      42.088  64.307  67.005  1.00  0.00           H  
ATOM   1760  HB2 GLU   115      40.768  62.431  67.837  1.00  0.00           H  
ATOM   1761  HB3 GLU   115      41.929  61.333  67.083  1.00  0.00           H  
ATOM   1762  HG2 GLU   115      42.497  61.247  69.392  1.00  0.00           H  
ATOM   1763  HG3 GLU   115      43.752  62.206  68.664  1.00  0.00           H  
ATOM   1764  N   ILE   116      44.528  63.882  66.852  1.00  0.00           N  
ATOM   1765  CA  ILE   116      45.935  64.062  66.542  1.00  0.00           C  
ATOM   1766  C   ILE   116      46.758  64.385  67.772  1.00  0.00           C  
ATOM   1767  O   ILE   116      46.619  65.430  68.404  1.00  0.00           O  
ATOM   1768  CB  ILE   116      46.093  65.117  65.375  1.00  0.00           C  
ATOM   1769  CG1 ILE   116      47.558  65.463  65.081  1.00  0.00           C  
ATOM   1770  CG2 ILE   116      45.404  66.393  65.621  1.00  0.00           C  
ATOM   1771  CD1 ILE   116      48.532  64.295  65.182  1.00  0.00           C  
ATOM   1772  H   ILE   116      44.175  64.404  67.641  1.00  0.00           H  
ATOM   1773  HA  ILE   116      46.164  63.095  66.094  1.00  0.00           H  
ATOM   1774  HB  ILE   116      45.755  64.683  64.435  1.00  0.00           H  
ATOM   1775 HG12 ILE   116      47.596  65.876  64.073  1.00  0.00           H  
ATOM   1776 HG13 ILE   116      47.905  66.229  65.774  1.00  0.00           H  
ATOM   1777 HG21 ILE   116      44.325  66.240  65.627  1.00  0.00           H  
ATOM   1778 HG22 ILE   116      45.705  66.808  66.582  1.00  0.00           H  
ATOM   1779 HG23 ILE   116      45.684  67.125  64.864  1.00  0.00           H  
ATOM   1780 HD11 ILE   116      48.045  63.320  65.151  1.00  0.00           H  
ATOM   1781 HD12 ILE   116      49.252  64.416  64.373  1.00  0.00           H  
ATOM   1782 HD13 ILE   116      49.128  64.374  66.091  1.00  0.00           H  
ATOM   1783  N   SER   117      47.605  63.473  68.243  1.00  0.00           N  
ATOM   1784  CA  SER   117      48.624  63.816  69.315  1.00  0.00           C  
ATOM   1785  C   SER   117      50.011  63.258  68.907  1.00  0.00           C  
ATOM   1786  O   SER   117      50.187  62.435  68.014  1.00  0.00           O  
ATOM   1787  CB  SER   117      48.130  63.370  70.628  1.00  0.00           C  
ATOM   1788  OG  SER   117      48.018  62.006  70.590  1.00  0.00           O  
ATOM   1789  H   SER   117      47.662  62.574  67.787  1.00  0.00           H  
ATOM   1790  HA  SER   117      48.763  64.897  69.285  1.00  0.00           H  
ATOM   1791  HB2 SER   117      48.919  63.561  71.354  1.00  0.00           H  
ATOM   1792  HB3 SER   117      47.164  63.806  70.886  1.00  0.00           H  
ATOM   1793  HG  SER   117      48.654  61.696  71.239  1.00  0.00           H  
ATOM   1794  N   LEU   118      50.961  63.916  69.576  1.00  0.00           N  
ATOM   1795  CA  LEU   118      52.410  63.486  69.494  1.00  0.00           C  
ATOM   1796  C   LEU   118      52.803  63.363  70.989  1.00  0.00           C  
ATOM   1797  O   LEU   118      52.663  64.322  71.686  1.00  0.00           O  
ATOM   1798  CB  LEU   118      53.074  64.564  68.644  1.00  0.00           C  
ATOM   1799  CG  LEU   118      54.603  64.470  68.673  1.00  0.00           C  
ATOM   1800  CD1 LEU   118      54.894  63.155  68.002  1.00  0.00           C  
ATOM   1801  CD2 LEU   118      55.255  65.656  67.993  1.00  0.00           C  
ATOM   1802  H   LEU   118      50.767  64.765  70.088  1.00  0.00           H  
ATOM   1803  HA  LEU   118      52.511  62.547  68.951  1.00  0.00           H  
ATOM   1804  HB2 LEU   118      52.687  64.544  67.626  1.00  0.00           H  
ATOM   1805  HB3 LEU   118      52.844  65.522  69.110  1.00  0.00           H  
ATOM   1806  HG  LEU   118      54.941  64.441  69.709  1.00  0.00           H  
ATOM   1807 HD11 LEU   118      55.015  62.300  68.668  1.00  0.00           H  
ATOM   1808 HD12 LEU   118      54.168  62.967  67.212  1.00  0.00           H  
ATOM   1809 HD13 LEU   118      55.906  63.225  67.602  1.00  0.00           H  
ATOM   1810 HD21 LEU   118      56.341  65.613  68.078  1.00  0.00           H  
ATOM   1811 HD22 LEU   118      54.973  65.608  66.941  1.00  0.00           H  
ATOM   1812 HD23 LEU   118      55.006  66.634  68.406  1.00  0.00           H  
ATOM   1813  N   ASP   119      53.313  62.260  71.356  1.00  0.00           N  
ATOM   1814  CA  ASP   119      53.286  61.867  72.811  1.00  0.00           C  
ATOM   1815  C   ASP   119      54.593  61.145  73.239  1.00  0.00           C  
ATOM   1816  O   ASP   119      55.286  60.613  72.376  1.00  0.00           O  
ATOM   1817  CB  ASP   119      52.078  60.956  72.992  1.00  0.00           C  
ATOM   1818  CG  ASP   119      50.762  61.810  73.112  1.00  0.00           C  
ATOM   1819  OD1 ASP   119      49.769  61.325  72.516  1.00  0.00           O  
ATOM   1820  OD2 ASP   119      50.724  62.873  73.693  1.00  0.00           O1-
ATOM   1821  H   ASP   119      53.616  61.611  70.644  1.00  0.00           H  
ATOM   1822  HA  ASP   119      53.141  62.799  73.356  1.00  0.00           H  
ATOM   1823  HB2 ASP   119      51.827  60.377  72.103  1.00  0.00           H  
ATOM   1824  HB3 ASP   119      52.217  60.184  73.748  1.00  0.00           H  
ATOM   1825  N   VAL   120      54.914  61.226  74.549  1.00  0.00           N  
ATOM   1826  CA  VAL   120      56.192  60.864  75.234  1.00  0.00           C  
ATOM   1827  C   VAL   120      55.992  60.221  76.638  1.00  0.00           C  
ATOM   1828  O   VAL   120      54.890  60.368  77.187  1.00  0.00           O  
ATOM   1829  CB  VAL   120      57.135  62.081  75.305  1.00  0.00           C  
ATOM   1830  CG1 VAL   120      57.787  62.408  73.930  1.00  0.00           C  
ATOM   1831  CG2 VAL   120      56.476  63.303  76.025  1.00  0.00           C  
ATOM   1832  H   VAL   120      54.217  61.577  75.189  1.00  0.00           H  
ATOM   1833  HA  VAL   120      56.638  60.018  74.711  1.00  0.00           H  
ATOM   1834  HB  VAL   120      57.882  61.746  76.025  1.00  0.00           H  
ATOM   1835 HG11 VAL   120      56.947  62.812  73.365  1.00  0.00           H  
ATOM   1836 HG12 VAL   120      58.645  63.018  74.214  1.00  0.00           H  
ATOM   1837 HG13 VAL   120      58.242  61.450  73.677  1.00  0.00           H  
ATOM   1838 HG21 VAL   120      57.217  64.101  76.069  1.00  0.00           H  
ATOM   1839 HG22 VAL   120      55.644  63.588  75.380  1.00  0.00           H  
ATOM   1840 HG23 VAL   120      56.000  63.081  76.980  1.00  0.00           H  
ATOM   1841  N   ASP   121      57.061  59.583  77.205  1.00  0.00           N  
ATOM   1842  CA  ASP   121      57.086  59.274  78.681  1.00  0.00           C  
ATOM   1843  C   ASP   121      57.311  60.616  79.523  1.00  0.00           C  
ATOM   1844  O   ASP   121      58.422  60.764  80.093  1.00  0.00           O  
ATOM   1845  CB  ASP   121      58.247  58.294  78.879  1.00  0.00           C  
ATOM   1846  CG  ASP   121      58.185  57.836  80.328  1.00  0.00           C  
ATOM   1847  OD1 ASP   121      57.057  57.519  80.798  1.00  0.00           O  
ATOM   1848  OD2 ASP   121      59.277  57.611  80.928  1.00  0.00           O1-
ATOM   1849  H   ASP   121      57.948  59.545  76.724  1.00  0.00           H  
ATOM   1850  HA  ASP   121      56.134  58.832  78.974  1.00  0.00           H  
ATOM   1851  HB2 ASP   121      58.122  57.447  78.204  1.00  0.00           H  
ATOM   1852  HB3 ASP   121      59.208  58.756  78.650  1.00  0.00           H  
ATOM   1853  N   ALA   122      56.325  61.547  79.670  1.00  0.00           N  
ATOM   1854  CA  ALA   122      56.386  62.665  80.685  1.00  0.00           C  
ATOM   1855  C   ALA   122      56.541  62.287  82.165  1.00  0.00           C  
ATOM   1856  O   ALA   122      57.300  62.921  82.808  1.00  0.00           O  
ATOM   1857  CB  ALA   122      55.199  63.578  80.567  1.00  0.00           C  
ATOM   1858  H   ALA   122      55.518  61.490  79.065  1.00  0.00           H  
ATOM   1859  HA  ALA   122      57.279  63.133  80.271  1.00  0.00           H  
ATOM   1860  HB1 ALA   122      54.309  63.280  81.122  1.00  0.00           H  
ATOM   1861  HB2 ALA   122      55.453  64.530  81.032  1.00  0.00           H  
ATOM   1862  HB3 ALA   122      54.914  63.777  79.534  1.00  0.00           H  
ATOM   1863  N   ASP   123      55.888  61.213  82.631  1.00  0.00           N  
ATOM   1864  CA  ASP   123      55.809  60.883  84.055  1.00  0.00           C  
ATOM   1865  C   ASP   123      56.835  59.855  84.506  1.00  0.00           C  
ATOM   1866  O   ASP   123      56.829  59.404  85.642  1.00  0.00           O  
ATOM   1867  CB  ASP   123      54.405  60.483  84.503  1.00  0.00           C  
ATOM   1868  CG  ASP   123      54.071  59.004  84.554  1.00  0.00           C  
ATOM   1869  OD1 ASP   123      53.447  58.608  85.614  1.00  0.00           O  
ATOM   1870  OD2 ASP   123      54.242  58.177  83.594  1.00  0.00           O1-
ATOM   1871  H   ASP   123      55.393  60.591  82.008  1.00  0.00           H  
ATOM   1872  HA  ASP   123      55.953  61.803  84.622  1.00  0.00           H  
ATOM   1873  HB2 ASP   123      54.311  60.918  85.498  1.00  0.00           H  
ATOM   1874  HB3 ASP   123      53.667  60.978  83.871  1.00  0.00           H  
ATOM   1875  N   ARG   124      57.914  59.670  83.733  1.00  0.00           N  
ATOM   1876  CA  ARG   124      59.224  59.149  84.120  1.00  0.00           C  
ATOM   1877  C   ARG   124      59.077  57.718  84.778  1.00  0.00           C  
ATOM   1878  O   ARG   124      59.397  57.499  85.831  1.00  0.00           O  
ATOM   1879  CB  ARG   124      59.896  60.144  85.101  1.00  0.00           C  
ATOM   1880  CG  ARG   124      60.233  61.448  84.443  1.00  0.00           C  
ATOM   1881  CD  ARG   124      60.169  62.597  85.450  1.00  0.00           C  
ATOM   1882  NE  ARG   124      60.581  63.911  84.824  1.00  0.00           N  
ATOM   1883  CZ  ARG   124      60.625  65.098  85.418  1.00  0.00           C  
ATOM   1884  NH1 ARG   124      60.479  65.394  86.657  1.00  0.00           N1+
ATOM   1885  NH2 ARG   124      60.855  66.129  84.668  1.00  0.00           N  
ATOM   1886  H   ARG   124      57.853  59.965  82.769  1.00  0.00           H  
ATOM   1887  HA  ARG   124      59.848  58.997  83.239  1.00  0.00           H  
ATOM   1888  HB2 ARG   124      59.342  60.247  86.034  1.00  0.00           H  
ATOM   1889  HB3 ARG   124      60.847  59.823  85.525  1.00  0.00           H  
ATOM   1890  HG2 ARG   124      61.279  61.327  84.162  1.00  0.00           H  
ATOM   1891  HG3 ARG   124      59.629  61.654  83.559  1.00  0.00           H  
ATOM   1892  HD2 ARG   124      59.175  62.736  85.875  1.00  0.00           H  
ATOM   1893  HD3 ARG   124      60.842  62.333  86.266  1.00  0.00           H  
ATOM   1894  HE  ARG   124      60.765  63.767  83.842  1.00  0.00           H  
ATOM   1895 HH11 ARG   124      60.382  64.668  87.353  1.00  0.00           H  
ATOM   1896 HH12 ARG   124      60.394  66.362  86.932  1.00  0.00           H  
ATOM   1897 HH21 ARG   124      61.187  65.981  83.726  1.00  0.00           H  
ATOM   1898 HH22 ARG   124      60.940  67.062  85.046  1.00  0.00           H  
ATOM   1899  N   ASP   125      58.628  56.762  83.968  1.00  0.00           N  
ATOM   1900  CA  ASP   125      58.613  55.357  84.259  1.00  0.00           C  
ATOM   1901  C   ASP   125      58.775  54.475  82.992  1.00  0.00           C  
ATOM   1902  O   ASP   125      58.926  53.292  83.120  1.00  0.00           O  
ATOM   1903  CB  ASP   125      57.300  54.970  84.937  1.00  0.00           C  
ATOM   1904  CG  ASP   125      56.001  55.210  84.101  1.00  0.00           C  
ATOM   1905  OD1 ASP   125      54.932  54.816  84.657  1.00  0.00           O  
ATOM   1906  OD2 ASP   125      55.960  55.775  82.967  1.00  0.00           O1-
ATOM   1907  H   ASP   125      58.288  56.993  83.046  1.00  0.00           H  
ATOM   1908  HA  ASP   125      59.467  55.141  84.902  1.00  0.00           H  
ATOM   1909  HB2 ASP   125      57.395  53.931  85.253  1.00  0.00           H  
ATOM   1910  HB3 ASP   125      57.206  55.492  85.889  1.00  0.00           H  
ATOM   1911  N   GLY   126      58.839  55.099  81.784  1.00  0.00           N  
ATOM   1912  CA  GLY   126      59.219  54.408  80.526  1.00  0.00           C  
ATOM   1913  C   GLY   126      58.109  54.070  79.618  1.00  0.00           C  
ATOM   1914  O   GLY   126      58.356  54.210  78.393  1.00  0.00           O  
ATOM   1915  H   GLY   126      58.855  56.105  81.868  1.00  0.00           H  
ATOM   1916  HA2 GLY   126      59.994  55.080  80.157  1.00  0.00           H  
ATOM   1917  HA3 GLY   126      59.606  53.417  80.760  1.00  0.00           H  
ATOM   1918  N   VAL   127      56.956  53.742  80.106  1.00  0.00           N  
ATOM   1919  CA  VAL   127      55.715  53.567  79.286  1.00  0.00           C  
ATOM   1920  C   VAL   127      55.190  55.001  78.866  1.00  0.00           C  
ATOM   1921  O   VAL   127      54.856  55.849  79.688  1.00  0.00           O  
ATOM   1922  CB  VAL   127      54.559  52.856  80.089  1.00  0.00           C  
ATOM   1923  CG1 VAL   127      53.278  52.858  79.275  1.00  0.00           C  
ATOM   1924  CG2 VAL   127      54.979  51.431  80.320  1.00  0.00           C  
ATOM   1925  H   VAL   127      56.813  53.718  81.106  1.00  0.00           H  
ATOM   1926  HA  VAL   127      55.951  53.119  78.321  1.00  0.00           H  
ATOM   1927  HB  VAL   127      54.440  53.360  81.048  1.00  0.00           H  
ATOM   1928 HG11 VAL   127      53.461  52.583  78.236  1.00  0.00           H  
ATOM   1929 HG12 VAL   127      52.485  52.327  79.801  1.00  0.00           H  
ATOM   1930 HG13 VAL   127      52.962  53.900  79.312  1.00  0.00           H  
ATOM   1931 HG21 VAL   127      54.166  50.862  80.771  1.00  0.00           H  
ATOM   1932 HG22 VAL   127      55.045  50.909  79.366  1.00  0.00           H  
ATOM   1933 HG23 VAL   127      55.881  51.352  80.927  1.00  0.00           H  
ATOM   1934  N   VAL   128      55.155  55.284  77.594  1.00  0.00           N  
ATOM   1935  CA  VAL   128      54.710  56.511  76.929  1.00  0.00           C  
ATOM   1936  C   VAL   128      53.213  56.826  77.277  1.00  0.00           C  
ATOM   1937  O   VAL   128      52.367  55.923  77.317  1.00  0.00           O  
ATOM   1938  CB  VAL   128      55.004  56.491  75.388  1.00  0.00           C  
ATOM   1939  CG1 VAL   128      54.236  57.656  74.670  1.00  0.00           C  
ATOM   1940  CG2 VAL   128      56.526  56.643  75.140  1.00  0.00           C  
ATOM   1941  H   VAL   128      55.316  54.523  76.950  1.00  0.00           H  
ATOM   1942  HA  VAL   128      55.299  57.282  77.425  1.00  0.00           H  
ATOM   1943  HB  VAL   128      54.637  55.557  74.961  1.00  0.00           H  
ATOM   1944 HG11 VAL   128      53.150  57.675  74.771  1.00  0.00           H  
ATOM   1945 HG12 VAL   128      54.533  58.641  75.030  1.00  0.00           H  
ATOM   1946 HG13 VAL   128      54.444  57.745  73.604  1.00  0.00           H  
ATOM   1947 HG21 VAL   128      56.680  56.789  74.071  1.00  0.00           H  
ATOM   1948 HG22 VAL   128      57.032  57.404  75.733  1.00  0.00           H  
ATOM   1949 HG23 VAL   128      57.058  55.701  75.277  1.00  0.00           H  
ATOM   1950  N   GLU   129      52.928  58.093  77.646  1.00  0.00           N  
ATOM   1951  CA  GLU   129      51.621  58.571  78.095  1.00  0.00           C  
ATOM   1952  C   GLU   129      50.569  58.626  76.944  1.00  0.00           C  
ATOM   1953  O   GLU   129      50.876  58.879  75.757  1.00  0.00           O  
ATOM   1954  CB  GLU   129      51.670  60.007  78.675  1.00  0.00           C  
ATOM   1955  CG  GLU   129      52.678  60.422  79.834  1.00  0.00           C  
ATOM   1956  CD  GLU   129      53.306  59.339  80.538  1.00  0.00           C  
ATOM   1957  OE1 GLU   129      52.786  58.205  80.790  1.00  0.00           O  
ATOM   1958  OE2 GLU   129      54.529  59.450  80.839  1.00  0.00           O1-
ATOM   1959  H   GLU   129      53.708  58.727  77.541  1.00  0.00           H  
ATOM   1960  HA  GLU   129      51.384  57.785  78.813  1.00  0.00           H  
ATOM   1961  HB2 GLU   129      51.878  60.795  77.951  1.00  0.00           H  
ATOM   1962  HB3 GLU   129      50.646  60.165  79.012  1.00  0.00           H  
ATOM   1963  HG2 GLU   129      53.385  61.106  79.366  1.00  0.00           H  
ATOM   1964  HG3 GLU   129      52.002  61.002  80.463  1.00  0.00           H  
ATOM   1965  N   LYS   130      49.257  58.512  77.320  1.00  0.00           N  
ATOM   1966  CA  LYS   130      48.061  58.812  76.415  1.00  0.00           C  
ATOM   1967  C   LYS   130      47.219  59.973  77.111  1.00  0.00           C  
ATOM   1968  O   LYS   130      46.889  59.795  78.349  1.00  0.00           O  
ATOM   1969  CB  LYS   130      47.347  57.519  76.098  1.00  0.00           C  
ATOM   1970  CG  LYS   130      46.132  57.753  75.152  1.00  0.00           C  
ATOM   1971  CD  LYS   130      46.449  57.764  73.633  1.00  0.00           C  
ATOM   1972  CE  LYS   130      45.164  57.835  72.709  1.00  0.00           C  
ATOM   1973  NZ  LYS   130      44.696  56.391  72.671  1.00  0.00           N1+
ATOM   1974  H   LYS   130      49.018  58.369  78.291  1.00  0.00           H  
ATOM   1975  HA  LYS   130      48.443  59.095  75.434  1.00  0.00           H  
ATOM   1976  HB2 LYS   130      48.055  56.754  75.780  1.00  0.00           H  
ATOM   1977  HB3 LYS   130      47.012  57.149  77.067  1.00  0.00           H  
ATOM   1978  HG2 LYS   130      45.451  56.942  75.409  1.00  0.00           H  
ATOM   1979  HG3 LYS   130      45.635  58.674  75.458  1.00  0.00           H  
ATOM   1980  HD2 LYS   130      47.111  58.554  73.279  1.00  0.00           H  
ATOM   1981  HD3 LYS   130      46.968  56.823  73.452  1.00  0.00           H  
ATOM   1982  HE2 LYS   130      44.355  58.433  73.128  1.00  0.00           H  
ATOM   1983  HE3 LYS   130      45.404  58.141  71.691  1.00  0.00           H  
ATOM   1984  HZ1 LYS   130      45.320  55.827  72.112  1.00  0.00           H  
ATOM   1985  HZ2 LYS   130      44.653  55.827  73.507  1.00  0.00           H  
ATOM   1986  HZ3 LYS   130      43.767  56.249  72.300  1.00  0.00           H  
ATOM   1987  N   ASN   131      47.008  61.153  76.535  1.00  0.00           N  
ATOM   1988  CA  ASN   131      46.235  62.350  77.024  1.00  0.00           C  
ATOM   1989  C   ASN   131      46.821  63.095  78.216  1.00  0.00           C  
ATOM   1990  O   ASN   131      46.180  63.806  78.960  1.00  0.00           O  
ATOM   1991  CB  ASN   131      44.748  61.940  77.284  1.00  0.00           C  
ATOM   1992  CG  ASN   131      44.033  61.538  76.075  1.00  0.00           C  
ATOM   1993  ND2 ASN   131      43.491  62.541  75.394  1.00  0.00           N  
ATOM   1994  OD1 ASN   131      43.885  60.371  75.658  1.00  0.00           O  
ATOM   1995  H   ASN   131      47.292  61.162  75.566  1.00  0.00           H  
ATOM   1996  HA  ASN   131      46.227  63.051  76.190  1.00  0.00           H  
ATOM   1997  HB2 ASN   131      44.634  61.208  78.083  1.00  0.00           H  
ATOM   1998  HB3 ASN   131      44.219  62.812  77.669  1.00  0.00           H  
ATOM   1999 HD21 ASN   131      43.296  62.406  74.412  1.00  0.00           H  
ATOM   2000 HD22 ASN   131      43.759  63.482  75.644  1.00  0.00           H  
ATOM   2001  N   ASN   132      48.152  63.159  78.407  1.00  0.00           N  
ATOM   2002  CA  ASN   132      48.867  63.893  79.444  1.00  0.00           C  
ATOM   2003  C   ASN   132      48.843  65.405  79.226  1.00  0.00           C  
ATOM   2004  O   ASN   132      49.401  65.837  78.196  1.00  0.00           O  
ATOM   2005  CB  ASN   132      50.333  63.462  79.516  1.00  0.00           C  
ATOM   2006  CG  ASN   132      51.109  64.157  80.618  1.00  0.00           C  
ATOM   2007  ND2 ASN   132      51.144  63.709  81.877  1.00  0.00           N  
ATOM   2008  OD1 ASN   132      51.578  65.223  80.452  1.00  0.00           O  
ATOM   2009  H   ASN   132      48.715  62.569  77.811  1.00  0.00           H  
ATOM   2010  HA  ASN   132      48.460  63.660  80.428  1.00  0.00           H  
ATOM   2011  HB2 ASN   132      50.181  62.419  79.794  1.00  0.00           H  
ATOM   2012  HB3 ASN   132      50.784  63.643  78.541  1.00  0.00           H  
ATOM   2013 HD21 ASN   132      51.638  64.379  82.449  1.00  0.00           H  
ATOM   2014 HD22 ASN   132      50.831  62.825  82.252  1.00  0.00           H  
ATOM   2015  N   PRO   133      48.332  66.222  80.127  1.00  0.00           N  
ATOM   2016  CA  PRO   133      47.946  67.552  79.850  1.00  0.00           C  
ATOM   2017  C   PRO   133      49.152  68.540  79.842  1.00  0.00           C  
ATOM   2018  O   PRO   133      48.970  69.665  79.309  1.00  0.00           O  
ATOM   2019  CB  PRO   133      46.930  67.875  81.002  1.00  0.00           C  
ATOM   2020  CG  PRO   133      47.572  67.040  82.123  1.00  0.00           C  
ATOM   2021  CD  PRO   133      47.935  65.782  81.459  1.00  0.00           C  
ATOM   2022  HA  PRO   133      47.335  67.582  78.948  1.00  0.00           H  
ATOM   2023  HB2 PRO   133      46.958  68.951  81.177  1.00  0.00           H  
ATOM   2024  HB3 PRO   133      45.973  67.376  80.850  1.00  0.00           H  
ATOM   2025  HG2 PRO   133      48.462  67.593  82.425  1.00  0.00           H  
ATOM   2026  HG3 PRO   133      46.911  66.828  82.963  1.00  0.00           H  
ATOM   2027  HD2 PRO   133      48.671  65.081  81.854  1.00  0.00           H  
ATOM   2028  HD3 PRO   133      47.031  65.180  81.367  1.00  0.00           H  
ATOM   2029  N   LYS   134      50.299  68.125  80.391  1.00  0.00           N  
ATOM   2030  CA  LYS   134      51.549  68.869  80.694  1.00  0.00           C  
ATOM   2031  C   LYS   134      52.771  68.411  79.951  1.00  0.00           C  
ATOM   2032  O   LYS   134      53.877  68.745  80.308  1.00  0.00           O  
ATOM   2033  CB  LYS   134      51.772  68.880  82.273  1.00  0.00           C  
ATOM   2034  CG  LYS   134      52.074  67.610  83.118  1.00  0.00           C  
ATOM   2035  CD  LYS   134      52.268  67.921  84.594  1.00  0.00           C  
ATOM   2036  CE  LYS   134      50.965  68.422  85.298  1.00  0.00           C  
ATOM   2037  NZ  LYS   134      51.110  69.077  86.647  1.00  0.00           N1+
ATOM   2038  H   LYS   134      50.356  67.201  80.795  1.00  0.00           H  
ATOM   2039  HA  LYS   134      51.469  69.900  80.351  1.00  0.00           H  
ATOM   2040  HB2 LYS   134      52.648  69.503  82.458  1.00  0.00           H  
ATOM   2041  HB3 LYS   134      50.880  69.368  82.666  1.00  0.00           H  
ATOM   2042  HG2 LYS   134      51.326  66.829  82.986  1.00  0.00           H  
ATOM   2043  HG3 LYS   134      53.029  67.178  82.820  1.00  0.00           H  
ATOM   2044  HD2 LYS   134      52.733  67.131  85.184  1.00  0.00           H  
ATOM   2045  HD3 LYS   134      52.998  68.725  84.692  1.00  0.00           H  
ATOM   2046  HE2 LYS   134      50.513  69.122  84.595  1.00  0.00           H  
ATOM   2047  HE3 LYS   134      50.272  67.585  85.384  1.00  0.00           H  
ATOM   2048  HZ1 LYS   134      50.207  69.505  86.796  1.00  0.00           H  
ATOM   2049  HZ2 LYS   134      51.362  68.393  87.346  1.00  0.00           H  
ATOM   2050  HZ3 LYS   134      51.835  69.780  86.659  1.00  0.00           H  
ATOM   2051  N   LYS   135      52.570  67.613  78.876  1.00  0.00           N  
ATOM   2052  CA  LYS   135      53.618  66.897  78.128  1.00  0.00           C  
ATOM   2053  C   LYS   135      54.743  67.773  77.470  1.00  0.00           C  
ATOM   2054  O   LYS   135      55.734  67.223  77.093  1.00  0.00           O  
ATOM   2055  CB  LYS   135      52.959  65.807  77.340  1.00  0.00           C  
ATOM   2056  CG  LYS   135      52.232  66.562  76.273  1.00  0.00           C  
ATOM   2057  CD  LYS   135      51.778  65.636  75.147  1.00  0.00           C  
ATOM   2058  CE  LYS   135      51.108  66.612  74.107  1.00  0.00           C  
ATOM   2059  NZ  LYS   135      50.630  65.847  72.901  1.00  0.00           N1+
ATOM   2060  H   LYS   135      51.619  67.362  78.644  1.00  0.00           H  
ATOM   2061  HA  LYS   135      54.134  66.352  78.919  1.00  0.00           H  
ATOM   2062  HB2 LYS   135      53.775  65.302  76.825  1.00  0.00           H  
ATOM   2063  HB3 LYS   135      52.223  65.196  77.864  1.00  0.00           H  
ATOM   2064  HG2 LYS   135      51.380  67.113  76.671  1.00  0.00           H  
ATOM   2065  HG3 LYS   135      52.885  67.219  75.699  1.00  0.00           H  
ATOM   2066  HD2 LYS   135      52.580  65.038  74.715  1.00  0.00           H  
ATOM   2067  HD3 LYS   135      50.998  65.008  75.579  1.00  0.00           H  
ATOM   2068  HE2 LYS   135      50.186  67.059  74.478  1.00  0.00           H  
ATOM   2069  HE3 LYS   135      51.812  67.376  73.775  1.00  0.00           H  
ATOM   2070  HZ1 LYS   135      50.550  66.544  72.174  1.00  0.00           H  
ATOM   2071  HZ2 LYS   135      51.323  65.218  72.520  1.00  0.00           H  
ATOM   2072  HZ3 LYS   135      49.791  65.358  73.179  1.00  0.00           H  
ATOM   2073  N   ALA   136      54.566  69.138  77.394  1.00  0.00           N  
ATOM   2074  CA  ALA   136      55.520  70.119  76.891  1.00  0.00           C  
ATOM   2075  C   ALA   136      56.271  70.990  77.950  1.00  0.00           C  
ATOM   2076  O   ALA   136      57.207  71.642  77.558  1.00  0.00           O  
ATOM   2077  CB  ALA   136      54.838  71.002  75.889  1.00  0.00           C  
ATOM   2078  H   ALA   136      53.705  69.424  77.836  1.00  0.00           H  
ATOM   2079  HA  ALA   136      56.254  69.602  76.274  1.00  0.00           H  
ATOM   2080  HB1 ALA   136      54.287  70.423  75.149  1.00  0.00           H  
ATOM   2081  HB2 ALA   136      54.140  71.600  76.476  1.00  0.00           H  
ATOM   2082  HB3 ALA   136      55.493  71.723  75.400  1.00  0.00           H  
ATOM   2083  N   SER   137      55.804  70.950  79.178  1.00  0.00           N  
ATOM   2084  CA  SER   137      56.327  71.797  80.302  1.00  0.00           C  
ATOM   2085  C   SER   137      57.175  71.064  81.353  1.00  0.00           C  
ATOM   2086  O   SER   137      56.660  70.359  82.274  1.00  0.00           O  
ATOM   2087  CB  SER   137      55.148  72.421  80.918  1.00  0.00           C  
ATOM   2088  OG  SER   137      55.556  73.182  82.059  1.00  0.00           O  
ATOM   2089  H   SER   137      55.083  70.261  79.338  1.00  0.00           H  
ATOM   2090  HA  SER   137      56.847  72.662  79.891  1.00  0.00           H  
ATOM   2091  HB2 SER   137      54.610  73.048  80.207  1.00  0.00           H  
ATOM   2092  HB3 SER   137      54.434  71.673  81.263  1.00  0.00           H  
ATOM   2093  HG  SER   137      56.297  73.711  81.757  1.00  0.00           H  
ATOM   2094  N   TRP   138      58.462  71.278  81.208  1.00  0.00           N  
ATOM   2095  CA  TRP   138      59.428  70.496  81.979  1.00  0.00           C  
ATOM   2096  C   TRP   138      59.533  70.997  83.471  1.00  0.00           C  
ATOM   2097  O   TRP   138      59.802  72.204  83.671  1.00  0.00           O  
ATOM   2098  CB  TRP   138      60.748  70.415  81.239  1.00  0.00           C  
ATOM   2099  CG  TRP   138      61.635  69.204  81.492  1.00  0.00           C  
ATOM   2100  CD1 TRP   138      61.685  68.100  80.726  1.00  0.00           C  
ATOM   2101  CD2 TRP   138      62.387  68.939  82.685  1.00  0.00           C  
ATOM   2102  CE2 TRP   138      62.956  67.650  82.584  1.00  0.00           C  
ATOM   2103  CE3 TRP   138      62.709  69.663  83.861  1.00  0.00           C  
ATOM   2104  NE1 TRP   138      62.483  67.162  81.344  1.00  0.00           N  
ATOM   2105  CZ2 TRP   138      63.598  67.025  83.679  1.00  0.00           C  
ATOM   2106  CZ3 TRP   138      63.400  69.059  84.906  1.00  0.00           C  
ATOM   2107  CH2 TRP   138      63.750  67.671  84.914  1.00  0.00           C  
ATOM   2108  H   TRP   138      58.779  72.014  80.592  1.00  0.00           H  
ATOM   2109  HA  TRP   138      58.903  69.541  81.970  1.00  0.00           H  
ATOM   2110  HB2 TRP   138      60.535  70.308  80.176  1.00  0.00           H  
ATOM   2111  HB3 TRP   138      61.336  71.315  81.421  1.00  0.00           H  
ATOM   2112  HD1 TRP   138      61.176  67.904  79.793  1.00  0.00           H  
ATOM   2113  HE1 TRP   138      62.717  66.261  80.951  1.00  0.00           H  
ATOM   2114  HE3 TRP   138      62.432  70.690  84.046  1.00  0.00           H  
ATOM   2115  HZ2 TRP   138      63.766  65.959  83.727  1.00  0.00           H  
ATOM   2116  HZ3 TRP   138      63.440  69.648  85.810  1.00  0.00           H  
ATOM   2117  HH2 TRP   138      64.169  67.150  85.762  1.00  0.00           H  
ATOM   2118  N   THR   139      59.436  70.129  84.480  1.00  0.00           N  
ATOM   2119  CA  THR   139      59.238  70.487  85.897  1.00  0.00           C  
ATOM   2120  C   THR   139      60.049  69.601  86.846  1.00  0.00           C  
ATOM   2121  O   THR   139      60.180  68.403  86.562  1.00  0.00           O  
ATOM   2122  CB  THR   139      57.800  70.705  86.391  1.00  0.00           C  
ATOM   2123  CG2 THR   139      57.194  72.012  86.006  1.00  0.00           C  
ATOM   2124  OG1 THR   139      56.939  69.639  86.099  1.00  0.00           O  
ATOM   2125  H   THR   139      59.146  69.188  84.256  1.00  0.00           H  
ATOM   2126  HA  THR   139      59.787  71.415  86.053  1.00  0.00           H  
ATOM   2127  HB  THR   139      57.935  70.774  87.470  1.00  0.00           H  
ATOM   2128  HG1 THR   139      56.533  69.861  85.258  1.00  0.00           H  
ATOM   2129 HG21 THR   139      56.247  72.120  86.536  1.00  0.00           H  
ATOM   2130 HG22 THR   139      57.763  72.810  86.484  1.00  0.00           H  
ATOM   2131 HG23 THR   139      57.077  72.127  84.928  1.00  0.00           H  
ATOM   2132  N   TRP   140      60.522  70.118  87.967  1.00  0.00           N  
ATOM   2133  CA  TRP   140      61.382  69.509  88.902  1.00  0.00           C  
ATOM   2134  C   TRP   140      60.695  69.007  90.193  1.00  0.00           C  
ATOM   2135  O   TRP   140      59.535  69.278  90.442  1.00  0.00           O  
ATOM   2136  CB  TRP   140      62.498  70.544  89.273  1.00  0.00           C  
ATOM   2137  CG  TRP   140      63.482  71.084  88.235  1.00  0.00           C  
ATOM   2138  CD1 TRP   140      63.312  72.141  87.456  1.00  0.00           C  
ATOM   2139  CD2 TRP   140      64.809  70.467  87.883  1.00  0.00           C  
ATOM   2140  CE2 TRP   140      65.357  71.172  86.791  1.00  0.00           C  
ATOM   2141  CE3 TRP   140      65.558  69.424  88.459  1.00  0.00           C  
ATOM   2142  NE1 TRP   140      64.363  72.156  86.475  1.00  0.00           N  
ATOM   2143  CZ2 TRP   140      66.598  70.866  86.293  1.00  0.00           C  
ATOM   2144  CZ3 TRP   140      66.732  68.965  87.822  1.00  0.00           C  
ATOM   2145  CH2 TRP   140      67.273  69.712  86.743  1.00  0.00           C  
ATOM   2146  H   TRP   140      60.234  71.063  88.180  1.00  0.00           H  
ATOM   2147  HA  TRP   140      61.789  68.539  88.614  1.00  0.00           H  
ATOM   2148  HB2 TRP   140      61.977  71.358  89.776  1.00  0.00           H  
ATOM   2149  HB3 TRP   140      63.119  70.019  89.999  1.00  0.00           H  
ATOM   2150  HD1 TRP   140      62.426  72.753  87.378  1.00  0.00           H  
ATOM   2151  HE1 TRP   140      64.469  72.801  85.704  1.00  0.00           H  
ATOM   2152  HE3 TRP   140      65.220  68.917  89.350  1.00  0.00           H  
ATOM   2153  HZ2 TRP   140      66.933  71.437  85.439  1.00  0.00           H  
ATOM   2154  HZ3 TRP   140      67.264  68.087  88.160  1.00  0.00           H  
ATOM   2155  HH2 TRP   140      68.198  69.392  86.287  1.00  0.00           H  
ATOM   2156  N   GLY   141      61.440  68.337  91.029  1.00  0.00           N  
ATOM   2157  CA  GLY   141      60.875  67.815  92.310  1.00  0.00           C  
ATOM   2158  C   GLY   141      60.075  66.501  92.142  1.00  0.00           C  
ATOM   2159  O   GLY   141      59.835  65.991  91.003  1.00  0.00           O  
ATOM   2160  H   GLY   141      62.424  68.152  90.897  1.00  0.00           H  
ATOM   2161  HA2 GLY   141      61.733  67.542  92.924  1.00  0.00           H  
ATOM   2162  HA3 GLY   141      60.317  68.576  92.857  1.00  0.00           H  
ATOM   2163  N   PRO   142      59.687  65.806  93.298  1.00  0.00           N  
ATOM   2164  CA  PRO   142      58.915  64.501  93.181  1.00  0.00           C  
ATOM   2165  C   PRO   142      57.653  64.609  92.279  1.00  0.00           C  
ATOM   2166  O   PRO   142      57.451  63.661  91.544  1.00  0.00           O  
ATOM   2167  CB  PRO   142      58.455  64.087  94.535  1.00  0.00           C  
ATOM   2168  CG  PRO   142      59.534  64.744  95.434  1.00  0.00           C  
ATOM   2169  CD  PRO   142      60.043  66.011  94.681  1.00  0.00           C  
ATOM   2170  HA  PRO   142      59.669  63.779  92.865  1.00  0.00           H  
ATOM   2171  HB2 PRO   142      57.422  64.378  94.724  1.00  0.00           H  
ATOM   2172  HB3 PRO   142      58.513  63.006  94.665  1.00  0.00           H  
ATOM   2173  HG2 PRO   142      59.181  65.047  96.420  1.00  0.00           H  
ATOM   2174  HG3 PRO   142      60.320  63.996  95.543  1.00  0.00           H  
ATOM   2175  HD2 PRO   142      59.738  67.005  95.007  1.00  0.00           H  
ATOM   2176  HD3 PRO   142      61.126  66.105  94.765  1.00  0.00           H  
ATOM   2177  N   GLU   143      56.822  65.659  92.356  1.00  0.00           N  
ATOM   2178  CA  GLU   143      55.619  65.815  91.559  1.00  0.00           C  
ATOM   2179  C   GLU   143      55.738  66.419  90.209  1.00  0.00           C  
ATOM   2180  O   GLU   143      54.729  66.791  89.561  1.00  0.00           O  
ATOM   2181  CB  GLU   143      54.389  66.369  92.312  1.00  0.00           C  
ATOM   2182  CG  GLU   143      54.306  66.169  93.864  1.00  0.00           C  
ATOM   2183  CD  GLU   143      54.189  64.695  94.059  1.00  0.00           C  
ATOM   2184  OE1 GLU   143      53.514  63.979  93.310  1.00  0.00           O  
ATOM   2185  OE2 GLU   143      54.881  64.226  95.010  1.00  0.00           O1-
ATOM   2186  H   GLU   143      57.128  66.452  92.901  1.00  0.00           H  
ATOM   2187  HA  GLU   143      55.161  64.886  91.220  1.00  0.00           H  
ATOM   2188  HB2 GLU   143      54.408  67.458  92.313  1.00  0.00           H  
ATOM   2189  HB3 GLU   143      53.499  66.111  91.738  1.00  0.00           H  
ATOM   2190  HG2 GLU   143      55.152  66.687  94.314  1.00  0.00           H  
ATOM   2191  HG3 GLU   143      53.380  66.572  94.274  1.00  0.00           H  
ATOM   2192  N   GLY   144      56.953  66.682  89.775  1.00  0.00           N  
ATOM   2193  CA  GLY   144      57.276  67.400  88.502  1.00  0.00           C  
ATOM   2194  C   GLY   144      57.399  66.305  87.349  1.00  0.00           C  
ATOM   2195  O   GLY   144      57.708  65.161  87.698  1.00  0.00           O  
ATOM   2196  H   GLY   144      57.685  66.162  90.238  1.00  0.00           H  
ATOM   2197  HA2 GLY   144      56.518  68.107  88.165  1.00  0.00           H  
ATOM   2198  HA3 GLY   144      58.229  67.926  88.561  1.00  0.00           H  
ATOM   2199  N   GLN   145      57.048  66.696  86.146  1.00  0.00           N  
ATOM   2200  CA  GLN   145      56.965  65.869  84.892  1.00  0.00           C  
ATOM   2201  C   GLN   145      57.840  66.430  83.795  1.00  0.00           C  
ATOM   2202  O   GLN   145      58.084  67.636  83.664  1.00  0.00           O  
ATOM   2203  CB  GLN   145      55.424  65.683  84.399  1.00  0.00           C  
ATOM   2204  CG  GLN   145      54.602  65.045  85.411  1.00  0.00           C  
ATOM   2205  CD  GLN   145      53.251  64.406  85.074  1.00  0.00           C  
ATOM   2206  NE2 GLN   145      52.840  63.505  85.926  1.00  0.00           N  
ATOM   2207  OE1 GLN   145      52.584  64.799  84.108  1.00  0.00           O  
ATOM   2208  H   GLN   145      57.075  67.680  85.922  1.00  0.00           H  
ATOM   2209  HA  GLN   145      57.291  64.847  85.083  1.00  0.00           H  
ATOM   2210  HB2 GLN   145      55.084  66.696  84.186  1.00  0.00           H  
ATOM   2211  HB3 GLN   145      55.441  64.988  83.559  1.00  0.00           H  
ATOM   2212  HG2 GLN   145      55.282  64.241  85.692  1.00  0.00           H  
ATOM   2213  HG3 GLN   145      54.602  65.672  86.303  1.00  0.00           H  
ATOM   2214 HE21 GLN   145      51.958  63.018  85.856  1.00  0.00           H  
ATOM   2215 HE22 GLN   145      53.415  63.256  86.718  1.00  0.00           H  
ATOM   2216  N   GLY   146      58.271  65.525  82.905  1.00  0.00           N  
ATOM   2217  CA  GLY   146      58.877  65.786  81.668  1.00  0.00           C  
ATOM   2218  C   GLY   146      59.872  64.799  81.330  1.00  0.00           C  
ATOM   2219  O   GLY   146      60.725  64.449  82.146  1.00  0.00           O  
ATOM   2220  H   GLY   146      58.054  64.594  83.232  1.00  0.00           H  
ATOM   2221  HA2 GLY   146      58.111  65.763  80.892  1.00  0.00           H  
ATOM   2222  HA3 GLY   146      59.326  66.774  81.569  1.00  0.00           H  
ATOM   2223  N   ALA   147      59.830  64.368  80.050  1.00  0.00           N  
ATOM   2224  CA  ALA   147      60.629  63.341  79.484  1.00  0.00           C  
ATOM   2225  C   ALA   147      62.135  63.673  79.554  1.00  0.00           C  
ATOM   2226  O   ALA   147      62.459  64.892  79.351  1.00  0.00           O  
ATOM   2227  CB  ALA   147      60.062  63.011  78.094  1.00  0.00           C  
ATOM   2228  H   ALA   147      59.108  64.809  79.498  1.00  0.00           H  
ATOM   2229  HA  ALA   147      60.608  62.467  80.135  1.00  0.00           H  
ATOM   2230  HB1 ALA   147      58.973  62.980  78.058  1.00  0.00           H  
ATOM   2231  HB2 ALA   147      60.244  63.864  77.441  1.00  0.00           H  
ATOM   2232  HB3 ALA   147      60.493  62.098  77.683  1.00  0.00           H  
ATOM   2233  N   ILE   148      62.944  62.653  79.704  1.00  0.00           N  
ATOM   2234  CA  ILE   148      64.389  62.781  80.099  1.00  0.00           C  
ATOM   2235  C   ILE   148      64.982  61.949  79.000  1.00  0.00           C  
ATOM   2236  O   ILE   148      64.620  60.818  78.804  1.00  0.00           O  
ATOM   2237  CB  ILE   148      64.682  62.225  81.567  1.00  0.00           C  
ATOM   2238  CG1 ILE   148      63.895  63.149  82.466  1.00  0.00           C  
ATOM   2239  CG2 ILE   148      66.241  62.121  81.830  1.00  0.00           C  
ATOM   2240  CD1 ILE   148      64.261  62.901  83.973  1.00  0.00           C  
ATOM   2241  H   ILE   148      62.481  61.769  79.858  1.00  0.00           H  
ATOM   2242  HA  ILE   148      64.766  63.802  80.147  1.00  0.00           H  
ATOM   2243  HB  ILE   148      64.323  61.214  81.762  1.00  0.00           H  
ATOM   2244 HG12 ILE   148      64.286  64.150  82.284  1.00  0.00           H  
ATOM   2245 HG13 ILE   148      62.830  63.126  82.235  1.00  0.00           H  
ATOM   2246 HG21 ILE   148      66.658  61.437  81.092  1.00  0.00           H  
ATOM   2247 HG22 ILE   148      66.736  63.087  81.726  1.00  0.00           H  
ATOM   2248 HG23 ILE   148      66.465  61.768  82.837  1.00  0.00           H  
ATOM   2249 HD11 ILE   148      65.189  63.360  84.312  1.00  0.00           H  
ATOM   2250 HD12 ILE   148      63.447  63.418  84.481  1.00  0.00           H  
ATOM   2251 HD13 ILE   148      64.196  61.851  84.257  1.00  0.00           H  
ATOM   2252  N   LEU   149      65.995  62.509  78.415  1.00  0.00           N  
ATOM   2253  CA  LEU   149      66.692  61.996  77.286  1.00  0.00           C  
ATOM   2254  C   LEU   149      68.176  61.774  77.728  1.00  0.00           C  
ATOM   2255  O   LEU   149      68.654  62.440  78.604  1.00  0.00           O  
ATOM   2256  CB  LEU   149      66.496  62.983  76.049  1.00  0.00           C  
ATOM   2257  CG  LEU   149      67.329  62.612  74.886  1.00  0.00           C  
ATOM   2258  CD1 LEU   149      66.887  61.229  74.399  1.00  0.00           C  
ATOM   2259  CD2 LEU   149      67.039  63.570  73.735  1.00  0.00           C  
ATOM   2260  H   LEU   149      66.324  63.401  78.756  1.00  0.00           H  
ATOM   2261  HA  LEU   149      66.328  60.984  77.112  1.00  0.00           H  
ATOM   2262  HB2 LEU   149      65.427  63.026  75.838  1.00  0.00           H  
ATOM   2263  HB3 LEU   149      66.860  63.970  76.335  1.00  0.00           H  
ATOM   2264  HG  LEU   149      68.392  62.768  75.070  1.00  0.00           H  
ATOM   2265 HD11 LEU   149      67.390  60.928  73.481  1.00  0.00           H  
ATOM   2266 HD12 LEU   149      67.107  60.435  75.113  1.00  0.00           H  
ATOM   2267 HD13 LEU   149      65.801  61.151  74.341  1.00  0.00           H  
ATOM   2268 HD21 LEU   149      66.066  63.398  73.274  1.00  0.00           H  
ATOM   2269 HD22 LEU   149      66.941  64.579  74.136  1.00  0.00           H  
ATOM   2270 HD23 LEU   149      67.853  63.482  73.015  1.00  0.00           H  
ATOM   2271  N   LEU   150      68.969  60.806  77.158  1.00  0.00           N  
ATOM   2272  CA  LEU   150      70.353  60.494  77.353  1.00  0.00           C  
ATOM   2273  C   LEU   150      71.148  60.795  76.151  1.00  0.00           C  
ATOM   2274  O   LEU   150      70.614  60.632  75.073  1.00  0.00           O  
ATOM   2275  CB  LEU   150      70.479  58.965  77.616  1.00  0.00           C  
ATOM   2276  CG  LEU   150      69.764  58.377  78.851  1.00  0.00           C  
ATOM   2277  CD1 LEU   150      69.852  56.844  78.722  1.00  0.00           C  
ATOM   2278  CD2 LEU   150      70.380  58.725  80.201  1.00  0.00           C  
ATOM   2279  H   LEU   150      68.490  60.118  76.594  1.00  0.00           H  
ATOM   2280  HA  LEU   150      70.707  60.923  78.291  1.00  0.00           H  
ATOM   2281  HB2 LEU   150      70.051  58.466  76.746  1.00  0.00           H  
ATOM   2282  HB3 LEU   150      71.529  58.672  77.637  1.00  0.00           H  
ATOM   2283  HG  LEU   150      68.733  58.692  79.012  1.00  0.00           H  
ATOM   2284 HD11 LEU   150      69.567  56.493  77.730  1.00  0.00           H  
ATOM   2285 HD12 LEU   150      70.878  56.475  78.751  1.00  0.00           H  
ATOM   2286 HD13 LEU   150      69.307  56.381  79.544  1.00  0.00           H  
ATOM   2287 HD21 LEU   150      70.092  57.993  80.956  1.00  0.00           H  
ATOM   2288 HD22 LEU   150      71.454  58.553  80.134  1.00  0.00           H  
ATOM   2289 HD23 LEU   150      70.286  59.764  80.515  1.00  0.00           H  
ATOM   2290  N   VAL   151      72.398  61.211  76.286  1.00  0.00           N  
ATOM   2291  CA  VAL   151      73.359  61.121  75.196  1.00  0.00           C  
ATOM   2292  C   VAL   151      73.905  59.667  75.053  1.00  0.00           C  
ATOM   2293  O   VAL   151      74.299  59.030  76.058  1.00  0.00           O  
ATOM   2294  CB  VAL   151      74.492  62.088  75.432  1.00  0.00           C  
ATOM   2295  CG1 VAL   151      75.531  62.183  74.353  1.00  0.00           C  
ATOM   2296  CG2 VAL   151      73.967  63.501  75.696  1.00  0.00           C  
ATOM   2297  H   VAL   151      72.669  61.510  77.212  1.00  0.00           H  
ATOM   2298  HA  VAL   151      72.843  61.247  74.245  1.00  0.00           H  
ATOM   2299  HB  VAL   151      75.064  61.707  76.278  1.00  0.00           H  
ATOM   2300 HG11 VAL   151      76.209  63.003  74.591  1.00  0.00           H  
ATOM   2301 HG12 VAL   151      76.130  61.297  74.143  1.00  0.00           H  
ATOM   2302 HG13 VAL   151      75.079  62.525  73.422  1.00  0.00           H  
ATOM   2303 HG21 VAL   151      74.824  64.135  75.925  1.00  0.00           H  
ATOM   2304 HG22 VAL   151      73.419  63.918  74.851  1.00  0.00           H  
ATOM   2305 HG23 VAL   151      73.348  63.558  76.592  1.00  0.00           H  
ATOM   2306  N   ASN   152      73.845  59.104  73.829  1.00  0.00           N  
ATOM   2307  CA  ASN   152      74.311  57.765  73.342  1.00  0.00           C  
ATOM   2308  C   ASN   152      75.829  57.728  73.433  1.00  0.00           C  
ATOM   2309  O   ASN   152      76.342  57.160  72.451  1.00  0.00           O  
ATOM   2310  CB  ASN   152      73.633  57.470  72.042  1.00  0.00           C  
ATOM   2311  CG  ASN   152      73.390  56.002  71.782  1.00  0.00           C  
ATOM   2312  ND2 ASN   152      73.083  55.597  70.537  1.00  0.00           N  
ATOM   2313  OD1 ASN   152      73.539  55.140  72.648  1.00  0.00           O  
ATOM   2314  H   ASN   152      73.597  59.707  73.057  1.00  0.00           H  
ATOM   2315  HA  ASN   152      73.963  57.048  74.085  1.00  0.00           H  
ATOM   2316  HB2 ASN   152      72.636  57.908  72.001  1.00  0.00           H  
ATOM   2317  HB3 ASN   152      74.121  57.869  71.152  1.00  0.00           H  
ATOM   2318 HD21 ASN   152      72.770  54.660  70.329  1.00  0.00           H  
ATOM   2319 HD22 ASN   152      72.987  56.459  70.019  1.00  0.00           H  
ATOM   2320  N   CYS   153      76.476  58.054  74.510  1.00  0.00           N  
ATOM   2321  CA  CYS   153      77.954  58.062  74.682  1.00  0.00           C  
ATOM   2322  C   CYS   153      78.667  56.686  75.039  1.00  0.00           C  
ATOM   2323  O   CYS   153      79.865  56.763  75.201  1.00  0.00           O  
ATOM   2324  CB  CYS   153      78.368  59.218  75.613  1.00  0.00           C  
ATOM   2325  SG  CYS   153      77.502  59.042  77.224  1.00  0.00           S  
ATOM   2326  H   CYS   153      75.930  58.411  75.281  1.00  0.00           H  
ATOM   2327  HA  CYS   153      78.329  58.103  73.659  1.00  0.00           H  
ATOM   2328  HB2 CYS   153      79.407  59.077  75.908  1.00  0.00           H  
ATOM   2329  HB3 CYS   153      78.202  60.198  75.164  1.00  0.00           H  
ATOM   2330  HG  CYS   153      76.281  59.156  76.696  1.00  0.00           H  
ATOM   2331  N   ASP   154      77.933  55.568  75.105  1.00  0.00           N  
ATOM   2332  CA  ASP   154      78.553  54.237  75.003  1.00  0.00           C  
ATOM   2333  C   ASP   154      78.652  53.648  73.562  1.00  0.00           C  
ATOM   2334  O   ASP   154      78.545  54.341  72.594  1.00  0.00           O  
ATOM   2335  CB  ASP   154      77.847  53.316  75.948  1.00  0.00           C  
ATOM   2336  CG  ASP   154      76.382  53.022  75.570  1.00  0.00           C  
ATOM   2337  OD1 ASP   154      75.828  53.547  74.511  1.00  0.00           O  
ATOM   2338  OD2 ASP   154      75.783  52.085  76.143  1.00  0.00           O1-
ATOM   2339  H   ASP   154      76.980  55.665  74.784  1.00  0.00           H  
ATOM   2340  HA  ASP   154      79.612  54.283  75.258  1.00  0.00           H  
ATOM   2341  HB2 ASP   154      78.374  52.365  76.014  1.00  0.00           H  
ATOM   2342  HB3 ASP   154      77.896  53.750  76.947  1.00  0.00           H  
ATOM   2343  N   ARG   155      78.907  52.302  73.447  1.00  0.00           N  
ATOM   2344  CA  ARG   155      79.169  51.612  72.137  1.00  0.00           C  
ATOM   2345  C   ARG   155      78.695  50.213  71.906  1.00  0.00           C  
ATOM   2346  O   ARG   155      79.398  49.238  72.271  1.00  0.00           O  
ATOM   2347  CB  ARG   155      80.711  51.812  71.783  1.00  0.00           C  
ATOM   2348  CG  ARG   155      80.996  51.615  70.339  1.00  0.00           C  
ATOM   2349  CD  ARG   155      82.471  51.739  70.030  1.00  0.00           C  
ATOM   2350  NE  ARG   155      83.139  50.576  70.521  1.00  0.00           N  
ATOM   2351  CZ  ARG   155      84.106  50.517  71.352  1.00  0.00           C  
ATOM   2352  NH1 ARG   155      85.010  51.433  71.501  1.00  0.00           N1+
ATOM   2353  NH2 ARG   155      84.276  49.443  72.114  1.00  0.00           N  
ATOM   2354  H   ARG   155      79.100  51.678  74.218  1.00  0.00           H  
ATOM   2355  HA  ARG   155      78.636  52.229  71.413  1.00  0.00           H  
ATOM   2356  HB2 ARG   155      80.955  52.861  71.953  1.00  0.00           H  
ATOM   2357  HB3 ARG   155      81.230  51.150  72.477  1.00  0.00           H  
ATOM   2358  HG2 ARG   155      80.468  50.787  69.867  1.00  0.00           H  
ATOM   2359  HG3 ARG   155      80.604  52.507  69.851  1.00  0.00           H  
ATOM   2360  HD2 ARG   155      82.636  51.829  68.956  1.00  0.00           H  
ATOM   2361  HD3 ARG   155      82.893  52.558  70.611  1.00  0.00           H  
ATOM   2362  HE  ARG   155      82.715  49.696  70.265  1.00  0.00           H  
ATOM   2363 HH11 ARG   155      84.986  52.260  70.923  1.00  0.00           H  
ATOM   2364 HH12 ARG   155      85.796  51.171  72.079  1.00  0.00           H  
ATOM   2365 HH21 ARG   155      84.887  49.265  72.899  1.00  0.00           H  
ATOM   2366 HH22 ARG   155      83.543  48.748  72.117  1.00  0.00           H  
ATOM   2367  N   GLU   156      77.483  50.124  71.257  1.00  0.00           N  
ATOM   2368  CA  GLU   156      76.897  48.825  70.732  1.00  0.00           C  
ATOM   2369  C   GLU   156      76.901  48.749  69.153  1.00  0.00           C  
ATOM   2370  O   GLU   156      76.741  47.635  68.594  1.00  0.00           O  
ATOM   2371  CB  GLU   156      75.439  48.748  71.300  1.00  0.00           C  
ATOM   2372  CG  GLU   156      75.525  48.539  72.790  1.00  0.00           C  
ATOM   2373  CD  GLU   156      75.179  49.773  73.594  1.00  0.00           C  
ATOM   2374  OE1 GLU   156      75.199  49.650  74.823  1.00  0.00           O  
ATOM   2375  OE2 GLU   156      74.966  50.903  73.073  1.00  0.00           O1-
ATOM   2376  H   GLU   156      77.010  50.995  71.064  1.00  0.00           H  
ATOM   2377  HA  GLU   156      77.425  47.942  71.091  1.00  0.00           H  
ATOM   2378  HB2 GLU   156      75.048  49.725  71.014  1.00  0.00           H  
ATOM   2379  HB3 GLU   156      75.044  47.881  70.771  1.00  0.00           H  
ATOM   2380  HG2 GLU   156      74.875  47.696  73.025  1.00  0.00           H  
ATOM   2381  HG3 GLU   156      76.497  48.164  73.111  1.00  0.00           H  
ATOM   2382  N   THR   157      77.171  49.893  68.435  1.00  0.00           N  
ATOM   2383  CA  THR   157      77.230  49.904  66.984  1.00  0.00           C  
ATOM   2384  C   THR   157      78.601  49.355  66.480  1.00  0.00           C  
ATOM   2385  O   THR   157      79.654  49.741  67.016  1.00  0.00           O  
ATOM   2386  CB  THR   157      77.068  51.450  66.574  1.00  0.00           C  
ATOM   2387  CG2 THR   157      76.745  51.553  65.107  1.00  0.00           C  
ATOM   2388  OG1 THR   157      75.993  52.080  67.183  1.00  0.00           O  
ATOM   2389  H   THR   157      77.321  50.728  68.983  1.00  0.00           H  
ATOM   2390  HA  THR   157      76.354  49.413  66.561  1.00  0.00           H  
ATOM   2391  HB  THR   157      77.976  51.985  66.854  1.00  0.00           H  
ATOM   2392  HG1 THR   157      76.384  52.390  68.002  1.00  0.00           H  
ATOM   2393 HG21 THR   157      76.744  52.612  64.850  1.00  0.00           H  
ATOM   2394 HG22 THR   157      77.501  51.142  64.439  1.00  0.00           H  
ATOM   2395 HG23 THR   157      75.857  50.964  64.880  1.00  0.00           H  
ATOM   2396  N   PRO   158      78.670  48.419  65.442  1.00  0.00           N  
ATOM   2397  CA  PRO   158      79.874  47.808  65.062  1.00  0.00           C  
ATOM   2398  C   PRO   158      80.966  48.465  64.153  1.00  0.00           C  
ATOM   2399  O   PRO   158      82.050  47.837  64.013  1.00  0.00           O  
ATOM   2400  CB  PRO   158      79.469  46.465  64.496  1.00  0.00           C  
ATOM   2401  CG  PRO   158      78.207  46.938  63.807  1.00  0.00           C  
ATOM   2402  CD  PRO   158      77.540  47.830  64.786  1.00  0.00           C  
ATOM   2403  HA  PRO   158      80.289  47.512  66.026  1.00  0.00           H  
ATOM   2404  HB2 PRO   158      80.240  46.027  63.861  1.00  0.00           H  
ATOM   2405  HB3 PRO   158      79.184  45.776  65.291  1.00  0.00           H  
ATOM   2406  HG2 PRO   158      78.486  47.610  62.996  1.00  0.00           H  
ATOM   2407  HG3 PRO   158      77.471  46.182  63.533  1.00  0.00           H  
ATOM   2408  HD2 PRO   158      76.971  48.642  64.332  1.00  0.00           H  
ATOM   2409  HD3 PRO   158      76.974  47.169  65.443  1.00  0.00           H  
ATOM   2410  N   TRP   159      80.605  49.642  63.597  1.00  0.00           N  
ATOM   2411  CA  TRP   159      81.367  50.302  62.499  1.00  0.00           C  
ATOM   2412  C   TRP   159      82.579  51.095  62.840  1.00  0.00           C  
ATOM   2413  O   TRP   159      83.395  51.404  61.931  1.00  0.00           O  
ATOM   2414  CB  TRP   159      80.402  51.169  61.748  1.00  0.00           C  
ATOM   2415  CG  TRP   159      79.075  50.575  61.347  1.00  0.00           C  
ATOM   2416  CD1 TRP   159      77.853  51.137  61.490  1.00  0.00           C  
ATOM   2417  CD2 TRP   159      78.846  49.226  60.766  1.00  0.00           C  
ATOM   2418  CE2 TRP   159      77.424  49.099  60.603  1.00  0.00           C  
ATOM   2419  CE3 TRP   159      79.545  47.949  60.624  1.00  0.00           C  
ATOM   2420  NE1 TRP   159      76.903  50.303  60.965  1.00  0.00           N  
ATOM   2421  CZ2 TRP   159      76.851  47.882  60.140  1.00  0.00           C  
ATOM   2422  CZ3 TRP   159      78.922  46.741  60.241  1.00  0.00           C  
ATOM   2423  CH2 TRP   159      77.597  46.691  59.905  1.00  0.00           C  
ATOM   2424  H   TRP   159      79.600  49.648  63.696  1.00  0.00           H  
ATOM   2425  HA  TRP   159      81.795  49.577  61.806  1.00  0.00           H  
ATOM   2426  HB2 TRP   159      80.179  52.123  62.227  1.00  0.00           H  
ATOM   2427  HB3 TRP   159      80.859  51.404  60.787  1.00  0.00           H  
ATOM   2428  HD1 TRP   159      77.645  52.159  61.770  1.00  0.00           H  
ATOM   2429  HE1 TRP   159      75.950  50.622  60.860  1.00  0.00           H  
ATOM   2430  HE3 TRP   159      80.611  47.976  60.796  1.00  0.00           H  
ATOM   2431  HZ2 TRP   159      75.786  47.934  59.964  1.00  0.00           H  
ATOM   2432  HZ3 TRP   159      79.558  45.894  60.029  1.00  0.00           H  
ATOM   2433  HH2 TRP   159      77.116  45.797  59.539  1.00  0.00           H  
ATOM   2434  N   LEU   160      82.727  51.439  64.104  1.00  0.00           N  
ATOM   2435  CA  LEU   160      83.823  52.374  64.460  1.00  0.00           C  
ATOM   2436  C   LEU   160      84.159  52.133  65.993  1.00  0.00           C  
ATOM   2437  O   LEU   160      83.330  51.624  66.722  1.00  0.00           O  
ATOM   2438  CB  LEU   160      83.313  53.765  64.392  1.00  0.00           C  
ATOM   2439  CG  LEU   160      83.222  54.453  63.021  1.00  0.00           C  
ATOM   2440  CD1 LEU   160      82.652  55.926  63.129  1.00  0.00           C  
ATOM   2441  CD2 LEU   160      84.604  54.745  62.403  1.00  0.00           C  
ATOM   2442  H   LEU   160      82.037  51.289  64.827  1.00  0.00           H  
ATOM   2443  HA  LEU   160      84.745  52.142  63.927  1.00  0.00           H  
ATOM   2444  HB2 LEU   160      82.278  53.812  64.732  1.00  0.00           H  
ATOM   2445  HB3 LEU   160      83.974  54.418  64.962  1.00  0.00           H  
ATOM   2446  HG  LEU   160      82.694  53.822  62.307  1.00  0.00           H  
ATOM   2447 HD11 LEU   160      81.564  55.941  63.197  1.00  0.00           H  
ATOM   2448 HD12 LEU   160      83.137  56.387  63.990  1.00  0.00           H  
ATOM   2449 HD13 LEU   160      82.978  56.482  62.250  1.00  0.00           H  
ATOM   2450 HD21 LEU   160      85.254  55.146  63.181  1.00  0.00           H  
ATOM   2451 HD22 LEU   160      85.047  53.783  62.146  1.00  0.00           H  
ATOM   2452 HD23 LEU   160      84.550  55.280  61.454  1.00  0.00           H  
ATOM   2453  N   PRO   161      85.322  52.436  66.402  1.00  0.00           N  
ATOM   2454  CA  PRO   161      85.649  52.527  67.864  1.00  0.00           C  
ATOM   2455  C   PRO   161      84.883  53.688  68.491  1.00  0.00           C  
ATOM   2456  O   PRO   161      84.883  53.689  69.684  1.00  0.00           O  
ATOM   2457  CB  PRO   161      87.134  52.744  67.893  1.00  0.00           C  
ATOM   2458  CG  PRO   161      87.414  53.541  66.641  1.00  0.00           C  
ATOM   2459  CD  PRO   161      86.419  53.025  65.608  1.00  0.00           C  
ATOM   2460  HA  PRO   161      85.415  51.636  68.446  1.00  0.00           H  
ATOM   2461  HB2 PRO   161      87.479  53.340  68.739  1.00  0.00           H  
ATOM   2462  HB3 PRO   161      87.654  51.791  67.808  1.00  0.00           H  
ATOM   2463  HG2 PRO   161      87.420  54.617  66.810  1.00  0.00           H  
ATOM   2464  HG3 PRO   161      88.398  53.297  66.239  1.00  0.00           H  
ATOM   2465  HD2 PRO   161      86.123  53.838  64.946  1.00  0.00           H  
ATOM   2466  HD3 PRO   161      86.780  52.207  64.985  1.00  0.00           H  
ATOM   2467  N   LYS   162      84.394  54.709  67.821  1.00  0.00           N  
ATOM   2468  CA  LYS   162      83.672  55.805  68.356  1.00  0.00           C  
ATOM   2469  C   LYS   162      82.384  55.494  69.126  1.00  0.00           C  
ATOM   2470  O   LYS   162      81.798  54.471  68.778  1.00  0.00           O  
ATOM   2471  CB  LYS   162      83.288  56.796  67.193  1.00  0.00           C  
ATOM   2472  CG  LYS   162      84.524  57.369  66.365  1.00  0.00           C  
ATOM   2473  CD  LYS   162      85.722  57.925  67.078  1.00  0.00           C  
ATOM   2474  CE  LYS   162      85.286  59.155  68.002  1.00  0.00           C  
ATOM   2475  NZ  LYS   162      86.536  59.815  68.535  1.00  0.00           N1+
ATOM   2476  H   LYS   162      84.513  54.774  66.820  1.00  0.00           H  
ATOM   2477  HA  LYS   162      84.256  56.451  69.010  1.00  0.00           H  
ATOM   2478  HB2 LYS   162      82.522  56.487  66.481  1.00  0.00           H  
ATOM   2479  HB3 LYS   162      82.777  57.676  67.584  1.00  0.00           H  
ATOM   2480  HG2 LYS   162      84.809  56.664  65.584  1.00  0.00           H  
ATOM   2481  HG3 LYS   162      84.194  58.138  65.666  1.00  0.00           H  
ATOM   2482  HD2 LYS   162      86.125  57.159  67.741  1.00  0.00           H  
ATOM   2483  HD3 LYS   162      86.494  58.206  66.362  1.00  0.00           H  
ATOM   2484  HE2 LYS   162      84.686  59.814  67.375  1.00  0.00           H  
ATOM   2485  HE3 LYS   162      84.708  58.765  68.840  1.00  0.00           H  
ATOM   2486  HZ1 LYS   162      86.964  60.181  67.696  1.00  0.00           H  
ATOM   2487  HZ2 LYS   162      86.428  60.616  69.140  1.00  0.00           H  
ATOM   2488  HZ3 LYS   162      87.129  59.094  68.922  1.00  0.00           H  
ATOM   2489  N   GLU   163      81.948  56.478  69.979  1.00  0.00           N  
ATOM   2490  CA  GLU   163      80.617  56.532  70.559  1.00  0.00           C  
ATOM   2491  C   GLU   163      79.480  56.527  69.528  1.00  0.00           C  
ATOM   2492  O   GLU   163      79.641  57.049  68.430  1.00  0.00           O  
ATOM   2493  CB  GLU   163      80.463  57.802  71.410  1.00  0.00           C  
ATOM   2494  CG  GLU   163      81.653  58.091  72.362  1.00  0.00           C  
ATOM   2495  CD  GLU   163      82.662  58.969  71.794  1.00  0.00           C  
ATOM   2496  OE1 GLU   163      83.561  58.580  70.955  1.00  0.00           O  
ATOM   2497  OE2 GLU   163      82.463  60.206  72.018  1.00  0.00           O1-
ATOM   2498  H   GLU   163      82.665  57.137  70.248  1.00  0.00           H  
ATOM   2499  HA  GLU   163      80.487  55.681  71.228  1.00  0.00           H  
ATOM   2500  HB2 GLU   163      80.450  58.658  70.735  1.00  0.00           H  
ATOM   2501  HB3 GLU   163      79.547  57.813  72.001  1.00  0.00           H  
ATOM   2502  HG2 GLU   163      81.299  58.397  73.347  1.00  0.00           H  
ATOM   2503  HG3 GLU   163      82.072  57.135  72.677  1.00  0.00           H  
ATOM   2504  N   ASP   164      78.411  55.971  69.951  1.00  0.00           N  
ATOM   2505  CA  ASP   164      77.076  55.869  69.207  1.00  0.00           C  
ATOM   2506  C   ASP   164      76.431  57.240  69.053  1.00  0.00           C  
ATOM   2507  O   ASP   164      75.725  57.408  68.034  1.00  0.00           O  
ATOM   2508  CB  ASP   164      76.277  54.753  69.964  1.00  0.00           C  
ATOM   2509  CG  ASP   164      76.732  53.344  69.953  1.00  0.00           C  
ATOM   2510  OD1 ASP   164      76.116  52.601  70.718  1.00  0.00           O  
ATOM   2511  OD2 ASP   164      77.671  52.795  69.258  1.00  0.00           O1-
ATOM   2512  H   ASP   164      78.421  55.545  70.867  1.00  0.00           H  
ATOM   2513  HA  ASP   164      77.249  55.492  68.199  1.00  0.00           H  
ATOM   2514  HB2 ASP   164      76.149  55.035  71.009  1.00  0.00           H  
ATOM   2515  HB3 ASP   164      75.282  54.706  69.520  1.00  0.00           H  
ATOM   2516  N   CYS   165      76.674  58.232  69.868  1.00  0.00           N  
ATOM   2517  CA  CYS   165      76.265  59.626  69.689  1.00  0.00           C  
ATOM   2518  C   CYS   165      77.197  60.417  68.715  1.00  0.00           C  
ATOM   2519  O   CYS   165      76.983  61.629  68.497  1.00  0.00           O  
ATOM   2520  CB  CYS   165      76.295  60.267  71.123  1.00  0.00           C  
ATOM   2521  SG  CYS   165      77.980  60.089  71.785  1.00  0.00           S  
ATOM   2522  H   CYS   165      77.312  57.945  70.596  1.00  0.00           H  
ATOM   2523  HA  CYS   165      75.247  59.735  69.316  1.00  0.00           H  
ATOM   2524  HB2 CYS   165      76.102  61.337  71.043  1.00  0.00           H  
ATOM   2525  HB3 CYS   165      75.490  59.755  71.649  1.00  0.00           H  
ATOM   2526  HG  CYS   165      77.955  61.193  72.536  1.00  0.00           H  
ATOM   2527  N   ARG   166      78.162  59.732  68.017  1.00  0.00           N  
ATOM   2528  CA  ARG   166      78.870  60.286  66.898  1.00  0.00           C  
ATOM   2529  C   ARG   166      78.055  60.231  65.596  1.00  0.00           C  
ATOM   2530  O   ARG   166      78.474  60.850  64.537  1.00  0.00           O  
ATOM   2531  CB  ARG   166      80.241  59.567  66.708  1.00  0.00           C  
ATOM   2532  CG  ARG   166      81.211  60.188  65.672  1.00  0.00           C  
ATOM   2533  CD  ARG   166      81.597  61.628  65.956  1.00  0.00           C  
ATOM   2534  NE  ARG   166      82.344  62.176  64.785  1.00  0.00           N  
ATOM   2535  CZ  ARG   166      81.832  62.682  63.689  1.00  0.00           C  
ATOM   2536  NH1 ARG   166      80.670  62.681  63.269  1.00  0.00           N1+
ATOM   2537  NH2 ARG   166      82.623  63.310  62.869  1.00  0.00           N  
ATOM   2538  H   ARG   166      78.217  58.734  68.164  1.00  0.00           H  
ATOM   2539  HA  ARG   166      79.100  61.332  67.099  1.00  0.00           H  
ATOM   2540  HB2 ARG   166      80.689  59.376  67.683  1.00  0.00           H  
ATOM   2541  HB3 ARG   166      79.873  58.626  66.300  1.00  0.00           H  
ATOM   2542  HG2 ARG   166      82.121  59.605  65.533  1.00  0.00           H  
ATOM   2543  HG3 ARG   166      80.789  60.119  64.669  1.00  0.00           H  
ATOM   2544  HD2 ARG   166      80.768  62.251  66.293  1.00  0.00           H  
ATOM   2545  HD3 ARG   166      82.297  61.670  66.791  1.00  0.00           H  
ATOM   2546  HE  ARG   166      83.279  62.472  65.024  1.00  0.00           H  
ATOM   2547 HH11 ARG   166      79.928  62.258  63.808  1.00  0.00           H  
ATOM   2548 HH12 ARG   166      80.533  63.155  62.388  1.00  0.00           H  
ATOM   2549 HH21 ARG   166      83.592  63.363  63.146  1.00  0.00           H  
ATOM   2550 HH22 ARG   166      82.316  63.513  61.928  1.00  0.00           H  
ATOM   2551  N   ASP   167      76.829  59.746  65.545  1.00  0.00           N  
ATOM   2552  CA  ASP   167      75.864  59.915  64.463  1.00  0.00           C  
ATOM   2553  C   ASP   167      74.459  59.905  65.053  1.00  0.00           C  
ATOM   2554  O   ASP   167      74.223  59.308  66.108  1.00  0.00           O  
ATOM   2555  CB  ASP   167      76.077  58.914  63.325  1.00  0.00           C  
ATOM   2556  CG  ASP   167      75.775  57.461  63.763  1.00  0.00           C  
ATOM   2557  OD1 ASP   167      76.459  56.597  63.210  1.00  0.00           O  
ATOM   2558  OD2 ASP   167      74.938  57.191  64.641  1.00  0.00           O1-
ATOM   2559  H   ASP   167      76.468  59.171  66.293  1.00  0.00           H  
ATOM   2560  HA  ASP   167      76.111  60.868  63.998  1.00  0.00           H  
ATOM   2561  HB2 ASP   167      75.395  59.152  62.508  1.00  0.00           H  
ATOM   2562  HB3 ASP   167      77.112  59.085  63.030  1.00  0.00           H  
ATOM   2563  N   GLU   168      73.499  60.421  64.266  1.00  0.00           N  
ATOM   2564  CA  GLU   168      72.038  60.561  64.540  1.00  0.00           C  
ATOM   2565  C   GLU   168      71.348  59.298  63.978  1.00  0.00           C  
ATOM   2566  O   GLU   168      70.138  59.204  63.956  1.00  0.00           O  
ATOM   2567  CB  GLU   168      71.400  61.926  64.078  1.00  0.00           C  
ATOM   2568  CG  GLU   168      71.256  62.100  62.560  1.00  0.00           C  
ATOM   2569  CD  GLU   168      72.546  61.870  61.729  1.00  0.00           C  
ATOM   2570  OE1 GLU   168      72.473  61.293  60.641  1.00  0.00           O  
ATOM   2571  OE2 GLU   168      73.598  62.391  62.139  1.00  0.00           O1-
ATOM   2572  H   GLU   168      73.701  60.786  63.347  1.00  0.00           H  
ATOM   2573  HA  GLU   168      71.841  60.608  65.611  1.00  0.00           H  
ATOM   2574  HB2 GLU   168      70.460  62.201  64.556  1.00  0.00           H  
ATOM   2575  HB3 GLU   168      72.119  62.725  64.256  1.00  0.00           H  
ATOM   2576  HG2 GLU   168      70.397  61.528  62.211  1.00  0.00           H  
ATOM   2577  HG3 GLU   168      70.839  63.097  62.416  1.00  0.00           H  
ATOM   2578  N   LYS   169      72.115  58.256  63.526  1.00  0.00           N  
ATOM   2579  CA  LYS   169      71.632  57.073  62.861  1.00  0.00           C  
ATOM   2580  C   LYS   169      71.741  55.843  63.778  1.00  0.00           C  
ATOM   2581  O   LYS   169      72.502  55.948  64.761  1.00  0.00           O  
ATOM   2582  CB  LYS   169      72.296  56.784  61.495  1.00  0.00           C  
ATOM   2583  CG  LYS   169      72.790  58.043  60.713  1.00  0.00           C  
ATOM   2584  CD  LYS   169      73.113  57.824  59.237  1.00  0.00           C  
ATOM   2585  CE  LYS   169      73.583  59.040  58.406  1.00  0.00           C  
ATOM   2586  NZ  LYS   169      74.466  60.008  59.041  1.00  0.00           N1+
ATOM   2587  H   LYS   169      73.067  58.215  63.862  1.00  0.00           H  
ATOM   2588  HA  LYS   169      70.590  57.340  62.685  1.00  0.00           H  
ATOM   2589  HB2 LYS   169      73.112  56.088  61.688  1.00  0.00           H  
ATOM   2590  HB3 LYS   169      71.518  56.267  60.934  1.00  0.00           H  
ATOM   2591  HG2 LYS   169      72.006  58.798  60.760  1.00  0.00           H  
ATOM   2592  HG3 LYS   169      73.695  58.290  61.269  1.00  0.00           H  
ATOM   2593  HD2 LYS   169      73.984  57.168  59.230  1.00  0.00           H  
ATOM   2594  HD3 LYS   169      72.234  57.348  58.803  1.00  0.00           H  
ATOM   2595  HE2 LYS   169      73.973  58.619  57.479  1.00  0.00           H  
ATOM   2596  HE3 LYS   169      72.668  59.575  58.154  1.00  0.00           H  
ATOM   2597  HZ1 LYS   169      75.297  59.572  59.415  1.00  0.00           H  
ATOM   2598  HZ2 LYS   169      74.749  60.747  58.414  1.00  0.00           H  
ATOM   2599  HZ3 LYS   169      74.080  60.562  59.792  1.00  0.00           H  
ATOM   2600  N   VAL   170      70.941  54.817  63.497  1.00  0.00           N  
ATOM   2601  CA  VAL   170      70.898  53.569  64.245  1.00  0.00           C  
ATOM   2602  C   VAL   170      71.091  52.423  63.359  1.00  0.00           C  
ATOM   2603  O   VAL   170      70.889  52.460  62.114  1.00  0.00           O  
ATOM   2604  CB  VAL   170      69.688  53.529  65.198  1.00  0.00           C  
ATOM   2605  CG1 VAL   170      68.380  53.446  64.442  1.00  0.00           C  
ATOM   2606  CG2 VAL   170      69.674  52.527  66.312  1.00  0.00           C  
ATOM   2607  H   VAL   170      70.491  54.935  62.601  1.00  0.00           H  
ATOM   2608  HA  VAL   170      71.730  53.624  64.947  1.00  0.00           H  
ATOM   2609  HB  VAL   170      69.668  54.473  65.743  1.00  0.00           H  
ATOM   2610 HG11 VAL   170      68.322  52.491  63.919  1.00  0.00           H  
ATOM   2611 HG12 VAL   170      67.618  53.627  65.200  1.00  0.00           H  
ATOM   2612 HG13 VAL   170      68.315  54.227  63.685  1.00  0.00           H  
ATOM   2613 HG21 VAL   170      69.646  51.507  65.929  1.00  0.00           H  
ATOM   2614 HG22 VAL   170      70.500  52.659  67.011  1.00  0.00           H  
ATOM   2615 HG23 VAL   170      68.791  52.754  66.909  1.00  0.00           H  
ATOM   2616  N   TYR   171      71.577  51.332  63.984  1.00  0.00           N  
ATOM   2617  CA  TYR   171      72.021  50.113  63.337  1.00  0.00           C  
ATOM   2618  C   TYR   171      71.857  48.836  64.238  1.00  0.00           C  
ATOM   2619  O   TYR   171      72.203  47.707  63.832  1.00  0.00           O  
ATOM   2620  CB  TYR   171      73.495  50.183  62.982  1.00  0.00           C  
ATOM   2621  CG  TYR   171      73.869  51.512  62.244  1.00  0.00           C  
ATOM   2622  CD1 TYR   171      74.210  52.693  62.876  1.00  0.00           C  
ATOM   2623  CD2 TYR   171      73.931  51.392  60.862  1.00  0.00           C  
ATOM   2624  CE1 TYR   171      74.484  53.820  62.088  1.00  0.00           C  
ATOM   2625  CE2 TYR   171      74.146  52.493  60.082  1.00  0.00           C  
ATOM   2626  CZ  TYR   171      74.447  53.720  60.668  1.00  0.00           C  
ATOM   2627  OH  TYR   171      74.767  54.773  59.811  1.00  0.00           O  
ATOM   2628  H   TYR   171      71.927  51.404  64.929  1.00  0.00           H  
ATOM   2629  HA  TYR   171      71.569  50.095  62.345  1.00  0.00           H  
ATOM   2630  HB2 TYR   171      73.995  50.242  63.949  1.00  0.00           H  
ATOM   2631  HB3 TYR   171      73.854  49.308  62.439  1.00  0.00           H  
ATOM   2632  HD1 TYR   171      74.197  52.745  63.955  1.00  0.00           H  
ATOM   2633  HD2 TYR   171      73.480  50.500  60.452  1.00  0.00           H  
ATOM   2634  HE1 TYR   171      74.678  54.803  62.491  1.00  0.00           H  
ATOM   2635  HE2 TYR   171      74.018  52.470  59.010  1.00  0.00           H  
ATOM   2636  HH  TYR   171      75.229  54.433  59.041  1.00  0.00           H  
ATOM   2637  N   SER   172      71.432  49.027  65.484  1.00  0.00           N  
ATOM   2638  CA  SER   172      71.445  47.868  66.400  1.00  0.00           C  
ATOM   2639  C   SER   172      70.144  47.893  67.291  1.00  0.00           C  
ATOM   2640  O   SER   172      69.750  48.917  67.830  1.00  0.00           O  
ATOM   2641  CB  SER   172      72.732  47.860  67.211  1.00  0.00           C  
ATOM   2642  OG  SER   172      72.672  46.988  68.346  1.00  0.00           O  
ATOM   2643  H   SER   172      71.115  49.912  65.852  1.00  0.00           H  
ATOM   2644  HA  SER   172      71.443  46.939  65.829  1.00  0.00           H  
ATOM   2645  HB2 SER   172      73.550  47.486  66.597  1.00  0.00           H  
ATOM   2646  HB3 SER   172      72.989  48.891  67.456  1.00  0.00           H  
ATOM   2647  HG  SER   172      72.855  46.078  68.101  1.00  0.00           H  
ATOM   2648  N   LYS   173      69.544  46.677  67.432  1.00  0.00           N  
ATOM   2649  CA  LYS   173      68.483  46.472  68.413  1.00  0.00           C  
ATOM   2650  C   LYS   173      68.941  46.722  69.899  1.00  0.00           C  
ATOM   2651  O   LYS   173      68.062  47.197  70.690  1.00  0.00           O  
ATOM   2652  CB  LYS   173      67.771  45.151  68.131  1.00  0.00           C  
ATOM   2653  CG  LYS   173      68.117  43.823  68.909  1.00  0.00           C  
ATOM   2654  CD  LYS   173      67.503  42.629  68.184  1.00  0.00           C  
ATOM   2655  CE  LYS   173      67.306  41.408  69.151  1.00  0.00           C  
ATOM   2656  NZ  LYS   173      68.588  40.794  69.563  1.00  0.00           N1+
ATOM   2657  H   LYS   173      70.020  45.870  67.056  1.00  0.00           H  
ATOM   2658  HA  LYS   173      67.765  47.276  68.247  1.00  0.00           H  
ATOM   2659  HB2 LYS   173      66.738  45.313  68.437  1.00  0.00           H  
ATOM   2660  HB3 LYS   173      67.747  44.911  67.068  1.00  0.00           H  
ATOM   2661  HG2 LYS   173      69.202  43.745  68.977  1.00  0.00           H  
ATOM   2662  HG3 LYS   173      67.810  43.913  69.951  1.00  0.00           H  
ATOM   2663  HD2 LYS   173      66.499  43.013  68.003  1.00  0.00           H  
ATOM   2664  HD3 LYS   173      68.094  42.458  67.284  1.00  0.00           H  
ATOM   2665  HE2 LYS   173      66.783  41.781  70.032  1.00  0.00           H  
ATOM   2666  HE3 LYS   173      66.663  40.676  68.662  1.00  0.00           H  
ATOM   2667  HZ1 LYS   173      69.106  40.421  68.781  1.00  0.00           H  
ATOM   2668  HZ2 LYS   173      69.231  41.343  70.115  1.00  0.00           H  
ATOM   2669  HZ3 LYS   173      68.455  40.066  70.250  1.00  0.00           H  
ATOM   2670  N   GLU   174      70.256  46.623  70.157  1.00  0.00           N  
ATOM   2671  CA  GLU   174      70.908  46.701  71.437  1.00  0.00           C  
ATOM   2672  C   GLU   174      71.245  48.176  71.728  1.00  0.00           C  
ATOM   2673  O   GLU   174      71.142  48.731  72.830  1.00  0.00           O  
ATOM   2674  CB  GLU   174      72.168  45.789  71.411  1.00  0.00           C  
ATOM   2675  CG  GLU   174      72.819  45.457  72.782  1.00  0.00           C  
ATOM   2676  CD  GLU   174      72.095  44.254  73.329  1.00  0.00           C  
ATOM   2677  OE1 GLU   174      72.797  43.565  74.170  1.00  0.00           O  
ATOM   2678  OE2 GLU   174      70.892  44.118  73.079  1.00  0.00           O1-
ATOM   2679  H   GLU   174      70.779  46.441  69.312  1.00  0.00           H  
ATOM   2680  HA  GLU   174      70.171  46.438  72.195  1.00  0.00           H  
ATOM   2681  HB2 GLU   174      71.939  44.809  70.992  1.00  0.00           H  
ATOM   2682  HB3 GLU   174      72.922  46.271  70.788  1.00  0.00           H  
ATOM   2683  HG2 GLU   174      73.846  45.121  72.637  1.00  0.00           H  
ATOM   2684  HG3 GLU   174      72.762  46.217  73.561  1.00  0.00           H  
ATOM   2685  N   ASP   175      71.663  48.877  70.685  1.00  0.00           N  
ATOM   2686  CA  ASP   175      71.752  50.360  70.751  1.00  0.00           C  
ATOM   2687  C   ASP   175      70.349  51.035  70.771  1.00  0.00           C  
ATOM   2688  O   ASP   175      70.219  52.096  71.454  1.00  0.00           O  
ATOM   2689  CB  ASP   175      72.445  50.954  69.496  1.00  0.00           C  
ATOM   2690  CG  ASP   175      72.953  52.388  69.650  1.00  0.00           C  
ATOM   2691  OD1 ASP   175      73.249  52.749  70.801  1.00  0.00           O  
ATOM   2692  OD2 ASP   175      73.021  53.167  68.664  1.00  0.00           O1-
ATOM   2693  H   ASP   175      72.016  48.408  69.864  1.00  0.00           H  
ATOM   2694  HA  ASP   175      72.295  50.641  71.653  1.00  0.00           H  
ATOM   2695  HB2 ASP   175      73.406  50.448  69.404  1.00  0.00           H  
ATOM   2696  HB3 ASP   175      71.894  50.782  68.571  1.00  0.00           H  
ATOM   2697  N   LEU   176      69.329  50.436  70.137  1.00  0.00           N  
ATOM   2698  CA  LEU   176      67.942  50.956  70.165  1.00  0.00           C  
ATOM   2699  C   LEU   176      67.491  51.005  71.659  1.00  0.00           C  
ATOM   2700  O   LEU   176      66.662  51.878  71.874  1.00  0.00           O  
ATOM   2701  CB  LEU   176      67.057  49.996  69.331  1.00  0.00           C  
ATOM   2702  CG  LEU   176      65.821  50.620  68.650  1.00  0.00           C  
ATOM   2703  CD1 LEU   176      66.171  51.548  67.566  1.00  0.00           C  
ATOM   2704  CD2 LEU   176      64.892  49.496  68.155  1.00  0.00           C  
ATOM   2705  H   LEU   176      69.551  49.569  69.669  1.00  0.00           H  
ATOM   2706  HA  LEU   176      67.870  51.974  69.783  1.00  0.00           H  
ATOM   2707  HB2 LEU   176      67.628  49.458  68.574  1.00  0.00           H  
ATOM   2708  HB3 LEU   176      66.682  49.250  70.031  1.00  0.00           H  
ATOM   2709  HG  LEU   176      65.122  51.090  69.341  1.00  0.00           H  
ATOM   2710 HD11 LEU   176      66.751  52.382  67.963  1.00  0.00           H  
ATOM   2711 HD12 LEU   176      66.782  51.071  66.799  1.00  0.00           H  
ATOM   2712 HD13 LEU   176      65.210  51.915  67.206  1.00  0.00           H  
ATOM   2713 HD21 LEU   176      65.457  48.887  67.449  1.00  0.00           H  
ATOM   2714 HD22 LEU   176      64.473  49.043  69.053  1.00  0.00           H  
ATOM   2715 HD23 LEU   176      64.077  49.953  67.593  1.00  0.00           H  
ATOM   2716  N   LYS   177      67.934  50.268  72.608  1.00  0.00           N  
ATOM   2717  CA  LYS   177      67.662  50.335  74.062  1.00  0.00           C  
ATOM   2718  C   LYS   177      67.997  51.590  74.794  1.00  0.00           C  
ATOM   2719  O   LYS   177      67.337  51.994  75.735  1.00  0.00           O  
ATOM   2720  CB  LYS   177      68.318  49.102  74.725  1.00  0.00           C  
ATOM   2721  CG  LYS   177      67.946  47.699  74.059  1.00  0.00           C  
ATOM   2722  CD  LYS   177      68.721  46.525  74.613  1.00  0.00           C  
ATOM   2723  CE  LYS   177      68.327  45.166  74.067  1.00  0.00           C  
ATOM   2724  NZ  LYS   177      67.194  44.529  74.691  1.00  0.00           N1+
ATOM   2725  H   LYS   177      68.540  49.529  72.282  1.00  0.00           H  
ATOM   2726  HA  LYS   177      66.588  50.231  74.216  1.00  0.00           H  
ATOM   2727  HB2 LYS   177      69.382  49.161  74.495  1.00  0.00           H  
ATOM   2728  HB3 LYS   177      68.040  49.055  75.778  1.00  0.00           H  
ATOM   2729  HG2 LYS   177      66.883  47.481  74.156  1.00  0.00           H  
ATOM   2730  HG3 LYS   177      68.121  47.782  72.987  1.00  0.00           H  
ATOM   2731  HD2 LYS   177      69.773  46.741  74.423  1.00  0.00           H  
ATOM   2732  HD3 LYS   177      68.639  46.335  75.683  1.00  0.00           H  
ATOM   2733  HE2 LYS   177      68.209  45.193  72.983  1.00  0.00           H  
ATOM   2734  HE3 LYS   177      69.101  44.427  74.274  1.00  0.00           H  
ATOM   2735  HZ1 LYS   177      67.222  44.494  75.700  1.00  0.00           H  
ATOM   2736  HZ2 LYS   177      66.394  45.089  74.437  1.00  0.00           H  
ATOM   2737  HZ3 LYS   177      66.968  43.681  74.190  1.00  0.00           H  
ATOM   2738  N   ASP   178      69.058  52.219  74.398  1.00  0.00           N  
ATOM   2739  CA  ASP   178      69.457  53.523  74.935  1.00  0.00           C  
ATOM   2740  C   ASP   178      68.588  54.605  74.471  1.00  0.00           C  
ATOM   2741  O   ASP   178      68.230  55.422  75.280  1.00  0.00           O  
ATOM   2742  CB  ASP   178      70.869  53.737  74.345  1.00  0.00           C  
ATOM   2743  CG  ASP   178      71.955  52.764  74.956  1.00  0.00           C  
ATOM   2744  OD1 ASP   178      73.048  52.683  74.428  1.00  0.00           O  
ATOM   2745  OD2 ASP   178      71.793  52.275  76.086  1.00  0.00           O1-
ATOM   2746  H   ASP   178      69.392  51.862  73.515  1.00  0.00           H  
ATOM   2747  HA  ASP   178      69.506  53.554  76.023  1.00  0.00           H  
ATOM   2748  HB2 ASP   178      70.898  53.521  73.277  1.00  0.00           H  
ATOM   2749  HB3 ASP   178      71.235  54.740  74.563  1.00  0.00           H  
ATOM   2750  N   MET   179      68.049  54.598  73.194  1.00  0.00           N  
ATOM   2751  CA  MET   179      67.250  55.670  72.677  1.00  0.00           C  
ATOM   2752  C   MET   179      65.840  55.737  73.391  1.00  0.00           C  
ATOM   2753  O   MET   179      65.249  54.740  73.871  1.00  0.00           O  
ATOM   2754  CB  MET   179      67.138  55.616  71.114  1.00  0.00           C  
ATOM   2755  CG  MET   179      68.558  55.648  70.567  1.00  0.00           C  
ATOM   2756  SD  MET   179      68.810  54.752  69.058  1.00  0.00           S  
ATOM   2757  CE  MET   179      67.799  55.686  67.930  1.00  0.00           C  
ATOM   2758  H   MET   179      68.310  53.885  72.528  1.00  0.00           H  
ATOM   2759  HA  MET   179      67.781  56.595  72.899  1.00  0.00           H  
ATOM   2760  HB2 MET   179      66.823  54.659  70.698  1.00  0.00           H  
ATOM   2761  HB3 MET   179      66.514  56.421  70.727  1.00  0.00           H  
ATOM   2762  HG2 MET   179      68.823  56.678  70.331  1.00  0.00           H  
ATOM   2763  HG3 MET   179      69.292  55.142  71.195  1.00  0.00           H  
ATOM   2764  HE1 MET   179      68.098  56.723  67.773  1.00  0.00           H  
ATOM   2765  HE2 MET   179      67.827  55.326  66.902  1.00  0.00           H  
ATOM   2766  HE3 MET   179      66.803  55.677  68.372  1.00  0.00           H  
ATOM   2767  N   SER   180      65.323  56.953  73.531  1.00  0.00           N  
ATOM   2768  CA  SER   180      64.096  57.247  74.303  1.00  0.00           C  
ATOM   2769  C   SER   180      62.869  57.216  73.358  1.00  0.00           C  
ATOM   2770  O   SER   180      63.091  57.456  72.178  1.00  0.00           O  
ATOM   2771  CB  SER   180      64.089  58.661  74.948  1.00  0.00           C  
ATOM   2772  OG  SER   180      65.011  58.602  75.967  1.00  0.00           O  
ATOM   2773  H   SER   180      65.822  57.707  73.080  1.00  0.00           H  
ATOM   2774  HA  SER   180      64.006  56.503  75.095  1.00  0.00           H  
ATOM   2775  HB2 SER   180      64.349  59.492  74.292  1.00  0.00           H  
ATOM   2776  HB3 SER   180      63.058  58.769  75.285  1.00  0.00           H  
ATOM   2777  HG  SER   180      64.577  58.468  76.813  1.00  0.00           H  
ATOM   2778  N   GLN   181      61.628  57.036  73.843  1.00  0.00           N  
ATOM   2779  CA  GLN   181      60.479  56.731  72.947  1.00  0.00           C  
ATOM   2780  C   GLN   181      59.509  57.916  72.779  1.00  0.00           C  
ATOM   2781  O   GLN   181      59.338  58.684  73.704  1.00  0.00           O  
ATOM   2782  CB  GLN   181      59.823  55.485  73.496  1.00  0.00           C  
ATOM   2783  CG  GLN   181      60.709  54.229  73.372  1.00  0.00           C  
ATOM   2784  CD  GLN   181      60.171  52.815  73.653  1.00  0.00           C  
ATOM   2785  NE2 GLN   181      61.086  51.806  73.777  1.00  0.00           N  
ATOM   2786  OE1 GLN   181      59.014  52.517  73.833  1.00  0.00           O  
ATOM   2787  H   GLN   181      61.512  56.932  74.840  1.00  0.00           H  
ATOM   2788  HA  GLN   181      60.788  56.501  71.928  1.00  0.00           H  
ATOM   2789  HB2 GLN   181      59.446  55.476  74.519  1.00  0.00           H  
ATOM   2790  HB3 GLN   181      58.991  55.234  72.838  1.00  0.00           H  
ATOM   2791  HG2 GLN   181      61.187  54.216  72.393  1.00  0.00           H  
ATOM   2792  HG3 GLN   181      61.503  54.319  74.114  1.00  0.00           H  
ATOM   2793 HE21 GLN   181      60.756  50.948  74.194  1.00  0.00           H  
ATOM   2794 HE22 GLN   181      61.974  51.848  73.297  1.00  0.00           H  
ATOM   2795  N   MET   182      58.796  57.961  71.646  1.00  0.00           N  
ATOM   2796  CA  MET   182      57.881  58.981  71.118  1.00  0.00           C  
ATOM   2797  C   MET   182      56.864  58.496  70.024  1.00  0.00           C  
ATOM   2798  O   MET   182      57.253  57.906  68.998  1.00  0.00           O  
ATOM   2799  CB  MET   182      58.729  60.124  70.482  1.00  0.00           C  
ATOM   2800  CG  MET   182      57.815  61.282  70.134  1.00  0.00           C  
ATOM   2801  SD  MET   182      58.801  62.576  69.485  1.00  0.00           S  
ATOM   2802  CE  MET   182      59.190  62.144  67.765  1.00  0.00           C  
ATOM   2803  H   MET   182      58.986  57.256  70.948  1.00  0.00           H  
ATOM   2804  HA  MET   182      57.368  59.445  71.960  1.00  0.00           H  
ATOM   2805  HB2 MET   182      59.482  60.432  71.207  1.00  0.00           H  
ATOM   2806  HB3 MET   182      59.328  59.759  69.647  1.00  0.00           H  
ATOM   2807  HG2 MET   182      57.115  60.956  69.364  1.00  0.00           H  
ATOM   2808  HG3 MET   182      57.210  61.756  70.906  1.00  0.00           H  
ATOM   2809  HE1 MET   182      59.977  62.822  67.434  1.00  0.00           H  
ATOM   2810  HE2 MET   182      59.547  61.119  67.658  1.00  0.00           H  
ATOM   2811  HE3 MET   182      58.363  62.446  67.122  1.00  0.00           H  
ATOM   2812  N   ILE   183      55.556  58.732  70.213  1.00  0.00           N  
ATOM   2813  CA  ILE   183      54.480  58.227  69.333  1.00  0.00           C  
ATOM   2814  C   ILE   183      53.727  59.291  68.683  1.00  0.00           C  
ATOM   2815  O   ILE   183      53.156  60.109  69.401  1.00  0.00           O  
ATOM   2816  CB  ILE   183      53.539  57.283  70.153  1.00  0.00           C  
ATOM   2817  CG1 ILE   183      54.352  56.033  70.681  1.00  0.00           C  
ATOM   2818  CG2 ILE   183      52.330  56.713  69.325  1.00  0.00           C  
ATOM   2819  CD1 ILE   183      53.548  55.206  71.751  1.00  0.00           C  
ATOM   2820  H   ILE   183      55.265  59.315  70.986  1.00  0.00           H  
ATOM   2821  HA  ILE   183      55.000  57.650  68.567  1.00  0.00           H  
ATOM   2822  HB  ILE   183      53.058  57.846  70.953  1.00  0.00           H  
ATOM   2823 HG12 ILE   183      54.523  55.353  69.846  1.00  0.00           H  
ATOM   2824 HG13 ILE   183      55.285  56.352  71.147  1.00  0.00           H  
ATOM   2825 HG21 ILE   183      52.696  56.190  68.441  1.00  0.00           H  
ATOM   2826 HG22 ILE   183      51.726  55.995  69.879  1.00  0.00           H  
ATOM   2827 HG23 ILE   183      51.679  57.519  68.987  1.00  0.00           H  
ATOM   2828 HD11 ILE   183      54.182  54.421  72.163  1.00  0.00           H  
ATOM   2829 HD12 ILE   183      53.289  55.893  72.557  1.00  0.00           H  
ATOM   2830 HD13 ILE   183      52.768  54.670  71.209  1.00  0.00           H  
ATOM   2831  N   LEU   184      53.662  59.362  67.341  1.00  0.00           N  
ATOM   2832  CA  LEU   184      52.669  60.110  66.595  1.00  0.00           C  
ATOM   2833  C   LEU   184      51.509  59.165  66.424  1.00  0.00           C  
ATOM   2834  O   LEU   184      51.653  57.990  66.099  1.00  0.00           O  
ATOM   2835  CB  LEU   184      53.098  60.541  65.169  1.00  0.00           C  
ATOM   2836  CG  LEU   184      52.123  61.416  64.299  1.00  0.00           C  
ATOM   2837  CD1 LEU   184      51.754  62.725  64.870  1.00  0.00           C  
ATOM   2838  CD2 LEU   184      52.749  61.589  62.907  1.00  0.00           C  
ATOM   2839  H   LEU   184      54.252  58.743  66.805  1.00  0.00           H  
ATOM   2840  HA  LEU   184      52.439  60.980  67.210  1.00  0.00           H  
ATOM   2841  HB2 LEU   184      54.060  61.051  65.219  1.00  0.00           H  
ATOM   2842  HB3 LEU   184      53.277  59.616  64.621  1.00  0.00           H  
ATOM   2843  HG  LEU   184      51.159  60.926  64.164  1.00  0.00           H  
ATOM   2844 HD11 LEU   184      52.612  63.324  65.175  1.00  0.00           H  
ATOM   2845 HD12 LEU   184      51.140  63.149  64.076  1.00  0.00           H  
ATOM   2846 HD13 LEU   184      51.050  62.727  65.702  1.00  0.00           H  
ATOM   2847 HD21 LEU   184      53.624  62.239  62.922  1.00  0.00           H  
ATOM   2848 HD22 LEU   184      52.945  60.659  62.372  1.00  0.00           H  
ATOM   2849 HD23 LEU   184      52.046  62.055  62.216  1.00  0.00           H  
ATOM   2850  N   ARG   185      50.269  59.682  66.717  1.00  0.00           N  
ATOM   2851  CA  ARG   185      49.055  58.892  66.644  1.00  0.00           C  
ATOM   2852  C   ARG   185      47.866  59.755  66.202  1.00  0.00           C  
ATOM   2853  O   ARG   185      47.812  60.907  66.540  1.00  0.00           O  
ATOM   2854  CB  ARG   185      48.787  58.214  68.096  1.00  0.00           C  
ATOM   2855  CG  ARG   185      48.789  59.323  69.150  1.00  0.00           C  
ATOM   2856  CD  ARG   185      48.531  58.763  70.545  1.00  0.00           C  
ATOM   2857  NE  ARG   185      49.331  57.599  70.894  1.00  0.00           N  
ATOM   2858  CZ  ARG   185      49.965  57.235  72.000  1.00  0.00           C  
ATOM   2859  NH1 ARG   185      50.182  58.134  72.916  1.00  0.00           N1+
ATOM   2860  NH2 ARG   185      50.400  56.096  72.153  1.00  0.00           N  
ATOM   2861  H   ARG   185      50.185  60.610  67.105  1.00  0.00           H  
ATOM   2862  HA  ARG   185      49.061  58.180  65.820  1.00  0.00           H  
ATOM   2863  HB2 ARG   185      47.796  57.764  68.030  1.00  0.00           H  
ATOM   2864  HB3 ARG   185      49.664  57.579  68.218  1.00  0.00           H  
ATOM   2865  HG2 ARG   185      49.794  59.740  69.076  1.00  0.00           H  
ATOM   2866  HG3 ARG   185      48.076  60.131  68.988  1.00  0.00           H  
ATOM   2867  HD2 ARG   185      48.638  59.593  71.244  1.00  0.00           H  
ATOM   2868  HD3 ARG   185      47.513  58.376  70.502  1.00  0.00           H  
ATOM   2869  HE  ARG   185      49.234  56.771  70.325  1.00  0.00           H  
ATOM   2870 HH11 ARG   185      49.850  59.065  72.709  1.00  0.00           H  
ATOM   2871 HH12 ARG   185      50.579  57.887  73.811  1.00  0.00           H  
ATOM   2872 HH21 ARG   185      50.233  55.531  71.333  1.00  0.00           H  
ATOM   2873 HH22 ARG   185      50.573  55.768  73.093  1.00  0.00           H  
ATOM   2874  N   THR   186      46.864  59.108  65.547  1.00  0.00           N  
ATOM   2875  CA  THR   186      45.581  59.767  65.042  1.00  0.00           C  
ATOM   2876  C   THR   186      44.459  58.767  65.156  1.00  0.00           C  
ATOM   2877  O   THR   186      44.586  57.577  65.166  1.00  0.00           O  
ATOM   2878  CB  THR   186      45.784  60.056  63.562  1.00  0.00           C  
ATOM   2879  CG2 THR   186      46.649  61.209  63.538  1.00  0.00           C  
ATOM   2880  OG1 THR   186      46.343  58.940  62.909  1.00  0.00           O  
ATOM   2881  H   THR   186      47.017  58.200  65.130  1.00  0.00           H  
ATOM   2882  HA  THR   186      45.303  60.593  65.696  1.00  0.00           H  
ATOM   2883  HB  THR   186      44.891  60.315  62.993  1.00  0.00           H  
ATOM   2884  HG1 THR   186      45.555  58.430  62.704  1.00  0.00           H  
ATOM   2885 HG21 THR   186      47.654  60.802  63.651  1.00  0.00           H  
ATOM   2886 HG22 THR   186      46.654  61.610  62.524  1.00  0.00           H  
ATOM   2887 HG23 THR   186      46.454  61.954  64.310  1.00  0.00           H  
ATOM   2888  N   LYS   187      43.190  59.328  65.137  1.00  0.00           N  
ATOM   2889  CA  LYS   187      41.942  58.493  65.134  1.00  0.00           C  
ATOM   2890  C   LYS   187      40.952  59.321  64.292  1.00  0.00           C  
ATOM   2891  O   LYS   187      40.898  60.563  64.531  1.00  0.00           O  
ATOM   2892  CB  LYS   187      41.421  58.386  66.570  1.00  0.00           C  
ATOM   2893  CG  LYS   187      40.150  57.609  66.822  1.00  0.00           C  
ATOM   2894  CD  LYS   187      40.318  56.103  66.497  1.00  0.00           C  
ATOM   2895  CE  LYS   187      38.979  55.278  66.559  1.00  0.00           C  
ATOM   2896  NZ  LYS   187      38.465  55.336  67.904  1.00  0.00           N1+
ATOM   2897  H   LYS   187      43.125  60.322  65.305  1.00  0.00           H  
ATOM   2898  HA  LYS   187      42.069  57.570  64.567  1.00  0.00           H  
ATOM   2899  HB2 LYS   187      42.288  58.040  67.132  1.00  0.00           H  
ATOM   2900  HB3 LYS   187      41.159  59.422  66.784  1.00  0.00           H  
ATOM   2901  HG2 LYS   187      39.846  57.674  67.867  1.00  0.00           H  
ATOM   2902  HG3 LYS   187      39.377  58.075  66.210  1.00  0.00           H  
ATOM   2903  HD2 LYS   187      40.619  56.018  65.453  1.00  0.00           H  
ATOM   2904  HD3 LYS   187      41.039  55.681  67.197  1.00  0.00           H  
ATOM   2905  HE2 LYS   187      38.305  55.793  65.875  1.00  0.00           H  
ATOM   2906  HE3 LYS   187      39.180  54.341  66.041  1.00  0.00           H  
ATOM   2907  HZ1 LYS   187      37.584  54.851  67.814  1.00  0.00           H  
ATOM   2908  HZ2 LYS   187      39.180  54.911  68.478  1.00  0.00           H  
ATOM   2909  HZ3 LYS   187      38.242  56.294  68.129  1.00  0.00           H  
ATOM   2910  N   GLY   188      40.267  58.698  63.375  1.00  0.00           N  
ATOM   2911  CA  GLY   188      39.408  59.354  62.362  1.00  0.00           C  
ATOM   2912  C   GLY   188      39.020  58.304  61.273  1.00  0.00           C  
ATOM   2913  O   GLY   188      39.195  57.087  61.514  1.00  0.00           O  
ATOM   2914  H   GLY   188      40.539  57.751  63.153  1.00  0.00           H  
ATOM   2915  HA2 GLY   188      38.570  59.889  62.809  1.00  0.00           H  
ATOM   2916  HA3 GLY   188      40.051  60.087  61.875  1.00  0.00           H  
ATOM   2917  N   PRO   189      38.405  58.659  60.128  1.00  0.00           N  
ATOM   2918  CA  PRO   189      37.791  57.763  59.104  1.00  0.00           C  
ATOM   2919  C   PRO   189      38.851  57.167  58.132  1.00  0.00           C  
ATOM   2920  O   PRO   189      39.994  57.299  58.386  1.00  0.00           O  
ATOM   2921  CB  PRO   189      36.643  58.528  58.510  1.00  0.00           C  
ATOM   2922  CG  PRO   189      37.351  59.883  58.413  1.00  0.00           C  
ATOM   2923  CD  PRO   189      38.051  60.017  59.773  1.00  0.00           C  
ATOM   2924  HA  PRO   189      37.395  56.865  59.579  1.00  0.00           H  
ATOM   2925  HB2 PRO   189      36.416  58.249  57.481  1.00  0.00           H  
ATOM   2926  HB3 PRO   189      35.810  58.686  59.195  1.00  0.00           H  
ATOM   2927  HG2 PRO   189      38.107  59.826  57.630  1.00  0.00           H  
ATOM   2928  HG3 PRO   189      36.671  60.687  58.132  1.00  0.00           H  
ATOM   2929  HD2 PRO   189      38.997  60.558  59.780  1.00  0.00           H  
ATOM   2930  HD3 PRO   189      37.416  60.548  60.481  1.00  0.00           H  
ATOM   2931  N   ASP   190      38.433  56.529  57.065  1.00  0.00           N  
ATOM   2932  CA  ASP   190      39.311  55.740  56.087  1.00  0.00           C  
ATOM   2933  C   ASP   190      40.180  56.644  55.253  1.00  0.00           C  
ATOM   2934  O   ASP   190      41.217  56.309  54.714  1.00  0.00           O  
ATOM   2935  CB  ASP   190      38.487  54.734  55.201  1.00  0.00           C  
ATOM   2936  CG  ASP   190      37.757  53.572  55.872  1.00  0.00           C  
ATOM   2937  OD1 ASP   190      37.447  52.537  55.261  1.00  0.00           O  
ATOM   2938  OD2 ASP   190      37.599  53.642  57.117  1.00  0.00           O1-
ATOM   2939  H   ASP   190      37.439  56.370  57.151  1.00  0.00           H  
ATOM   2940  HA  ASP   190      39.880  55.086  56.748  1.00  0.00           H  
ATOM   2941  HB2 ASP   190      37.656  55.266  54.738  1.00  0.00           H  
ATOM   2942  HB3 ASP   190      39.211  54.371  54.471  1.00  0.00           H  
ATOM   2943  N   ARG   191      39.907  58.008  55.263  1.00  0.00           N  
ATOM   2944  CA  ARG   191      40.585  59.074  54.530  1.00  0.00           C  
ATOM   2945  C   ARG   191      40.925  60.311  55.491  1.00  0.00           C  
ATOM   2946  O   ARG   191      40.232  60.526  56.484  1.00  0.00           O  
ATOM   2947  CB  ARG   191      39.721  59.571  53.330  1.00  0.00           C  
ATOM   2948  CG  ARG   191      38.368  60.319  53.798  1.00  0.00           C  
ATOM   2949  CD  ARG   191      37.474  60.522  52.579  1.00  0.00           C  
ATOM   2950  NE  ARG   191      36.158  61.120  53.042  1.00  0.00           N  
ATOM   2951  CZ  ARG   191      35.959  62.399  53.294  1.00  0.00           C  
ATOM   2952  NH1 ARG   191      36.694  63.352  52.858  1.00  0.00           N1+
ATOM   2953  NH2 ARG   191      35.002  62.796  54.038  1.00  0.00           N  
ATOM   2954  H   ARG   191      39.217  58.226  55.968  1.00  0.00           H  
ATOM   2955  HA  ARG   191      41.543  58.717  54.153  1.00  0.00           H  
ATOM   2956  HB2 ARG   191      40.306  60.296  52.765  1.00  0.00           H  
ATOM   2957  HB3 ARG   191      39.468  58.686  52.747  1.00  0.00           H  
ATOM   2958  HG2 ARG   191      37.836  59.743  54.556  1.00  0.00           H  
ATOM   2959  HG3 ARG   191      38.672  61.262  54.253  1.00  0.00           H  
ATOM   2960  HD2 ARG   191      37.985  61.143  51.843  1.00  0.00           H  
ATOM   2961  HD3 ARG   191      37.123  59.609  52.097  1.00  0.00           H  
ATOM   2962  HE  ARG   191      35.449  60.534  53.459  1.00  0.00           H  
ATOM   2963 HH11 ARG   191      37.522  63.137  52.321  1.00  0.00           H  
ATOM   2964 HH12 ARG   191      36.382  64.307  52.962  1.00  0.00           H  
ATOM   2965 HH21 ARG   191      34.325  62.217  54.515  1.00  0.00           H  
ATOM   2966 HH22 ARG   191      34.982  63.799  54.151  1.00  0.00           H  
ATOM   2967  N   LEU   192      41.744  61.148  54.954  1.00  0.00           N  
ATOM   2968  CA  LEU   192      41.915  62.555  55.289  1.00  0.00           C  
ATOM   2969  C   LEU   192      41.123  63.398  54.207  1.00  0.00           C  
ATOM   2970  O   LEU   192      41.310  63.068  53.027  1.00  0.00           O  
ATOM   2971  CB  LEU   192      43.470  62.843  55.249  1.00  0.00           C  
ATOM   2972  CG  LEU   192      43.957  64.255  55.642  1.00  0.00           C  
ATOM   2973  CD1 LEU   192      43.836  64.232  57.203  1.00  0.00           C  
ATOM   2974  CD2 LEU   192      45.443  64.346  55.285  1.00  0.00           C  
ATOM   2975  H   LEU   192      42.199  60.814  54.116  1.00  0.00           H  
ATOM   2976  HA  LEU   192      41.551  62.684  56.308  1.00  0.00           H  
ATOM   2977  HB2 LEU   192      43.995  62.204  55.959  1.00  0.00           H  
ATOM   2978  HB3 LEU   192      43.940  62.704  54.275  1.00  0.00           H  
ATOM   2979  HG  LEU   192      43.376  65.056  55.185  1.00  0.00           H  
ATOM   2980 HD11 LEU   192      44.261  65.163  57.578  1.00  0.00           H  
ATOM   2981 HD12 LEU   192      42.776  64.278  57.451  1.00  0.00           H  
ATOM   2982 HD13 LEU   192      44.310  63.387  57.703  1.00  0.00           H  
ATOM   2983 HD21 LEU   192      45.940  65.237  55.669  1.00  0.00           H  
ATOM   2984 HD22 LEU   192      45.964  63.441  55.598  1.00  0.00           H  
ATOM   2985 HD23 LEU   192      45.385  64.385  54.197  1.00  0.00           H  
ATOM   2986  N   PRO   193      40.401  64.472  54.507  1.00  0.00           N  
ATOM   2987  CA  PRO   193      39.818  65.365  53.499  1.00  0.00           C  
ATOM   2988  C   PRO   193      40.836  65.960  52.485  1.00  0.00           C  
ATOM   2989  O   PRO   193      41.927  66.394  52.839  1.00  0.00           O  
ATOM   2990  CB  PRO   193      39.150  66.504  54.360  1.00  0.00           C  
ATOM   2991  CG  PRO   193      38.722  65.751  55.545  1.00  0.00           C  
ATOM   2992  CD  PRO   193      39.857  64.743  55.813  1.00  0.00           C  
ATOM   2993  HA  PRO   193      39.007  64.873  52.962  1.00  0.00           H  
ATOM   2994  HB2 PRO   193      39.896  67.288  54.488  1.00  0.00           H  
ATOM   2995  HB3 PRO   193      38.269  66.840  53.813  1.00  0.00           H  
ATOM   2996  HG2 PRO   193      38.526  66.456  56.353  1.00  0.00           H  
ATOM   2997  HG3 PRO   193      37.752  65.308  55.319  1.00  0.00           H  
ATOM   2998  HD2 PRO   193      40.666  65.225  56.363  1.00  0.00           H  
ATOM   2999  HD3 PRO   193      39.451  63.848  56.286  1.00  0.00           H  
ATOM   3000  N   ALA   194      40.393  66.224  51.328  1.00  0.00           N  
ATOM   3001  CA  ALA   194      41.325  66.803  50.380  1.00  0.00           C  
ATOM   3002  C   ALA   194      41.631  68.242  50.574  1.00  0.00           C  
ATOM   3003  O   ALA   194      40.931  69.087  51.147  1.00  0.00           O  
ATOM   3004  CB  ALA   194      40.857  66.563  48.892  1.00  0.00           C  
ATOM   3005  H   ALA   194      39.445  66.067  51.015  1.00  0.00           H  
ATOM   3006  HA  ALA   194      42.213  66.192  50.539  1.00  0.00           H  
ATOM   3007  HB1 ALA   194      39.916  66.979  48.533  1.00  0.00           H  
ATOM   3008  HB2 ALA   194      41.532  67.061  48.195  1.00  0.00           H  
ATOM   3009  HB3 ALA   194      40.914  65.522  48.574  1.00  0.00           H  
ATOM   3010  N   GLY   195      42.846  68.552  50.195  1.00  0.00           N  
ATOM   3011  CA  GLY   195      43.524  69.843  50.310  1.00  0.00           C  
ATOM   3012  C   GLY   195      44.402  69.971  51.594  1.00  0.00           C  
ATOM   3013  O   GLY   195      44.711  71.032  52.036  1.00  0.00           O  
ATOM   3014  H   GLY   195      43.294  67.857  49.615  1.00  0.00           H  
ATOM   3015  HA2 GLY   195      44.178  69.992  49.451  1.00  0.00           H  
ATOM   3016  HA3 GLY   195      42.749  70.604  50.217  1.00  0.00           H  
ATOM   3017  N   TYR   196      44.619  68.864  52.265  1.00  0.00           N  
ATOM   3018  CA  TYR   196      45.176  68.721  53.569  1.00  0.00           C  
ATOM   3019  C   TYR   196      46.523  67.899  53.569  1.00  0.00           C  
ATOM   3020  O   TYR   196      46.737  66.924  52.874  1.00  0.00           O  
ATOM   3021  CB  TYR   196      44.201  68.374  54.690  1.00  0.00           C  
ATOM   3022  CG  TYR   196      43.188  69.425  54.810  1.00  0.00           C  
ATOM   3023  CD1 TYR   196      43.426  70.331  55.810  1.00  0.00           C  
ATOM   3024  CD2 TYR   196      41.986  69.328  54.172  1.00  0.00           C  
ATOM   3025  CE1 TYR   196      42.511  71.351  56.100  1.00  0.00           C  
ATOM   3026  CE2 TYR   196      41.092  70.363  54.330  1.00  0.00           C  
ATOM   3027  CZ  TYR   196      41.284  71.407  55.282  1.00  0.00           C  
ATOM   3028  OH  TYR   196      40.407  72.338  55.537  1.00  0.00           O  
ATOM   3029  H   TYR   196      44.301  68.014  51.822  1.00  0.00           H  
ATOM   3030  HA  TYR   196      45.488  69.707  53.913  1.00  0.00           H  
ATOM   3031  HB2 TYR   196      43.715  67.454  54.365  1.00  0.00           H  
ATOM   3032  HB3 TYR   196      44.713  68.134  55.621  1.00  0.00           H  
ATOM   3033  HD1 TYR   196      44.369  70.362  56.336  1.00  0.00           H  
ATOM   3034  HD2 TYR   196      41.723  68.572  53.447  1.00  0.00           H  
ATOM   3035  HE1 TYR   196      42.663  72.058  56.902  1.00  0.00           H  
ATOM   3036  HE2 TYR   196      40.137  70.342  53.826  1.00  0.00           H  
ATOM   3037  HH  TYR   196      41.003  73.066  55.730  1.00  0.00           H  
ATOM   3038  N   GLU   197      47.488  68.397  54.301  1.00  0.00           N  
ATOM   3039  CA  GLU   197      48.806  67.862  54.540  1.00  0.00           C  
ATOM   3040  C   GLU   197      49.162  67.866  56.031  1.00  0.00           C  
ATOM   3041  O   GLU   197      48.551  68.488  56.875  1.00  0.00           O  
ATOM   3042  CB  GLU   197      49.776  68.721  53.696  1.00  0.00           C  
ATOM   3043  CG  GLU   197      49.733  68.644  52.154  1.00  0.00           C  
ATOM   3044  CD  GLU   197      49.902  67.140  51.699  1.00  0.00           C  
ATOM   3045  OE1 GLU   197      50.599  66.433  52.428  1.00  0.00           O  
ATOM   3046  OE2 GLU   197      49.612  66.732  50.529  1.00  0.00           O1-
ATOM   3047  H   GLU   197      47.266  69.179  54.900  1.00  0.00           H  
ATOM   3048  HA  GLU   197      48.893  66.845  54.156  1.00  0.00           H  
ATOM   3049  HB2 GLU   197      49.569  69.764  53.937  1.00  0.00           H  
ATOM   3050  HB3 GLU   197      50.778  68.563  54.095  1.00  0.00           H  
ATOM   3051  HG2 GLU   197      48.794  69.028  51.755  1.00  0.00           H  
ATOM   3052  HG3 GLU   197      50.520  69.260  51.719  1.00  0.00           H  
ATOM   3053  N   ILE   198      50.267  67.176  56.366  1.00  0.00           N  
ATOM   3054  CA  ILE   198      50.754  66.882  57.739  1.00  0.00           C  
ATOM   3055  C   ILE   198      52.265  66.953  57.698  1.00  0.00           C  
ATOM   3056  O   ILE   198      52.847  66.081  56.990  1.00  0.00           O  
ATOM   3057  CB  ILE   198      50.395  65.504  58.386  1.00  0.00           C  
ATOM   3058  CG1 ILE   198      48.884  65.343  58.386  1.00  0.00           C  
ATOM   3059  CG2 ILE   198      50.981  65.336  59.810  1.00  0.00           C  
ATOM   3060  CD1 ILE   198      48.223  64.112  58.902  1.00  0.00           C  
ATOM   3061  H   ILE   198      50.769  66.782  55.584  1.00  0.00           H  
ATOM   3062  HA  ILE   198      50.485  67.646  58.469  1.00  0.00           H  
ATOM   3063  HB  ILE   198      50.844  64.752  57.737  1.00  0.00           H  
ATOM   3064 HG12 ILE   198      48.407  66.251  58.756  1.00  0.00           H  
ATOM   3065 HG13 ILE   198      48.658  65.150  57.337  1.00  0.00           H  
ATOM   3066 HG21 ILE   198      50.407  65.998  60.459  1.00  0.00           H  
ATOM   3067 HG22 ILE   198      50.907  64.310  60.168  1.00  0.00           H  
ATOM   3068 HG23 ILE   198      52.010  65.671  59.941  1.00  0.00           H  
ATOM   3069 HD11 ILE   198      48.425  63.189  58.358  1.00  0.00           H  
ATOM   3070 HD12 ILE   198      48.599  63.881  59.898  1.00  0.00           H  
ATOM   3071 HD13 ILE   198      47.136  64.191  58.941  1.00  0.00           H  
ATOM   3072  N   VAL   199      52.926  67.758  58.572  1.00  0.00           N  
ATOM   3073  CA  VAL   199      54.424  67.856  58.633  1.00  0.00           C  
ATOM   3074  C   VAL   199      55.043  67.879  60.092  1.00  0.00           C  
ATOM   3075  O   VAL   199      54.547  68.636  60.957  1.00  0.00           O  
ATOM   3076  CB  VAL   199      54.945  69.017  57.715  1.00  0.00           C  
ATOM   3077  CG1 VAL   199      54.643  70.369  58.390  1.00  0.00           C  
ATOM   3078  CG2 VAL   199      56.490  69.134  57.465  1.00  0.00           C  
ATOM   3079  H   VAL   199      52.391  68.396  59.144  1.00  0.00           H  
ATOM   3080  HA  VAL   199      54.734  66.898  58.216  1.00  0.00           H  
ATOM   3081  HB  VAL   199      54.442  68.966  56.750  1.00  0.00           H  
ATOM   3082 HG11 VAL   199      55.350  70.814  59.090  1.00  0.00           H  
ATOM   3083 HG12 VAL   199      54.451  71.150  57.654  1.00  0.00           H  
ATOM   3084 HG13 VAL   199      53.679  70.282  58.891  1.00  0.00           H  
ATOM   3085 HG21 VAL   199      56.825  68.249  56.924  1.00  0.00           H  
ATOM   3086 HG22 VAL   199      56.713  70.009  56.855  1.00  0.00           H  
ATOM   3087 HG23 VAL   199      57.048  69.263  58.392  1.00  0.00           H  
ATOM   3088  N   LEU   200      56.070  67.133  60.286  1.00  0.00           N  
ATOM   3089  CA  LEU   200      56.859  66.972  61.570  1.00  0.00           C  
ATOM   3090  C   LEU   200      58.219  67.611  61.499  1.00  0.00           C  
ATOM   3091  O   LEU   200      58.812  67.495  60.386  1.00  0.00           O  
ATOM   3092  CB  LEU   200      56.836  65.476  61.925  1.00  0.00           C  
ATOM   3093  CG  LEU   200      57.652  64.969  63.126  1.00  0.00           C  
ATOM   3094  CD1 LEU   200      56.626  64.563  64.209  1.00  0.00           C  
ATOM   3095  CD2 LEU   200      58.570  63.725  62.914  1.00  0.00           C  
ATOM   3096  H   LEU   200      56.473  66.570  59.550  1.00  0.00           H  
ATOM   3097  HA  LEU   200      56.238  67.440  62.334  1.00  0.00           H  
ATOM   3098  HB2 LEU   200      55.841  65.030  61.922  1.00  0.00           H  
ATOM   3099  HB3 LEU   200      57.364  65.003  61.097  1.00  0.00           H  
ATOM   3100  HG  LEU   200      58.347  65.739  63.460  1.00  0.00           H  
ATOM   3101 HD11 LEU   200      57.322  64.324  65.013  1.00  0.00           H  
ATOM   3102 HD12 LEU   200      56.053  65.435  64.523  1.00  0.00           H  
ATOM   3103 HD13 LEU   200      56.019  63.693  63.959  1.00  0.00           H  
ATOM   3104 HD21 LEU   200      58.029  62.934  62.396  1.00  0.00           H  
ATOM   3105 HD22 LEU   200      59.292  63.992  62.143  1.00  0.00           H  
ATOM   3106 HD23 LEU   200      59.089  63.372  63.806  1.00  0.00           H  
ATOM   3107  N   TYR   201      58.657  68.365  62.490  1.00  0.00           N  
ATOM   3108  CA  TYR   201      59.857  69.142  62.477  1.00  0.00           C  
ATOM   3109  C   TYR   201      60.581  69.297  63.838  1.00  0.00           C  
ATOM   3110  O   TYR   201      60.224  68.823  64.944  1.00  0.00           O  
ATOM   3111  CB  TYR   201      59.521  70.494  61.770  1.00  0.00           C  
ATOM   3112  CG  TYR   201      58.468  71.427  62.472  1.00  0.00           C  
ATOM   3113  CD1 TYR   201      58.864  72.449  63.322  1.00  0.00           C  
ATOM   3114  CD2 TYR   201      57.103  71.178  62.229  1.00  0.00           C  
ATOM   3115  CE1 TYR   201      57.928  73.231  63.959  1.00  0.00           C  
ATOM   3116  CE2 TYR   201      56.134  71.995  62.839  1.00  0.00           C  
ATOM   3117  CZ  TYR   201      56.541  73.069  63.687  1.00  0.00           C  
ATOM   3118  OH  TYR   201      55.641  73.861  64.227  1.00  0.00           O  
ATOM   3119  H   TYR   201      58.178  68.189  63.361  1.00  0.00           H  
ATOM   3120  HA  TYR   201      60.516  68.664  61.752  1.00  0.00           H  
ATOM   3121  HB2 TYR   201      60.476  71.004  61.640  1.00  0.00           H  
ATOM   3122  HB3 TYR   201      59.146  70.282  60.769  1.00  0.00           H  
ATOM   3123  HD1 TYR   201      59.935  72.558  63.417  1.00  0.00           H  
ATOM   3124  HD2 TYR   201      56.699  70.380  61.623  1.00  0.00           H  
ATOM   3125  HE1 TYR   201      58.284  74.103  64.489  1.00  0.00           H  
ATOM   3126  HE2 TYR   201      55.118  71.804  62.529  1.00  0.00           H  
ATOM   3127  HH  TYR   201      55.973  74.141  65.083  1.00  0.00           H  
ATOM   3128  N   ILE   202      61.650  70.038  63.729  1.00  0.00           N  
ATOM   3129  CA  ILE   202      62.605  70.614  64.725  1.00  0.00           C  
ATOM   3130  C   ILE   202      62.925  72.077  64.295  1.00  0.00           C  
ATOM   3131  O   ILE   202      62.671  72.452  63.166  1.00  0.00           O  
ATOM   3132  CB  ILE   202      63.775  69.622  64.778  1.00  0.00           C  
ATOM   3133  CG1 ILE   202      64.349  69.211  63.430  1.00  0.00           C  
ATOM   3134  CG2 ILE   202      63.353  68.303  65.578  1.00  0.00           C  
ATOM   3135  CD1 ILE   202      65.809  68.558  63.544  1.00  0.00           C  
ATOM   3136  H   ILE   202      61.952  70.306  62.803  1.00  0.00           H  
ATOM   3137  HA  ILE   202      62.153  70.667  65.716  1.00  0.00           H  
ATOM   3138  HB  ILE   202      64.519  70.119  65.401  1.00  0.00           H  
ATOM   3139 HG12 ILE   202      63.815  68.405  62.926  1.00  0.00           H  
ATOM   3140 HG13 ILE   202      64.345  70.079  62.771  1.00  0.00           H  
ATOM   3141 HG21 ILE   202      64.293  67.837  65.875  1.00  0.00           H  
ATOM   3142 HG22 ILE   202      62.637  68.598  66.344  1.00  0.00           H  
ATOM   3143 HG23 ILE   202      62.710  67.654  64.984  1.00  0.00           H  
ATOM   3144 HD11 ILE   202      66.271  68.557  62.557  1.00  0.00           H  
ATOM   3145 HD12 ILE   202      66.331  69.298  64.151  1.00  0.00           H  
ATOM   3146 HD13 ILE   202      65.838  67.556  63.974  1.00  0.00           H  
ATOM   3147  N   SER   203      63.542  72.777  65.246  1.00  0.00           N  
ATOM   3148  CA  SER   203      64.185  74.051  65.214  1.00  0.00           C  
ATOM   3149  C   SER   203      65.550  73.874  64.491  1.00  0.00           C  
ATOM   3150  O   SER   203      66.207  72.812  64.615  1.00  0.00           O  
ATOM   3151  CB  SER   203      64.265  74.686  66.581  1.00  0.00           C  
ATOM   3152  OG  SER   203      65.208  75.662  66.659  1.00  0.00           O  
ATOM   3153  H   SER   203      63.544  72.343  66.158  1.00  0.00           H  
ATOM   3154  HA  SER   203      63.606  74.673  64.530  1.00  0.00           H  
ATOM   3155  HB2 SER   203      63.293  75.118  66.819  1.00  0.00           H  
ATOM   3156  HB3 SER   203      64.554  73.902  67.281  1.00  0.00           H  
ATOM   3157  HG  SER   203      64.887  76.305  67.295  1.00  0.00           H  
ATOM   3158  N   MET   204      66.162  74.956  63.966  1.00  0.00           N  
ATOM   3159  CA  MET   204      67.519  74.932  63.407  1.00  0.00           C  
ATOM   3160  C   MET   204      68.571  74.562  64.522  1.00  0.00           C  
ATOM   3161  O   MET   204      69.381  73.603  64.412  1.00  0.00           O  
ATOM   3162  CB  MET   204      67.847  76.315  62.749  1.00  0.00           C  
ATOM   3163  CG  MET   204      69.225  76.080  62.091  1.00  0.00           C  
ATOM   3164  SD  MET   204      69.649  77.310  60.810  1.00  0.00           S  
ATOM   3165  CE  MET   204      68.637  76.885  59.436  1.00  0.00           C  
ATOM   3166  H   MET   204      65.512  75.699  63.751  1.00  0.00           H  
ATOM   3167  HA  MET   204      67.607  74.094  62.716  1.00  0.00           H  
ATOM   3168  HB2 MET   204      67.081  76.521  62.001  1.00  0.00           H  
ATOM   3169  HB3 MET   204      67.846  76.985  63.608  1.00  0.00           H  
ATOM   3170  HG2 MET   204      69.860  76.055  62.976  1.00  0.00           H  
ATOM   3171  HG3 MET   204      69.127  75.116  61.590  1.00  0.00           H  
ATOM   3172  HE1 MET   204      68.616  77.583  58.599  1.00  0.00           H  
ATOM   3173  HE2 MET   204      68.917  75.912  59.032  1.00  0.00           H  
ATOM   3174  HE3 MET   204      67.617  76.675  59.759  1.00  0.00           H  
ATOM   3175  N   SER   205      68.492  75.212  65.692  1.00  0.00           N  
ATOM   3176  CA  SER   205      69.402  75.043  66.877  1.00  0.00           C  
ATOM   3177  C   SER   205      69.500  73.698  67.530  1.00  0.00           C  
ATOM   3178  O   SER   205      70.532  73.224  67.945  1.00  0.00           O  
ATOM   3179  CB  SER   205      69.043  76.170  67.916  1.00  0.00           C  
ATOM   3180  OG  SER   205      69.887  76.251  69.076  1.00  0.00           O  
ATOM   3181  H   SER   205      67.721  75.858  65.785  1.00  0.00           H  
ATOM   3182  HA  SER   205      70.416  75.229  66.522  1.00  0.00           H  
ATOM   3183  HB2 SER   205      69.167  77.064  67.305  1.00  0.00           H  
ATOM   3184  HB3 SER   205      68.016  76.057  68.262  1.00  0.00           H  
ATOM   3185  HG  SER   205      69.727  75.520  69.677  1.00  0.00           H  
ATOM   3186  N   ASP   206      68.335  73.006  67.581  1.00  0.00           N  
ATOM   3187  CA  ASP   206      68.191  71.662  68.193  1.00  0.00           C  
ATOM   3188  C   ASP   206      68.749  70.534  67.344  1.00  0.00           C  
ATOM   3189  O   ASP   206      69.017  69.396  67.804  1.00  0.00           O  
ATOM   3190  CB  ASP   206      66.751  71.519  68.662  1.00  0.00           C  
ATOM   3191  CG  ASP   206      66.051  72.399  69.728  1.00  0.00           C  
ATOM   3192  OD1 ASP   206      64.887  72.191  70.058  1.00  0.00           O  
ATOM   3193  OD2 ASP   206      66.753  73.285  70.386  1.00  0.00           O1-
ATOM   3194  H   ASP   206      67.544  73.425  67.112  1.00  0.00           H  
ATOM   3195  HA  ASP   206      68.831  71.774  69.068  1.00  0.00           H  
ATOM   3196  HB2 ASP   206      66.060  71.399  67.828  1.00  0.00           H  
ATOM   3197  HB3 ASP   206      66.734  70.490  69.021  1.00  0.00           H  
ATOM   3198  N   SER   207      69.098  70.825  66.077  1.00  0.00           N  
ATOM   3199  CA  SER   207      69.221  69.790  65.027  1.00  0.00           C  
ATOM   3200  C   SER   207      70.465  68.904  65.040  1.00  0.00           C  
ATOM   3201  O   SER   207      70.499  67.881  64.468  1.00  0.00           O  
ATOM   3202  CB  SER   207      69.082  70.307  63.604  1.00  0.00           C  
ATOM   3203  OG  SER   207      70.238  71.240  63.401  1.00  0.00           O  
ATOM   3204  H   SER   207      68.929  71.754  65.720  1.00  0.00           H  
ATOM   3205  HA  SER   207      68.339  69.170  65.188  1.00  0.00           H  
ATOM   3206  HB2 SER   207      69.089  69.588  62.785  1.00  0.00           H  
ATOM   3207  HB3 SER   207      68.131  70.838  63.595  1.00  0.00           H  
ATOM   3208  HG  SER   207      69.967  72.139  63.599  1.00  0.00           H  
ATOM   3209  N   ASP   208      71.531  69.425  65.764  1.00  0.00           N  
ATOM   3210  CA  ASP   208      72.752  68.620  66.154  1.00  0.00           C  
ATOM   3211  C   ASP   208      72.778  68.349  67.668  1.00  0.00           C  
ATOM   3212  O   ASP   208      73.845  67.795  68.182  1.00  0.00           O  
ATOM   3213  CB  ASP   208      74.048  69.331  65.674  1.00  0.00           C  
ATOM   3214  CG  ASP   208      74.445  70.645  66.476  1.00  0.00           C  
ATOM   3215  OD1 ASP   208      75.601  71.097  66.340  1.00  0.00           O  
ATOM   3216  OD2 ASP   208      73.565  71.288  67.105  1.00  0.00           O1-
ATOM   3217  H   ASP   208      71.380  70.350  66.140  1.00  0.00           H  
ATOM   3218  HA  ASP   208      72.612  67.627  65.726  1.00  0.00           H  
ATOM   3219  HB2 ASP   208      74.887  68.639  65.749  1.00  0.00           H  
ATOM   3220  HB3 ASP   208      74.014  69.500  64.598  1.00  0.00           H  
ATOM   3221  N   LYS   209      71.736  68.589  68.413  1.00  0.00           N  
ATOM   3222  CA  LYS   209      71.538  68.024  69.770  1.00  0.00           C  
ATOM   3223  C   LYS   209      70.787  66.705  69.824  1.00  0.00           C  
ATOM   3224  O   LYS   209      71.018  65.864  70.682  1.00  0.00           O  
ATOM   3225  CB  LYS   209      70.804  69.136  70.612  1.00  0.00           C  
ATOM   3226  CG  LYS   209      71.141  70.593  70.264  1.00  0.00           C  
ATOM   3227  CD  LYS   209      72.703  70.949  70.507  1.00  0.00           C  
ATOM   3228  CE  LYS   209      72.897  72.460  70.503  1.00  0.00           C  
ATOM   3229  NZ  LYS   209      73.007  73.048  69.160  1.00  0.00           N1+
ATOM   3230  H   LYS   209      70.994  69.084  67.939  1.00  0.00           H  
ATOM   3231  HA  LYS   209      72.544  67.805  70.128  1.00  0.00           H  
ATOM   3232  HB2 LYS   209      69.757  68.936  70.386  1.00  0.00           H  
ATOM   3233  HB3 LYS   209      70.844  68.840  71.660  1.00  0.00           H  
ATOM   3234  HG2 LYS   209      70.821  70.976  69.296  1.00  0.00           H  
ATOM   3235  HG3 LYS   209      70.681  71.327  70.926  1.00  0.00           H  
ATOM   3236  HD2 LYS   209      72.849  70.569  71.518  1.00  0.00           H  
ATOM   3237  HD3 LYS   209      73.373  70.464  69.796  1.00  0.00           H  
ATOM   3238  HE2 LYS   209      72.049  72.805  71.095  1.00  0.00           H  
ATOM   3239  HE3 LYS   209      73.818  72.554  71.079  1.00  0.00           H  
ATOM   3240  HZ1 LYS   209      72.083  73.387  68.934  1.00  0.00           H  
ATOM   3241  HZ2 LYS   209      73.646  73.826  69.082  1.00  0.00           H  
ATOM   3242  HZ3 LYS   209      73.333  72.382  68.474  1.00  0.00           H  
ATOM   3243  N   VAL   210      69.856  66.498  68.860  1.00  0.00           N  
ATOM   3244  CA  VAL   210      68.982  65.339  68.841  1.00  0.00           C  
ATOM   3245  C   VAL   210      68.879  64.684  67.431  1.00  0.00           C  
ATOM   3246  O   VAL   210      69.139  65.253  66.426  1.00  0.00           O  
ATOM   3247  CB  VAL   210      67.626  65.737  69.516  1.00  0.00           C  
ATOM   3248  CG1 VAL   210      66.691  66.437  68.403  1.00  0.00           C  
ATOM   3249  CG2 VAL   210      66.845  64.595  70.053  1.00  0.00           C  
ATOM   3250  H   VAL   210      69.684  67.205  68.160  1.00  0.00           H  
ATOM   3251  HA  VAL   210      69.380  64.560  69.492  1.00  0.00           H  
ATOM   3252  HB  VAL   210      67.870  66.450  70.304  1.00  0.00           H  
ATOM   3253 HG11 VAL   210      67.130  67.342  67.984  1.00  0.00           H  
ATOM   3254 HG12 VAL   210      66.504  65.745  67.582  1.00  0.00           H  
ATOM   3255 HG13 VAL   210      65.777  66.753  68.905  1.00  0.00           H  
ATOM   3256 HG21 VAL   210      67.093  64.360  71.088  1.00  0.00           H  
ATOM   3257 HG22 VAL   210      65.799  64.885  70.147  1.00  0.00           H  
ATOM   3258 HG23 VAL   210      66.994  63.681  69.479  1.00  0.00           H  
ATOM   3259  N   GLY   211      68.470  63.398  67.380  1.00  0.00           N  
ATOM   3260  CA  GLY   211      68.082  62.683  66.147  1.00  0.00           C  
ATOM   3261  C   GLY   211      66.968  61.714  66.385  1.00  0.00           C  
ATOM   3262  O   GLY   211      66.797  61.283  67.498  1.00  0.00           O  
ATOM   3263  H   GLY   211      68.373  62.921  68.265  1.00  0.00           H  
ATOM   3264  HA2 GLY   211      67.517  63.356  65.502  1.00  0.00           H  
ATOM   3265  HA3 GLY   211      68.929  62.177  65.685  1.00  0.00           H  
ATOM   3266  N   VAL   212      66.139  61.444  65.391  1.00  0.00           N  
ATOM   3267  CA  VAL   212      64.907  60.646  65.490  1.00  0.00           C  
ATOM   3268  C   VAL   212      64.824  59.649  64.393  1.00  0.00           C  
ATOM   3269  O   VAL   212      65.249  59.904  63.264  1.00  0.00           O  
ATOM   3270  CB  VAL   212      63.642  61.554  65.505  1.00  0.00           C  
ATOM   3271  CG1 VAL   212      62.360  60.730  65.866  1.00  0.00           C  
ATOM   3272  CG2 VAL   212      63.655  62.622  66.606  1.00  0.00           C  
ATOM   3273  H   VAL   212      66.355  61.826  64.481  1.00  0.00           H  
ATOM   3274  HA  VAL   212      65.110  60.095  66.408  1.00  0.00           H  
ATOM   3275  HB  VAL   212      63.419  62.104  64.591  1.00  0.00           H  
ATOM   3276 HG11 VAL   212      62.128  60.254  64.914  1.00  0.00           H  
ATOM   3277 HG12 VAL   212      62.446  59.911  66.580  1.00  0.00           H  
ATOM   3278 HG13 VAL   212      61.522  61.369  66.145  1.00  0.00           H  
ATOM   3279 HG21 VAL   212      63.725  62.209  67.612  1.00  0.00           H  
ATOM   3280 HG22 VAL   212      64.541  63.245  66.476  1.00  0.00           H  
ATOM   3281 HG23 VAL   212      62.720  63.178  66.540  1.00  0.00           H  
ATOM   3282  N   PHE   213      64.309  58.422  64.614  1.00  0.00           N  
ATOM   3283  CA  PHE   213      64.417  57.247  63.771  1.00  0.00           C  
ATOM   3284  C   PHE   213      63.211  56.339  63.832  1.00  0.00           C  
ATOM   3285  O   PHE   213      62.457  56.292  64.785  1.00  0.00           O  
ATOM   3286  CB  PHE   213      65.662  56.524  64.157  1.00  0.00           C  
ATOM   3287  CG  PHE   213      66.722  56.534  63.033  1.00  0.00           C  
ATOM   3288  CD1 PHE   213      66.783  55.526  62.006  1.00  0.00           C  
ATOM   3289  CD2 PHE   213      67.626  57.638  62.884  1.00  0.00           C  
ATOM   3290  CE1 PHE   213      67.621  55.580  60.927  1.00  0.00           C  
ATOM   3291  CE2 PHE   213      68.377  57.772  61.701  1.00  0.00           C  
ATOM   3292  CZ  PHE   213      68.499  56.722  60.757  1.00  0.00           C  
ATOM   3293  H   PHE   213      63.880  58.248  65.512  1.00  0.00           H  
ATOM   3294  HA  PHE   213      64.591  57.623  62.763  1.00  0.00           H  
ATOM   3295  HB2 PHE   213      66.112  56.987  65.036  1.00  0.00           H  
ATOM   3296  HB3 PHE   213      65.447  55.486  64.410  1.00  0.00           H  
ATOM   3297  HD1 PHE   213      66.066  54.721  62.066  1.00  0.00           H  
ATOM   3298  HD2 PHE   213      67.612  58.558  63.449  1.00  0.00           H  
ATOM   3299  HE1 PHE   213      67.534  54.877  60.112  1.00  0.00           H  
ATOM   3300  HE2 PHE   213      68.882  58.713  61.540  1.00  0.00           H  
ATOM   3301  HZ  PHE   213      69.031  56.880  59.830  1.00  0.00           H  
ATOM   3302  N   TYR   214      63.146  55.433  62.870  1.00  0.00           N  
ATOM   3303  CA  TYR   214      62.175  54.388  62.651  1.00  0.00           C  
ATOM   3304  C   TYR   214      62.812  53.202  62.032  1.00  0.00           C  
ATOM   3305  O   TYR   214      63.936  53.289  61.529  1.00  0.00           O  
ATOM   3306  CB  TYR   214      61.072  55.070  61.713  1.00  0.00           C  
ATOM   3307  CG  TYR   214      59.937  54.225  61.337  1.00  0.00           C  
ATOM   3308  CD1 TYR   214      59.654  53.934  60.023  1.00  0.00           C  
ATOM   3309  CD2 TYR   214      59.211  53.628  62.375  1.00  0.00           C  
ATOM   3310  CE1 TYR   214      58.679  52.994  59.654  1.00  0.00           C  
ATOM   3311  CE2 TYR   214      58.186  52.702  62.055  1.00  0.00           C  
ATOM   3312  CZ  TYR   214      57.915  52.393  60.684  1.00  0.00           C  
ATOM   3313  OH  TYR   214      57.044  51.410  60.382  1.00  0.00           O  
ATOM   3314  H   TYR   214      63.823  55.451  62.121  1.00  0.00           H  
ATOM   3315  HA  TYR   214      61.749  53.976  63.566  1.00  0.00           H  
ATOM   3316  HB2 TYR   214      60.714  55.931  62.277  1.00  0.00           H  
ATOM   3317  HB3 TYR   214      61.568  55.526  60.856  1.00  0.00           H  
ATOM   3318  HD1 TYR   214      60.302  54.370  59.276  1.00  0.00           H  
ATOM   3319  HD2 TYR   214      59.467  54.017  63.349  1.00  0.00           H  
ATOM   3320  HE1 TYR   214      58.531  52.763  58.609  1.00  0.00           H  
ATOM   3321  HE2 TYR   214      57.658  52.168  62.832  1.00  0.00           H  
ATOM   3322  HH  TYR   214      56.969  50.905  61.194  1.00  0.00           H  
ATOM   3323  N   VAL   215      62.065  52.113  62.050  1.00  0.00           N  
ATOM   3324  CA  VAL   215      62.376  50.841  61.446  1.00  0.00           C  
ATOM   3325  C   VAL   215      61.161  50.256  60.740  1.00  0.00           C  
ATOM   3326  O   VAL   215      60.124  50.092  61.436  1.00  0.00           O  
ATOM   3327  CB  VAL   215      63.083  49.942  62.437  1.00  0.00           C  
ATOM   3328  CG1 VAL   215      62.155  49.286  63.542  1.00  0.00           C  
ATOM   3329  CG2 VAL   215      63.903  48.778  61.712  1.00  0.00           C  
ATOM   3330  H   VAL   215      61.192  52.198  62.551  1.00  0.00           H  
ATOM   3331  HA  VAL   215      63.123  50.991  60.666  1.00  0.00           H  
ATOM   3332  HB  VAL   215      63.826  50.506  63.001  1.00  0.00           H  
ATOM   3333 HG11 VAL   215      61.798  50.074  64.205  1.00  0.00           H  
ATOM   3334 HG12 VAL   215      61.410  48.631  63.090  1.00  0.00           H  
ATOM   3335 HG13 VAL   215      62.761  48.567  64.094  1.00  0.00           H  
ATOM   3336 HG21 VAL   215      64.764  49.224  61.213  1.00  0.00           H  
ATOM   3337 HG22 VAL   215      64.216  48.084  62.492  1.00  0.00           H  
ATOM   3338 HG23 VAL   215      63.275  48.411  60.900  1.00  0.00           H  
ATOM   3339  N   GLU   216      61.297  49.976  59.438  1.00  0.00           N  
ATOM   3340  CA  GLU   216      60.228  49.410  58.605  1.00  0.00           C  
ATOM   3341  C   GLU   216      59.855  47.988  59.083  1.00  0.00           C  
ATOM   3342  O   GLU   216      60.661  47.281  59.753  1.00  0.00           O  
ATOM   3343  CB  GLU   216      60.632  49.535  57.076  1.00  0.00           C  
ATOM   3344  CG  GLU   216      59.632  49.001  56.031  1.00  0.00           C  
ATOM   3345  CD  GLU   216      58.247  49.632  56.090  1.00  0.00           C  
ATOM   3346  OE1 GLU   216      57.422  49.232  56.994  1.00  0.00           O  
ATOM   3347  OE2 GLU   216      57.952  50.469  55.260  1.00  0.00           O1-
ATOM   3348  H   GLU   216      62.163  50.204  58.972  1.00  0.00           H  
ATOM   3349  HA  GLU   216      59.313  49.986  58.745  1.00  0.00           H  
ATOM   3350  HB2 GLU   216      60.677  50.618  56.963  1.00  0.00           H  
ATOM   3351  HB3 GLU   216      61.534  48.933  56.967  1.00  0.00           H  
ATOM   3352  HG2 GLU   216      59.998  49.223  55.029  1.00  0.00           H  
ATOM   3353  HG3 GLU   216      59.524  47.917  56.031  1.00  0.00           H  
ATOM   3354  N   ASN   217      58.598  47.596  58.878  1.00  0.00           N  
ATOM   3355  CA  ASN   217      58.018  46.362  59.411  1.00  0.00           C  
ATOM   3356  C   ASN   217      58.788  45.129  58.809  1.00  0.00           C  
ATOM   3357  O   ASN   217      59.165  45.135  57.655  1.00  0.00           O  
ATOM   3358  CB  ASN   217      56.463  46.312  59.028  1.00  0.00           C  
ATOM   3359  CG  ASN   217      55.603  46.949  60.095  1.00  0.00           C  
ATOM   3360  ND2 ASN   217      54.781  47.900  59.622  1.00  0.00           N  
ATOM   3361  OD1 ASN   217      55.719  46.775  61.275  1.00  0.00           O  
ATOM   3362  H   ASN   217      58.108  48.183  58.218  1.00  0.00           H  
ATOM   3363  HA  ASN   217      58.076  46.317  60.499  1.00  0.00           H  
ATOM   3364  HB2 ASN   217      56.325  46.856  58.094  1.00  0.00           H  
ATOM   3365  HB3 ASN   217      56.162  45.265  58.986  1.00  0.00           H  
ATOM   3366 HD21 ASN   217      54.197  48.392  60.283  1.00  0.00           H  
ATOM   3367 HD22 ASN   217      54.738  48.026  58.621  1.00  0.00           H  
ATOM   3368  N   PRO   218      58.808  43.952  59.512  1.00  0.00           N  
ATOM   3369  CA  PRO   218      59.017  42.609  59.029  1.00  0.00           C  
ATOM   3370  C   PRO   218      58.202  42.311  57.714  1.00  0.00           C  
ATOM   3371  O   PRO   218      57.021  42.693  57.610  1.00  0.00           O  
ATOM   3372  CB  PRO   218      58.777  41.585  60.041  1.00  0.00           C  
ATOM   3373  CG  PRO   218      58.906  42.465  61.307  1.00  0.00           C  
ATOM   3374  CD  PRO   218      58.265  43.785  60.841  1.00  0.00           C  
ATOM   3375  HA  PRO   218      60.035  42.496  58.656  1.00  0.00           H  
ATOM   3376  HB2 PRO   218      57.740  41.249  60.041  1.00  0.00           H  
ATOM   3377  HB3 PRO   218      59.466  40.741  60.047  1.00  0.00           H  
ATOM   3378  HG2 PRO   218      58.450  42.077  62.217  1.00  0.00           H  
ATOM   3379  HG3 PRO   218      59.961  42.667  61.491  1.00  0.00           H  
ATOM   3380  HD2 PRO   218      57.179  43.693  60.798  1.00  0.00           H  
ATOM   3381  HD3 PRO   218      58.615  44.575  61.505  1.00  0.00           H  
ATOM   3382  N   ALA   219      58.840  41.806  56.709  1.00  0.00           N  
ATOM   3383  CA  ALA   219      58.385  41.588  55.289  1.00  0.00           C  
ATOM   3384  C   ALA   219      57.744  42.657  54.471  1.00  0.00           C  
ATOM   3385  O   ALA   219      57.400  42.379  53.316  1.00  0.00           O  
ATOM   3386  CB  ALA   219      57.658  40.268  55.165  1.00  0.00           C  
ATOM   3387  H   ALA   219      59.770  41.450  56.880  1.00  0.00           H  
ATOM   3388  HA  ALA   219      59.348  41.370  54.827  1.00  0.00           H  
ATOM   3389  HB1 ALA   219      57.923  39.728  56.074  1.00  0.00           H  
ATOM   3390  HB2 ALA   219      56.585  40.397  55.309  1.00  0.00           H  
ATOM   3391  HB3 ALA   219      57.867  39.748  54.230  1.00  0.00           H  
ATOM   3392  N   ALA   220      57.648  43.858  55.077  1.00  0.00           N  
ATOM   3393  CA  ALA   220      57.333  45.157  54.476  1.00  0.00           C  
ATOM   3394  C   ALA   220      58.526  46.002  53.956  1.00  0.00           C  
ATOM   3395  O   ALA   220      58.217  46.985  53.304  1.00  0.00           O  
ATOM   3396  CB  ALA   220      56.516  45.917  55.521  1.00  0.00           C  
ATOM   3397  H   ALA   220      58.027  43.910  56.012  1.00  0.00           H  
ATOM   3398  HA  ALA   220      56.697  45.052  53.597  1.00  0.00           H  
ATOM   3399  HB1 ALA   220      56.083  46.794  55.041  1.00  0.00           H  
ATOM   3400  HB2 ALA   220      55.716  45.308  55.943  1.00  0.00           H  
ATOM   3401  HB3 ALA   220      57.260  46.223  56.257  1.00  0.00           H  
ATOM   3402  N   GLY   221      59.760  45.640  54.293  1.00  0.00           N  
ATOM   3403  CA  GLY   221      60.971  46.259  53.744  1.00  0.00           C  
ATOM   3404  C   GLY   221      62.102  46.326  54.677  1.00  0.00           C  
ATOM   3405  O   GLY   221      63.256  46.558  54.254  1.00  0.00           O  
ATOM   3406  H   GLY   221      59.870  44.778  54.807  1.00  0.00           H  
ATOM   3407  HA2 GLY   221      61.301  45.627  52.919  1.00  0.00           H  
ATOM   3408  HA3 GLY   221      60.655  47.235  53.375  1.00  0.00           H  
ATOM   3409  N   GLN   222      61.929  46.201  55.996  1.00  0.00           N  
ATOM   3410  CA  GLN   222      62.982  45.866  56.964  1.00  0.00           C  
ATOM   3411  C   GLN   222      64.330  46.673  56.854  1.00  0.00           C  
ATOM   3412  O   GLN   222      65.455  46.195  57.078  1.00  0.00           O  
ATOM   3413  CB  GLN   222      63.149  44.307  57.249  1.00  0.00           C  
ATOM   3414  CG  GLN   222      63.676  43.482  55.979  1.00  0.00           C  
ATOM   3415  CD  GLN   222      62.640  42.916  54.976  1.00  0.00           C  
ATOM   3416  NE2 GLN   222      62.962  42.036  54.141  1.00  0.00           N  
ATOM   3417  OE1 GLN   222      61.457  43.252  54.987  1.00  0.00           O  
ATOM   3418  H   GLN   222      60.980  45.968  56.248  1.00  0.00           H  
ATOM   3419  HA  GLN   222      62.563  46.275  57.884  1.00  0.00           H  
ATOM   3420  HB2 GLN   222      63.938  44.283  58.001  1.00  0.00           H  
ATOM   3421  HB3 GLN   222      62.179  43.990  57.631  1.00  0.00           H  
ATOM   3422  HG2 GLN   222      64.424  43.978  55.360  1.00  0.00           H  
ATOM   3423  HG3 GLN   222      64.136  42.550  56.307  1.00  0.00           H  
ATOM   3424 HE21 GLN   222      62.147  41.562  53.778  1.00  0.00           H  
ATOM   3425 HE22 GLN   222      63.882  41.621  54.166  1.00  0.00           H  
ATOM   3426  N   ARG   223      64.153  47.993  56.687  1.00  0.00           N  
ATOM   3427  CA  ARG   223      65.232  49.019  56.804  1.00  0.00           C  
ATOM   3428  C   ARG   223      65.016  49.999  57.920  1.00  0.00           C  
ATOM   3429  O   ARG   223      63.846  50.302  58.242  1.00  0.00           O  
ATOM   3430  CB  ARG   223      65.526  49.670  55.451  1.00  0.00           C  
ATOM   3431  CG  ARG   223      64.326  50.589  55.054  1.00  0.00           C  
ATOM   3432  CD  ARG   223      64.520  51.571  53.965  1.00  0.00           C  
ATOM   3433  NE  ARG   223      63.157  51.967  53.559  1.00  0.00           N  
ATOM   3434  CZ  ARG   223      62.666  53.197  53.314  1.00  0.00           C  
ATOM   3435  NH1 ARG   223      63.372  54.264  53.501  1.00  0.00           N1+
ATOM   3436  NH2 ARG   223      61.436  53.332  52.806  1.00  0.00           N  
ATOM   3437  H   ARG   223      63.236  48.400  56.565  1.00  0.00           H  
ATOM   3438  HA  ARG   223      66.173  48.565  57.114  1.00  0.00           H  
ATOM   3439  HB2 ARG   223      66.424  50.288  55.465  1.00  0.00           H  
ATOM   3440  HB3 ARG   223      65.742  48.881  54.732  1.00  0.00           H  
ATOM   3441  HG2 ARG   223      63.544  49.896  54.744  1.00  0.00           H  
ATOM   3442  HG3 ARG   223      63.991  51.135  55.936  1.00  0.00           H  
ATOM   3443  HD2 ARG   223      64.947  52.418  54.501  1.00  0.00           H  
ATOM   3444  HD3 ARG   223      65.168  51.135  53.205  1.00  0.00           H  
ATOM   3445  HE  ARG   223      62.530  51.184  53.441  1.00  0.00           H  
ATOM   3446 HH11 ARG   223      64.182  54.259  54.104  1.00  0.00           H  
ATOM   3447 HH12 ARG   223      63.237  55.082  52.924  1.00  0.00           H  
ATOM   3448 HH21 ARG   223      60.876  52.492  52.809  1.00  0.00           H  
ATOM   3449 HH22 ARG   223      61.009  54.248  52.796  1.00  0.00           H  
ATOM   3450  N   TYR   224      66.104  50.605  58.447  1.00  0.00           N  
ATOM   3451  CA  TYR   224      66.055  51.714  59.391  1.00  0.00           C  
ATOM   3452  C   TYR   224      65.769  52.983  58.608  1.00  0.00           C  
ATOM   3453  O   TYR   224      66.267  53.126  57.430  1.00  0.00           O  
ATOM   3454  CB  TYR   224      67.288  51.867  60.347  1.00  0.00           C  
ATOM   3455  CG  TYR   224      67.591  50.728  61.331  1.00  0.00           C  
ATOM   3456  CD1 TYR   224      66.715  50.605  62.422  1.00  0.00           C  
ATOM   3457  CD2 TYR   224      68.711  49.972  61.328  1.00  0.00           C  
ATOM   3458  CE1 TYR   224      66.896  49.631  63.457  1.00  0.00           C  
ATOM   3459  CE2 TYR   224      68.889  48.936  62.234  1.00  0.00           C  
ATOM   3460  CZ  TYR   224      68.020  48.749  63.341  1.00  0.00           C  
ATOM   3461  OH  TYR   224      68.127  47.727  64.229  1.00  0.00           O  
ATOM   3462  H   TYR   224      66.977  50.442  57.966  1.00  0.00           H  
ATOM   3463  HA  TYR   224      65.254  51.414  60.066  1.00  0.00           H  
ATOM   3464  HB2 TYR   224      68.128  52.049  59.676  1.00  0.00           H  
ATOM   3465  HB3 TYR   224      67.034  52.762  60.915  1.00  0.00           H  
ATOM   3466  HD1 TYR   224      65.814  51.198  62.475  1.00  0.00           H  
ATOM   3467  HD2 TYR   224      69.405  50.012  60.501  1.00  0.00           H  
ATOM   3468  HE1 TYR   224      66.175  49.447  64.239  1.00  0.00           H  
ATOM   3469  HE2 TYR   224      69.725  48.258  62.136  1.00  0.00           H  
ATOM   3470  HH  TYR   224      67.296  47.275  64.392  1.00  0.00           H  
ATOM   3471  N   ILE   225      64.976  53.967  59.077  1.00  0.00           N  
ATOM   3472  CA  ILE   225      64.599  55.199  58.284  1.00  0.00           C  
ATOM   3473  C   ILE   225      64.771  56.412  59.205  1.00  0.00           C  
ATOM   3474  O   ILE   225      64.260  56.530  60.334  1.00  0.00           O  
ATOM   3475  CB  ILE   225      63.069  55.066  57.899  1.00  0.00           C  
ATOM   3476  CG1 ILE   225      62.887  53.952  56.854  1.00  0.00           C  
ATOM   3477  CG2 ILE   225      62.466  56.372  57.328  1.00  0.00           C  
ATOM   3478  CD1 ILE   225      61.368  53.540  56.762  1.00  0.00           C  
ATOM   3479  H   ILE   225      64.605  53.910  60.015  1.00  0.00           H  
ATOM   3480  HA  ILE   225      65.227  55.380  57.412  1.00  0.00           H  
ATOM   3481  HB  ILE   225      62.514  54.863  58.814  1.00  0.00           H  
ATOM   3482 HG12 ILE   225      63.290  54.320  55.911  1.00  0.00           H  
ATOM   3483 HG13 ILE   225      63.345  53.009  57.152  1.00  0.00           H  
ATOM   3484 HG21 ILE   225      61.382  56.256  57.344  1.00  0.00           H  
ATOM   3485 HG22 ILE   225      62.815  57.233  57.898  1.00  0.00           H  
ATOM   3486 HG23 ILE   225      62.945  56.466  56.353  1.00  0.00           H  
ATOM   3487 HD11 ILE   225      60.671  54.372  56.659  1.00  0.00           H  
ATOM   3488 HD12 ILE   225      61.122  53.017  55.838  1.00  0.00           H  
ATOM   3489 HD13 ILE   225      61.097  53.030  57.686  1.00  0.00           H  
ATOM   3490  N   HIE   226      65.609  57.436  58.697  1.00  0.00           N  
ATOM   3491  CA  HIE   226      65.800  58.627  59.414  1.00  0.00           C  
ATOM   3492  C   HIE   226      64.541  59.515  59.334  1.00  0.00           C  
ATOM   3493  O   HIE   226      64.079  59.831  58.222  1.00  0.00           O  
ATOM   3494  CB  HIE   226      66.989  59.284  58.730  1.00  0.00           C  
ATOM   3495  CG  HIE   226      67.515  60.587  59.349  1.00  0.00           C  
ATOM   3496  CD2 HIE   226      67.192  61.015  60.564  1.00  0.00           C  
ATOM   3497  ND1 HIE   226      68.518  61.365  58.896  1.00  0.00           N  
ATOM   3498  CE1 HIE   226      68.837  62.283  59.835  1.00  0.00           C  
ATOM   3499  NE2 HIE   226      68.051  62.048  60.893  1.00  0.00           N  
ATOM   3500  H   HIE   226      66.000  57.319  57.772  1.00  0.00           H  
ATOM   3501  HA  HIE   226      66.036  58.283  60.421  1.00  0.00           H  
ATOM   3502  HB2 HIE   226      67.822  58.590  58.842  1.00  0.00           H  
ATOM   3503  HB3 HIE   226      66.853  59.485  57.667  1.00  0.00           H  
ATOM   3504  HD2 HIE   226      66.562  60.533  61.296  1.00  0.00           H  
ATOM   3505  HE1 HIE   226      69.743  62.869  59.785  1.00  0.00           H  
ATOM   3506  HE2 HIE   226      68.040  62.570  61.757  1.00  0.00           H  
ATOM   3507  N   ILE   227      63.938  59.936  60.465  1.00  0.00           N  
ATOM   3508  CA  ILE   227      62.833  60.856  60.461  1.00  0.00           C  
ATOM   3509  C   ILE   227      63.304  62.333  60.463  1.00  0.00           C  
ATOM   3510  O   ILE   227      63.017  63.123  59.550  1.00  0.00           O  
ATOM   3511  CB  ILE   227      61.934  60.523  61.664  1.00  0.00           C  
ATOM   3512  CG1 ILE   227      61.361  59.069  61.672  1.00  0.00           C  
ATOM   3513  CG2 ILE   227      60.640  61.447  61.840  1.00  0.00           C  
ATOM   3514  CD1 ILE   227      60.441  58.739  60.479  1.00  0.00           C  
ATOM   3515  H   ILE   227      64.423  59.660  61.307  1.00  0.00           H  
ATOM   3516  HA  ILE   227      62.358  60.699  59.493  1.00  0.00           H  
ATOM   3517  HB  ILE   227      62.488  60.669  62.591  1.00  0.00           H  
ATOM   3518 HG12 ILE   227      62.192  58.363  61.667  1.00  0.00           H  
ATOM   3519 HG13 ILE   227      60.762  58.880  62.563  1.00  0.00           H  
ATOM   3520 HG21 ILE   227      60.898  62.275  62.500  1.00  0.00           H  
ATOM   3521 HG22 ILE   227      60.414  62.018  60.939  1.00  0.00           H  
ATOM   3522 HG23 ILE   227      59.774  60.882  62.184  1.00  0.00           H  
ATOM   3523 HD11 ILE   227      59.538  59.343  60.391  1.00  0.00           H  
ATOM   3524 HD12 ILE   227      60.975  58.804  59.532  1.00  0.00           H  
ATOM   3525 HD13 ILE   227      59.998  57.745  60.546  1.00  0.00           H  
ATOM   3526  N   LEU   228      64.083  62.750  61.460  1.00  0.00           N  
ATOM   3527  CA  LEU   228      64.521  64.138  61.632  1.00  0.00           C  
ATOM   3528  C   LEU   228      65.932  64.271  62.313  1.00  0.00           C  
ATOM   3529  O   LEU   228      66.398  63.340  62.947  1.00  0.00           O  
ATOM   3530  CB  LEU   228      63.518  64.906  62.447  1.00  0.00           C  
ATOM   3531  CG  LEU   228      62.218  65.169  61.875  1.00  0.00           C  
ATOM   3532  CD1 LEU   228      61.239  65.788  62.924  1.00  0.00           C  
ATOM   3533  CD2 LEU   228      62.190  66.018  60.598  1.00  0.00           C  
ATOM   3534  H   LEU   228      64.458  62.097  62.133  1.00  0.00           H  
ATOM   3535  HA  LEU   228      64.615  64.664  60.682  1.00  0.00           H  
ATOM   3536  HB2 LEU   228      63.319  64.343  63.358  1.00  0.00           H  
ATOM   3537  HB3 LEU   228      63.967  65.847  62.767  1.00  0.00           H  
ATOM   3538  HG  LEU   228      61.726  64.241  61.582  1.00  0.00           H  
ATOM   3539 HD11 LEU   228      60.958  65.147  63.760  1.00  0.00           H  
ATOM   3540 HD12 LEU   228      61.533  66.785  63.252  1.00  0.00           H  
ATOM   3541 HD13 LEU   228      60.283  65.887  62.410  1.00  0.00           H  
ATOM   3542 HD21 LEU   228      62.545  65.434  59.749  1.00  0.00           H  
ATOM   3543 HD22 LEU   228      61.121  66.167  60.440  1.00  0.00           H  
ATOM   3544 HD23 LEU   228      62.832  66.889  60.726  1.00  0.00           H  
ATOM   3545  N   GLY   229      66.574  65.392  62.040  1.00  0.00           N  
ATOM   3546  CA  GLY   229      67.906  65.738  62.569  1.00  0.00           C  
ATOM   3547  C   GLY   229      68.738  66.384  61.530  1.00  0.00           C  
ATOM   3548  O   GLY   229      68.267  67.187  60.748  1.00  0.00           O  
ATOM   3549  H   GLY   229      66.116  66.115  61.505  1.00  0.00           H  
ATOM   3550  HA2 GLY   229      67.722  66.405  63.411  1.00  0.00           H  
ATOM   3551  HA3 GLY   229      68.441  64.814  62.788  1.00  0.00           H  
ATOM   3552  N   ARG   230      70.028  66.432  61.690  1.00  0.00           N  
ATOM   3553  CA  ARG   230      70.958  67.184  60.796  1.00  0.00           C  
ATOM   3554  C   ARG   230      70.666  66.882  59.290  1.00  0.00           C  
ATOM   3555  O   ARG   230      70.192  65.763  58.861  1.00  0.00           O  
ATOM   3556  CB  ARG   230      72.490  66.823  61.025  1.00  0.00           C  
ATOM   3557  CG  ARG   230      73.139  67.459  62.264  1.00  0.00           C  
ATOM   3558  CD  ARG   230      74.567  66.944  62.395  1.00  0.00           C  
ATOM   3559  NE  ARG   230      74.639  65.523  62.712  1.00  0.00           N  
ATOM   3560  CZ  ARG   230      75.170  65.003  63.839  1.00  0.00           C  
ATOM   3561  NH1 ARG   230      75.980  65.625  64.676  1.00  0.00           N1+
ATOM   3562  NH2 ARG   230      74.841  63.715  64.089  1.00  0.00           N  
ATOM   3563  H   ARG   230      70.367  65.773  62.376  1.00  0.00           H  
ATOM   3564  HA  ARG   230      70.786  68.258  60.868  1.00  0.00           H  
ATOM   3565  HB2 ARG   230      72.712  65.773  60.836  1.00  0.00           H  
ATOM   3566  HB3 ARG   230      72.987  67.324  60.194  1.00  0.00           H  
ATOM   3567  HG2 ARG   230      73.170  68.522  62.027  1.00  0.00           H  
ATOM   3568  HG3 ARG   230      72.531  67.237  63.141  1.00  0.00           H  
ATOM   3569  HD2 ARG   230      75.134  67.227  61.508  1.00  0.00           H  
ATOM   3570  HD3 ARG   230      75.125  67.444  63.186  1.00  0.00           H  
ATOM   3571  HE  ARG   230      74.078  64.820  62.254  1.00  0.00           H  
ATOM   3572 HH11 ARG   230      76.297  66.583  64.625  1.00  0.00           H  
ATOM   3573 HH12 ARG   230      76.295  65.120  65.492  1.00  0.00           H  
ATOM   3574 HH21 ARG   230      74.319  63.264  63.351  1.00  0.00           H  
ATOM   3575 HH22 ARG   230      75.301  63.223  64.842  1.00  0.00           H  
ATOM   3576  N   ARG   231      70.719  67.980  58.497  1.00  0.00           N  
ATOM   3577  CA  ARG   231      70.328  68.003  57.078  1.00  0.00           C  
ATOM   3578  C   ARG   231      68.844  67.782  56.841  1.00  0.00           C  
ATOM   3579  O   ARG   231      68.437  67.856  55.679  1.00  0.00           O  
ATOM   3580  CB  ARG   231      71.197  67.197  56.141  1.00  0.00           C  
ATOM   3581  CG  ARG   231      72.664  67.113  56.492  1.00  0.00           C  
ATOM   3582  CD  ARG   231      73.332  68.430  56.360  1.00  0.00           C  
ATOM   3583  NE  ARG   231      74.710  68.476  56.978  1.00  0.00           N  
ATOM   3584  CZ  ARG   231      75.432  69.651  56.962  1.00  0.00           C  
ATOM   3585  NH1 ARG   231      74.981  70.764  56.476  1.00  0.00           N1+
ATOM   3586  NH2 ARG   231      76.563  69.754  57.634  1.00  0.00           N  
ATOM   3587  H   ARG   231      71.169  68.780  58.917  1.00  0.00           H  
ATOM   3588  HA  ARG   231      70.402  69.050  56.785  1.00  0.00           H  
ATOM   3589  HB2 ARG   231      70.838  66.169  56.172  1.00  0.00           H  
ATOM   3590  HB3 ARG   231      71.156  67.566  55.116  1.00  0.00           H  
ATOM   3591  HG2 ARG   231      72.781  66.796  57.528  1.00  0.00           H  
ATOM   3592  HG3 ARG   231      73.207  66.468  55.801  1.00  0.00           H  
ATOM   3593  HD2 ARG   231      73.298  68.759  55.322  1.00  0.00           H  
ATOM   3594  HD3 ARG   231      72.769  69.196  56.894  1.00  0.00           H  
ATOM   3595  HE  ARG   231      74.993  67.752  57.624  1.00  0.00           H  
ATOM   3596 HH11 ARG   231      74.146  70.826  55.912  1.00  0.00           H  
ATOM   3597 HH12 ARG   231      75.566  71.578  56.598  1.00  0.00           H  
ATOM   3598 HH21 ARG   231      76.856  68.999  58.238  1.00  0.00           H  
ATOM   3599 HH22 ARG   231      77.039  70.644  57.616  1.00  0.00           H  
ATOM   3600  N   LYS   232      67.975  67.470  57.835  1.00  0.00           N  
ATOM   3601  CA  LYS   232      66.544  67.151  57.647  1.00  0.00           C  
ATOM   3602  C   LYS   232      65.688  67.738  58.817  1.00  0.00           C  
ATOM   3603  O   LYS   232      65.199  66.973  59.669  1.00  0.00           O  
ATOM   3604  CB  LYS   232      66.394  65.598  57.391  1.00  0.00           C  
ATOM   3605  CG  LYS   232      65.000  65.159  56.925  1.00  0.00           C  
ATOM   3606  CD  LYS   232      64.804  63.617  56.940  1.00  0.00           C  
ATOM   3607  CE  LYS   232      63.347  63.232  56.607  1.00  0.00           C  
ATOM   3608  NZ  LYS   232      63.042  61.821  56.764  1.00  0.00           N1+
ATOM   3609  H   LYS   232      68.388  67.256  58.731  1.00  0.00           H  
ATOM   3610  HA  LYS   232      66.307  67.671  56.719  1.00  0.00           H  
ATOM   3611  HB2 LYS   232      67.060  65.339  56.568  1.00  0.00           H  
ATOM   3612  HB3 LYS   232      66.789  65.131  58.293  1.00  0.00           H  
ATOM   3613  HG2 LYS   232      64.260  65.621  57.579  1.00  0.00           H  
ATOM   3614  HG3 LYS   232      64.861  65.665  55.970  1.00  0.00           H  
ATOM   3615  HD2 LYS   232      65.458  63.184  56.183  1.00  0.00           H  
ATOM   3616  HD3 LYS   232      65.076  63.315  57.952  1.00  0.00           H  
ATOM   3617  HE2 LYS   232      62.830  63.716  57.435  1.00  0.00           H  
ATOM   3618  HE3 LYS   232      63.027  63.498  55.599  1.00  0.00           H  
ATOM   3619  HZ1 LYS   232      63.476  61.453  57.598  1.00  0.00           H  
ATOM   3620  HZ2 LYS   232      62.033  61.779  56.739  1.00  0.00           H  
ATOM   3621  HZ3 LYS   232      63.492  61.240  56.071  1.00  0.00           H  
ATOM   3622  N   LEU   233      65.362  69.055  58.815  1.00  0.00           N  
ATOM   3623  CA  LEU   233      64.631  69.666  59.925  1.00  0.00           C  
ATOM   3624  C   LEU   233      63.152  69.461  59.742  1.00  0.00           C  
ATOM   3625  O   LEU   233      62.515  69.704  60.720  1.00  0.00           O  
ATOM   3626  CB  LEU   233      64.859  71.190  59.958  1.00  0.00           C  
ATOM   3627  CG  LEU   233      66.251  71.759  59.860  1.00  0.00           C  
ATOM   3628  CD1 LEU   233      66.008  73.263  60.097  1.00  0.00           C  
ATOM   3629  CD2 LEU   233      67.250  71.157  60.972  1.00  0.00           C  
ATOM   3630  H   LEU   233      65.548  69.638  58.012  1.00  0.00           H  
ATOM   3631  HA  LEU   233      64.869  69.166  60.864  1.00  0.00           H  
ATOM   3632  HB2 LEU   233      64.366  71.586  59.070  1.00  0.00           H  
ATOM   3633  HB3 LEU   233      64.466  71.428  60.946  1.00  0.00           H  
ATOM   3634  HG  LEU   233      66.688  71.613  58.872  1.00  0.00           H  
ATOM   3635 HD11 LEU   233      65.218  73.564  59.409  1.00  0.00           H  
ATOM   3636 HD12 LEU   233      65.824  73.412  61.161  1.00  0.00           H  
ATOM   3637 HD13 LEU   233      66.969  73.722  59.866  1.00  0.00           H  
ATOM   3638 HD21 LEU   233      66.740  71.229  61.933  1.00  0.00           H  
ATOM   3639 HD22 LEU   233      67.556  70.131  60.763  1.00  0.00           H  
ATOM   3640 HD23 LEU   233      68.157  71.762  60.969  1.00  0.00           H  
ATOM   3641  N   TYR   234      62.582  68.916  58.660  1.00  0.00           N  
ATOM   3642  CA  TYR   234      61.125  68.752  58.372  1.00  0.00           C  
ATOM   3643  C   TYR   234      60.930  67.391  57.594  1.00  0.00           C  
ATOM   3644  O   TYR   234      61.783  66.962  56.868  1.00  0.00           O  
ATOM   3645  CB  TYR   234      60.612  70.027  57.707  1.00  0.00           C  
ATOM   3646  CG  TYR   234      60.795  70.021  56.211  1.00  0.00           C  
ATOM   3647  CD1 TYR   234      62.132  70.144  55.673  1.00  0.00           C  
ATOM   3648  CD2 TYR   234      59.752  69.945  55.301  1.00  0.00           C  
ATOM   3649  CE1 TYR   234      62.437  70.192  54.315  1.00  0.00           C  
ATOM   3650  CE2 TYR   234      60.026  70.048  53.886  1.00  0.00           C  
ATOM   3651  CZ  TYR   234      61.341  70.075  53.385  1.00  0.00           C  
ATOM   3652  OH  TYR   234      61.461  70.053  52.021  1.00  0.00           O  
ATOM   3653  H   TYR   234      63.209  68.550  57.958  1.00  0.00           H  
ATOM   3654  HA  TYR   234      60.667  68.740  59.360  1.00  0.00           H  
ATOM   3655  HB2 TYR   234      59.552  70.068  57.956  1.00  0.00           H  
ATOM   3656  HB3 TYR   234      61.058  70.941  58.101  1.00  0.00           H  
ATOM   3657  HD1 TYR   234      62.831  70.260  56.489  1.00  0.00           H  
ATOM   3658  HD2 TYR   234      58.729  69.975  55.644  1.00  0.00           H  
ATOM   3659  HE1 TYR   234      63.433  70.362  53.934  1.00  0.00           H  
ATOM   3660  HE2 TYR   234      59.251  69.966  53.138  1.00  0.00           H  
ATOM   3661  HH  TYR   234      62.380  69.900  51.790  1.00  0.00           H  
ATOM   3662  N   HIE   235      59.780  66.791  57.910  1.00  0.00           N  
ATOM   3663  CA  HIE   235      59.259  65.565  57.319  1.00  0.00           C  
ATOM   3664  C   HIE   235      57.748  65.513  57.032  1.00  0.00           C  
ATOM   3665  O   HIE   235      56.952  65.460  58.000  1.00  0.00           O  
ATOM   3666  CB  HIE   235      59.643  64.453  58.312  1.00  0.00           C  
ATOM   3667  CG  HIE   235      59.298  63.033  58.025  1.00  0.00           C  
ATOM   3668  CD2 HIE   235      58.249  62.344  58.525  1.00  0.00           C  
ATOM   3669  ND1 HIE   235      59.995  62.143  57.193  1.00  0.00           N  
ATOM   3670  CE1 HIE   235      59.358  61.009  57.224  1.00  0.00           C  
ATOM   3671  NE2 HIE   235      58.330  61.059  58.071  1.00  0.00           N  
ATOM   3672  H   HIE   235      59.225  67.292  58.589  1.00  0.00           H  
ATOM   3673  HA  HIE   235      59.733  65.352  56.361  1.00  0.00           H  
ATOM   3674  HB2 HIE   235      60.709  64.467  58.539  1.00  0.00           H  
ATOM   3675  HB3 HIE   235      59.225  64.701  59.288  1.00  0.00           H  
ATOM   3676  HD2 HIE   235      57.414  62.713  59.102  1.00  0.00           H  
ATOM   3677  HE1 HIE   235      59.587  60.173  56.579  1.00  0.00           H  
ATOM   3678  HE2 HIE   235      57.706  60.286  58.252  1.00  0.00           H  
ATOM   3679  N   VAL   236      57.307  65.455  55.782  1.00  0.00           N  
ATOM   3680  CA  VAL   236      55.885  65.370  55.344  1.00  0.00           C  
ATOM   3681  C   VAL   236      55.431  63.931  55.650  1.00  0.00           C  
ATOM   3682  O   VAL   236      55.969  62.999  55.057  1.00  0.00           O  
ATOM   3683  CB  VAL   236      55.647  65.725  53.828  1.00  0.00           C  
ATOM   3684  CG1 VAL   236      54.267  65.398  53.330  1.00  0.00           C  
ATOM   3685  CG2 VAL   236      55.950  67.164  53.676  1.00  0.00           C  
ATOM   3686  H   VAL   236      58.022  65.660  55.099  1.00  0.00           H  
ATOM   3687  HA  VAL   236      55.243  65.973  55.985  1.00  0.00           H  
ATOM   3688  HB  VAL   236      56.360  65.193  53.198  1.00  0.00           H  
ATOM   3689 HG11 VAL   236      54.172  64.312  53.357  1.00  0.00           H  
ATOM   3690 HG12 VAL   236      53.408  65.873  53.802  1.00  0.00           H  
ATOM   3691 HG13 VAL   236      54.169  65.746  52.302  1.00  0.00           H  
ATOM   3692 HG21 VAL   236      55.603  67.522  52.707  1.00  0.00           H  
ATOM   3693 HG22 VAL   236      55.339  67.768  54.347  1.00  0.00           H  
ATOM   3694 HG23 VAL   236      57.013  67.391  53.754  1.00  0.00           H  
ATOM   3695  N   VAL   237      54.369  63.781  56.500  1.00  0.00           N  
ATOM   3696  CA  VAL   237      53.621  62.527  56.738  1.00  0.00           C  
ATOM   3697  C   VAL   237      52.444  62.485  55.694  1.00  0.00           C  
ATOM   3698  O   VAL   237      51.869  63.400  55.166  1.00  0.00           O  
ATOM   3699  CB  VAL   237      53.223  62.511  58.318  1.00  0.00           C  
ATOM   3700  CG1 VAL   237      52.260  61.470  58.738  1.00  0.00           C  
ATOM   3701  CG2 VAL   237      54.498  62.252  59.067  1.00  0.00           C  
ATOM   3702  H   VAL   237      53.887  64.639  56.729  1.00  0.00           H  
ATOM   3703  HA  VAL   237      54.322  61.707  56.580  1.00  0.00           H  
ATOM   3704  HB  VAL   237      52.778  63.448  58.654  1.00  0.00           H  
ATOM   3705 HG11 VAL   237      52.092  61.456  59.815  1.00  0.00           H  
ATOM   3706 HG12 VAL   237      51.347  61.621  58.162  1.00  0.00           H  
ATOM   3707 HG13 VAL   237      52.607  60.531  58.307  1.00  0.00           H  
ATOM   3708 HG21 VAL   237      54.051  62.178  60.058  1.00  0.00           H  
ATOM   3709 HG22 VAL   237      54.958  61.337  58.693  1.00  0.00           H  
ATOM   3710 HG23 VAL   237      55.075  63.168  58.940  1.00  0.00           H  
ATOM   3711  N   LYS   238      52.022  61.250  55.564  1.00  0.00           N  
ATOM   3712  CA  LYS   238      50.708  60.924  54.988  1.00  0.00           C  
ATOM   3713  C   LYS   238      49.760  60.196  55.907  1.00  0.00           C  
ATOM   3714  O   LYS   238      50.271  59.357  56.648  1.00  0.00           O  
ATOM   3715  CB  LYS   238      50.826  60.195  53.620  1.00  0.00           C  
ATOM   3716  CG  LYS   238      51.681  61.004  52.647  1.00  0.00           C  
ATOM   3717  CD  LYS   238      51.032  62.287  52.028  1.00  0.00           C  
ATOM   3718  CE  LYS   238      52.062  63.101  51.336  1.00  0.00           C  
ATOM   3719  NZ  LYS   238      51.495  64.395  50.877  1.00  0.00           N1+
ATOM   3720  H   LYS   238      52.454  60.452  56.008  1.00  0.00           H  
ATOM   3721  HA  LYS   238      50.239  61.891  54.806  1.00  0.00           H  
ATOM   3722  HB2 LYS   238      51.414  59.279  53.585  1.00  0.00           H  
ATOM   3723  HB3 LYS   238      49.837  60.047  53.185  1.00  0.00           H  
ATOM   3724  HG2 LYS   238      52.613  61.302  53.128  1.00  0.00           H  
ATOM   3725  HG3 LYS   238      51.945  60.396  51.781  1.00  0.00           H  
ATOM   3726  HD2 LYS   238      50.311  62.008  51.260  1.00  0.00           H  
ATOM   3727  HD3 LYS   238      50.512  62.906  52.759  1.00  0.00           H  
ATOM   3728  HE2 LYS   238      52.764  63.381  52.122  1.00  0.00           H  
ATOM   3729  HE3 LYS   238      52.660  62.647  50.546  1.00  0.00           H  
ATOM   3730  HZ1 LYS   238      50.614  64.206  50.423  1.00  0.00           H  
ATOM   3731  HZ2 LYS   238      51.330  64.931  51.718  1.00  0.00           H  
ATOM   3732  HZ3 LYS   238      52.037  64.857  50.161  1.00  0.00           H  
ATOM   3733  N   TYR   239      48.491  60.450  55.870  1.00  0.00           N  
ATOM   3734  CA  TYR   239      47.571  59.916  56.864  1.00  0.00           C  
ATOM   3735  C   TYR   239      47.111  58.461  56.528  1.00  0.00           C  
ATOM   3736  O   TYR   239      46.734  58.144  55.403  1.00  0.00           O  
ATOM   3737  CB  TYR   239      46.336  60.821  56.840  1.00  0.00           C  
ATOM   3738  CG  TYR   239      45.133  60.320  57.665  1.00  0.00           C  
ATOM   3739  CD1 TYR   239      44.848  60.676  59.049  1.00  0.00           C  
ATOM   3740  CD2 TYR   239      44.122  59.510  57.052  1.00  0.00           C  
ATOM   3741  CE1 TYR   239      43.660  60.242  59.706  1.00  0.00           C  
ATOM   3742  CE2 TYR   239      42.942  59.134  57.729  1.00  0.00           C  
ATOM   3743  CZ  TYR   239      42.693  59.431  59.033  1.00  0.00           C  
ATOM   3744  OH  TYR   239      41.475  59.101  59.545  1.00  0.00           O  
ATOM   3745  H   TYR   239      48.076  61.195  55.328  1.00  0.00           H  
ATOM   3746  HA  TYR   239      47.978  60.015  57.871  1.00  0.00           H  
ATOM   3747  HB2 TYR   239      46.498  61.838  57.196  1.00  0.00           H  
ATOM   3748  HB3 TYR   239      45.956  60.908  55.822  1.00  0.00           H  
ATOM   3749  HD1 TYR   239      45.574  61.337  59.499  1.00  0.00           H  
ATOM   3750  HD2 TYR   239      44.247  59.251  56.011  1.00  0.00           H  
ATOM   3751  HE1 TYR   239      43.471  60.624  60.698  1.00  0.00           H  
ATOM   3752  HE2 TYR   239      42.226  58.647  57.083  1.00  0.00           H  
ATOM   3753  HH  TYR   239      41.057  58.447  58.980  1.00  0.00           H  
ATOM   3754  N   THR   240      47.255  57.552  57.503  1.00  0.00           N  
ATOM   3755  CA  THR   240      46.599  56.208  57.545  1.00  0.00           C  
ATOM   3756  C   THR   240      45.187  56.238  58.091  1.00  0.00           C  
ATOM   3757  O   THR   240      44.929  56.892  59.089  1.00  0.00           O  
ATOM   3758  CB  THR   240      47.369  55.160  58.375  1.00  0.00           C  
ATOM   3759  CG2 THR   240      46.852  53.698  58.318  1.00  0.00           C  
ATOM   3760  OG1 THR   240      48.748  55.133  58.129  1.00  0.00           O  
ATOM   3761  H   THR   240      47.776  57.841  58.318  1.00  0.00           H  
ATOM   3762  HA  THR   240      46.431  55.720  56.585  1.00  0.00           H  
ATOM   3763  HB  THR   240      47.303  55.418  59.432  1.00  0.00           H  
ATOM   3764  HG1 THR   240      48.974  55.982  58.516  1.00  0.00           H  
ATOM   3765 HG21 THR   240      47.304  52.934  58.950  1.00  0.00           H  
ATOM   3766 HG22 THR   240      45.786  53.637  58.540  1.00  0.00           H  
ATOM   3767 HG23 THR   240      47.161  53.334  57.338  1.00  0.00           H  
ATOM   3768  N   GLY   241      44.179  55.572  57.466  1.00  0.00           N  
ATOM   3769  CA  GLY   241      42.764  55.640  57.820  1.00  0.00           C  
ATOM   3770  C   GLY   241      42.357  54.792  59.031  1.00  0.00           C  
ATOM   3771  O   GLY   241      42.908  53.702  59.256  1.00  0.00           O  
ATOM   3772  H   GLY   241      44.395  55.148  56.575  1.00  0.00           H  
ATOM   3773  HA2 GLY   241      42.497  56.667  58.068  1.00  0.00           H  
ATOM   3774  HA3 GLY   241      42.117  55.371  56.985  1.00  0.00           H  
ATOM   3775  N   GLY   242      41.413  55.299  59.750  1.00  0.00           N  
ATOM   3776  CA  GLY   242      40.955  54.705  61.027  1.00  0.00           C  
ATOM   3777  C   GLY   242      41.602  55.228  62.294  1.00  0.00           C  
ATOM   3778  O   GLY   242      42.098  56.345  62.272  1.00  0.00           O  
ATOM   3779  H   GLY   242      41.088  56.227  59.521  1.00  0.00           H  
ATOM   3780  HA2 GLY   242      39.870  54.701  61.125  1.00  0.00           H  
ATOM   3781  HA3 GLY   242      41.353  53.692  60.961  1.00  0.00           H  
ATOM   3782  N   SER   243      41.735  54.413  63.341  1.00  0.00           N  
ATOM   3783  CA  SER   243      42.836  54.618  64.312  1.00  0.00           C  
ATOM   3784  C   SER   243      44.237  54.313  63.635  1.00  0.00           C  
ATOM   3785  O   SER   243      44.335  53.279  62.959  1.00  0.00           O  
ATOM   3786  CB  SER   243      42.680  53.755  65.568  1.00  0.00           C  
ATOM   3787  OG  SER   243      43.595  54.298  66.523  1.00  0.00           O  
ATOM   3788  H   SER   243      41.358  53.480  63.255  1.00  0.00           H  
ATOM   3789  HA  SER   243      42.705  55.643  64.658  1.00  0.00           H  
ATOM   3790  HB2 SER   243      41.649  53.770  65.921  1.00  0.00           H  
ATOM   3791  HB3 SER   243      42.893  52.719  65.305  1.00  0.00           H  
ATOM   3792  HG  SER   243      44.368  53.731  66.582  1.00  0.00           H  
ATOM   3793  N   ALA   244      45.269  55.152  63.868  1.00  0.00           N  
ATOM   3794  CA  ALA   244      46.571  54.901  63.502  1.00  0.00           C  
ATOM   3795  C   ALA   244      47.726  55.411  64.399  1.00  0.00           C  
ATOM   3796  O   ALA   244      47.566  56.473  64.931  1.00  0.00           O  
ATOM   3797  CB  ALA   244      46.738  55.363  62.077  1.00  0.00           C  
ATOM   3798  H   ALA   244      45.104  55.990  64.408  1.00  0.00           H  
ATOM   3799  HA  ALA   244      46.678  53.818  63.428  1.00  0.00           H  
ATOM   3800  HB1 ALA   244      45.872  55.027  61.508  1.00  0.00           H  
ATOM   3801  HB2 ALA   244      46.970  56.428  62.037  1.00  0.00           H  
ATOM   3802  HB3 ALA   244      47.683  54.904  61.786  1.00  0.00           H  
ATOM   3803  N   GLU   245      48.847  54.650  64.478  1.00  0.00           N  
ATOM   3804  CA  GLU   245      49.997  55.009  65.370  1.00  0.00           C  
ATOM   3805  C   GLU   245      51.321  54.775  64.571  1.00  0.00           C  
ATOM   3806  O   GLU   245      51.389  53.824  63.850  1.00  0.00           O  
ATOM   3807  CB  GLU   245      50.106  54.077  66.506  1.00  0.00           C  
ATOM   3808  CG  GLU   245      48.909  54.157  67.542  1.00  0.00           C  
ATOM   3809  CD  GLU   245      49.467  54.044  68.991  1.00  0.00           C  
ATOM   3810  OE1 GLU   245      50.057  52.968  69.348  1.00  0.00           O  
ATOM   3811  OE2 GLU   245      49.309  54.993  69.869  1.00  0.00           O1-
ATOM   3812  H   GLU   245      48.954  53.800  63.944  1.00  0.00           H  
ATOM   3813  HA  GLU   245      49.972  56.084  65.548  1.00  0.00           H  
ATOM   3814  HB2 GLU   245      50.154  53.032  66.199  1.00  0.00           H  
ATOM   3815  HB3 GLU   245      50.964  54.214  67.165  1.00  0.00           H  
ATOM   3816  HG2 GLU   245      48.234  55.010  67.465  1.00  0.00           H  
ATOM   3817  HG3 GLU   245      48.288  53.276  67.379  1.00  0.00           H  
ATOM   3818  N   LEU   246      52.452  55.492  64.944  1.00  0.00           N  
ATOM   3819  CA  LEU   246      53.830  55.372  64.512  1.00  0.00           C  
ATOM   3820  C   LEU   246      54.712  55.758  65.677  1.00  0.00           C  
ATOM   3821  O   LEU   246      54.724  56.823  66.188  1.00  0.00           O  
ATOM   3822  CB  LEU   246      54.054  56.386  63.346  1.00  0.00           C  
ATOM   3823  CG  LEU   246      53.366  56.057  62.015  1.00  0.00           C  
ATOM   3824  CD1 LEU   246      53.369  57.321  61.178  1.00  0.00           C  
ATOM   3825  CD2 LEU   246      54.173  54.956  61.279  1.00  0.00           C  
ATOM   3826  H   LEU   246      52.238  56.240  65.587  1.00  0.00           H  
ATOM   3827  HA  LEU   246      54.003  54.364  64.135  1.00  0.00           H  
ATOM   3828  HB2 LEU   246      53.698  57.350  63.711  1.00  0.00           H  
ATOM   3829  HB3 LEU   246      55.117  56.371  63.104  1.00  0.00           H  
ATOM   3830  HG  LEU   246      52.346  55.682  62.098  1.00  0.00           H  
ATOM   3831 HD11 LEU   246      52.828  57.022  60.281  1.00  0.00           H  
ATOM   3832 HD12 LEU   246      52.697  58.057  61.619  1.00  0.00           H  
ATOM   3833 HD13 LEU   246      54.408  57.603  61.006  1.00  0.00           H  
ATOM   3834 HD21 LEU   246      53.612  54.707  60.378  1.00  0.00           H  
ATOM   3835 HD22 LEU   246      55.154  55.390  61.086  1.00  0.00           H  
ATOM   3836 HD23 LEU   246      54.292  54.103  61.947  1.00  0.00           H  
ATOM   3837  N   LEU   247      55.375  54.774  66.100  1.00  0.00           N  
ATOM   3838  CA  LEU   247      56.488  54.850  67.171  1.00  0.00           C  
ATOM   3839  C   LEU   247      57.867  55.136  66.554  1.00  0.00           C  
ATOM   3840  O   LEU   247      58.348  54.242  65.834  1.00  0.00           O  
ATOM   3841  CB  LEU   247      56.462  53.494  68.003  1.00  0.00           C  
ATOM   3842  CG  LEU   247      57.684  53.236  68.876  1.00  0.00           C  
ATOM   3843  CD1 LEU   247      57.730  54.334  70.034  1.00  0.00           C  
ATOM   3844  CD2 LEU   247      57.619  51.854  69.532  1.00  0.00           C  
ATOM   3845  H   LEU   247      55.224  53.860  65.698  1.00  0.00           H  
ATOM   3846  HA  LEU   247      56.210  55.675  67.827  1.00  0.00           H  
ATOM   3847  HB2 LEU   247      55.631  53.527  68.708  1.00  0.00           H  
ATOM   3848  HB3 LEU   247      56.440  52.739  67.218  1.00  0.00           H  
ATOM   3849  HG  LEU   247      58.631  53.297  68.339  1.00  0.00           H  
ATOM   3850 HD11 LEU   247      56.739  54.283  70.486  1.00  0.00           H  
ATOM   3851 HD12 LEU   247      58.485  54.056  70.769  1.00  0.00           H  
ATOM   3852 HD13 LEU   247      57.845  55.357  69.675  1.00  0.00           H  
ATOM   3853 HD21 LEU   247      56.719  51.803  70.144  1.00  0.00           H  
ATOM   3854 HD22 LEU   247      57.568  51.142  68.708  1.00  0.00           H  
ATOM   3855 HD23 LEU   247      58.455  51.677  70.210  1.00  0.00           H  
ATOM   3856  N   PHE   248      58.472  56.235  67.066  1.00  0.00           N  
ATOM   3857  CA  PHE   248      59.781  56.628  66.631  1.00  0.00           C  
ATOM   3858  C   PHE   248      60.719  56.818  67.889  1.00  0.00           C  
ATOM   3859  O   PHE   248      60.387  57.246  68.956  1.00  0.00           O  
ATOM   3860  CB  PHE   248      59.724  58.006  65.982  1.00  0.00           C  
ATOM   3861  CG  PHE   248      58.708  58.126  64.798  1.00  0.00           C  
ATOM   3862  CD1 PHE   248      57.943  59.249  64.677  1.00  0.00           C  
ATOM   3863  CD2 PHE   248      58.674  57.121  63.798  1.00  0.00           C  
ATOM   3864  CE1 PHE   248      57.224  59.469  63.444  1.00  0.00           C  
ATOM   3865  CE2 PHE   248      57.979  57.278  62.596  1.00  0.00           C  
ATOM   3866  CZ  PHE   248      57.248  58.488  62.449  1.00  0.00           C  
ATOM   3867  H   PHE   248      57.977  56.847  67.698  1.00  0.00           H  
ATOM   3868  HA  PHE   248      60.288  55.904  65.993  1.00  0.00           H  
ATOM   3869  HB2 PHE   248      59.248  58.689  66.686  1.00  0.00           H  
ATOM   3870  HB3 PHE   248      60.750  58.271  65.726  1.00  0.00           H  
ATOM   3871  HD1 PHE   248      57.833  60.043  65.401  1.00  0.00           H  
ATOM   3872  HD2 PHE   248      59.188  56.194  64.005  1.00  0.00           H  
ATOM   3873  HE1 PHE   248      56.595  60.340  63.336  1.00  0.00           H  
ATOM   3874  HE2 PHE   248      58.008  56.485  61.863  1.00  0.00           H  
ATOM   3875  HZ  PHE   248      56.554  58.579  61.627  1.00  0.00           H  
ATOM   3876  N   PHE   249      61.905  56.287  67.613  1.00  0.00           N  
ATOM   3877  CA  PHE   249      62.986  56.297  68.600  1.00  0.00           C  
ATOM   3878  C   PHE   249      63.714  57.670  68.639  1.00  0.00           C  
ATOM   3879  O   PHE   249      63.752  58.176  67.532  1.00  0.00           O  
ATOM   3880  CB  PHE   249      63.902  55.098  68.547  1.00  0.00           C  
ATOM   3881  CG  PHE   249      63.239  53.779  68.671  1.00  0.00           C  
ATOM   3882  CD1 PHE   249      63.029  53.130  69.944  1.00  0.00           C  
ATOM   3883  CD2 PHE   249      62.692  53.150  67.568  1.00  0.00           C  
ATOM   3884  CE1 PHE   249      62.304  51.915  70.053  1.00  0.00           C  
ATOM   3885  CE2 PHE   249      62.060  51.871  67.574  1.00  0.00           C  
ATOM   3886  CZ  PHE   249      61.805  51.236  68.864  1.00  0.00           C  
ATOM   3887  H   PHE   249      62.116  55.867  66.719  1.00  0.00           H  
ATOM   3888  HA  PHE   249      62.501  56.225  69.574  1.00  0.00           H  
ATOM   3889  HB2 PHE   249      64.505  55.096  67.639  1.00  0.00           H  
ATOM   3890  HB3 PHE   249      64.630  55.171  69.355  1.00  0.00           H  
ATOM   3891  HD1 PHE   249      63.350  53.673  70.820  1.00  0.00           H  
ATOM   3892  HD2 PHE   249      62.816  53.650  66.619  1.00  0.00           H  
ATOM   3893  HE1 PHE   249      62.030  51.374  70.947  1.00  0.00           H  
ATOM   3894  HE2 PHE   249      61.668  51.439  66.665  1.00  0.00           H  
ATOM   3895  HZ  PHE   249      61.207  50.353  69.034  1.00  0.00           H  
ATOM   3896  N   VAL   250      64.259  58.190  69.742  1.00  0.00           N  
ATOM   3897  CA  VAL   250      64.918  59.512  69.876  1.00  0.00           C  
ATOM   3898  C   VAL   250      66.288  59.335  70.534  1.00  0.00           C  
ATOM   3899  O   VAL   250      66.375  58.871  71.714  1.00  0.00           O  
ATOM   3900  CB  VAL   250      63.996  60.441  70.696  1.00  0.00           C  
ATOM   3901  CG1 VAL   250      64.374  61.837  70.821  1.00  0.00           C  
ATOM   3902  CG2 VAL   250      62.494  60.433  70.296  1.00  0.00           C  
ATOM   3903  H   VAL   250      64.062  57.738  70.624  1.00  0.00           H  
ATOM   3904  HA  VAL   250      65.097  59.954  68.896  1.00  0.00           H  
ATOM   3905  HB  VAL   250      64.030  60.026  71.704  1.00  0.00           H  
ATOM   3906 HG11 VAL   250      64.326  62.279  69.826  1.00  0.00           H  
ATOM   3907 HG12 VAL   250      63.781  62.468  71.483  1.00  0.00           H  
ATOM   3908 HG13 VAL   250      65.419  62.013  71.072  1.00  0.00           H  
ATOM   3909 HG21 VAL   250      61.956  60.923  71.108  1.00  0.00           H  
ATOM   3910 HG22 VAL   250      62.443  60.970  69.349  1.00  0.00           H  
ATOM   3911 HG23 VAL   250      62.024  59.450  70.267  1.00  0.00           H  
ATOM   3912  N   GLU   251      67.294  59.772  69.789  1.00  0.00           N  
ATOM   3913  CA  GLU   251      68.715  59.822  70.178  1.00  0.00           C  
ATOM   3914  C   GLU   251      69.252  61.148  70.588  1.00  0.00           C  
ATOM   3915  O   GLU   251      68.885  62.193  69.951  1.00  0.00           O  
ATOM   3916  CB  GLU   251      69.642  59.160  69.053  1.00  0.00           C  
ATOM   3917  CG  GLU   251      71.096  58.958  69.511  1.00  0.00           C  
ATOM   3918  CD  GLU   251      71.922  58.194  68.451  1.00  0.00           C  
ATOM   3919  OE1 GLU   251      73.039  57.737  68.739  1.00  0.00           O  
ATOM   3920  OE2 GLU   251      71.730  58.194  67.234  1.00  0.00           O1-
ATOM   3921  H   GLU   251      67.078  60.223  68.911  1.00  0.00           H  
ATOM   3922  HA  GLU   251      68.779  59.213  71.080  1.00  0.00           H  
ATOM   3923  HB2 GLU   251      69.211  58.183  68.836  1.00  0.00           H  
ATOM   3924  HB3 GLU   251      69.625  59.765  68.146  1.00  0.00           H  
ATOM   3925  HG2 GLU   251      71.483  59.952  69.733  1.00  0.00           H  
ATOM   3926  HG3 GLU   251      71.112  58.399  70.447  1.00  0.00           H  
ATOM   3927  N   GLY   252      70.073  61.178  71.645  1.00  0.00           N  
ATOM   3928  CA  GLY   252      70.782  62.367  72.135  1.00  0.00           C  
ATOM   3929  C   GLY   252      72.279  62.407  71.640  1.00  0.00           C  
ATOM   3930  O   GLY   252      73.031  61.411  71.745  1.00  0.00           O  
ATOM   3931  H   GLY   252      69.995  60.353  72.222  1.00  0.00           H  
ATOM   3932  HA2 GLY   252      70.349  63.287  71.742  1.00  0.00           H  
ATOM   3933  HA3 GLY   252      70.800  62.409  73.224  1.00  0.00           H  
ATOM   3934  N   LEU   253      72.620  63.558  71.152  1.00  0.00           N  
ATOM   3935  CA  LEU   253      73.881  63.798  70.466  1.00  0.00           C  
ATOM   3936  C   LEU   253      74.969  64.603  71.229  1.00  0.00           C  
ATOM   3937  O   LEU   253      76.154  64.614  70.878  1.00  0.00           O  
ATOM   3938  CB  LEU   253      73.656  64.472  69.057  1.00  0.00           C  
ATOM   3939  CG  LEU   253      72.597  63.825  68.228  1.00  0.00           C  
ATOM   3940  CD1 LEU   253      72.384  64.612  66.962  1.00  0.00           C  
ATOM   3941  CD2 LEU   253      73.020  62.329  67.845  1.00  0.00           C  
ATOM   3942  H   LEU   253      71.990  64.346  71.126  1.00  0.00           H  
ATOM   3943  HA  LEU   253      74.222  62.789  70.230  1.00  0.00           H  
ATOM   3944  HB2 LEU   253      73.398  65.504  69.294  1.00  0.00           H  
ATOM   3945  HB3 LEU   253      74.597  64.404  68.510  1.00  0.00           H  
ATOM   3946  HG  LEU   253      71.608  63.700  68.669  1.00  0.00           H  
ATOM   3947 HD11 LEU   253      71.613  64.179  66.326  1.00  0.00           H  
ATOM   3948 HD12 LEU   253      72.081  65.631  67.205  1.00  0.00           H  
ATOM   3949 HD13 LEU   253      73.308  64.644  66.385  1.00  0.00           H  
ATOM   3950 HD21 LEU   253      72.197  61.998  67.211  1.00  0.00           H  
ATOM   3951 HD22 LEU   253      73.899  62.273  67.203  1.00  0.00           H  
ATOM   3952 HD23 LEU   253      73.037  61.696  68.732  1.00  0.00           H  
ATOM   3953  N   CYS   254      74.617  65.391  72.267  1.00  0.00           N  
ATOM   3954  CA  CYS   254      75.529  66.323  72.953  1.00  0.00           C  
ATOM   3955  C   CYS   254      75.108  66.579  74.400  1.00  0.00           C  
ATOM   3956  O   CYS   254      73.841  66.578  74.553  1.00  0.00           O  
ATOM   3957  CB  CYS   254      75.427  67.610  72.143  1.00  0.00           C  
ATOM   3958  SG  CYS   254      76.426  68.976  72.791  1.00  0.00           S  
ATOM   3959  H   CYS   254      73.665  65.291  72.589  1.00  0.00           H  
ATOM   3960  HA  CYS   254      76.532  65.905  72.873  1.00  0.00           H  
ATOM   3961  HB2 CYS   254      75.840  67.578  71.134  1.00  0.00           H  
ATOM   3962  HB3 CYS   254      74.380  67.868  71.989  1.00  0.00           H  
ATOM   3963  HG  CYS   254      75.692  69.250  73.873  1.00  0.00           H  
ATOM   3964  N   PHE   255      76.046  66.676  75.351  1.00  0.00           N  
ATOM   3965  CA  PHE   255      75.665  67.084  76.729  1.00  0.00           C  
ATOM   3966  C   PHE   255      75.409  68.537  76.933  1.00  0.00           C  
ATOM   3967  O   PHE   255      75.875  69.380  76.077  1.00  0.00           O  
ATOM   3968  CB  PHE   255      76.841  66.766  77.628  1.00  0.00           C  
ATOM   3969  CG  PHE   255      76.881  65.364  77.992  1.00  0.00           C  
ATOM   3970  CD1 PHE   255      76.407  64.995  79.253  1.00  0.00           C  
ATOM   3971  CD2 PHE   255      77.450  64.433  77.137  1.00  0.00           C  
ATOM   3972  CE1 PHE   255      76.360  63.656  79.615  1.00  0.00           C  
ATOM   3973  CE2 PHE   255      77.408  62.978  77.501  1.00  0.00           C  
ATOM   3974  CZ  PHE   255      76.904  62.650  78.790  1.00  0.00           C  
ATOM   3975  H   PHE   255      77.010  66.777  75.069  1.00  0.00           H  
ATOM   3976  HA  PHE   255      74.787  66.549  77.093  1.00  0.00           H  
ATOM   3977  HB2 PHE   255      77.787  67.053  77.169  1.00  0.00           H  
ATOM   3978  HB3 PHE   255      76.774  67.402  78.511  1.00  0.00           H  
ATOM   3979  HD1 PHE   255      76.075  65.705  79.996  1.00  0.00           H  
ATOM   3980  HD2 PHE   255      77.771  64.735  76.152  1.00  0.00           H  
ATOM   3981  HE1 PHE   255      76.025  63.343  80.593  1.00  0.00           H  
ATOM   3982  HE2 PHE   255      77.663  62.280  76.717  1.00  0.00           H  
ATOM   3983  HZ  PHE   255      76.885  61.624  79.125  1.00  0.00           H  
ATOM   3984  N   PRO   256      74.705  68.938  78.031  1.00  0.00           N  
ATOM   3985  CA  PRO   256      74.591  70.339  78.395  1.00  0.00           C  
ATOM   3986  C   PRO   256      75.945  71.089  78.332  1.00  0.00           C  
ATOM   3987  O   PRO   256      76.996  70.463  78.561  1.00  0.00           O  
ATOM   3988  CB  PRO   256      74.021  70.306  79.856  1.00  0.00           C  
ATOM   3989  CG  PRO   256      73.178  68.945  79.887  1.00  0.00           C  
ATOM   3990  CD  PRO   256      73.912  68.083  78.953  1.00  0.00           C  
ATOM   3991  HA  PRO   256      73.883  70.799  77.708  1.00  0.00           H  
ATOM   3992  HB2 PRO   256      74.793  70.317  80.626  1.00  0.00           H  
ATOM   3993  HB3 PRO   256      73.456  71.235  79.928  1.00  0.00           H  
ATOM   3994  HG2 PRO   256      73.023  68.526  80.882  1.00  0.00           H  
ATOM   3995  HG3 PRO   256      72.200  69.202  79.479  1.00  0.00           H  
ATOM   3996  HD2 PRO   256      74.585  67.385  79.451  1.00  0.00           H  
ATOM   3997  HD3 PRO   256      73.172  67.476  78.432  1.00  0.00           H  
ATOM   3998  N   ASP   257      75.953  72.442  78.070  1.00  0.00           N  
ATOM   3999  CA  ASP   257      77.103  73.311  77.829  1.00  0.00           C  
ATOM   4000  C   ASP   257      76.713  74.801  78.026  1.00  0.00           C  
ATOM   4001  O   ASP   257      75.558  75.179  78.090  1.00  0.00           O  
ATOM   4002  CB  ASP   257      77.659  73.067  76.439  1.00  0.00           C  
ATOM   4003  CG  ASP   257      79.093  73.471  76.209  1.00  0.00           C  
ATOM   4004  OD1 ASP   257      79.844  73.742  77.121  1.00  0.00           O  
ATOM   4005  OD2 ASP   257      79.605  73.428  75.068  1.00  0.00           O1-
ATOM   4006  H   ASP   257      75.040  72.855  77.945  1.00  0.00           H  
ATOM   4007  HA  ASP   257      77.891  73.031  78.528  1.00  0.00           H  
ATOM   4008  HB2 ASP   257      77.579  72.037  76.092  1.00  0.00           H  
ATOM   4009  HB3 ASP   257      77.051  73.627  75.727  1.00  0.00           H  
ATOM   4010  N   GLU   258      77.728  75.709  77.923  1.00  0.00           N  
ATOM   4011  CA  GLU   258      77.503  77.152  78.099  1.00  0.00           C  
ATOM   4012  C   GLU   258      76.583  77.591  76.874  1.00  0.00           C  
ATOM   4013  O   GLU   258      75.910  78.577  77.056  1.00  0.00           O  
ATOM   4014  CB  GLU   258      78.934  77.801  78.139  1.00  0.00           C  
ATOM   4015  CG  GLU   258      78.955  79.239  78.091  1.00  0.00           C  
ATOM   4016  CD  GLU   258      78.299  79.957  79.257  1.00  0.00           C  
ATOM   4017  OE1 GLU   258      77.983  79.429  80.336  1.00  0.00           O  
ATOM   4018  OE2 GLU   258      78.131  81.173  79.108  1.00  0.00           O1-
ATOM   4019  H   GLU   258      78.652  75.305  77.867  1.00  0.00           H  
ATOM   4020  HA  GLU   258      76.841  77.378  78.935  1.00  0.00           H  
ATOM   4021  HB2 GLU   258      79.449  77.387  79.006  1.00  0.00           H  
ATOM   4022  HB3 GLU   258      79.639  77.479  77.372  1.00  0.00           H  
ATOM   4023  HG2 GLU   258      80.010  79.503  78.023  1.00  0.00           H  
ATOM   4024  HG3 GLU   258      78.574  79.514  77.107  1.00  0.00           H  
ATOM   4025  N   GLY   259      76.571  76.809  75.715  1.00  0.00           N  
ATOM   4026  CA  GLY   259      75.713  77.081  74.545  1.00  0.00           C  
ATOM   4027  C   GLY   259      74.510  76.142  74.361  1.00  0.00           C  
ATOM   4028  O   GLY   259      74.022  76.111  73.199  1.00  0.00           O  
ATOM   4029  H   GLY   259      77.288  76.105  75.614  1.00  0.00           H  
ATOM   4030  HA2 GLY   259      75.296  78.088  74.536  1.00  0.00           H  
ATOM   4031  HA3 GLY   259      76.267  77.051  73.607  1.00  0.00           H  
ATOM   4032  N   PHE   260      74.179  75.356  75.348  1.00  0.00           N  
ATOM   4033  CA  PHE   260      73.029  74.384  75.319  1.00  0.00           C  
ATOM   4034  C   PHE   260      72.528  74.039  76.698  1.00  0.00           C  
ATOM   4035  O   PHE   260      73.331  73.650  77.523  1.00  0.00           O  
ATOM   4036  CB  PHE   260      73.443  73.170  74.433  1.00  0.00           C  
ATOM   4037  CG  PHE   260      72.601  71.920  74.401  1.00  0.00           C  
ATOM   4038  CD1 PHE   260      71.168  72.054  74.036  1.00  0.00           C  
ATOM   4039  CD2 PHE   260      73.142  70.706  74.703  1.00  0.00           C  
ATOM   4040  CE1 PHE   260      70.471  70.846  74.027  1.00  0.00           C  
ATOM   4041  CE2 PHE   260      72.378  69.534  74.501  1.00  0.00           C  
ATOM   4042  CZ  PHE   260      71.013  69.558  74.353  1.00  0.00           C  
ATOM   4043  H   PHE   260      74.575  75.556  76.255  1.00  0.00           H  
ATOM   4044  HA  PHE   260      72.277  74.759  74.625  1.00  0.00           H  
ATOM   4045  HB2 PHE   260      73.629  73.518  73.417  1.00  0.00           H  
ATOM   4046  HB3 PHE   260      74.418  72.805  74.756  1.00  0.00           H  
ATOM   4047  HD1 PHE   260      70.655  72.886  73.575  1.00  0.00           H  
ATOM   4048  HD2 PHE   260      74.172  70.612  75.012  1.00  0.00           H  
ATOM   4049  HE1 PHE   260      69.401  70.976  73.949  1.00  0.00           H  
ATOM   4050  HE2 PHE   260      72.816  68.567  74.700  1.00  0.00           H  
ATOM   4051  HZ  PHE   260      70.449  68.645  74.230  1.00  0.00           H  
ATOM   4052  N   SER   261      71.242  74.133  76.960  1.00  0.00           N  
ATOM   4053  CA  SER   261      70.666  74.038  78.292  1.00  0.00           C  
ATOM   4054  C   SER   261      70.152  72.645  78.671  1.00  0.00           C  
ATOM   4055  O   SER   261      69.840  72.306  79.845  1.00  0.00           O  
ATOM   4056  CB  SER   261      69.525  75.068  78.409  1.00  0.00           C  
ATOM   4057  OG  SER   261      68.532  74.765  77.398  1.00  0.00           O  
ATOM   4058  H   SER   261      70.588  74.455  76.261  1.00  0.00           H  
ATOM   4059  HA  SER   261      71.432  74.201  79.051  1.00  0.00           H  
ATOM   4060  HB2 SER   261      69.064  74.998  79.394  1.00  0.00           H  
ATOM   4061  HB3 SER   261      69.895  76.083  78.263  1.00  0.00           H  
ATOM   4062  HG  SER   261      68.306  75.571  76.929  1.00  0.00           H  
ATOM   4063  N   GLY   262      70.211  71.748  77.724  1.00  0.00           N  
ATOM   4064  CA  GLY   262      69.680  70.400  77.777  1.00  0.00           C  
ATOM   4065  C   GLY   262      68.211  70.285  77.307  1.00  0.00           C  
ATOM   4066  O   GLY   262      67.798  69.140  77.088  1.00  0.00           O  
ATOM   4067  H   GLY   262      70.425  72.042  76.782  1.00  0.00           H  
ATOM   4068  HA2 GLY   262      70.302  69.703  77.216  1.00  0.00           H  
ATOM   4069  HA3 GLY   262      69.807  70.022  78.791  1.00  0.00           H  
ATOM   4070  N   LEU   263      67.513  71.378  77.030  1.00  0.00           N  
ATOM   4071  CA  LEU   263      66.143  71.291  76.528  1.00  0.00           C  
ATOM   4072  C   LEU   263      66.130  71.206  74.953  1.00  0.00           C  
ATOM   4073  O   LEU   263      66.792  71.995  74.296  1.00  0.00           O  
ATOM   4074  CB  LEU   263      65.347  72.513  77.073  1.00  0.00           C  
ATOM   4075  CG  LEU   263      65.366  72.659  78.632  1.00  0.00           C  
ATOM   4076  CD1 LEU   263      64.422  73.856  79.112  1.00  0.00           C  
ATOM   4077  CD2 LEU   263      64.831  71.413  79.347  1.00  0.00           C  
ATOM   4078  H   LEU   263      67.870  72.288  77.282  1.00  0.00           H  
ATOM   4079  HA  LEU   263      65.594  70.404  76.846  1.00  0.00           H  
ATOM   4080  HB2 LEU   263      65.884  73.355  76.637  1.00  0.00           H  
ATOM   4081  HB3 LEU   263      64.302  72.456  76.767  1.00  0.00           H  
ATOM   4082  HG  LEU   263      66.409  72.838  78.893  1.00  0.00           H  
ATOM   4083 HD11 LEU   263      63.427  73.610  78.740  1.00  0.00           H  
ATOM   4084 HD12 LEU   263      64.241  73.994  80.177  1.00  0.00           H  
ATOM   4085 HD13 LEU   263      64.646  74.838  78.696  1.00  0.00           H  
ATOM   4086 HD21 LEU   263      64.520  71.648  80.365  1.00  0.00           H  
ATOM   4087 HD22 LEU   263      63.961  70.975  78.857  1.00  0.00           H  
ATOM   4088 HD23 LEU   263      65.564  70.608  79.286  1.00  0.00           H  
ATOM   4089  N   VAL   264      65.359  70.313  74.332  1.00  0.00           N  
ATOM   4090  CA  VAL   264      65.047  70.099  72.807  1.00  0.00           C  
ATOM   4091  C   VAL   264      63.511  69.844  72.606  1.00  0.00           C  
ATOM   4092  O   VAL   264      62.901  69.255  73.509  1.00  0.00           O  
ATOM   4093  CB  VAL   264      65.855  69.064  72.175  1.00  0.00           C  
ATOM   4094  CG1 VAL   264      67.353  69.503  71.968  1.00  0.00           C  
ATOM   4095  CG2 VAL   264      65.937  67.712  72.938  1.00  0.00           C  
ATOM   4096  H   VAL   264      64.824  69.683  74.913  1.00  0.00           H  
ATOM   4097  HA  VAL   264      65.209  71.055  72.308  1.00  0.00           H  
ATOM   4098  HB  VAL   264      65.342  68.756  71.264  1.00  0.00           H  
ATOM   4099 HG11 VAL   264      67.277  70.350  71.286  1.00  0.00           H  
ATOM   4100 HG12 VAL   264      67.793  69.720  72.941  1.00  0.00           H  
ATOM   4101 HG13 VAL   264      67.964  68.724  71.511  1.00  0.00           H  
ATOM   4102 HG21 VAL   264      66.625  67.076  72.381  1.00  0.00           H  
ATOM   4103 HG22 VAL   264      66.313  67.902  73.943  1.00  0.00           H  
ATOM   4104 HG23 VAL   264      64.936  67.283  72.958  1.00  0.00           H  
ATOM   4105  N   SER   265      62.952  70.275  71.442  1.00  0.00           N  
ATOM   4106  CA  SER   265      61.531  70.196  71.170  1.00  0.00           C  
ATOM   4107  C   SER   265      61.284  69.439  69.893  1.00  0.00           C  
ATOM   4108  O   SER   265      62.136  69.473  68.950  1.00  0.00           O  
ATOM   4109  CB  SER   265      60.782  71.533  71.209  1.00  0.00           C  
ATOM   4110  OG  SER   265      61.341  72.454  70.339  1.00  0.00           O  
ATOM   4111  H   SER   265      63.585  70.680  70.768  1.00  0.00           H  
ATOM   4112  HA  SER   265      61.113  69.488  71.886  1.00  0.00           H  
ATOM   4113  HB2 SER   265      59.728  71.316  71.039  1.00  0.00           H  
ATOM   4114  HB3 SER   265      60.836  71.940  72.219  1.00  0.00           H  
ATOM   4115  HG  SER   265      62.060  72.910  70.782  1.00  0.00           H  
ATOM   4116  N   ILE   266      60.146  68.735  69.812  1.00  0.00           N  
ATOM   4117  CA  ILE   266      59.821  68.086  68.479  1.00  0.00           C  
ATOM   4118  C   ILE   266      58.289  68.255  68.358  1.00  0.00           C  
ATOM   4119  O   ILE   266      57.505  68.147  69.285  1.00  0.00           O  
ATOM   4120  CB  ILE   266      60.258  66.640  68.514  1.00  0.00           C  
ATOM   4121  CG1 ILE   266      61.780  66.458  68.943  1.00  0.00           C  
ATOM   4122  CG2 ILE   266      60.030  66.087  67.103  1.00  0.00           C  
ATOM   4123  CD1 ILE   266      62.323  65.006  69.002  1.00  0.00           C  
ATOM   4124  H   ILE   266      59.567  68.611  70.630  1.00  0.00           H  
ATOM   4125  HA  ILE   266      60.193  68.664  67.633  1.00  0.00           H  
ATOM   4126  HB  ILE   266      59.594  66.110  69.197  1.00  0.00           H  
ATOM   4127 HG12 ILE   266      62.306  67.082  68.220  1.00  0.00           H  
ATOM   4128 HG13 ILE   266      61.953  66.752  69.978  1.00  0.00           H  
ATOM   4129 HG21 ILE   266      60.395  65.081  66.901  1.00  0.00           H  
ATOM   4130 HG22 ILE   266      59.026  66.149  66.681  1.00  0.00           H  
ATOM   4131 HG23 ILE   266      60.581  66.726  66.412  1.00  0.00           H  
ATOM   4132 HD11 ILE   266      61.637  64.496  69.679  1.00  0.00           H  
ATOM   4133 HD12 ILE   266      62.282  64.670  67.966  1.00  0.00           H  
ATOM   4134 HD13 ILE   266      63.387  64.977  69.238  1.00  0.00           H  
ATOM   4135  N   HIE   267      57.922  68.672  67.091  1.00  0.00           N  
ATOM   4136  CA  HIE   267      56.596  69.234  66.699  1.00  0.00           C  
ATOM   4137  C   HIE   267      55.912  68.406  65.608  1.00  0.00           C  
ATOM   4138  O   HIE   267      56.550  67.806  64.694  1.00  0.00           O  
ATOM   4139  CB  HIE   267      56.928  70.645  66.157  1.00  0.00           C  
ATOM   4140  CG  HIE   267      57.727  71.531  66.990  1.00  0.00           C  
ATOM   4141  CD2 HIE   267      59.032  71.727  66.863  1.00  0.00           C  
ATOM   4142  ND1 HIE   267      57.195  72.165  68.054  1.00  0.00           N  
ATOM   4143  CE1 HIE   267      58.274  72.716  68.673  1.00  0.00           C  
ATOM   4144  NE2 HIE   267      59.317  72.634  67.971  1.00  0.00           N  
ATOM   4145  H   HIE   267      58.633  68.628  66.375  1.00  0.00           H  
ATOM   4146  HA  HIE   267      55.884  69.219  67.524  1.00  0.00           H  
ATOM   4147  HB2 HIE   267      57.516  70.505  65.250  1.00  0.00           H  
ATOM   4148  HB3 HIE   267      56.007  71.106  65.801  1.00  0.00           H  
ATOM   4149  HD2 HIE   267      59.741  71.570  66.063  1.00  0.00           H  
ATOM   4150  HE1 HIE   267      58.223  73.216  69.629  1.00  0.00           H  
ATOM   4151  HE2 HIE   267      60.234  72.683  68.391  1.00  0.00           H  
ATOM   4152  N   VAL   268      54.545  68.396  65.624  1.00  0.00           N  
ATOM   4153  CA  VAL   268      53.749  68.064  64.454  1.00  0.00           C  
ATOM   4154  C   VAL   268      52.721  69.181  64.119  1.00  0.00           C  
ATOM   4155  O   VAL   268      52.143  69.695  65.057  1.00  0.00           O  
ATOM   4156  CB  VAL   268      53.024  66.651  64.573  1.00  0.00           C  
ATOM   4157  CG1 VAL   268      51.851  66.727  65.577  1.00  0.00           C  
ATOM   4158  CG2 VAL   268      52.552  66.262  63.213  1.00  0.00           C  
ATOM   4159  H   VAL   268      54.046  68.715  66.442  1.00  0.00           H  
ATOM   4160  HA  VAL   268      54.430  68.039  63.604  1.00  0.00           H  
ATOM   4161  HB  VAL   268      53.694  65.919  65.026  1.00  0.00           H  
ATOM   4162 HG11 VAL   268      51.065  67.399  65.232  1.00  0.00           H  
ATOM   4163 HG12 VAL   268      51.401  65.759  65.797  1.00  0.00           H  
ATOM   4164 HG13 VAL   268      52.173  67.121  66.541  1.00  0.00           H  
ATOM   4165 HG21 VAL   268      51.656  66.789  62.888  1.00  0.00           H  
ATOM   4166 HG22 VAL   268      53.396  66.152  62.532  1.00  0.00           H  
ATOM   4167 HG23 VAL   268      52.288  65.206  63.278  1.00  0.00           H  
ATOM   4168  N   SER   269      52.592  69.503  62.773  1.00  0.00           N  
ATOM   4169  CA  SER   269      51.470  70.420  62.334  1.00  0.00           C  
ATOM   4170  C   SER   269      50.704  69.821  61.152  1.00  0.00           C  
ATOM   4171  O   SER   269      51.184  68.982  60.411  1.00  0.00           O  
ATOM   4172  CB  SER   269      52.142  71.767  61.926  1.00  0.00           C  
ATOM   4173  OG  SER   269      51.239  72.851  61.637  1.00  0.00           O  
ATOM   4174  H   SER   269      53.032  69.069  61.974  1.00  0.00           H  
ATOM   4175  HA  SER   269      50.827  70.571  63.201  1.00  0.00           H  
ATOM   4176  HB2 SER   269      52.626  72.169  62.816  1.00  0.00           H  
ATOM   4177  HB3 SER   269      52.840  71.656  61.096  1.00  0.00           H  
ATOM   4178  HG  SER   269      50.481  72.736  62.214  1.00  0.00           H  
ATOM   4179  N   LEU   270      49.465  70.314  61.110  1.00  0.00           N  
ATOM   4180  CA  LEU   270      48.607  70.167  60.000  1.00  0.00           C  
ATOM   4181  C   LEU   270      48.580  71.390  59.043  1.00  0.00           C  
ATOM   4182  O   LEU   270      48.321  72.552  59.479  1.00  0.00           O  
ATOM   4183  CB  LEU   270      47.198  69.868  60.350  1.00  0.00           C  
ATOM   4184  CG  LEU   270      46.849  68.434  60.775  1.00  0.00           C  
ATOM   4185  CD1 LEU   270      47.169  68.111  62.212  1.00  0.00           C  
ATOM   4186  CD2 LEU   270      45.410  67.944  60.494  1.00  0.00           C  
ATOM   4187  H   LEU   270      49.167  71.001  61.787  1.00  0.00           H  
ATOM   4188  HA  LEU   270      48.969  69.350  59.376  1.00  0.00           H  
ATOM   4189  HB2 LEU   270      46.893  70.602  61.096  1.00  0.00           H  
ATOM   4190  HB3 LEU   270      46.626  70.026  59.436  1.00  0.00           H  
ATOM   4191  HG  LEU   270      47.504  67.765  60.218  1.00  0.00           H  
ATOM   4192 HD11 LEU   270      46.715  67.156  62.477  1.00  0.00           H  
ATOM   4193 HD12 LEU   270      48.245  68.011  62.349  1.00  0.00           H  
ATOM   4194 HD13 LEU   270      46.755  68.909  62.828  1.00  0.00           H  
ATOM   4195 HD21 LEU   270      44.707  68.648  60.939  1.00  0.00           H  
ATOM   4196 HD22 LEU   270      45.284  67.954  59.411  1.00  0.00           H  
ATOM   4197 HD23 LEU   270      45.299  66.882  60.716  1.00  0.00           H  
ATOM   4198  N   LEU   271      48.901  71.147  57.696  1.00  0.00           N  
ATOM   4199  CA  LEU   271      48.807  72.221  56.693  1.00  0.00           C  
ATOM   4200  C   LEU   271      47.417  72.131  55.861  1.00  0.00           C  
ATOM   4201  O   LEU   271      46.927  71.001  55.614  1.00  0.00           O  
ATOM   4202  CB  LEU   271      50.035  72.519  55.831  1.00  0.00           C  
ATOM   4203  CG  LEU   271      51.398  72.441  56.651  1.00  0.00           C  
ATOM   4204  CD1 LEU   271      52.582  72.677  55.670  1.00  0.00           C  
ATOM   4205  CD2 LEU   271      51.736  73.310  57.865  1.00  0.00           C  
ATOM   4206  H   LEU   271      49.051  70.221  57.322  1.00  0.00           H  
ATOM   4207  HA  LEU   271      48.751  73.127  57.297  1.00  0.00           H  
ATOM   4208  HB2 LEU   271      50.076  71.774  55.037  1.00  0.00           H  
ATOM   4209  HB3 LEU   271      50.073  73.566  55.529  1.00  0.00           H  
ATOM   4210  HG  LEU   271      51.558  71.388  56.882  1.00  0.00           H  
ATOM   4211 HD11 LEU   271      53.559  72.495  56.118  1.00  0.00           H  
ATOM   4212 HD12 LEU   271      52.454  72.006  54.820  1.00  0.00           H  
ATOM   4213 HD13 LEU   271      52.631  73.683  55.254  1.00  0.00           H  
ATOM   4214 HD21 LEU   271      50.968  73.066  58.600  1.00  0.00           H  
ATOM   4215 HD22 LEU   271      52.750  73.015  58.135  1.00  0.00           H  
ATOM   4216 HD23 LEU   271      51.691  74.365  57.595  1.00  0.00           H  
ATOM   4217  N   GLU   272      47.092  73.339  55.348  1.00  0.00           N  
ATOM   4218  CA  GLU   272      45.934  73.579  54.420  1.00  0.00           C  
ATOM   4219  C   GLU   272      46.227  74.281  53.086  1.00  0.00           C  
ATOM   4220  O   GLU   272      46.820  75.354  53.069  1.00  0.00           O  
ATOM   4221  CB  GLU   272      44.812  74.218  55.157  1.00  0.00           C  
ATOM   4222  CG  GLU   272      43.572  74.419  54.258  1.00  0.00           C  
ATOM   4223  CD  GLU   272      42.437  74.999  55.090  1.00  0.00           C  
ATOM   4224  OE1 GLU   272      41.872  74.386  56.031  1.00  0.00           O  
ATOM   4225  OE2 GLU   272      42.065  76.203  54.846  1.00  0.00           O1-
ATOM   4226  H   GLU   272      47.555  74.221  55.512  1.00  0.00           H  
ATOM   4227  HA  GLU   272      45.554  72.602  54.123  1.00  0.00           H  
ATOM   4228  HB2 GLU   272      44.467  73.627  56.005  1.00  0.00           H  
ATOM   4229  HB3 GLU   272      45.251  75.169  55.459  1.00  0.00           H  
ATOM   4230  HG2 GLU   272      43.873  75.029  53.406  1.00  0.00           H  
ATOM   4231  HG3 GLU   272      43.231  73.476  53.831  1.00  0.00           H  
ATOM   4232  N   TYR   273      45.753  73.727  52.003  1.00  0.00           N  
ATOM   4233  CA  TYR   273      45.806  74.272  50.633  1.00  0.00           C  
ATOM   4234  C   TYR   273      44.939  75.501  50.459  1.00  0.00           C  
ATOM   4235  O   TYR   273      43.752  75.475  50.908  1.00  0.00           O  
ATOM   4236  CB  TYR   273      45.402  73.189  49.694  1.00  0.00           C  
ATOM   4237  CG  TYR   273      45.476  73.498  48.222  1.00  0.00           C  
ATOM   4238  CD1 TYR   273      46.709  73.534  47.612  1.00  0.00           C  
ATOM   4239  CD2 TYR   273      44.387  73.748  47.440  1.00  0.00           C  
ATOM   4240  CE1 TYR   273      46.867  73.901  46.252  1.00  0.00           C  
ATOM   4241  CE2 TYR   273      44.526  74.188  46.084  1.00  0.00           C  
ATOM   4242  CZ  TYR   273      45.741  74.235  45.436  1.00  0.00           C  
ATOM   4243  OH  TYR   273      45.899  74.735  44.179  1.00  0.00           O  
ATOM   4244  H   TYR   273      45.141  72.940  52.166  1.00  0.00           H  
ATOM   4245  HA  TYR   273      46.840  74.540  50.418  1.00  0.00           H  
ATOM   4246  HB2 TYR   273      46.096  72.358  49.821  1.00  0.00           H  
ATOM   4247  HB3 TYR   273      44.425  72.864  50.051  1.00  0.00           H  
ATOM   4248  HD1 TYR   273      47.538  73.379  48.286  1.00  0.00           H  
ATOM   4249  HD2 TYR   273      43.372  73.587  47.772  1.00  0.00           H  
ATOM   4250  HE1 TYR   273      47.884  73.863  45.889  1.00  0.00           H  
ATOM   4251  HE2 TYR   273      43.646  74.314  45.472  1.00  0.00           H  
ATOM   4252  HH  TYR   273      46.765  74.620  43.779  1.00  0.00           H  
ATOM   4253  N   MET   274      45.392  76.431  49.628  1.00  0.00           N  
ATOM   4254  CA  MET   274      44.576  77.607  49.300  1.00  0.00           C  
ATOM   4255  C   MET   274      44.545  77.876  47.827  1.00  0.00           C  
ATOM   4256  O   MET   274      43.572  78.313  47.217  1.00  0.00           O  
ATOM   4257  CB  MET   274      45.213  78.841  50.017  1.00  0.00           C  
ATOM   4258  CG  MET   274      44.242  79.972  49.994  1.00  0.00           C  
ATOM   4259  SD  MET   274      44.682  81.468  50.995  1.00  0.00           S  
ATOM   4260  CE  MET   274      44.665  80.750  52.677  1.00  0.00           C  
ATOM   4261  H   MET   274      46.281  76.375  49.151  1.00  0.00           H  
ATOM   4262  HA  MET   274      43.560  77.505  49.683  1.00  0.00           H  
ATOM   4263  HB2 MET   274      45.482  78.627  51.051  1.00  0.00           H  
ATOM   4264  HB3 MET   274      46.054  79.127  49.385  1.00  0.00           H  
ATOM   4265  HG2 MET   274      44.008  80.348  48.998  1.00  0.00           H  
ATOM   4266  HG3 MET   274      43.327  79.632  50.479  1.00  0.00           H  
ATOM   4267  HE1 MET   274      43.975  79.919  52.828  1.00  0.00           H  
ATOM   4268  HE2 MET   274      45.607  80.208  52.758  1.00  0.00           H  
ATOM   4269  HE3 MET   274      44.484  81.506  53.441  1.00  0.00           H  
ATOM   4270  N   ALA   275      45.716  77.728  47.179  1.00  0.00           N  
ATOM   4271  CA  ALA   275      45.822  78.152  45.746  1.00  0.00           C  
ATOM   4272  C   ALA   275      47.114  77.550  45.120  1.00  0.00           C  
ATOM   4273  O   ALA   275      48.125  77.335  45.842  1.00  0.00           O  
ATOM   4274  CB  ALA   275      45.895  79.624  45.645  1.00  0.00           C  
ATOM   4275  H   ALA   275      46.566  77.492  47.671  1.00  0.00           H  
ATOM   4276  HA  ALA   275      44.970  77.815  45.157  1.00  0.00           H  
ATOM   4277  HB1 ALA   275      46.849  79.968  46.046  1.00  0.00           H  
ATOM   4278  HB2 ALA   275      45.934  79.868  44.583  1.00  0.00           H  
ATOM   4279  HB3 ALA   275      45.051  80.066  46.173  1.00  0.00           H  
ATOM   4280  N   GLN   276      47.123  77.570  43.784  1.00  0.00           N  
ATOM   4281  CA  GLN   276      48.345  77.815  43.082  1.00  0.00           C  
ATOM   4282  C   GLN   276      49.260  78.955  43.697  1.00  0.00           C  
ATOM   4283  O   GLN   276      48.735  79.992  44.087  1.00  0.00           O  
ATOM   4284  CB  GLN   276      48.028  78.059  41.593  1.00  0.00           C  
ATOM   4285  CG  GLN   276      47.131  76.991  40.977  1.00  0.00           C  
ATOM   4286  CD  GLN   276      47.204  77.173  39.382  1.00  0.00           C  
ATOM   4287  NE2 GLN   276      46.786  76.136  38.629  1.00  0.00           N  
ATOM   4288  OE1 GLN   276      47.704  78.126  38.892  1.00  0.00           O  
ATOM   4289  H   GLN   276      46.199  77.806  43.452  1.00  0.00           H  
ATOM   4290  HA  GLN   276      49.032  76.971  43.024  1.00  0.00           H  
ATOM   4291  HB2 GLN   276      47.480  79.001  41.553  1.00  0.00           H  
ATOM   4292  HB3 GLN   276      48.907  78.245  40.976  1.00  0.00           H  
ATOM   4293  HG2 GLN   276      47.593  76.017  41.138  1.00  0.00           H  
ATOM   4294  HG3 GLN   276      46.086  76.963  41.284  1.00  0.00           H  
ATOM   4295 HE21 GLN   276      46.681  76.437  37.671  1.00  0.00           H  
ATOM   4296 HE22 GLN   276      46.210  75.343  38.872  1.00  0.00           H  
ATOM   4297  N   ASP   277      50.569  78.819  43.674  1.00  0.00           N  
ATOM   4298  CA  ASP   277      51.664  79.702  44.112  1.00  0.00           C  
ATOM   4299  C   ASP   277      51.635  80.073  45.628  1.00  0.00           C  
ATOM   4300  O   ASP   277      52.514  80.781  46.104  1.00  0.00           O  
ATOM   4301  CB  ASP   277      51.746  80.946  43.269  1.00  0.00           C  
ATOM   4302  CG  ASP   277      51.948  80.727  41.759  1.00  0.00           C  
ATOM   4303  OD1 ASP   277      52.245  79.672  41.278  1.00  0.00           O  
ATOM   4304  OD2 ASP   277      51.877  81.770  41.056  1.00  0.00           O1-
ATOM   4305  H   ASP   277      50.922  77.980  43.235  1.00  0.00           H  
ATOM   4306  HA  ASP   277      52.540  79.090  43.898  1.00  0.00           H  
ATOM   4307  HB2 ASP   277      51.011  81.678  43.603  1.00  0.00           H  
ATOM   4308  HB3 ASP   277      52.678  81.408  43.594  1.00  0.00           H  
ATOM   4309  N   ILE   278      50.573  79.749  46.392  1.00  0.00           N  
ATOM   4310  CA  ILE   278      50.308  80.113  47.787  1.00  0.00           C  
ATOM   4311  C   ILE   278      50.967  79.019  48.735  1.00  0.00           C  
ATOM   4312  O   ILE   278      50.594  77.854  48.552  1.00  0.00           O  
ATOM   4313  CB  ILE   278      48.869  80.475  48.079  1.00  0.00           C  
ATOM   4314  CG1 ILE   278      48.635  81.831  47.391  1.00  0.00           C  
ATOM   4315  CG2 ILE   278      48.670  80.667  49.576  1.00  0.00           C  
ATOM   4316  CD1 ILE   278      47.274  82.527  47.683  1.00  0.00           C  
ATOM   4317  H   ILE   278      49.896  79.144  45.950  1.00  0.00           H  
ATOM   4318  HA  ILE   278      50.817  81.025  48.098  1.00  0.00           H  
ATOM   4319  HB  ILE   278      48.151  79.708  47.787  1.00  0.00           H  
ATOM   4320 HG12 ILE   278      49.362  82.616  47.602  1.00  0.00           H  
ATOM   4321 HG13 ILE   278      48.728  81.594  46.331  1.00  0.00           H  
ATOM   4322 HG21 ILE   278      49.403  81.291  50.087  1.00  0.00           H  
ATOM   4323 HG22 ILE   278      47.701  81.160  49.650  1.00  0.00           H  
ATOM   4324 HG23 ILE   278      48.510  79.736  50.119  1.00  0.00           H  
ATOM   4325 HD11 ILE   278      47.234  83.373  46.997  1.00  0.00           H  
ATOM   4326 HD12 ILE   278      46.466  81.836  47.442  1.00  0.00           H  
ATOM   4327 HD13 ILE   278      47.157  82.907  48.698  1.00  0.00           H  
ATOM   4328  N   PRO   279      51.811  79.364  49.689  1.00  0.00           N  
ATOM   4329  CA  PRO   279      52.235  78.398  50.723  1.00  0.00           C  
ATOM   4330  C   PRO   279      51.060  77.861  51.534  1.00  0.00           C  
ATOM   4331  O   PRO   279      50.112  78.568  51.716  1.00  0.00           O  
ATOM   4332  CB  PRO   279      53.227  79.146  51.569  1.00  0.00           C  
ATOM   4333  CG  PRO   279      52.771  80.636  51.442  1.00  0.00           C  
ATOM   4334  CD  PRO   279      52.360  80.671  49.929  1.00  0.00           C  
ATOM   4335  HA  PRO   279      52.757  77.575  50.235  1.00  0.00           H  
ATOM   4336  HB2 PRO   279      53.209  78.830  52.612  1.00  0.00           H  
ATOM   4337  HB3 PRO   279      54.257  79.170  51.212  1.00  0.00           H  
ATOM   4338  HG2 PRO   279      51.863  80.670  52.045  1.00  0.00           H  
ATOM   4339  HG3 PRO   279      53.487  81.388  51.775  1.00  0.00           H  
ATOM   4340  HD2 PRO   279      51.719  81.517  49.685  1.00  0.00           H  
ATOM   4341  HD3 PRO   279      53.264  80.817  49.337  1.00  0.00           H  
ATOM   4342  N   LEU   280      51.210  76.625  51.880  1.00  0.00           N  
ATOM   4343  CA  LEU   280      50.275  75.789  52.586  1.00  0.00           C  
ATOM   4344  C   LEU   280      50.198  76.301  54.019  1.00  0.00           C  
ATOM   4345  O   LEU   280      51.154  76.229  54.832  1.00  0.00           O  
ATOM   4346  CB  LEU   280      50.670  74.332  52.391  1.00  0.00           C  
ATOM   4347  CG  LEU   280      50.097  73.747  51.084  1.00  0.00           C  
ATOM   4348  CD1 LEU   280      51.062  74.020  49.895  1.00  0.00           C  
ATOM   4349  CD2 LEU   280      49.848  72.263  51.285  1.00  0.00           C  
ATOM   4350  H   LEU   280      52.094  76.160  51.724  1.00  0.00           H  
ATOM   4351  HA  LEU   280      49.286  75.953  52.158  1.00  0.00           H  
ATOM   4352  HB2 LEU   280      51.735  74.125  52.491  1.00  0.00           H  
ATOM   4353  HB3 LEU   280      50.114  73.762  53.135  1.00  0.00           H  
ATOM   4354  HG  LEU   280      49.173  74.285  50.870  1.00  0.00           H  
ATOM   4355 HD11 LEU   280      50.723  73.395  49.069  1.00  0.00           H  
ATOM   4356 HD12 LEU   280      50.813  74.985  49.452  1.00  0.00           H  
ATOM   4357 HD13 LEU   280      52.088  73.738  50.129  1.00  0.00           H  
ATOM   4358 HD21 LEU   280      49.201  71.958  52.107  1.00  0.00           H  
ATOM   4359 HD22 LEU   280      49.707  71.683  50.372  1.00  0.00           H  
ATOM   4360 HD23 LEU   280      50.825  71.829  51.500  1.00  0.00           H  
ATOM   4361  N   THR   281      49.027  76.757  54.446  1.00  0.00           N  
ATOM   4362  CA  THR   281      48.811  77.561  55.659  1.00  0.00           C  
ATOM   4363  C   THR   281      48.665  76.624  56.898  1.00  0.00           C  
ATOM   4364  O   THR   281      47.959  75.633  56.842  1.00  0.00           O  
ATOM   4365  CB  THR   281      47.548  78.490  55.506  1.00  0.00           C  
ATOM   4366  CG2 THR   281      47.106  79.279  56.672  1.00  0.00           C  
ATOM   4367  OG1 THR   281      47.755  79.375  54.441  1.00  0.00           O  
ATOM   4368  H   THR   281      48.314  76.685  53.735  1.00  0.00           H  
ATOM   4369  HA  THR   281      49.600  78.304  55.778  1.00  0.00           H  
ATOM   4370  HB  THR   281      46.720  77.840  55.223  1.00  0.00           H  
ATOM   4371  HG1 THR   281      47.609  78.792  53.693  1.00  0.00           H  
ATOM   4372 HG21 THR   281      47.776  80.106  56.909  1.00  0.00           H  
ATOM   4373 HG22 THR   281      46.133  79.726  56.469  1.00  0.00           H  
ATOM   4374 HG23 THR   281      46.977  78.723  57.600  1.00  0.00           H  
ATOM   4375  N   PRO   282      49.329  76.861  58.058  1.00  0.00           N  
ATOM   4376  CA  PRO   282      49.214  75.962  59.221  1.00  0.00           C  
ATOM   4377  C   PRO   282      47.899  76.180  59.981  1.00  0.00           C  
ATOM   4378  O   PRO   282      47.539  77.282  60.414  1.00  0.00           O  
ATOM   4379  CB  PRO   282      50.529  76.281  60.021  1.00  0.00           C  
ATOM   4380  CG  PRO   282      50.648  77.739  59.766  1.00  0.00           C  
ATOM   4381  CD  PRO   282      50.307  77.885  58.293  1.00  0.00           C  
ATOM   4382  HA  PRO   282      49.156  74.912  58.933  1.00  0.00           H  
ATOM   4383  HB2 PRO   282      50.283  76.150  61.075  1.00  0.00           H  
ATOM   4384  HB3 PRO   282      51.398  75.712  59.689  1.00  0.00           H  
ATOM   4385  HG2 PRO   282      50.009  78.303  60.445  1.00  0.00           H  
ATOM   4386  HG3 PRO   282      51.655  78.075  60.012  1.00  0.00           H  
ATOM   4387  HD2 PRO   282      49.803  78.850  58.230  1.00  0.00           H  
ATOM   4388  HD3 PRO   282      51.253  77.693  57.787  1.00  0.00           H  
ATOM   4389  N   ILE   283      47.203  75.101  60.299  1.00  0.00           N  
ATOM   4390  CA  ILE   283      45.904  75.097  61.002  1.00  0.00           C  
ATOM   4391  C   ILE   283      46.037  74.704  62.518  1.00  0.00           C  
ATOM   4392  O   ILE   283      45.322  75.306  63.326  1.00  0.00           O  
ATOM   4393  CB  ILE   283      44.809  74.252  60.340  1.00  0.00           C  
ATOM   4394  CG1 ILE   283      45.045  72.694  60.273  1.00  0.00           C  
ATOM   4395  CG2 ILE   283      44.667  74.874  58.952  1.00  0.00           C  
ATOM   4396  CD1 ILE   283      43.936  71.843  59.597  1.00  0.00           C  
ATOM   4397  H   ILE   283      47.528  74.201  59.978  1.00  0.00           H  
ATOM   4398  HA  ILE   283      45.508  76.112  60.965  1.00  0.00           H  
ATOM   4399  HB  ILE   283      43.927  74.506  60.927  1.00  0.00           H  
ATOM   4400 HG12 ILE   283      45.918  72.541  59.639  1.00  0.00           H  
ATOM   4401 HG13 ILE   283      45.153  72.346  61.300  1.00  0.00           H  
ATOM   4402 HG21 ILE   283      43.840  74.324  58.502  1.00  0.00           H  
ATOM   4403 HG22 ILE   283      44.404  75.927  58.854  1.00  0.00           H  
ATOM   4404 HG23 ILE   283      45.560  74.694  58.353  1.00  0.00           H  
ATOM   4405 HD11 ILE   283      42.987  72.356  59.748  1.00  0.00           H  
ATOM   4406 HD12 ILE   283      44.255  71.665  58.570  1.00  0.00           H  
ATOM   4407 HD13 ILE   283      43.934  70.898  60.141  1.00  0.00           H  
ATOM   4408  N   PHE   284      46.828  73.630  62.850  1.00  0.00           N  
ATOM   4409  CA  PHE   284      47.067  73.103  64.210  1.00  0.00           C  
ATOM   4410  C   PHE   284      48.437  72.503  64.293  1.00  0.00           C  
ATOM   4411  O   PHE   284      49.057  72.228  63.263  1.00  0.00           O  
ATOM   4412  CB  PHE   284      45.959  72.148  64.518  1.00  0.00           C  
ATOM   4413  CG  PHE   284      46.023  71.412  65.778  1.00  0.00           C  
ATOM   4414  CD1 PHE   284      45.672  71.947  67.062  1.00  0.00           C  
ATOM   4415  CD2 PHE   284      46.504  70.071  65.775  1.00  0.00           C  
ATOM   4416  CE1 PHE   284      45.999  71.416  68.241  1.00  0.00           C  
ATOM   4417  CE2 PHE   284      46.831  69.473  67.008  1.00  0.00           C  
ATOM   4418  CZ  PHE   284      46.537  70.144  68.217  1.00  0.00           C  
ATOM   4419  H   PHE   284      47.328  73.188  62.092  1.00  0.00           H  
ATOM   4420  HA  PHE   284      47.041  73.934  64.915  1.00  0.00           H  
ATOM   4421  HB2 PHE   284      44.999  72.665  64.509  1.00  0.00           H  
ATOM   4422  HB3 PHE   284      45.850  71.434  63.702  1.00  0.00           H  
ATOM   4423  HD1 PHE   284      45.290  72.955  67.119  1.00  0.00           H  
ATOM   4424  HD2 PHE   284      46.920  69.673  64.861  1.00  0.00           H  
ATOM   4425  HE1 PHE   284      45.932  71.907  69.200  1.00  0.00           H  
ATOM   4426  HE2 PHE   284      47.373  68.539  66.996  1.00  0.00           H  
ATOM   4427  HZ  PHE   284      46.830  69.764  69.185  1.00  0.00           H  
ATOM   4428  N   THR   285      48.984  72.502  65.531  1.00  0.00           N  
ATOM   4429  CA  THR   285      50.281  72.056  66.064  1.00  0.00           C  
ATOM   4430  C   THR   285      50.282  71.427  67.440  1.00  0.00           C  
ATOM   4431  O   THR   285      49.369  71.842  68.240  1.00  0.00           O  
ATOM   4432  CB  THR   285      51.270  73.244  66.035  1.00  0.00           C  
ATOM   4433  CG2 THR   285      52.590  73.066  66.723  1.00  0.00           C  
ATOM   4434  OG1 THR   285      51.354  73.711  64.751  1.00  0.00           O  
ATOM   4435  H   THR   285      48.352  72.914  66.203  1.00  0.00           H  
ATOM   4436  HA  THR   285      50.642  71.334  65.332  1.00  0.00           H  
ATOM   4437  HB  THR   285      50.767  73.983  66.658  1.00  0.00           H  
ATOM   4438  HG1 THR   285      50.512  74.136  64.574  1.00  0.00           H  
ATOM   4439 HG21 THR   285      52.416  73.318  67.769  1.00  0.00           H  
ATOM   4440 HG22 THR   285      53.030  72.082  66.561  1.00  0.00           H  
ATOM   4441 HG23 THR   285      53.282  73.802  66.314  1.00  0.00           H  
ATOM   4442  N   ASP   286      51.151  70.571  67.752  1.00  0.00           N  
ATOM   4443  CA  ASP   286      51.352  69.850  69.047  1.00  0.00           C  
ATOM   4444  C   ASP   286      52.813  69.533  69.287  1.00  0.00           C  
ATOM   4445  O   ASP   286      53.570  69.249  68.345  1.00  0.00           O  
ATOM   4446  CB  ASP   286      50.475  68.672  69.050  1.00  0.00           C  
ATOM   4447  CG  ASP   286      50.471  67.836  70.280  1.00  0.00           C  
ATOM   4448  OD1 ASP   286      50.802  68.283  71.390  1.00  0.00           O  
ATOM   4449  OD2 ASP   286      50.115  66.641  70.218  1.00  0.00           O1-
ATOM   4450  H   ASP   286      51.950  70.456  67.146  1.00  0.00           H  
ATOM   4451  HA  ASP   286      51.128  70.507  69.887  1.00  0.00           H  
ATOM   4452  HB2 ASP   286      49.467  69.002  68.799  1.00  0.00           H  
ATOM   4453  HB3 ASP   286      50.897  68.098  68.226  1.00  0.00           H  
ATOM   4454  N   THR   287      53.291  69.602  70.548  1.00  0.00           N  
ATOM   4455  CA  THR   287      54.719  69.647  70.799  1.00  0.00           C  
ATOM   4456  C   THR   287      55.061  68.796  72.048  1.00  0.00           C  
ATOM   4457  O   THR   287      54.354  68.753  72.966  1.00  0.00           O  
ATOM   4458  CB  THR   287      55.000  71.125  71.160  1.00  0.00           C  
ATOM   4459  CG2 THR   287      56.413  71.338  71.514  1.00  0.00           C  
ATOM   4460  OG1 THR   287      54.550  72.019  70.122  1.00  0.00           O  
ATOM   4461  H   THR   287      52.686  69.893  71.303  1.00  0.00           H  
ATOM   4462  HA  THR   287      55.257  69.289  69.922  1.00  0.00           H  
ATOM   4463  HB  THR   287      54.309  71.333  71.977  1.00  0.00           H  
ATOM   4464  HG1 THR   287      55.085  71.778  69.362  1.00  0.00           H  
ATOM   4465 HG21 THR   287      56.629  72.406  71.525  1.00  0.00           H  
ATOM   4466 HG22 THR   287      56.549  70.917  72.510  1.00  0.00           H  
ATOM   4467 HG23 THR   287      57.116  70.709  70.968  1.00  0.00           H  
ATOM   4468  N   VAL   288      56.256  68.179  72.002  1.00  0.00           N  
ATOM   4469  CA  VAL   288      56.826  67.487  73.098  1.00  0.00           C  
ATOM   4470  C   VAL   288      58.282  67.984  73.331  1.00  0.00           C  
ATOM   4471  O   VAL   288      59.089  68.190  72.426  1.00  0.00           O  
ATOM   4472  CB  VAL   288      56.887  66.010  72.787  1.00  0.00           C  
ATOM   4473  CG1 VAL   288      55.500  65.457  73.143  1.00  0.00           C  
ATOM   4474  CG2 VAL   288      57.430  65.541  71.419  1.00  0.00           C  
ATOM   4475  H   VAL   288      56.822  68.215  71.167  1.00  0.00           H  
ATOM   4476  HA  VAL   288      56.364  67.574  74.081  1.00  0.00           H  
ATOM   4477  HB  VAL   288      57.521  65.659  73.601  1.00  0.00           H  
ATOM   4478 HG11 VAL   288      55.417  64.381  72.989  1.00  0.00           H  
ATOM   4479 HG12 VAL   288      55.213  65.694  74.168  1.00  0.00           H  
ATOM   4480 HG13 VAL   288      54.806  65.805  72.379  1.00  0.00           H  
ATOM   4481 HG21 VAL   288      56.899  66.012  70.592  1.00  0.00           H  
ATOM   4482 HG22 VAL   288      58.474  65.853  71.444  1.00  0.00           H  
ATOM   4483 HG23 VAL   288      57.379  64.454  71.356  1.00  0.00           H  
ATOM   4484  N   ILE   289      58.582  68.280  74.643  1.00  0.00           N  
ATOM   4485  CA  ILE   289      59.875  68.600  75.118  1.00  0.00           C  
ATOM   4486  C   ILE   289      60.531  67.356  75.813  1.00  0.00           C  
ATOM   4487  O   ILE   289      59.896  66.579  76.543  1.00  0.00           O  
ATOM   4488  CB  ILE   289      59.880  69.915  75.962  1.00  0.00           C  
ATOM   4489  CG1 ILE   289      59.795  71.251  75.128  1.00  0.00           C  
ATOM   4490  CG2 ILE   289      61.112  70.214  76.907  1.00  0.00           C  
ATOM   4491  CD1 ILE   289      58.589  71.484  74.466  1.00  0.00           C  
ATOM   4492  H   ILE   289      57.919  68.045  75.369  1.00  0.00           H  
ATOM   4493  HA  ILE   289      60.525  68.675  74.246  1.00  0.00           H  
ATOM   4494  HB  ILE   289      59.052  69.931  76.671  1.00  0.00           H  
ATOM   4495 HG12 ILE   289      60.090  72.088  75.761  1.00  0.00           H  
ATOM   4496 HG13 ILE   289      60.531  71.081  74.341  1.00  0.00           H  
ATOM   4497 HG21 ILE   289      62.013  70.045  76.318  1.00  0.00           H  
ATOM   4498 HG22 ILE   289      61.098  71.239  77.278  1.00  0.00           H  
ATOM   4499 HG23 ILE   289      61.103  69.607  77.812  1.00  0.00           H  
ATOM   4500 HD11 ILE   289      58.753  71.053  73.478  1.00  0.00           H  
ATOM   4501 HD12 ILE   289      57.743  70.951  74.901  1.00  0.00           H  
ATOM   4502 HD13 ILE   289      58.295  72.509  74.242  1.00  0.00           H  
ATOM   4503  N   PHE   290      61.876  67.215  75.665  1.00  0.00           N  
ATOM   4504  CA  PHE   290      62.805  66.357  76.448  1.00  0.00           C  
ATOM   4505  C   PHE   290      63.788  67.364  77.148  1.00  0.00           C  
ATOM   4506  O   PHE   290      64.161  68.408  76.637  1.00  0.00           O  
ATOM   4507  CB  PHE   290      63.651  65.297  75.677  1.00  0.00           C  
ATOM   4508  CG  PHE   290      62.879  64.167  74.971  1.00  0.00           C  
ATOM   4509  CD1 PHE   290      62.357  64.409  73.679  1.00  0.00           C  
ATOM   4510  CD2 PHE   290      62.573  62.958  75.624  1.00  0.00           C  
ATOM   4511  CE1 PHE   290      61.538  63.417  73.114  1.00  0.00           C  
ATOM   4512  CE2 PHE   290      61.713  62.005  75.076  1.00  0.00           C  
ATOM   4513  CZ  PHE   290      61.254  62.294  73.781  1.00  0.00           C  
ATOM   4514  H   PHE   290      62.260  67.922  75.054  1.00  0.00           H  
ATOM   4515  HA  PHE   290      62.257  65.795  77.204  1.00  0.00           H  
ATOM   4516  HB2 PHE   290      64.187  65.895  74.939  1.00  0.00           H  
ATOM   4517  HB3 PHE   290      64.490  65.006  76.309  1.00  0.00           H  
ATOM   4518  HD1 PHE   290      62.580  65.294  73.102  1.00  0.00           H  
ATOM   4519  HD2 PHE   290      62.850  62.830  76.660  1.00  0.00           H  
ATOM   4520  HE1 PHE   290      61.050  63.532  72.158  1.00  0.00           H  
ATOM   4521  HE2 PHE   290      61.471  61.115  75.638  1.00  0.00           H  
ATOM   4522  HZ  PHE   290      60.663  61.546  73.274  1.00  0.00           H  
ATOM   4523  N   ARG   291      64.401  66.888  78.198  1.00  0.00           N  
ATOM   4524  CA  ARG   291      65.638  67.432  78.809  1.00  0.00           C  
ATOM   4525  C   ARG   291      66.623  66.285  78.669  1.00  0.00           C  
ATOM   4526  O   ARG   291      66.250  65.213  79.163  1.00  0.00           O  
ATOM   4527  CB  ARG   291      65.415  67.955  80.305  1.00  0.00           C  
ATOM   4528  CG  ARG   291      66.718  68.398  81.012  1.00  0.00           C  
ATOM   4529  CD  ARG   291      66.468  69.069  82.369  1.00  0.00           C  
ATOM   4530  NE  ARG   291      66.172  70.486  82.207  1.00  0.00           N  
ATOM   4531  CZ  ARG   291      67.048  71.436  82.036  1.00  0.00           C  
ATOM   4532  NH1 ARG   291      68.303  71.238  81.741  1.00  0.00           N1+
ATOM   4533  NH2 ARG   291      66.649  72.693  82.119  1.00  0.00           N  
ATOM   4534  H   ARG   291      64.019  66.044  78.601  1.00  0.00           H  
ATOM   4535  HA  ARG   291      65.913  68.266  78.163  1.00  0.00           H  
ATOM   4536  HB2 ARG   291      64.635  68.716  80.256  1.00  0.00           H  
ATOM   4537  HB3 ARG   291      65.049  67.033  80.758  1.00  0.00           H  
ATOM   4538  HG2 ARG   291      67.329  67.516  81.204  1.00  0.00           H  
ATOM   4539  HG3 ARG   291      67.386  69.020  80.417  1.00  0.00           H  
ATOM   4540  HD2 ARG   291      65.636  68.632  82.921  1.00  0.00           H  
ATOM   4541  HD3 ARG   291      67.328  68.993  83.034  1.00  0.00           H  
ATOM   4542  HE  ARG   291      65.247  70.856  82.374  1.00  0.00           H  
ATOM   4543 HH11 ARG   291      68.649  70.289  81.749  1.00  0.00           H  
ATOM   4544 HH12 ARG   291      68.918  71.954  81.383  1.00  0.00           H  
ATOM   4545 HH21 ARG   291      65.674  72.939  82.206  1.00  0.00           H  
ATOM   4546 HH22 ARG   291      67.311  73.448  82.232  1.00  0.00           H  
ATOM   4547  N   ILE   292      67.849  66.528  78.160  1.00  0.00           N  
ATOM   4548  CA  ILE   292      69.063  65.752  78.164  1.00  0.00           C  
ATOM   4549  C   ILE   292      69.702  65.605  79.575  1.00  0.00           C  
ATOM   4550  O   ILE   292      69.897  66.623  80.213  1.00  0.00           O  
ATOM   4551  CB  ILE   292      70.053  66.133  77.089  1.00  0.00           C  
ATOM   4552  CG1 ILE   292      69.362  65.961  75.715  1.00  0.00           C  
ATOM   4553  CG2 ILE   292      71.431  65.426  77.305  1.00  0.00           C  
ATOM   4554  CD1 ILE   292      70.219  66.130  74.413  1.00  0.00           C  
ATOM   4555  H   ILE   292      67.972  67.512  77.969  1.00  0.00           H  
ATOM   4556  HA  ILE   292      68.756  64.755  77.850  1.00  0.00           H  
ATOM   4557  HB  ILE   292      70.416  67.149  77.245  1.00  0.00           H  
ATOM   4558 HG12 ILE   292      68.813  65.020  75.690  1.00  0.00           H  
ATOM   4559 HG13 ILE   292      68.667  66.798  75.645  1.00  0.00           H  
ATOM   4560 HG21 ILE   292      71.228  64.362  77.178  1.00  0.00           H  
ATOM   4561 HG22 ILE   292      71.992  65.868  76.481  1.00  0.00           H  
ATOM   4562 HG23 ILE   292      71.951  65.649  78.236  1.00  0.00           H  
ATOM   4563 HD11 ILE   292      70.490  65.133  74.064  1.00  0.00           H  
ATOM   4564 HD12 ILE   292      69.587  66.594  73.656  1.00  0.00           H  
ATOM   4565 HD13 ILE   292      71.072  66.766  74.647  1.00  0.00           H  
ATOM   4566  N   ALA   293      69.944  64.367  80.049  1.00  0.00           N  
ATOM   4567  CA  ALA   293      70.560  64.109  81.332  1.00  0.00           C  
ATOM   4568  C   ALA   293      72.014  64.630  81.498  1.00  0.00           C  
ATOM   4569  O   ALA   293      72.827  64.477  80.541  1.00  0.00           O  
ATOM   4570  CB  ALA   293      70.623  62.601  81.586  1.00  0.00           C  
ATOM   4571  H   ALA   293      69.784  63.549  79.478  1.00  0.00           H  
ATOM   4572  HA  ALA   293      69.934  64.640  82.049  1.00  0.00           H  
ATOM   4573  HB1 ALA   293      71.199  62.328  82.470  1.00  0.00           H  
ATOM   4574  HB2 ALA   293      69.643  62.124  81.607  1.00  0.00           H  
ATOM   4575  HB3 ALA   293      71.041  62.099  80.715  1.00  0.00           H  
ATOM   4576  N   PRO   294      72.243  65.289  82.672  1.00  0.00           N  
ATOM   4577  CA  PRO   294      73.520  65.830  82.992  1.00  0.00           C  
ATOM   4578  C   PRO   294      74.627  64.704  83.286  1.00  0.00           C  
ATOM   4579  O   PRO   294      74.286  63.565  83.544  1.00  0.00           O  
ATOM   4580  CB  PRO   294      73.362  66.685  84.218  1.00  0.00           C  
ATOM   4581  CG  PRO   294      72.112  66.057  84.947  1.00  0.00           C  
ATOM   4582  CD  PRO   294      71.279  65.498  83.772  1.00  0.00           C  
ATOM   4583  HA  PRO   294      73.992  66.420  82.206  1.00  0.00           H  
ATOM   4584  HB2 PRO   294      74.098  66.613  85.019  1.00  0.00           H  
ATOM   4585  HB3 PRO   294      73.195  67.753  84.078  1.00  0.00           H  
ATOM   4586  HG2 PRO   294      72.466  65.392  85.734  1.00  0.00           H  
ATOM   4587  HG3 PRO   294      71.606  66.784  85.584  1.00  0.00           H  
ATOM   4588  HD2 PRO   294      70.894  64.516  84.047  1.00  0.00           H  
ATOM   4589  HD3 PRO   294      70.496  66.219  83.536  1.00  0.00           H  
ATOM   4590  N   TRP   295      75.852  65.046  83.276  1.00  0.00           N  
ATOM   4591  CA  TRP   295      76.845  64.193  83.969  1.00  0.00           C  
ATOM   4592  C   TRP   295      76.848  64.461  85.451  1.00  0.00           C  
ATOM   4593  O   TRP   295      76.769  65.631  85.924  1.00  0.00           O  
ATOM   4594  CB  TRP   295      78.237  64.610  83.347  1.00  0.00           C  
ATOM   4595  CG  TRP   295      79.468  63.887  83.816  1.00  0.00           C  
ATOM   4596  CD1 TRP   295      79.780  62.627  83.507  1.00  0.00           C  
ATOM   4597  CD2 TRP   295      80.529  64.351  84.697  1.00  0.00           C  
ATOM   4598  CE2 TRP   295      81.527  63.317  84.811  1.00  0.00           C  
ATOM   4599  CE3 TRP   295      80.779  65.503  85.479  1.00  0.00           C  
ATOM   4600  NE1 TRP   295      80.955  62.202  84.146  1.00  0.00           N  
ATOM   4601  CZ2 TRP   295      82.645  63.356  85.636  1.00  0.00           C  
ATOM   4602  CZ3 TRP   295      81.934  65.673  86.173  1.00  0.00           C  
ATOM   4603  CH2 TRP   295      82.882  64.604  86.238  1.00  0.00           C  
ATOM   4604  H   TRP   295      76.140  65.956  82.946  1.00  0.00           H  
ATOM   4605  HA  TRP   295      76.596  63.147  83.791  1.00  0.00           H  
ATOM   4606  HB2 TRP   295      78.231  64.589  82.257  1.00  0.00           H  
ATOM   4607  HB3 TRP   295      78.451  65.651  83.590  1.00  0.00           H  
ATOM   4608  HD1 TRP   295      79.205  61.983  82.858  1.00  0.00           H  
ATOM   4609  HE1 TRP   295      81.409  61.325  83.936  1.00  0.00           H  
ATOM   4610  HE3 TRP   295      80.025  66.274  85.546  1.00  0.00           H  
ATOM   4611  HZ2 TRP   295      83.299  62.514  85.808  1.00  0.00           H  
ATOM   4612  HZ3 TRP   295      81.958  66.570  86.775  1.00  0.00           H  
ATOM   4613  HH2 TRP   295      83.719  64.678  86.917  1.00  0.00           H  
ATOM   4614  N   ILE   296      76.991  63.405  86.253  1.00  0.00           N  
ATOM   4615  CA  ILE   296      76.913  63.329  87.673  1.00  0.00           C  
ATOM   4616  C   ILE   296      78.213  62.722  88.273  1.00  0.00           C  
ATOM   4617  O   ILE   296      78.449  61.534  88.082  1.00  0.00           O  
ATOM   4618  CB  ILE   296      75.689  62.575  88.134  1.00  0.00           C  
ATOM   4619  CG1 ILE   296      74.296  63.183  87.706  1.00  0.00           C  
ATOM   4620  CG2 ILE   296      75.840  62.390  89.718  1.00  0.00           C  
ATOM   4621  CD1 ILE   296      73.109  62.394  88.115  1.00  0.00           C  
ATOM   4622  H   ILE   296      77.130  62.507  85.810  1.00  0.00           H  
ATOM   4623  HA  ILE   296      76.740  64.379  87.911  1.00  0.00           H  
ATOM   4624  HB  ILE   296      75.773  61.607  87.639  1.00  0.00           H  
ATOM   4625 HG12 ILE   296      74.216  64.108  88.277  1.00  0.00           H  
ATOM   4626 HG13 ILE   296      74.348  63.384  86.636  1.00  0.00           H  
ATOM   4627 HG21 ILE   296      74.921  62.162  90.258  1.00  0.00           H  
ATOM   4628 HG22 ILE   296      76.502  61.584  90.035  1.00  0.00           H  
ATOM   4629 HG23 ILE   296      76.296  63.245  90.216  1.00  0.00           H  
ATOM   4630 HD11 ILE   296      73.378  61.410  87.732  1.00  0.00           H  
ATOM   4631 HD12 ILE   296      72.929  62.292  89.185  1.00  0.00           H  
ATOM   4632 HD13 ILE   296      72.194  62.730  87.626  1.00  0.00           H  
ATOM   4633  N   MET   297      78.966  63.507  89.008  1.00  0.00           N  
ATOM   4634  CA  MET   297      80.212  63.068  89.618  1.00  0.00           C  
ATOM   4635  C   MET   297      80.060  62.443  91.073  1.00  0.00           C  
ATOM   4636  O   MET   297      79.126  62.811  91.807  1.00  0.00           O  
ATOM   4637  CB  MET   297      81.178  64.330  89.601  1.00  0.00           C  
ATOM   4638  CG  MET   297      82.637  63.962  89.968  1.00  0.00           C  
ATOM   4639  SD  MET   297      83.655  65.456  89.715  1.00  0.00           S  
ATOM   4640  CE  MET   297      84.956  65.228  90.869  1.00  0.00           C  
ATOM   4641  H   MET   297      78.638  64.450  89.162  1.00  0.00           H  
ATOM   4642  HA  MET   297      80.725  62.407  88.919  1.00  0.00           H  
ATOM   4643  HB2 MET   297      81.060  64.921  88.693  1.00  0.00           H  
ATOM   4644  HB3 MET   297      80.856  64.910  90.466  1.00  0.00           H  
ATOM   4645  HG2 MET   297      82.608  63.602  90.996  1.00  0.00           H  
ATOM   4646  HG3 MET   297      82.824  63.255  89.160  1.00  0.00           H  
ATOM   4647  HE1 MET   297      85.773  65.828  90.469  1.00  0.00           H  
ATOM   4648  HE2 MET   297      84.634  65.658  91.817  1.00  0.00           H  
ATOM   4649  HE3 MET   297      85.252  64.204  91.098  1.00  0.00           H  
ATOM   4650  N   THR   298      80.960  61.461  91.393  1.00  0.00           N  
ATOM   4651  CA  THR   298      80.752  60.596  92.471  1.00  0.00           C  
ATOM   4652  C   THR   298      81.796  60.796  93.667  1.00  0.00           C  
ATOM   4653  O   THR   298      82.933  60.504  93.665  1.00  0.00           O  
ATOM   4654  CB  THR   298      80.943  59.127  92.002  1.00  0.00           C  
ATOM   4655  CG2 THR   298      79.778  58.638  91.164  1.00  0.00           C  
ATOM   4656  OG1 THR   298      82.089  58.906  91.195  1.00  0.00           O  
ATOM   4657  H   THR   298      81.608  61.164  90.677  1.00  0.00           H  
ATOM   4658  HA  THR   298      79.714  60.608  92.805  1.00  0.00           H  
ATOM   4659  HB  THR   298      81.032  58.528  92.908  1.00  0.00           H  
ATOM   4660  HG1 THR   298      82.937  59.045  91.623  1.00  0.00           H  
ATOM   4661 HG21 THR   298      78.871  58.906  91.706  1.00  0.00           H  
ATOM   4662 HG22 THR   298      79.734  59.154  90.204  1.00  0.00           H  
ATOM   4663 HG23 THR   298      79.877  57.553  91.169  1.00  0.00           H  
ATOM   4664  N   PRO   299      81.259  61.193  94.822  1.00  0.00           N  
ATOM   4665  CA  PRO   299      82.109  61.461  96.084  1.00  0.00           C  
ATOM   4666  C   PRO   299      82.683  60.297  96.804  1.00  0.00           C  
ATOM   4667  O   PRO   299      82.109  59.259  96.758  1.00  0.00           O  
ATOM   4668  CB  PRO   299      81.038  62.306  96.909  1.00  0.00           C  
ATOM   4669  CG  PRO   299      79.721  61.616  96.621  1.00  0.00           C  
ATOM   4670  CD  PRO   299      79.846  61.441  95.162  1.00  0.00           C  
ATOM   4671  HA  PRO   299      82.902  62.145  95.781  1.00  0.00           H  
ATOM   4672  HB2 PRO   299      81.166  62.144  97.980  1.00  0.00           H  
ATOM   4673  HB3 PRO   299      80.947  63.307  96.489  1.00  0.00           H  
ATOM   4674  HG2 PRO   299      79.627  60.692  97.191  1.00  0.00           H  
ATOM   4675  HG3 PRO   299      78.899  62.304  96.819  1.00  0.00           H  
ATOM   4676  HD2 PRO   299      79.370  60.523  94.816  1.00  0.00           H  
ATOM   4677  HD3 PRO   299      79.450  62.303  94.626  1.00  0.00           H  
ATOM   4678  N   ASN   300      83.816  60.497  97.498  1.00  0.00           N  
ATOM   4679  CA  ASN   300      84.705  59.418  98.060  1.00  0.00           C  
ATOM   4680  C   ASN   300      84.085  58.661  99.319  1.00  0.00           C  
ATOM   4681  O   ASN   300      84.674  57.672  99.709  1.00  0.00           O  
ATOM   4682  CB  ASN   300      86.061  60.019  98.407  1.00  0.00           C  
ATOM   4683  CG  ASN   300      86.774  60.778  97.376  1.00  0.00           C  
ATOM   4684  ND2 ASN   300      87.721  61.580  97.740  1.00  0.00           N  
ATOM   4685  OD1 ASN   300      86.480  60.973  96.226  1.00  0.00           O  
ATOM   4686  H   ASN   300      84.123  61.452  97.619  1.00  0.00           H  
ATOM   4687  HA  ASN   300      84.607  58.633  97.310  1.00  0.00           H  
ATOM   4688  HB2 ASN   300      85.844  60.650  99.269  1.00  0.00           H  
ATOM   4689  HB3 ASN   300      86.638  59.196  98.829  1.00  0.00           H  
ATOM   4690 HD21 ASN   300      88.267  62.121  97.084  1.00  0.00           H  
ATOM   4691 HD22 ASN   300      88.106  61.391  98.654  1.00  0.00           H  
ATOM   4692  N   ILE   301      82.868  59.093  99.715  1.00  0.00           N  
ATOM   4693  CA  ILE   301      82.026  58.300 100.704  1.00  0.00           C  
ATOM   4694  C   ILE   301      81.443  56.980 100.096  1.00  0.00           C  
ATOM   4695  O   ILE   301      81.133  56.069 100.909  1.00  0.00           O  
ATOM   4696  CB  ILE   301      80.944  59.222 101.305  1.00  0.00           C  
ATOM   4697  CG1 ILE   301      79.779  59.494 100.320  1.00  0.00           C  
ATOM   4698  CG2 ILE   301      81.669  60.451 101.773  1.00  0.00           C  
ATOM   4699  CD1 ILE   301      78.502  60.012 100.925  1.00  0.00           C  
ATOM   4700  H   ILE   301      82.488  59.977  99.410  1.00  0.00           H  
ATOM   4701  HA  ILE   301      82.664  58.047 101.551  1.00  0.00           H  
ATOM   4702  HB  ILE   301      80.507  58.737 102.178  1.00  0.00           H  
ATOM   4703 HG12 ILE   301      80.086  60.212  99.559  1.00  0.00           H  
ATOM   4704 HG13 ILE   301      79.463  58.554  99.869  1.00  0.00           H  
ATOM   4705 HG21 ILE   301      82.652  60.303 102.220  1.00  0.00           H  
ATOM   4706 HG22 ILE   301      81.729  61.248 101.032  1.00  0.00           H  
ATOM   4707 HG23 ILE   301      80.942  60.806 102.503  1.00  0.00           H  
ATOM   4708 HD11 ILE   301      77.792  60.481 100.244  1.00  0.00           H  
ATOM   4709 HD12 ILE   301      78.005  59.219 101.483  1.00  0.00           H  
ATOM   4710 HD13 ILE   301      78.755  60.712 101.722  1.00  0.00           H  
ATOM   4711  N   LEU   302      81.190  56.975  98.819  1.00  0.00           N  
ATOM   4712  CA  LEU   302      80.540  55.887  98.154  1.00  0.00           C  
ATOM   4713  C   LEU   302      81.592  54.729  97.889  1.00  0.00           C  
ATOM   4714  O   LEU   302      82.739  54.982  97.383  1.00  0.00           O  
ATOM   4715  CB  LEU   302      79.877  56.409  96.848  1.00  0.00           C  
ATOM   4716  CG  LEU   302      78.835  57.574  97.051  1.00  0.00           C  
ATOM   4717  CD1 LEU   302      78.422  57.996  95.632  1.00  0.00           C  
ATOM   4718  CD2 LEU   302      77.648  57.004  97.790  1.00  0.00           C  
ATOM   4719  H   LEU   302      81.415  57.783  98.257  1.00  0.00           H  
ATOM   4720  HA  LEU   302      79.831  55.417  98.835  1.00  0.00           H  
ATOM   4721  HB2 LEU   302      80.601  56.657  96.072  1.00  0.00           H  
ATOM   4722  HB3 LEU   302      79.296  55.668  96.300  1.00  0.00           H  
ATOM   4723  HG  LEU   302      79.252  58.424  97.590  1.00  0.00           H  
ATOM   4724 HD11 LEU   302      77.803  57.203  95.212  1.00  0.00           H  
ATOM   4725 HD12 LEU   302      77.795  58.887  95.653  1.00  0.00           H  
ATOM   4726 HD13 LEU   302      79.302  58.212  95.026  1.00  0.00           H  
ATOM   4727 HD21 LEU   302      77.183  56.141  97.313  1.00  0.00           H  
ATOM   4728 HD22 LEU   302      78.034  56.643  98.744  1.00  0.00           H  
ATOM   4729 HD23 LEU   302      76.937  57.812  97.960  1.00  0.00           H  
ATOM   4730  N   PRO   303      81.232  53.367  98.056  1.00  0.00           N  
ATOM   4731  CA  PRO   303      82.123  52.291  97.661  1.00  0.00           C  
ATOM   4732  C   PRO   303      82.673  52.299  96.258  1.00  0.00           C  
ATOM   4733  O   PRO   303      82.008  52.717  95.375  1.00  0.00           O  
ATOM   4734  CB  PRO   303      81.377  50.974  97.877  1.00  0.00           C  
ATOM   4735  CG  PRO   303      80.316  51.270  98.919  1.00  0.00           C  
ATOM   4736  CD  PRO   303      79.995  52.813  98.594  1.00  0.00           C  
ATOM   4737  HA  PRO   303      82.976  52.310  98.339  1.00  0.00           H  
ATOM   4738  HB2 PRO   303      80.859  50.621  96.986  1.00  0.00           H  
ATOM   4739  HB3 PRO   303      82.042  50.301  98.419  1.00  0.00           H  
ATOM   4740  HG2 PRO   303      79.511  50.535  98.885  1.00  0.00           H  
ATOM   4741  HG3 PRO   303      80.810  51.219  99.889  1.00  0.00           H  
ATOM   4742  HD2 PRO   303      79.170  52.765  97.883  1.00  0.00           H  
ATOM   4743  HD3 PRO   303      79.739  53.214  99.574  1.00  0.00           H  
ATOM   4744  N   PRO   304      83.955  51.894  96.013  1.00  0.00           N  
ATOM   4745  CA  PRO   304      84.543  51.845  94.717  1.00  0.00           C  
ATOM   4746  C   PRO   304      84.101  50.609  94.090  1.00  0.00           C  
ATOM   4747  O   PRO   304      83.948  49.639  94.784  1.00  0.00           O  
ATOM   4748  CB  PRO   304      86.066  51.780  95.010  1.00  0.00           C  
ATOM   4749  CG  PRO   304      86.191  51.044  96.307  1.00  0.00           C  
ATOM   4750  CD  PRO   304      84.931  51.515  97.015  1.00  0.00           C  
ATOM   4751  HA  PRO   304      84.391  52.666  94.016  1.00  0.00           H  
ATOM   4752  HB2 PRO   304      86.744  51.541  94.190  1.00  0.00           H  
ATOM   4753  HB3 PRO   304      86.314  52.831  95.157  1.00  0.00           H  
ATOM   4754  HG2 PRO   304      86.216  49.958  96.226  1.00  0.00           H  
ATOM   4755  HG3 PRO   304      87.041  51.428  96.871  1.00  0.00           H  
ATOM   4756  HD2 PRO   304      84.589  50.669  97.611  1.00  0.00           H  
ATOM   4757  HD3 PRO   304      85.189  52.333  97.687  1.00  0.00           H  
ATOM   4758  N   VAL   305      84.033  50.642  92.745  1.00  0.00           N  
ATOM   4759  CA  VAL   305      83.732  49.582  91.769  1.00  0.00           C  
ATOM   4760  C   VAL   305      85.011  49.219  90.947  1.00  0.00           C  
ATOM   4761  O   VAL   305      85.414  48.030  90.960  1.00  0.00           O  
ATOM   4762  CB  VAL   305      82.465  49.870  90.955  1.00  0.00           C  
ATOM   4763  CG1 VAL   305      81.241  49.784  91.876  1.00  0.00           C  
ATOM   4764  CG2 VAL   305      82.487  51.225  90.267  1.00  0.00           C  
ATOM   4765  H   VAL   305      84.218  51.567  92.385  1.00  0.00           H  
ATOM   4766  HA  VAL   305      83.399  48.713  92.336  1.00  0.00           H  
ATOM   4767  HB  VAL   305      82.306  49.139  90.163  1.00  0.00           H  
ATOM   4768 HG11 VAL   305      80.384  50.000  91.237  1.00  0.00           H  
ATOM   4769 HG12 VAL   305      81.072  48.793  92.296  1.00  0.00           H  
ATOM   4770 HG13 VAL   305      81.254  50.463  92.729  1.00  0.00           H  
ATOM   4771 HG21 VAL   305      81.609  51.340  89.632  1.00  0.00           H  
ATOM   4772 HG22 VAL   305      82.626  52.029  90.989  1.00  0.00           H  
ATOM   4773 HG23 VAL   305      83.307  51.286  89.552  1.00  0.00           H  
ATOM   4774  N   SER   306      85.886  50.117  90.451  1.00  0.00           N  
ATOM   4775  CA  SER   306      87.140  49.711  89.666  1.00  0.00           C  
ATOM   4776  C   SER   306      88.312  50.650  89.888  1.00  0.00           C  
ATOM   4777  O   SER   306      88.170  51.834  90.281  1.00  0.00           O  
ATOM   4778  CB  SER   306      86.785  49.820  88.176  1.00  0.00           C  
ATOM   4779  OG  SER   306      85.400  49.451  87.935  1.00  0.00           O  
ATOM   4780  H   SER   306      85.705  51.110  90.485  1.00  0.00           H  
ATOM   4781  HA  SER   306      87.386  48.680  89.922  1.00  0.00           H  
ATOM   4782  HB2 SER   306      86.852  50.868  87.883  1.00  0.00           H  
ATOM   4783  HB3 SER   306      87.480  49.317  87.503  1.00  0.00           H  
ATOM   4784  HG  SER   306      85.318  48.502  87.816  1.00  0.00           H  
ATOM   4785  N   VAL   307      89.521  50.120  89.570  1.00  0.00           N  
ATOM   4786  CA  VAL   307      90.734  50.890  89.971  1.00  0.00           C  
ATOM   4787  C   VAL   307      91.843  50.679  89.060  1.00  0.00           C  
ATOM   4788  O   VAL   307      91.926  49.665  88.342  1.00  0.00           O  
ATOM   4789  CB  VAL   307      91.140  50.599  91.420  1.00  0.00           C  
ATOM   4790  CG1 VAL   307      91.690  49.234  91.654  1.00  0.00           C  
ATOM   4791  CG2 VAL   307      92.120  51.527  92.140  1.00  0.00           C  
ATOM   4792  H   VAL   307      89.571  49.176  89.214  1.00  0.00           H  
ATOM   4793  HA  VAL   307      90.503  51.953  89.903  1.00  0.00           H  
ATOM   4794  HB  VAL   307      90.185  50.694  91.937  1.00  0.00           H  
ATOM   4795 HG11 VAL   307      92.467  48.918  90.958  1.00  0.00           H  
ATOM   4796 HG12 VAL   307      92.058  49.128  92.675  1.00  0.00           H  
ATOM   4797 HG13 VAL   307      90.963  48.438  91.488  1.00  0.00           H  
ATOM   4798 HG21 VAL   307      91.988  51.411  93.215  1.00  0.00           H  
ATOM   4799 HG22 VAL   307      93.150  51.311  91.857  1.00  0.00           H  
ATOM   4800 HG23 VAL   307      91.948  52.586  91.952  1.00  0.00           H  
ATOM   4801  N   PHE   308      92.626  51.747  88.955  1.00  0.00           N  
ATOM   4802  CA  PHE   308      93.428  51.950  87.762  1.00  0.00           C  
ATOM   4803  C   PHE   308      94.788  52.572  88.150  1.00  0.00           C  
ATOM   4804  O   PHE   308      94.870  53.589  88.786  1.00  0.00           O  
ATOM   4805  CB  PHE   308      92.704  52.710  86.620  1.00  0.00           C  
ATOM   4806  CG  PHE   308      91.225  52.333  86.299  1.00  0.00           C  
ATOM   4807  CD1 PHE   308      90.191  52.865  87.111  1.00  0.00           C  
ATOM   4808  CD2 PHE   308      90.919  51.399  85.311  1.00  0.00           C  
ATOM   4809  CE1 PHE   308      88.845  52.540  86.826  1.00  0.00           C  
ATOM   4810  CE2 PHE   308      89.540  51.123  84.988  1.00  0.00           C  
ATOM   4811  CZ  PHE   308      88.522  51.721  85.722  1.00  0.00           C  
ATOM   4812  H   PHE   308      92.553  52.588  89.509  1.00  0.00           H  
ATOM   4813  HA  PHE   308      93.783  50.996  87.373  1.00  0.00           H  
ATOM   4814  HB2 PHE   308      92.795  53.765  86.875  1.00  0.00           H  
ATOM   4815  HB3 PHE   308      93.256  52.495  85.705  1.00  0.00           H  
ATOM   4816  HD1 PHE   308      90.483  53.568  87.876  1.00  0.00           H  
ATOM   4817  HD2 PHE   308      91.741  51.022  84.720  1.00  0.00           H  
ATOM   4818  HE1 PHE   308      88.040  53.030  87.353  1.00  0.00           H  
ATOM   4819  HE2 PHE   308      89.347  50.592  84.067  1.00  0.00           H  
ATOM   4820  HZ  PHE   308      87.488  51.633  85.425  1.00  0.00           H  
ATOM   4821  N   VAL   309      95.868  51.906  87.767  1.00  0.00           N  
ATOM   4822  CA  VAL   309      97.208  51.903  88.429  1.00  0.00           C  
ATOM   4823  C   VAL   309      98.416  51.876  87.389  1.00  0.00           C  
ATOM   4824  O   VAL   309      98.496  51.053  86.515  1.00  0.00           O  
ATOM   4825  CB  VAL   309      97.366  50.783  89.476  1.00  0.00           C  
ATOM   4826  CG1 VAL   309      98.718  50.585  90.170  1.00  0.00           C  
ATOM   4827  CG2 VAL   309      96.252  50.799  90.578  1.00  0.00           C  
ATOM   4828  H   VAL   309      95.623  51.099  87.212  1.00  0.00           H  
ATOM   4829  HA  VAL   309      97.345  52.871  88.912  1.00  0.00           H  
ATOM   4830  HB  VAL   309      97.219  49.847  88.938  1.00  0.00           H  
ATOM   4831 HG11 VAL   309      98.993  51.557  90.579  1.00  0.00           H  
ATOM   4832 HG12 VAL   309      98.767  49.785  90.909  1.00  0.00           H  
ATOM   4833 HG13 VAL   309      99.379  50.389  89.325  1.00  0.00           H  
ATOM   4834 HG21 VAL   309      95.275  50.737  90.099  1.00  0.00           H  
ATOM   4835 HG22 VAL   309      96.426  49.936  91.220  1.00  0.00           H  
ATOM   4836 HG23 VAL   309      96.368  51.712  91.162  1.00  0.00           H  
ATOM   4837  N   CYS   310      99.292  52.865  87.538  1.00  0.00           N  
ATOM   4838  CA  CYS   310     100.472  53.009  86.584  1.00  0.00           C  
ATOM   4839  C   CYS   310     101.382  51.732  86.658  1.00  0.00           C  
ATOM   4840  O   CYS   310     101.462  50.957  87.617  1.00  0.00           O  
ATOM   4841  CB  CYS   310     101.279  54.261  87.097  1.00  0.00           C  
ATOM   4842  SG  CYS   310     103.067  54.262  86.511  1.00  0.00           S  
ATOM   4843  H   CYS   310      99.347  53.559  88.270  1.00  0.00           H  
ATOM   4844  HA  CYS   310     100.100  53.086  85.562  1.00  0.00           H  
ATOM   4845  HB2 CYS   310     100.759  55.172  86.803  1.00  0.00           H  
ATOM   4846  HB3 CYS   310     101.311  54.079  88.171  1.00  0.00           H  
ATOM   4847  HG  CYS   310     103.526  53.944  87.725  1.00  0.00           H  
ATOM   4848  N   CYS   311     102.150  51.428  85.569  1.00  0.00           N  
ATOM   4849  CA  CYS   311     103.324  50.494  85.512  1.00  0.00           C  
ATOM   4850  C   CYS   311     104.367  50.863  84.432  1.00  0.00           C  
ATOM   4851  O   CYS   311     104.119  50.518  83.211  1.00  0.00           O  
ATOM   4852  CB  CYS   311     102.828  49.043  85.318  1.00  0.00           C  
ATOM   4853  SG  CYS   311     104.205  47.768  85.662  1.00  0.00           S  
ATOM   4854  H   CYS   311     102.011  52.037  84.775  1.00  0.00           H  
ATOM   4855  HA  CYS   311     103.865  50.512  86.458  1.00  0.00           H  
ATOM   4856  HB2 CYS   311     101.882  48.853  85.826  1.00  0.00           H  
ATOM   4857  HB3 CYS   311     102.546  48.895  84.276  1.00  0.00           H  
ATOM   4858  HG  CYS   311     104.294  48.046  86.966  1.00  0.00           H  
ATOM   4859  N   MET   312     105.468  51.555  84.756  1.00  0.00           N  
ATOM   4860  CA  MET   312     106.012  51.927  86.017  1.00  0.00           C  
ATOM   4861  C   MET   312     106.951  53.131  85.990  1.00  0.00           C  
ATOM   4862  O   MET   312     107.435  53.432  84.886  1.00  0.00           O  
ATOM   4863  CB  MET   312     106.683  50.762  86.653  1.00  0.00           C  
ATOM   4864  CG  MET   312     107.891  50.139  85.979  1.00  0.00           C  
ATOM   4865  SD  MET   312     107.506  49.056  84.613  1.00  0.00           S  
ATOM   4866  CE  MET   312     108.971  48.056  84.628  1.00  0.00           C  
ATOM   4867  H   MET   312     106.064  51.606  83.942  1.00  0.00           H  
ATOM   4868  HA  MET   312     105.153  52.175  86.640  1.00  0.00           H  
ATOM   4869  HB2 MET   312     107.037  51.153  87.607  1.00  0.00           H  
ATOM   4870  HB3 MET   312     106.004  49.950  86.915  1.00  0.00           H  
ATOM   4871  HG2 MET   312     108.648  50.868  85.689  1.00  0.00           H  
ATOM   4872  HG3 MET   312     108.449  49.539  86.698  1.00  0.00           H  
ATOM   4873  HE1 MET   312     108.680  47.232  85.280  1.00  0.00           H  
ATOM   4874  HE2 MET   312     109.207  47.593  83.670  1.00  0.00           H  
ATOM   4875  HE3 MET   312     109.809  48.581  85.087  1.00  0.00           H  
ATOM   4876  N   LYS   313     107.313  53.768  87.100  1.00  0.00           N  
ATOM   4877  CA  LYS   313     108.246  54.967  87.005  1.00  0.00           C  
ATOM   4878  C   LYS   313     109.731  54.661  86.778  1.00  0.00           C  
ATOM   4879  O   LYS   313     110.322  53.918  87.502  1.00  0.00           O  
ATOM   4880  CB  LYS   313     108.218  55.889  88.246  1.00  0.00           C  
ATOM   4881  CG  LYS   313     106.913  56.673  88.181  1.00  0.00           C  
ATOM   4882  CD  LYS   313     106.848  57.491  89.474  1.00  0.00           C  
ATOM   4883  CE  LYS   313     106.911  56.633  90.734  1.00  0.00           C  
ATOM   4884  NZ  LYS   313     106.502  57.520  91.837  1.00  0.00           N1+
ATOM   4885  H   LYS   313     107.102  53.533  88.059  1.00  0.00           H  
ATOM   4886  HA  LYS   313     107.928  55.600  86.177  1.00  0.00           H  
ATOM   4887  HB2 LYS   313     108.143  55.219  89.102  1.00  0.00           H  
ATOM   4888  HB3 LYS   313     109.085  56.550  88.241  1.00  0.00           H  
ATOM   4889  HG2 LYS   313     106.939  57.325  87.308  1.00  0.00           H  
ATOM   4890  HG3 LYS   313     106.058  55.998  88.132  1.00  0.00           H  
ATOM   4891  HD2 LYS   313     107.602  58.276  89.419  1.00  0.00           H  
ATOM   4892  HD3 LYS   313     105.911  58.048  89.495  1.00  0.00           H  
ATOM   4893  HE2 LYS   313     106.305  55.736  90.609  1.00  0.00           H  
ATOM   4894  HE3 LYS   313     107.938  56.291  90.865  1.00  0.00           H  
ATOM   4895  HZ1 LYS   313     107.086  58.342  91.895  1.00  0.00           H  
ATOM   4896  HZ2 LYS   313     105.538  57.784  91.692  1.00  0.00           H  
ATOM   4897  HZ3 LYS   313     106.454  57.120  92.764  1.00  0.00           H  
ATOM   4898  N   ASP   314     110.378  55.190  85.708  1.00  0.00           N  
ATOM   4899  CA  ASP   314     109.890  56.244  84.686  1.00  0.00           C  
ATOM   4900  C   ASP   314     110.642  55.899  83.314  1.00  0.00           C  
ATOM   4901  O   ASP   314     109.886  56.106  82.335  1.00  0.00           O  
ATOM   4902  CB  ASP   314     110.157  57.585  85.276  1.00  0.00           C  
ATOM   4903  CG  ASP   314     109.590  58.717  84.394  1.00  0.00           C  
ATOM   4904  OD1 ASP   314     108.359  58.572  83.909  1.00  0.00           O  
ATOM   4905  OD2 ASP   314     110.247  59.781  84.267  1.00  0.00           O1-
ATOM   4906  OXT ASP   314     111.798  55.613  83.302  1.00  0.00           O1-
ATOM   4907  H   ASP   314     111.382  55.086  85.684  1.00  0.00           H  
ATOM   4908  HA  ASP   314     108.839  56.106  84.431  1.00  0.00           H  
ATOM   4909  HB2 ASP   314     109.724  57.604  86.276  1.00  0.00           H  
ATOM   4910  HB3 ASP   314     111.241  57.608  85.162  1.00  0.00           H  
ATOM   4911  N   THR   315      86.451  47.271 100.993  1.00  0.00           N  
ATOM   4912  CA  THR   315      85.688  46.368 100.039  1.00  0.00           C  
ATOM   4913  C   THR   315      86.362  46.592  98.702  1.00  0.00           C  
ATOM   4914  O   THR   315      86.538  47.676  98.102  1.00  0.00           O  
ATOM   4915  CB  THR   315      84.309  46.780  99.942  1.00  0.00           C  
ATOM   4916  CG2 THR   315      83.549  45.752  99.153  1.00  0.00           C  
ATOM   4917  OG1 THR   315      83.859  46.768 101.236  1.00  0.00           O  
ATOM   4918  HA  THR   315      85.657  45.312 100.307  1.00  0.00           H  
ATOM   4919  HB  THR   315      84.213  47.788  99.540  1.00  0.00           H  
ATOM   4920  HG1 THR   315      82.991  47.178 101.215  1.00  0.00           H  
ATOM   4921 HG21 THR   315      83.669  44.748  99.559  1.00  0.00           H  
ATOM   4922 HG22 THR   315      82.487  45.988  99.223  1.00  0.00           H  
ATOM   4923 HG23 THR   315      83.800  45.721  98.093  1.00  0.00           H  
ATOM   4924  H1  THR   315      86.468  48.227 100.665  1.00  0.00           H  
ATOM   4925  H2  THR   315      87.341  46.840 101.197  1.00  0.00           H  
ATOM   4926  H3  THR   315      85.924  47.224 101.854  1.00  0.00           H  
ATOM   4927  N   ASN   316      86.807  45.469  98.172  1.00  0.00           N  
ATOM   4928  CA  ASN   316      87.582  45.308  96.965  1.00  0.00           C  
ATOM   4929  C   ASN   316      86.855  45.928  95.774  1.00  0.00           C  
ATOM   4930  O   ASN   316      85.617  45.824  95.598  1.00  0.00           O  
ATOM   4931  CB  ASN   316      87.746  43.814  96.860  1.00  0.00           C  
ATOM   4932  CG  ASN   316      88.782  43.544  95.764  1.00  0.00           C  
ATOM   4933  ND2 ASN   316      88.603  42.585  94.891  1.00  0.00           N  
ATOM   4934  OD1 ASN   316      89.830  44.169  95.648  1.00  0.00           O  
ATOM   4935  H   ASN   316      86.831  44.662  98.778  1.00  0.00           H  
ATOM   4936  HA  ASN   316      88.533  45.828  97.083  1.00  0.00           H  
ATOM   4937  HB2 ASN   316      87.991  43.281  97.779  1.00  0.00           H  
ATOM   4938  HB3 ASN   316      86.795  43.375  96.556  1.00  0.00           H
[truncated: 1,314,825 more chars]
