# Supplementary material for: Molecular Mechanism of Protein Arginine Deiminase 2: A Study Involving Multiple Microsecond Long Molecular Dynamics Simulations
Source: Biochemistry. 2022 Jun 23;61(13):1286–97. doi: 10.1021/acs.biochem.2c00158 (PMC9260958; doi:10.1021/acs.biochem.2c00158)
Supplement: Supplementary file 2 — bi2c00158_si_002.zip [file bi2c00158_si_002.zip › closest/ps4-06-100w-last-frame.pdb]

ATOM      1  N   ARG     1      59.452 111.091  78.322  1.00  0.00           N  
ATOM      2  CA  ARG     1      58.703 110.142  77.511  1.00  0.00           C  
ATOM      3  C   ARG     1      57.672 110.848  76.604  1.00  0.00           C  
ATOM      4  O   ARG     1      56.562 111.069  77.018  1.00  0.00           O  
ATOM      5  CB  ARG     1      58.045 108.989  78.305  1.00  0.00           C  
ATOM      6  CG  ARG     1      58.997 108.017  78.995  1.00  0.00           C  
ATOM      7  CD  ARG     1      58.438 106.796  79.589  1.00  0.00           C  
ATOM      8  NE  ARG     1      57.530 107.192  80.711  1.00  0.00           N  
ATOM      9  CZ  ARG     1      56.632 106.408  81.225  1.00  0.00           C  
ATOM     10  NH1 ARG     1      56.440 105.224  80.867  1.00  0.00           N1+
ATOM     11  NH2 ARG     1      56.064 106.755  82.366  1.00  0.00           N  
ATOM     12  HA  ARG     1      59.422 109.678  76.836  1.00  0.00           H  
ATOM     13  HB2 ARG     1      57.282 109.453  78.930  1.00  0.00           H  
ATOM     14  HB3 ARG     1      57.606 108.363  77.527  1.00  0.00           H  
ATOM     15  HG2 ARG     1      59.725 107.674  78.260  1.00  0.00           H  
ATOM     16  HG3 ARG     1      59.590 108.578  79.717  1.00  0.00           H  
ATOM     17  HD2 ARG     1      57.956 106.079  78.925  1.00  0.00           H  
ATOM     18  HD3 ARG     1      59.264 106.282  80.081  1.00  0.00           H  
ATOM     19  HE  ARG     1      57.690 108.026  81.258  1.00  0.00           H  
ATOM     20 HH11 ARG     1      56.920 104.875  80.051  1.00  0.00           H  
ATOM     21 HH12 ARG     1      55.824 104.600  81.369  1.00  0.00           H  
ATOM     22 HH21 ARG     1      56.261 107.674  82.737  1.00  0.00           H  
ATOM     23 HH22 ARG     1      55.275 106.216  82.692  1.00  0.00           H  
ATOM     24  H1  ARG     1      59.843 111.873  77.816  1.00  0.00           H  
ATOM     25  H2  ARG     1      60.327 110.663  78.592  1.00  0.00           H  
ATOM     26  H3  ARG     1      58.963 111.393  79.152  1.00  0.00           H  
ATOM     27  N   GLU     2      58.062 111.197  75.370  1.00  0.00           N  
ATOM     28  CA  GLU     2      57.156 111.777  74.341  1.00  0.00           C  
ATOM     29  C   GLU     2      56.686 110.753  73.318  1.00  0.00           C  
ATOM     30  O   GLU     2      57.098 109.598  73.241  1.00  0.00           O  
ATOM     31  CB  GLU     2      57.802 112.940  73.708  1.00  0.00           C  
ATOM     32  CG  GLU     2      58.738 112.627  72.501  1.00  0.00           C  
ATOM     33  CD  GLU     2      59.714 113.657  72.140  1.00  0.00           C  
ATOM     34  OE1 GLU     2      59.256 114.822  72.096  1.00  0.00           O  
ATOM     35  OE2 GLU     2      60.886 113.325  71.877  1.00  0.00           O1-
ATOM     36  H   GLU     2      59.051 111.084  75.200  1.00  0.00           H  
ATOM     37  HA  GLU     2      56.337 112.283  74.854  1.00  0.00           H  
ATOM     38  HB2 GLU     2      56.996 113.622  73.437  1.00  0.00           H  
ATOM     39  HB3 GLU     2      58.366 113.468  74.478  1.00  0.00           H  
ATOM     40  HG2 GLU     2      59.343 111.774  72.807  1.00  0.00           H  
ATOM     41  HG3 GLU     2      58.056 112.329  71.704  1.00  0.00           H  
ATOM     42  N   ARG     3      55.732 111.238  72.553  1.00  0.00           N  
ATOM     43  CA  ARG     3      55.173 110.717  71.302  1.00  0.00           C  
ATOM     44  C   ARG     3      54.998 111.785  70.294  1.00  0.00           C  
ATOM     45  O   ARG     3      54.204 112.690  70.526  1.00  0.00           O  
ATOM     46  CB  ARG     3      53.830 109.877  71.446  1.00  0.00           C  
ATOM     47  CG  ARG     3      53.447 109.144  70.209  1.00  0.00           C  
ATOM     48  CD  ARG     3      52.059 108.508  70.280  1.00  0.00           C  
ATOM     49  NE  ARG     3      51.632 108.206  68.903  1.00  0.00           N  
ATOM     50  CZ  ARG     3      50.529 107.571  68.578  1.00  0.00           C  
ATOM     51  NH1 ARG     3      49.674 107.210  69.466  1.00  0.00           N1+
ATOM     52  NH2 ARG     3      50.292 107.278  67.376  1.00  0.00           N  
ATOM     53  H   ARG     3      55.286 112.042  72.972  1.00  0.00           H  
ATOM     54  HA  ARG     3      55.855 109.986  70.869  1.00  0.00           H  
ATOM     55  HB2 ARG     3      54.009 109.135  72.224  1.00  0.00           H  
ATOM     56  HB3 ARG     3      52.977 110.531  71.627  1.00  0.00           H  
ATOM     57  HG2 ARG     3      53.351 109.902  69.431  1.00  0.00           H  
ATOM     58  HG3 ARG     3      54.214 108.419  69.938  1.00  0.00           H  
ATOM     59  HD2 ARG     3      52.202 107.579  70.831  1.00  0.00           H  
ATOM     60  HD3 ARG     3      51.336 109.133  70.805  1.00  0.00           H  
ATOM     61  HE  ARG     3      52.275 108.395  68.148  1.00  0.00           H  
ATOM     62 HH11 ARG     3      49.863 107.342  70.449  1.00  0.00           H  
ATOM     63 HH12 ARG     3      48.807 106.774  69.184  1.00  0.00           H  
ATOM     64 HH21 ARG     3      50.984 107.508  66.677  1.00  0.00           H  
ATOM     65 HH22 ARG     3      49.627 106.525  67.265  1.00  0.00           H  
ATOM     66  N   THR     4      55.642 111.731  69.124  1.00  0.00           N  
ATOM     67  CA  THR     4      55.375 112.655  67.998  1.00  0.00           C  
ATOM     68  C   THR     4      53.951 112.392  67.386  1.00  0.00           C  
ATOM     69  O   THR     4      53.644 111.256  66.935  1.00  0.00           O  
ATOM     70  CB  THR     4      56.503 112.640  66.971  1.00  0.00           C  
ATOM     71  CG2 THR     4      56.117 113.426  65.720  1.00  0.00           C  
ATOM     72  OG1 THR     4      57.713 113.000  67.425  1.00  0.00           O  
ATOM     73  H   THR     4      56.101 110.850  68.946  1.00  0.00           H  
ATOM     74  HA  THR     4      55.409 113.639  68.464  1.00  0.00           H  
ATOM     75  HB  THR     4      56.542 111.577  66.734  1.00  0.00           H  
ATOM     76  HG1 THR     4      58.025 112.221  67.891  1.00  0.00           H  
ATOM     77 HG21 THR     4      55.850 114.442  66.010  1.00  0.00           H  
ATOM     78 HG22 THR     4      56.917 113.503  64.983  1.00  0.00           H  
ATOM     79 HG23 THR     4      55.427 112.895  65.064  1.00  0.00           H  
ATOM     80  N   VAL     5      53.053 113.355  67.348  1.00  0.00           N  
ATOM     81  CA  VAL     5      51.713 113.366  66.803  1.00  0.00           C  
ATOM     82  C   VAL     5      51.486 114.543  65.855  1.00  0.00           C  
ATOM     83  O   VAL     5      52.211 115.523  65.836  1.00  0.00           O  
ATOM     84  CB  VAL     5      50.720 113.350  68.007  1.00  0.00           C  
ATOM     85  CG1 VAL     5      49.193 113.365  67.802  1.00  0.00           C  
ATOM     86  CG2 VAL     5      50.975 112.102  68.877  1.00  0.00           C  
ATOM     87  H   VAL     5      53.207 114.294  67.686  1.00  0.00           H  
ATOM     88  HA  VAL     5      51.534 112.461  66.223  1.00  0.00           H  
ATOM     89  HB  VAL     5      50.844 114.284  68.555  1.00  0.00           H  
ATOM     90 HG11 VAL     5      48.795 114.256  67.316  1.00  0.00           H  
ATOM     91 HG12 VAL     5      49.043 112.493  67.164  1.00  0.00           H  
ATOM     92 HG13 VAL     5      48.624 113.153  68.707  1.00  0.00           H  
ATOM     93 HG21 VAL     5      50.240 112.088  69.682  1.00  0.00           H  
ATOM     94 HG22 VAL     5      50.998 111.164  68.323  1.00  0.00           H  
ATOM     95 HG23 VAL     5      51.956 112.189  69.345  1.00  0.00           H  
ATOM     96  N   ARG     6      50.381 114.521  65.077  1.00  0.00           N  
ATOM     97  CA  ARG     6      49.843 115.684  64.394  1.00  0.00           C  
ATOM     98  C   ARG     6      48.319 115.776  64.436  1.00  0.00           C  
ATOM     99  O   ARG     6      47.659 114.746  64.413  1.00  0.00           O  
ATOM    100  CB  ARG     6      50.265 115.888  62.959  1.00  0.00           C  
ATOM    101  CG  ARG     6      50.107 114.609  61.993  1.00  0.00           C  
ATOM    102  CD  ARG     6      50.957 114.571  60.729  1.00  0.00           C  
ATOM    103  NE  ARG     6      52.353 114.213  60.981  1.00  0.00           N  
ATOM    104  CZ  ARG     6      53.353 115.135  61.127  1.00  0.00           C  
ATOM    105  NH1 ARG     6      53.254 116.427  60.990  1.00  0.00           N1+
ATOM    106  NH2 ARG     6      54.485 114.745  61.599  1.00  0.00           N  
ATOM    107  H   ARG     6      49.762 113.737  65.225  1.00  0.00           H  
ATOM    108  HA  ARG     6      50.130 116.630  64.852  1.00  0.00           H  
ATOM    109  HB2 ARG     6      49.778 116.776  62.557  1.00  0.00           H  
ATOM    110  HB3 ARG     6      51.325 116.141  62.953  1.00  0.00           H  
ATOM    111  HG2 ARG     6      50.415 113.695  62.501  1.00  0.00           H  
ATOM    112  HG3 ARG     6      49.070 114.434  61.707  1.00  0.00           H  
ATOM    113  HD2 ARG     6      50.512 113.886  60.008  1.00  0.00           H  
ATOM    114  HD3 ARG     6      50.880 115.533  60.222  1.00  0.00           H  
ATOM    115  HE  ARG     6      52.614 113.266  61.217  1.00  0.00           H  
ATOM    116 HH11 ARG     6      52.366 116.816  60.704  1.00  0.00           H  
ATOM    117 HH12 ARG     6      54.067 117.017  60.884  1.00  0.00           H  
ATOM    118 HH21 ARG     6      54.634 113.746  61.612  1.00  0.00           H  
ATOM    119 HH22 ARG     6      55.230 115.420  61.696  1.00  0.00           H  
ATOM    120  N   LEU     7      47.746 116.952  64.439  1.00  0.00           N  
ATOM    121  CA  LEU     7      46.314 117.117  64.080  1.00  0.00           C  
ATOM    122  C   LEU     7      46.149 117.051  62.555  1.00  0.00           C  
ATOM    123  O   LEU     7      47.137 117.049  61.804  1.00  0.00           O  
ATOM    124  CB  LEU     7      45.687 118.350  64.633  1.00  0.00           C  
ATOM    125  CG  LEU     7      45.837 118.459  66.104  1.00  0.00           C  
ATOM    126  CD1 LEU     7      45.284 119.749  66.542  1.00  0.00           C  
ATOM    127  CD2 LEU     7      45.235 117.466  67.021  1.00  0.00           C  
ATOM    128  H   LEU     7      48.343 117.764  64.376  1.00  0.00           H  
ATOM    129  HA  LEU     7      45.769 116.257  64.468  1.00  0.00           H  
ATOM    130  HB2 LEU     7      46.285 119.112  64.132  1.00  0.00           H  
ATOM    131  HB3 LEU     7      44.653 118.427  64.297  1.00  0.00           H  
ATOM    132  HG  LEU     7      46.890 118.531  66.378  1.00  0.00           H  
ATOM    133 HD11 LEU     7      45.829 120.475  65.938  1.00  0.00           H  
ATOM    134 HD12 LEU     7      44.245 119.804  66.217  1.00  0.00           H  
ATOM    135 HD13 LEU     7      45.393 119.908  67.615  1.00  0.00           H  
ATOM    136 HD21 LEU     7      45.575 117.784  68.006  1.00  0.00           H  
ATOM    137 HD22 LEU     7      44.152 117.535  66.915  1.00  0.00           H  
ATOM    138 HD23 LEU     7      45.447 116.399  66.954  1.00  0.00           H  
ATOM    139  N   GLN     8      44.859 116.954  62.081  1.00  0.00           N  
ATOM    140  CA  GLN     8      44.360 116.559  60.829  1.00  0.00           C  
ATOM    141  C   GLN     8      43.253 117.526  60.198  1.00  0.00           C  
ATOM    142  O   GLN     8      42.507 118.277  60.917  1.00  0.00           O  
ATOM    143  CB  GLN     8      43.937 115.075  60.774  1.00  0.00           C  
ATOM    144  CG  GLN     8      42.729 114.724  61.569  1.00  0.00           C  
ATOM    145  CD  GLN     8      42.974 114.765  63.086  1.00  0.00           C  
ATOM    146  NE2 GLN     8      42.180 115.555  63.785  1.00  0.00           N  
ATOM    147  OE1 GLN     8      43.882 114.083  63.538  1.00  0.00           O  
ATOM    148  H   GLN     8      44.263 116.965  62.897  1.00  0.00           H  
ATOM    149  HA  GLN     8      45.061 116.777  60.023  1.00  0.00           H  
ATOM    150  HB2 GLN     8      43.625 114.923  59.741  1.00  0.00           H  
ATOM    151  HB3 GLN     8      44.822 114.500  61.046  1.00  0.00           H  
ATOM    152  HG2 GLN     8      41.865 115.336  61.308  1.00  0.00           H  
ATOM    153  HG3 GLN     8      42.411 113.702  61.366  1.00  0.00           H  
ATOM    154 HE21 GLN     8      42.460 115.784  64.728  1.00  0.00           H  
ATOM    155 HE22 GLN     8      41.521 116.181  63.344  1.00  0.00           H  
ATOM    156  N   TYR     9      43.310 117.695  58.863  1.00  0.00           N  
ATOM    157  CA  TYR     9      42.696 118.827  58.175  1.00  0.00           C  
ATOM    158  C   TYR     9      41.205 118.940  58.552  1.00  0.00           C  
ATOM    159  O   TYR     9      40.421 118.006  58.369  1.00  0.00           O  
ATOM    160  CB  TYR     9      42.764 118.623  56.642  1.00  0.00           C  
ATOM    161  CG  TYR     9      42.240 119.782  55.868  1.00  0.00           C  
ATOM    162  CD1 TYR     9      42.861 121.039  55.950  1.00  0.00           C  
ATOM    163  CD2 TYR     9      41.215 119.531  54.867  1.00  0.00           C  
ATOM    164  CE1 TYR     9      42.503 121.991  54.986  1.00  0.00           C  
ATOM    165  CE2 TYR     9      40.809 120.584  54.000  1.00  0.00           C  
ATOM    166  CZ  TYR     9      41.463 121.822  54.079  1.00  0.00           C  
ATOM    167  OH  TYR     9      41.181 122.798  53.211  1.00  0.00           O  
ATOM    168  H   TYR     9      44.037 117.108  58.479  1.00  0.00           H  
ATOM    169  HA  TYR     9      43.257 119.727  58.426  1.00  0.00           H  
ATOM    170  HB2 TYR     9      43.777 118.474  56.268  1.00  0.00           H  
ATOM    171  HB3 TYR     9      42.231 117.703  56.401  1.00  0.00           H  
ATOM    172  HD1 TYR     9      43.656 121.230  56.655  1.00  0.00           H  
ATOM    173  HD2 TYR     9      40.702 118.585  54.769  1.00  0.00           H  
ATOM    174  HE1 TYR     9      42.951 122.972  55.037  1.00  0.00           H  
ATOM    175  HE2 TYR     9      40.151 120.357  53.175  1.00  0.00           H  
ATOM    176  HH  TYR     9      40.845 122.322  52.448  1.00  0.00           H  
ATOM    177  N   GLY    10      40.807 120.081  59.034  1.00  0.00           N  
ATOM    178  CA  GLY    10      39.412 120.366  59.096  1.00  0.00           C  
ATOM    179  C   GLY    10      38.613 119.426  60.161  1.00  0.00           C  
ATOM    180  O   GLY    10      37.409 119.609  60.244  1.00  0.00           O  
ATOM    181  H   GLY    10      41.464 120.846  59.094  1.00  0.00           H  
ATOM    182  HA2 GLY    10      39.207 121.408  59.344  1.00  0.00           H  
ATOM    183  HA3 GLY    10      39.026 120.280  58.081  1.00  0.00           H  
ATOM    184  N   SER    11      39.146 118.456  60.914  1.00  0.00           N  
ATOM    185  CA  SER    11      38.265 117.385  61.435  1.00  0.00           C  
ATOM    186  C   SER    11      38.952 116.928  62.796  1.00  0.00           C  
ATOM    187  O   SER    11      40.143 117.152  63.062  1.00  0.00           O  
ATOM    188  CB  SER    11      38.089 116.331  60.406  1.00  0.00           C  
ATOM    189  OG  SER    11      39.335 115.969  60.004  1.00  0.00           O  
ATOM    190  H   SER    11      40.154 118.413  60.943  1.00  0.00           H  
ATOM    191  HA  SER    11      37.287 117.779  61.712  1.00  0.00           H  
ATOM    192  HB2 SER    11      37.606 115.483  60.891  1.00  0.00           H  
ATOM    193  HB3 SER    11      37.631 116.747  59.508  1.00  0.00           H  
ATOM    194  HG  SER    11      39.753 116.738  59.609  1.00  0.00           H  
ATOM    195  N   ALA    12      38.176 116.202  63.651  1.00  0.00           N  
ATOM    196  CA  ALA    12      38.591 115.664  64.922  1.00  0.00           C  
ATOM    197  C   ALA    12      38.342 114.153  65.031  1.00  0.00           C  
ATOM    198  O   ALA    12      37.407 113.627  64.446  1.00  0.00           O  
ATOM    199  CB  ALA    12      38.014 116.447  66.025  1.00  0.00           C  
ATOM    200  H   ALA    12      37.221 116.056  63.357  1.00  0.00           H  
ATOM    201  HA  ALA    12      39.671 115.780  64.833  1.00  0.00           H  
ATOM    202  HB1 ALA    12      38.214 117.505  65.859  1.00  0.00           H  
ATOM    203  HB2 ALA    12      36.930 116.350  65.965  1.00  0.00           H  
ATOM    204  HB3 ALA    12      38.325 116.111  67.015  1.00  0.00           H  
ATOM    205  N   VAL    13      39.114 113.416  65.874  1.00  0.00           N  
ATOM    206  CA  VAL    13      39.276 111.939  65.859  1.00  0.00           C  
ATOM    207  C   VAL    13      39.768 111.462  67.220  1.00  0.00           C  
ATOM    208  O   VAL    13      40.210 112.191  68.065  1.00  0.00           O  
ATOM    209  CB  VAL    13      40.273 111.452  64.720  1.00  0.00           C  
ATOM    210  CG1 VAL    13      41.760 111.682  64.919  1.00  0.00           C  
ATOM    211  CG2 VAL    13      40.232 109.853  64.389  1.00  0.00           C  
ATOM    212  H   VAL    13      39.859 113.926  66.327  1.00  0.00           H  
ATOM    213  HA  VAL    13      38.253 111.666  65.600  1.00  0.00           H  
ATOM    214  HB  VAL    13      39.974 111.919  63.781  1.00  0.00           H  
ATOM    215 HG11 VAL    13      42.061 112.709  65.126  1.00  0.00           H  
ATOM    216 HG12 VAL    13      42.128 111.052  65.728  1.00  0.00           H  
ATOM    217 HG13 VAL    13      42.345 111.461  64.026  1.00  0.00           H  
ATOM    218 HG21 VAL    13      39.328 109.666  63.809  1.00  0.00           H  
ATOM    219 HG22 VAL    13      40.982 109.576  63.648  1.00  0.00           H  
ATOM    220 HG23 VAL    13      40.256 109.237  65.288  1.00  0.00           H  
ATOM    221  N   GLU    14      39.484 110.147  67.481  1.00  0.00           N  
ATOM    222  CA  GLU    14      39.957 109.602  68.720  1.00  0.00           C  
ATOM    223  C   GLU    14      41.435 109.257  68.712  1.00  0.00           C  
ATOM    224  O   GLU    14      41.977 108.712  67.773  1.00  0.00           O  
ATOM    225  CB  GLU    14      39.141 108.369  69.153  1.00  0.00           C  
ATOM    226  CG  GLU    14      37.752 108.649  69.741  1.00  0.00           C  
ATOM    227  CD  GLU    14      36.643 108.614  68.621  1.00  0.00           C  
ATOM    228  OE1 GLU    14      36.718 107.757  67.700  1.00  0.00           O  
ATOM    229  OE2 GLU    14      35.624 109.357  68.799  1.00  0.00           O1-
ATOM    230  H   GLU    14      39.227 109.606  66.668  1.00  0.00           H  
ATOM    231  HA  GLU    14      39.796 110.317  69.527  1.00  0.00           H  
ATOM    232  HB2 GLU    14      39.069 107.599  68.385  1.00  0.00           H  
ATOM    233  HB3 GLU    14      39.764 107.841  69.875  1.00  0.00           H  
ATOM    234  HG2 GLU    14      37.439 107.905  70.474  1.00  0.00           H  
ATOM    235  HG3 GLU    14      37.822 109.585  70.294  1.00  0.00           H  
ATOM    236  N   ALA    15      42.097 109.575  69.830  1.00  0.00           N  
ATOM    237  CA  ALA    15      43.313 109.044  70.219  1.00  0.00           C  
ATOM    238  C   ALA    15      43.332 108.615  71.677  1.00  0.00           C  
ATOM    239  O   ALA    15      42.453 108.979  72.519  1.00  0.00           O  
ATOM    240  CB  ALA    15      44.456 110.084  70.063  1.00  0.00           C  
ATOM    241  H   ALA    15      41.607 110.127  70.519  1.00  0.00           H  
ATOM    242  HA  ALA    15      43.559 108.121  69.694  1.00  0.00           H  
ATOM    243  HB1 ALA    15      44.259 110.941  70.706  1.00  0.00           H  
ATOM    244  HB2 ALA    15      45.437 109.722  70.373  1.00  0.00           H  
ATOM    245  HB3 ALA    15      44.588 110.457  69.047  1.00  0.00           H  
ATOM    246  N   VAL    16      44.342 107.786  72.022  1.00  0.00           N  
ATOM    247  CA  VAL    16      44.578 107.349  73.417  1.00  0.00           C  
ATOM    248  C   VAL    16      45.828 108.105  73.877  1.00  0.00           C  
ATOM    249  O   VAL    16      46.811 108.214  73.128  1.00  0.00           O  
ATOM    250  CB  VAL    16      44.747 105.850  73.673  1.00  0.00           C  
ATOM    251  CG1 VAL    16      45.128 105.500  75.116  1.00  0.00           C  
ATOM    252  CG2 VAL    16      43.429 105.115  73.230  1.00  0.00           C  
ATOM    253  H   VAL    16      44.822 107.406  71.218  1.00  0.00           H  
ATOM    254  HA  VAL    16      43.716 107.713  73.976  1.00  0.00           H  
ATOM    255  HB  VAL    16      45.526 105.447  73.026  1.00  0.00           H  
ATOM    256 HG11 VAL    16      46.190 105.712  75.240  1.00  0.00           H  
ATOM    257 HG12 VAL    16      44.563 106.147  75.787  1.00  0.00           H  
ATOM    258 HG13 VAL    16      44.926 104.435  75.229  1.00  0.00           H  
ATOM    259 HG21 VAL    16      42.994 105.348  72.258  1.00  0.00           H  
ATOM    260 HG22 VAL    16      43.613 104.049  73.366  1.00  0.00           H  
ATOM    261 HG23 VAL    16      42.641 105.347  73.947  1.00  0.00           H  
ATOM    262  N   TYR    17      45.859 108.414  75.136  1.00  0.00           N  
ATOM    263  CA  TYR    17      47.003 109.012  75.852  1.00  0.00           C  
ATOM    264  C   TYR    17      47.335 108.183  77.092  1.00  0.00           C  
ATOM    265  O   TYR    17      46.426 107.789  77.744  1.00  0.00           O  
ATOM    266  CB  TYR    17      46.573 110.357  76.343  1.00  0.00           C  
ATOM    267  CG  TYR    17      47.571 111.057  77.356  1.00  0.00           C  
ATOM    268  CD1 TYR    17      48.824 111.343  76.932  1.00  0.00           C  
ATOM    269  CD2 TYR    17      47.112 111.227  78.673  1.00  0.00           C  
ATOM    270  CE1 TYR    17      49.740 111.752  77.967  1.00  0.00           C  
ATOM    271  CE2 TYR    17      47.986 111.717  79.651  1.00  0.00           C  
ATOM    272  CZ  TYR    17      49.343 112.000  79.278  1.00  0.00           C  
ATOM    273  OH  TYR    17      50.134 112.759  80.151  1.00  0.00           O  
ATOM    274  H   TYR    17      45.004 108.152  75.604  1.00  0.00           H  
ATOM    275  HA  TYR    17      47.813 109.238  75.158  1.00  0.00           H  
ATOM    276  HB2 TYR    17      46.493 111.041  75.497  1.00  0.00           H  
ATOM    277  HB3 TYR    17      45.530 110.421  76.652  1.00  0.00           H  
ATOM    278  HD1 TYR    17      49.057 111.165  75.893  1.00  0.00           H  
ATOM    279  HD2 TYR    17      46.104 111.042  79.016  1.00  0.00           H  
ATOM    280  HE1 TYR    17      50.753 111.962  77.657  1.00  0.00           H  
ATOM    281  HE2 TYR    17      47.551 111.824  80.633  1.00  0.00           H  
ATOM    282  HH  TYR    17      51.028 112.907  79.835  1.00  0.00           H  
ATOM    283  N   VAL    18      48.590 107.927  77.400  1.00  0.00           N  
ATOM    284  CA  VAL    18      48.966 107.287  78.625  1.00  0.00           C  
ATOM    285  C   VAL    18      49.494 108.291  79.608  1.00  0.00           C  
ATOM    286  O   VAL    18      50.577 108.953  79.337  1.00  0.00           O  
ATOM    287  CB  VAL    18      50.040 106.195  78.410  1.00  0.00           C  
ATOM    288  CG1 VAL    18      50.557 105.614  79.682  1.00  0.00           C  
ATOM    289  CG2 VAL    18      49.392 105.066  77.668  1.00  0.00           C  
ATOM    290  H   VAL    18      49.260 108.242  76.713  1.00  0.00           H  
ATOM    291  HA  VAL    18      48.117 106.680  78.937  1.00  0.00           H  
ATOM    292  HB  VAL    18      50.874 106.610  77.843  1.00  0.00           H  
ATOM    293 HG11 VAL    18      51.079 106.421  80.195  1.00  0.00           H  
ATOM    294 HG12 VAL    18      49.720 105.418  80.353  1.00  0.00           H  
ATOM    295 HG13 VAL    18      51.144 104.708  79.531  1.00  0.00           H  
ATOM    296 HG21 VAL    18      50.157 104.335  77.407  1.00  0.00           H  
ATOM    297 HG22 VAL    18      48.619 104.540  78.229  1.00  0.00           H  
ATOM    298 HG23 VAL    18      49.029 105.436  76.709  1.00  0.00           H  
ATOM    299  N   LEU    19      48.910 108.317  80.825  1.00  0.00           N  
ATOM    300  CA  LEU    19      49.427 109.197  81.937  1.00  0.00           C  
ATOM    301  C   LEU    19      50.829 108.766  82.308  1.00  0.00           C  
ATOM    302  O   LEU    19      51.085 107.607  82.465  1.00  0.00           O  
ATOM    303  CB  LEU    19      48.562 108.949  83.152  1.00  0.00           C  
ATOM    304  CG  LEU    19      47.081 109.402  83.103  1.00  0.00           C  
ATOM    305  CD1 LEU    19      46.186 108.576  84.052  1.00  0.00           C  
ATOM    306  CD2 LEU    19      46.958 110.901  83.421  1.00  0.00           C  
ATOM    307  H   LEU    19      48.095 107.729  80.928  1.00  0.00           H  
ATOM    308  HA  LEU    19      49.299 110.243  81.659  1.00  0.00           H  
ATOM    309  HB2 LEU    19      48.565 107.895  83.432  1.00  0.00           H  
ATOM    310  HB3 LEU    19      49.014 109.389  84.041  1.00  0.00           H  
ATOM    311  HG  LEU    19      46.758 109.191  82.083  1.00  0.00           H  
ATOM    312 HD11 LEU    19      45.358 109.239  84.305  1.00  0.00           H  
ATOM    313 HD12 LEU    19      45.949 107.621  83.583  1.00  0.00           H  
ATOM    314 HD13 LEU    19      46.695 108.471  85.010  1.00  0.00           H  
ATOM    315 HD21 LEU    19      47.973 111.262  83.255  1.00  0.00           H  
ATOM    316 HD22 LEU    19      46.251 111.475  82.823  1.00  0.00           H  
ATOM    317 HD23 LEU    19      46.653 110.972  84.465  1.00  0.00           H  
ATOM    318  N   GLY    20      51.825 109.706  82.483  1.00  0.00           N  
ATOM    319  CA  GLY    20      53.290 109.391  82.451  1.00  0.00           C  
ATOM    320  C   GLY    20      54.040 109.811  81.181  1.00  0.00           C  
ATOM    321  O   GLY    20      55.275 109.608  81.112  1.00  0.00           O  
ATOM    322  H   GLY    20      51.497 110.622  82.755  1.00  0.00           H  
ATOM    323  HA2 GLY    20      53.794 109.793  83.330  1.00  0.00           H  
ATOM    324  HA3 GLY    20      53.351 108.310  82.571  1.00  0.00           H  
ATOM    325  N   THR    21      53.320 110.299  80.172  1.00  0.00           N  
ATOM    326  CA  THR    21      53.874 110.709  78.862  1.00  0.00           C  
ATOM    327  C   THR    21      53.400 112.070  78.356  1.00  0.00           C  
ATOM    328  O   THR    21      52.529 112.701  78.978  1.00  0.00           O  
ATOM    329  CB  THR    21      53.695 109.724  77.693  1.00  0.00           C  
ATOM    330  CG2 THR    21      54.027 108.248  78.082  1.00  0.00           C  
ATOM    331  OG1 THR    21      52.310 109.736  77.362  1.00  0.00           O  
ATOM    332  H   THR    21      52.313 110.276  80.254  1.00  0.00           H  
ATOM    333  HA  THR    21      54.955 110.776  78.987  1.00  0.00           H  
ATOM    334  HB  THR    21      54.209 110.037  76.784  1.00  0.00           H  
ATOM    335  HG1 THR    21      51.834 109.599  78.184  1.00  0.00           H  
ATOM    336 HG21 THR    21      53.469 107.853  78.931  1.00  0.00           H  
ATOM    337 HG22 THR    21      53.821 107.646  77.197  1.00  0.00           H  
ATOM    338 HG23 THR    21      55.077 108.112  78.343  1.00  0.00           H  
ATOM    339  N   TYR    22      53.920 112.588  77.192  1.00  0.00           N  
ATOM    340  CA  TYR    22      53.380 113.793  76.486  1.00  0.00           C  
ATOM    341  C   TYR    22      53.301 113.664  74.926  1.00  0.00           C  
ATOM    342  O   TYR    22      54.196 113.123  74.359  1.00  0.00           O  
ATOM    343  CB  TYR    22      54.111 115.123  76.857  1.00  0.00           C  
ATOM    344  CG  TYR    22      55.523 115.244  76.301  1.00  0.00           C  
ATOM    345  CD1 TYR    22      56.601 114.823  77.122  1.00  0.00           C  
ATOM    346  CD2 TYR    22      55.809 115.944  75.137  1.00  0.00           C  
ATOM    347  CE1 TYR    22      58.011 115.142  76.787  1.00  0.00           C  
ATOM    348  CE2 TYR    22      57.072 116.383  74.821  1.00  0.00           C  
ATOM    349  CZ  TYR    22      58.166 115.921  75.619  1.00  0.00           C  
ATOM    350  OH  TYR    22      59.419 116.260  75.324  1.00  0.00           O  
ATOM    351  H   TYR    22      54.642 112.017  76.775  1.00  0.00           H  
ATOM    352  HA  TYR    22      52.398 113.994  76.915  1.00  0.00           H  
ATOM    353  HB2 TYR    22      53.520 115.969  76.506  1.00  0.00           H  
ATOM    354  HB3 TYR    22      54.129 115.231  77.942  1.00  0.00           H  
ATOM    355  HD1 TYR    22      56.406 114.419  78.104  1.00  0.00           H  
ATOM    356  HD2 TYR    22      55.035 116.332  74.492  1.00  0.00           H  
ATOM    357  HE1 TYR    22      58.816 114.992  77.492  1.00  0.00           H  
ATOM    358  HE2 TYR    22      57.259 116.981  73.941  1.00  0.00           H  
ATOM    359  HH  TYR    22      59.500 116.904  74.616  1.00  0.00           H  
ATOM    360  N   LEU    23      52.247 114.263  74.323  1.00  0.00           N  
ATOM    361  CA  LEU    23      52.053 114.173  72.920  1.00  0.00           C  
ATOM    362  C   LEU    23      52.669 115.400  72.232  1.00  0.00           C  
ATOM    363  O   LEU    23      52.036 116.452  72.204  1.00  0.00           O  
ATOM    364  CB  LEU    23      50.584 113.933  72.542  1.00  0.00           C  
ATOM    365  CG  LEU    23      49.913 112.734  73.260  1.00  0.00           C  
ATOM    366  CD1 LEU    23      48.530 112.374  72.757  1.00  0.00           C  
ATOM    367  CD2 LEU    23      50.732 111.461  72.949  1.00  0.00           C  
ATOM    368  H   LEU    23      51.481 114.555  74.913  1.00  0.00           H  
ATOM    369  HA  LEU    23      52.672 113.359  72.544  1.00  0.00           H  
ATOM    370  HB2 LEU    23      49.950 114.790  72.767  1.00  0.00           H  
ATOM    371  HB3 LEU    23      50.653 113.798  71.463  1.00  0.00           H  
ATOM    372  HG  LEU    23      49.944 112.950  74.328  1.00  0.00           H  
ATOM    373 HD11 LEU    23      48.070 111.573  73.336  1.00  0.00           H  
ATOM    374 HD12 LEU    23      47.871 113.240  72.831  1.00  0.00           H  
ATOM    375 HD13 LEU    23      48.747 112.056  71.737  1.00  0.00           H  
ATOM    376 HD21 LEU    23      50.290 110.580  73.415  1.00  0.00           H  
ATOM    377 HD22 LEU    23      50.767 111.168  71.899  1.00  0.00           H  
ATOM    378 HD23 LEU    23      51.738 111.507  73.368  1.00  0.00           H  
ATOM    379  N   TRP    24      53.886 115.336  71.774  1.00  0.00           N  
ATOM    380  CA  TRP    24      54.493 116.323  70.823  1.00  0.00           C  
ATOM    381  C   TRP    24      53.683 116.401  69.551  1.00  0.00           C  
ATOM    382  O   TRP    24      54.082 115.813  68.524  1.00  0.00           O  
ATOM    383  CB  TRP    24      55.939 115.972  70.655  1.00  0.00           C  
ATOM    384  CG  TRP    24      56.742 116.845  69.744  1.00  0.00           C  
ATOM    385  CD1 TRP    24      57.035 116.549  68.491  1.00  0.00           C  
ATOM    386  CD2 TRP    24      57.258 118.183  69.991  1.00  0.00           C  
ATOM    387  CE2 TRP    24      57.892 118.651  68.858  1.00  0.00           C  
ATOM    388  CE3 TRP    24      57.226 118.952  71.152  1.00  0.00           C  
ATOM    389  NE1 TRP    24      57.830 117.588  67.959  1.00  0.00           N  
ATOM    390  CZ2 TRP    24      58.615 119.892  68.867  1.00  0.00           C  
ATOM    391  CZ3 TRP    24      57.869 120.208  71.172  1.00  0.00           C  
ATOM    392  CH2 TRP    24      58.578 120.707  70.049  1.00  0.00           C  
ATOM    393  H   TRP    24      54.440 114.497  71.681  1.00  0.00           H  
ATOM    394  HA  TRP    24      54.437 117.306  71.290  1.00  0.00           H  
ATOM    395  HB2 TRP    24      56.376 115.935  71.653  1.00  0.00           H  
ATOM    396  HB3 TRP    24      56.107 114.976  70.247  1.00  0.00           H  
ATOM    397  HD1 TRP    24      56.745 115.572  68.134  1.00  0.00           H  
ATOM    398  HE1 TRP    24      58.247 117.465  67.047  1.00  0.00           H  
ATOM    399  HE3 TRP    24      56.731 118.610  72.049  1.00  0.00           H  
ATOM    400  HZ2 TRP    24      59.255 120.030  68.008  1.00  0.00           H  
ATOM    401  HZ3 TRP    24      58.095 120.586  72.158  1.00  0.00           H  
ATOM    402  HH2 TRP    24      59.191 121.591  70.144  1.00  0.00           H  
ATOM    403  N   THR    25      52.625 117.248  69.546  1.00  0.00           N  
ATOM    404  CA  THR    25      51.516 117.293  68.664  1.00  0.00           C  
ATOM    405  C   THR    25      51.588 118.623  67.865  1.00  0.00           C  
ATOM    406  O   THR    25      51.337 119.755  68.394  1.00  0.00           O  
ATOM    407  CB  THR    25      50.180 117.291  69.474  1.00  0.00           C  
ATOM    408  CG2 THR    25      48.954 117.264  68.542  1.00  0.00           C  
ATOM    409  OG1 THR    25      50.171 116.221  70.335  1.00  0.00           O  
ATOM    410  H   THR    25      52.727 117.882  70.326  1.00  0.00           H  
ATOM    411  HA  THR    25      51.504 116.405  68.032  1.00  0.00           H  
ATOM    412  HB  THR    25      50.018 118.150  70.125  1.00  0.00           H  
ATOM    413  HG1 THR    25      50.954 116.362  70.872  1.00  0.00           H  
ATOM    414 HG21 THR    25      48.115 117.237  69.237  1.00  0.00           H  
ATOM    415 HG22 THR    25      49.015 118.136  67.890  1.00  0.00           H  
ATOM    416 HG23 THR    25      48.943 116.362  67.931  1.00  0.00           H  
ATOM    417  N   ASP    26      51.868 118.392  66.616  1.00  0.00           N  
ATOM    418  CA  ASP    26      51.971 119.365  65.481  1.00  0.00           C  
ATOM    419  C   ASP    26      50.592 119.984  65.100  1.00  0.00           C  
ATOM    420  O   ASP    26      49.710 119.189  64.677  1.00  0.00           O  
ATOM    421  CB  ASP    26      52.562 118.724  64.228  1.00  0.00           C  
ATOM    422  CG  ASP    26      52.633 119.730  63.060  1.00  0.00           C  
ATOM    423  OD1 ASP    26      52.472 119.260  61.944  1.00  0.00           O  
ATOM    424  OD2 ASP    26      53.145 120.833  63.227  1.00  0.00           O1-
ATOM    425  H   ASP    26      52.077 117.431  66.384  1.00  0.00           H  
ATOM    426  HA  ASP    26      52.505 120.277  65.751  1.00  0.00           H  
ATOM    427  HB2 ASP    26      53.560 118.334  64.426  1.00  0.00           H  
ATOM    428  HB3 ASP    26      51.974 117.835  64.002  1.00  0.00           H  
ATOM    429  N   VAL    27      50.470 121.330  64.939  1.00  0.00           N  
ATOM    430  CA  VAL    27      49.361 121.984  64.266  1.00  0.00           C  
ATOM    431  C   VAL    27      49.626 122.350  62.719  1.00  0.00           C  
ATOM    432  O   VAL    27      48.673 122.592  61.980  1.00  0.00           O  
ATOM    433  CB  VAL    27      48.752 123.168  65.052  1.00  0.00           C  
ATOM    434  CG1 VAL    27      48.666 123.126  66.583  1.00  0.00           C  
ATOM    435  CG2 VAL    27      49.755 124.335  64.906  1.00  0.00           C  
ATOM    436  H   VAL    27      51.216 121.928  65.264  1.00  0.00           H  
ATOM    437  HA  VAL    27      48.531 121.282  64.196  1.00  0.00           H  
ATOM    438  HB  VAL    27      47.823 123.562  64.638  1.00  0.00           H  
ATOM    439 HG11 VAL    27      49.665 123.123  67.020  1.00  0.00           H  
ATOM    440 HG12 VAL    27      48.264 124.021  67.058  1.00  0.00           H  
ATOM    441 HG13 VAL    27      48.053 122.282  66.899  1.00  0.00           H  
ATOM    442 HG21 VAL    27      49.713 124.804  63.923  1.00  0.00           H  
ATOM    443 HG22 VAL    27      49.469 125.116  65.611  1.00  0.00           H  
ATOM    444 HG23 VAL    27      50.753 124.058  65.244  1.00  0.00           H  
ATOM    445  N   TYR    28      50.934 122.521  62.331  1.00  0.00           N  
ATOM    446  CA  TYR    28      51.325 123.158  61.081  1.00  0.00           C  
ATOM    447  C   TYR    28      51.001 122.326  59.830  1.00  0.00           C  
ATOM    448  O   TYR    28      50.834 122.987  58.762  1.00  0.00           O  
ATOM    449  CB  TYR    28      52.796 123.573  61.196  1.00  0.00           C  
ATOM    450  CG  TYR    28      53.294 124.592  60.048  1.00  0.00           C  
ATOM    451  CD1 TYR    28      54.338 124.244  59.115  1.00  0.00           C  
ATOM    452  CD2 TYR    28      52.753 125.895  59.942  1.00  0.00           C  
ATOM    453  CE1 TYR    28      54.724 125.178  58.130  1.00  0.00           C  
ATOM    454  CE2 TYR    28      53.342 126.883  59.081  1.00  0.00           C  
ATOM    455  CZ  TYR    28      54.218 126.482  58.077  1.00  0.00           C  
ATOM    456  OH  TYR    28      54.522 127.332  57.026  1.00  0.00           O  
ATOM    457  H   TYR    28      51.633 122.330  63.034  1.00  0.00           H  
ATOM    458  HA  TYR    28      50.720 124.065  61.072  1.00  0.00           H  
ATOM    459  HB2 TYR    28      52.926 124.023  62.180  1.00  0.00           H  
ATOM    460  HB3 TYR    28      53.426 122.696  61.348  1.00  0.00           H  
ATOM    461  HD1 TYR    28      54.751 123.248  59.182  1.00  0.00           H  
ATOM    462  HD2 TYR    28      52.020 126.266  60.643  1.00  0.00           H  
ATOM    463  HE1 TYR    28      55.332 124.844  57.302  1.00  0.00           H  
ATOM    464  HE2 TYR    28      52.853 127.842  58.989  1.00  0.00           H  
ATOM    465  HH  TYR    28      54.761 126.902  56.202  1.00  0.00           H  
ATOM    466  N   SER    29      51.089 121.037  59.963  1.00  0.00           N  
ATOM    467  CA  SER    29      51.111 120.238  58.695  1.00  0.00           C  
ATOM    468  C   SER    29      49.694 120.185  58.205  1.00  0.00           C  
ATOM    469  O   SER    29      49.475 120.093  56.968  1.00  0.00           O  
ATOM    470  CB  SER    29      51.498 118.756  58.865  1.00  0.00           C  
ATOM    471  OG  SER    29      50.996 118.137  60.011  1.00  0.00           O  
ATOM    472  H   SER    29      51.366 120.725  60.883  1.00  0.00           H  
ATOM    473  HA  SER    29      51.670 120.676  57.868  1.00  0.00           H  
ATOM    474  HB2 SER    29      51.176 118.137  58.027  1.00  0.00           H  
ATOM    475  HB3 SER    29      52.586 118.827  58.860  1.00  0.00           H  
ATOM    476  HG  SER    29      51.367 118.644  60.737  1.00  0.00           H  
ATOM    477  N   ALA    30      48.635 120.116  59.014  1.00  0.00           N  
ATOM    478  CA  ALA    30      47.264 120.049  58.591  1.00  0.00           C  
ATOM    479  C   ALA    30      46.714 121.477  58.386  1.00  0.00           C  
ATOM    480  O   ALA    30      45.561 121.573  58.171  1.00  0.00           O  
ATOM    481  CB  ALA    30      46.525 119.201  59.615  1.00  0.00           C  
ATOM    482  H   ALA    30      48.811 120.178  60.007  1.00  0.00           H  
ATOM    483  HA  ALA    30      47.088 119.534  57.647  1.00  0.00           H  
ATOM    484  HB1 ALA    30      45.471 119.153  59.340  1.00  0.00           H  
ATOM    485  HB2 ALA    30      47.032 118.237  59.568  1.00  0.00           H  
ATOM    486  HB3 ALA    30      46.560 119.727  60.570  1.00  0.00           H  
ATOM    487  N   ALA    31      47.479 122.573  58.564  1.00  0.00           N  
ATOM    488  CA  ALA    31      47.012 123.961  58.346  1.00  0.00           C  
ATOM    489  C   ALA    31      46.445 124.189  56.954  1.00  0.00           C  
ATOM    490  O   ALA    31      47.015 123.781  55.944  1.00  0.00           O  
ATOM    491  CB  ALA    31      48.040 125.052  58.707  1.00  0.00           C  
ATOM    492  H   ALA    31      48.378 122.461  59.011  1.00  0.00           H  
ATOM    493  HA  ALA    31      46.121 124.184  58.933  1.00  0.00           H  
ATOM    494  HB1 ALA    31      47.699 126.041  58.402  1.00  0.00           H  
ATOM    495  HB2 ALA    31      48.368 124.841  59.725  1.00  0.00           H  
ATOM    496  HB3 ALA    31      48.948 124.909  58.120  1.00  0.00           H  
ATOM    497  N   PRO    32      45.316 125.045  56.808  1.00  0.00           N  
ATOM    498  CA  PRO    32      44.787 125.407  55.498  1.00  0.00           C  
ATOM    499  C   PRO    32      45.679 126.417  54.674  1.00  0.00           C  
ATOM    500  O   PRO    32      46.578 127.095  55.283  1.00  0.00           O  
ATOM    501  CB  PRO    32      43.361 125.956  55.794  1.00  0.00           C  
ATOM    502  CG  PRO    32      43.375 126.404  57.202  1.00  0.00           C  
ATOM    503  CD  PRO    32      44.473 125.675  57.842  1.00  0.00           C  
ATOM    504  HA  PRO    32      44.710 124.383  55.135  1.00  0.00           H  
ATOM    505  HB2 PRO    32      43.134 126.766  55.100  1.00  0.00           H  
ATOM    506  HB3 PRO    32      42.616 125.186  55.593  1.00  0.00           H  
ATOM    507  HG2 PRO    32      43.551 127.477  57.140  1.00  0.00           H  
ATOM    508  HG3 PRO    32      42.367 126.218  57.573  1.00  0.00           H  
ATOM    509  HD2 PRO    32      45.071 126.304  58.501  1.00  0.00           H  
ATOM    510  HD3 PRO    32      44.079 124.924  58.526  1.00  0.00           H  
ATOM    511  N   ALA    33      45.424 126.513  53.416  1.00  0.00           N  
ATOM    512  CA  ALA    33      46.101 127.458  52.534  1.00  0.00           C  
ATOM    513  C   ALA    33      46.013 128.881  53.033  1.00  0.00           C  
ATOM    514  O   ALA    33      44.950 129.309  53.390  1.00  0.00           O  
ATOM    515  CB  ALA    33      45.470 127.226  51.195  1.00  0.00           C  
ATOM    516  H   ALA    33      44.789 125.856  52.985  1.00  0.00           H  
ATOM    517  HA  ALA    33      47.151 127.166  52.524  1.00  0.00           H  
ATOM    518  HB1 ALA    33      44.542 127.781  51.057  1.00  0.00           H  
ATOM    519  HB2 ALA    33      46.257 127.389  50.459  1.00  0.00           H  
ATOM    520  HB3 ALA    33      45.210 126.172  51.092  1.00  0.00           H  
ATOM    521  N   GLY    34      47.159 129.515  52.962  1.00  0.00           N  
ATOM    522  CA  GLY    34      47.275 130.912  53.289  1.00  0.00           C  
ATOM    523  C   GLY    34      47.035 131.379  54.724  1.00  0.00           C  
ATOM    524  O   GLY    34      47.024 132.600  55.019  1.00  0.00           O  
ATOM    525  H   GLY    34      47.969 128.994  52.657  1.00  0.00           H  
ATOM    526  HA2 GLY    34      48.316 131.103  53.029  1.00  0.00           H  
ATOM    527  HA3 GLY    34      46.570 131.391  52.610  1.00  0.00           H  
ATOM    528  N   ALA    35      46.949 130.493  55.643  1.00  0.00           N  
ATOM    529  CA  ALA    35      46.856 130.728  57.070  1.00  0.00           C  
ATOM    530  C   ALA    35      48.094 131.368  57.666  1.00  0.00           C  
ATOM    531  O   ALA    35      49.153 131.287  56.978  1.00  0.00           O  
ATOM    532  CB  ALA    35      46.455 129.348  57.688  1.00  0.00           C  
ATOM    533  H   ALA    35      46.967 129.507  55.424  1.00  0.00           H  
ATOM    534  HA  ALA    35      46.045 131.431  57.263  1.00  0.00           H  
ATOM    535  HB1 ALA    35      47.185 128.619  57.337  1.00  0.00           H  
ATOM    536  HB2 ALA    35      46.414 129.347  58.777  1.00  0.00           H  
ATOM    537  HB3 ALA    35      45.480 129.085  57.278  1.00  0.00           H  
ATOM    538  N   GLN    36      48.003 132.147  58.758  1.00  0.00           N  
ATOM    539  CA  GLN    36      49.050 132.979  59.344  1.00  0.00           C  
ATOM    540  C   GLN    36      49.086 132.830  60.872  1.00  0.00           C  
ATOM    541  O   GLN    36      50.187 132.740  61.404  1.00  0.00           O  
ATOM    542  CB  GLN    36      48.815 134.461  58.934  1.00  0.00           C  
ATOM    543  CG  GLN    36      48.706 134.812  57.380  1.00  0.00           C  
ATOM    544  CD  GLN    36      49.840 134.352  56.497  1.00  0.00           C  
ATOM    545  NE2 GLN    36      49.591 133.564  55.495  1.00  0.00           N  
ATOM    546  OE1 GLN    36      50.998 134.641  56.753  1.00  0.00           O  
ATOM    547  H   GLN    36      47.098 132.266  59.190  1.00  0.00           H  
ATOM    548  HA  GLN    36      50.042 132.745  58.957  1.00  0.00           H  
ATOM    549  HB2 GLN    36      47.833 134.748  59.309  1.00  0.00           H  
ATOM    550  HB3 GLN    36      49.494 135.197  59.364  1.00  0.00           H  
ATOM    551  HG2 GLN    36      47.714 134.617  56.971  1.00  0.00           H  
ATOM    552  HG3 GLN    36      48.643 135.897  57.301  1.00  0.00           H  
ATOM    553 HE21 GLN    36      50.297 133.345  54.807  1.00  0.00           H  
ATOM    554 HE22 GLN    36      48.654 133.219  55.346  1.00  0.00           H  
ATOM    555  N   THR    37      47.937 132.881  61.617  1.00  0.00           N  
ATOM    556  CA  THR    37      47.804 132.696  63.102  1.00  0.00           C  
ATOM    557  C   THR    37      46.782 131.604  63.486  1.00  0.00           C  
ATOM    558  O   THR    37      46.149 131.054  62.503  1.00  0.00           O  
ATOM    559  CB  THR    37      47.527 133.965  63.810  1.00  0.00           C  
ATOM    560  CG2 THR    37      48.416 135.144  63.259  1.00  0.00           C  
ATOM    561  OG1 THR    37      46.204 134.440  63.616  1.00  0.00           O  
ATOM    562  H   THR    37      47.051 132.902  61.133  1.00  0.00           H  
ATOM    563  HA  THR    37      48.733 132.312  63.524  1.00  0.00           H  
ATOM    564  HB  THR    37      47.571 133.793  64.885  1.00  0.00           H  
ATOM    565  HG1 THR    37      46.169 134.440  62.657  1.00  0.00           H  
ATOM    566 HG21 THR    37      48.076 136.031  63.793  1.00  0.00           H  
ATOM    567 HG22 THR    37      49.455 134.908  63.487  1.00  0.00           H  
ATOM    568 HG23 THR    37      48.248 135.323  62.197  1.00  0.00           H  
ATOM    569  N   PHE    38      46.574 131.438  64.773  1.00  0.00           N  
ATOM    570  CA  PHE    38      45.600 130.507  65.333  1.00  0.00           C  
ATOM    571  C   PHE    38      45.287 130.572  66.851  1.00  0.00           C  
ATOM    572  O   PHE    38      45.949 131.355  67.595  1.00  0.00           O  
ATOM    573  CB  PHE    38      46.121 129.118  65.117  1.00  0.00           C  
ATOM    574  CG  PHE    38      47.322 128.718  65.973  1.00  0.00           C  
ATOM    575  CD1 PHE    38      48.627 129.164  65.787  1.00  0.00           C  
ATOM    576  CD2 PHE    38      47.102 127.805  66.969  1.00  0.00           C  
ATOM    577  CE1 PHE    38      49.603 128.625  66.555  1.00  0.00           C  
ATOM    578  CE2 PHE    38      48.124 127.206  67.720  1.00  0.00           C  
ATOM    579  CZ  PHE    38      49.424 127.603  67.496  1.00  0.00           C  
ATOM    580  H   PHE    38      47.114 131.992  65.422  1.00  0.00           H  
ATOM    581  HA  PHE    38      44.636 130.585  64.831  1.00  0.00           H  
ATOM    582  HB2 PHE    38      45.270 128.468  65.324  1.00  0.00           H  
ATOM    583  HB3 PHE    38      46.267 128.855  64.069  1.00  0.00           H  
ATOM    584  HD1 PHE    38      48.941 129.832  64.999  1.00  0.00           H  
ATOM    585  HD2 PHE    38      46.087 127.455  67.087  1.00  0.00           H  
ATOM    586  HE1 PHE    38      50.612 128.984  66.415  1.00  0.00           H  
ATOM    587  HE2 PHE    38      47.945 126.450  68.471  1.00  0.00           H  
ATOM    588  HZ  PHE    38      50.271 127.145  67.984  1.00  0.00           H  
ATOM    589  N   SER    39      44.378 129.813  67.366  1.00  0.00           N  
ATOM    590  CA  SER    39      44.023 129.861  68.857  1.00  0.00           C  
ATOM    591  C   SER    39      43.393 128.496  69.117  1.00  0.00           C  
ATOM    592  O   SER    39      43.017 127.777  68.230  1.00  0.00           O  
ATOM    593  CB  SER    39      42.969 130.971  69.134  1.00  0.00           C  
ATOM    594  OG  SER    39      42.598 130.873  70.493  1.00  0.00           O  
ATOM    595  H   SER    39      43.798 129.328  66.696  1.00  0.00           H  
ATOM    596  HA  SER    39      44.931 130.079  69.421  1.00  0.00           H  
ATOM    597  HB2 SER    39      43.406 131.935  68.870  1.00  0.00           H  
ATOM    598  HB3 SER    39      42.069 130.825  68.537  1.00  0.00           H  
ATOM    599  HG  SER    39      43.063 131.612  70.892  1.00  0.00           H  
ATOM    600  N   LEU    40      43.276 128.091  70.395  1.00  0.00           N  
ATOM    601  CA  LEU    40      42.988 126.747  70.992  1.00  0.00           C  
ATOM    602  C   LEU    40      41.890 126.840  72.013  1.00  0.00           C  
ATOM    603  O   LEU    40      41.636 127.833  72.642  1.00  0.00           O  
ATOM    604  CB  LEU    40      44.320 126.321  71.696  1.00  0.00           C  
ATOM    605  CG  LEU    40      45.335 125.708  70.727  1.00  0.00           C  
ATOM    606  CD1 LEU    40      46.733 126.223  70.961  1.00  0.00           C  
ATOM    607  CD2 LEU    40      45.297 124.178  70.892  1.00  0.00           C  
ATOM    608  H   LEU    40      43.565 128.850  70.995  1.00  0.00           H  
ATOM    609  HA  LEU    40      42.595 126.158  70.164  1.00  0.00           H  
ATOM    610  HB2 LEU    40      44.802 127.161  72.196  1.00  0.00           H  
ATOM    611  HB3 LEU    40      44.072 125.678  72.541  1.00  0.00           H  
ATOM    612  HG  LEU    40      45.044 125.960  69.707  1.00  0.00           H  
ATOM    613 HD11 LEU    40      46.760 127.177  70.435  1.00  0.00           H  
ATOM    614 HD12 LEU    40      46.996 126.293  72.017  1.00  0.00           H  
ATOM    615 HD13 LEU    40      47.448 125.576  70.453  1.00  0.00           H  
ATOM    616 HD21 LEU    40      45.460 123.958  71.948  1.00  0.00           H  
ATOM    617 HD22 LEU    40      44.288 123.859  70.630  1.00  0.00           H  
ATOM    618 HD23 LEU    40      46.032 123.694  70.249  1.00  0.00           H  
ATOM    619  N   LYS    41      41.278 125.644  72.191  1.00  0.00           N  
ATOM    620  CA  LYS    41      40.330 125.299  73.244  1.00  0.00           C  
ATOM    621  C   LYS    41      40.646 123.909  73.840  1.00  0.00           C  
ATOM    622  O   LYS    41      41.080 122.983  73.098  1.00  0.00           O  
ATOM    623  CB  LYS    41      38.849 125.281  72.751  1.00  0.00           C  
ATOM    624  CG  LYS    41      38.452 126.722  72.330  1.00  0.00           C  
ATOM    625  CD  LYS    41      36.986 126.670  71.977  1.00  0.00           C  
ATOM    626  CE  LYS    41      36.476 127.994  71.432  1.00  0.00           C  
ATOM    627  NZ  LYS    41      35.189 127.772  70.805  1.00  0.00           N1+
ATOM    628  H   LYS    41      41.712 124.915  71.643  1.00  0.00           H  
ATOM    629  HA  LYS    41      40.415 125.980  74.091  1.00  0.00           H  
ATOM    630  HB2 LYS    41      38.829 124.673  71.847  1.00  0.00           H  
ATOM    631  HB3 LYS    41      38.148 124.803  73.436  1.00  0.00           H  
ATOM    632  HG2 LYS    41      38.519 127.247  73.283  1.00  0.00           H  
ATOM    633  HG3 LYS    41      39.059 127.193  71.556  1.00  0.00           H  
ATOM    634  HD2 LYS    41      36.845 125.922  71.197  1.00  0.00           H  
ATOM    635  HD3 LYS    41      36.391 126.368  72.839  1.00  0.00           H  
ATOM    636  HE2 LYS    41      36.273 128.552  72.347  1.00  0.00           H  
ATOM    637  HE3 LYS    41      37.234 128.423  70.777  1.00  0.00           H  
ATOM    638  HZ1 LYS    41      34.635 127.064  71.266  1.00  0.00           H  
ATOM    639  HZ2 LYS    41      34.737 128.675  70.834  1.00  0.00           H  
ATOM    640  HZ3 LYS    41      35.379 127.450  69.867  1.00  0.00           H  
ATOM    641  N   HIP    42      40.439 123.680  75.122  1.00  0.00           N  
ATOM    642  CA  HIP    42      40.595 122.309  75.669  1.00  0.00           C  
ATOM    643  C   HIP    42      39.851 122.031  76.973  1.00  0.00           C  
ATOM    644  O   HIP    42      39.572 122.906  77.818  1.00  0.00           O  
ATOM    645  CB  HIP    42      42.183 122.051  75.937  1.00  0.00           C  
ATOM    646  CG  HIP    42      42.856 122.756  77.109  1.00  0.00           C  
ATOM    647  CD2 HIP    42      43.953 123.582  76.929  1.00  0.00           C  
ATOM    648  ND1 HIP    42      42.668 122.614  78.429  1.00  0.00           N1+
ATOM    649  CE1 HIP    42      43.588 123.317  79.074  1.00  0.00           C  
ATOM    650  NE2 HIP    42      44.404 123.913  78.185  1.00  0.00           N  
ATOM    651  H   HIP    42      40.318 124.480  75.726  1.00  0.00           H  
ATOM    652  HA  HIP    42      40.284 121.669  74.843  1.00  0.00           H  
ATOM    653  HB2 HIP    42      42.346 120.978  76.043  1.00  0.00           H  
ATOM    654  HB3 HIP    42      42.787 122.374  75.089  1.00  0.00           H  
ATOM    655  HD1 HIP    42      41.939 122.106  78.908  1.00  0.00           H  
ATOM    656  HD2 HIP    42      44.328 123.831  75.947  1.00  0.00           H  
ATOM    657  HE1 HIP    42      43.671 123.370  80.150  1.00  0.00           H  
ATOM    658  HE2 HIP    42      45.187 124.521  78.377  1.00  0.00           H  
ATOM    659  N   SER    43      39.690 120.717  77.219  1.00  0.00           N  
ATOM    660  CA  SER    43      38.880 120.292  78.379  1.00  0.00           C  
ATOM    661  C   SER    43      39.660 120.494  79.713  1.00  0.00           C  
ATOM    662  O   SER    43      40.915 120.613  79.720  1.00  0.00           O  
ATOM    663  CB  SER    43      38.378 118.860  78.237  1.00  0.00           C  
ATOM    664  OG  SER    43      37.568 118.534  77.099  1.00  0.00           O  
ATOM    665  H   SER    43      39.930 119.970  76.582  1.00  0.00           H  
ATOM    666  HA  SER    43      37.957 120.872  78.354  1.00  0.00           H  
ATOM    667  HB2 SER    43      39.261 118.235  78.100  1.00  0.00           H  
ATOM    668  HB3 SER    43      38.003 118.463  79.181  1.00  0.00           H  
ATOM    669  HG  SER    43      36.687 118.432  77.464  1.00  0.00           H  
ATOM    670  N   GLU    44      38.987 120.633  80.859  1.00  0.00           N  
ATOM    671  CA  GLU    44      39.530 120.997  82.201  1.00  0.00           C  
ATOM    672  C   GLU    44      40.538 119.876  82.711  1.00  0.00           C  
ATOM    673  O   GLU    44      41.366 120.263  83.482  1.00  0.00           O  
ATOM    674  CB  GLU    44      38.389 121.090  83.263  1.00  0.00           C  
ATOM    675  CG  GLU    44      37.411 122.264  82.887  1.00  0.00           C  
ATOM    676  CD  GLU    44      38.041 123.572  82.518  1.00  0.00           C  
ATOM    677  OE1 GLU    44      37.936 123.912  81.330  1.00  0.00           O  
ATOM    678  OE2 GLU    44      38.672 124.212  83.415  1.00  0.00           O1-
ATOM    679  H   GLU    44      37.977 120.651  80.835  1.00  0.00           H  
ATOM    680  HA  GLU    44      40.158 121.864  81.997  1.00  0.00           H  
ATOM    681  HB2 GLU    44      37.786 120.197  83.428  1.00  0.00           H  
ATOM    682  HB3 GLU    44      38.853 121.236  84.238  1.00  0.00           H  
ATOM    683  HG2 GLU    44      36.788 121.879  82.080  1.00  0.00           H  
ATOM    684  HG3 GLU    44      36.702 122.456  83.693  1.00  0.00           H  
ATOM    685  N   HIP    45      40.476 118.589  82.302  1.00  0.00           N  
ATOM    686  CA  HIP    45      41.551 117.637  82.677  1.00  0.00           C  
ATOM    687  C   HIP    45      42.861 117.611  81.718  1.00  0.00           C  
ATOM    688  O   HIP    45      43.777 116.837  82.026  1.00  0.00           O  
ATOM    689  CB  HIP    45      40.923 116.237  82.711  1.00  0.00           C  
ATOM    690  CG  HIP    45      39.781 116.069  83.601  1.00  0.00           C  
ATOM    691  CD2 HIP    45      39.281 116.833  84.675  1.00  0.00           C  
ATOM    692  ND1 HIP    45      39.002 114.897  83.694  1.00  0.00           N1+
ATOM    693  CE1 HIP    45      38.106 114.948  84.650  1.00  0.00           C  
ATOM    694  NE2 HIP    45      38.348 116.083  85.362  1.00  0.00           N  
ATOM    695  H   HIP    45      39.790 118.255  81.640  1.00  0.00           H  
ATOM    696  HA  HIP    45      41.980 117.955  83.627  1.00  0.00           H  
ATOM    697  HB2 HIP    45      40.646 115.972  81.690  1.00  0.00           H  
ATOM    698  HB3 HIP    45      41.762 115.588  82.962  1.00  0.00           H  
ATOM    699  HD1 HIP    45      39.233 114.142  83.064  1.00  0.00           H  
ATOM    700  HD2 HIP    45      39.641 117.818  84.932  1.00  0.00           H  
ATOM    701  HE1 HIP    45      37.465 114.148  84.989  1.00  0.00           H  
ATOM    702  HE2 HIP    45      37.846 116.511  86.127  1.00  0.00           H  
ATOM    703  N   VAL    46      42.789 118.320  80.593  1.00  0.00           N  
ATOM    704  CA  VAL    46      43.864 118.482  79.613  1.00  0.00           C  
ATOM    705  C   VAL    46      44.745 119.667  80.096  1.00  0.00           C  
ATOM    706  O   VAL    46      44.301 120.477  80.923  1.00  0.00           O  
ATOM    707  CB  VAL    46      43.338 118.696  78.189  1.00  0.00           C  
ATOM    708  CG1 VAL    46      44.521 118.529  77.194  1.00  0.00           C  
ATOM    709  CG2 VAL    46      42.322 117.683  77.773  1.00  0.00           C  
ATOM    710  H   VAL    46      41.914 118.802  80.442  1.00  0.00           H  
ATOM    711  HA  VAL    46      44.445 117.560  79.595  1.00  0.00           H  
ATOM    712  HB  VAL    46      42.840 119.655  78.045  1.00  0.00           H  
ATOM    713 HG11 VAL    46      44.297 118.300  76.153  1.00  0.00           H  
ATOM    714 HG12 VAL    46      45.052 119.468  77.038  1.00  0.00           H  
ATOM    715 HG13 VAL    46      45.194 117.723  77.484  1.00  0.00           H  
ATOM    716 HG21 VAL    46      41.583 117.534  78.561  1.00  0.00           H  
ATOM    717 HG22 VAL    46      41.725 118.005  76.919  1.00  0.00           H  
ATOM    718 HG23 VAL    46      42.731 116.690  77.587  1.00  0.00           H  
ATOM    719  N   TRP    47      45.971 119.782  79.549  1.00  0.00           N  
ATOM    720  CA  TRP    47      46.981 120.917  79.687  1.00  0.00           C  
ATOM    721  C   TRP    47      47.869 120.985  78.436  1.00  0.00           C  
ATOM    722  O   TRP    47      48.071 119.999  77.758  1.00  0.00           O  
ATOM    723  CB  TRP    47      47.812 120.555  80.899  1.00  0.00           C  
ATOM    724  CG  TRP    47      49.009 121.474  81.162  1.00  0.00           C  
ATOM    725  CD1 TRP    47      50.243 121.263  80.679  1.00  0.00           C  
ATOM    726  CD2 TRP    47      49.070 122.645  81.957  1.00  0.00           C  
ATOM    727  CE2 TRP    47      50.365 123.165  81.908  1.00  0.00           C  
ATOM    728  CE3 TRP    47      48.176 123.248  82.828  1.00  0.00           C  
ATOM    729  NE1 TRP    47      51.068 122.303  81.121  1.00  0.00           N  
ATOM    730  CZ2 TRP    47      50.795 124.259  82.747  1.00  0.00           C  
ATOM    731  CZ3 TRP    47      48.548 124.351  83.633  1.00  0.00           C  
ATOM    732  CH2 TRP    47      49.880 124.853  83.659  1.00  0.00           C  
ATOM    733  H   TRP    47      46.127 119.017  78.909  1.00  0.00           H  
ATOM    734  HA  TRP    47      46.526 121.891  79.871  1.00  0.00           H  
ATOM    735  HB2 TRP    47      47.149 120.661  81.757  1.00  0.00           H  
ATOM    736  HB3 TRP    47      48.154 119.520  80.928  1.00  0.00           H  
ATOM    737  HD1 TRP    47      50.520 120.515  79.951  1.00  0.00           H  
ATOM    738  HE1 TRP    47      52.050 122.266  80.889  1.00  0.00           H  
ATOM    739  HE3 TRP    47      47.187 122.830  82.938  1.00  0.00           H  
ATOM    740  HZ2 TRP    47      51.856 124.456  82.788  1.00  0.00           H  
ATOM    741  HZ3 TRP    47      47.814 124.806  84.281  1.00  0.00           H  
ATOM    742  HH2 TRP    47      50.102 125.737  84.237  1.00  0.00           H  
ATOM    743  N   VAL    48      48.369 122.142  78.125  1.00  0.00           N  
ATOM    744  CA  VAL    48      48.885 122.572  76.858  1.00  0.00           C  
ATOM    745  C   VAL    48      49.947 123.621  76.907  1.00  0.00           C  
ATOM    746  O   VAL    48      49.637 124.777  77.245  1.00  0.00           O  
ATOM    747  CB  VAL    48      47.721 122.999  75.914  1.00  0.00           C  
ATOM    748  CG1 VAL    48      48.295 123.570  74.526  1.00  0.00           C  
ATOM    749  CG2 VAL    48      46.780 121.789  75.546  1.00  0.00           C  
ATOM    750  H   VAL    48      48.191 122.917  78.748  1.00  0.00           H  
ATOM    751  HA  VAL    48      49.350 121.739  76.331  1.00  0.00           H  
ATOM    752  HB  VAL    48      47.197 123.841  76.365  1.00  0.00           H  
ATOM    753 HG11 VAL    48      47.506 123.608  73.774  1.00  0.00           H  
ATOM    754 HG12 VAL    48      48.629 124.579  74.770  1.00  0.00           H  
ATOM    755 HG13 VAL    48      49.138 122.948  74.227  1.00  0.00           H  
ATOM    756 HG21 VAL    48      46.093 122.144  74.777  1.00  0.00           H  
ATOM    757 HG22 VAL    48      47.326 120.939  75.137  1.00  0.00           H  
ATOM    758 HG23 VAL    48      46.126 121.410  76.332  1.00  0.00           H  
ATOM    759  N   GLU    49      51.208 123.337  76.556  1.00  0.00           N  
ATOM    760  CA  GLU    49      52.345 124.270  76.448  1.00  0.00           C  
ATOM    761  C   GLU    49      52.653 124.596  75.003  1.00  0.00           C  
ATOM    762  O   GLU    49      52.663 123.714  74.177  1.00  0.00           O  
ATOM    763  CB  GLU    49      53.527 123.571  77.127  1.00  0.00           C  
ATOM    764  CG  GLU    49      53.339 123.541  78.634  1.00  0.00           C  
ATOM    765  CD  GLU    49      54.197 122.414  79.155  1.00  0.00           C  
ATOM    766  OE1 GLU    49      55.202 122.017  78.505  1.00  0.00           O  
ATOM    767  OE2 GLU    49      53.864 121.923  80.292  1.00  0.00           O1-
ATOM    768  H   GLU    49      51.316 122.414  76.159  1.00  0.00           H  
ATOM    769  HA  GLU    49      52.177 125.175  77.031  1.00  0.00           H  
ATOM    770  HB2 GLU    49      53.368 122.587  76.685  1.00  0.00           H  
ATOM    771  HB3 GLU    49      54.511 123.982  76.902  1.00  0.00           H  
ATOM    772  HG2 GLU    49      53.773 124.457  79.034  1.00  0.00           H  
ATOM    773  HG3 GLU    49      52.278 123.444  78.865  1.00  0.00           H  
ATOM    774  N   VAL    50      52.940 125.775  74.552  1.00  0.00           N  
ATOM    775  CA  VAL    50      53.422 126.194  73.155  1.00  0.00           C  
ATOM    776  C   VAL    50      54.969 126.367  73.143  1.00  0.00           C  
ATOM    777  O   VAL    50      55.506 127.024  73.991  1.00  0.00           O  
ATOM    778  CB  VAL    50      52.668 127.500  72.571  1.00  0.00           C  
ATOM    779  CG1 VAL    50      53.079 127.605  71.045  1.00  0.00           C  
ATOM    780  CG2 VAL    50      51.129 127.524  72.550  1.00  0.00           C  
ATOM    781  H   VAL    50      53.089 126.455  75.283  1.00  0.00           H  
ATOM    782  HA  VAL    50      53.189 125.429  72.414  1.00  0.00           H  
ATOM    783  HB  VAL    50      53.105 128.350  73.095  1.00  0.00           H  
ATOM    784 HG11 VAL    50      52.523 126.888  70.441  1.00  0.00           H  
ATOM    785 HG12 VAL    50      52.880 128.635  70.751  1.00  0.00           H  
ATOM    786 HG13 VAL    50      54.151 127.468  70.901  1.00  0.00           H  
ATOM    787 HG21 VAL    50      50.810 128.334  71.894  1.00  0.00           H  
ATOM    788 HG22 VAL    50      50.548 126.657  72.233  1.00  0.00           H  
ATOM    789 HG23 VAL    50      50.783 127.791  73.548  1.00  0.00           H  
ATOM    790  N   VAL    51      55.649 125.649  72.239  1.00  0.00           N  
ATOM    791  CA  VAL    51      57.124 125.489  72.248  1.00  0.00           C  
ATOM    792  C   VAL    51      57.647 125.984  70.911  1.00  0.00           C  
ATOM    793  O   VAL    51      57.178 125.406  69.866  1.00  0.00           O  
ATOM    794  CB  VAL    51      57.478 124.029  72.602  1.00  0.00           C  
ATOM    795  CG1 VAL    51      59.001 123.857  72.533  1.00  0.00           C  
ATOM    796  CG2 VAL    51      57.071 123.609  73.977  1.00  0.00           C  
ATOM    797  H   VAL    51      55.074 125.196  71.543  1.00  0.00           H  
ATOM    798  HA  VAL    51      57.663 125.940  73.081  1.00  0.00           H  
ATOM    799  HB  VAL    51      57.044 123.334  71.883  1.00  0.00           H  
ATOM    800 HG11 VAL    51      59.487 124.713  73.001  1.00  0.00           H  
ATOM    801 HG12 VAL    51      59.360 122.935  72.991  1.00  0.00           H  
ATOM    802 HG13 VAL    51      59.355 123.759  71.506  1.00  0.00           H  
ATOM    803 HG21 VAL    51      57.785 124.005  74.699  1.00  0.00           H  
ATOM    804 HG22 VAL    51      56.022 123.740  74.243  1.00  0.00           H  
ATOM    805 HG23 VAL    51      57.241 122.533  74.010  1.00  0.00           H  
ATOM    806  N   ARG    52      58.628 126.866  70.936  1.00  0.00           N  
ATOM    807  CA  ARG    52      59.318 127.337  69.749  1.00  0.00           C  
ATOM    808  C   ARG    52      60.803 127.628  70.033  1.00  0.00           C  
ATOM    809  O   ARG    52      61.262 127.971  71.143  1.00  0.00           O  
ATOM    810  CB  ARG    52      58.647 128.667  69.299  1.00  0.00           C  
ATOM    811  CG  ARG    52      58.896 129.201  67.954  1.00  0.00           C  
ATOM    812  CD  ARG    52      58.139 130.556  67.809  1.00  0.00           C  
ATOM    813  NE  ARG    52      56.720 130.473  67.593  1.00  0.00           N  
ATOM    814  CZ  ARG    52      55.707 131.104  68.196  1.00  0.00           C  
ATOM    815  NH1 ARG    52      55.801 131.869  69.245  1.00  0.00           N1+
ATOM    816  NH2 ARG    52      54.485 130.975  67.769  1.00  0.00           N  
ATOM    817  H   ARG    52      59.048 127.113  71.821  1.00  0.00           H  
ATOM    818  HA  ARG    52      59.190 126.619  68.940  1.00  0.00           H  
ATOM    819  HB2 ARG    52      57.571 128.547  69.423  1.00  0.00           H  
ATOM    820  HB3 ARG    52      58.986 129.396  70.035  1.00  0.00           H  
ATOM    821  HG2 ARG    52      59.961 129.375  67.802  1.00  0.00           H  
ATOM    822  HG3 ARG    52      58.442 128.541  67.214  1.00  0.00           H  
ATOM    823  HD2 ARG    52      58.330 131.098  68.735  1.00  0.00           H  
ATOM    824  HD3 ARG    52      58.582 131.128  66.994  1.00  0.00           H  
ATOM    825  HE  ARG    52      56.453 129.943  66.776  1.00  0.00           H  
ATOM    826 HH11 ARG    52      56.721 131.922  69.658  1.00  0.00           H  
ATOM    827 HH12 ARG    52      54.970 132.059  69.788  1.00  0.00           H  
ATOM    828 HH21 ARG    52      54.277 130.370  66.987  1.00  0.00           H  
ATOM    829 HH22 ARG    52      53.850 131.668  68.139  1.00  0.00           H  
ATOM    830  N   ASP    53      61.649 127.307  69.070  1.00  0.00           N  
ATOM    831  CA  ASP    53      63.100 127.331  69.027  1.00  0.00           C  
ATOM    832  C   ASP    53      63.823 126.661  70.216  1.00  0.00           C  
ATOM    833  O   ASP    53      64.921 127.057  70.662  1.00  0.00           O  
ATOM    834  CB  ASP    53      63.647 128.728  68.837  1.00  0.00           C  
ATOM    835  CG  ASP    53      63.438 129.346  67.496  1.00  0.00           C  
ATOM    836  OD1 ASP    53      62.751 128.770  66.583  1.00  0.00           O  
ATOM    837  OD2 ASP    53      63.955 130.442  67.362  1.00  0.00           O1-
ATOM    838  H   ASP    53      61.191 127.046  68.209  1.00  0.00           H  
ATOM    839  HA  ASP    53      63.410 126.684  68.207  1.00  0.00           H  
ATOM    840  HB2 ASP    53      63.210 129.343  69.624  1.00  0.00           H  
ATOM    841  HB3 ASP    53      64.724 128.769  68.998  1.00  0.00           H  
ATOM    842  N   GLY    54      63.095 125.674  70.657  1.00  0.00           N  
ATOM    843  CA  GLY    54      63.452 124.745  71.744  1.00  0.00           C  
ATOM    844  C   GLY    54      62.841 124.928  73.085  1.00  0.00           C  
ATOM    845  O   GLY    54      63.115 124.200  74.019  1.00  0.00           O  
ATOM    846  H   GLY    54      62.190 125.554  70.225  1.00  0.00           H  
ATOM    847  HA2 GLY    54      63.208 123.744  71.391  1.00  0.00           H  
ATOM    848  HA3 GLY    54      64.518 124.831  71.960  1.00  0.00           H  
ATOM    849  N   GLU    55      62.134 126.007  73.384  1.00  0.00           N  
ATOM    850  CA  GLU    55      61.802 126.304  74.799  1.00  0.00           C  
ATOM    851  C   GLU    55      60.352 126.747  74.844  1.00  0.00           C  
ATOM    852  O   GLU    55      59.857 127.551  74.009  1.00  0.00           O  
ATOM    853  CB  GLU    55      62.831 127.350  75.339  1.00  0.00           C  
ATOM    854  CG  GLU    55      62.746 127.588  76.811  1.00  0.00           C  
ATOM    855  CD  GLU    55      62.799 126.272  77.617  1.00  0.00           C  
ATOM    856  OE1 GLU    55      61.762 125.522  77.686  1.00  0.00           O  
ATOM    857  OE2 GLU    55      63.893 125.977  78.033  1.00  0.00           O1-
ATOM    858  H   GLU    55      61.992 126.719  72.681  1.00  0.00           H  
ATOM    859  HA  GLU    55      61.960 125.407  75.399  1.00  0.00           H  
ATOM    860  HB2 GLU    55      63.814 126.963  75.068  1.00  0.00           H  
ATOM    861  HB3 GLU    55      62.824 128.326  74.855  1.00  0.00           H  
ATOM    862  HG2 GLU    55      63.561 128.192  77.210  1.00  0.00           H  
ATOM    863  HG3 GLU    55      61.842 128.141  77.066  1.00  0.00           H  
ATOM    864  N   ALA    56      59.612 126.376  75.921  1.00  0.00           N  
ATOM    865  CA  ALA    56      58.238 126.896  76.129  1.00  0.00           C  
ATOM    866  C   ALA    56      58.054 128.437  76.190  1.00  0.00           C  
ATOM    867  O   ALA    56      58.662 129.114  77.108  1.00  0.00           O  
ATOM    868  CB  ALA    56      57.634 126.185  77.402  1.00  0.00           C  
ATOM    869  H   ALA    56      60.121 126.045  76.728  1.00  0.00           H  
ATOM    870  HA  ALA    56      57.703 126.532  75.253  1.00  0.00           H  
ATOM    871  HB1 ALA    56      58.274 126.411  78.255  1.00  0.00           H  
ATOM    872  HB2 ALA    56      56.648 126.632  77.525  1.00  0.00           H  
ATOM    873  HB3 ALA    56      57.617 125.107  77.240  1.00  0.00           H  
ATOM    874  N   GLU    57      57.216 128.937  75.312  1.00  0.00           N  
ATOM    875  CA  GLU    57      56.782 130.290  75.099  1.00  0.00           C  
ATOM    876  C   GLU    57      55.602 130.592  76.067  1.00  0.00           C  
ATOM    877  O   GLU    57      55.565 131.661  76.765  1.00  0.00           O  
ATOM    878  CB  GLU    57      56.096 130.582  73.695  1.00  0.00           C  
ATOM    879  CG  GLU    57      57.028 130.054  72.515  1.00  0.00           C  
ATOM    880  CD  GLU    57      57.931 131.214  72.113  1.00  0.00           C  
ATOM    881  OE1 GLU    57      58.151 131.575  70.938  1.00  0.00           O  
ATOM    882  OE2 GLU    57      58.627 131.732  72.988  1.00  0.00           O1-
ATOM    883  H   GLU    57      56.634 128.235  74.877  1.00  0.00           H  
ATOM    884  HA  GLU    57      57.520 131.076  75.257  1.00  0.00           H  
ATOM    885  HB2 GLU    57      55.174 130.017  73.559  1.00  0.00           H  
ATOM    886  HB3 GLU    57      55.834 131.634  73.588  1.00  0.00           H  
ATOM    887  HG2 GLU    57      57.664 129.216  72.802  1.00  0.00           H  
ATOM    888  HG3 GLU    57      56.381 129.878  71.656  1.00  0.00           H  
ATOM    889  N   GLU    58      54.673 129.699  76.125  1.00  0.00           N  
ATOM    890  CA  GLU    58      53.342 129.919  76.702  1.00  0.00           C  
ATOM    891  C   GLU    58      52.521 128.645  77.070  1.00  0.00           C  
ATOM    892  O   GLU    58      52.682 127.612  76.411  1.00  0.00           O  
ATOM    893  CB  GLU    58      52.514 130.944  75.784  1.00  0.00           C  
ATOM    894  CG  GLU    58      51.208 131.516  76.488  1.00  0.00           C  
ATOM    895  CD  GLU    58      50.604 132.745  75.881  1.00  0.00           C  
ATOM    896  OE1 GLU    58      49.951 133.604  76.431  1.00  0.00           O  
ATOM    897  OE2 GLU    58      50.940 132.969  74.682  1.00  0.00           O1-
ATOM    898  H   GLU    58      54.774 128.878  75.545  1.00  0.00           H  
ATOM    899  HA  GLU    58      53.350 130.412  77.674  1.00  0.00           H  
ATOM    900  HB2 GLU    58      53.173 131.800  75.641  1.00  0.00           H  
ATOM    901  HB3 GLU    58      52.346 130.550  74.782  1.00  0.00           H  
ATOM    902  HG2 GLU    58      50.457 130.729  76.553  1.00  0.00           H  
ATOM    903  HG3 GLU    58      51.438 131.708  77.536  1.00  0.00           H  
ATOM    904  N   VAL    59      51.573 128.787  77.997  1.00  0.00           N  
ATOM    905  CA  VAL    59      50.542 127.848  78.372  1.00  0.00           C  
ATOM    906  C   VAL    59      49.226 128.288  77.724  1.00  0.00           C  
ATOM    907  O   VAL    59      48.647 129.279  78.142  1.00  0.00           O  
ATOM    908  CB  VAL    59      50.491 127.673  79.900  1.00  0.00           C  
ATOM    909  CG1 VAL    59      49.219 126.851  80.233  1.00  0.00           C  
ATOM    910  CG2 VAL    59      51.679 126.876  80.413  1.00  0.00           C  
ATOM    911  H   VAL    59      51.508 129.663  78.495  1.00  0.00           H  
ATOM    912  HA  VAL    59      50.773 126.835  78.043  1.00  0.00           H  
ATOM    913  HB  VAL    59      50.511 128.556  80.539  1.00  0.00           H  
ATOM    914 HG11 VAL    59      49.232 126.454  81.248  1.00  0.00           H  
ATOM    915 HG12 VAL    59      48.345 127.483  80.077  1.00  0.00           H  
ATOM    916 HG13 VAL    59      49.146 126.062  79.485  1.00  0.00           H  
ATOM    917 HG21 VAL    59      51.630 126.711  81.489  1.00  0.00           H  
ATOM    918 HG22 VAL    59      51.855 125.892  79.977  1.00  0.00           H  
ATOM    919 HG23 VAL    59      52.562 127.511  80.352  1.00  0.00           H  
ATOM    920  N   ALA    60      48.618 127.502  76.796  1.00  0.00           N  
ATOM    921  CA  ALA    60      47.184 127.750  76.360  1.00  0.00           C  
ATOM    922  C   ALA    60      46.182 127.335  77.584  1.00  0.00           C  
ATOM    923  O   ALA    60      46.092 126.286  78.107  1.00  0.00           O  
ATOM    924  CB  ALA    60      46.801 126.918  75.152  1.00  0.00           C  
ATOM    925  H   ALA    60      49.206 126.815  76.346  1.00  0.00           H  
ATOM    926  HA  ALA    60      47.130 128.825  76.193  1.00  0.00           H  
ATOM    927  HB1 ALA    60      47.321 127.218  74.242  1.00  0.00           H  
ATOM    928  HB2 ALA    60      47.008 125.906  75.500  1.00  0.00           H  
ATOM    929  HB3 ALA    60      45.737 127.012  74.932  1.00  0.00           H  
ATOM    930  N   THR    61      45.375 128.380  77.975  1.00  0.00           N  
ATOM    931  CA  THR    61      44.432 128.397  79.101  1.00  0.00           C  
ATOM    932  C   THR    61      43.124 129.113  78.786  1.00  0.00           C  
ATOM    933  O   THR    61      42.026 128.568  78.977  1.00  0.00           O  
ATOM    934  CB  THR    61      45.159 128.775  80.409  1.00  0.00           C  
ATOM    935  CG2 THR    61      45.604 130.281  80.370  1.00  0.00           C  
ATOM    936  OG1 THR    61      44.360 128.606  81.579  1.00  0.00           O  
ATOM    937  H   THR    61      45.464 129.192  77.381  1.00  0.00           H  
ATOM    938  HA  THR    61      44.093 127.369  79.223  1.00  0.00           H  
ATOM    939  HB  THR    61      46.049 128.158  80.532  1.00  0.00           H  
ATOM    940  HG1 THR    61      44.550 127.687  81.783  1.00  0.00           H  
ATOM    941 HG21 THR    61      46.197 130.428  79.468  1.00  0.00           H  
ATOM    942 HG22 THR    61      44.720 130.912  80.273  1.00  0.00           H  
ATOM    943 HG23 THR    61      46.292 130.438  81.200  1.00  0.00           H  
ATOM    944  N   ASN    62      43.222 130.357  78.239  1.00  0.00           N  
ATOM    945  CA  ASN    62      42.092 131.221  77.978  1.00  0.00           C  
ATOM    946  C   ASN    62      41.914 131.225  76.422  1.00  0.00           C  
ATOM    947  O   ASN    62      42.858 131.452  75.650  1.00  0.00           O  
ATOM    948  CB  ASN    62      42.194 132.637  78.605  1.00  0.00           C  
ATOM    949  CG  ASN    62      40.900 133.443  78.460  1.00  0.00           C  
ATOM    950  ND2 ASN    62      40.384 133.969  79.540  1.00  0.00           N  
ATOM    951  OD1 ASN    62      40.308 133.734  77.379  1.00  0.00           O  
ATOM    952  H   ASN    62      44.110 130.758  77.973  1.00  0.00           H  
ATOM    953  HA  ASN    62      41.283 130.700  78.489  1.00  0.00           H  
ATOM    954  HB2 ASN    62      42.250 132.560  79.691  1.00  0.00           H  
ATOM    955  HB3 ASN    62      43.025 133.231  78.224  1.00  0.00           H  
ATOM    956 HD21 ASN    62      39.535 134.516  79.521  1.00  0.00           H  
ATOM    957 HD22 ASN    62      40.785 133.774  80.446  1.00  0.00           H  
ATOM    958  N   GLY    63      40.663 131.118  75.907  1.00  0.00           N  
ATOM    959  CA  GLY    63      40.211 131.264  74.484  1.00  0.00           C  
ATOM    960  C   GLY    63      40.653 132.583  73.820  1.00  0.00           C  
ATOM    961  O   GLY    63      40.876 132.592  72.622  1.00  0.00           O  
ATOM    962  H   GLY    63      39.910 131.001  76.569  1.00  0.00           H  
ATOM    963  HA2 GLY    63      40.540 130.451  73.837  1.00  0.00           H  
ATOM    964  HA3 GLY    63      39.131 131.126  74.542  1.00  0.00           H  
ATOM    965  N   LYS    64      41.064 133.606  74.662  1.00  0.00           N  
ATOM    966  CA  LYS    64      41.457 134.964  74.207  1.00  0.00           C  
ATOM    967  C   LYS    64      42.945 135.054  73.876  1.00  0.00           C  
ATOM    968  O   LYS    64      43.399 136.134  73.426  1.00  0.00           O  
ATOM    969  CB  LYS    64      41.002 136.010  75.241  1.00  0.00           C  
ATOM    970  CG  LYS    64      40.757 137.413  74.657  1.00  0.00           C  
ATOM    971  CD  LYS    64      40.217 138.428  75.805  1.00  0.00           C  
ATOM    972  CE  LYS    64      40.029 139.942  75.416  1.00  0.00           C  
ATOM    973  NZ  LYS    64      41.352 140.527  75.349  1.00  0.00           N1+
ATOM    974  H   LYS    64      40.862 133.428  75.635  1.00  0.00           H  
ATOM    975  HA  LYS    64      40.927 135.098  73.264  1.00  0.00           H  
ATOM    976  HB2 LYS    64      40.089 135.738  75.771  1.00  0.00           H  
ATOM    977  HB3 LYS    64      41.772 136.135  76.002  1.00  0.00           H  
ATOM    978  HG2 LYS    64      41.648 137.792  74.156  1.00  0.00           H  
ATOM    979  HG3 LYS    64      39.891 137.359  73.999  1.00  0.00           H  
ATOM    980  HD2 LYS    64      39.239 138.030  76.074  1.00  0.00           H  
ATOM    981  HD3 LYS    64      40.808 138.367  76.719  1.00  0.00           H  
ATOM    982  HE2 LYS    64      39.447 139.992  74.495  1.00  0.00           H  
ATOM    983  HE3 LYS    64      39.491 140.540  76.152  1.00  0.00           H  
ATOM    984  HZ1 LYS    64      41.996 140.052  74.732  1.00  0.00           H  
ATOM    985  HZ2 LYS    64      41.323 141.436  74.910  1.00  0.00           H  
ATOM    986  HZ3 LYS    64      41.687 140.481  76.301  1.00  0.00           H  
ATOM    987  N   GLN    65      43.703 133.977  74.025  1.00  0.00           N  
ATOM    988  CA  GLN    65      45.043 133.779  73.542  1.00  0.00           C  
ATOM    989  C   GLN    65      45.161 133.396  72.047  1.00  0.00           C  
ATOM    990  O   GLN    65      44.180 132.902  71.458  1.00  0.00           O  
ATOM    991  CB  GLN    65      45.729 132.682  74.377  1.00  0.00           C  
ATOM    992  CG  GLN    65      46.132 133.080  75.774  1.00  0.00           C  
ATOM    993  CD  GLN    65      46.650 131.873  76.621  1.00  0.00           C  
ATOM    994  NE2 GLN    65      47.805 131.844  77.162  1.00  0.00           N  
ATOM    995  OE1 GLN    65      45.852 130.955  76.750  1.00  0.00           O  
ATOM    996  H   GLN    65      43.279 133.078  74.209  1.00  0.00           H  
ATOM    997  HA  GLN    65      45.609 134.694  73.721  1.00  0.00           H  
ATOM    998  HB2 GLN    65      45.016 131.861  74.461  1.00  0.00           H  
ATOM    999  HB3 GLN    65      46.630 132.382  73.842  1.00  0.00           H  
ATOM   1000  HG2 GLN    65      46.961 133.787  75.749  1.00  0.00           H  
ATOM   1001  HG3 GLN    65      45.343 133.573  76.341  1.00  0.00           H  
ATOM   1002 HE21 GLN    65      47.956 131.030  77.739  1.00  0.00           H  
ATOM   1003 HE22 GLN    65      48.515 132.556  77.064  1.00  0.00           H  
ATOM   1004  N   ARG    66      46.224 133.719  71.343  1.00  0.00           N  
ATOM   1005  CA  ARG    66      46.435 133.538  69.921  1.00  0.00           C  
ATOM   1006  C   ARG    66      48.001 133.491  69.664  1.00  0.00           C  
ATOM   1007  O   ARG    66      48.759 134.114  70.421  1.00  0.00           O  
ATOM   1008  CB  ARG    66      45.755 134.812  69.290  1.00  0.00           C  
ATOM   1009  CG  ARG    66      45.770 134.768  67.729  1.00  0.00           C  
ATOM   1010  CD  ARG    66      45.120 136.033  67.243  1.00  0.00           C  
ATOM   1011  NE  ARG    66      44.834 136.077  65.801  1.00  0.00           N  
ATOM   1012  CZ  ARG    66      43.646 136.476  65.233  1.00  0.00           C  
ATOM   1013  NH1 ARG    66      42.518 136.463  65.843  1.00  0.00           N1+
ATOM   1014  NH2 ARG    66      43.541 136.680  63.942  1.00  0.00           N  
ATOM   1015  H   ARG    66      46.963 134.144  71.884  1.00  0.00           H  
ATOM   1016  HA  ARG    66      46.089 132.564  69.575  1.00  0.00           H  
ATOM   1017  HB2 ARG    66      44.748 134.872  69.703  1.00  0.00           H  
ATOM   1018  HB3 ARG    66      46.349 135.701  69.500  1.00  0.00           H  
ATOM   1019  HG2 ARG    66      46.768 134.823  67.293  1.00  0.00           H  
ATOM   1020  HG3 ARG    66      45.227 133.875  67.419  1.00  0.00           H  
ATOM   1021  HD2 ARG    66      44.226 136.164  67.853  1.00  0.00           H  
ATOM   1022  HD3 ARG    66      45.789 136.851  67.508  1.00  0.00           H  
ATOM   1023  HE  ARG    66      45.550 135.753  65.167  1.00  0.00           H  
ATOM   1024 HH11 ARG    66      42.548 136.260  66.832  1.00  0.00           H  
ATOM   1025 HH12 ARG    66      41.727 136.856  65.353  1.00  0.00           H  
ATOM   1026 HH21 ARG    66      44.374 136.799  63.383  1.00  0.00           H  
ATOM   1027 HH22 ARG    66      42.699 136.452  63.434  1.00  0.00           H  
ATOM   1028  N   TRP    67      48.379 132.620  68.708  1.00  0.00           N  
ATOM   1029  CA  TRP    67      49.751 132.306  68.362  1.00  0.00           C  
ATOM   1030  C   TRP    67      50.124 132.422  66.780  1.00  0.00           C  
ATOM   1031  O   TRP    67      49.159 132.313  65.959  1.00  0.00           O  
ATOM   1032  CB  TRP    67      50.143 131.049  68.994  1.00  0.00           C  
ATOM   1033  CG  TRP    67      50.023 131.071  70.475  1.00  0.00           C  
ATOM   1034  CD1 TRP    67      50.954 131.526  71.363  1.00  0.00           C  
ATOM   1035  CD2 TRP    67      48.916 130.548  71.309  1.00  0.00           C  
ATOM   1036  CE2 TRP    67      49.265 130.748  72.664  1.00  0.00           C  
ATOM   1037  CE3 TRP    67      47.625 129.962  70.976  1.00  0.00           C  
ATOM   1038  NE1 TRP    67      50.519 131.348  72.634  1.00  0.00           N  
ATOM   1039  CZ2 TRP    67      48.379 130.337  73.693  1.00  0.00           C  
ATOM   1040  CZ3 TRP    67      46.747 129.568  72.030  1.00  0.00           C  
ATOM   1041  CH2 TRP    67      47.110 129.753  73.396  1.00  0.00           C  
ATOM   1042  H   TRP    67      47.679 132.137  68.163  1.00  0.00           H  
ATOM   1043  HA  TRP    67      50.336 133.068  68.876  1.00  0.00           H  
ATOM   1044  HB2 TRP    67      49.525 130.204  68.691  1.00  0.00           H  
ATOM   1045  HB3 TRP    67      51.188 130.880  68.733  1.00  0.00           H  
ATOM   1046  HD1 TRP    67      51.932 131.892  71.089  1.00  0.00           H  
ATOM   1047  HE1 TRP    67      50.960 131.727  73.459  1.00  0.00           H  
ATOM   1048  HE3 TRP    67      47.301 129.781  69.962  1.00  0.00           H  
ATOM   1049  HZ2 TRP    67      48.596 130.584  74.722  1.00  0.00           H  
ATOM   1050  HZ3 TRP    67      45.708 129.327  71.858  1.00  0.00           H  
ATOM   1051  HH2 TRP    67      46.350 129.492  74.117  1.00  0.00           H  
ATOM   1052  N   LEU    68      51.407 132.673  66.419  1.00  0.00           N  
ATOM   1053  CA  LEU    68      51.898 132.602  65.034  1.00  0.00           C  
ATOM   1054  C   LEU    68      52.108 131.116  64.607  1.00  0.00           C  
ATOM   1055  O   LEU    68      52.620 130.277  65.345  1.00  0.00           O  
ATOM   1056  CB  LEU    68      53.173 133.487  64.979  1.00  0.00           C  
ATOM   1057  CG  LEU    68      53.053 134.969  65.106  1.00  0.00           C  
ATOM   1058  CD1 LEU    68      54.412 135.684  65.435  1.00  0.00           C  
ATOM   1059  CD2 LEU    68      52.373 135.555  63.798  1.00  0.00           C  
ATOM   1060  H   LEU    68      52.033 132.813  67.199  1.00  0.00           H  
ATOM   1061  HA  LEU    68      51.117 133.034  64.409  1.00  0.00           H  
ATOM   1062  HB2 LEU    68      53.907 133.019  65.635  1.00  0.00           H  
ATOM   1063  HB3 LEU    68      53.712 133.305  64.049  1.00  0.00           H  
ATOM   1064  HG  LEU    68      52.328 135.312  65.844  1.00  0.00           H  
ATOM   1065 HD11 LEU    68      54.190 136.704  65.748  1.00  0.00           H  
ATOM   1066 HD12 LEU    68      54.958 135.164  66.223  1.00  0.00           H  
ATOM   1067 HD13 LEU    68      54.984 135.652  64.507  1.00  0.00           H  
ATOM   1068 HD21 LEU    68      51.548 134.905  63.509  1.00  0.00           H  
ATOM   1069 HD22 LEU    68      52.055 136.597  63.809  1.00  0.00           H  
ATOM   1070 HD23 LEU    68      53.091 135.531  62.978  1.00  0.00           H  
ATOM   1071  N   LEU    69      51.599 130.714  63.412  1.00  0.00           N  
ATOM   1072  CA  LEU    69      51.815 129.395  62.944  1.00  0.00           C  
ATOM   1073  C   LEU    69      53.260 129.296  62.443  1.00  0.00           C  
ATOM   1074  O   LEU    69      53.663 130.129  61.616  1.00  0.00           O  
ATOM   1075  CB  LEU    69      50.864 129.101  61.695  1.00  0.00           C  
ATOM   1076  CG  LEU    69      49.355 128.888  61.893  1.00  0.00           C  
ATOM   1077  CD1 LEU    69      48.445 128.950  60.629  1.00  0.00           C  
ATOM   1078  CD2 LEU    69      49.012 127.579  62.658  1.00  0.00           C  
ATOM   1079  H   LEU    69      51.319 131.437  62.764  1.00  0.00           H  
ATOM   1080  HA  LEU    69      51.649 128.703  63.770  1.00  0.00           H  
ATOM   1081  HB2 LEU    69      50.940 129.921  60.981  1.00  0.00           H  
ATOM   1082  HB3 LEU    69      51.297 128.244  61.179  1.00  0.00           H  
ATOM   1083  HG  LEU    69      49.100 129.748  62.513  1.00  0.00           H  
ATOM   1084 HD11 LEU    69      47.402 128.816  60.916  1.00  0.00           H  
ATOM   1085 HD12 LEU    69      48.570 129.970  60.264  1.00  0.00           H  
ATOM   1086 HD13 LEU    69      48.787 128.211  59.903  1.00  0.00           H  
ATOM   1087 HD21 LEU    69      47.941 127.513  62.847  1.00  0.00           H  
ATOM   1088 HD22 LEU    69      49.152 126.675  62.064  1.00  0.00           H  
ATOM   1089 HD23 LEU    69      49.530 127.642  63.615  1.00  0.00           H  
ATOM   1090  N   SER    70      54.090 128.381  62.849  1.00  0.00           N  
ATOM   1091  CA  SER    70      55.467 128.247  62.144  1.00  0.00           C  
ATOM   1092  C   SER    70      56.060 126.905  62.296  1.00  0.00           C  
ATOM   1093  O   SER    70      55.619 126.254  63.189  1.00  0.00           O  
ATOM   1094  CB  SER    70      56.384 129.356  62.563  1.00  0.00           C  
ATOM   1095  OG  SER    70      56.916 128.881  63.891  1.00  0.00           O  
ATOM   1096  H   SER    70      53.719 127.692  63.488  1.00  0.00           H  
ATOM   1097  HA  SER    70      55.250 128.464  61.098  1.00  0.00           H  
ATOM   1098  HB2 SER    70      57.305 129.429  61.985  1.00  0.00           H  
ATOM   1099  HB3 SER    70      55.881 130.322  62.593  1.00  0.00           H  
ATOM   1100  HG  SER    70      57.547 129.532  64.208  1.00  0.00           H  
ATOM   1101  N   PRO    71      57.063 126.422  61.458  1.00  0.00           N  
ATOM   1102  CA  PRO    71      57.630 125.022  61.549  1.00  0.00           C  
ATOM   1103  C   PRO    71      58.440 124.878  62.821  1.00  0.00           C  
ATOM   1104  O   PRO    71      58.583 123.727  63.175  1.00  0.00           O  
ATOM   1105  CB  PRO    71      58.530 124.860  60.273  1.00  0.00           C  
ATOM   1106  CG  PRO    71      58.158 125.921  59.357  1.00  0.00           C  
ATOM   1107  CD  PRO    71      57.749 127.080  60.357  1.00  0.00           C  
ATOM   1108  HA  PRO    71      56.914 124.203  61.614  1.00  0.00           H  
ATOM   1109  HB2 PRO    71      59.575 125.036  60.527  1.00  0.00           H  
ATOM   1110  HB3 PRO    71      58.384 123.841  59.913  1.00  0.00           H  
ATOM   1111  HG2 PRO    71      58.982 126.253  58.724  1.00  0.00           H  
ATOM   1112  HG3 PRO    71      57.289 125.648  58.758  1.00  0.00           H  
ATOM   1113  HD2 PRO    71      58.624 127.543  60.814  1.00  0.00           H  
ATOM   1114  HD3 PRO    71      57.169 127.816  59.801  1.00  0.00           H  
ATOM   1115  N   SER    72      58.870 125.928  63.533  1.00  0.00           N  
ATOM   1116  CA  SER    72      59.378 125.758  64.846  1.00  0.00           C  
ATOM   1117  C   SER    72      58.266 125.576  66.002  1.00  0.00           C  
ATOM   1118  O   SER    72      58.589 124.870  67.034  1.00  0.00           O  
ATOM   1119  CB  SER    72      60.194 127.043  65.106  1.00  0.00           C  
ATOM   1120  OG  SER    72      60.759 127.094  66.453  1.00  0.00           O  
ATOM   1121  H   SER    72      58.739 126.817  63.073  1.00  0.00           H  
ATOM   1122  HA  SER    72      60.026 124.882  64.838  1.00  0.00           H  
ATOM   1123  HB2 SER    72      60.972 127.138  64.348  1.00  0.00           H  
ATOM   1124  HB3 SER    72      59.422 127.809  65.186  1.00  0.00           H  
ATOM   1125  HG  SER    72      61.516 127.671  66.332  1.00  0.00           H  
ATOM   1126  N   THR    73      57.103 126.159  65.790  1.00  0.00           N  
ATOM   1127  CA  THR    73      56.103 126.197  66.807  1.00  0.00           C  
ATOM   1128  C   THR    73      55.520 124.771  66.974  1.00  0.00           C  
ATOM   1129  O   THR    73      55.348 124.084  66.020  1.00  0.00           O  
ATOM   1130  CB  THR    73      54.939 127.083  66.379  1.00  0.00           C  
ATOM   1131  CG2 THR    73      53.832 127.192  67.437  1.00  0.00           C  
ATOM   1132  OG1 THR    73      55.408 128.421  66.261  1.00  0.00           O  
ATOM   1133  H   THR    73      56.935 126.445  64.836  1.00  0.00           H  
ATOM   1134  HA  THR    73      56.479 126.604  67.745  1.00  0.00           H  
ATOM   1135  HB  THR    73      54.608 126.759  65.392  1.00  0.00           H  
ATOM   1136  HG1 THR    73      55.967 128.471  65.482  1.00  0.00           H  
ATOM   1137 HG21 THR    73      54.292 127.640  68.318  1.00  0.00           H  
ATOM   1138 HG22 THR    73      53.079 127.889  67.070  1.00  0.00           H  
ATOM   1139 HG23 THR    73      53.318 126.246  67.605  1.00  0.00           H  
ATOM   1140  N   THR    74      55.385 124.207  68.178  1.00  0.00           N  
ATOM   1141  CA  THR    74      54.668 122.949  68.442  1.00  0.00           C  
ATOM   1142  C   THR    74      53.945 123.016  69.797  1.00  0.00           C  
ATOM   1143  O   THR    74      54.265 123.856  70.605  1.00  0.00           O  
ATOM   1144  CB  THR    74      55.605 121.692  68.183  1.00  0.00           C  
ATOM   1145  CG2 THR    74      54.959 120.276  68.261  1.00  0.00           C  
ATOM   1146  OG1 THR    74      56.070 121.622  66.886  1.00  0.00           O  
ATOM   1147  H   THR    74      55.687 124.844  68.901  1.00  0.00           H  
ATOM   1148  HA  THR    74      53.910 122.872  67.663  1.00  0.00           H  
ATOM   1149  HB  THR    74      56.446 121.805  68.867  1.00  0.00           H  
ATOM   1150  HG1 THR    74      56.127 122.549  66.642  1.00  0.00           H  
ATOM   1151 HG21 THR    74      54.062 120.220  67.645  1.00  0.00           H  
ATOM   1152 HG22 THR    74      55.638 119.529  67.849  1.00  0.00           H  
ATOM   1153 HG23 THR    74      54.935 119.965  69.305  1.00  0.00           H  
ATOM   1154  N   LEU    75      53.032 122.032  70.005  1.00  0.00           N  
ATOM   1155  CA  LEU    75      52.304 121.918  71.223  1.00  0.00           C  
ATOM   1156  C   LEU    75      52.851 120.764  72.094  1.00  0.00           C  
ATOM   1157  O   LEU    75      53.284 119.805  71.463  1.00  0.00           O  
ATOM   1158  CB  LEU    75      50.812 121.758  71.008  1.00  0.00           C  
ATOM   1159  CG  LEU    75      50.160 122.760  70.087  1.00  0.00           C  
ATOM   1160  CD1 LEU    75      48.733 122.386  70.148  1.00  0.00           C  
ATOM   1161  CD2 LEU    75      50.258 124.260  70.588  1.00  0.00           C  
ATOM   1162  H   LEU    75      52.923 121.270  69.351  1.00  0.00           H  
ATOM   1163  HA  LEU    75      52.405 122.886  71.714  1.00  0.00           H  
ATOM   1164  HB2 LEU    75      50.633 120.756  70.619  1.00  0.00           H  
ATOM   1165  HB3 LEU    75      50.327 122.058  71.938  1.00  0.00           H  
ATOM   1166  HG  LEU    75      50.535 122.691  69.066  1.00  0.00           H  
ATOM   1167 HD11 LEU    75      48.115 123.009  69.501  1.00  0.00           H  
ATOM   1168 HD12 LEU    75      48.513 121.343  69.918  1.00  0.00           H  
ATOM   1169 HD13 LEU    75      48.458 122.493  71.197  1.00  0.00           H  
ATOM   1170 HD21 LEU    75      49.505 124.858  70.074  1.00  0.00           H  
ATOM   1171 HD22 LEU    75      50.084 124.354  71.660  1.00  0.00           H  
ATOM   1172 HD23 LEU    75      51.277 124.639  70.503  1.00  0.00           H  
ATOM   1173  N   ARG    76      52.933 120.896  73.407  1.00  0.00           N  
ATOM   1174  CA  ARG    76      53.052 119.751  74.276  1.00  0.00           C  
ATOM   1175  C   ARG    76      51.770 119.551  75.047  1.00  0.00           C  
ATOM   1176  O   ARG    76      51.326 120.527  75.730  1.00  0.00           O  
ATOM   1177  CB  ARG    76      54.254 119.849  75.239  1.00  0.00           C  
ATOM   1178  CG  ARG    76      55.628 120.017  74.596  1.00  0.00           C  
ATOM   1179  CD  ARG    76      56.754 119.777  75.590  1.00  0.00           C  
ATOM   1180  NE  ARG    76      56.824 120.779  76.708  1.00  0.00           N  
ATOM   1181  CZ  ARG    76      57.873 121.441  77.128  1.00  0.00           C  
ATOM   1182  NH1 ARG    76      59.005 121.447  76.571  1.00  0.00           N1+
ATOM   1183  NH2 ARG    76      57.888 122.133  78.203  1.00  0.00           N  
ATOM   1184  H   ARG    76      52.591 121.755  73.815  1.00  0.00           H  
ATOM   1185  HA  ARG    76      53.092 118.853  73.660  1.00  0.00           H  
ATOM   1186  HB2 ARG    76      54.062 120.626  75.979  1.00  0.00           H  
ATOM   1187  HB3 ARG    76      54.242 118.951  75.858  1.00  0.00           H  
ATOM   1188  HG2 ARG    76      55.602 119.203  73.871  1.00  0.00           H  
ATOM   1189  HG3 ARG    76      55.603 120.958  74.047  1.00  0.00           H  
ATOM   1190  HD2 ARG    76      56.632 118.747  75.925  1.00  0.00           H  
ATOM   1191  HD3 ARG    76      57.653 119.855  74.979  1.00  0.00           H  
ATOM   1192  HE  ARG    76      55.976 120.916  77.238  1.00  0.00           H  
ATOM   1193 HH11 ARG    76      59.256 120.793  75.844  1.00  0.00           H  
ATOM   1194 HH12 ARG    76      59.815 121.906  76.962  1.00  0.00           H  
ATOM   1195 HH21 ARG    76      56.955 122.255  78.571  1.00  0.00           H  
ATOM   1196 HH22 ARG    76      58.582 122.810  78.488  1.00  0.00           H  
ATOM   1197  N   VAL    77      51.186 118.362  74.990  1.00  0.00           N  
ATOM   1198  CA  VAL    77      49.934 118.021  75.616  1.00  0.00           C  
ATOM   1199  C   VAL    77      50.048 116.845  76.653  1.00  0.00           C  
ATOM   1200  O   VAL    77      50.741 115.881  76.369  1.00  0.00           O  
ATOM   1201  CB  VAL    77      48.907 117.655  74.593  1.00  0.00           C  
ATOM   1202  CG1 VAL    77      47.480 117.567  75.240  1.00  0.00           C  
ATOM   1203  CG2 VAL    77      48.859 118.598  73.387  1.00  0.00           C  
ATOM   1204  H   VAL    77      51.614 117.705  74.353  1.00  0.00           H  
ATOM   1205  HA  VAL    77      49.632 118.933  76.130  1.00  0.00           H  
ATOM   1206  HB  VAL    77      49.229 116.659  74.289  1.00  0.00           H  
ATOM   1207 HG11 VAL    77      46.640 117.604  74.548  1.00  0.00           H  
ATOM   1208 HG12 VAL    77      47.439 116.669  75.858  1.00  0.00           H  
ATOM   1209 HG13 VAL    77      47.365 118.467  75.844  1.00  0.00           H  
ATOM   1210 HG21 VAL    77      48.605 119.628  73.636  1.00  0.00           H  
ATOM   1211 HG22 VAL    77      49.811 118.545  72.859  1.00  0.00           H  
ATOM   1212 HG23 VAL    77      48.101 118.284  72.670  1.00  0.00           H  
ATOM   1213  N   THR    78      49.327 116.987  77.734  1.00  0.00           N  
ATOM   1214  CA  THR    78      49.277 115.987  78.886  1.00  0.00           C  
ATOM   1215  C   THR    78      47.914 116.044  79.664  1.00  0.00           C  
ATOM   1216  O   THR    78      47.231 117.076  79.615  1.00  0.00           O  
ATOM   1217  CB  THR    78      50.365 116.369  79.878  1.00  0.00           C  
ATOM   1218  CG2 THR    78      51.742 115.902  79.256  1.00  0.00           C  
ATOM   1219  OG1 THR    78      50.436 117.716  80.170  1.00  0.00           O  
ATOM   1220  H   THR    78      48.877 117.863  77.959  1.00  0.00           H  
ATOM   1221  HA  THR    78      49.351 114.994  78.442  1.00  0.00           H  
ATOM   1222  HB  THR    78      50.342 115.703  80.740  1.00  0.00           H  
ATOM   1223  HG1 THR    78      49.818 117.901  80.882  1.00  0.00           H  
ATOM   1224 HG21 THR    78      52.511 116.155  79.986  1.00  0.00           H  
ATOM   1225 HG22 THR    78      51.729 114.828  79.072  1.00  0.00           H  
ATOM   1226 HG23 THR    78      52.047 116.435  78.356  1.00  0.00           H  
ATOM   1227  N   MET    79      47.461 115.015  80.295  1.00  0.00           N  
ATOM   1228  CA  MET    79      46.234 115.044  80.993  1.00  0.00           C  
ATOM   1229  C   MET    79      46.385 114.590  82.480  1.00  0.00           C  
ATOM   1230  O   MET    79      47.218 113.788  82.865  1.00  0.00           O  
ATOM   1231  CB  MET    79      45.278 114.077  80.236  1.00  0.00           C  
ATOM   1232  CG  MET    79      45.148 114.351  78.746  1.00  0.00           C  
ATOM   1233  SD  MET    79      44.081 113.409  77.620  1.00  0.00           S  
ATOM   1234  CE  MET    79      42.467 113.719  78.477  1.00  0.00           C  
ATOM   1235  H   MET    79      48.055 114.199  80.243  1.00  0.00           H  
ATOM   1236  HA  MET    79      45.763 116.027  81.002  1.00  0.00           H  
ATOM   1237  HB2 MET    79      45.610 113.047  80.362  1.00  0.00           H  
ATOM   1238  HB3 MET    79      44.252 114.058  80.604  1.00  0.00           H  
ATOM   1239  HG2 MET    79      45.004 115.418  78.577  1.00  0.00           H  
ATOM   1240  HG3 MET    79      46.134 114.331  78.282  1.00  0.00           H  
ATOM   1241  HE1 MET    79      42.518 113.405  79.519  1.00  0.00           H  
ATOM   1242  HE2 MET    79      42.271 114.792  78.471  1.00  0.00           H  
ATOM   1243  HE3 MET    79      41.680 113.134  78.002  1.00  0.00           H  
ATOM   1244  N   SER    80      45.554 115.168  83.414  1.00  0.00           N  
ATOM   1245  CA  SER    80      45.685 115.094  84.904  1.00  0.00           C  
ATOM   1246  C   SER    80      45.450 113.624  85.438  1.00  0.00           C  
ATOM   1247  O   SER    80      46.290 113.083  86.145  1.00  0.00           O  
ATOM   1248  CB  SER    80      44.777 116.007  85.561  1.00  0.00           C  
ATOM   1249  OG  SER    80      43.404 115.808  85.150  1.00  0.00           O  
ATOM   1250  H   SER    80      44.950 115.908  83.085  1.00  0.00           H  
ATOM   1251  HA  SER    80      46.732 115.336  85.086  1.00  0.00           H  
ATOM   1252  HB2 SER    80      44.845 116.067  86.647  1.00  0.00           H  
ATOM   1253  HB3 SER    80      45.009 116.978  85.122  1.00  0.00           H  
ATOM   1254  HG  SER    80      42.842 116.478  85.548  1.00  0.00           H  
ATOM   1255  N   GLN    81      44.394 113.010  84.965  1.00  0.00           N  
ATOM   1256  CA  GLN    81      43.698 111.950  85.624  1.00  0.00           C  
ATOM   1257  C   GLN    81      42.957 111.095  84.565  1.00  0.00           C  
ATOM   1258  O   GLN    81      42.791 111.551  83.454  1.00  0.00           O  
ATOM   1259  CB  GLN    81      42.631 112.429  86.674  1.00  0.00           C  
ATOM   1260  CG  GLN    81      41.393 113.192  85.985  1.00  0.00           C  
ATOM   1261  CD  GLN    81      40.495 113.845  87.007  1.00  0.00           C  
ATOM   1262  NE2 GLN    81      39.267 113.455  87.098  1.00  0.00           N  
ATOM   1263  OE1 GLN    81      40.872 114.734  87.777  1.00  0.00           O  
ATOM   1264  H   GLN    81      43.787 113.581  84.394  1.00  0.00           H  
ATOM   1265  HA  GLN    81      44.344 111.300  86.214  1.00  0.00           H  
ATOM   1266  HB2 GLN    81      42.283 111.539  87.200  1.00  0.00           H  
ATOM   1267  HB3 GLN    81      43.284 113.047  87.289  1.00  0.00           H  
ATOM   1268  HG2 GLN    81      41.806 113.974  85.347  1.00  0.00           H  
ATOM   1269  HG3 GLN    81      40.761 112.516  85.410  1.00  0.00           H  
ATOM   1270 HE21 GLN    81      38.679 113.832  87.827  1.00  0.00           H  
ATOM   1271 HE22 GLN    81      38.996 112.689  86.498  1.00  0.00           H  
ATOM   1272  N   ALA    82      42.546 109.939  84.960  1.00  0.00           N  
ATOM   1273  CA  ALA    82      41.938 108.893  84.107  1.00  0.00           C  
ATOM   1274  C   ALA    82      40.563 109.088  83.626  1.00  0.00           C  
ATOM   1275  O   ALA    82      39.688 109.405  84.407  1.00  0.00           O  
ATOM   1276  CB  ALA    82      42.312 107.507  84.688  1.00  0.00           C  
ATOM   1277  H   ALA    82      42.538 109.781  85.957  1.00  0.00           H  
ATOM   1278  HA  ALA    82      42.620 108.908  83.256  1.00  0.00           H  
ATOM   1279  HB1 ALA    82      42.134 106.891  83.806  1.00  0.00           H  
ATOM   1280  HB2 ALA    82      43.247 107.579  85.244  1.00  0.00           H  
ATOM   1281  HB3 ALA    82      41.590 107.210  85.449  1.00  0.00           H  
ATOM   1282  N   SER    83      40.314 108.975  82.365  1.00  0.00           N  
ATOM   1283  CA  SER    83      39.066 109.413  81.807  1.00  0.00           C  
ATOM   1284  C   SER    83      37.904 108.378  82.113  1.00  0.00           C  
ATOM   1285  O   SER    83      38.043 107.256  82.270  1.00  0.00           O  
ATOM   1286  CB  SER    83      39.189 109.479  80.275  1.00  0.00           C  
ATOM   1287  OG  SER    83      40.167 110.500  79.996  1.00  0.00           O  
ATOM   1288  H   SER    83      41.020 108.584  81.757  1.00  0.00           H  
ATOM   1289  HA  SER    83      38.652 110.336  82.214  1.00  0.00           H  
ATOM   1290  HB2 SER    83      39.572 108.502  79.982  1.00  0.00           H  
ATOM   1291  HB3 SER    83      38.261 109.816  79.811  1.00  0.00           H  
ATOM   1292  HG  SER    83      39.711 111.272  79.652  1.00  0.00           H  
ATOM   1293  N   THR    84      36.650 108.903  82.073  1.00  0.00           N  
ATOM   1294  CA  THR    84      35.339 108.263  82.461  1.00  0.00           C  
ATOM   1295  C   THR    84      33.999 108.898  81.895  1.00  0.00           C  
ATOM   1296  O   THR    84      33.010 108.170  81.914  1.00  0.00           O  
ATOM   1297  CB  THR    84      35.362 108.314  83.956  1.00  0.00           C  
ATOM   1298  CG2 THR    84      34.044 108.059  84.669  1.00  0.00           C  
ATOM   1299  OG1 THR    84      36.210 107.288  84.477  1.00  0.00           O  
ATOM   1300  H   THR    84      36.642 109.880  81.818  1.00  0.00           H  
ATOM   1301  HA  THR    84      35.334 107.223  82.132  1.00  0.00           H  
ATOM   1302  HB  THR    84      35.658 109.278  84.371  1.00  0.00           H  
ATOM   1303  HG1 THR    84      36.874 107.226  83.787  1.00  0.00           H  
ATOM   1304 HG21 THR    84      34.248 107.834  85.715  1.00  0.00           H  
ATOM   1305 HG22 THR    84      33.453 108.975  84.634  1.00  0.00           H  
ATOM   1306 HG23 THR    84      33.519 107.230  84.195  1.00  0.00           H  
ATOM   1307  N   GLU    85      34.048 110.125  81.411  1.00  0.00           N  
ATOM   1308  CA  GLU    85      32.877 110.814  80.872  1.00  0.00           C  
ATOM   1309  C   GLU    85      32.401 110.320  79.529  1.00  0.00           C  
ATOM   1310  O   GLU    85      33.188 110.218  78.612  1.00  0.00           O  
ATOM   1311  CB  GLU    85      33.201 112.306  80.994  1.00  0.00           C  
ATOM   1312  CG  GLU    85      32.356 113.284  80.115  1.00  0.00           C  
ATOM   1313  CD  GLU    85      30.868 113.367  80.527  1.00  0.00           C  
ATOM   1314  OE1 GLU    85      29.954 113.249  79.673  1.00  0.00           O  
ATOM   1315  OE2 GLU    85      30.664 113.578  81.787  1.00  0.00           O1-
ATOM   1316  H   GLU    85      34.900 110.652  81.285  1.00  0.00           H  
ATOM   1317  HA  GLU    85      32.113 110.636  81.629  1.00  0.00           H  
ATOM   1318  HB2 GLU    85      32.993 112.619  82.017  1.00  0.00           H  
ATOM   1319  HB3 GLU    85      34.251 112.561  80.851  1.00  0.00           H  
ATOM   1320  HG2 GLU    85      32.869 114.205  80.391  1.00  0.00           H  
ATOM   1321  HG3 GLU    85      32.455 113.048  79.055  1.00  0.00           H  
ATOM   1322  N   ALA    86      31.149 109.976  79.378  1.00  0.00           N  
ATOM   1323  CA  ALA    86      30.628 109.557  78.012  1.00  0.00           C  
ATOM   1324  C   ALA    86      30.838 110.593  76.901  1.00  0.00           C  
ATOM   1325  O   ALA    86      31.072 110.119  75.777  1.00  0.00           O  
ATOM   1326  CB  ALA    86      29.144 109.185  78.219  1.00  0.00           C  
ATOM   1327  H   ALA    86      30.571 110.055  80.202  1.00  0.00           H  
ATOM   1328  HA  ALA    86      31.055 108.602  77.706  1.00  0.00           H  
ATOM   1329  HB1 ALA    86      28.589 109.316  77.290  1.00  0.00           H  
ATOM   1330  HB2 ALA    86      29.134 108.186  78.655  1.00  0.00           H  
ATOM   1331  HB3 ALA    86      28.715 109.956  78.858  1.00  0.00           H  
ATOM   1332  N   SER    87      30.803 111.899  77.110  1.00  0.00           N  
ATOM   1333  CA  SER    87      31.065 112.839  76.019  1.00  0.00           C  
ATOM   1334  C   SER    87      32.562 112.963  75.656  1.00  0.00           C  
ATOM   1335  O   SER    87      32.807 113.716  74.716  1.00  0.00           O  
ATOM   1336  CB  SER    87      30.440 114.221  76.444  1.00  0.00           C  
ATOM   1337  OG  SER    87      31.098 114.594  77.590  1.00  0.00           O  
ATOM   1338  H   SER    87      30.457 112.213  78.005  1.00  0.00           H  
ATOM   1339  HA  SER    87      30.517 112.487  75.146  1.00  0.00           H  
ATOM   1340  HB2 SER    87      30.503 114.896  75.590  1.00  0.00           H  
ATOM   1341  HB3 SER    87      29.397 113.978  76.646  1.00  0.00           H  
ATOM   1342  HG  SER    87      30.824 113.955  78.252  1.00  0.00           H  
ATOM   1343  N   SER    88      33.520 112.264  76.275  1.00  0.00           N  
ATOM   1344  CA  SER    88      35.010 112.328  76.126  1.00  0.00           C  
ATOM   1345  C   SER    88      35.693 113.682  76.380  1.00  0.00           C  
ATOM   1346  O   SER    88      35.136 114.696  75.871  1.00  0.00           O  
ATOM   1347  CB  SER    88      35.326 111.886  74.731  1.00  0.00           C  
ATOM   1348  OG  SER    88      36.747 111.694  74.574  1.00  0.00           O  
ATOM   1349  H   SER    88      33.190 111.601  76.963  1.00  0.00           H  
ATOM   1350  HA  SER    88      35.497 111.606  76.781  1.00  0.00           H  
ATOM   1351  HB2 SER    88      34.863 110.905  74.624  1.00  0.00           H  
ATOM   1352  HB3 SER    88      34.944 112.626  74.027  1.00  0.00           H  
ATOM   1353  HG  SER    88      37.239 112.516  74.637  1.00  0.00           H  
ATOM   1354  N   ASP    89      36.869 113.702  76.975  1.00  0.00           N  
ATOM   1355  CA  ASP    89      37.719 114.884  77.041  1.00  0.00           C  
ATOM   1356  C   ASP    89      38.295 115.205  75.612  1.00  0.00           C  
ATOM   1357  O   ASP    89      38.485 114.223  74.839  1.00  0.00           O  
ATOM   1358  CB  ASP    89      38.962 114.631  77.863  1.00  0.00           C  
ATOM   1359  CG  ASP    89      38.532 114.148  79.195  1.00  0.00           C  
ATOM   1360  OD1 ASP    89      38.876 112.984  79.586  1.00  0.00           O  
ATOM   1361  OD2 ASP    89      37.771 114.852  79.935  1.00  0.00           O1-
ATOM   1362  H   ASP    89      37.217 112.786  77.221  1.00  0.00           H  
ATOM   1363  HA  ASP    89      37.241 115.754  77.490  1.00  0.00           H  
ATOM   1364  HB2 ASP    89      39.558 113.985  77.219  1.00  0.00           H  
ATOM   1365  HB3 ASP    89      39.523 115.561  77.947  1.00  0.00           H  
ATOM   1366  N   LYS    90      38.773 116.438  75.388  1.00  0.00           N  
ATOM   1367  CA  LYS    90      39.131 116.858  74.030  1.00  0.00           C  
ATOM   1368  C   LYS    90      40.147 118.053  73.905  1.00  0.00           C  
ATOM   1369  O   LYS    90      40.291 118.912  74.817  1.00  0.00           O  
ATOM   1370  CB  LYS    90      37.840 117.163  73.162  1.00  0.00           C  
ATOM   1371  CG  LYS    90      36.987 118.302  73.769  1.00  0.00           C  
ATOM   1372  CD  LYS    90      35.543 118.283  73.181  1.00  0.00           C  
ATOM   1373  CE  LYS    90      34.605 119.048  74.158  1.00  0.00           C  
ATOM   1374  NZ  LYS    90      34.876 120.495  74.044  1.00  0.00           N1+
ATOM   1375  H   LYS    90      38.774 117.189  76.063  1.00  0.00           H  
ATOM   1376  HA  LYS    90      39.562 115.963  73.581  1.00  0.00           H  
ATOM   1377  HB2 LYS    90      38.168 117.435  72.159  1.00  0.00           H  
ATOM   1378  HB3 LYS    90      37.260 116.245  73.067  1.00  0.00           H  
ATOM   1379  HG2 LYS    90      36.793 118.227  74.839  1.00  0.00           H  
ATOM   1380  HG3 LYS    90      37.413 119.300  73.670  1.00  0.00           H  
ATOM   1381  HD2 LYS    90      35.588 118.739  72.192  1.00  0.00           H  
ATOM   1382  HD3 LYS    90      35.188 117.262  73.037  1.00  0.00           H  
ATOM   1383  HE2 LYS    90      33.590 118.814  73.837  1.00  0.00           H  
ATOM   1384  HE3 LYS    90      34.653 118.750  75.206  1.00  0.00           H  
ATOM   1385  HZ1 LYS    90      34.197 120.964  74.626  1.00  0.00           H  
ATOM   1386  HZ2 LYS    90      35.779 120.698  74.448  1.00  0.00           H  
ATOM   1387  HZ3 LYS    90      34.825 120.815  73.087  1.00  0.00           H  
ATOM   1388  N   VAL    91      40.775 118.234  72.826  1.00  0.00           N  
ATOM   1389  CA  VAL    91      41.557 119.467  72.434  1.00  0.00           C  
ATOM   1390  C   VAL    91      41.131 119.885  71.037  1.00  0.00           C  
ATOM   1391  O   VAL    91      41.055 119.034  70.190  1.00  0.00           O  
ATOM   1392  CB  VAL    91      43.087 119.239  72.697  1.00  0.00           C  
ATOM   1393  CG1 VAL    91      43.745 118.218  71.674  1.00  0.00           C  
ATOM   1394  CG2 VAL    91      43.858 120.583  72.663  1.00  0.00           C  
ATOM   1395  H   VAL    91      40.678 117.464  72.179  1.00  0.00           H  
ATOM   1396  HA  VAL    91      41.144 120.245  73.077  1.00  0.00           H  
ATOM   1397  HB  VAL    91      43.181 118.777  73.679  1.00  0.00           H  
ATOM   1398 HG11 VAL    91      44.830 118.130  71.716  1.00  0.00           H  
ATOM   1399 HG12 VAL    91      43.309 117.223  71.773  1.00  0.00           H  
ATOM   1400 HG13 VAL    91      43.586 118.497  70.633  1.00  0.00           H  
ATOM   1401 HG21 VAL    91      44.115 120.871  71.643  1.00  0.00           H  
ATOM   1402 HG22 VAL    91      43.244 121.374  73.095  1.00  0.00           H  
ATOM   1403 HG23 VAL    91      44.762 120.610  73.271  1.00  0.00           H  
ATOM   1404  N   THR    92      40.935 121.242  70.808  1.00  0.00           N  
ATOM   1405  CA  THR    92      40.607 121.735  69.405  1.00  0.00           C  
ATOM   1406  C   THR    92      41.320 123.110  69.198  1.00  0.00           C  
ATOM   1407  O   THR    92      41.772 123.800  70.098  1.00  0.00           O  
ATOM   1408  CB  THR    92      39.065 121.863  69.285  1.00  0.00           C  
ATOM   1409  CG2 THR    92      38.336 120.502  69.373  1.00  0.00           C  
ATOM   1410  OG1 THR    92      38.621 122.686  70.323  1.00  0.00           O  
ATOM   1411  H   THR    92      40.825 121.888  71.576  1.00  0.00           H  
ATOM   1412  HA  THR    92      40.965 121.054  68.633  1.00  0.00           H  
ATOM   1413  HB  THR    92      38.823 122.380  68.357  1.00  0.00           H  
ATOM   1414  HG1 THR    92      38.841 123.582  70.059  1.00  0.00           H  
ATOM   1415 HG21 THR    92      38.655 119.930  70.245  1.00  0.00           H  
ATOM   1416 HG22 THR    92      37.246 120.519  69.382  1.00  0.00           H  
ATOM   1417 HG23 THR    92      38.597 119.921  68.488  1.00  0.00           H  
ATOM   1418  N   VAL    93      41.542 123.406  67.912  1.00  0.00           N  
ATOM   1419  CA  VAL    93      42.264 124.487  67.295  1.00  0.00           C  
ATOM   1420  C   VAL    93      41.493 125.227  66.150  1.00  0.00           C  
ATOM   1421  O   VAL    93      41.054 124.637  65.169  1.00  0.00           O  
ATOM   1422  CB  VAL    93      43.556 123.923  66.723  1.00  0.00           C  
ATOM   1423  CG1 VAL    93      44.665 124.983  66.568  1.00  0.00           C  
ATOM   1424  CG2 VAL    93      44.183 122.747  67.448  1.00  0.00           C  
ATOM   1425  H   VAL    93      41.239 122.727  67.228  1.00  0.00           H  
ATOM   1426  HA  VAL    93      42.581 125.181  68.074  1.00  0.00           H  
ATOM   1427  HB  VAL    93      43.401 123.511  65.726  1.00  0.00           H  
ATOM   1428 HG11 VAL    93      44.480 125.770  65.836  1.00  0.00           H  
ATOM   1429 HG12 VAL    93      44.742 125.480  67.535  1.00  0.00           H  
ATOM   1430 HG13 VAL    93      45.672 124.598  66.410  1.00  0.00           H  
ATOM   1431 HG21 VAL    93      43.615 121.834  67.270  1.00  0.00           H  
ATOM   1432 HG22 VAL    93      45.135 122.504  66.976  1.00  0.00           H  
ATOM   1433 HG23 VAL    93      44.359 122.899  68.513  1.00  0.00           H  
ATOM   1434  N   ASN    94      41.409 126.606  66.228  1.00  0.00           N  
ATOM   1435  CA  ASN    94      40.942 127.442  65.120  1.00  0.00           C  
ATOM   1436  C   ASN    94      42.048 128.199  64.429  1.00  0.00           C  
ATOM   1437  O   ASN    94      42.669 129.073  65.009  1.00  0.00           O  
ATOM   1438  CB  ASN    94      39.916 128.485  65.583  1.00  0.00           C  
ATOM   1439  CG  ASN    94      38.671 127.691  66.196  1.00  0.00           C  
ATOM   1440  ND2 ASN    94      37.821 127.220  65.356  1.00  0.00           N  
ATOM   1441  OD1 ASN    94      38.584 127.562  67.393  1.00  0.00           O  
ATOM   1442  H   ASN    94      41.796 127.017  67.066  1.00  0.00           H  
ATOM   1443  HA  ASN    94      40.370 126.867  64.391  1.00  0.00           H  
ATOM   1444  HB2 ASN    94      40.311 129.105  66.387  1.00  0.00           H  
ATOM   1445  HB3 ASN    94      39.523 129.023  64.720  1.00  0.00           H  
ATOM   1446 HD21 ASN    94      36.995 126.754  65.702  1.00  0.00           H  
ATOM   1447 HD22 ASN    94      37.921 127.386  64.364  1.00  0.00           H  
ATOM   1448  N   TYR    95      42.319 127.854  63.172  1.00  0.00           N  
ATOM   1449  CA  TYR    95      43.173 128.578  62.216  1.00  0.00           C  
ATOM   1450  C   TYR    95      42.610 129.870  61.623  1.00  0.00           C  
ATOM   1451  O   TYR    95      41.432 129.921  61.259  1.00  0.00           O  
ATOM   1452  CB  TYR    95      43.592 127.738  60.989  1.00  0.00           C  
ATOM   1453  CG  TYR    95      44.260 126.446  61.389  1.00  0.00           C  
ATOM   1454  CD1 TYR    95      45.660 126.341  61.447  1.00  0.00           C  
ATOM   1455  CD2 TYR    95      43.488 125.238  61.623  1.00  0.00           C  
ATOM   1456  CE1 TYR    95      46.225 125.122  61.812  1.00  0.00           C  
ATOM   1457  CE2 TYR    95      44.060 124.014  61.940  1.00  0.00           C  
ATOM   1458  CZ  TYR    95      45.460 123.914  61.998  1.00  0.00           C  
ATOM   1459  OH  TYR    95      46.052 122.715  62.136  1.00  0.00           O  
ATOM   1460  H   TYR    95      41.701 127.180  62.743  1.00  0.00           H  
ATOM   1461  HA  TYR    95      44.109 128.839  62.711  1.00  0.00           H  
ATOM   1462  HB2 TYR    95      42.781 127.586  60.277  1.00  0.00           H  
ATOM   1463  HB3 TYR    95      44.390 128.243  60.444  1.00  0.00           H  
ATOM   1464  HD1 TYR    95      46.230 127.237  61.251  1.00  0.00           H  
ATOM   1465  HD2 TYR    95      42.413 125.303  61.536  1.00  0.00           H  
ATOM   1466  HE1 TYR    95      47.282 124.991  61.987  1.00  0.00           H  
ATOM   1467  HE2 TYR    95      43.475 123.111  62.042  1.00  0.00           H  
ATOM   1468  HH  TYR    95      47.002 122.815  62.043  1.00  0.00           H  
ATOM   1469  N   TYR    96      43.436 130.883  61.523  1.00  0.00           N  
ATOM   1470  CA  TYR    96      43.096 132.282  61.260  1.00  0.00           C  
ATOM   1471  C   TYR    96      44.027 132.852  60.159  1.00  0.00           C  
ATOM   1472  O   TYR    96      45.201 132.417  60.013  1.00  0.00           O  
ATOM   1473  CB  TYR    96      43.265 133.140  62.533  1.00  0.00           C  
ATOM   1474  CG  TYR    96      42.475 132.786  63.702  1.00  0.00           C  
ATOM   1475  CD1 TYR    96      41.110 132.420  63.658  1.00  0.00           C  
ATOM   1476  CD2 TYR    96      43.127 132.850  64.987  1.00  0.00           C  
ATOM   1477  CE1 TYR    96      40.386 132.255  64.814  1.00  0.00           C  
ATOM   1478  CE2 TYR    96      42.415 132.750  66.179  1.00  0.00           C  
ATOM   1479  CZ  TYR    96      40.968 132.343  66.081  1.00  0.00           C  
ATOM   1480  OH  TYR    96      40.144 132.303  67.204  1.00  0.00           O  
ATOM   1481  H   TYR    96      44.384 130.755  61.848  1.00  0.00           H  
ATOM   1482  HA  TYR    96      42.103 132.485  60.860  1.00  0.00           H  
ATOM   1483  HB2 TYR    96      44.343 133.124  62.693  1.00  0.00           H  
ATOM   1484  HB3 TYR    96      43.127 134.191  62.280  1.00  0.00           H  
ATOM   1485  HD1 TYR    96      40.605 132.335  62.707  1.00  0.00           H  
ATOM   1486  HD2 TYR    96      44.187 133.050  64.939  1.00  0.00           H  
ATOM   1487  HE1 TYR    96      39.379 131.898  64.657  1.00  0.00           H  
ATOM   1488  HE2 TYR    96      42.811 132.901  67.173  1.00  0.00           H  
ATOM   1489  HH  TYR    96      40.543 132.537  68.045  1.00  0.00           H  
ATOM   1490  N   ASP    97      43.506 133.788  59.404  1.00  0.00           N  
ATOM   1491  CA  ASP    97      44.125 134.408  58.259  1.00  0.00           C  
ATOM   1492  C   ASP    97      43.860 135.936  58.281  1.00  0.00           C  
ATOM   1493  O   ASP    97      43.110 136.457  59.071  1.00  0.00           O  
ATOM   1494  CB  ASP    97      43.591 133.777  57.011  1.00  0.00           C  
ATOM   1495  CG  ASP    97      42.099 133.726  56.752  1.00  0.00           C  
ATOM   1496  OD1 ASP    97      41.727 133.514  55.547  1.00  0.00           O  
ATOM   1497  OD2 ASP    97      41.216 133.775  57.696  1.00  0.00           O1-
ATOM   1498  H   ASP    97      42.537 134.036  59.546  1.00  0.00           H  
ATOM   1499  HA  ASP    97      45.194 134.195  58.257  1.00  0.00           H  
ATOM   1500  HB2 ASP    97      44.096 134.266  56.178  1.00  0.00           H  
ATOM   1501  HB3 ASP    97      43.987 132.762  56.980  1.00  0.00           H  
ATOM   1502  N   GLU    98      44.653 136.706  57.536  1.00  0.00           N  
ATOM   1503  CA  GLU    98      44.576 138.169  57.349  1.00  0.00           C  
ATOM   1504  C   GLU    98      43.598 138.574  56.252  1.00  0.00           C  
ATOM   1505  O   GLU    98      43.497 139.765  55.881  1.00  0.00           O  
ATOM   1506  CB  GLU    98      45.934 138.721  57.209  1.00  0.00           C  
ATOM   1507  CG  GLU    98      46.991 138.387  58.347  1.00  0.00           C  
ATOM   1508  CD  GLU    98      46.653 139.163  59.701  1.00  0.00           C  
ATOM   1509  OE1 GLU    98      46.482 138.490  60.748  1.00  0.00           O  
ATOM   1510  OE2 GLU    98      46.497 140.395  59.632  1.00  0.00           O1-
ATOM   1511  H   GLU    98      45.239 136.345  56.797  1.00  0.00           H  
ATOM   1512  HA  GLU    98      44.230 138.529  58.318  1.00  0.00           H  
ATOM   1513  HB2 GLU    98      46.328 138.343  56.266  1.00  0.00           H  
ATOM   1514  HB3 GLU    98      45.891 139.797  57.038  1.00  0.00           H  
ATOM   1515  HG2 GLU    98      46.868 137.338  58.617  1.00  0.00           H  
ATOM   1516  HG3 GLU    98      47.953 138.641  57.904  1.00  0.00           H  
ATOM   1517  N   GLU    99      42.989 137.535  55.630  1.00  0.00           N  
ATOM   1518  CA  GLU    99      41.720 137.696  54.857  1.00  0.00           C  
ATOM   1519  C   GLU    99      40.481 137.550  55.720  1.00  0.00           C  
ATOM   1520  O   GLU    99      39.446 137.912  55.203  1.00  0.00           O  
ATOM   1521  CB  GLU    99      41.697 136.704  53.696  1.00  0.00           C  
ATOM   1522  CG  GLU    99      40.861 137.128  52.516  1.00  0.00           C  
ATOM   1523  CD  GLU    99      41.599 138.209  51.611  1.00  0.00           C  
ATOM   1524  OE1 GLU    99      42.552 138.860  52.084  1.00  0.00           O  
ATOM   1525  OE2 GLU    99      41.175 138.350  50.470  1.00  0.00           O1-
ATOM   1526  H   GLU    99      43.057 136.581  55.956  1.00  0.00           H  
ATOM   1527  HA  GLU    99      41.737 138.726  54.501  1.00  0.00           H  
ATOM   1528  HB2 GLU    99      42.719 136.537  53.356  1.00  0.00           H  
ATOM   1529  HB3 GLU    99      41.431 135.732  54.112  1.00  0.00           H  
ATOM   1530  HG2 GLU    99      40.624 136.310  51.835  1.00  0.00           H  
ATOM   1531  HG3 GLU    99      39.934 137.615  52.815  1.00  0.00           H  
ATOM   1532  N   GLY   100      40.487 136.945  56.961  1.00  0.00           N  
ATOM   1533  CA  GLY   100      39.303 136.588  57.743  1.00  0.00           C  
ATOM   1534  C   GLY   100      38.280 135.653  57.108  1.00  0.00           C  
ATOM   1535  O   GLY   100      37.091 135.775  57.284  1.00  0.00           O  
ATOM   1536  H   GLY   100      41.357 136.704  57.415  1.00  0.00           H  
ATOM   1537  HA2 GLY   100      39.671 136.105  58.648  1.00  0.00           H  
ATOM   1538  HA3 GLY   100      38.871 137.491  58.175  1.00  0.00           H  
ATOM   1539  N   SER   101      38.859 134.671  56.383  1.00  0.00           N  
ATOM   1540  CA  SER   101      38.089 133.850  55.533  1.00  0.00           C  
ATOM   1541  C   SER   101      37.942 132.370  55.966  1.00  0.00           C  
ATOM   1542  O   SER   101      37.069 131.695  55.368  1.00  0.00           O  
ATOM   1543  CB  SER   101      38.753 133.954  54.102  1.00  0.00           C  
ATOM   1544  OG  SER   101      39.828 133.062  53.856  1.00  0.00           O  
ATOM   1545  H   SER   101      39.863 134.573  56.333  1.00  0.00           H  
ATOM   1546  HA  SER   101      37.121 134.344  55.450  1.00  0.00           H  
ATOM   1547  HB2 SER   101      37.846 133.765  53.528  1.00  0.00           H  
ATOM   1548  HB3 SER   101      39.136 134.933  53.812  1.00  0.00           H  
ATOM   1549  HG  SER   101      40.445 133.156  54.585  1.00  0.00           H  
ATOM   1550  N   ILE   102      38.726 131.739  56.822  1.00  0.00           N  
ATOM   1551  CA  ILE   102      38.796 130.260  56.905  1.00  0.00           C  
ATOM   1552  C   ILE   102      37.489 129.843  57.603  1.00  0.00           C  
ATOM   1553  O   ILE   102      37.106 130.573  58.479  1.00  0.00           O  
ATOM   1554  CB  ILE   102      40.099 129.928  57.711  1.00  0.00           C  
ATOM   1555  CG1 ILE   102      41.335 129.963  56.786  1.00  0.00           C  
ATOM   1556  CG2 ILE   102      39.986 128.625  58.470  1.00  0.00           C  
ATOM   1557  CD1 ILE   102      42.636 130.082  57.562  1.00  0.00           C  
ATOM   1558  H   ILE   102      39.502 132.255  57.211  1.00  0.00           H  
ATOM   1559  HA  ILE   102      38.878 129.819  55.912  1.00  0.00           H  
ATOM   1560  HB  ILE   102      40.245 130.676  58.491  1.00  0.00           H  
ATOM   1561 HG12 ILE   102      41.501 129.095  56.149  1.00  0.00           H  
ATOM   1562 HG13 ILE   102      41.261 130.871  56.187  1.00  0.00           H  
ATOM   1563 HG21 ILE   102      39.171 128.596  59.193  1.00  0.00           H  
ATOM   1564 HG22 ILE   102      39.887 127.780  57.789  1.00  0.00           H  
ATOM   1565 HG23 ILE   102      40.957 128.421  58.921  1.00  0.00           H  
ATOM   1566 HD11 ILE   102      43.374 130.210  56.771  1.00  0.00           H  
ATOM   1567 HD12 ILE   102      42.557 131.032  58.090  1.00  0.00           H  
ATOM   1568 HD13 ILE   102      42.800 129.223  58.213  1.00  0.00           H  
ATOM   1569  N   PRO   103      36.834 128.640  57.298  1.00  0.00           N  
ATOM   1570  CA  PRO   103      35.628 128.211  57.993  1.00  0.00           C  
ATOM   1571  C   PRO   103      35.863 127.993  59.481  1.00  0.00           C  
ATOM   1572  O   PRO   103      36.970 127.550  59.875  1.00  0.00           O  
ATOM   1573  CB  PRO   103      35.213 126.907  57.231  1.00  0.00           C  
ATOM   1574  CG  PRO   103      36.405 126.505  56.470  1.00  0.00           C  
ATOM   1575  CD  PRO   103      37.203 127.828  56.127  1.00  0.00           C  
ATOM   1576  HA  PRO   103      34.929 129.013  57.756  1.00  0.00           H  
ATOM   1577  HB2 PRO   103      34.961 126.095  57.913  1.00  0.00           H  
ATOM   1578  HB3 PRO   103      34.451 127.195  56.508  1.00  0.00           H  
ATOM   1579  HG2 PRO   103      37.119 125.941  57.071  1.00  0.00           H  
ATOM   1580  HG3 PRO   103      36.241 125.880  55.593  1.00  0.00           H  
ATOM   1581  HD2 PRO   103      38.273 127.730  55.943  1.00  0.00           H  
ATOM   1582  HD3 PRO   103      36.751 128.313  55.261  1.00  0.00           H  
ATOM   1583  N   ILE   104      34.750 128.080  60.253  1.00  0.00           N  
ATOM   1584  CA  ILE   104      34.697 127.693  61.697  1.00  0.00           C  
ATOM   1585  C   ILE   104      34.848 126.187  61.997  1.00  0.00           C  
ATOM   1586  O   ILE   104      34.691 125.652  63.112  1.00  0.00           O  
ATOM   1587  CB  ILE   104      33.297 128.097  62.198  1.00  0.00           C  
ATOM   1588  CG1 ILE   104      32.107 127.305  61.506  1.00  0.00           C  
ATOM   1589  CG2 ILE   104      33.003 129.612  62.149  1.00  0.00           C  
ATOM   1590  CD1 ILE   104      30.705 127.575  62.098  1.00  0.00           C  
ATOM   1591  H   ILE   104      33.899 128.407  59.818  1.00  0.00           H  
ATOM   1592  HA  ILE   104      35.468 128.132  62.331  1.00  0.00           H  
ATOM   1593  HB  ILE   104      33.216 127.766  63.234  1.00  0.00           H  
ATOM   1594 HG12 ILE   104      32.078 127.635  60.467  1.00  0.00           H  
ATOM   1595 HG13 ILE   104      32.340 126.249  61.642  1.00  0.00           H  
ATOM   1596 HG21 ILE   104      32.232 129.822  62.890  1.00  0.00           H  
ATOM   1597 HG22 ILE   104      33.867 130.152  62.536  1.00  0.00           H  
ATOM   1598 HG23 ILE   104      32.725 129.941  61.147  1.00  0.00           H  
ATOM   1599 HD11 ILE   104      30.537 127.203  63.109  1.00  0.00           H  
ATOM   1600 HD12 ILE   104      30.393 128.619  62.109  1.00  0.00           H  
ATOM   1601 HD13 ILE   104      29.999 127.007  61.492  1.00  0.00           H  
ATOM   1602  N   ASP   105      35.186 125.450  60.955  1.00  0.00           N  
ATOM   1603  CA  ASP   105      35.786 124.131  60.969  1.00  0.00           C  
ATOM   1604  C   ASP   105      37.064 124.008  61.735  1.00  0.00           C  
ATOM   1605  O   ASP   105      37.942 124.816  61.567  1.00  0.00           O  
ATOM   1606  CB  ASP   105      35.751 123.527  59.516  1.00  0.00           C  
ATOM   1607  CG  ASP   105      34.379 123.491  58.829  1.00  0.00           C  
ATOM   1608  OD1 ASP   105      34.292 123.288  57.634  1.00  0.00           O  
ATOM   1609  OD2 ASP   105      33.436 123.408  59.644  1.00  0.00           O1-
ATOM   1610  H   ASP   105      35.201 125.961  60.084  1.00  0.00           H  
ATOM   1611  HA  ASP   105      35.047 123.541  61.511  1.00  0.00           H  
ATOM   1612  HB2 ASP   105      36.446 124.065  58.870  1.00  0.00           H  
ATOM   1613  HB3 ASP   105      36.173 122.523  59.504  1.00  0.00           H  
ATOM   1614  N   GLN   106      37.188 123.043  62.656  1.00  0.00           N  
ATOM   1615  CA  GLN   106      38.343 122.970  63.588  1.00  0.00           C  
ATOM   1616  C   GLN   106      38.995 121.564  63.571  1.00  0.00           C  
ATOM   1617  O   GLN   106      38.436 120.494  63.687  1.00  0.00           O  
ATOM   1618  CB  GLN   106      37.978 123.472  65.023  1.00  0.00           C  
ATOM   1619  CG  GLN   106      36.897 122.683  65.721  1.00  0.00           C  
ATOM   1620  CD  GLN   106      36.196 123.434  66.842  1.00  0.00           C  
ATOM   1621  NE2 GLN   106      35.161 122.914  67.439  1.00  0.00           N  
ATOM   1622  OE1 GLN   106      36.599 124.480  67.276  1.00  0.00           O  
ATOM   1623  H   GLN   106      36.394 122.424  62.745  1.00  0.00           H  
ATOM   1624  HA  GLN   106      39.089 123.672  63.217  1.00  0.00           H  
ATOM   1625  HB2 GLN   106      38.855 123.423  65.669  1.00  0.00           H  
ATOM   1626  HB3 GLN   106      37.805 124.541  64.896  1.00  0.00           H  
ATOM   1627  HG2 GLN   106      36.171 122.292  65.008  1.00  0.00           H  
ATOM   1628  HG3 GLN   106      37.447 121.811  66.076  1.00  0.00           H  
ATOM   1629 HE21 GLN   106      34.631 123.463  68.101  1.00  0.00           H  
ATOM   1630 HE22 GLN   106      34.923 121.953  67.240  1.00  0.00           H  
ATOM   1631  N   ALA   107      40.316 121.597  63.421  1.00  0.00           N  
ATOM   1632  CA  ALA   107      41.137 120.438  63.908  1.00  0.00           C  
ATOM   1633  C   ALA   107      41.056 120.199  65.380  1.00  0.00           C  
ATOM   1634  O   ALA   107      40.945 121.120  66.214  1.00  0.00           O  
ATOM   1635  CB  ALA   107      42.578 120.522  63.508  1.00  0.00           C  
ATOM   1636  H   ALA   107      40.742 122.460  63.114  1.00  0.00           H  
ATOM   1637  HA  ALA   107      40.674 119.663  63.298  1.00  0.00           H  
ATOM   1638  HB1 ALA   107      43.171 119.617  63.641  1.00  0.00           H  
ATOM   1639  HB2 ALA   107      42.553 120.746  62.442  1.00  0.00           H  
ATOM   1640  HB3 ALA   107      43.104 121.349  63.985  1.00  0.00           H  
ATOM   1641  N   GLY   108      41.046 118.936  65.776  1.00  0.00           N  
ATOM   1642  CA  GLY   108      40.998 118.530  67.203  1.00  0.00           C  
ATOM   1643  C   GLY   108      41.313 117.059  67.391  1.00  0.00           C  
ATOM   1644  O   GLY   108      41.384 116.315  66.403  1.00  0.00           O  
ATOM   1645  H   GLY   108      40.920 118.259  65.038  1.00  0.00           H  
ATOM   1646  HA2 GLY   108      41.692 119.154  67.766  1.00  0.00           H  
ATOM   1647  HA3 GLY   108      39.977 118.695  67.546  1.00  0.00           H  
ATOM   1648  N   LEU   109      41.254 116.559  68.614  1.00  0.00           N  
ATOM   1649  CA  LEU   109      41.448 115.148  69.056  1.00  0.00           C  
ATOM   1650  C   LEU   109      40.539 115.005  70.222  1.00  0.00           C  
ATOM   1651  O   LEU   109      40.593 115.783  71.215  1.00  0.00           O  
ATOM   1652  CB  LEU   109      42.968 114.755  69.468  1.00  0.00           C  
ATOM   1653  CG  LEU   109      43.676 113.675  68.626  1.00  0.00           C  
ATOM   1654  CD1 LEU   109      43.709 114.012  67.118  1.00  0.00           C  
ATOM   1655  CD2 LEU   109      45.063 113.372  68.991  1.00  0.00           C  
ATOM   1656  H   LEU   109      41.037 117.178  69.382  1.00  0.00           H  
ATOM   1657  HA  LEU   109      41.067 114.536  68.238  1.00  0.00           H  
ATOM   1658  HB2 LEU   109      43.574 115.659  69.405  1.00  0.00           H  
ATOM   1659  HB3 LEU   109      43.111 114.451  70.505  1.00  0.00           H  
ATOM   1660  HG  LEU   109      43.159 112.727  68.773  1.00  0.00           H  
ATOM   1661 HD11 LEU   109      43.992 115.018  66.806  1.00  0.00           H  
ATOM   1662 HD12 LEU   109      44.275 113.260  66.568  1.00  0.00           H  
ATOM   1663 HD13 LEU   109      42.660 113.956  66.828  1.00  0.00           H  
ATOM   1664 HD21 LEU   109      45.174 113.121  70.046  1.00  0.00           H  
ATOM   1665 HD22 LEU   109      45.526 112.703  68.265  1.00  0.00           H  
ATOM   1666 HD23 LEU   109      45.605 114.308  69.126  1.00  0.00           H  
ATOM   1667  N   PHE   110      39.737 113.968  70.309  1.00  0.00           N  
ATOM   1668  CA  PHE   110      39.036 113.324  71.463  1.00  0.00           C  
ATOM   1669  C   PHE   110      39.989 112.429  72.180  1.00  0.00           C  
ATOM   1670  O   PHE   110      40.535 111.590  71.484  1.00  0.00           O  
ATOM   1671  CB  PHE   110      37.759 112.595  71.017  1.00  0.00           C  
ATOM   1672  CG  PHE   110      36.845 113.434  70.153  1.00  0.00           C  
ATOM   1673  CD1 PHE   110      36.139 114.484  70.725  1.00  0.00           C  
ATOM   1674  CD2 PHE   110      36.845 113.278  68.752  1.00  0.00           C  
ATOM   1675  CE1 PHE   110      35.231 115.276  69.948  1.00  0.00           C  
ATOM   1676  CE2 PHE   110      36.025 114.077  67.930  1.00  0.00           C  
ATOM   1677  CZ  PHE   110      35.206 115.079  68.536  1.00  0.00           C  
ATOM   1678  H   PHE   110      39.640 113.387  69.489  1.00  0.00           H  
ATOM   1679  HA  PHE   110      38.869 114.123  72.185  1.00  0.00           H  
ATOM   1680  HB2 PHE   110      38.032 111.713  70.437  1.00  0.00           H  
ATOM   1681  HB3 PHE   110      37.118 112.329  71.857  1.00  0.00           H  
ATOM   1682  HD1 PHE   110      36.103 114.678  71.787  1.00  0.00           H  
ATOM   1683  HD2 PHE   110      37.553 112.523  68.443  1.00  0.00           H  
ATOM   1684  HE1 PHE   110      34.687 116.072  70.434  1.00  0.00           H  
ATOM   1685  HE2 PHE   110      35.978 114.048  66.851  1.00  0.00           H  
ATOM   1686  HZ  PHE   110      34.650 115.684  67.834  1.00  0.00           H  
ATOM   1687  N   LEU   111      40.199 112.586  73.519  1.00  0.00           N  
ATOM   1688  CA  LEU   111      41.389 111.914  74.187  1.00  0.00           C  
ATOM   1689  C   LEU   111      40.948 111.046  75.379  1.00  0.00           C  
ATOM   1690  O   LEU   111      40.655 111.538  76.438  1.00  0.00           O  
ATOM   1691  CB  LEU   111      42.281 113.078  74.762  1.00  0.00           C  
ATOM   1692  CG  LEU   111      42.894 114.105  73.760  1.00  0.00           C  
ATOM   1693  CD1 LEU   111      43.765 115.192  74.491  1.00  0.00           C  
ATOM   1694  CD2 LEU   111      44.017 113.463  72.920  1.00  0.00           C  
ATOM   1695  H   LEU   111      39.683 113.234  74.097  1.00  0.00           H  
ATOM   1696  HA  LEU   111      41.914 111.402  73.381  1.00  0.00           H  
ATOM   1697  HB2 LEU   111      41.688 113.721  75.413  1.00  0.00           H  
ATOM   1698  HB3 LEU   111      43.082 112.661  75.373  1.00  0.00           H  
ATOM   1699  HG  LEU   111      42.093 114.531  73.156  1.00  0.00           H  
ATOM   1700 HD11 LEU   111      44.556 114.722  75.076  1.00  0.00           H  
ATOM   1701 HD12 LEU   111      44.260 115.841  73.769  1.00  0.00           H  
ATOM   1702 HD13 LEU   111      43.130 115.808  75.127  1.00  0.00           H  
ATOM   1703 HD21 LEU   111      43.530 112.854  72.158  1.00  0.00           H  
ATOM   1704 HD22 LEU   111      44.614 114.167  72.339  1.00  0.00           H  
ATOM   1705 HD23 LEU   111      44.638 112.838  73.562  1.00  0.00           H  
ATOM   1706  N   THR   112      41.082 109.738  75.153  1.00  0.00           N  
ATOM   1707  CA  THR   112      40.963 108.708  76.165  1.00  0.00           C  
ATOM   1708  C   THR   112      42.272 108.661  76.987  1.00  0.00           C  
ATOM   1709  O   THR   112      43.233 108.107  76.555  1.00  0.00           O  
ATOM   1710  CB  THR   112      40.489 107.372  75.555  1.00  0.00           C  
ATOM   1711  CG2 THR   112      40.532 106.241  76.564  1.00  0.00           C  
ATOM   1712  OG1 THR   112      39.136 107.472  75.182  1.00  0.00           O  
ATOM   1713  H   THR   112      41.407 109.460  74.237  1.00  0.00           H  
ATOM   1714  HA  THR   112      40.191 109.049  76.854  1.00  0.00           H  
ATOM   1715  HB  THR   112      41.151 107.022  74.763  1.00  0.00           H  
ATOM   1716  HG1 THR   112      39.006 108.198  74.568  1.00  0.00           H  
ATOM   1717 HG21 THR   112      39.892 105.416  76.248  1.00  0.00           H  
ATOM   1718 HG22 THR   112      41.567 105.901  76.597  1.00  0.00           H  
ATOM   1719 HG23 THR   112      40.330 106.492  77.605  1.00  0.00           H  
ATOM   1720  N   ALA   113      42.197 109.056  78.285  1.00  0.00           N  
ATOM   1721  CA  ALA   113      43.423 109.109  79.217  1.00  0.00           C  
ATOM   1722  C   ALA   113      43.400 107.885  80.039  1.00  0.00           C  
ATOM   1723  O   ALA   113      42.418 107.786  80.871  1.00  0.00           O  
ATOM   1724  CB  ALA   113      43.511 110.444  79.970  1.00  0.00           C  
ATOM   1725  H   ALA   113      41.340 109.474  78.617  1.00  0.00           H  
ATOM   1726  HA  ALA   113      44.227 109.065  78.483  1.00  0.00           H  
ATOM   1727  HB1 ALA   113      42.693 110.552  80.683  1.00  0.00           H  
ATOM   1728  HB2 ALA   113      44.435 110.378  80.545  1.00  0.00           H  
ATOM   1729  HB3 ALA   113      43.527 111.222  79.207  1.00  0.00           H  
ATOM   1730  N   ILE   114      44.457 107.051  79.958  1.00  0.00           N  
ATOM   1731  CA  ILE   114      44.700 105.761  80.695  1.00  0.00           C  
ATOM   1732  C   ILE   114      46.005 105.603  81.550  1.00  0.00           C  
ATOM   1733  O   ILE   114      47.130 105.979  81.184  1.00  0.00           O  
ATOM   1734  CB  ILE   114      44.434 104.536  79.784  1.00  0.00           C  
ATOM   1735  CG1 ILE   114      45.474 104.203  78.752  1.00  0.00           C  
ATOM   1736  CG2 ILE   114      43.030 104.543  79.149  1.00  0.00           C  
ATOM   1737  CD1 ILE   114      45.426 102.690  78.287  1.00  0.00           C  
ATOM   1738  H   ILE   114      45.240 107.415  79.435  1.00  0.00           H  
ATOM   1739  HA  ILE   114      43.848 105.803  81.374  1.00  0.00           H  
ATOM   1740  HB  ILE   114      44.307 103.689  80.459  1.00  0.00           H  
ATOM   1741 HG12 ILE   114      45.365 104.830  77.867  1.00  0.00           H  
ATOM   1742 HG13 ILE   114      46.491 104.389  79.097  1.00  0.00           H  
ATOM   1743 HG21 ILE   114      43.208 105.048  78.200  1.00  0.00           H  
ATOM   1744 HG22 ILE   114      42.736 103.494  79.133  1.00  0.00           H  
ATOM   1745 HG23 ILE   114      42.357 105.261  79.618  1.00  0.00           H  
ATOM   1746 HD11 ILE   114      44.394 102.409  78.076  1.00  0.00           H  
ATOM   1747 HD12 ILE   114      45.980 102.524  77.363  1.00  0.00           H  
ATOM   1748 HD13 ILE   114      45.942 102.157  79.086  1.00  0.00           H  
ATOM   1749  N   GLU   115      45.876 105.040  82.712  1.00  0.00           N  
ATOM   1750  CA  GLU   115      46.995 104.342  83.333  1.00  0.00           C  
ATOM   1751  C   GLU   115      47.238 102.943  82.726  1.00  0.00           C  
ATOM   1752  O   GLU   115      46.323 102.167  82.561  1.00  0.00           O  
ATOM   1753  CB  GLU   115      46.742 104.183  84.853  1.00  0.00           C  
ATOM   1754  CG  GLU   115      47.574 103.151  85.692  1.00  0.00           C  
ATOM   1755  CD  GLU   115      49.108 103.455  85.770  1.00  0.00           C  
ATOM   1756  OE1 GLU   115      49.601 104.165  84.892  1.00  0.00           O  
ATOM   1757  OE2 GLU   115      49.756 102.928  86.737  1.00  0.00           O1-
ATOM   1758  H   GLU   115      44.925 104.776  82.927  1.00  0.00           H  
ATOM   1759  HA  GLU   115      47.928 104.902  83.278  1.00  0.00           H  
ATOM   1760  HB2 GLU   115      46.636 105.142  85.359  1.00  0.00           H  
ATOM   1761  HB3 GLU   115      45.716 103.839  84.984  1.00  0.00           H  
ATOM   1762  HG2 GLU   115      47.145 103.202  86.693  1.00  0.00           H  
ATOM   1763  HG3 GLU   115      47.429 102.137  85.318  1.00  0.00           H  
ATOM   1764  N   ILE   116      48.504 102.481  82.551  1.00  0.00           N  
ATOM   1765  CA  ILE   116      48.891 101.128  82.131  1.00  0.00           C  
ATOM   1766  C   ILE   116      50.300 100.738  82.517  1.00  0.00           C  
ATOM   1767  O   ILE   116      51.312 101.279  81.984  1.00  0.00           O  
ATOM   1768  CB  ILE   116      48.669 100.892  80.581  1.00  0.00           C  
ATOM   1769  CG1 ILE   116      49.191  99.460  80.210  1.00  0.00           C  
ATOM   1770  CG2 ILE   116      49.174 101.987  79.617  1.00  0.00           C  
ATOM   1771  CD1 ILE   116      48.826  99.079  78.787  1.00  0.00           C  
ATOM   1772  H   ILE   116      49.218 103.177  82.709  1.00  0.00           H  
ATOM   1773  HA  ILE   116      48.209 100.494  82.697  1.00  0.00           H  
ATOM   1774  HB  ILE   116      47.583 100.874  80.497  1.00  0.00           H  
ATOM   1775 HG12 ILE   116      50.271  99.499  80.348  1.00  0.00           H  
ATOM   1776 HG13 ILE   116      48.586  98.765  80.793  1.00  0.00           H  
ATOM   1777 HG21 ILE   116      48.530 101.956  78.737  1.00  0.00           H  
ATOM   1778 HG22 ILE   116      49.046 102.942  80.127  1.00  0.00           H  
ATOM   1779 HG23 ILE   116      50.205 101.839  79.298  1.00  0.00           H  
ATOM   1780 HD11 ILE   116      49.320  99.698  78.038  1.00  0.00           H  
ATOM   1781 HD12 ILE   116      48.976  98.020  78.575  1.00  0.00           H  
ATOM   1782 HD13 ILE   116      47.762  99.248  78.621  1.00  0.00           H  
ATOM   1783  N   SER   117      50.564  99.807  83.457  1.00  0.00           N  
ATOM   1784  CA  SER   117      51.855  99.473  84.110  1.00  0.00           C  
ATOM   1785  C   SER   117      51.859  98.030  84.609  1.00  0.00           C  
ATOM   1786  O   SER   117      51.120  97.557  85.461  1.00  0.00           O  
ATOM   1787  CB  SER   117      52.091 100.521  85.162  1.00  0.00           C  
ATOM   1788  OG  SER   117      53.436 100.285  85.702  1.00  0.00           O  
ATOM   1789  H   SER   117      49.750  99.375  83.870  1.00  0.00           H  
ATOM   1790  HA  SER   117      52.600  99.564  83.320  1.00  0.00           H  
ATOM   1791  HB2 SER   117      51.866 101.563  84.936  1.00  0.00           H  
ATOM   1792  HB3 SER   117      51.497 100.240  86.031  1.00  0.00           H  
ATOM   1793  HG  SER   117      53.322  99.541  86.297  1.00  0.00           H  
ATOM   1794  N   LEU   118      52.870  97.265  84.100  1.00  0.00           N  
ATOM   1795  CA  LEU   118      53.374  95.969  84.546  1.00  0.00           C  
ATOM   1796  C   LEU   118      54.405  96.097  85.703  1.00  0.00           C  
ATOM   1797  O   LEU   118      55.575  96.400  85.554  1.00  0.00           O  
ATOM   1798  CB  LEU   118      53.967  95.242  83.353  1.00  0.00           C  
ATOM   1799  CG  LEU   118      54.275  93.691  83.530  1.00  0.00           C  
ATOM   1800  CD1 LEU   118      52.983  92.865  83.522  1.00  0.00           C  
ATOM   1801  CD2 LEU   118      55.054  93.154  82.284  1.00  0.00           C  
ATOM   1802  H   LEU   118      53.394  97.807  83.428  1.00  0.00           H  
ATOM   1803  HA  LEU   118      52.566  95.281  84.796  1.00  0.00           H  
ATOM   1804  HB2 LEU   118      53.249  95.305  82.535  1.00  0.00           H  
ATOM   1805  HB3 LEU   118      54.917  95.672  83.035  1.00  0.00           H  
ATOM   1806  HG  LEU   118      54.802  93.420  84.445  1.00  0.00           H  
ATOM   1807 HD11 LEU   118      52.386  93.037  82.626  1.00  0.00           H  
ATOM   1808 HD12 LEU   118      53.079  91.780  83.549  1.00  0.00           H  
ATOM   1809 HD13 LEU   118      52.257  93.090  84.303  1.00  0.00           H  
ATOM   1810 HD21 LEU   118      55.293  92.100  82.427  1.00  0.00           H  
ATOM   1811 HD22 LEU   118      54.524  93.345  81.351  1.00  0.00           H  
ATOM   1812 HD23 LEU   118      55.942  93.785  82.240  1.00  0.00           H  
ATOM   1813  N   ASP   119      53.971  95.765  86.894  1.00  0.00           N  
ATOM   1814  CA  ASP   119      54.700  95.922  88.186  1.00  0.00           C  
ATOM   1815  C   ASP   119      55.274  94.556  88.668  1.00  0.00           C  
ATOM   1816  O   ASP   119      54.746  93.497  88.459  1.00  0.00           O  
ATOM   1817  CB  ASP   119      53.796  96.567  89.265  1.00  0.00           C  
ATOM   1818  CG  ASP   119      53.210  97.991  89.014  1.00  0.00           C  
ATOM   1819  OD1 ASP   119      52.415  98.356  89.790  1.00  0.00           O  
ATOM   1820  OD2 ASP   119      53.736  98.766  88.118  1.00  0.00           O1-
ATOM   1821  H   ASP   119      52.978  95.586  86.940  1.00  0.00           H  
ATOM   1822  HA  ASP   119      55.535  96.607  88.042  1.00  0.00           H  
ATOM   1823  HB2 ASP   119      53.001  95.857  89.495  1.00  0.00           H  
ATOM   1824  HB3 ASP   119      54.358  96.606  90.198  1.00  0.00           H  
ATOM   1825  N   VAL   120      56.331  94.645  89.411  1.00  0.00           N  
ATOM   1826  CA  VAL   120      57.180  93.544  89.817  1.00  0.00           C  
ATOM   1827  C   VAL   120      58.168  94.056  90.926  1.00  0.00           C  
ATOM   1828  O   VAL   120      58.297  95.255  91.089  1.00  0.00           O  
ATOM   1829  CB  VAL   120      58.008  93.032  88.667  1.00  0.00           C  
ATOM   1830  CG1 VAL   120      59.151  93.963  88.337  1.00  0.00           C  
ATOM   1831  CG2 VAL   120      58.433  91.580  88.766  1.00  0.00           C  
ATOM   1832  H   VAL   120      56.634  95.596  89.565  1.00  0.00           H  
ATOM   1833  HA  VAL   120      56.582  92.675  90.092  1.00  0.00           H  
ATOM   1834  HB  VAL   120      57.332  93.042  87.812  1.00  0.00           H  
ATOM   1835 HG11 VAL   120      59.873  93.947  89.154  1.00  0.00           H  
ATOM   1836 HG12 VAL   120      59.781  93.615  87.518  1.00  0.00           H  
ATOM   1837 HG13 VAL   120      58.829  94.974  88.087  1.00  0.00           H  
ATOM   1838 HG21 VAL   120      58.906  91.152  87.882  1.00  0.00           H  
ATOM   1839 HG22 VAL   120      59.057  91.442  89.649  1.00  0.00           H  
ATOM   1840 HG23 VAL   120      57.560  90.934  88.857  1.00  0.00           H  
ATOM   1841  N   ASP   121      58.721  93.208  91.718  1.00  0.00           N  
ATOM   1842  CA  ASP   121      59.507  93.562  92.899  1.00  0.00           C  
ATOM   1843  C   ASP   121      60.970  93.953  92.479  1.00  0.00           C  
ATOM   1844  O   ASP   121      61.915  93.203  92.531  1.00  0.00           O  
ATOM   1845  CB  ASP   121      59.408  92.499  93.985  1.00  0.00           C  
ATOM   1846  CG  ASP   121      60.407  92.875  95.168  1.00  0.00           C  
ATOM   1847  OD1 ASP   121      60.396  94.100  95.563  1.00  0.00           O  
ATOM   1848  OD2 ASP   121      60.962  91.890  95.762  1.00  0.00           O1-
ATOM   1849  H   ASP   121      58.502  92.236  91.555  1.00  0.00           H  
ATOM   1850  HA  ASP   121      59.032  94.447  93.323  1.00  0.00           H  
ATOM   1851  HB2 ASP   121      58.377  92.302  94.278  1.00  0.00           H  
ATOM   1852  HB3 ASP   121      59.750  91.576  93.516  1.00  0.00           H  
ATOM   1853  N   ALA   122      61.136  95.245  92.231  1.00  0.00           N  
ATOM   1854  CA  ALA   122      62.376  95.785  91.785  1.00  0.00           C  
ATOM   1855  C   ALA   122      63.461  95.860  92.857  1.00  0.00           C  
ATOM   1856  O   ALA   122      64.570  95.559  92.516  1.00  0.00           O  
ATOM   1857  CB  ALA   122      62.139  97.189  91.293  1.00  0.00           C  
ATOM   1858  H   ALA   122      60.361  95.891  92.185  1.00  0.00           H  
ATOM   1859  HA  ALA   122      62.783  95.184  90.971  1.00  0.00           H  
ATOM   1860  HB1 ALA   122      61.466  97.245  90.437  1.00  0.00           H  
ATOM   1861  HB2 ALA   122      61.877  97.903  92.073  1.00  0.00           H  
ATOM   1862  HB3 ALA   122      63.082  97.444  90.810  1.00  0.00           H  
ATOM   1863  N   ASP   123      63.158  96.175  94.100  1.00  0.00           N  
ATOM   1864  CA  ASP   123      64.074  96.435  95.203  1.00  0.00           C  
ATOM   1865  C   ASP   123      64.375  95.272  96.212  1.00  0.00           C  
ATOM   1866  O   ASP   123      64.877  95.484  97.296  1.00  0.00           O  
ATOM   1867  CB  ASP   123      63.827  97.760  95.928  1.00  0.00           C  
ATOM   1868  CG  ASP   123      62.488  97.853  96.775  1.00  0.00           C  
ATOM   1869  OD1 ASP   123      62.430  98.841  97.613  1.00  0.00           O  
ATOM   1870  OD2 ASP   123      61.608  96.963  96.655  1.00  0.00           O1-
ATOM   1871  H   ASP   123      62.178  96.274  94.321  1.00  0.00           H  
ATOM   1872  HA  ASP   123      65.084  96.555  94.810  1.00  0.00           H  
ATOM   1873  HB2 ASP   123      64.728  97.987  96.499  1.00  0.00           H  
ATOM   1874  HB3 ASP   123      63.890  98.513  95.143  1.00  0.00           H  
ATOM   1875  N   ARG   124      64.003  94.062  95.792  1.00  0.00           N  
ATOM   1876  CA  ARG   124      64.283  92.770  96.427  1.00  0.00           C  
ATOM   1877  C   ARG   124      63.674  92.550  97.833  1.00  0.00           C  
ATOM   1878  O   ARG   124      64.408  92.364  98.828  1.00  0.00           O  
ATOM   1879  CB  ARG   124      65.790  92.480  96.284  1.00  0.00           C  
ATOM   1880  CG  ARG   124      66.240  92.256  94.868  1.00  0.00           C  
ATOM   1881  CD  ARG   124      67.536  92.997  94.499  1.00  0.00           C  
ATOM   1882  NE  ARG   124      67.918  92.791  93.056  1.00  0.00           N  
ATOM   1883  CZ  ARG   124      69.085  93.130  92.506  1.00  0.00           C  
ATOM   1884  NH1 ARG   124      70.050  93.770  93.126  1.00  0.00           N1+
ATOM   1885  NH2 ARG   124      69.220  92.881  91.234  1.00  0.00           N  
ATOM   1886  H   ARG   124      63.447  94.046  94.949  1.00  0.00           H  
ATOM   1887  HA  ARG   124      63.760  91.981  95.886  1.00  0.00           H  
ATOM   1888  HB2 ARG   124      66.363  93.244  96.809  1.00  0.00           H  
ATOM   1889  HB3 ARG   124      65.979  91.531  96.785  1.00  0.00           H  
ATOM   1890  HG2 ARG   124      66.453  91.207  94.662  1.00  0.00           H  
ATOM   1891  HG3 ARG   124      65.403  92.581  94.251  1.00  0.00           H  
ATOM   1892  HD2 ARG   124      67.410  94.064  94.682  1.00  0.00           H  
ATOM   1893  HD3 ARG   124      68.318  92.554  95.116  1.00  0.00           H  
ATOM   1894  HE  ARG   124      67.262  92.316  92.453  1.00  0.00           H  
ATOM   1895 HH11 ARG   124      70.013  93.984  94.113  1.00  0.00           H  
ATOM   1896 HH12 ARG   124      70.923  93.838  92.622  1.00  0.00           H  
ATOM   1897 HH21 ARG   124      68.486  92.576  90.610  1.00  0.00           H  
ATOM   1898 HH22 ARG   124      70.043  93.257  90.784  1.00  0.00           H  
ATOM   1899  N   ASP   125      62.324  92.460  98.019  1.00  0.00           N  
ATOM   1900  CA  ASP   125      61.826  92.192  99.430  1.00  0.00           C  
ATOM   1901  C   ASP   125      60.575  91.259  99.495  1.00  0.00           C  
ATOM   1902  O   ASP   125      59.975  91.226 100.539  1.00  0.00           O  
ATOM   1903  CB  ASP   125      61.619  93.592 100.018  1.00  0.00           C  
ATOM   1904  CG  ASP   125      60.623  94.418  99.200  1.00  0.00           C  
ATOM   1905  OD1 ASP   125      60.875  95.622  99.090  1.00  0.00           O  
ATOM   1906  OD2 ASP   125      59.561  93.883  98.729  1.00  0.00           O1-
ATOM   1907  H   ASP   125      61.682  92.598  97.251  1.00  0.00           H  
ATOM   1908  HA  ASP   125      62.651  91.736  99.978  1.00  0.00           H  
ATOM   1909  HB2 ASP   125      61.197  93.563 101.023  1.00  0.00           H  
ATOM   1910  HB3 ASP   125      62.610  94.047  99.998  1.00  0.00           H  
ATOM   1911  N   GLY   126      60.122  90.610  98.383  1.00  0.00           N  
ATOM   1912  CA  GLY   126      58.919  89.806  98.165  1.00  0.00           C  
ATOM   1913  C   GLY   126      57.725  90.553  97.547  1.00  0.00           C  
ATOM   1914  O   GLY   126      56.804  89.887  97.047  1.00  0.00           O  
ATOM   1915  H   GLY   126      60.584  90.978  97.563  1.00  0.00           H  
ATOM   1916  HA2 GLY   126      59.092  88.855  97.661  1.00  0.00           H  
ATOM   1917  HA3 GLY   126      58.636  89.557  99.188  1.00  0.00           H  
ATOM   1918  N   VAL   127      57.603  91.875  97.485  1.00  0.00           N  
ATOM   1919  CA  VAL   127      56.330  92.612  97.141  1.00  0.00           C  
ATOM   1920  C   VAL   127      56.588  93.806  96.215  1.00  0.00           C  
ATOM   1921  O   VAL   127      57.551  94.519  96.385  1.00  0.00           O  
ATOM   1922  CB  VAL   127      55.585  93.128  98.422  1.00  0.00           C  
ATOM   1923  CG1 VAL   127      54.173  93.606  98.064  1.00  0.00           C  
ATOM   1924  CG2 VAL   127      55.398  91.946  99.467  1.00  0.00           C  
ATOM   1925  H   VAL   127      58.405  92.465  97.654  1.00  0.00           H  
ATOM   1926  HA  VAL   127      55.680  91.904  96.627  1.00  0.00           H  
ATOM   1927  HB  VAL   127      56.179  93.912  98.893  1.00  0.00           H  
ATOM   1928 HG11 VAL   127      53.595  93.874  98.949  1.00  0.00           H  
ATOM   1929 HG12 VAL   127      54.222  94.451  97.378  1.00  0.00           H  
ATOM   1930 HG13 VAL   127      53.601  92.811  97.586  1.00  0.00           H  
ATOM   1931 HG21 VAL   127      54.827  92.200 100.360  1.00  0.00           H  
ATOM   1932 HG22 VAL   127      54.879  91.126  98.970  1.00  0.00           H  
ATOM   1933 HG23 VAL   127      56.384  91.589  99.763  1.00  0.00           H  
ATOM   1934  N   VAL   128      55.790  93.906  95.158  1.00  0.00           N  
ATOM   1935  CA  VAL   128      56.055  94.684  93.977  1.00  0.00           C  
ATOM   1936  C   VAL   128      56.149  96.218  94.136  1.00  0.00           C  
ATOM   1937  O   VAL   128      55.621  96.858  95.099  1.00  0.00           O  
ATOM   1938  CB  VAL   128      55.089  94.450  92.890  1.00  0.00           C  
ATOM   1939  CG1 VAL   128      55.128  92.932  92.562  1.00  0.00           C  
ATOM   1940  CG2 VAL   128      53.587  94.715  93.105  1.00  0.00           C  
ATOM   1941  H   VAL   128      55.035  93.244  95.051  1.00  0.00           H  
ATOM   1942  HA  VAL   128      56.993  94.325  93.554  1.00  0.00           H  
ATOM   1943  HB  VAL   128      55.425  94.920  91.966  1.00  0.00           H  
ATOM   1944 HG11 VAL   128      54.499  92.720  91.698  1.00  0.00           H  
ATOM   1945 HG12 VAL   128      56.149  92.688  92.270  1.00  0.00           H  
ATOM   1946 HG13 VAL   128      54.903  92.324  93.438  1.00  0.00           H  
ATOM   1947 HG21 VAL   128      53.056  94.321  92.239  1.00  0.00           H  
ATOM   1948 HG22 VAL   128      53.239  94.310  94.056  1.00  0.00           H  
ATOM   1949 HG23 VAL   128      53.428  95.791  93.174  1.00  0.00           H  
ATOM   1950  N   GLU   129      56.733  96.887  93.139  1.00  0.00           N  
ATOM   1951  CA  GLU   129      56.815  98.368  93.068  1.00  0.00           C  
ATOM   1952  C   GLU   129      55.930  99.002  91.999  1.00  0.00           C  
ATOM   1953  O   GLU   129      55.848  98.586  90.836  1.00  0.00           O  
ATOM   1954  CB  GLU   129      58.253  98.736  92.922  1.00  0.00           C  
ATOM   1955  CG  GLU   129      59.015  99.065  94.242  1.00  0.00           C  
ATOM   1956  CD  GLU   129      59.006  97.849  95.170  1.00  0.00           C  
ATOM   1957  OE1 GLU   129      59.519  96.784  94.849  1.00  0.00           O  
ATOM   1958  OE2 GLU   129      58.824  97.987  96.414  1.00  0.00           O1-
ATOM   1959  H   GLU   129      57.354  96.436  92.481  1.00  0.00           H  
ATOM   1960  HA  GLU   129      56.422  98.726  94.020  1.00  0.00           H  
ATOM   1961  HB2 GLU   129      58.899  97.949  92.532  1.00  0.00           H  
ATOM   1962  HB3 GLU   129      58.334  99.684  92.391  1.00  0.00           H  
ATOM   1963  HG2 GLU   129      60.002  99.418  93.943  1.00  0.00           H  
ATOM   1964  HG3 GLU   129      58.558  99.954  94.678  1.00  0.00           H  
ATOM   1965  N   LYS   130      55.270 100.084  92.327  1.00  0.00           N  
ATOM   1966  CA  LYS   130      54.348 100.902  91.419  1.00  0.00           C  
ATOM   1967  C   LYS   130      55.102 101.743  90.487  1.00  0.00           C  
ATOM   1968  O   LYS   130      55.715 102.727  90.904  1.00  0.00           O  
ATOM   1969  CB  LYS   130      53.451 101.778  92.369  1.00  0.00           C  
ATOM   1970  CG  LYS   130      52.290 102.496  91.774  1.00  0.00           C  
ATOM   1971  CD  LYS   130      51.312 103.006  92.936  1.00  0.00           C  
ATOM   1972  CE  LYS   130      50.094 103.749  92.255  1.00  0.00           C  
ATOM   1973  NZ  LYS   130      49.048 104.147  93.198  1.00  0.00           N1+
ATOM   1974  H   LYS   130      55.388 100.379  93.286  1.00  0.00           H  
ATOM   1975  HA  LYS   130      53.704 100.282  90.796  1.00  0.00           H  
ATOM   1976  HB2 LYS   130      53.043 101.095  93.114  1.00  0.00           H  
ATOM   1977  HB3 LYS   130      54.164 102.470  92.817  1.00  0.00           H  
ATOM   1978  HG2 LYS   130      52.709 103.293  91.159  1.00  0.00           H  
ATOM   1979  HG3 LYS   130      51.697 101.949  91.041  1.00  0.00           H  
ATOM   1980  HD2 LYS   130      50.905 102.226  93.580  1.00  0.00           H  
ATOM   1981  HD3 LYS   130      51.826 103.703  93.599  1.00  0.00           H  
ATOM   1982  HE2 LYS   130      50.433 104.635  91.716  1.00  0.00           H  
ATOM   1983  HE3 LYS   130      49.607 103.140  91.493  1.00  0.00           H  
ATOM   1984  HZ1 LYS   130      48.562 103.335  93.550  1.00  0.00           H  
ATOM   1985  HZ2 LYS   130      49.263 104.618  94.065  1.00  0.00           H  
ATOM   1986  HZ3 LYS   130      48.360 104.720  92.731  1.00  0.00           H  
ATOM   1987  N   ASN   131      55.155 101.432  89.188  1.00  0.00           N  
ATOM   1988  CA  ASN   131      55.637 102.225  88.126  1.00  0.00           C  
ATOM   1989  C   ASN   131      57.178 102.488  88.285  1.00  0.00           C  
ATOM   1990  O   ASN   131      57.620 103.589  88.159  1.00  0.00           O  
ATOM   1991  CB  ASN   131      54.795 103.514  87.914  1.00  0.00           C  
ATOM   1992  CG  ASN   131      53.281 103.329  87.675  1.00  0.00           C  
ATOM   1993  ND2 ASN   131      52.739 103.841  86.584  1.00  0.00           N  
ATOM   1994  OD1 ASN   131      52.558 102.797  88.514  1.00  0.00           O  
ATOM   1995  H   ASN   131      54.681 100.571  88.954  1.00  0.00           H  
ATOM   1996  HA  ASN   131      55.561 101.618  87.223  1.00  0.00           H  
ATOM   1997  HB2 ASN   131      54.748 104.196  88.763  1.00  0.00           H  
ATOM   1998  HB3 ASN   131      55.071 104.108  87.043  1.00  0.00           H  
ATOM   1999 HD21 ASN   131      51.730 103.829  86.546  1.00  0.00           H  
ATOM   2000 HD22 ASN   131      53.323 104.203  85.844  1.00  0.00           H  
ATOM   2001  N   ASN   132      57.961 101.481  88.660  1.00  0.00           N  
ATOM   2002  CA  ASN   132      59.423 101.623  88.939  1.00  0.00           C  
ATOM   2003  C   ASN   132      60.086 101.856  87.591  1.00  0.00           C  
ATOM   2004  O   ASN   132      59.938 101.042  86.645  1.00  0.00           O  
ATOM   2005  CB  ASN   132      59.847 100.379  89.728  1.00  0.00           C  
ATOM   2006  CG  ASN   132      61.355 100.289  89.614  1.00  0.00           C  
ATOM   2007  ND2 ASN   132      62.016 100.730  90.685  1.00  0.00           N  
ATOM   2008  OD1 ASN   132      61.935  99.903  88.659  1.00  0.00           O  
ATOM   2009  H   ASN   132      57.592 100.544  88.586  1.00  0.00           H  
ATOM   2010  HA  ASN   132      59.551 102.493  89.584  1.00  0.00           H  
ATOM   2011  HB2 ASN   132      59.591 100.425  90.786  1.00  0.00           H  
ATOM   2012  HB3 ASN   132      59.478  99.423  89.355  1.00  0.00           H  
ATOM   2013 HD21 ASN   132      63.008 100.543  90.670  1.00  0.00           H  
ATOM   2014 HD22 ASN   132      61.603 101.021  91.560  1.00  0.00           H  
ATOM   2015  N   PRO   133      61.039 102.833  87.502  1.00  0.00           N  
ATOM   2016  CA  PRO   133      61.588 103.141  86.203  1.00  0.00           C  
ATOM   2017  C   PRO   133      62.665 102.249  85.642  1.00  0.00           C  
ATOM   2018  O   PRO   133      63.124 102.530  84.491  1.00  0.00           O  
ATOM   2019  CB  PRO   133      62.209 104.500  86.425  1.00  0.00           C  
ATOM   2020  CG  PRO   133      62.502 104.600  87.902  1.00  0.00           C  
ATOM   2021  CD  PRO   133      61.303 103.803  88.461  1.00  0.00           C  
ATOM   2022  HA  PRO   133      60.857 103.243  85.401  1.00  0.00           H  
ATOM   2023  HB2 PRO   133      63.233 104.585  86.061  1.00  0.00           H  
ATOM   2024  HB3 PRO   133      61.526 105.254  86.035  1.00  0.00           H  
ATOM   2025  HG2 PRO   133      63.411 104.115  88.258  1.00  0.00           H  
ATOM   2026  HG3 PRO   133      62.396 105.641  88.208  1.00  0.00           H  
ATOM   2027  HD2 PRO   133      61.705 103.490  89.425  1.00  0.00           H  
ATOM   2028  HD3 PRO   133      60.388 104.366  88.642  1.00  0.00           H  
ATOM   2029  N   LYS   134      63.217 101.228  86.380  1.00  0.00           N  
ATOM   2030  CA  LYS   134      64.452 100.495  86.205  1.00  0.00           C  
ATOM   2031  C   LYS   134      64.281  99.016  85.971  1.00  0.00           C  
ATOM   2032  O   LYS   134      65.322  98.347  85.621  1.00  0.00           O  
ATOM   2033  CB  LYS   134      65.393 100.791  87.350  1.00  0.00           C  
ATOM   2034  CG  LYS   134      65.832 102.253  87.303  1.00  0.00           C  
ATOM   2035  CD  LYS   134      66.235 102.910  88.584  1.00  0.00           C  
ATOM   2036  CE  LYS   134      67.418 102.302  89.360  1.00  0.00           C  
ATOM   2037  NZ  LYS   134      67.694 103.099  90.632  1.00  0.00           N1+
ATOM   2038  H   LYS   134      62.742 101.105  87.263  1.00  0.00           H  
ATOM   2039  HA  LYS   134      64.950 100.825  85.293  1.00  0.00           H  
ATOM   2040  HB2 LYS   134      64.873 100.547  88.277  1.00  0.00           H  
ATOM   2041  HB3 LYS   134      66.266 100.144  87.264  1.00  0.00           H  
ATOM   2042  HG2 LYS   134      66.709 102.201  86.659  1.00  0.00           H  
ATOM   2043  HG3 LYS   134      65.087 102.800  86.726  1.00  0.00           H  
ATOM   2044  HD2 LYS   134      66.494 103.934  88.317  1.00  0.00           H  
ATOM   2045  HD3 LYS   134      65.327 102.935  89.186  1.00  0.00           H  
ATOM   2046  HE2 LYS   134      67.206 101.281  89.677  1.00  0.00           H  
ATOM   2047  HE3 LYS   134      68.279 102.187  88.702  1.00  0.00           H  
ATOM   2048  HZ1 LYS   134      68.198 102.504  91.274  1.00  0.00           H  
ATOM   2049  HZ2 LYS   134      68.183 103.969  90.474  1.00  0.00           H  
ATOM   2050  HZ3 LYS   134      66.810 103.294  91.079  1.00  0.00           H  
ATOM   2051  N   LYS   135      63.122  98.446  86.062  1.00  0.00           N  
ATOM   2052  CA  LYS   135      62.805  97.071  86.148  1.00  0.00           C  
ATOM   2053  C   LYS   135      63.129  96.265  84.911  1.00  0.00           C  
ATOM   2054  O   LYS   135      63.133  95.040  84.917  1.00  0.00           O  
ATOM   2055  CB  LYS   135      61.355  96.960  86.509  1.00  0.00           C  
ATOM   2056  CG  LYS   135      60.476  97.748  85.438  1.00  0.00           C  
ATOM   2057  CD  LYS   135      58.994  97.897  85.906  1.00  0.00           C  
ATOM   2058  CE  LYS   135      58.217  98.678  84.778  1.00  0.00           C  
ATOM   2059  NZ  LYS   135      56.827  98.528  84.985  1.00  0.00           N1+
ATOM   2060  H   LYS   135      62.329  99.054  86.207  1.00  0.00           H  
ATOM   2061  HA  LYS   135      63.277  96.647  87.034  1.00  0.00           H  
ATOM   2062  HB2 LYS   135      60.979  95.947  86.650  1.00  0.00           H  
ATOM   2063  HB3 LYS   135      61.212  97.442  87.477  1.00  0.00           H  
ATOM   2064  HG2 LYS   135      60.874  98.702  85.092  1.00  0.00           H  
ATOM   2065  HG3 LYS   135      60.473  97.164  84.518  1.00  0.00           H  
ATOM   2066  HD2 LYS   135      58.506  96.930  86.027  1.00  0.00           H  
ATOM   2067  HD3 LYS   135      59.099  98.498  86.809  1.00  0.00           H  
ATOM   2068  HE2 LYS   135      58.406  99.747  84.680  1.00  0.00           H  
ATOM   2069  HE3 LYS   135      58.519  98.218  83.837  1.00  0.00           H  
ATOM   2070  HZ1 LYS   135      56.354  98.849  84.152  1.00  0.00           H  
ATOM   2071  HZ2 LYS   135      56.519  97.569  85.057  1.00  0.00           H  
ATOM   2072  HZ3 LYS   135      56.414  99.081  85.723  1.00  0.00           H  
ATOM   2073  N   ALA   136      63.396  96.902  83.762  1.00  0.00           N  
ATOM   2074  CA  ALA   136      63.833  96.285  82.534  1.00  0.00           C  
ATOM   2075  C   ALA   136      65.399  96.115  82.410  1.00  0.00           C  
ATOM   2076  O   ALA   136      65.942  95.808  81.381  1.00  0.00           O  
ATOM   2077  CB  ALA   136      63.372  97.078  81.297  1.00  0.00           C  
ATOM   2078  H   ALA   136      63.314  97.903  83.658  1.00  0.00           H  
ATOM   2079  HA  ALA   136      63.534  95.246  82.391  1.00  0.00           H  
ATOM   2080  HB1 ALA   136      63.515  96.500  80.384  1.00  0.00           H  
ATOM   2081  HB2 ALA   136      62.311  97.282  81.442  1.00  0.00           H  
ATOM   2082  HB3 ALA   136      63.942  98.004  81.235  1.00  0.00           H  
ATOM   2083  N   SER   137      66.123  96.386  83.503  1.00  0.00           N  
ATOM   2084  CA  SER   137      67.548  96.192  83.666  1.00  0.00           C  
ATOM   2085  C   SER   137      67.818  95.556  85.037  1.00  0.00           C  
ATOM   2086  O   SER   137      66.881  95.203  85.704  1.00  0.00           O  
ATOM   2087  CB  SER   137      68.340  97.480  83.342  1.00  0.00           C  
ATOM   2088  OG  SER   137      67.893  98.589  84.099  1.00  0.00           O  
ATOM   2089  H   SER   137      65.632  96.790  84.288  1.00  0.00           H  
ATOM   2090  HA  SER   137      67.922  95.430  82.982  1.00  0.00           H  
ATOM   2091  HB2 SER   137      69.413  97.308  83.436  1.00  0.00           H  
ATOM   2092  HB3 SER   137      68.192  97.809  82.314  1.00  0.00           H  
ATOM   2093  HG  SER   137      66.942  98.670  83.997  1.00  0.00           H  
ATOM   2094  N   TRP   138      69.102  95.239  85.217  1.00  0.00           N  
ATOM   2095  CA  TRP   138      69.570  94.435  86.337  1.00  0.00           C  
ATOM   2096  C   TRP   138      70.886  94.914  86.840  1.00  0.00           C  
ATOM   2097  O   TRP   138      71.889  95.027  86.124  1.00  0.00           O  
ATOM   2098  CB  TRP   138      69.510  92.965  85.997  1.00  0.00           C  
ATOM   2099  CG  TRP   138      69.420  92.036  87.117  1.00  0.00           C  
ATOM   2100  CD1 TRP   138      68.185  91.500  87.510  1.00  0.00           C  
ATOM   2101  CD2 TRP   138      70.330  91.520  88.064  1.00  0.00           C  
ATOM   2102  CE2 TRP   138      69.708  90.651  89.011  1.00  0.00           C  
ATOM   2103  CE3 TRP   138      71.740  91.851  88.253  1.00  0.00           C  
ATOM   2104  NE1 TRP   138      68.381  90.801  88.619  1.00  0.00           N  
ATOM   2105  CZ2 TRP   138      70.475  90.069  90.016  1.00  0.00           C  
ATOM   2106  CZ3 TRP   138      72.498  91.174  89.216  1.00  0.00           C  
ATOM   2107  CH2 TRP   138      71.867  90.295  90.172  1.00  0.00           C  
ATOM   2108  H   TRP   138      69.822  95.632  84.628  1.00  0.00           H  
ATOM   2109  HA  TRP   138      68.882  94.494  87.181  1.00  0.00           H  
ATOM   2110  HB2 TRP   138      68.624  92.839  85.374  1.00  0.00           H  
ATOM   2111  HB3 TRP   138      70.309  92.639  85.331  1.00  0.00           H  
ATOM   2112  HD1 TRP   138      67.257  91.797  87.045  1.00  0.00           H  
ATOM   2113  HE1 TRP   138      67.610  90.354  89.094  1.00  0.00           H  
ATOM   2114  HE3 TRP   138      72.192  92.558  87.572  1.00  0.00           H  
ATOM   2115  HZ2 TRP   138      69.964  89.446  90.735  1.00  0.00           H  
ATOM   2116  HZ3 TRP   138      73.529  91.491  89.271  1.00  0.00           H  
ATOM   2117  HH2 TRP   138      72.481  89.821  90.923  1.00  0.00           H  
ATOM   2118  N   THR   139      70.978  95.119  88.132  1.00  0.00           N  
ATOM   2119  CA  THR   139      72.374  95.356  88.756  1.00  0.00           C  
ATOM   2120  C   THR   139      72.620  94.623  90.109  1.00  0.00           C  
ATOM   2121  O   THR   139      71.706  94.185  90.861  1.00  0.00           O  
ATOM   2122  CB  THR   139      72.576  96.884  89.060  1.00  0.00           C  
ATOM   2123  CG2 THR   139      72.524  97.691  87.800  1.00  0.00           C  
ATOM   2124  OG1 THR   139      71.447  97.512  89.813  1.00  0.00           O  
ATOM   2125  H   THR   139      70.176  95.219  88.738  1.00  0.00           H  
ATOM   2126  HA  THR   139      73.157  95.116  88.037  1.00  0.00           H  
ATOM   2127  HB  THR   139      73.472  96.989  89.672  1.00  0.00           H  
ATOM   2128  HG1 THR   139      70.714  97.615  89.202  1.00  0.00           H  
ATOM   2129 HG21 THR   139      72.759  98.726  88.046  1.00  0.00           H  
ATOM   2130 HG22 THR   139      73.332  97.308  87.176  1.00  0.00           H  
ATOM   2131 HG23 THR   139      71.558  97.496  87.335  1.00  0.00           H  
ATOM   2132  N   TRP   140      73.859  94.317  90.404  1.00  0.00           N  
ATOM   2133  CA  TRP   140      74.309  93.668  91.652  1.00  0.00           C  
ATOM   2134  C   TRP   140      74.410  94.759  92.773  1.00  0.00           C  
ATOM   2135  O   TRP   140      74.178  95.926  92.489  1.00  0.00           O  
ATOM   2136  CB  TRP   140      75.723  93.077  91.428  1.00  0.00           C  
ATOM   2137  CG  TRP   140      75.881  91.942  90.478  1.00  0.00           C  
ATOM   2138  CD1 TRP   140      75.898  91.911  89.113  1.00  0.00           C  
ATOM   2139  CD2 TRP   140      75.734  90.620  90.897  1.00  0.00           C  
ATOM   2140  CE2 TRP   140      75.774  89.788  89.737  1.00  0.00           C  
ATOM   2141  CE3 TRP   140      75.678  89.952  92.170  1.00  0.00           C  
ATOM   2142  NE1 TRP   140      76.091  90.599  88.701  1.00  0.00           N  
ATOM   2143  CZ2 TRP   140      75.537  88.385  89.770  1.00  0.00           C  
ATOM   2144  CZ3 TRP   140      75.423  88.541  92.168  1.00  0.00           C  
ATOM   2145  CH2 TRP   140      75.286  87.771  91.003  1.00  0.00           C  
ATOM   2146  H   TRP   140      74.554  94.571  89.716  1.00  0.00           H  
ATOM   2147  HA  TRP   140      73.728  92.772  91.872  1.00  0.00           H  
ATOM   2148  HB2 TRP   140      76.339  93.920  91.116  1.00  0.00           H  
ATOM   2149  HB3 TRP   140      76.082  92.646  92.363  1.00  0.00           H  
ATOM   2150  HD1 TRP   140      75.849  92.785  88.481  1.00  0.00           H  
ATOM   2151  HE1 TRP   140      76.114  90.299  87.737  1.00  0.00           H  
ATOM   2152  HE3 TRP   140      75.693  90.451  93.128  1.00  0.00           H  
ATOM   2153  HZ2 TRP   140      75.534  87.864  88.824  1.00  0.00           H  
ATOM   2154  HZ3 TRP   140      75.393  88.015  93.111  1.00  0.00           H  
ATOM   2155  HH2 TRP   140      75.132  86.704  91.081  1.00  0.00           H  
ATOM   2156  N   GLY   141      74.743  94.331  93.997  1.00  0.00           N  
ATOM   2157  CA  GLY   141      75.112  95.305  95.105  1.00  0.00           C  
ATOM   2158  C   GLY   141      73.850  95.654  95.964  1.00  0.00           C  
ATOM   2159  O   GLY   141      72.720  95.418  95.536  1.00  0.00           O  
ATOM   2160  H   GLY   141      74.781  93.361  94.277  1.00  0.00           H  
ATOM   2161  HA2 GLY   141      75.808  94.736  95.722  1.00  0.00           H  
ATOM   2162  HA3 GLY   141      75.686  96.188  94.822  1.00  0.00           H  
ATOM   2163  N   PRO   142      74.119  96.111  97.216  1.00  0.00           N  
ATOM   2164  CA  PRO   142      73.013  96.343  98.147  1.00  0.00           C  
ATOM   2165  C   PRO   142      71.975  97.407  97.719  1.00  0.00           C  
ATOM   2166  O   PRO   142      70.792  97.302  98.089  1.00  0.00           O  
ATOM   2167  CB  PRO   142      73.655  96.766  99.494  1.00  0.00           C  
ATOM   2168  CG  PRO   142      75.051  96.287  99.407  1.00  0.00           C  
ATOM   2169  CD  PRO   142      75.315  96.457  97.807  1.00  0.00           C  
ATOM   2170  HA  PRO   142      72.454  95.419  98.292  1.00  0.00           H  
ATOM   2171  HB2 PRO   142      73.636  97.837  99.691  1.00  0.00           H  
ATOM   2172  HB3 PRO   142      73.172  96.269 100.335  1.00  0.00           H  
ATOM   2173  HG2 PRO   142      75.779  96.887  99.953  1.00  0.00           H  
ATOM   2174  HG3 PRO   142      75.197  95.265  99.755  1.00  0.00           H  
ATOM   2175  HD2 PRO   142      75.472  97.511  97.581  1.00  0.00           H  
ATOM   2176  HD3 PRO   142      76.223  95.917  97.538  1.00  0.00           H  
ATOM   2177  N   GLU   143      72.351  98.441  96.951  1.00  0.00           N  
ATOM   2178  CA  GLU   143      71.422  99.388  96.318  1.00  0.00           C  
ATOM   2179  C   GLU   143      70.917  99.015  94.935  1.00  0.00           C  
ATOM   2180  O   GLU   143      69.882  99.500  94.527  1.00  0.00           O  
ATOM   2181  CB  GLU   143      72.178 100.784  96.405  1.00  0.00           C  
ATOM   2182  CG  GLU   143      72.356 101.265  97.854  1.00  0.00           C  
ATOM   2183  CD  GLU   143      73.172 102.460  97.932  1.00  0.00           C  
ATOM   2184  OE1 GLU   143      74.400 102.387  98.132  1.00  0.00           O  
ATOM   2185  OE2 GLU   143      72.650 103.625  97.919  1.00  0.00           O1-
ATOM   2186  H   GLU   143      73.247  98.380  96.489  1.00  0.00           H  
ATOM   2187  HA  GLU   143      70.544  99.480  96.957  1.00  0.00           H  
ATOM   2188  HB2 GLU   143      73.213 100.742  96.064  1.00  0.00           H  
ATOM   2189  HB3 GLU   143      71.560 101.421  95.773  1.00  0.00           H  
ATOM   2190  HG2 GLU   143      71.434 101.411  98.418  1.00  0.00           H  
ATOM   2191  HG3 GLU   143      72.952 100.496  98.346  1.00  0.00           H  
ATOM   2192  N   GLY   144      71.415  97.884  94.335  1.00  0.00           N  
ATOM   2193  CA  GLY   144      70.999  97.276  92.999  1.00  0.00           C  
ATOM   2194  C   GLY   144      69.538  96.945  92.936  1.00  0.00           C  
ATOM   2195  O   GLY   144      68.790  96.717  93.906  1.00  0.00           O  
ATOM   2196  H   GLY   144      72.137  97.382  94.833  1.00  0.00           H  
ATOM   2197  HA2 GLY   144      71.247  97.966  92.192  1.00  0.00           H  
ATOM   2198  HA3 GLY   144      71.563  96.375  92.759  1.00  0.00           H  
ATOM   2199  N   GLN   145      69.024  97.050  91.717  1.00  0.00           N  
ATOM   2200  CA  GLN   145      67.657  96.662  91.263  1.00  0.00           C  
ATOM   2201  C   GLN   145      67.463  95.618  90.161  1.00  0.00           C  
ATOM   2202  O   GLN   145      68.363  95.432  89.335  1.00  0.00           O  
ATOM   2203  CB  GLN   145      66.754  97.884  90.985  1.00  0.00           C  
ATOM   2204  CG  GLN   145      66.505  98.682  92.355  1.00  0.00           C  
ATOM   2205  CD  GLN   145      65.709 100.002  92.212  1.00  0.00           C  
ATOM   2206  NE2 GLN   145      65.614 100.938  93.180  1.00  0.00           N  
ATOM   2207  OE1 GLN   145      65.106 100.243  91.177  1.00  0.00           O  
ATOM   2208  H   GLN   145      69.781  97.194  91.064  1.00  0.00           H  
ATOM   2209  HA  GLN   145      67.245  96.175  92.147  1.00  0.00           H  
ATOM   2210  HB2 GLN   145      67.357  98.510  90.328  1.00  0.00           H  
ATOM   2211  HB3 GLN   145      65.773  97.630  90.584  1.00  0.00           H  
ATOM   2212  HG2 GLN   145      66.005  97.982  93.025  1.00  0.00           H  
ATOM   2213  HG3 GLN   145      67.466  98.983  92.772  1.00  0.00           H  
ATOM   2214 HE21 GLN   145      65.084 101.771  92.972  1.00  0.00           H  
ATOM   2215 HE22 GLN   145      66.323 100.908  93.900  1.00  0.00           H  
ATOM   2216  N   GLY   146      66.295  94.983  90.190  1.00  0.00           N  
ATOM   2217  CA  GLY   146      65.908  93.933  89.260  1.00  0.00           C  
ATOM   2218  C   GLY   146      65.709  92.508  89.909  1.00  0.00           C  
ATOM   2219  O   GLY   146      66.423  91.964  90.719  1.00  0.00           O  
ATOM   2220  H   GLY   146      65.674  95.114  90.975  1.00  0.00           H  
ATOM   2221  HA2 GLY   146      64.959  94.201  88.796  1.00  0.00           H  
ATOM   2222  HA3 GLY   146      66.575  93.803  88.408  1.00  0.00           H  
ATOM   2223  N   ALA   147      64.624  91.892  89.443  1.00  0.00           N  
ATOM   2224  CA  ALA   147      63.982  90.731  89.986  1.00  0.00           C  
ATOM   2225  C   ALA   147      64.952  89.485  90.093  1.00  0.00           C  
ATOM   2226  O   ALA   147      65.745  89.258  89.138  1.00  0.00           O  
ATOM   2227  CB  ALA   147      62.735  90.481  89.205  1.00  0.00           C  
ATOM   2228  H   ALA   147      64.027  92.381  88.792  1.00  0.00           H  
ATOM   2229  HA  ALA   147      63.594  90.947  90.981  1.00  0.00           H  
ATOM   2230  HB1 ALA   147      62.110  89.692  89.622  1.00  0.00           H  
ATOM   2231  HB2 ALA   147      62.182  91.416  89.117  1.00  0.00           H  
ATOM   2232  HB3 ALA   147      63.014  90.193  88.192  1.00  0.00           H  
ATOM   2233  N   ILE   148      64.644  88.616  91.075  1.00  0.00           N  
ATOM   2234  CA  ILE   148      65.121  87.251  91.268  1.00  0.00           C  
ATOM   2235  C   ILE   148      64.007  86.260  90.951  1.00  0.00           C  
ATOM   2236  O   ILE   148      62.891  86.466  91.377  1.00  0.00           O  
ATOM   2237  CB  ILE   148      65.812  87.099  92.608  1.00  0.00           C  
ATOM   2238  CG1 ILE   148      66.766  88.240  93.023  1.00  0.00           C  
ATOM   2239  CG2 ILE   148      66.405  85.716  92.743  1.00  0.00           C  
ATOM   2240  CD1 ILE   148      68.029  88.436  92.182  1.00  0.00           C  
ATOM   2241  H   ILE   148      63.809  88.865  91.587  1.00  0.00           H  
ATOM   2242  HA  ILE   148      65.987  87.102  90.623  1.00  0.00           H  
ATOM   2243  HB  ILE   148      64.984  87.287  93.291  1.00  0.00           H  
ATOM   2244 HG12 ILE   148      66.259  89.202  93.092  1.00  0.00           H  
ATOM   2245 HG13 ILE   148      67.117  88.025  94.033  1.00  0.00           H  
ATOM   2246 HG21 ILE   148      66.867  85.635  93.727  1.00  0.00           H  
ATOM   2247 HG22 ILE   148      65.569  85.016  92.730  1.00  0.00           H  
ATOM   2248 HG23 ILE   148      67.160  85.487  91.990  1.00  0.00           H  
ATOM   2249 HD11 ILE   148      67.686  88.899  91.257  1.00  0.00           H  
ATOM   2250 HD12 ILE   148      68.699  89.070  92.763  1.00  0.00           H  
ATOM   2251 HD13 ILE   148      68.546  87.502  91.961  1.00  0.00           H  
ATOM   2252  N   LEU   149      64.397  85.091  90.386  1.00  0.00           N  
ATOM   2253  CA  LEU   149      63.529  84.052  89.907  1.00  0.00           C  
ATOM   2254  C   LEU   149      64.156  82.702  90.302  1.00  0.00           C  
ATOM   2255  O   LEU   149      65.273  82.342  89.831  1.00  0.00           O  
ATOM   2256  CB  LEU   149      63.479  84.176  88.359  1.00  0.00           C  
ATOM   2257  CG  LEU   149      62.632  83.211  87.581  1.00  0.00           C  
ATOM   2258  CD1 LEU   149      61.206  83.061  88.148  1.00  0.00           C  
ATOM   2259  CD2 LEU   149      62.516  83.866  86.185  1.00  0.00           C  
ATOM   2260  H   LEU   149      65.375  85.042  90.138  1.00  0.00           H  
ATOM   2261  HA  LEU   149      62.513  84.040  90.300  1.00  0.00           H  
ATOM   2262  HB2 LEU   149      63.074  85.175  88.199  1.00  0.00           H  
ATOM   2263  HB3 LEU   149      64.475  84.093  87.925  1.00  0.00           H  
ATOM   2264  HG  LEU   149      63.050  82.206  87.524  1.00  0.00           H  
ATOM   2265 HD11 LEU   149      60.748  82.539  87.307  1.00  0.00           H  
ATOM   2266 HD12 LEU   149      61.312  82.504  89.078  1.00  0.00           H  
ATOM   2267 HD13 LEU   149      60.732  84.026  88.331  1.00  0.00           H  
ATOM   2268 HD21 LEU   149      61.900  84.764  86.220  1.00  0.00           H  
ATOM   2269 HD22 LEU   149      63.493  84.112  85.769  1.00  0.00           H  
ATOM   2270 HD23 LEU   149      62.055  83.152  85.502  1.00  0.00           H  
ATOM   2271  N   LEU   150      63.489  81.890  91.144  1.00  0.00           N  
ATOM   2272  CA  LEU   150      63.899  80.536  91.469  1.00  0.00           C  
ATOM   2273  C   LEU   150      63.809  79.610  90.209  1.00  0.00           C  
ATOM   2274  O   LEU   150      62.860  79.773  89.409  1.00  0.00           O  
ATOM   2275  CB  LEU   150      63.060  79.946  92.590  1.00  0.00           C  
ATOM   2276  CG  LEU   150      62.927  80.773  93.926  1.00  0.00           C  
ATOM   2277  CD1 LEU   150      62.040  80.118  95.017  1.00  0.00           C  
ATOM   2278  CD2 LEU   150      64.310  81.174  94.585  1.00  0.00           C  
ATOM   2279  H   LEU   150      62.504  82.058  91.291  1.00  0.00           H  
ATOM   2280  HA  LEU   150      64.869  80.389  91.944  1.00  0.00           H  
ATOM   2281  HB2 LEU   150      62.053  79.866  92.180  1.00  0.00           H  
ATOM   2282  HB3 LEU   150      63.373  78.947  92.893  1.00  0.00           H  
ATOM   2283  HG  LEU   150      62.473  81.737  93.696  1.00  0.00           H  
ATOM   2284 HD11 LEU   150      61.954  80.758  95.895  1.00  0.00           H  
ATOM   2285 HD12 LEU   150      61.024  80.020  94.635  1.00  0.00           H  
ATOM   2286 HD13 LEU   150      62.443  79.113  95.147  1.00  0.00           H  
ATOM   2287 HD21 LEU   150      64.869  80.253  94.749  1.00  0.00           H  
ATOM   2288 HD22 LEU   150      64.937  81.816  93.966  1.00  0.00           H  
ATOM   2289 HD23 LEU   150      64.066  81.655  95.533  1.00  0.00           H  
ATOM   2290  N   VAL   151      64.706  78.572  89.996  1.00  0.00           N  
ATOM   2291  CA  VAL   151      64.306  77.267  89.379  1.00  0.00           C  
ATOM   2292  C   VAL   151      63.224  76.676  90.272  1.00  0.00           C  
ATOM   2293  O   VAL   151      63.553  76.495  91.452  1.00  0.00           O  
ATOM   2294  CB  VAL   151      65.463  76.358  88.940  1.00  0.00           C  
ATOM   2295  CG1 VAL   151      65.016  75.092  88.266  1.00  0.00           C  
ATOM   2296  CG2 VAL   151      66.189  77.197  87.852  1.00  0.00           C  
ATOM   2297  H   VAL   151      65.576  78.551  90.509  1.00  0.00           H  
ATOM   2298  HA  VAL   151      63.734  77.529  88.489  1.00  0.00           H  
ATOM   2299  HB  VAL   151      66.090  76.185  89.815  1.00  0.00           H  
ATOM   2300 HG11 VAL   151      64.393  74.405  88.837  1.00  0.00           H  
ATOM   2301 HG12 VAL   151      64.550  75.346  87.314  1.00  0.00           H  
ATOM   2302 HG13 VAL   151      65.926  74.565  87.981  1.00  0.00           H  
ATOM   2303 HG21 VAL   151      67.111  76.745  87.486  1.00  0.00           H  
ATOM   2304 HG22 VAL   151      65.447  77.457  87.097  1.00  0.00           H  
ATOM   2305 HG23 VAL   151      66.562  78.094  88.347  1.00  0.00           H  
ATOM   2306  N   ASN   152      62.082  76.390  89.860  1.00  0.00           N  
ATOM   2307  CA  ASN   152      61.120  75.489  90.564  1.00  0.00           C  
ATOM   2308  C   ASN   152      61.606  74.066  90.672  1.00  0.00           C  
ATOM   2309  O   ASN   152      61.030  73.072  90.168  1.00  0.00           O  
ATOM   2310  CB  ASN   152      59.720  75.670  89.934  1.00  0.00           C  
ATOM   2311  CG  ASN   152      58.706  75.012  90.790  1.00  0.00           C  
ATOM   2312  ND2 ASN   152      57.465  74.986  90.271  1.00  0.00           N  
ATOM   2313  OD1 ASN   152      58.877  74.596  91.914  1.00  0.00           O  
ATOM   2314  H   ASN   152      61.905  76.609  88.890  1.00  0.00           H  
ATOM   2315  HA  ASN   152      60.996  75.858  91.582  1.00  0.00           H  
ATOM   2316  HB2 ASN   152      59.361  76.674  89.709  1.00  0.00           H  
ATOM   2317  HB3 ASN   152      59.689  75.066  89.027  1.00  0.00           H  
ATOM   2318 HD21 ASN   152      56.701  74.573  90.787  1.00  0.00           H  
ATOM   2319 HD22 ASN   152      57.183  75.350  89.372  1.00  0.00           H  
ATOM   2320  N   CYS   153      62.805  73.878  91.178  1.00  0.00           N  
ATOM   2321  CA  CYS   153      63.590  72.604  91.208  1.00  0.00           C  
ATOM   2322  C   CYS   153      63.141  71.500  92.228  1.00  0.00           C  
ATOM   2323  O   CYS   153      63.530  70.381  92.158  1.00  0.00           O  
ATOM   2324  CB  CYS   153      65.049  73.050  91.468  1.00  0.00           C  
ATOM   2325  SG  CYS   153      66.247  71.722  91.550  1.00  0.00           S  
ATOM   2326  H   CYS   153      63.265  74.690  91.566  1.00  0.00           H  
ATOM   2327  HA  CYS   153      63.608  72.260  90.174  1.00  0.00           H  
ATOM   2328  HB2 CYS   153      65.336  73.775  90.706  1.00  0.00           H  
ATOM   2329  HB3 CYS   153      65.213  73.638  92.371  1.00  0.00           H  
ATOM   2330  HG  CYS   153      66.272  71.401  90.253  1.00  0.00           H  
ATOM   2331  N   ASP   154      62.312  71.914  93.241  1.00  0.00           N  
ATOM   2332  CA  ASP   154      61.620  71.004  94.116  1.00  0.00           C  
ATOM   2333  C   ASP   154      60.244  70.449  93.642  1.00  0.00           C  
ATOM   2334  O   ASP   154      59.634  70.972  92.722  1.00  0.00           O  
ATOM   2335  CB  ASP   154      61.388  71.720  95.466  1.00  0.00           C  
ATOM   2336  CG  ASP   154      60.423  72.952  95.555  1.00  0.00           C  
ATOM   2337  OD1 ASP   154      59.779  73.190  94.528  1.00  0.00           O  
ATOM   2338  OD2 ASP   154      60.105  73.457  96.644  1.00  0.00           O1-
ATOM   2339  H   ASP   154      61.840  72.794  93.093  1.00  0.00           H  
ATOM   2340  HA  ASP   154      62.212  70.125  94.369  1.00  0.00           H  
ATOM   2341  HB2 ASP   154      61.036  70.926  96.125  1.00  0.00           H  
ATOM   2342  HB3 ASP   154      62.347  72.083  95.834  1.00  0.00           H  
ATOM   2343  N   ARG   155      59.669  69.423  94.352  1.00  0.00           N  
ATOM   2344  CA  ARG   155      58.639  68.540  93.838  1.00  0.00           C  
ATOM   2345  C   ARG   155      57.493  68.315  94.920  1.00  0.00           C  
ATOM   2346  O   ARG   155      57.523  67.302  95.637  1.00  0.00           O  
ATOM   2347  CB  ARG   155      59.195  67.291  93.340  1.00  0.00           C  
ATOM   2348  CG  ARG   155      58.120  66.601  92.552  1.00  0.00           C  
ATOM   2349  CD  ARG   155      58.294  65.100  92.476  1.00  0.00           C  
ATOM   2350  NE  ARG   155      58.175  64.410  93.756  1.00  0.00           N  
ATOM   2351  CZ  ARG   155      58.833  63.344  94.114  1.00  0.00           C  
ATOM   2352  NH1 ARG   155      59.643  62.644  93.244  1.00  0.00           N1+
ATOM   2353  NH2 ARG   155      58.867  62.834  95.360  1.00  0.00           N  
ATOM   2354  H   ARG   155      60.060  69.186  95.252  1.00  0.00           H  
ATOM   2355  HA  ARG   155      58.116  69.065  93.038  1.00  0.00           H  
ATOM   2356  HB2 ARG   155      60.148  67.423  92.827  1.00  0.00           H  
ATOM   2357  HB3 ARG   155      59.414  66.676  94.213  1.00  0.00           H  
ATOM   2358  HG2 ARG   155      57.140  66.704  93.016  1.00  0.00           H  
ATOM   2359  HG3 ARG   155      58.072  67.142  91.607  1.00  0.00           H  
ATOM   2360  HD2 ARG   155      57.483  64.836  91.798  1.00  0.00           H  
ATOM   2361  HD3 ARG   155      59.258  64.880  92.017  1.00  0.00           H  
ATOM   2362  HE  ARG   155      57.607  64.763  94.513  1.00  0.00           H  
ATOM   2363 HH11 ARG   155      59.476  62.809  92.262  1.00  0.00           H  
ATOM   2364 HH12 ARG   155      60.191  61.880  93.613  1.00  0.00           H  
ATOM   2365 HH21 ARG   155      59.517  62.072  95.492  1.00  0.00           H  
ATOM   2366 HH22 ARG   155      58.278  63.203  96.093  1.00  0.00           H  
ATOM   2367  N   GLU   156      56.415  69.031  94.814  1.00  0.00           N  
ATOM   2368  CA  GLU   156      55.353  68.895  95.827  1.00  0.00           C  
ATOM   2369  C   GLU   156      54.568  67.523  95.739  1.00  0.00           C  
ATOM   2370  O   GLU   156      54.302  66.920  96.809  1.00  0.00           O  
ATOM   2371  CB  GLU   156      54.391  70.123  95.749  1.00  0.00           C  
ATOM   2372  CG  GLU   156      54.866  71.332  96.524  1.00  0.00           C  
ATOM   2373  CD  GLU   156      56.380  71.736  96.347  1.00  0.00           C  
ATOM   2374  OE1 GLU   156      56.997  72.205  97.319  1.00  0.00           O  
ATOM   2375  OE2 GLU   156      56.843  71.805  95.238  1.00  0.00           O1-
ATOM   2376  H   GLU   156      56.229  69.818  94.210  1.00  0.00           H  
ATOM   2377  HA  GLU   156      55.775  68.881  96.832  1.00  0.00           H  
ATOM   2378  HB2 GLU   156      54.244  70.411  94.709  1.00  0.00           H  
ATOM   2379  HB3 GLU   156      53.428  69.922  96.218  1.00  0.00           H  
ATOM   2380  HG2 GLU   156      54.217  72.192  96.362  1.00  0.00           H  
ATOM   2381  HG3 GLU   156      54.654  71.203  97.586  1.00  0.00           H  
ATOM   2382  N   THR   157      54.244  67.025  94.487  1.00  0.00           N  
ATOM   2383  CA  THR   157      53.584  65.819  94.213  1.00  0.00           C  
ATOM   2384  C   THR   157      54.343  64.598  94.840  1.00  0.00           C  
ATOM   2385  O   THR   157      55.557  64.638  94.877  1.00  0.00           O  
ATOM   2386  CB  THR   157      53.487  65.757  92.705  1.00  0.00           C  
ATOM   2387  CG2 THR   157      54.747  65.696  91.902  1.00  0.00           C  
ATOM   2388  OG1 THR   157      52.651  64.699  92.312  1.00  0.00           O  
ATOM   2389  H   THR   157      54.694  67.503  93.719  1.00  0.00           H  
ATOM   2390  HA  THR   157      52.618  65.860  94.718  1.00  0.00           H  
ATOM   2391  HB  THR   157      53.012  66.659  92.320  1.00  0.00           H  
ATOM   2392  HG1 THR   157      52.374  64.926  91.422  1.00  0.00           H  
ATOM   2393 HG21 THR   157      54.456  65.349  90.910  1.00  0.00           H  
ATOM   2394 HG22 THR   157      55.226  66.674  91.860  1.00  0.00           H  
ATOM   2395 HG23 THR   157      55.445  65.049  92.432  1.00  0.00           H  
ATOM   2396  N   PRO   158      53.676  63.532  95.272  1.00  0.00           N  
ATOM   2397  CA  PRO   158      54.383  62.496  96.122  1.00  0.00           C  
ATOM   2398  C   PRO   158      55.505  61.579  95.491  1.00  0.00           C  
ATOM   2399  O   PRO   158      56.253  61.041  96.318  1.00  0.00           O  
ATOM   2400  CB  PRO   158      53.238  61.661  96.777  1.00  0.00           C  
ATOM   2401  CG  PRO   158      52.100  62.623  96.727  1.00  0.00           C  
ATOM   2402  CD  PRO   158      52.215  63.344  95.429  1.00  0.00           C  
ATOM   2403  HA  PRO   158      54.983  63.004  96.876  1.00  0.00           H  
ATOM   2404  HB2 PRO   158      52.966  60.752  96.241  1.00  0.00           H  
ATOM   2405  HB3 PRO   158      53.417  61.449  97.832  1.00  0.00           H  
ATOM   2406  HG2 PRO   158      51.083  62.269  96.894  1.00  0.00           H  
ATOM   2407  HG3 PRO   158      52.217  63.342  97.538  1.00  0.00           H  
ATOM   2408  HD2 PRO   158      51.722  62.789  94.632  1.00  0.00           H  
ATOM   2409  HD3 PRO   158      51.800  64.348  95.510  1.00  0.00           H  
ATOM   2410  N   TRP   159      55.603  61.447  94.136  1.00  0.00           N  
ATOM   2411  CA  TRP   159      56.560  60.355  93.617  1.00  0.00           C  
ATOM   2412  C   TRP   159      57.082  60.585  92.185  1.00  0.00           C  
ATOM   2413  O   TRP   159      57.961  59.832  91.775  1.00  0.00           O  
ATOM   2414  CB  TRP   159      55.767  59.025  93.648  1.00  0.00           C  
ATOM   2415  CG  TRP   159      54.726  58.918  92.642  1.00  0.00           C  
ATOM   2416  CD1 TRP   159      53.392  59.178  92.813  1.00  0.00           C  
ATOM   2417  CD2 TRP   159      54.815  58.404  91.234  1.00  0.00           C  
ATOM   2418  CE2 TRP   159      53.566  58.529  90.675  1.00  0.00           C  
ATOM   2419  CE3 TRP   159      55.846  57.889  90.530  1.00  0.00           C  
ATOM   2420  NE1 TRP   159      52.681  58.925  91.664  1.00  0.00           N  
ATOM   2421  CZ2 TRP   159      53.344  58.175  89.335  1.00  0.00           C  
ATOM   2422  CZ3 TRP   159      55.638  57.509  89.161  1.00  0.00           C  
ATOM   2423  CH2 TRP   159      54.385  57.698  88.613  1.00  0.00           C  
ATOM   2424  H   TRP   159      54.929  61.998  93.624  1.00  0.00           H  
ATOM   2425  HA  TRP   159      57.480  60.274  94.196  1.00  0.00           H  
ATOM   2426  HB2 TRP   159      56.412  58.186  93.389  1.00  0.00           H  
ATOM   2427  HB3 TRP   159      55.424  58.786  94.655  1.00  0.00           H  
ATOM   2428  HD1 TRP   159      52.961  59.480  93.757  1.00  0.00           H  
ATOM   2429  HE1 TRP   159      51.715  59.127  91.451  1.00  0.00           H  
ATOM   2430  HE3 TRP   159      56.816  57.846  91.002  1.00  0.00           H  
ATOM   2431  HZ2 TRP   159      52.349  58.402  88.983  1.00  0.00           H  
ATOM   2432  HZ3 TRP   159      56.547  57.200  88.666  1.00  0.00           H  
ATOM   2433  HH2 TRP   159      54.226  57.474  87.569  1.00  0.00           H  
ATOM   2434  N   LEU   160      56.699  61.620  91.447  1.00  0.00           N  
ATOM   2435  CA  LEU   160      56.972  61.737  90.035  1.00  0.00           C  
ATOM   2436  C   LEU   160      58.533  61.816  89.818  1.00  0.00           C  
ATOM   2437  O   LEU   160      59.193  62.552  90.550  1.00  0.00           O  
ATOM   2438  CB  LEU   160      56.129  62.867  89.486  1.00  0.00           C  
ATOM   2439  CG  LEU   160      55.739  62.667  88.051  1.00  0.00           C  
ATOM   2440  CD1 LEU   160      54.626  61.547  87.950  1.00  0.00           C  
ATOM   2441  CD2 LEU   160      55.128  64.018  87.490  1.00  0.00           C  
ATOM   2442  H   LEU   160      55.994  62.248  91.805  1.00  0.00           H  
ATOM   2443  HA  LEU   160      56.692  60.878  89.426  1.00  0.00           H  
ATOM   2444  HB2 LEU   160      55.214  62.936  90.073  1.00  0.00           H  
ATOM   2445  HB3 LEU   160      56.602  63.848  89.537  1.00  0.00           H  
ATOM   2446  HG  LEU   160      56.645  62.520  87.464  1.00  0.00           H  
ATOM   2447 HD11 LEU   160      54.999  60.622  88.390  1.00  0.00           H  
ATOM   2448 HD12 LEU   160      53.758  61.977  88.450  1.00  0.00           H  
ATOM   2449 HD13 LEU   160      54.443  61.433  86.882  1.00  0.00           H  
ATOM   2450 HD21 LEU   160      54.204  64.144  88.053  1.00  0.00           H  
ATOM   2451 HD22 LEU   160      55.815  64.865  87.519  1.00  0.00           H  
ATOM   2452 HD23 LEU   160      54.805  63.868  86.460  1.00  0.00           H  
ATOM   2453  N   PRO   161      59.078  61.175  88.740  1.00  0.00           N  
ATOM   2454  CA  PRO   161      60.564  61.124  88.597  1.00  0.00           C  
ATOM   2455  C   PRO   161      61.150  62.528  88.094  1.00  0.00           C  
ATOM   2456  O   PRO   161      62.226  62.620  87.518  1.00  0.00           O  
ATOM   2457  CB  PRO   161      60.788  59.986  87.589  1.00  0.00           C  
ATOM   2458  CG  PRO   161      59.544  60.021  86.724  1.00  0.00           C  
ATOM   2459  CD  PRO   161      58.449  60.334  87.752  1.00  0.00           C  
ATOM   2460  HA  PRO   161      60.954  60.927  89.595  1.00  0.00           H  
ATOM   2461  HB2 PRO   161      61.633  60.014  86.901  1.00  0.00           H  
ATOM   2462  HB3 PRO   161      60.781  59.015  88.083  1.00  0.00           H  
ATOM   2463  HG2 PRO   161      59.657  60.679  85.862  1.00  0.00           H  
ATOM   2464  HG3 PRO   161      59.340  59.053  86.265  1.00  0.00           H  
ATOM   2465  HD2 PRO   161      57.645  60.897  87.278  1.00  0.00           H  
ATOM   2466  HD3 PRO   161      58.072  59.489  88.328  1.00  0.00           H  
ATOM   2467  N   LYS   162      60.384  63.630  88.286  1.00  0.00           N  
ATOM   2468  CA  LYS   162      60.781  64.942  87.575  1.00  0.00           C  
ATOM   2469  C   LYS   162      60.546  66.151  88.500  1.00  0.00           C  
ATOM   2470  O   LYS   162      59.574  66.124  89.245  1.00  0.00           O  
ATOM   2471  CB  LYS   162      60.094  64.950  86.209  1.00  0.00           C  
ATOM   2472  CG  LYS   162      60.647  63.955  85.149  1.00  0.00           C  
ATOM   2473  CD  LYS   162      59.899  64.323  83.848  1.00  0.00           C  
ATOM   2474  CE  LYS   162      60.035  63.315  82.735  1.00  0.00           C  
ATOM   2475  NZ  LYS   162      59.541  63.841  81.420  1.00  0.00           N1+
ATOM   2476  H   LYS   162      59.791  63.634  89.104  1.00  0.00           H  
ATOM   2477  HA  LYS   162      61.865  64.873  87.481  1.00  0.00           H  
ATOM   2478  HB2 LYS   162      59.048  64.698  86.384  1.00  0.00           H  
ATOM   2479  HB3 LYS   162      60.123  65.938  85.749  1.00  0.00           H  
ATOM   2480  HG2 LYS   162      61.727  64.098  85.170  1.00  0.00           H  
ATOM   2481  HG3 LYS   162      60.361  62.963  85.497  1.00  0.00           H  
ATOM   2482  HD2 LYS   162      58.833  64.454  84.036  1.00  0.00           H  
ATOM   2483  HD3 LYS   162      60.320  65.285  83.556  1.00  0.00           H  
ATOM   2484  HE2 LYS   162      61.095  63.068  82.666  1.00  0.00           H  
ATOM   2485  HE3 LYS   162      59.483  62.389  82.890  1.00  0.00           H  
ATOM   2486  HZ1 LYS   162      59.991  64.693  81.115  1.00  0.00           H  
ATOM   2487  HZ2 LYS   162      59.626  63.160  80.679  1.00  0.00           H  
ATOM   2488  HZ3 LYS   162      58.559  64.076  81.414  1.00  0.00           H  
ATOM   2489  N   GLU   163      61.345  67.208  88.365  1.00  0.00           N  
ATOM   2490  CA  GLU   163      61.148  68.515  89.034  1.00  0.00           C  
ATOM   2491  C   GLU   163      59.801  69.144  88.481  1.00  0.00           C  
ATOM   2492  O   GLU   163      59.545  69.114  87.305  1.00  0.00           O  
ATOM   2493  CB  GLU   163      62.351  69.389  88.686  1.00  0.00           C  
ATOM   2494  CG  GLU   163      63.674  68.564  88.977  1.00  0.00           C  
ATOM   2495  CD  GLU   163      64.199  67.744  87.786  1.00  0.00           C  
ATOM   2496  OE1 GLU   163      64.034  66.478  87.762  1.00  0.00           O  
ATOM   2497  OE2 GLU   163      64.618  68.210  86.710  1.00  0.00           O1-
ATOM   2498  H   GLU   163      62.171  67.124  87.790  1.00  0.00           H  
ATOM   2499  HA  GLU   163      61.041  68.361  90.107  1.00  0.00           H  
ATOM   2500  HB2 GLU   163      62.300  69.747  87.658  1.00  0.00           H  
ATOM   2501  HB3 GLU   163      62.240  70.276  89.310  1.00  0.00           H  
ATOM   2502  HG2 GLU   163      64.380  69.300  89.362  1.00  0.00           H  
ATOM   2503  HG3 GLU   163      63.506  68.001  89.895  1.00  0.00           H  
ATOM   2504  N   ASP   164      59.168  70.002  89.289  1.00  0.00           N  
ATOM   2505  CA  ASP   164      58.226  71.055  88.819  1.00  0.00           C  
ATOM   2506  C   ASP   164      58.649  72.236  87.956  1.00  0.00           C  
ATOM   2507  O   ASP   164      57.790  72.902  87.317  1.00  0.00           O  
ATOM   2508  CB  ASP   164      57.601  71.731  90.125  1.00  0.00           C  
ATOM   2509  CG  ASP   164      57.056  70.763  91.178  1.00  0.00           C  
ATOM   2510  OD1 ASP   164      56.856  71.310  92.303  1.00  0.00           O  
ATOM   2511  OD2 ASP   164      56.893  69.573  90.978  1.00  0.00           O1-
ATOM   2512  H   ASP   164      59.411  69.979  90.270  1.00  0.00           H  
ATOM   2513  HA  ASP   164      57.527  70.444  88.248  1.00  0.00           H  
ATOM   2514  HB2 ASP   164      58.316  72.426  90.565  1.00  0.00           H  
ATOM   2515  HB3 ASP   164      56.745  72.284  89.739  1.00  0.00           H  
ATOM   2516  N   CYS   165      60.028  72.377  87.713  1.00  0.00           N  
ATOM   2517  CA  CYS   165      60.544  73.109  86.642  1.00  0.00           C  
ATOM   2518  C   CYS   165      60.232  72.544  85.243  1.00  0.00           C  
ATOM   2519  O   CYS   165      60.365  73.206  84.236  1.00  0.00           O  
ATOM   2520  CB  CYS   165      61.946  73.508  86.886  1.00  0.00           C  
ATOM   2521  SG  CYS   165      62.998  72.075  86.753  1.00  0.00           S  
ATOM   2522  H   CYS   165      60.649  71.911  88.359  1.00  0.00           H  
ATOM   2523  HA  CYS   165      60.074  74.087  86.749  1.00  0.00           H  
ATOM   2524  HB2 CYS   165      62.275  74.236  86.145  1.00  0.00           H  
ATOM   2525  HB3 CYS   165      62.057  74.018  87.844  1.00  0.00           H  
ATOM   2526  HG  CYS   165      64.087  72.811  86.512  1.00  0.00           H  
ATOM   2527  N   ARG   166      59.807  71.271  85.188  1.00  0.00           N  
ATOM   2528  CA  ARG   166      59.504  70.587  84.001  1.00  0.00           C  
ATOM   2529  C   ARG   166      58.215  69.778  83.974  1.00  0.00           C  
ATOM   2530  O   ARG   166      57.878  69.087  82.960  1.00  0.00           O  
ATOM   2531  CB  ARG   166      60.813  69.862  83.459  1.00  0.00           C  
ATOM   2532  CG  ARG   166      61.637  69.051  84.571  1.00  0.00           C  
ATOM   2533  CD  ARG   166      62.236  68.014  83.798  1.00  0.00           C  
ATOM   2534  NE  ARG   166      63.221  67.268  84.611  1.00  0.00           N  
ATOM   2535  CZ  ARG   166      63.836  66.144  84.414  1.00  0.00           C  
ATOM   2536  NH1 ARG   166      63.782  65.663  83.216  1.00  0.00           N1+
ATOM   2537  NH2 ARG   166      64.560  65.571  85.327  1.00  0.00           N  
ATOM   2538  H   ARG   166      59.845  70.714  86.030  1.00  0.00           H  
ATOM   2539  HA  ARG   166      59.196  71.322  83.258  1.00  0.00           H  
ATOM   2540  HB2 ARG   166      60.458  69.159  82.706  1.00  0.00           H  
ATOM   2541  HB3 ARG   166      61.543  70.565  83.057  1.00  0.00           H  
ATOM   2542  HG2 ARG   166      62.284  69.807  85.015  1.00  0.00           H  
ATOM   2543  HG3 ARG   166      60.948  68.563  85.261  1.00  0.00           H  
ATOM   2544  HD2 ARG   166      61.579  67.252  83.380  1.00  0.00           H  
ATOM   2545  HD3 ARG   166      62.745  68.408  82.918  1.00  0.00           H  
ATOM   2546  HE  ARG   166      63.467  67.691  85.494  1.00  0.00           H  
ATOM   2547 HH11 ARG   166      63.125  66.082  82.573  1.00  0.00           H  
ATOM   2548 HH12 ARG   166      64.325  64.851  82.959  1.00  0.00           H  
ATOM   2549 HH21 ARG   166      64.525  66.009  86.237  1.00  0.00           H  
ATOM   2550 HH22 ARG   166      65.122  64.784  85.036  1.00  0.00           H  
ATOM   2551  N   ASP   167      57.326  69.946  85.014  1.00  0.00           N  
ATOM   2552  CA  ASP   167      55.959  69.491  84.989  1.00  0.00           C  
ATOM   2553  C   ASP   167      55.102  70.070  83.887  1.00  0.00           C  
ATOM   2554  O   ASP   167      55.358  71.193  83.424  1.00  0.00           O  
ATOM   2555  CB  ASP   167      55.173  69.566  86.387  1.00  0.00           C  
ATOM   2556  CG  ASP   167      54.919  70.930  86.983  1.00  0.00           C  
ATOM   2557  OD1 ASP   167      54.365  70.905  88.106  1.00  0.00           O  
ATOM   2558  OD2 ASP   167      55.306  72.040  86.486  1.00  0.00           O1-
ATOM   2559  H   ASP   167      57.596  70.519  85.801  1.00  0.00           H  
ATOM   2560  HA  ASP   167      56.022  68.432  84.740  1.00  0.00           H  
ATOM   2561  HB2 ASP   167      54.214  69.047  86.363  1.00  0.00           H  
ATOM   2562  HB3 ASP   167      55.750  69.048  87.152  1.00  0.00           H  
ATOM   2563  N   GLU   168      54.100  69.312  83.404  1.00  0.00           N  
ATOM   2564  CA  GLU   168      53.077  69.742  82.429  1.00  0.00           C  
ATOM   2565  C   GLU   168      51.944  70.539  82.982  1.00  0.00           C  
ATOM   2566  O   GLU   168      51.568  71.545  82.445  1.00  0.00           O  
ATOM   2567  CB  GLU   168      52.534  68.486  81.723  1.00  0.00           C  
ATOM   2568  CG  GLU   168      53.552  67.776  80.768  1.00  0.00           C  
ATOM   2569  CD  GLU   168      53.916  68.480  79.430  1.00  0.00           C  
ATOM   2570  OE1 GLU   168      53.769  69.745  79.282  1.00  0.00           O  
ATOM   2571  OE2 GLU   168      54.467  67.756  78.553  1.00  0.00           O1-
ATOM   2572  H   GLU   168      53.865  68.429  83.834  1.00  0.00           H  
ATOM   2573  HA  GLU   168      53.548  70.295  81.616  1.00  0.00           H  
ATOM   2574  HB2 GLU   168      52.290  67.808  82.541  1.00  0.00           H  
ATOM   2575  HB3 GLU   168      51.637  68.712  81.146  1.00  0.00           H  
ATOM   2576  HG2 GLU   168      54.432  67.510  81.354  1.00  0.00           H  
ATOM   2577  HG3 GLU   168      53.009  66.853  80.570  1.00  0.00           H  
ATOM   2578  N   LYS   169      51.351  70.130  84.135  1.00  0.00           N  
ATOM   2579  CA  LYS   169      50.290  70.780  84.903  1.00  0.00           C  
ATOM   2580  C   LYS   169      50.562  70.754  86.428  1.00  0.00           C  
ATOM   2581  O   LYS   169      50.928  69.623  86.941  1.00  0.00           O  
ATOM   2582  CB  LYS   169      48.895  70.386  84.532  1.00  0.00           C  
ATOM   2583  CG  LYS   169      48.485  69.051  85.028  1.00  0.00           C  
ATOM   2584  CD  LYS   169      47.202  68.544  84.375  1.00  0.00           C  
ATOM   2585  CE  LYS   169      46.862  67.019  84.659  1.00  0.00           C  
ATOM   2586  NZ  LYS   169      47.046  66.700  86.105  1.00  0.00           N1+
ATOM   2587  H   LYS   169      51.779  69.334  84.586  1.00  0.00           H  
ATOM   2588  HA  LYS   169      50.392  71.836  84.655  1.00  0.00           H  
ATOM   2589  HB2 LYS   169      48.221  71.166  84.885  1.00  0.00           H  
ATOM   2590  HB3 LYS   169      48.661  70.444  83.469  1.00  0.00           H  
ATOM   2591  HG2 LYS   169      49.244  68.298  84.815  1.00  0.00           H  
ATOM   2592  HG3 LYS   169      48.353  69.156  86.105  1.00  0.00           H  
ATOM   2593  HD2 LYS   169      46.385  69.181  84.715  1.00  0.00           H  
ATOM   2594  HD3 LYS   169      47.224  68.589  83.286  1.00  0.00           H  
ATOM   2595  HE2 LYS   169      45.825  66.863  84.359  1.00  0.00           H  
ATOM   2596  HE3 LYS   169      47.607  66.522  84.037  1.00  0.00           H  
ATOM   2597  HZ1 LYS   169      47.937  67.009  86.465  1.00  0.00           H  
ATOM   2598  HZ2 LYS   169      46.349  67.107  86.711  1.00  0.00           H  
ATOM   2599  HZ3 LYS   169      46.952  65.719  86.329  1.00  0.00           H  
ATOM   2600  N   VAL   170      50.422  71.875  87.070  1.00  0.00           N  
ATOM   2601  CA  VAL   170      50.865  72.211  88.466  1.00  0.00           C  
ATOM   2602  C   VAL   170      50.022  71.305  89.482  1.00  0.00           C  
ATOM   2603  O   VAL   170      48.791  71.263  89.435  1.00  0.00           O  
ATOM   2604  CB  VAL   170      50.578  73.681  88.808  1.00  0.00           C  
ATOM   2605  CG1 VAL   170      50.857  74.023  90.249  1.00  0.00           C  
ATOM   2606  CG2 VAL   170      51.166  74.720  87.857  1.00  0.00           C  
ATOM   2607  H   VAL   170      50.011  72.651  86.572  1.00  0.00           H  
ATOM   2608  HA  VAL   170      51.930  72.003  88.569  1.00  0.00           H  
ATOM   2609  HB  VAL   170      49.503  73.795  88.667  1.00  0.00           H  
ATOM   2610 HG11 VAL   170      50.009  73.529  90.724  1.00  0.00           H  
ATOM   2611 HG12 VAL   170      51.805  73.566  90.533  1.00  0.00           H  
ATOM   2612 HG13 VAL   170      50.860  75.113  90.268  1.00  0.00           H  
ATOM   2613 HG21 VAL   170      52.251  74.634  87.798  1.00  0.00           H  
ATOM   2614 HG22 VAL   170      50.800  74.484  86.858  1.00  0.00           H  
ATOM   2615 HG23 VAL   170      50.748  75.669  88.194  1.00  0.00           H  
ATOM   2616  N   TYR   171      50.777  70.551  90.318  1.00  0.00           N  
ATOM   2617  CA  TYR   171      50.089  69.638  91.285  1.00  0.00           C  
ATOM   2618  C   TYR   171      49.110  70.259  92.235  1.00  0.00           C  
ATOM   2619  O   TYR   171      47.998  69.717  92.476  1.00  0.00           O  
ATOM   2620  CB  TYR   171      51.092  68.754  92.027  1.00  0.00           C  
ATOM   2621  CG  TYR   171      50.445  67.821  93.093  1.00  0.00           C  
ATOM   2622  CD1 TYR   171      50.532  68.055  94.506  1.00  0.00           C  
ATOM   2623  CD2 TYR   171      49.845  66.693  92.554  1.00  0.00           C  
ATOM   2624  CE1 TYR   171      50.032  67.090  95.401  1.00  0.00           C  
ATOM   2625  CE2 TYR   171      49.427  65.678  93.451  1.00  0.00           C  
ATOM   2626  CZ  TYR   171      49.470  65.944  94.899  1.00  0.00           C  
ATOM   2627  OH  TYR   171      48.967  65.072  95.827  1.00  0.00           O  
ATOM   2628  H   TYR   171      51.781  70.666  90.306  1.00  0.00           H  
ATOM   2629  HA  TYR   171      49.581  68.898  90.667  1.00  0.00           H  
ATOM   2630  HB2 TYR   171      51.504  68.083  91.273  1.00  0.00           H  
ATOM   2631  HB3 TYR   171      51.857  69.407  92.446  1.00  0.00           H  
ATOM   2632  HD1 TYR   171      51.032  68.940  94.874  1.00  0.00           H  
ATOM   2633  HD2 TYR   171      49.785  66.512  91.491  1.00  0.00           H  
ATOM   2634  HE1 TYR   171      50.012  67.442  96.422  1.00  0.00           H  
ATOM   2635  HE2 TYR   171      48.999  64.736  93.139  1.00  0.00           H  
ATOM   2636  HH  TYR   171      48.660  65.367  96.687  1.00  0.00           H  
ATOM   2637  N   SER   172      49.437  71.396  92.830  1.00  0.00           N  
ATOM   2638  CA  SER   172      48.756  72.080  94.007  1.00  0.00           C  
ATOM   2639  C   SER   172      49.252  73.548  94.102  1.00  0.00           C  
ATOM   2640  O   SER   172      50.442  73.743  93.737  1.00  0.00           O  
ATOM   2641  CB  SER   172      48.949  71.303  95.290  1.00  0.00           C  
ATOM   2642  OG  SER   172      48.362  72.118  96.331  1.00  0.00           O  
ATOM   2643  H   SER   172      50.217  71.929  92.472  1.00  0.00           H  
ATOM   2644  HA  SER   172      47.683  72.049  93.820  1.00  0.00           H  
ATOM   2645  HB2 SER   172      48.492  70.317  95.203  1.00  0.00           H  
ATOM   2646  HB3 SER   172      49.985  71.116  95.572  1.00  0.00           H  
ATOM   2647  HG  SER   172      48.538  71.774  97.210  1.00  0.00           H  
ATOM   2648  N   LYS   173      48.429  74.440  94.624  1.00  0.00           N  
ATOM   2649  CA  LYS   173      48.646  75.827  94.912  1.00  0.00           C  
ATOM   2650  C   LYS   173      49.644  75.985  96.100  1.00  0.00           C  
ATOM   2651  O   LYS   173      50.240  77.040  96.101  1.00  0.00           O  
ATOM   2652  CB  LYS   173      47.287  76.432  95.409  1.00  0.00           C  
ATOM   2653  CG  LYS   173      46.182  76.591  94.365  1.00  0.00           C  
ATOM   2654  CD  LYS   173      45.743  78.021  94.142  1.00  0.00           C  
ATOM   2655  CE  LYS   173      45.303  78.794  95.416  1.00  0.00           C  
ATOM   2656  NZ  LYS   173      44.305  78.155  96.247  1.00  0.00           N1+
ATOM   2657  H   LYS   173      47.474  74.127  94.725  1.00  0.00           H  
ATOM   2658  HA  LYS   173      49.128  76.275  94.043  1.00  0.00           H  
ATOM   2659  HB2 LYS   173      46.859  75.853  96.227  1.00  0.00           H  
ATOM   2660  HB3 LYS   173      47.468  77.409  95.858  1.00  0.00           H  
ATOM   2661  HG2 LYS   173      46.307  76.168  93.368  1.00  0.00           H  
ATOM   2662  HG3 LYS   173      45.346  75.963  94.669  1.00  0.00           H  
ATOM   2663  HD2 LYS   173      46.602  78.547  93.726  1.00  0.00           H  
ATOM   2664  HD3 LYS   173      44.962  77.902  93.390  1.00  0.00           H  
ATOM   2665  HE2 LYS   173      46.177  79.038  96.019  1.00  0.00           H  
ATOM   2666  HE3 LYS   173      44.840  79.748  95.164  1.00  0.00           H  
ATOM   2667  HZ1 LYS   173      44.310  78.743  97.069  1.00  0.00           H  
ATOM   2668  HZ2 LYS   173      43.386  78.136  95.828  1.00  0.00           H  
ATOM   2669  HZ3 LYS   173      44.449  77.209  96.570  1.00  0.00           H  
ATOM   2670  N   GLU   174      50.029  74.959  96.803  1.00  0.00           N  
ATOM   2671  CA  GLU   174      51.245  74.944  97.638  1.00  0.00           C  
ATOM   2672  C   GLU   174      52.525  75.152  96.858  1.00  0.00           C  
ATOM   2673  O   GLU   174      53.486  75.758  97.350  1.00  0.00           O  
ATOM   2674  CB  GLU   174      51.333  73.522  98.285  1.00  0.00           C  
ATOM   2675  CG  GLU   174      52.550  73.368  99.244  1.00  0.00           C  
ATOM   2676  CD  GLU   174      52.263  73.979 100.627  1.00  0.00           C  
ATOM   2677  OE1 GLU   174      53.122  74.773 101.092  1.00  0.00           O  
ATOM   2678  OE2 GLU   174      51.177  73.830 101.209  1.00  0.00           O1-
ATOM   2679  H   GLU   174      49.604  74.064  96.605  1.00  0.00           H  
ATOM   2680  HA  GLU   174      51.036  75.691  98.404  1.00  0.00           H  
ATOM   2681  HB2 GLU   174      50.439  73.128  98.767  1.00  0.00           H  
ATOM   2682  HB3 GLU   174      51.401  72.760  97.509  1.00  0.00           H  
ATOM   2683  HG2 GLU   174      52.707  72.296  99.369  1.00  0.00           H  
ATOM   2684  HG3 GLU   174      53.465  73.809  98.847  1.00  0.00           H  
ATOM   2685  N   ASP   175      52.697  74.678  95.591  1.00  0.00           N  
ATOM   2686  CA  ASP   175      53.773  75.030  94.571  1.00  0.00           C  
ATOM   2687  C   ASP   175      53.981  76.426  94.245  1.00  0.00           C  
ATOM   2688  O   ASP   175      55.120  76.852  93.886  1.00  0.00           O  
ATOM   2689  CB  ASP   175      53.538  74.281  93.197  1.00  0.00           C  
ATOM   2690  CG  ASP   175      54.693  74.097  92.255  1.00  0.00           C  
ATOM   2691  OD1 ASP   175      55.870  74.100  92.695  1.00  0.00           O  
ATOM   2692  OD2 ASP   175      54.383  73.884  91.150  1.00  0.00           O1-
ATOM   2693  H   ASP   175      51.863  74.147  95.387  1.00  0.00           H  
ATOM   2694  HA  ASP   175      54.646  74.665  95.112  1.00  0.00           H  
ATOM   2695  HB2 ASP   175      53.131  73.300  93.441  1.00  0.00           H  
ATOM   2696  HB3 ASP   175      52.718  74.836  92.740  1.00  0.00           H  
ATOM   2697  N   LEU   176      52.908  77.263  94.324  1.00  0.00           N  
ATOM   2698  CA  LEU   176      52.930  78.645  94.017  1.00  0.00           C  
ATOM   2699  C   LEU   176      53.869  79.443  94.914  1.00  0.00           C  
ATOM   2700  O   LEU   176      54.275  80.608  94.564  1.00  0.00           O  
ATOM   2701  CB  LEU   176      51.558  79.305  93.852  1.00  0.00           C  
ATOM   2702  CG  LEU   176      50.526  78.613  92.878  1.00  0.00           C  
ATOM   2703  CD1 LEU   176      49.347  79.486  92.674  1.00  0.00           C  
ATOM   2704  CD2 LEU   176      51.139  78.376  91.513  1.00  0.00           C  
ATOM   2705  H   LEU   176      52.040  76.811  94.574  1.00  0.00           H  
ATOM   2706  HA  LEU   176      53.353  78.694  93.013  1.00  0.00           H  
ATOM   2707  HB2 LEU   176      51.017  79.465  94.785  1.00  0.00           H  
ATOM   2708  HB3 LEU   176      51.648  80.260  93.336  1.00  0.00           H  
ATOM   2709  HG  LEU   176      50.199  77.683  93.343  1.00  0.00           H  
ATOM   2710 HD11 LEU   176      48.747  79.472  93.584  1.00  0.00           H  
ATOM   2711 HD12 LEU   176      49.762  80.456  92.400  1.00  0.00           H  
ATOM   2712 HD13 LEU   176      48.762  79.027  91.877  1.00  0.00           H  
ATOM   2713 HD21 LEU   176      50.459  77.741  90.945  1.00  0.00           H  
ATOM   2714 HD22 LEU   176      51.487  79.305  91.062  1.00  0.00           H  
ATOM   2715 HD23 LEU   176      52.017  77.732  91.571  1.00  0.00           H  
ATOM   2716  N   LYS   177      54.309  78.918  96.050  1.00  0.00           N  
ATOM   2717  CA  LYS   177      55.351  79.539  96.910  1.00  0.00           C  
ATOM   2718  C   LYS   177      56.782  79.496  96.159  1.00  0.00           C  
ATOM   2719  O   LYS   177      57.576  80.319  96.550  1.00  0.00           O  
ATOM   2720  CB  LYS   177      55.443  78.697  98.193  1.00  0.00           C  
ATOM   2721  CG  LYS   177      54.197  78.729  99.007  1.00  0.00           C  
ATOM   2722  CD  LYS   177      54.274  77.941 100.368  1.00  0.00           C  
ATOM   2723  CE  LYS   177      53.157  78.315 101.325  1.00  0.00           C  
ATOM   2724  NZ  LYS   177      52.917  77.255 102.349  1.00  0.00           N1+
ATOM   2725  H   LYS   177      53.932  78.036  96.366  1.00  0.00           H  
ATOM   2726  HA  LYS   177      55.112  80.570  97.170  1.00  0.00           H  
ATOM   2727  HB2 LYS   177      55.713  77.685  97.893  1.00  0.00           H  
ATOM   2728  HB3 LYS   177      56.172  79.161  98.859  1.00  0.00           H  
ATOM   2729  HG2 LYS   177      53.878  79.755  99.191  1.00  0.00           H  
ATOM   2730  HG3 LYS   177      53.451  78.240  98.380  1.00  0.00           H  
ATOM   2731  HD2 LYS   177      54.338  76.888 100.095  1.00  0.00           H  
ATOM   2732  HD3 LYS   177      55.118  78.275 100.971  1.00  0.00           H  
ATOM   2733  HE2 LYS   177      53.271  79.302 101.773  1.00  0.00           H  
ATOM   2734  HE3 LYS   177      52.272  78.434 100.700  1.00  0.00           H  
ATOM   2735  HZ1 LYS   177      52.561  76.371 102.013  1.00  0.00           H  
ATOM   2736  HZ2 LYS   177      53.708  77.152 102.968  1.00  0.00           H  
ATOM   2737  HZ3 LYS   177      52.165  77.584 102.938  1.00  0.00           H  
ATOM   2738  N   ASP   178      56.998  78.603  95.146  1.00  0.00           N  
ATOM   2739  CA  ASP   178      58.269  78.353  94.394  1.00  0.00           C  
ATOM   2740  C   ASP   178      58.390  79.259  93.196  1.00  0.00           C  
ATOM   2741  O   ASP   178      59.441  79.233  92.552  1.00  0.00           O  
ATOM   2742  CB  ASP   178      58.316  76.884  94.055  1.00  0.00           C  
ATOM   2743  CG  ASP   178      58.109  75.969  95.264  1.00  0.00           C  
ATOM   2744  OD1 ASP   178      57.550  74.853  95.131  1.00  0.00           O  
ATOM   2745  OD2 ASP   178      58.639  76.240  96.380  1.00  0.00           O1-
ATOM   2746  H   ASP   178      56.238  77.959  94.980  1.00  0.00           H  
ATOM   2747  HA  ASP   178      59.147  78.561  95.006  1.00  0.00           H  
ATOM   2748  HB2 ASP   178      57.591  76.619  93.286  1.00  0.00           H  
ATOM   2749  HB3 ASP   178      59.295  76.724  93.602  1.00  0.00           H  
ATOM   2750  N   MET   179      57.299  79.991  92.806  1.00  0.00           N  
ATOM   2751  CA  MET   179      57.106  80.984  91.747  1.00  0.00           C  
ATOM   2752  C   MET   179      57.525  82.381  92.141  1.00  0.00           C  
ATOM   2753  O   MET   179      57.417  82.694  93.334  1.00  0.00           O  
ATOM   2754  CB  MET   179      55.596  80.961  91.420  1.00  0.00           C  
ATOM   2755  CG  MET   179      54.900  79.578  91.132  1.00  0.00           C  
ATOM   2756  SD  MET   179      55.666  78.542  89.865  1.00  0.00           S  
ATOM   2757  CE  MET   179      54.585  77.066  90.046  1.00  0.00           C  
ATOM   2758  H   MET   179      56.551  79.811  93.461  1.00  0.00           H  
ATOM   2759  HA  MET   179      57.712  80.598  90.927  1.00  0.00           H  
ATOM   2760  HB2 MET   179      55.047  81.494  92.197  1.00  0.00           H  
ATOM   2761  HB3 MET   179      55.540  81.616  90.551  1.00  0.00           H  
ATOM   2762  HG2 MET   179      54.921  78.978  92.042  1.00  0.00           H  
ATOM   2763  HG3 MET   179      53.876  79.829  90.856  1.00  0.00           H  
ATOM   2764  HE1 MET   179      53.573  77.216  89.671  1.00  0.00           H  
ATOM   2765  HE2 MET   179      55.188  76.266  89.616  1.00  0.00           H  
ATOM   2766  HE3 MET   179      54.461  76.989  91.127  1.00  0.00           H  
ATOM   2767  N   SER   180      58.021  83.129  91.170  1.00  0.00           N  
ATOM   2768  CA  SER   180      57.807  84.607  91.259  1.00  0.00           C  
ATOM   2769  C   SER   180      56.553  85.071  90.524  1.00  0.00           C  
ATOM   2770  O   SER   180      55.789  84.264  89.988  1.00  0.00           O  
ATOM   2771  CB  SER   180      59.068  85.347  90.665  1.00  0.00           C  
ATOM   2772  OG  SER   180      58.998  86.659  91.245  1.00  0.00           O  
ATOM   2773  H   SER   180      58.008  82.727  90.244  1.00  0.00           H  
ATOM   2774  HA  SER   180      57.680  84.926  92.294  1.00  0.00           H  
ATOM   2775  HB2 SER   180      59.991  84.805  90.871  1.00  0.00           H  
ATOM   2776  HB3 SER   180      59.008  85.434  89.580  1.00  0.00           H  
ATOM   2777  HG  SER   180      59.825  87.120  91.085  1.00  0.00           H  
ATOM   2778  N   GLN   181      56.327  86.339  90.539  1.00  0.00           N  
ATOM   2779  CA  GLN   181      55.062  87.001  90.014  1.00  0.00           C  
ATOM   2780  C   GLN   181      55.186  88.512  89.651  1.00  0.00           C  
ATOM   2781  O   GLN   181      56.123  89.237  90.101  1.00  0.00           O  
ATOM   2782  CB  GLN   181      53.911  86.731  91.027  1.00  0.00           C  
ATOM   2783  CG  GLN   181      54.101  87.284  92.440  1.00  0.00           C  
ATOM   2784  CD  GLN   181      54.974  86.413  93.349  1.00  0.00           C  
ATOM   2785  NE2 GLN   181      55.265  86.854  94.507  1.00  0.00           N  
ATOM   2786  OE1 GLN   181      55.246  85.220  93.230  1.00  0.00           O  
ATOM   2787  H   GLN   181      57.026  86.826  91.081  1.00  0.00           H  
ATOM   2788  HA  GLN   181      55.020  86.446  89.077  1.00  0.00           H  
ATOM   2789  HB2 GLN   181      53.067  87.238  90.560  1.00  0.00           H  
ATOM   2790  HB3 GLN   181      53.674  85.667  91.030  1.00  0.00           H  
ATOM   2791  HG2 GLN   181      54.390  88.334  92.466  1.00  0.00           H  
ATOM   2792  HG3 GLN   181      53.128  87.274  92.930  1.00  0.00           H  
ATOM   2793 HE21 GLN   181      55.860  86.265  95.072  1.00  0.00           H  
ATOM   2794 HE22 GLN   181      55.145  87.836  94.708  1.00  0.00           H  
ATOM   2795  N   MET   182      54.188  88.981  88.857  1.00  0.00           N  
ATOM   2796  CA  MET   182      54.091  90.385  88.418  1.00  0.00           C  
ATOM   2797  C   MET   182      52.655  90.699  88.094  1.00  0.00           C  
ATOM   2798  O   MET   182      51.875  89.774  87.834  1.00  0.00           O  
ATOM   2799  CB  MET   182      54.909  90.455  87.069  1.00  0.00           C  
ATOM   2800  CG  MET   182      54.427  89.478  86.018  1.00  0.00           C  
ATOM   2801  SD  MET   182      55.515  89.481  84.588  1.00  0.00           S  
ATOM   2802  CE  MET   182      54.867  88.088  83.688  1.00  0.00           C  
ATOM   2803  H   MET   182      53.405  88.428  88.540  1.00  0.00           H  
ATOM   2804  HA  MET   182      54.494  91.034  89.195  1.00  0.00           H  
ATOM   2805  HB2 MET   182      54.803  91.457  86.652  1.00  0.00           H  
ATOM   2806  HB3 MET   182      55.958  90.252  87.283  1.00  0.00           H  
ATOM   2807  HG2 MET   182      54.432  88.505  86.510  1.00  0.00           H  
ATOM   2808  HG3 MET   182      53.407  89.671  85.685  1.00  0.00           H  
ATOM   2809  HE1 MET   182      53.986  88.392  83.124  1.00  0.00           H  
ATOM   2810  HE2 MET   182      55.575  87.796  82.912  1.00  0.00           H  
ATOM   2811  HE3 MET   182      54.650  87.207  84.293  1.00  0.00           H  
ATOM   2812  N   ILE   183      52.256  91.953  88.067  1.00  0.00           N  
ATOM   2813  CA  ILE   183      50.877  92.376  87.950  1.00  0.00           C  
ATOM   2814  C   ILE   183      50.833  93.392  86.813  1.00  0.00           C  
ATOM   2815  O   ILE   183      51.576  94.404  86.777  1.00  0.00           O  
ATOM   2816  CB  ILE   183      50.264  92.648  89.324  1.00  0.00           C  
ATOM   2817  CG1 ILE   183      48.773  93.056  89.139  1.00  0.00           C  
ATOM   2818  CG2 ILE   183      51.020  93.862  89.929  1.00  0.00           C  
ATOM   2819  CD1 ILE   183      47.973  92.890  90.447  1.00  0.00           C  
ATOM   2820  H   ILE   183      52.955  92.643  88.301  1.00  0.00           H  
ATOM   2821  HA  ILE   183      50.300  91.554  87.526  1.00  0.00           H  
ATOM   2822  HB  ILE   183      50.286  91.795  90.003  1.00  0.00           H  
ATOM   2823 HG12 ILE   183      48.487  94.028  88.738  1.00  0.00           H  
ATOM   2824 HG13 ILE   183      48.389  92.353  88.400  1.00  0.00           H  
ATOM   2825 HG21 ILE   183      50.826  94.042  90.987  1.00  0.00           H  
ATOM   2826 HG22 ILE   183      52.104  93.865  89.812  1.00  0.00           H  
ATOM   2827 HG23 ILE   183      50.622  94.730  89.404  1.00  0.00           H  
ATOM   2828 HD11 ILE   183      48.004  91.857  90.792  1.00  0.00           H  
ATOM   2829 HD12 ILE   183      48.425  93.500  91.229  1.00  0.00           H  
ATOM   2830 HD13 ILE   183      46.942  93.182  90.245  1.00  0.00           H  
ATOM   2831  N   LEU   184      49.792  93.210  85.962  1.00  0.00           N  
ATOM   2832  CA  LEU   184      49.379  94.231  84.954  1.00  0.00           C  
ATOM   2833  C   LEU   184      48.320  95.052  85.724  1.00  0.00           C  
ATOM   2834  O   LEU   184      47.336  94.577  86.132  1.00  0.00           O  
ATOM   2835  CB  LEU   184      49.006  93.472  83.660  1.00  0.00           C  
ATOM   2836  CG  LEU   184      48.728  94.470  82.550  1.00  0.00           C  
ATOM   2837  CD1 LEU   184      50.058  94.898  81.845  1.00  0.00           C  
ATOM   2838  CD2 LEU   184      47.936  93.806  81.407  1.00  0.00           C  
ATOM   2839  H   LEU   184      49.282  92.338  85.982  1.00  0.00           H  
ATOM   2840  HA  LEU   184      50.298  94.743  84.667  1.00  0.00           H  
ATOM   2841  HB2 LEU   184      49.850  92.813  83.455  1.00  0.00           H  
ATOM   2842  HB3 LEU   184      48.131  92.825  83.718  1.00  0.00           H  
ATOM   2843  HG  LEU   184      48.234  95.354  82.951  1.00  0.00           H  
ATOM   2844 HD11 LEU   184      50.613  95.637  82.422  1.00  0.00           H  
ATOM   2845 HD12 LEU   184      50.585  93.945  81.798  1.00  0.00           H  
ATOM   2846 HD13 LEU   184      49.943  95.260  80.824  1.00  0.00           H  
ATOM   2847 HD21 LEU   184      48.504  93.117  80.783  1.00  0.00           H  
ATOM   2848 HD22 LEU   184      47.027  93.451  81.893  1.00  0.00           H  
ATOM   2849 HD23 LEU   184      47.575  94.577  80.726  1.00  0.00           H  
ATOM   2850  N   ARG   185      48.349  96.399  85.630  1.00  0.00           N  
ATOM   2851  CA  ARG   185      47.230  97.261  86.021  1.00  0.00           C  
ATOM   2852  C   ARG   185      46.913  98.204  84.941  1.00  0.00           C  
ATOM   2853  O   ARG   185      47.791  98.775  84.329  1.00  0.00           O  
ATOM   2854  CB  ARG   185      47.570  97.993  87.291  1.00  0.00           C  
ATOM   2855  CG  ARG   185      48.044  97.187  88.423  1.00  0.00           C  
ATOM   2856  CD  ARG   185      48.566  97.951  89.596  1.00  0.00           C  
ATOM   2857  NE  ARG   185      49.777  98.744  89.289  1.00  0.00           N  
ATOM   2858  CZ  ARG   185      49.888  99.987  88.810  1.00  0.00           C  
ATOM   2859  NH1 ARG   185      48.956 100.878  88.539  1.00  0.00           N1+
ATOM   2860  NH2 ARG   185      51.069 100.450  88.608  1.00  0.00           N  
ATOM   2861  H   ARG   185      49.148  96.858  85.215  1.00  0.00           H  
ATOM   2862  HA  ARG   185      46.345  96.666  86.245  1.00  0.00           H  
ATOM   2863  HB2 ARG   185      48.349  98.728  87.088  1.00  0.00           H  
ATOM   2864  HB3 ARG   185      46.652  98.534  87.523  1.00  0.00           H  
ATOM   2865  HG2 ARG   185      47.281  96.475  88.735  1.00  0.00           H  
ATOM   2866  HG3 ARG   185      48.870  96.654  87.952  1.00  0.00           H  
ATOM   2867  HD2 ARG   185      47.738  98.510  90.034  1.00  0.00           H  
ATOM   2868  HD3 ARG   185      48.691  97.242  90.413  1.00  0.00           H  
ATOM   2869  HE  ARG   185      50.686  98.359  89.503  1.00  0.00           H  
ATOM   2870 HH11 ARG   185      48.058 100.640  88.938  1.00  0.00           H  
ATOM   2871 HH12 ARG   185      49.201 101.701  88.008  1.00  0.00           H  
ATOM   2872 HH21 ARG   185      51.906  99.884  88.634  1.00  0.00           H  
ATOM   2873 HH22 ARG   185      51.203 101.413  88.334  1.00  0.00           H  
ATOM   2874  N   THR   186      45.611  98.455  84.687  1.00  0.00           N  
ATOM   2875  CA  THR   186      45.040  99.515  83.818  1.00  0.00           C  
ATOM   2876  C   THR   186      43.949 100.306  84.633  1.00  0.00           C  
ATOM   2877  O   THR   186      43.192  99.640  85.358  1.00  0.00           O  
ATOM   2878  CB  THR   186      44.526  99.030  82.436  1.00  0.00           C  
ATOM   2879  CG2 THR   186      45.624  98.554  81.514  1.00  0.00           C  
ATOM   2880  OG1 THR   186      43.680  97.957  82.679  1.00  0.00           O  
ATOM   2881  H   THR   186      44.938  97.845  85.129  1.00  0.00           H  
ATOM   2882  HA  THR   186      45.871 100.175  83.571  1.00  0.00           H  
ATOM   2883  HB  THR   186      44.025  99.806  81.858  1.00  0.00           H  
ATOM   2884  HG1 THR   186      42.776  98.183  82.908  1.00  0.00           H  
ATOM   2885 HG21 THR   186      46.320  97.966  82.112  1.00  0.00           H  
ATOM   2886 HG22 THR   186      45.141  98.182  80.610  1.00  0.00           H  
ATOM   2887 HG23 THR   186      46.282  99.328  81.120  1.00  0.00           H  
ATOM   2888  N   LYS   187      43.846 101.622  84.348  1.00  0.00           N  
ATOM   2889  CA  LYS   187      42.752 102.510  84.838  1.00  0.00           C  
ATOM   2890  C   LYS   187      42.370 103.624  83.836  1.00  0.00           C  
ATOM   2891  O   LYS   187      43.200 104.384  83.374  1.00  0.00           O  
ATOM   2892  CB  LYS   187      42.917 103.060  86.275  1.00  0.00           C  
ATOM   2893  CG  LYS   187      41.638 103.688  86.828  1.00  0.00           C  
ATOM   2894  CD  LYS   187      41.767 103.935  88.329  1.00  0.00           C  
ATOM   2895  CE  LYS   187      40.536 104.722  88.974  1.00  0.00           C  
ATOM   2896  NZ  LYS   187      40.216 105.929  88.245  1.00  0.00           N1+
ATOM   2897  H   LYS   187      44.504 101.912  83.639  1.00  0.00           H  
ATOM   2898  HA  LYS   187      41.944 101.784  84.924  1.00  0.00           H  
ATOM   2899  HB2 LYS   187      43.024 102.217  86.957  1.00  0.00           H  
ATOM   2900  HB3 LYS   187      43.749 103.764  86.293  1.00  0.00           H  
ATOM   2901  HG2 LYS   187      41.528 104.656  86.341  1.00  0.00           H  
ATOM   2902  HG3 LYS   187      40.744 103.068  86.766  1.00  0.00           H  
ATOM   2903  HD2 LYS   187      41.796 103.041  88.952  1.00  0.00           H  
ATOM   2904  HD3 LYS   187      42.688 104.496  88.489  1.00  0.00           H  
ATOM   2905  HE2 LYS   187      39.660 104.077  88.911  1.00  0.00           H  
ATOM   2906  HE3 LYS   187      40.735 104.913  90.028  1.00  0.00           H  
ATOM   2907  HZ1 LYS   187      41.052 106.494  88.288  1.00  0.00           H  
ATOM   2908  HZ2 LYS   187      40.066 105.816  87.252  1.00  0.00           H  
ATOM   2909  HZ3 LYS   187      39.419 106.427  88.614  1.00  0.00           H  
ATOM   2910  N   GLY   188      41.061 103.760  83.689  1.00  0.00           N  
ATOM   2911  CA  GLY   188      40.559 104.502  82.466  1.00  0.00           C  
ATOM   2912  C   GLY   188      38.979 104.630  82.408  1.00  0.00           C  
ATOM   2913  O   GLY   188      38.257 104.342  83.391  1.00  0.00           O  
ATOM   2914  H   GLY   188      40.478 103.020  84.054  1.00  0.00           H  
ATOM   2915  HA2 GLY   188      40.829 105.554  82.564  1.00  0.00           H  
ATOM   2916  HA3 GLY   188      40.945 104.046  81.554  1.00  0.00           H  
ATOM   2917  N   PRO   189      38.481 104.697  81.201  1.00  0.00           N  
ATOM   2918  CA  PRO   189      37.052 104.797  80.959  1.00  0.00           C  
ATOM   2919  C   PRO   189      36.494 103.420  80.746  1.00  0.00           C  
ATOM   2920  O   PRO   189      37.197 102.369  80.625  1.00  0.00           O  
ATOM   2921  CB  PRO   189      36.918 105.747  79.781  1.00  0.00           C  
ATOM   2922  CG  PRO   189      38.264 105.719  79.009  1.00  0.00           C  
ATOM   2923  CD  PRO   189      39.238 105.356  80.087  1.00  0.00           C  
ATOM   2924  HA  PRO   189      36.519 105.228  81.807  1.00  0.00           H  
ATOM   2925  HB2 PRO   189      36.029 105.509  79.197  1.00  0.00           H  
ATOM   2926  HB3 PRO   189      36.726 106.772  80.098  1.00  0.00           H  
ATOM   2927  HG2 PRO   189      38.236 104.868  78.329  1.00  0.00           H  
ATOM   2928  HG3 PRO   189      38.482 106.659  78.502  1.00  0.00           H  
ATOM   2929  HD2 PRO   189      39.853 104.596  79.604  1.00  0.00           H  
ATOM   2930  HD3 PRO   189      39.908 106.170  80.364  1.00  0.00           H  
ATOM   2931  N   ASP   190      35.093 103.377  80.689  1.00  0.00           N  
ATOM   2932  CA  ASP   190      34.366 102.136  80.435  1.00  0.00           C  
ATOM   2933  C   ASP   190      34.770 101.400  79.158  1.00  0.00           C  
ATOM   2934  O   ASP   190      34.503 100.264  78.887  1.00  0.00           O  
ATOM   2935  CB  ASP   190      32.826 102.223  80.442  1.00  0.00           C  
ATOM   2936  CG  ASP   190      32.265 102.951  79.209  1.00  0.00           C  
ATOM   2937  OD1 ASP   190      32.893 103.983  78.820  1.00  0.00           O  
ATOM   2938  OD2 ASP   190      31.252 102.516  78.637  1.00  0.00           O1-
ATOM   2939  H   ASP   190      34.625 104.270  80.755  1.00  0.00           H  
ATOM   2940  HA  ASP   190      34.562 101.389  81.204  1.00  0.00           H  
ATOM   2941  HB2 ASP   190      32.489 101.189  80.521  1.00  0.00           H  
ATOM   2942  HB3 ASP   190      32.634 102.763  81.370  1.00  0.00           H  
ATOM   2943  N   ARG   191      35.402 102.123  78.231  1.00  0.00           N  
ATOM   2944  CA  ARG   191      35.823 101.669  76.945  1.00  0.00           C  
ATOM   2945  C   ARG   191      37.082 102.360  76.381  1.00  0.00           C  
ATOM   2946  O   ARG   191      37.239 103.594  76.529  1.00  0.00           O  
ATOM   2947  CB  ARG   191      34.637 101.776  75.917  1.00  0.00           C  
ATOM   2948  CG  ARG   191      34.367 103.236  75.570  1.00  0.00           C  
ATOM   2949  CD  ARG   191      33.042 103.335  74.857  1.00  0.00           C  
ATOM   2950  NE  ARG   191      31.895 103.002  75.765  1.00  0.00           N  
ATOM   2951  CZ  ARG   191      30.618 102.978  75.380  1.00  0.00           C  
ATOM   2952  NH1 ARG   191      30.201 103.037  74.228  1.00  0.00           N1+
ATOM   2953  NH2 ARG   191      29.755 102.820  76.323  1.00  0.00           N  
ATOM   2954  H   ARG   191      35.731 103.038  78.505  1.00  0.00           H  
ATOM   2955  HA  ARG   191      35.913 100.582  76.926  1.00  0.00           H  
ATOM   2956  HB2 ARG   191      35.020 101.274  75.029  1.00  0.00           H  
ATOM   2957  HB3 ARG   191      33.801 101.119  76.156  1.00  0.00           H  
ATOM   2958  HG2 ARG   191      34.240 103.832  76.474  1.00  0.00           H  
ATOM   2959  HG3 ARG   191      35.138 103.606  74.894  1.00  0.00           H  
ATOM   2960  HD2 ARG   191      33.020 104.344  74.447  1.00  0.00           H  
ATOM   2961  HD3 ARG   191      32.896 102.598  74.067  1.00  0.00           H  
ATOM   2962  HE  ARG   191      32.130 102.938  76.745  1.00  0.00           H  
ATOM   2963 HH11 ARG   191      30.838 103.041  73.445  1.00  0.00           H  
ATOM   2964 HH12 ARG   191      29.214 102.883  74.078  1.00  0.00           H  
ATOM   2965 HH21 ARG   191      30.081 102.752  77.277  1.00  0.00           H  
ATOM   2966 HH22 ARG   191      28.769 102.875  76.115  1.00  0.00           H  
ATOM   2967  N   LEU   192      37.899 101.645  75.526  1.00  0.00           N  
ATOM   2968  CA  LEU   192      38.778 102.302  74.664  1.00  0.00           C  
ATOM   2969  C   LEU   192      38.116 102.559  73.347  1.00  0.00           C  
ATOM   2970  O   LEU   192      37.162 101.789  72.900  1.00  0.00           O  
ATOM   2971  CB  LEU   192      40.006 101.390  74.430  1.00  0.00           C  
ATOM   2972  CG  LEU   192      40.902 101.109  75.656  1.00  0.00           C  
ATOM   2973  CD1 LEU   192      42.071 100.306  75.134  1.00  0.00           C  
ATOM   2974  CD2 LEU   192      41.530 102.371  76.364  1.00  0.00           C  
ATOM   2975  H   LEU   192      37.582 100.699  75.371  1.00  0.00           H  
ATOM   2976  HA  LEU   192      39.086 103.248  75.109  1.00  0.00           H  
ATOM   2977  HB2 LEU   192      39.614 100.456  74.029  1.00  0.00           H  
ATOM   2978  HB3 LEU   192      40.617 101.698  73.581  1.00  0.00           H  
ATOM   2979  HG  LEU   192      40.372 100.493  76.382  1.00  0.00           H  
ATOM   2980 HD11 LEU   192      41.719  99.483  74.513  1.00  0.00           H  
ATOM   2981 HD12 LEU   192      42.787 100.920  74.588  1.00  0.00           H  
ATOM   2982 HD13 LEU   192      42.548  99.914  76.032  1.00  0.00           H  
ATOM   2983 HD21 LEU   192      42.348 102.109  77.035  1.00  0.00           H  
ATOM   2984 HD22 LEU   192      41.866 103.116  75.642  1.00  0.00           H  
ATOM   2985 HD23 LEU   192      40.836 102.976  76.948  1.00  0.00           H  
ATOM   2986  N   PRO   193      38.585 103.564  72.532  1.00  0.00           N  
ATOM   2987  CA  PRO   193      38.162 103.705  71.070  1.00  0.00           C  
ATOM   2988  C   PRO   193      38.369 102.480  70.256  1.00  0.00           C  
ATOM   2989  O   PRO   193      39.069 101.606  70.660  1.00  0.00           O  
ATOM   2990  CB  PRO   193      38.822 104.966  70.644  1.00  0.00           C  
ATOM   2991  CG  PRO   193      40.010 105.193  71.516  1.00  0.00           C  
ATOM   2992  CD  PRO   193      39.662 104.558  72.846  1.00  0.00           C  
ATOM   2993  HA  PRO   193      37.084 103.855  71.142  1.00  0.00           H  
ATOM   2994  HB2 PRO   193      39.110 104.834  69.601  1.00  0.00           H  
ATOM   2995  HB3 PRO   193      38.111 105.760  70.872  1.00  0.00           H  
ATOM   2996  HG2 PRO   193      40.825 104.702  70.985  1.00  0.00           H  
ATOM   2997  HG3 PRO   193      40.193 106.265  71.584  1.00  0.00           H  
ATOM   2998  HD2 PRO   193      40.556 104.056  73.218  1.00  0.00           H  
ATOM   2999  HD3 PRO   193      39.316 105.307  73.558  1.00  0.00           H  
ATOM   3000  N   ALA   194      37.657 102.420  69.109  1.00  0.00           N  
ATOM   3001  CA  ALA   194      37.545 101.178  68.400  1.00  0.00           C  
ATOM   3002  C   ALA   194      38.813 100.673  67.702  1.00  0.00           C  
ATOM   3003  O   ALA   194      39.543 101.579  67.215  1.00  0.00           O  
ATOM   3004  CB  ALA   194      36.407 101.303  67.343  1.00  0.00           C  
ATOM   3005  H   ALA   194      37.070 103.232  68.983  1.00  0.00           H  
ATOM   3006  HA  ALA   194      37.243 100.436  69.140  1.00  0.00           H  
ATOM   3007  HB1 ALA   194      35.539 101.743  67.833  1.00  0.00           H  
ATOM   3008  HB2 ALA   194      36.698 101.896  66.476  1.00  0.00           H  
ATOM   3009  HB3 ALA   194      36.235 100.278  67.013  1.00  0.00           H  
ATOM   3010  N   GLY   195      39.056  99.368  67.692  1.00  0.00           N  
ATOM   3011  CA  GLY   195      40.105  98.697  66.976  1.00  0.00           C  
ATOM   3012  C   GLY   195      41.313  98.319  67.820  1.00  0.00           C  
ATOM   3013  O   GLY   195      42.095  97.482  67.490  1.00  0.00           O  
ATOM   3014  H   GLY   195      38.396  98.778  68.177  1.00  0.00           H  
ATOM   3015  HA2 GLY   195      39.800  97.842  66.372  1.00  0.00           H  
ATOM   3016  HA3 GLY   195      40.507  99.347  66.200  1.00  0.00           H  
ATOM   3017  N   TYR   196      41.446  98.812  69.021  1.00  0.00           N  
ATOM   3018  CA  TYR   196      42.772  98.771  69.768  1.00  0.00           C  
ATOM   3019  C   TYR   196      42.947  97.369  70.457  1.00  0.00           C  
ATOM   3020  O   TYR   196      41.993  96.677  70.802  1.00  0.00           O  
ATOM   3021  CB  TYR   196      42.774  99.905  70.782  1.00  0.00           C  
ATOM   3022  CG  TYR   196      42.989 101.234  70.225  1.00  0.00           C  
ATOM   3023  CD1 TYR   196      41.981 101.866  69.434  1.00  0.00           C  
ATOM   3024  CD2 TYR   196      44.232 101.835  70.402  1.00  0.00           C  
ATOM   3025  CE1 TYR   196      42.254 103.135  68.942  1.00  0.00           C  
ATOM   3026  CE2 TYR   196      44.426 103.208  70.001  1.00  0.00           C  
ATOM   3027  CZ  TYR   196      43.422 103.871  69.271  1.00  0.00           C  
ATOM   3028  OH  TYR   196      43.534 105.160  68.810  1.00  0.00           O  
ATOM   3029  H   TYR   196      40.812  99.539  69.320  1.00  0.00           H  
ATOM   3030  HA  TYR   196      43.565  98.986  69.051  1.00  0.00           H  
ATOM   3031  HB2 TYR   196      41.872  99.910  71.393  1.00  0.00           H  
ATOM   3032  HB3 TYR   196      43.506  99.624  71.539  1.00  0.00           H  
ATOM   3033  HD1 TYR   196      41.113 101.268  69.196  1.00  0.00           H  
ATOM   3034  HD2 TYR   196      45.061 101.189  70.649  1.00  0.00           H  
ATOM   3035  HE1 TYR   196      41.549 103.686  68.338  1.00  0.00           H  
ATOM   3036  HE2 TYR   196      45.393 103.684  70.072  1.00  0.00           H  
ATOM   3037  HH  TYR   196      42.657 105.448  68.544  1.00  0.00           H  
ATOM   3038  N   GLU   197      44.185  96.940  70.669  1.00  0.00           N  
ATOM   3039  CA  GLU   197      44.616  95.667  71.285  1.00  0.00           C  
ATOM   3040  C   GLU   197      45.808  95.792  72.199  1.00  0.00           C  
ATOM   3041  O   GLU   197      46.743  96.561  71.994  1.00  0.00           O  
ATOM   3042  CB  GLU   197      44.842  94.584  70.208  1.00  0.00           C  
ATOM   3043  CG  GLU   197      44.887  93.069  70.584  1.00  0.00           C  
ATOM   3044  CD  GLU   197      43.389  92.545  70.845  1.00  0.00           C  
ATOM   3045  OE1 GLU   197      42.868  91.885  69.928  1.00  0.00           O  
ATOM   3046  OE2 GLU   197      42.754  92.741  71.918  1.00  0.00           O1-
ATOM   3047  H   GLU   197      44.949  97.468  70.271  1.00  0.00           H  
ATOM   3048  HA  GLU   197      43.721  95.351  71.822  1.00  0.00           H  
ATOM   3049  HB2 GLU   197      43.973  94.734  69.567  1.00  0.00           H  
ATOM   3050  HB3 GLU   197      45.809  94.766  69.739  1.00  0.00           H  
ATOM   3051  HG2 GLU   197      45.419  92.447  69.864  1.00  0.00           H  
ATOM   3052  HG3 GLU   197      45.461  92.903  71.496  1.00  0.00           H  
ATOM   3053  N   ILE   198      45.905  95.002  73.256  1.00  0.00           N  
ATOM   3054  CA  ILE   198      47.031  94.835  74.111  1.00  0.00           C  
ATOM   3055  C   ILE   198      47.675  93.520  73.905  1.00  0.00           C  
ATOM   3056  O   ILE   198      47.003  92.482  73.991  1.00  0.00           O  
ATOM   3057  CB  ILE   198      46.576  95.084  75.561  1.00  0.00           C  
ATOM   3058  CG1 ILE   198      45.917  96.427  75.754  1.00  0.00           C  
ATOM   3059  CG2 ILE   198      47.673  94.936  76.623  1.00  0.00           C  
ATOM   3060  CD1 ILE   198      45.012  96.499  76.977  1.00  0.00           C  
ATOM   3061  H   ILE   198      45.077  94.443  73.406  1.00  0.00           H  
ATOM   3062  HA  ILE   198      47.849  95.536  73.949  1.00  0.00           H  
ATOM   3063  HB  ILE   198      45.878  94.305  75.865  1.00  0.00           H  
ATOM   3064 HG12 ILE   198      46.708  97.173  75.834  1.00  0.00           H  
ATOM   3065 HG13 ILE   198      45.237  96.734  74.959  1.00  0.00           H  
ATOM   3066 HG21 ILE   198      48.542  95.567  76.436  1.00  0.00           H  
ATOM   3067 HG22 ILE   198      47.284  95.098  77.629  1.00  0.00           H  
ATOM   3068 HG23 ILE   198      48.102  93.940  76.512  1.00  0.00           H  
ATOM   3069 HD11 ILE   198      44.246  95.724  76.971  1.00  0.00           H  
ATOM   3070 HD12 ILE   198      45.734  96.575  77.790  1.00  0.00           H  
ATOM   3071 HD13 ILE   198      44.371  97.381  76.969  1.00  0.00           H  
ATOM   3072  N   VAL   199      48.993  93.427  73.775  1.00  0.00           N  
ATOM   3073  CA  VAL   199      49.793  92.190  73.518  1.00  0.00           C  
ATOM   3074  C   VAL   199      51.011  92.201  74.455  1.00  0.00           C  
ATOM   3075  O   VAL   199      51.944  92.991  74.459  1.00  0.00           O  
ATOM   3076  CB  VAL   199      50.237  92.092  72.016  1.00  0.00           C  
ATOM   3077  CG1 VAL   199      51.223  90.881  71.859  1.00  0.00           C  
ATOM   3078  CG2 VAL   199      49.037  91.963  71.067  1.00  0.00           C  
ATOM   3079  H   VAL   199      49.562  94.240  73.590  1.00  0.00           H  
ATOM   3080  HA  VAL   199      49.126  91.353  73.724  1.00  0.00           H  
ATOM   3081  HB  VAL   199      50.742  93.050  71.893  1.00  0.00           H  
ATOM   3082 HG11 VAL   199      51.265  90.728  70.780  1.00  0.00           H  
ATOM   3083 HG12 VAL   199      52.194  91.164  72.265  1.00  0.00           H  
ATOM   3084 HG13 VAL   199      50.803  90.013  72.367  1.00  0.00           H  
ATOM   3085 HG21 VAL   199      49.414  91.521  70.145  1.00  0.00           H  
ATOM   3086 HG22 VAL   199      48.331  91.263  71.512  1.00  0.00           H  
ATOM   3087 HG23 VAL   199      48.564  92.914  70.822  1.00  0.00           H  
ATOM   3088  N   LEU   200      51.143  90.997  75.041  1.00  0.00           N  
ATOM   3089  CA  LEU   200      52.319  90.466  75.688  1.00  0.00           C  
ATOM   3090  C   LEU   200      53.283  89.725  74.740  1.00  0.00           C  
ATOM   3091  O   LEU   200      52.774  88.943  74.003  1.00  0.00           O  
ATOM   3092  CB  LEU   200      52.031  89.493  76.840  1.00  0.00           C  
ATOM   3093  CG  LEU   200      51.345  90.014  78.129  1.00  0.00           C  
ATOM   3094  CD1 LEU   200      50.615  88.803  78.775  1.00  0.00           C  
ATOM   3095  CD2 LEU   200      52.432  90.492  79.064  1.00  0.00           C  
ATOM   3096  H   LEU   200      50.458  90.257  74.983  1.00  0.00           H  
ATOM   3097  HA  LEU   200      52.906  91.287  76.100  1.00  0.00           H  
ATOM   3098  HB2 LEU   200      51.401  88.701  76.435  1.00  0.00           H  
ATOM   3099  HB3 LEU   200      52.884  88.880  77.130  1.00  0.00           H  
ATOM   3100  HG  LEU   200      50.657  90.847  77.986  1.00  0.00           H  
ATOM   3101 HD11 LEU   200      49.721  88.589  78.189  1.00  0.00           H  
ATOM   3102 HD12 LEU   200      51.206  87.888  78.826  1.00  0.00           H  
ATOM   3103 HD13 LEU   200      50.366  89.154  79.777  1.00  0.00           H  
ATOM   3104 HD21 LEU   200      51.851  91.005  79.830  1.00  0.00           H  
ATOM   3105 HD22 LEU   200      52.866  89.566  79.441  1.00  0.00           H  
ATOM   3106 HD23 LEU   200      53.183  91.122  78.588  1.00  0.00           H  
ATOM   3107  N   TYR   201      54.597  89.906  74.894  1.00  0.00           N  
ATOM   3108  CA  TYR   201      55.624  89.195  74.115  1.00  0.00           C  
ATOM   3109  C   TYR   201      56.871  88.859  74.894  1.00  0.00           C  
ATOM   3110  O   TYR   201      57.265  89.392  75.952  1.00  0.00           O  
ATOM   3111  CB  TYR   201      55.724  89.930  72.720  1.00  0.00           C  
ATOM   3112  CG  TYR   201      56.525  91.192  72.861  1.00  0.00           C  
ATOM   3113  CD1 TYR   201      57.964  91.120  72.764  1.00  0.00           C  
ATOM   3114  CD2 TYR   201      55.875  92.445  72.833  1.00  0.00           C  
ATOM   3115  CE1 TYR   201      58.763  92.328  72.762  1.00  0.00           C  
ATOM   3116  CE2 TYR   201      56.641  93.665  72.660  1.00  0.00           C  
ATOM   3117  CZ  TYR   201      58.106  93.551  72.671  1.00  0.00           C  
ATOM   3118  OH  TYR   201      58.824  94.642  72.568  1.00  0.00           O  
ATOM   3119  H   TYR   201      54.941  90.551  75.591  1.00  0.00           H  
ATOM   3120  HA  TYR   201      55.146  88.258  73.828  1.00  0.00           H  
ATOM   3121  HB2 TYR   201      56.035  89.253  71.924  1.00  0.00           H  
ATOM   3122  HB3 TYR   201      54.711  90.031  72.331  1.00  0.00           H  
ATOM   3123  HD1 TYR   201      58.468  90.175  72.623  1.00  0.00           H  
ATOM   3124  HD2 TYR   201      54.798  92.491  72.900  1.00  0.00           H  
ATOM   3125  HE1 TYR   201      59.835  92.213  72.820  1.00  0.00           H  
ATOM   3126  HE2 TYR   201      56.068  94.561  72.469  1.00  0.00           H  
ATOM   3127  HH  TYR   201      58.278  95.416  72.409  1.00  0.00           H  
ATOM   3128  N   ILE   202      57.570  87.874  74.277  1.00  0.00           N  
ATOM   3129  CA  ILE   202      58.902  87.340  74.641  1.00  0.00           C  
ATOM   3130  C   ILE   202      59.733  86.972  73.389  1.00  0.00           C  
ATOM   3131  O   ILE   202      59.229  86.286  72.472  1.00  0.00           O  
ATOM   3132  CB  ILE   202      58.805  86.323  75.717  1.00  0.00           C  
ATOM   3133  CG1 ILE   202      60.179  85.985  76.344  1.00  0.00           C  
ATOM   3134  CG2 ILE   202      58.078  85.014  75.209  1.00  0.00           C  
ATOM   3135  CD1 ILE   202      60.149  85.164  77.592  1.00  0.00           C  
ATOM   3136  H   ILE   202      57.224  87.647  73.356  1.00  0.00           H  
ATOM   3137  HA  ILE   202      59.351  88.276  74.974  1.00  0.00           H  
ATOM   3138  HB  ILE   202      58.179  86.832  76.450  1.00  0.00           H  
ATOM   3139 HG12 ILE   202      60.797  85.513  75.580  1.00  0.00           H  
ATOM   3140 HG13 ILE   202      60.705  86.933  76.454  1.00  0.00           H  
ATOM   3141 HG21 ILE   202      58.680  84.570  74.415  1.00  0.00           H  
ATOM   3142 HG22 ILE   202      58.029  84.381  76.094  1.00  0.00           H  
ATOM   3143 HG23 ILE   202      57.083  85.238  74.825  1.00  0.00           H  
ATOM   3144 HD11 ILE   202      60.841  85.572  78.329  1.00  0.00           H  
ATOM   3145 HD12 ILE   202      59.155  85.249  78.031  1.00  0.00           H  
ATOM   3146 HD13 ILE   202      60.336  84.110  77.389  1.00  0.00           H  
ATOM   3147  N   SER   203      61.086  87.189  73.431  1.00  0.00           N  
ATOM   3148  CA  SER   203      62.077  86.654  72.495  1.00  0.00           C  
ATOM   3149  C   SER   203      62.348  85.175  72.625  1.00  0.00           C  
ATOM   3150  O   SER   203      62.480  84.643  73.783  1.00  0.00           O  
ATOM   3151  CB  SER   203      63.297  87.544  72.627  1.00  0.00           C  
ATOM   3152  OG  SER   203      64.327  87.249  71.768  1.00  0.00           O  
ATOM   3153  H   SER   203      61.352  87.596  74.317  1.00  0.00           H  
ATOM   3154  HA  SER   203      61.602  86.719  71.515  1.00  0.00           H  
ATOM   3155  HB2 SER   203      63.099  88.616  72.639  1.00  0.00           H  
ATOM   3156  HB3 SER   203      63.703  87.319  73.613  1.00  0.00           H  
ATOM   3157  HG  SER   203      64.952  87.976  71.819  1.00  0.00           H  
ATOM   3158  N   MET   204      62.588  84.441  71.549  1.00  0.00           N  
ATOM   3159  CA  MET   204      62.782  82.962  71.584  1.00  0.00           C  
ATOM   3160  C   MET   204      63.884  82.553  72.515  1.00  0.00           C  
ATOM   3161  O   MET   204      63.649  81.720  73.388  1.00  0.00           O  
ATOM   3162  CB  MET   204      63.049  82.551  70.109  1.00  0.00           C  
ATOM   3163  CG  MET   204      63.063  81.092  69.996  1.00  0.00           C  
ATOM   3164  SD  MET   204      61.488  80.165  70.078  1.00  0.00           S  
ATOM   3165  CE  MET   204      60.798  80.524  68.481  1.00  0.00           C  
ATOM   3166  H   MET   204      62.540  84.882  70.641  1.00  0.00           H  
ATOM   3167  HA  MET   204      61.835  82.559  71.944  1.00  0.00           H  
ATOM   3168  HB2 MET   204      62.298  83.040  69.489  1.00  0.00           H  
ATOM   3169  HB3 MET   204      64.020  82.815  69.688  1.00  0.00           H  
ATOM   3170  HG2 MET   204      63.368  80.663  69.041  1.00  0.00           H  
ATOM   3171  HG3 MET   204      63.619  80.635  70.814  1.00  0.00           H  
ATOM   3172  HE1 MET   204      59.755  80.218  68.396  1.00  0.00           H  
ATOM   3173  HE2 MET   204      60.724  81.585  68.246  1.00  0.00           H  
ATOM   3174  HE3 MET   204      61.402  80.076  67.692  1.00  0.00           H  
ATOM   3175  N   SER   205      65.003  83.235  72.578  1.00  0.00           N  
ATOM   3176  CA  SER   205      66.156  82.842  73.571  1.00  0.00           C  
ATOM   3177  C   SER   205      65.907  83.146  75.009  1.00  0.00           C  
ATOM   3178  O   SER   205      66.696  82.692  75.801  1.00  0.00           O  
ATOM   3179  CB  SER   205      67.433  83.524  73.096  1.00  0.00           C  
ATOM   3180  OG  SER   205      67.243  84.933  73.143  1.00  0.00           O  
ATOM   3181  H   SER   205      65.120  83.971  71.897  1.00  0.00           H  
ATOM   3182  HA  SER   205      66.250  81.760  73.477  1.00  0.00           H  
ATOM   3183  HB2 SER   205      68.213  83.156  73.763  1.00  0.00           H  
ATOM   3184  HB3 SER   205      67.701  83.220  72.084  1.00  0.00           H  
ATOM   3185  HG  SER   205      68.106  85.329  73.284  1.00  0.00           H  
ATOM   3186  N   ASP   206      64.802  83.841  75.360  1.00  0.00           N  
ATOM   3187  CA  ASP   206      64.208  83.925  76.692  1.00  0.00           C  
ATOM   3188  C   ASP   206      62.994  82.925  76.898  1.00  0.00           C  
ATOM   3189  O   ASP   206      62.888  82.180  77.848  1.00  0.00           O  
ATOM   3190  CB  ASP   206      63.696  85.312  76.874  1.00  0.00           C  
ATOM   3191  CG  ASP   206      64.922  86.326  76.947  1.00  0.00           C  
ATOM   3192  OD1 ASP   206      66.107  85.973  76.881  1.00  0.00           O  
ATOM   3193  OD2 ASP   206      64.651  87.513  77.206  1.00  0.00           O1-
ATOM   3194  H   ASP   206      64.277  84.105  74.540  1.00  0.00           H  
ATOM   3195  HA  ASP   206      64.961  83.720  77.454  1.00  0.00           H  
ATOM   3196  HB2 ASP   206      63.032  85.594  76.057  1.00  0.00           H  
ATOM   3197  HB3 ASP   206      63.139  85.349  77.810  1.00  0.00           H  
ATOM   3198  N   SER   207      62.136  82.823  75.841  1.00  0.00           N  
ATOM   3199  CA  SER   207      60.982  81.861  75.789  1.00  0.00           C  
ATOM   3200  C   SER   207      61.338  80.423  75.848  1.00  0.00           C  
ATOM   3201  O   SER   207      60.475  79.672  76.361  1.00  0.00           O  
ATOM   3202  CB  SER   207      60.129  82.235  74.527  1.00  0.00           C  
ATOM   3203  OG  SER   207      58.844  81.632  74.585  1.00  0.00           O  
ATOM   3204  H   SER   207      62.290  83.455  75.068  1.00  0.00           H  
ATOM   3205  HA  SER   207      60.314  82.026  76.634  1.00  0.00           H  
ATOM   3206  HB2 SER   207      60.020  83.320  74.502  1.00  0.00           H  
ATOM   3207  HB3 SER   207      60.625  81.875  73.626  1.00  0.00           H  
ATOM   3208  HG  SER   207      58.177  82.232  74.243  1.00  0.00           H  
ATOM   3209  N   ASP   208      62.463  79.932  75.383  1.00  0.00           N  
ATOM   3210  CA  ASP   208      63.078  78.613  75.526  1.00  0.00           C  
ATOM   3211  C   ASP   208      63.462  78.150  76.963  1.00  0.00           C  
ATOM   3212  O   ASP   208      63.761  76.980  77.295  1.00  0.00           O  
ATOM   3213  CB  ASP   208      64.443  78.629  74.770  1.00  0.00           C  
ATOM   3214  CG  ASP   208      65.095  77.206  74.526  1.00  0.00           C  
ATOM   3215  OD1 ASP   208      64.454  76.165  74.243  1.00  0.00           O  
ATOM   3216  OD2 ASP   208      66.344  77.143  74.588  1.00  0.00           O1-
ATOM   3217  H   ASP   208      63.037  80.638  74.947  1.00  0.00           H  
ATOM   3218  HA  ASP   208      62.407  77.928  75.007  1.00  0.00           H  
ATOM   3219  HB2 ASP   208      64.308  79.098  73.796  1.00  0.00           H  
ATOM   3220  HB3 ASP   208      65.215  79.258  75.213  1.00  0.00           H  
ATOM   3221  N   LYS   209      63.354  79.178  77.845  1.00  0.00           N  
ATOM   3222  CA  LYS   209      63.979  79.167  79.166  1.00  0.00           C  
ATOM   3223  C   LYS   209      63.063  79.515  80.412  1.00  0.00           C  
ATOM   3224  O   LYS   209      63.334  79.113  81.542  1.00  0.00           O  
ATOM   3225  CB  LYS   209      65.181  80.209  79.278  1.00  0.00           C  
ATOM   3226  CG  LYS   209      66.124  80.265  78.067  1.00  0.00           C  
ATOM   3227  CD  LYS   209      66.749  78.828  77.919  1.00  0.00           C  
ATOM   3228  CE  LYS   209      67.866  78.696  76.762  1.00  0.00           C  
ATOM   3229  NZ  LYS   209      68.272  77.323  76.460  1.00  0.00           N1+
ATOM   3230  H   LYS   209      63.045  80.056  77.453  1.00  0.00           H  
ATOM   3231  HA  LYS   209      64.375  78.183  79.418  1.00  0.00           H  
ATOM   3232  HB2 LYS   209      64.914  81.218  79.594  1.00  0.00           H  
ATOM   3233  HB3 LYS   209      65.757  79.857  80.135  1.00  0.00           H  
ATOM   3234  HG2 LYS   209      65.531  80.613  77.221  1.00  0.00           H  
ATOM   3235  HG3 LYS   209      66.842  81.074  78.207  1.00  0.00           H  
ATOM   3236  HD2 LYS   209      67.284  78.678  78.856  1.00  0.00           H  
ATOM   3237  HD3 LYS   209      66.103  77.997  77.635  1.00  0.00           H  
ATOM   3238  HE2 LYS   209      67.463  78.922  75.775  1.00  0.00           H  
ATOM   3239  HE3 LYS   209      68.801  79.179  77.046  1.00  0.00           H  
ATOM   3240  HZ1 LYS   209      69.088  77.283  75.865  1.00  0.00           H  
ATOM   3241  HZ2 LYS   209      68.383  76.932  77.385  1.00  0.00           H  
ATOM   3242  HZ3 LYS   209      67.451  76.876  76.077  1.00  0.00           H  
ATOM   3243  N   VAL   210      61.935  80.156  80.146  1.00  0.00           N  
ATOM   3244  CA  VAL   210      60.885  80.515  81.065  1.00  0.00           C  
ATOM   3245  C   VAL   210      59.430  79.960  80.811  1.00  0.00           C  
ATOM   3246  O   VAL   210      59.063  79.617  79.640  1.00  0.00           O  
ATOM   3247  CB  VAL   210      60.859  82.039  81.216  1.00  0.00           C  
ATOM   3248  CG1 VAL   210      60.133  82.704  80.061  1.00  0.00           C  
ATOM   3249  CG2 VAL   210      60.217  82.642  82.549  1.00  0.00           C  
ATOM   3250  H   VAL   210      61.780  80.278  79.156  1.00  0.00           H  
ATOM   3251  HA  VAL   210      61.243  80.008  81.961  1.00  0.00           H  
ATOM   3252  HB  VAL   210      61.880  82.423  81.218  1.00  0.00           H  
ATOM   3253 HG11 VAL   210      59.047  82.604  80.061  1.00  0.00           H  
ATOM   3254 HG12 VAL   210      60.318  83.771  80.182  1.00  0.00           H  
ATOM   3255 HG13 VAL   210      60.546  82.250  79.161  1.00  0.00           H  
ATOM   3256 HG21 VAL   210      60.167  83.721  82.404  1.00  0.00           H  
ATOM   3257 HG22 VAL   210      59.214  82.220  82.626  1.00  0.00           H  
ATOM   3258 HG23 VAL   210      60.751  82.467  83.483  1.00  0.00           H  
ATOM   3259  N   GLY   211      58.587  79.931  81.802  1.00  0.00           N  
ATOM   3260  CA  GLY   211      57.174  79.880  81.611  1.00  0.00           C  
ATOM   3261  C   GLY   211      56.475  80.992  82.380  1.00  0.00           C  
ATOM   3262  O   GLY   211      56.836  81.371  83.482  1.00  0.00           O  
ATOM   3263  H   GLY   211      58.909  80.290  82.689  1.00  0.00           H  
ATOM   3264  HA2 GLY   211      56.943  80.060  80.561  1.00  0.00           H  
ATOM   3265  HA3 GLY   211      56.777  78.910  81.911  1.00  0.00           H  
ATOM   3266  N   VAL   212      55.321  81.407  81.889  1.00  0.00           N  
ATOM   3267  CA  VAL   212      54.379  82.352  82.486  1.00  0.00           C  
ATOM   3268  C   VAL   212      52.991  81.778  82.374  1.00  0.00           C  
ATOM   3269  O   VAL   212      52.663  81.237  81.293  1.00  0.00           O  
ATOM   3270  CB  VAL   212      54.436  83.730  81.913  1.00  0.00           C  
ATOM   3271  CG1 VAL   212      53.524  84.803  82.420  1.00  0.00           C  
ATOM   3272  CG2 VAL   212      55.884  84.301  82.051  1.00  0.00           C  
ATOM   3273  H   VAL   212      55.054  80.871  81.076  1.00  0.00           H  
ATOM   3274  HA  VAL   212      54.688  82.500  83.521  1.00  0.00           H  
ATOM   3275  HB  VAL   212      54.334  83.595  80.836  1.00  0.00           H  
ATOM   3276 HG11 VAL   212      52.466  84.663  82.200  1.00  0.00           H  
ATOM   3277 HG12 VAL   212      53.619  84.834  83.506  1.00  0.00           H  
ATOM   3278 HG13 VAL   212      53.767  85.817  82.101  1.00  0.00           H  
ATOM   3279 HG21 VAL   212      56.234  84.390  83.079  1.00  0.00           H  
ATOM   3280 HG22 VAL   212      56.652  83.693  81.575  1.00  0.00           H  
ATOM   3281 HG23 VAL   212      56.044  85.261  81.559  1.00  0.00           H  
ATOM   3282  N   PHE   213      52.208  81.888  83.408  1.00  0.00           N  
ATOM   3283  CA  PHE   213      50.877  81.306  83.424  1.00  0.00           C  
ATOM   3284  C   PHE   213      49.893  82.183  84.254  1.00  0.00           C  
ATOM   3285  O   PHE   213      50.275  82.804  85.219  1.00  0.00           O  
ATOM   3286  CB  PHE   213      50.955  79.852  83.779  1.00  0.00           C  
ATOM   3287  CG  PHE   213      51.309  79.550  85.201  1.00  0.00           C  
ATOM   3288  CD1 PHE   213      52.618  79.406  85.664  1.00  0.00           C  
ATOM   3289  CD2 PHE   213      50.320  79.547  86.233  1.00  0.00           C  
ATOM   3290  CE1 PHE   213      52.966  79.256  87.024  1.00  0.00           C  
ATOM   3291  CE2 PHE   213      50.627  79.391  87.619  1.00  0.00           C  
ATOM   3292  CZ  PHE   213      52.007  79.220  88.065  1.00  0.00           C  
ATOM   3293  H   PHE   213      52.440  82.346  84.278  1.00  0.00           H  
ATOM   3294  HA  PHE   213      50.490  81.437  82.413  1.00  0.00           H  
ATOM   3295  HB2 PHE   213      49.921  79.578  83.570  1.00  0.00           H  
ATOM   3296  HB3 PHE   213      51.676  79.362  83.126  1.00  0.00           H  
ATOM   3297  HD1 PHE   213      53.376  79.313  84.900  1.00  0.00           H  
ATOM   3298  HD2 PHE   213      49.284  79.673  85.954  1.00  0.00           H  
ATOM   3299  HE1 PHE   213      54.009  79.222  87.304  1.00  0.00           H  
ATOM   3300  HE2 PHE   213      49.816  79.315  88.328  1.00  0.00           H  
ATOM   3301  HZ  PHE   213      52.338  79.136  89.089  1.00  0.00           H  
ATOM   3302  N   TYR   214      48.680  82.234  83.711  1.00  0.00           N  
ATOM   3303  CA  TYR   214      47.548  82.863  84.387  1.00  0.00           C  
ATOM   3304  C   TYR   214      46.807  81.726  85.126  1.00  0.00           C  
ATOM   3305  O   TYR   214      46.859  80.596  84.679  1.00  0.00           O  
ATOM   3306  CB  TYR   214      46.671  83.680  83.524  1.00  0.00           C  
ATOM   3307  CG  TYR   214      45.416  84.242  84.210  1.00  0.00           C  
ATOM   3308  CD1 TYR   214      45.612  85.297  84.999  1.00  0.00           C  
ATOM   3309  CD2 TYR   214      44.156  83.632  83.953  1.00  0.00           C  
ATOM   3310  CE1 TYR   214      44.453  85.880  85.496  1.00  0.00           C  
ATOM   3311  CE2 TYR   214      42.982  84.103  84.523  1.00  0.00           C  
ATOM   3312  CZ  TYR   214      43.160  85.253  85.334  1.00  0.00           C  
ATOM   3313  OH  TYR   214      42.004  85.730  85.905  1.00  0.00           O  
ATOM   3314  H   TYR   214      48.460  81.797  82.828  1.00  0.00           H  
ATOM   3315  HA  TYR   214      48.019  83.426  85.194  1.00  0.00           H  
ATOM   3316  HB2 TYR   214      47.233  84.577  83.264  1.00  0.00           H  
ATOM   3317  HB3 TYR   214      46.429  83.157  82.599  1.00  0.00           H  
ATOM   3318  HD1 TYR   214      46.546  85.817  85.151  1.00  0.00           H  
ATOM   3319  HD2 TYR   214      44.120  82.802  83.264  1.00  0.00           H  
ATOM   3320  HE1 TYR   214      44.501  86.764  86.114  1.00  0.00           H  
ATOM   3321  HE2 TYR   214      42.018  83.664  84.312  1.00  0.00           H  
ATOM   3322  HH  TYR   214      41.215  85.237  85.667  1.00  0.00           H  
ATOM   3323  N   VAL   215      46.039  82.044  86.221  1.00  0.00           N  
ATOM   3324  CA  VAL   215      45.024  81.191  86.757  1.00  0.00           C  
ATOM   3325  C   VAL   215      43.841  81.916  87.306  1.00  0.00           C  
ATOM   3326  O   VAL   215      44.050  82.776  88.192  1.00  0.00           O  
ATOM   3327  CB  VAL   215      45.676  80.178  87.710  1.00  0.00           C  
ATOM   3328  CG1 VAL   215      45.901  80.606  89.178  1.00  0.00           C  
ATOM   3329  CG2 VAL   215      44.820  78.973  87.682  1.00  0.00           C  
ATOM   3330  H   VAL   215      46.103  82.962  86.638  1.00  0.00           H  
ATOM   3331  HA  VAL   215      44.722  80.592  85.897  1.00  0.00           H  
ATOM   3332  HB  VAL   215      46.678  79.963  87.340  1.00  0.00           H  
ATOM   3333 HG11 VAL   215      46.525  79.834  89.629  1.00  0.00           H  
ATOM   3334 HG12 VAL   215      46.398  81.576  89.144  1.00  0.00           H  
ATOM   3335 HG13 VAL   215      44.952  80.664  89.710  1.00  0.00           H  
ATOM   3336 HG21 VAL   215      44.691  78.540  86.690  1.00  0.00           H  
ATOM   3337 HG22 VAL   215      45.036  78.215  88.435  1.00  0.00           H  
ATOM   3338 HG23 VAL   215      43.782  79.186  87.938  1.00  0.00           H  
ATOM   3339  N   GLU   216      42.653  81.600  86.828  1.00  0.00           N  
ATOM   3340  CA  GLU   216      41.345  82.054  87.276  1.00  0.00           C  
ATOM   3341  C   GLU   216      40.956  81.511  88.679  1.00  0.00           C  
ATOM   3342  O   GLU   216      41.318  80.427  89.098  1.00  0.00           O  
ATOM   3343  CB  GLU   216      40.257  81.621  86.279  1.00  0.00           C  
ATOM   3344  CG  GLU   216      39.050  82.444  86.336  1.00  0.00           C  
ATOM   3345  CD  GLU   216      39.212  83.935  86.297  1.00  0.00           C  
ATOM   3346  OE1 GLU   216      38.978  84.639  87.317  1.00  0.00           O  
ATOM   3347  OE2 GLU   216      39.846  84.392  85.335  1.00  0.00           O1-
ATOM   3348  H   GLU   216      42.704  80.879  86.122  1.00  0.00           H  
ATOM   3349  HA  GLU   216      41.291  83.140  87.347  1.00  0.00           H  
ATOM   3350  HB2 GLU   216      40.604  81.656  85.246  1.00  0.00           H  
ATOM   3351  HB3 GLU   216      40.059  80.565  86.462  1.00  0.00           H  
ATOM   3352  HG2 GLU   216      38.534  82.140  85.425  1.00  0.00           H  
ATOM   3353  HG3 GLU   216      38.501  82.225  87.251  1.00  0.00           H  
ATOM   3354  N   ASN   217      40.154  82.272  89.416  1.00  0.00           N  
ATOM   3355  CA  ASN   217      39.685  81.915  90.807  1.00  0.00           C  
ATOM   3356  C   ASN   217      38.535  80.805  90.787  1.00  0.00           C  
ATOM   3357  O   ASN   217      37.889  80.679  89.721  1.00  0.00           O  
ATOM   3358  CB  ASN   217      39.365  83.234  91.597  1.00  0.00           C  
ATOM   3359  CG  ASN   217      40.623  83.829  92.254  1.00  0.00           C  
ATOM   3360  ND2 ASN   217      41.389  84.733  91.640  1.00  0.00           N  
ATOM   3361  OD1 ASN   217      41.159  83.211  93.189  1.00  0.00           O  
ATOM   3362  H   ASN   217      39.666  83.061  89.015  1.00  0.00           H  
ATOM   3363  HA  ASN   217      40.565  81.519  91.315  1.00  0.00           H  
ATOM   3364  HB2 ASN   217      38.927  83.932  90.884  1.00  0.00           H  
ATOM   3365  HB3 ASN   217      38.718  82.998  92.442  1.00  0.00           H  
ATOM   3366 HD21 ASN   217      42.227  85.019  92.125  1.00  0.00           H  
ATOM   3367 HD22 ASN   217      41.019  85.238  90.847  1.00  0.00           H  
ATOM   3368  N   PRO   218      38.334  80.018  91.875  1.00  0.00           N  
ATOM   3369  CA  PRO   218      37.220  79.072  92.093  1.00  0.00           C  
ATOM   3370  C   PRO   218      35.833  79.695  91.759  1.00  0.00           C  
ATOM   3371  O   PRO   218      35.592  80.842  92.130  1.00  0.00           O  
ATOM   3372  CB  PRO   218      37.156  78.612  93.531  1.00  0.00           C  
ATOM   3373  CG  PRO   218      38.141  79.550  94.250  1.00  0.00           C  
ATOM   3374  CD  PRO   218      39.030  80.192  93.150  1.00  0.00           C  
ATOM   3375  HA  PRO   218      37.449  78.184  91.503  1.00  0.00           H  
ATOM   3376  HB2 PRO   218      36.175  78.632  94.004  1.00  0.00           H  
ATOM   3377  HB3 PRO   218      37.708  77.674  93.470  1.00  0.00           H  
ATOM   3378  HG2 PRO   218      37.589  80.399  94.656  1.00  0.00           H  
ATOM   3379  HG3 PRO   218      38.751  78.988  94.957  1.00  0.00           H  
ATOM   3380  HD2 PRO   218      39.232  81.221  93.449  1.00  0.00           H  
ATOM   3381  HD3 PRO   218      39.975  79.650  93.171  1.00  0.00           H  
ATOM   3382  N   ALA   219      34.972  78.935  91.088  1.00  0.00           N  
ATOM   3383  CA  ALA   219      33.677  79.328  90.531  1.00  0.00           C  
ATOM   3384  C   ALA   219      33.637  80.562  89.580  1.00  0.00           C  
ATOM   3385  O   ALA   219      32.595  80.913  89.081  1.00  0.00           O  
ATOM   3386  CB  ALA   219      32.690  79.353  91.763  1.00  0.00           C  
ATOM   3387  H   ALA   219      35.316  78.031  90.795  1.00  0.00           H  
ATOM   3388  HA  ALA   219      33.356  78.409  90.040  1.00  0.00           H  
ATOM   3389  HB1 ALA   219      31.621  79.380  91.552  1.00  0.00           H  
ATOM   3390  HB2 ALA   219      32.804  78.409  92.297  1.00  0.00           H  
ATOM   3391  HB3 ALA   219      33.022  80.161  92.415  1.00  0.00           H  
ATOM   3392  N   ALA   220      34.705  81.209  89.384  1.00  0.00           N  
ATOM   3393  CA  ALA   220      34.920  82.289  88.435  1.00  0.00           C  
ATOM   3394  C   ALA   220      35.579  81.950  87.103  1.00  0.00           C  
ATOM   3395  O   ALA   220      35.841  82.818  86.281  1.00  0.00           O  
ATOM   3396  CB  ALA   220      35.754  83.365  89.161  1.00  0.00           C  
ATOM   3397  H   ALA   220      35.473  80.999  90.007  1.00  0.00           H  
ATOM   3398  HA  ALA   220      33.966  82.780  88.246  1.00  0.00           H  
ATOM   3399  HB1 ALA   220      35.282  83.686  90.089  1.00  0.00           H  
ATOM   3400  HB2 ALA   220      36.699  82.999  89.563  1.00  0.00           H  
ATOM   3401  HB3 ALA   220      35.875  84.241  88.524  1.00  0.00           H  
ATOM   3402  N   GLY   221      35.788  80.676  86.898  1.00  0.00           N  
ATOM   3403  CA  GLY   221      36.272  79.952  85.767  1.00  0.00           C  
ATOM   3404  C   GLY   221      37.402  79.031  86.073  1.00  0.00           C  
ATOM   3405  O   GLY   221      37.780  78.173  85.312  1.00  0.00           O  
ATOM   3406  H   GLY   221      35.271  80.106  87.552  1.00  0.00           H  
ATOM   3407  HA2 GLY   221      35.418  79.397  85.379  1.00  0.00           H  
ATOM   3408  HA3 GLY   221      36.597  80.528  84.901  1.00  0.00           H  
ATOM   3409  N   GLN   222      38.048  79.091  87.251  1.00  0.00           N  
ATOM   3410  CA  GLN   222      39.086  78.148  87.858  1.00  0.00           C  
ATOM   3411  C   GLN   222      40.401  77.793  87.045  1.00  0.00           C  
ATOM   3412  O   GLN   222      41.352  77.334  87.597  1.00  0.00           O  
ATOM   3413  CB  GLN   222      38.503  76.919  88.411  1.00  0.00           C  
ATOM   3414  CG  GLN   222      38.138  75.778  87.356  1.00  0.00           C  
ATOM   3415  CD  GLN   222      38.315  74.332  87.919  1.00  0.00           C  
ATOM   3416  NE2 GLN   222      37.610  74.012  88.999  1.00  0.00           N  
ATOM   3417  OE1 GLN   222      38.944  73.433  87.463  1.00  0.00           O  
ATOM   3418  H   GLN   222      37.888  79.889  87.849  1.00  0.00           H  
ATOM   3419  HA  GLN   222      39.462  78.642  88.754  1.00  0.00           H  
ATOM   3420  HB2 GLN   222      39.250  76.608  89.141  1.00  0.00           H  
ATOM   3421  HB3 GLN   222      37.586  77.120  88.965  1.00  0.00           H  
ATOM   3422  HG2 GLN   222      37.123  75.985  87.017  1.00  0.00           H  
ATOM   3423  HG3 GLN   222      38.772  75.831  86.471  1.00  0.00           H  
ATOM   3424 HE21 GLN   222      37.823  73.147  89.476  1.00  0.00           H  
ATOM   3425 HE22 GLN   222      37.046  74.776  89.339  1.00  0.00           H  
ATOM   3426  N   ARG   223      40.472  78.194  85.806  1.00  0.00           N  
ATOM   3427  CA  ARG   223      41.367  77.681  84.751  1.00  0.00           C  
ATOM   3428  C   ARG   223      42.754  78.342  84.760  1.00  0.00           C  
ATOM   3429  O   ARG   223      42.842  79.567  84.976  1.00  0.00           O  
ATOM   3430  CB  ARG   223      40.645  77.804  83.362  1.00  0.00           C  
ATOM   3431  CG  ARG   223      40.825  79.179  82.703  1.00  0.00           C  
ATOM   3432  CD  ARG   223      40.017  79.177  81.376  1.00  0.00           C  
ATOM   3433  NE  ARG   223      40.493  78.222  80.473  1.00  0.00           N  
ATOM   3434  CZ  ARG   223      40.118  77.012  80.162  1.00  0.00           C  
ATOM   3435  NH1 ARG   223      39.100  76.406  80.727  1.00  0.00           N1+
ATOM   3436  NH2 ARG   223      40.801  76.203  79.420  1.00  0.00           N  
ATOM   3437  H   ARG   223      39.645  78.642  85.437  1.00  0.00           H  
ATOM   3438  HA  ARG   223      41.532  76.612  84.891  1.00  0.00           H  
ATOM   3439  HB2 ARG   223      41.139  77.014  82.797  1.00  0.00           H  
ATOM   3440  HB3 ARG   223      39.572  77.645  83.467  1.00  0.00           H  
ATOM   3441  HG2 ARG   223      40.440  79.933  83.389  1.00  0.00           H  
ATOM   3442  HG3 ARG   223      41.890  79.323  82.519  1.00  0.00           H  
ATOM   3443  HD2 ARG   223      39.036  78.935  81.786  1.00  0.00           H  
ATOM   3444  HD3 ARG   223      40.108  80.150  80.895  1.00  0.00           H  
ATOM   3445  HE  ARG   223      41.228  78.515  79.846  1.00  0.00           H  
ATOM   3446 HH11 ARG   223      38.435  76.961  81.247  1.00  0.00           H  
ATOM   3447 HH12 ARG   223      38.871  75.474  80.411  1.00  0.00           H  
ATOM   3448 HH21 ARG   223      41.673  76.568  79.063  1.00  0.00           H  
ATOM   3449 HH22 ARG   223      40.577  75.220  79.365  1.00  0.00           H  
ATOM   3450  N   TYR   224      43.705  77.553  84.411  1.00  0.00           N  
ATOM   3451  CA  TYR   224      44.988  77.902  83.970  1.00  0.00           C  
ATOM   3452  C   TYR   224      45.059  78.492  82.506  1.00  0.00           C  
ATOM   3453  O   TYR   224      44.341  77.934  81.618  1.00  0.00           O  
ATOM   3454  CB  TYR   224      45.959  76.719  84.129  1.00  0.00           C  
ATOM   3455  CG  TYR   224      46.389  76.542  85.525  1.00  0.00           C  
ATOM   3456  CD1 TYR   224      45.588  75.984  86.486  1.00  0.00           C  
ATOM   3457  CD2 TYR   224      47.683  77.024  85.804  1.00  0.00           C  
ATOM   3458  CE1 TYR   224      46.183  75.872  87.812  1.00  0.00           C  
ATOM   3459  CE2 TYR   224      48.305  76.829  87.012  1.00  0.00           C  
ATOM   3460  CZ  TYR   224      47.486  76.309  88.062  1.00  0.00           C  
ATOM   3461  OH  TYR   224      48.034  76.104  89.343  1.00  0.00           O  
ATOM   3462  H   TYR   224      43.547  76.555  84.433  1.00  0.00           H  
ATOM   3463  HA  TYR   224      45.470  78.701  84.533  1.00  0.00           H  
ATOM   3464  HB2 TYR   224      45.470  75.807  83.787  1.00  0.00           H  
ATOM   3465  HB3 TYR   224      46.853  76.856  83.522  1.00  0.00           H  
ATOM   3466  HD1 TYR   224      44.530  75.896  86.289  1.00  0.00           H  
ATOM   3467  HD2 TYR   224      48.284  77.530  85.062  1.00  0.00           H  
ATOM   3468  HE1 TYR   224      45.555  75.573  88.639  1.00  0.00           H  
ATOM   3469  HE2 TYR   224      49.273  77.257  87.228  1.00  0.00           H  
ATOM   3470  HH  TYR   224      47.985  75.192  89.641  1.00  0.00           H  
ATOM   3471  N   ILE   225      45.863  79.536  82.222  1.00  0.00           N  
ATOM   3472  CA  ILE   225      46.018  79.885  80.840  1.00  0.00           C  
ATOM   3473  C   ILE   225      47.486  79.908  80.534  1.00  0.00           C  
ATOM   3474  O   ILE   225      48.214  80.602  81.281  1.00  0.00           O  
ATOM   3475  CB  ILE   225      45.217  81.129  80.413  1.00  0.00           C  
ATOM   3476  CG1 ILE   225      43.705  80.933  80.694  1.00  0.00           C  
ATOM   3477  CG2 ILE   225      45.366  81.323  78.868  1.00  0.00           C  
ATOM   3478  CD1 ILE   225      42.846  82.186  80.257  1.00  0.00           C  
ATOM   3479  H   ILE   225      46.440  79.883  82.974  1.00  0.00           H  
ATOM   3480  HA  ILE   225      45.657  79.073  80.209  1.00  0.00           H  
ATOM   3481  HB  ILE   225      45.629  82.030  80.868  1.00  0.00           H  
ATOM   3482 HG12 ILE   225      43.279  80.018  80.282  1.00  0.00           H  
ATOM   3483 HG13 ILE   225      43.572  80.902  81.775  1.00  0.00           H  
ATOM   3484 HG21 ILE   225      44.942  80.515  78.272  1.00  0.00           H  
ATOM   3485 HG22 ILE   225      44.931  82.248  78.489  1.00  0.00           H  
ATOM   3486 HG23 ILE   225      46.442  81.215  78.736  1.00  0.00           H  
ATOM   3487 HD11 ILE   225      41.810  81.889  80.419  1.00  0.00           H  
ATOM   3488 HD12 ILE   225      43.034  83.043  80.904  1.00  0.00           H  
ATOM   3489 HD13 ILE   225      42.913  82.531  79.224  1.00  0.00           H  
ATOM   3490  N   HIE   226      47.992  79.345  79.440  1.00  0.00           N  
ATOM   3491  CA  HIE   226      49.394  79.436  78.980  1.00  0.00           C  
ATOM   3492  C   HIE   226      49.726  80.829  78.392  1.00  0.00           C  
ATOM   3493  O   HIE   226      49.548  81.072  77.233  1.00  0.00           O  
ATOM   3494  CB  HIE   226      49.701  78.173  78.014  1.00  0.00           C  
ATOM   3495  CG  HIE   226      51.033  78.036  77.324  1.00  0.00           C  
ATOM   3496  CD2 HIE   226      52.178  78.759  77.596  1.00  0.00           C  
ATOM   3497  ND1 HIE   226      51.371  77.097  76.334  1.00  0.00           N  
ATOM   3498  CE1 HIE   226      52.647  77.256  76.042  1.00  0.00           C  
ATOM   3499  NE2 HIE   226      53.143  78.344  76.707  1.00  0.00           N  
ATOM   3500  H   HIE   226      47.360  78.775  78.896  1.00  0.00           H  
ATOM   3501  HA  HIE   226      50.078  79.306  79.819  1.00  0.00           H  
ATOM   3502  HB2 HIE   226      49.504  77.296  78.629  1.00  0.00           H  
ATOM   3503  HB3 HIE   226      48.911  78.303  77.274  1.00  0.00           H  
ATOM   3504  HD2 HIE   226      52.262  79.668  78.173  1.00  0.00           H  
ATOM   3505  HE1 HIE   226      53.134  76.834  75.175  1.00  0.00           H  
ATOM   3506  HE2 HIE   226      54.056  78.770  76.634  1.00  0.00           H  
ATOM   3507  N   ILE   227      50.255  81.728  79.167  1.00  0.00           N  
ATOM   3508  CA  ILE   227      50.552  83.101  78.818  1.00  0.00           C  
ATOM   3509  C   ILE   227      51.725  83.236  77.911  1.00  0.00           C  
ATOM   3510  O   ILE   227      51.557  83.468  76.694  1.00  0.00           O  
ATOM   3511  CB  ILE   227      50.534  83.990  80.083  1.00  0.00           C  
ATOM   3512  CG1 ILE   227      49.195  84.011  80.823  1.00  0.00           C  
ATOM   3513  CG2 ILE   227      51.065  85.432  79.867  1.00  0.00           C  
ATOM   3514  CD1 ILE   227      48.111  84.640  80.021  1.00  0.00           C  
ATOM   3515  H   ILE   227      50.255  81.552  80.161  1.00  0.00           H  
ATOM   3516  HA  ILE   227      49.755  83.478  78.178  1.00  0.00           H  
ATOM   3517  HB  ILE   227      51.234  83.530  80.781  1.00  0.00           H  
ATOM   3518 HG12 ILE   227      48.844  83.006  81.055  1.00  0.00           H  
ATOM   3519 HG13 ILE   227      49.321  84.498  81.790  1.00  0.00           H  
ATOM   3520 HG21 ILE   227      52.152  85.491  79.813  1.00  0.00           H  
ATOM   3521 HG22 ILE   227      50.603  85.864  78.979  1.00  0.00           H  
ATOM   3522 HG23 ILE   227      50.703  86.040  80.696  1.00  0.00           H  
ATOM   3523 HD11 ILE   227      47.277  84.867  80.685  1.00  0.00           H  
ATOM   3524 HD12 ILE   227      48.350  85.594  79.549  1.00  0.00           H  
ATOM   3525 HD13 ILE   227      47.920  83.944  79.204  1.00  0.00           H  
ATOM   3526  N   LEU   228      52.934  83.195  78.475  1.00  0.00           N  
ATOM   3527  CA  LEU   228      54.193  83.283  77.702  1.00  0.00           C  
ATOM   3528  C   LEU   228      55.109  82.095  78.029  1.00  0.00           C  
ATOM   3529  O   LEU   228      54.768  81.284  78.870  1.00  0.00           O  
ATOM   3530  CB  LEU   228      54.870  84.573  78.142  1.00  0.00           C  
ATOM   3531  CG  LEU   228      54.311  85.875  77.489  1.00  0.00           C  
ATOM   3532  CD1 LEU   228      55.187  87.040  77.965  1.00  0.00           C  
ATOM   3533  CD2 LEU   228      54.273  85.921  76.001  1.00  0.00           C  
ATOM   3534  H   LEU   228      52.995  83.132  79.481  1.00  0.00           H  
ATOM   3535  HA  LEU   228      54.052  83.270  76.622  1.00  0.00           H  
ATOM   3536  HB2 LEU   228      54.911  84.530  79.230  1.00  0.00           H  
ATOM   3537  HB3 LEU   228      55.938  84.512  77.934  1.00  0.00           H  
ATOM   3538  HG  LEU   228      53.266  86.018  77.764  1.00  0.00           H  
ATOM   3539 HD11 LEU   228      54.708  87.946  77.594  1.00  0.00           H  
ATOM   3540 HD12 LEU   228      55.180  87.144  79.050  1.00  0.00           H  
ATOM   3541 HD13 LEU   228      56.226  87.025  77.637  1.00  0.00           H  
ATOM   3542 HD21 LEU   228      53.604  86.756  75.793  1.00  0.00           H  
ATOM   3543 HD22 LEU   228      55.245  86.173  75.578  1.00  0.00           H  
ATOM   3544 HD23 LEU   228      53.821  84.990  75.659  1.00  0.00           H  
ATOM   3545  N   GLY   229      56.267  82.027  77.313  1.00  0.00           N  
ATOM   3546  CA  GLY   229      57.274  80.945  77.517  1.00  0.00           C  
ATOM   3547  C   GLY   229      56.734  79.557  77.106  1.00  0.00           C  
ATOM   3548  O   GLY   229      55.700  79.399  76.453  1.00  0.00           O  
ATOM   3549  H   GLY   229      56.327  82.538  76.444  1.00  0.00           H  
ATOM   3550  HA2 GLY   229      58.157  81.219  76.939  1.00  0.00           H  
ATOM   3551  HA3 GLY   229      57.471  80.966  78.589  1.00  0.00           H  
ATOM   3552  N   ARG   230      57.597  78.502  77.362  1.00  0.00           N  
ATOM   3553  CA  ARG   230      57.522  77.242  76.571  1.00  0.00           C  
ATOM   3554  C   ARG   230      57.492  77.548  75.063  1.00  0.00           C  
ATOM   3555  O   ARG   230      56.682  76.994  74.353  1.00  0.00           O  
ATOM   3556  CB  ARG   230      56.441  76.333  77.119  1.00  0.00           C  
ATOM   3557  CG  ARG   230      56.974  75.700  78.370  1.00  0.00           C  
ATOM   3558  CD  ARG   230      56.009  74.651  79.018  1.00  0.00           C  
ATOM   3559  NE  ARG   230      55.978  73.438  78.127  1.00  0.00           N  
ATOM   3560  CZ  ARG   230      55.234  72.400  78.217  1.00  0.00           C  
ATOM   3561  NH1 ARG   230      54.350  72.362  79.182  1.00  0.00           N1+
ATOM   3562  NH2 ARG   230      55.236  71.359  77.408  1.00  0.00           N  
ATOM   3563  H   ARG   230      58.383  78.766  77.938  1.00  0.00           H  
ATOM   3564  HA  ARG   230      58.521  76.834  76.727  1.00  0.00           H  
ATOM   3565  HB2 ARG   230      55.533  76.876  77.382  1.00  0.00           H  
ATOM   3566  HB3 ARG   230      56.226  75.562  76.379  1.00  0.00           H  
ATOM   3567  HG2 ARG   230      57.892  75.174  78.108  1.00  0.00           H  
ATOM   3568  HG3 ARG   230      57.115  76.412  79.184  1.00  0.00           H  
ATOM   3569  HD2 ARG   230      56.333  74.501  80.048  1.00  0.00           H  
ATOM   3570  HD3 ARG   230      55.000  75.051  79.118  1.00  0.00           H  
ATOM   3571  HE  ARG   230      56.536  73.487  77.287  1.00  0.00           H  
ATOM   3572 HH11 ARG   230      54.359  73.094  79.878  1.00  0.00           H  
ATOM   3573 HH12 ARG   230      54.005  71.457  79.470  1.00  0.00           H  
ATOM   3574 HH21 ARG   230      55.772  71.585  76.583  1.00  0.00           H  
ATOM   3575 HH22 ARG   230      54.607  70.581  77.551  1.00  0.00           H  
ATOM   3576  N   ARG   231      58.385  78.415  74.563  1.00  0.00           N  
ATOM   3577  CA  ARG   231      58.580  78.874  73.163  1.00  0.00           C  
ATOM   3578  C   ARG   231      57.447  79.708  72.530  1.00  0.00           C  
ATOM   3579  O   ARG   231      57.614  80.099  71.381  1.00  0.00           O  
ATOM   3580  CB  ARG   231      59.037  77.706  72.306  1.00  0.00           C  
ATOM   3581  CG  ARG   231      60.481  77.228  72.602  1.00  0.00           C  
ATOM   3582  CD  ARG   231      61.229  76.178  71.736  1.00  0.00           C  
ATOM   3583  NE  ARG   231      62.630  76.104  72.078  1.00  0.00           N  
ATOM   3584  CZ  ARG   231      63.589  76.092  71.166  1.00  0.00           C  
ATOM   3585  NH1 ARG   231      63.402  76.082  69.843  1.00  0.00           N1+
ATOM   3586  NH2 ARG   231      64.786  75.909  71.493  1.00  0.00           N  
ATOM   3587  H   ARG   231      59.048  78.761  75.242  1.00  0.00           H  
ATOM   3588  HA  ARG   231      59.415  79.573  73.112  1.00  0.00           H  
ATOM   3589  HB2 ARG   231      58.443  76.839  72.594  1.00  0.00           H  
ATOM   3590  HB3 ARG   231      59.047  77.971  71.249  1.00  0.00           H  
ATOM   3591  HG2 ARG   231      61.094  78.128  72.565  1.00  0.00           H  
ATOM   3592  HG3 ARG   231      60.374  76.902  73.637  1.00  0.00           H  
ATOM   3593  HD2 ARG   231      60.713  75.237  71.926  1.00  0.00           H  
ATOM   3594  HD3 ARG   231      61.000  76.410  70.696  1.00  0.00           H  
ATOM   3595  HE  ARG   231      62.975  75.861  72.995  1.00  0.00           H  
ATOM   3596 HH11 ARG   231      62.499  76.115  69.393  1.00  0.00           H  
ATOM   3597 HH12 ARG   231      64.217  75.924  69.268  1.00  0.00           H  
ATOM   3598 HH21 ARG   231      65.006  75.811  72.474  1.00  0.00           H  
ATOM   3599 HH22 ARG   231      65.579  75.779  70.881  1.00  0.00           H  
ATOM   3600  N   LYS   232      56.369  80.051  73.253  1.00  0.00           N  
ATOM   3601  CA  LYS   232      55.327  81.029  72.743  1.00  0.00           C  
ATOM   3602  C   LYS   232      55.882  82.428  72.698  1.00  0.00           C  
ATOM   3603  O   LYS   232      56.686  82.895  73.548  1.00  0.00           O  
ATOM   3604  CB  LYS   232      54.199  80.853  73.813  1.00  0.00           C  
ATOM   3605  CG  LYS   232      52.959  81.573  73.269  1.00  0.00           C  
ATOM   3606  CD  LYS   232      51.753  81.158  74.218  1.00  0.00           C  
ATOM   3607  CE  LYS   232      50.576  82.146  74.007  1.00  0.00           C  
ATOM   3608  NZ  LYS   232      49.340  81.805  74.733  1.00  0.00           N1+
ATOM   3609  H   LYS   232      56.211  79.535  74.107  1.00  0.00           H  
ATOM   3610  HA  LYS   232      54.991  80.722  71.753  1.00  0.00           H  
ATOM   3611  HB2 LYS   232      53.962  79.810  74.021  1.00  0.00           H  
ATOM   3612  HB3 LYS   232      54.479  81.394  74.717  1.00  0.00           H  
ATOM   3613  HG2 LYS   232      53.078  82.653  73.356  1.00  0.00           H  
ATOM   3614  HG3 LYS   232      52.676  81.139  72.310  1.00  0.00           H  
ATOM   3615  HD2 LYS   232      51.417  80.174  73.891  1.00  0.00           H  
ATOM   3616  HD3 LYS   232      51.921  81.232  75.292  1.00  0.00           H  
ATOM   3617  HE2 LYS   232      50.858  83.159  74.292  1.00  0.00           H  
ATOM   3618  HE3 LYS   232      50.356  82.152  72.940  1.00  0.00           H  
ATOM   3619  HZ1 LYS   232      48.936  80.936  74.414  1.00  0.00           H  
ATOM   3620  HZ2 LYS   232      49.526  81.716  75.722  1.00  0.00           H  
ATOM   3621  HZ3 LYS   232      48.680  82.546  74.550  1.00  0.00           H  
ATOM   3622  N   LEU   233      55.439  83.155  71.668  1.00  0.00           N  
ATOM   3623  CA  LEU   233      56.060  84.477  71.361  1.00  0.00           C  
ATOM   3624  C   LEU   233      55.215  85.669  71.760  1.00  0.00           C  
ATOM   3625  O   LEU   233      55.733  86.810  71.917  1.00  0.00           O  
ATOM   3626  CB  LEU   233      56.489  84.329  69.805  1.00  0.00           C  
ATOM   3627  CG  LEU   233      57.498  83.251  69.348  1.00  0.00           C  
ATOM   3628  CD1 LEU   233      57.912  83.697  67.920  1.00  0.00           C  
ATOM   3629  CD2 LEU   233      58.654  82.996  70.292  1.00  0.00           C  
ATOM   3630  H   LEU   233      54.832  82.676  71.018  1.00  0.00           H  
ATOM   3631  HA  LEU   233      57.010  84.616  71.875  1.00  0.00           H  
ATOM   3632  HB2 LEU   233      55.675  84.452  69.091  1.00  0.00           H  
ATOM   3633  HB3 LEU   233      56.933  85.290  69.544  1.00  0.00           H  
ATOM   3634  HG  LEU   233      56.940  82.337  69.147  1.00  0.00           H  
ATOM   3635 HD11 LEU   233      58.420  84.654  68.043  1.00  0.00           H  
ATOM   3636 HD12 LEU   233      58.591  83.067  67.344  1.00  0.00           H  
ATOM   3637 HD13 LEU   233      56.965  83.771  67.386  1.00  0.00           H  
ATOM   3638 HD21 LEU   233      59.300  83.851  70.490  1.00  0.00           H  
ATOM   3639 HD22 LEU   233      58.281  82.678  71.266  1.00  0.00           H  
ATOM   3640 HD23 LEU   233      59.253  82.138  69.985  1.00  0.00           H  
ATOM   3641  N   TYR   234      53.914  85.505  71.674  1.00  0.00           N  
ATOM   3642  CA  TYR   234      52.907  86.607  71.890  1.00  0.00           C  
ATOM   3643  C   TYR   234      51.689  86.007  72.525  1.00  0.00           C  
ATOM   3644  O   TYR   234      51.385  84.796  72.243  1.00  0.00           O  
ATOM   3645  CB  TYR   234      52.632  87.430  70.587  1.00  0.00           C  
ATOM   3646  CG  TYR   234      52.447  86.578  69.288  1.00  0.00           C  
ATOM   3647  CD1 TYR   234      51.255  85.823  69.131  1.00  0.00           C  
ATOM   3648  CD2 TYR   234      53.542  86.443  68.351  1.00  0.00           C  
ATOM   3649  CE1 TYR   234      51.151  84.965  67.997  1.00  0.00           C  
ATOM   3650  CE2 TYR   234      53.481  85.552  67.312  1.00  0.00           C  
ATOM   3651  CZ  TYR   234      52.274  84.853  67.102  1.00  0.00           C  
ATOM   3652  OH  TYR   234      52.098  84.171  65.942  1.00  0.00           O  
ATOM   3653  H   TYR   234      53.575  84.577  71.464  1.00  0.00           H  
ATOM   3654  HA  TYR   234      53.311  87.313  72.614  1.00  0.00           H  
ATOM   3655  HB2 TYR   234      51.765  88.073  70.744  1.00  0.00           H  
ATOM   3656  HB3 TYR   234      53.354  88.222  70.391  1.00  0.00           H  
ATOM   3657  HD1 TYR   234      50.442  85.969  69.827  1.00  0.00           H  
ATOM   3658  HD2 TYR   234      54.376  87.127  68.409  1.00  0.00           H  
ATOM   3659  HE1 TYR   234      50.246  84.403  67.819  1.00  0.00           H  
ATOM   3660  HE2 TYR   234      54.251  85.576  66.556  1.00  0.00           H  
ATOM   3661  HH  TYR   234      53.003  83.938  65.725  1.00  0.00           H  
ATOM   3662  N   HIE   235      50.940  86.836  73.221  1.00  0.00           N  
ATOM   3663  CA  HIE   235      49.650  86.629  73.832  1.00  0.00           C  
ATOM   3664  C   HIE   235      48.849  87.898  73.940  1.00  0.00           C  
ATOM   3665  O   HIE   235      49.288  89.025  74.262  1.00  0.00           O  
ATOM   3666  CB  HIE   235      49.800  85.884  75.187  1.00  0.00           C  
ATOM   3667  CG  HIE   235      48.502  85.589  75.880  1.00  0.00           C  
ATOM   3668  CD2 HIE   235      47.888  86.306  76.893  1.00  0.00           C  
ATOM   3669  ND1 HIE   235      47.751  84.448  75.697  1.00  0.00           N  
ATOM   3670  CE1 HIE   235      46.709  84.424  76.568  1.00  0.00           C  
ATOM   3671  NE2 HIE   235      46.712  85.592  77.166  1.00  0.00           N  
ATOM   3672  H   HIE   235      51.294  87.779  73.295  1.00  0.00           H  
ATOM   3673  HA  HIE   235      49.104  86.004  73.125  1.00  0.00           H  
ATOM   3674  HB2 HIE   235      50.328  84.952  74.985  1.00  0.00           H  
ATOM   3675  HB3 HIE   235      50.471  86.506  75.779  1.00  0.00           H  
ATOM   3676  HD2 HIE   235      48.264  87.120  77.495  1.00  0.00           H  
ATOM   3677  HE1 HIE   235      45.988  83.620  76.568  1.00  0.00           H  
ATOM   3678  HE2 HIE   235      45.940  85.848  77.764  1.00  0.00           H  
ATOM   3679  N   VAL   236      47.613  87.738  73.722  1.00  0.00           N  
ATOM   3680  CA  VAL   236      46.619  88.839  73.760  1.00  0.00           C  
ATOM   3681  C   VAL   236      45.830  88.847  75.033  1.00  0.00           C  
ATOM   3682  O   VAL   236      45.294  87.838  75.278  1.00  0.00           O  
ATOM   3683  CB  VAL   236      45.693  88.568  72.481  1.00  0.00           C  
ATOM   3684  CG1 VAL   236      44.735  89.608  72.259  1.00  0.00           C  
ATOM   3685  CG2 VAL   236      46.576  88.601  71.255  1.00  0.00           C  
ATOM   3686  H   VAL   236      47.275  86.795  73.590  1.00  0.00           H  
ATOM   3687  HA  VAL   236      47.159  89.768  73.575  1.00  0.00           H  
ATOM   3688  HB  VAL   236      45.245  87.575  72.519  1.00  0.00           H  
ATOM   3689 HG11 VAL   236      44.255  89.498  71.286  1.00  0.00           H  
ATOM   3690 HG12 VAL   236      44.012  89.627  73.075  1.00  0.00           H  
ATOM   3691 HG13 VAL   236      45.185  90.600  72.220  1.00  0.00           H  
ATOM   3692 HG21 VAL   236      45.886  88.521  70.415  1.00  0.00           H  
ATOM   3693 HG22 VAL   236      47.147  89.529  71.229  1.00  0.00           H  
ATOM   3694 HG23 VAL   236      47.280  87.772  71.192  1.00  0.00           H  
ATOM   3695  N   VAL   237      45.863  90.029  75.651  1.00  0.00           N  
ATOM   3696  CA  VAL   237      44.975  90.328  76.816  1.00  0.00           C  
ATOM   3697  C   VAL   237      44.000  91.474  76.599  1.00  0.00           C  
ATOM   3698  O   VAL   237      44.274  92.587  76.038  1.00  0.00           O  
ATOM   3699  CB  VAL   237      45.802  90.568  78.111  1.00  0.00           C  
ATOM   3700  CG1 VAL   237      46.797  89.427  78.444  1.00  0.00           C  
ATOM   3701  CG2 VAL   237      46.566  91.915  78.166  1.00  0.00           C  
ATOM   3702  H   VAL   237      46.368  90.772  75.189  1.00  0.00           H  
ATOM   3703  HA  VAL   237      44.439  89.387  76.930  1.00  0.00           H  
ATOM   3704  HB  VAL   237      45.001  90.663  78.844  1.00  0.00           H  
ATOM   3705 HG11 VAL   237      46.291  88.467  78.331  1.00  0.00           H  
ATOM   3706 HG12 VAL   237      47.545  89.385  77.652  1.00  0.00           H  
ATOM   3707 HG13 VAL   237      47.321  89.632  79.377  1.00  0.00           H  
ATOM   3708 HG21 VAL   237      47.285  91.983  78.983  1.00  0.00           H  
ATOM   3709 HG22 VAL   237      47.162  92.032  77.261  1.00  0.00           H  
ATOM   3710 HG23 VAL   237      45.806  92.695  78.196  1.00  0.00           H  
ATOM   3711  N   LYS   238      42.720  91.321  77.099  1.00  0.00           N  
ATOM   3712  CA  LYS   238      41.579  92.217  76.916  1.00  0.00           C  
ATOM   3713  C   LYS   238      41.432  93.287  78.083  1.00  0.00           C  
ATOM   3714  O   LYS   238      41.312  92.880  79.223  1.00  0.00           O  
ATOM   3715  CB  LYS   238      40.286  91.264  76.829  1.00  0.00           C  
ATOM   3716  CG  LYS   238      39.071  92.166  76.417  1.00  0.00           C  
ATOM   3717  CD  LYS   238      38.872  92.421  74.902  1.00  0.00           C  
ATOM   3718  CE  LYS   238      38.283  91.236  74.246  1.00  0.00           C  
ATOM   3719  NZ  LYS   238      38.626  91.149  72.762  1.00  0.00           N1+
ATOM   3720  H   LYS   238      42.581  90.475  77.633  1.00  0.00           H  
ATOM   3721  HA  LYS   238      41.699  92.725  75.960  1.00  0.00           H  
ATOM   3722  HB2 LYS   238      40.494  90.499  76.081  1.00  0.00           H  
ATOM   3723  HB3 LYS   238      40.057  91.032  77.869  1.00  0.00           H  
ATOM   3724  HG2 LYS   238      38.182  91.669  76.804  1.00  0.00           H  
ATOM   3725  HG3 LYS   238      39.154  93.152  76.874  1.00  0.00           H  
ATOM   3726  HD2 LYS   238      38.202  93.278  74.826  1.00  0.00           H  
ATOM   3727  HD3 LYS   238      39.768  92.842  74.446  1.00  0.00           H  
ATOM   3728  HE2 LYS   238      38.819  90.384  74.664  1.00  0.00           H  
ATOM   3729  HE3 LYS   238      37.203  91.128  74.348  1.00  0.00           H  
ATOM   3730  HZ1 LYS   238      38.254  91.958  72.286  1.00  0.00           H  
ATOM   3731  HZ2 LYS   238      39.629  91.250  72.689  1.00  0.00           H  
ATOM   3732  HZ3 LYS   238      38.321  90.375  72.189  1.00  0.00           H  
ATOM   3733  N   TYR   239      41.520  94.575  77.728  1.00  0.00           N  
ATOM   3734  CA  TYR   239      41.099  95.712  78.507  1.00  0.00           C  
ATOM   3735  C   TYR   239      39.730  95.472  79.198  1.00  0.00           C  
ATOM   3736  O   TYR   239      38.836  94.710  78.680  1.00  0.00           O  
ATOM   3737  CB  TYR   239      41.093  97.017  77.644  1.00  0.00           C  
ATOM   3738  CG  TYR   239      40.889  98.187  78.487  1.00  0.00           C  
ATOM   3739  CD1 TYR   239      41.882  98.825  79.185  1.00  0.00           C  
ATOM   3740  CD2 TYR   239      39.604  98.698  78.633  1.00  0.00           C  
ATOM   3741  CE1 TYR   239      41.606  99.991  79.898  1.00  0.00           C  
ATOM   3742  CE2 TYR   239      39.245  99.887  79.306  1.00  0.00           C  
ATOM   3743  CZ  TYR   239      40.337 100.468  80.041  1.00  0.00           C  
ATOM   3744  OH  TYR   239      40.034 101.601  80.748  1.00  0.00           O  
ATOM   3745  H   TYR   239      41.706  94.679  76.741  1.00  0.00           H  
ATOM   3746  HA  TYR   239      41.789  95.809  79.345  1.00  0.00           H  
ATOM   3747  HB2 TYR   239      42.142  97.217  77.426  1.00  0.00           H  
ATOM   3748  HB3 TYR   239      40.512  96.844  76.738  1.00  0.00           H  
ATOM   3749  HD1 TYR   239      42.898  98.467  79.114  1.00  0.00           H  
ATOM   3750  HD2 TYR   239      38.850  98.107  78.134  1.00  0.00           H  
ATOM   3751  HE1 TYR   239      42.459 100.365  80.444  1.00  0.00           H  
ATOM   3752  HE2 TYR   239      38.251 100.273  79.480  1.00  0.00           H  
ATOM   3753  HH  TYR   239      39.143 101.940  80.859  1.00  0.00           H  
ATOM   3754  N   THR   240      39.556  96.116  80.378  1.00  0.00           N  
ATOM   3755  CA  THR   240      38.278  96.059  81.088  1.00  0.00           C  
ATOM   3756  C   THR   240      37.913  97.439  81.714  1.00  0.00           C  
ATOM   3757  O   THR   240      38.811  98.076  82.212  1.00  0.00           O  
ATOM   3758  CB  THR   240      38.328  95.007  82.229  1.00  0.00           C  
ATOM   3759  CG2 THR   240      36.883  94.811  82.939  1.00  0.00           C  
ATOM   3760  OG1 THR   240      38.892  93.804  81.701  1.00  0.00           O  
ATOM   3761  H   THR   240      40.274  96.732  80.731  1.00  0.00           H  
ATOM   3762  HA  THR   240      37.484  95.753  80.408  1.00  0.00           H  
ATOM   3763  HB  THR   240      38.964  95.412  83.016  1.00  0.00           H  
ATOM   3764  HG1 THR   240      39.829  94.012  81.733  1.00  0.00           H  
ATOM   3765 HG21 THR   240      36.109  95.101  82.229  1.00  0.00           H  
ATOM   3766 HG22 THR   240      36.660  93.796  83.267  1.00  0.00           H  
ATOM   3767 HG23 THR   240      36.958  95.445  83.823  1.00  0.00           H  
ATOM   3768  N   GLY   241      36.647  97.975  81.622  1.00  0.00           N  
ATOM   3769  CA  GLY   241      36.362  99.352  81.983  1.00  0.00           C  
ATOM   3770  C   GLY   241      36.592  99.690  83.433  1.00  0.00           C  
ATOM   3771  O   GLY   241      36.528  98.783  84.279  1.00  0.00           O  
ATOM   3772  H   GLY   241      35.879  97.537  81.133  1.00  0.00           H  
ATOM   3773  HA2 GLY   241      37.069  99.912  81.371  1.00  0.00           H  
ATOM   3774  HA3 GLY   241      35.357  99.563  81.619  1.00  0.00           H  
ATOM   3775  N   GLY   242      36.967 100.951  83.801  1.00  0.00           N  
ATOM   3776  CA  GLY   242      37.298 101.314  85.169  1.00  0.00           C  
ATOM   3777  C   GLY   242      38.669 100.798  85.478  1.00  0.00           C  
ATOM   3778  O   GLY   242      39.485 100.992  84.577  1.00  0.00           O  
ATOM   3779  H   GLY   242      37.130 101.612  83.055  1.00  0.00           H  
ATOM   3780  HA2 GLY   242      37.390 102.400  85.201  1.00  0.00           H  
ATOM   3781  HA3 GLY   242      36.643 101.027  85.991  1.00  0.00           H  
ATOM   3782  N   SER   243      39.023 100.612  86.813  1.00  0.00           N  
ATOM   3783  CA  SER   243      40.332 100.030  87.158  1.00  0.00           C  
ATOM   3784  C   SER   243      40.371  98.468  87.054  1.00  0.00           C  
ATOM   3785  O   SER   243      39.468  97.730  87.463  1.00  0.00           O  
ATOM   3786  CB  SER   243      40.641 100.448  88.560  1.00  0.00           C  
ATOM   3787  OG  SER   243      41.860  99.947  89.043  1.00  0.00           O  
ATOM   3788  H   SER   243      38.306 100.689  87.520  1.00  0.00           H  
ATOM   3789  HA  SER   243      41.091 100.462  86.506  1.00  0.00           H  
ATOM   3790  HB2 SER   243      40.548 101.533  88.609  1.00  0.00           H  
ATOM   3791  HB3 SER   243      39.905 100.059  89.262  1.00  0.00           H  
ATOM   3792  HG  SER   243      42.008 100.284  89.929  1.00  0.00           H  
ATOM   3793  N   ALA   244      41.346  97.926  86.372  1.00  0.00           N  
ATOM   3794  CA  ALA   244      41.525  96.488  86.086  1.00  0.00           C  
ATOM   3795  C   ALA   244      42.944  96.070  86.352  1.00  0.00           C  
ATOM   3796  O   ALA   244      43.902  96.875  86.314  1.00  0.00           O  
ATOM   3797  CB  ALA   244      40.997  96.289  84.699  1.00  0.00           C  
ATOM   3798  H   ALA   244      42.127  98.528  86.151  1.00  0.00           H  
ATOM   3799  HA  ALA   244      40.986  95.865  86.800  1.00  0.00           H  
ATOM   3800  HB1 ALA   244      40.832  95.226  84.526  1.00  0.00           H  
ATOM   3801  HB2 ALA   244      39.971  96.650  84.635  1.00  0.00           H  
ATOM   3802  HB3 ALA   244      41.670  96.706  83.949  1.00  0.00           H  
ATOM   3803  N   GLU   245      43.107  94.823  86.745  1.00  0.00           N  
ATOM   3804  CA  GLU   245      44.350  94.259  87.299  1.00  0.00           C  
ATOM   3805  C   GLU   245      44.419  92.696  86.895  1.00  0.00           C  
ATOM   3806  O   GLU   245      43.425  92.014  87.152  1.00  0.00           O  
ATOM   3807  CB  GLU   245      44.422  94.363  88.847  1.00  0.00           C  
ATOM   3808  CG  GLU   245      43.236  93.756  89.689  1.00  0.00           C  
ATOM   3809  CD  GLU   245      43.640  93.857  91.106  1.00  0.00           C  
ATOM   3810  OE1 GLU   245      44.024  92.873  91.756  1.00  0.00           O  
ATOM   3811  OE2 GLU   245      43.745  94.995  91.568  1.00  0.00           O1-
ATOM   3812  H   GLU   245      42.311  94.227  86.567  1.00  0.00           H  
ATOM   3813  HA  GLU   245      45.120  94.831  86.781  1.00  0.00           H  
ATOM   3814  HB2 GLU   245      45.394  93.963  89.134  1.00  0.00           H  
ATOM   3815  HB3 GLU   245      44.614  95.402  89.115  1.00  0.00           H  
ATOM   3816  HG2 GLU   245      42.324  94.336  89.548  1.00  0.00           H  
ATOM   3817  HG3 GLU   245      42.789  92.788  89.462  1.00  0.00           H  
ATOM   3818  N   LEU   246      45.526  92.234  86.346  1.00  0.00           N  
ATOM   3819  CA  LEU   246      45.741  90.776  86.056  1.00  0.00           C  
ATOM   3820  C   LEU   246      47.095  90.366  86.590  1.00  0.00           C  
ATOM   3821  O   LEU   246      48.175  90.851  86.125  1.00  0.00           O  
ATOM   3822  CB  LEU   246      45.762  90.519  84.473  1.00  0.00           C  
ATOM   3823  CG  LEU   246      44.439  90.981  83.831  1.00  0.00           C  
ATOM   3824  CD1 LEU   246      44.559  90.861  82.306  1.00  0.00           C  
ATOM   3825  CD2 LEU   246      43.247  90.029  84.241  1.00  0.00           C  
ATOM   3826  H   LEU   246      46.338  92.820  86.213  1.00  0.00           H  
ATOM   3827  HA  LEU   246      44.980  90.192  86.573  1.00  0.00           H  
ATOM   3828  HB2 LEU   246      46.516  91.238  84.154  1.00  0.00           H  
ATOM   3829  HB3 LEU   246      46.059  89.508  84.193  1.00  0.00           H  
ATOM   3830  HG  LEU   246      44.222  92.017  84.090  1.00  0.00           H  
ATOM   3831 HD11 LEU   246      45.244  91.564  81.831  1.00  0.00           H  
ATOM   3832 HD12 LEU   246      44.785  89.814  82.105  1.00  0.00           H  
ATOM   3833 HD13 LEU   246      43.687  91.119  81.706  1.00  0.00           H  
ATOM   3834 HD21 LEU   246      43.411  89.009  83.893  1.00  0.00           H  
ATOM   3835 HD22 LEU   246      43.043  90.084  85.311  1.00  0.00           H  
ATOM   3836 HD23 LEU   246      42.340  90.483  83.842  1.00  0.00           H  
ATOM   3837  N   LEU   247      47.166  89.488  87.599  1.00  0.00           N  
ATOM   3838  CA  LEU   247      48.306  88.895  88.293  1.00  0.00           C  
ATOM   3839  C   LEU   247      48.826  87.693  87.423  1.00  0.00           C  
ATOM   3840  O   LEU   247      48.046  86.836  87.106  1.00  0.00           O  
ATOM   3841  CB  LEU   247      47.821  88.428  89.635  1.00  0.00           C  
ATOM   3842  CG  LEU   247      48.977  87.709  90.500  1.00  0.00           C  
ATOM   3843  CD1 LEU   247      50.142  88.677  90.674  1.00  0.00           C  
ATOM   3844  CD2 LEU   247      48.465  87.225  91.789  1.00  0.00           C  
ATOM   3845  H   LEU   247      46.288  89.357  88.081  1.00  0.00           H  
ATOM   3846  HA  LEU   247      49.026  89.712  88.334  1.00  0.00           H  
ATOM   3847  HB2 LEU   247      47.482  89.325  90.153  1.00  0.00           H  
ATOM   3848  HB3 LEU   247      47.008  87.719  89.479  1.00  0.00           H  
ATOM   3849  HG  LEU   247      49.445  86.935  89.892  1.00  0.00           H  
ATOM   3850 HD11 LEU   247      50.936  88.325  91.332  1.00  0.00           H  
ATOM   3851 HD12 LEU   247      50.720  89.006  89.810  1.00  0.00           H  
ATOM   3852 HD13 LEU   247      49.806  89.607  91.133  1.00  0.00           H  
ATOM   3853 HD21 LEU   247      48.138  88.082  92.378  1.00  0.00           H  
ATOM   3854 HD22 LEU   247      47.653  86.518  91.616  1.00  0.00           H  
ATOM   3855 HD23 LEU   247      49.302  86.723  92.275  1.00  0.00           H  
ATOM   3856  N   PHE   248      50.110  87.556  87.073  1.00  0.00           N  
ATOM   3857  CA  PHE   248      50.854  86.511  86.333  1.00  0.00           C  
ATOM   3858  C   PHE   248      51.976  85.969  87.265  1.00  0.00           C  
ATOM   3859  O   PHE   248      52.748  86.687  87.835  1.00  0.00           O  
ATOM   3860  CB  PHE   248      51.545  87.085  85.064  1.00  0.00           C  
ATOM   3861  CG  PHE   248      50.658  87.761  84.046  1.00  0.00           C  
ATOM   3862  CD1 PHE   248      50.807  89.096  83.826  1.00  0.00           C  
ATOM   3863  CD2 PHE   248      49.799  86.922  83.353  1.00  0.00           C  
ATOM   3864  CE1 PHE   248      49.885  89.640  82.899  1.00  0.00           C  
ATOM   3865  CE2 PHE   248      48.813  87.484  82.485  1.00  0.00           C  
ATOM   3866  CZ  PHE   248      48.925  88.868  82.253  1.00  0.00           C  
ATOM   3867  H   PHE   248      50.711  88.328  87.321  1.00  0.00           H  
ATOM   3868  HA  PHE   248      50.147  85.705  86.138  1.00  0.00           H  
ATOM   3869  HB2 PHE   248      52.252  87.861  85.359  1.00  0.00           H  
ATOM   3870  HB3 PHE   248      52.158  86.334  84.566  1.00  0.00           H  
ATOM   3871  HD1 PHE   248      51.394  89.767  84.436  1.00  0.00           H  
ATOM   3872  HD2 PHE   248      49.731  85.875  83.607  1.00  0.00           H  
ATOM   3873  HE1 PHE   248      49.943  90.681  82.618  1.00  0.00           H  
ATOM   3874  HE2 PHE   248      48.146  86.881  81.887  1.00  0.00           H  
ATOM   3875  HZ  PHE   248      48.172  89.292  81.605  1.00  0.00           H  
ATOM   3876  N   PHE   249      52.037  84.599  87.336  1.00  0.00           N  
ATOM   3877  CA  PHE   249      53.127  83.879  87.959  1.00  0.00           C  
ATOM   3878  C   PHE   249      54.201  83.478  86.891  1.00  0.00           C  
ATOM   3879  O   PHE   249      53.887  83.342  85.709  1.00  0.00           O  
ATOM   3880  CB  PHE   249      52.552  82.701  88.756  1.00  0.00           C  
ATOM   3881  CG  PHE   249      51.501  82.992  89.861  1.00  0.00           C  
ATOM   3882  CD1 PHE   249      51.994  83.274  91.128  1.00  0.00           C  
ATOM   3883  CD2 PHE   249      50.091  82.980  89.564  1.00  0.00           C  
ATOM   3884  CE1 PHE   249      51.105  83.540  92.223  1.00  0.00           C  
ATOM   3885  CE2 PHE   249      49.306  83.557  90.575  1.00  0.00           C  
ATOM   3886  CZ  PHE   249      49.734  83.671  91.916  1.00  0.00           C  
ATOM   3887  H   PHE   249      51.305  83.991  86.998  1.00  0.00           H  
ATOM   3888  HA  PHE   249      53.567  84.501  88.738  1.00  0.00           H  
ATOM   3889  HB2 PHE   249      52.114  81.957  88.092  1.00  0.00           H  
ATOM   3890  HB3 PHE   249      53.355  82.158  89.256  1.00  0.00           H  
ATOM   3891  HD1 PHE   249      53.068  83.365  91.203  1.00  0.00           H  
ATOM   3892  HD2 PHE   249      49.756  82.670  88.585  1.00  0.00           H  
ATOM   3893  HE1 PHE   249      51.511  83.651  93.217  1.00  0.00           H  
ATOM   3894  HE2 PHE   249      48.291  83.792  90.291  1.00  0.00           H  
ATOM   3895  HZ  PHE   249      49.058  83.813  92.747  1.00  0.00           H  
ATOM   3896  N   VAL   250      55.435  83.324  87.335  1.00  0.00           N  
ATOM   3897  CA  VAL   250      56.637  83.220  86.485  1.00  0.00           C  
ATOM   3898  C   VAL   250      57.611  82.143  87.031  1.00  0.00           C  
ATOM   3899  O   VAL   250      57.878  82.130  88.247  1.00  0.00           O  
ATOM   3900  CB  VAL   250      57.358  84.597  86.468  1.00  0.00           C  
ATOM   3901  CG1 VAL   250      58.605  84.546  85.532  1.00  0.00           C  
ATOM   3902  CG2 VAL   250      56.531  85.791  85.867  1.00  0.00           C  
ATOM   3903  H   VAL   250      55.654  83.385  88.319  1.00  0.00           H  
ATOM   3904  HA  VAL   250      56.338  82.848  85.506  1.00  0.00           H  
ATOM   3905  HB  VAL   250      57.654  84.971  87.449  1.00  0.00           H  
ATOM   3906 HG11 VAL   250      59.305  83.760  85.816  1.00  0.00           H  
ATOM   3907 HG12 VAL   250      58.395  84.254  84.503  1.00  0.00           H  
ATOM   3908 HG13 VAL   250      59.064  85.529  85.427  1.00  0.00           H  
ATOM   3909 HG21 VAL   250      57.191  86.658  85.834  1.00  0.00           H  
ATOM   3910 HG22 VAL   250      56.136  85.674  84.858  1.00  0.00           H  
ATOM   3911 HG23 VAL   250      55.618  85.952  86.440  1.00  0.00           H  
ATOM   3912  N   GLU   251      58.049  81.220  86.190  1.00  0.00           N  
ATOM   3913  CA  GLU   251      58.902  80.128  86.508  1.00  0.00           C  
ATOM   3914  C   GLU   251      60.111  80.005  85.652  1.00  0.00           C  
ATOM   3915  O   GLU   251      60.124  79.972  84.401  1.00  0.00           O  
ATOM   3916  CB  GLU   251      57.942  78.906  86.500  1.00  0.00           C  
ATOM   3917  CG  GLU   251      58.715  77.611  86.821  1.00  0.00           C  
ATOM   3918  CD  GLU   251      57.771  76.466  86.706  1.00  0.00           C  
ATOM   3919  OE1 GLU   251      57.297  75.854  87.704  1.00  0.00           O  
ATOM   3920  OE2 GLU   251      57.263  76.230  85.548  1.00  0.00           O1-
ATOM   3921  H   GLU   251      57.545  81.197  85.316  1.00  0.00           H  
ATOM   3922  HA  GLU   251      59.350  80.268  87.492  1.00  0.00           H  
ATOM   3923  HB2 GLU   251      57.185  78.993  87.280  1.00  0.00           H  
ATOM   3924  HB3 GLU   251      57.445  78.986  85.533  1.00  0.00           H  
ATOM   3925  HG2 GLU   251      59.610  77.440  86.222  1.00  0.00           H  
ATOM   3926  HG3 GLU   251      58.836  77.635  87.904  1.00  0.00           H  
ATOM   3927  N   GLY   252      61.266  79.859  86.327  1.00  0.00           N  
ATOM   3928  CA  GLY   252      62.513  79.522  85.705  1.00  0.00           C  
ATOM   3929  C   GLY   252      62.544  77.987  85.340  1.00  0.00           C  
ATOM   3930  O   GLY   252      62.717  77.233  86.313  1.00  0.00           O  
ATOM   3931  H   GLY   252      61.268  80.067  87.316  1.00  0.00           H  
ATOM   3932  HA2 GLY   252      62.795  80.122  84.840  1.00  0.00           H  
ATOM   3933  HA3 GLY   252      63.383  79.627  86.353  1.00  0.00           H  
ATOM   3934  N   LEU   253      62.567  77.656  84.052  1.00  0.00           N  
ATOM   3935  CA  LEU   253      62.642  76.240  83.587  1.00  0.00           C  
ATOM   3936  C   LEU   253      64.021  75.604  83.860  1.00  0.00           C  
ATOM   3937  O   LEU   253      64.047  74.355  84.055  1.00  0.00           O  
ATOM   3938  CB  LEU   253      62.251  76.195  82.055  1.00  0.00           C  
ATOM   3939  CG  LEU   253      60.907  76.869  81.722  1.00  0.00           C  
ATOM   3940  CD1 LEU   253      60.518  76.471  80.285  1.00  0.00           C  
ATOM   3941  CD2 LEU   253      59.698  76.501  82.759  1.00  0.00           C  
ATOM   3942  H   LEU   253      62.201  78.269  83.337  1.00  0.00           H  
ATOM   3943  HA  LEU   253      61.963  75.605  84.155  1.00  0.00           H  
ATOM   3944  HB2 LEU   253      63.051  76.683  81.499  1.00  0.00           H  
ATOM   3945  HB3 LEU   253      62.081  75.150  81.794  1.00  0.00           H  
ATOM   3946  HG  LEU   253      61.063  77.943  81.620  1.00  0.00           H  
ATOM   3947 HD11 LEU   253      59.510  76.811  80.047  1.00  0.00           H  
ATOM   3948 HD12 LEU   253      61.245  76.864  79.574  1.00  0.00           H  
ATOM   3949 HD13 LEU   253      60.581  75.384  80.230  1.00  0.00           H  
ATOM   3950 HD21 LEU   253      58.729  76.891  82.448  1.00  0.00           H  
ATOM   3951 HD22 LEU   253      59.569  75.419  82.761  1.00  0.00           H  
ATOM   3952 HD23 LEU   253      59.957  76.761  83.786  1.00  0.00           H  
ATOM   3953  N   CYS   254      65.129  76.359  83.937  1.00  0.00           N  
ATOM   3954  CA  CYS   254      66.518  75.925  83.887  1.00  0.00           C  
ATOM   3955  C   CYS   254      67.523  76.863  84.526  1.00  0.00           C  
ATOM   3956  O   CYS   254      67.248  78.052  84.596  1.00  0.00           O  
ATOM   3957  CB  CYS   254      66.984  75.703  82.392  1.00  0.00           C  
ATOM   3958  SG  CYS   254      66.478  77.065  81.303  1.00  0.00           S  
ATOM   3959  H   CYS   254      64.872  77.324  83.786  1.00  0.00           H  
ATOM   3960  HA  CYS   254      66.604  74.909  84.271  1.00  0.00           H  
ATOM   3961  HB2 CYS   254      68.060  75.608  82.245  1.00  0.00           H  
ATOM   3962  HB3 CYS   254      66.440  74.821  82.053  1.00  0.00           H  
ATOM   3963  HG  CYS   254      66.898  78.006  82.153  1.00  0.00           H  
ATOM   3964  N   PHE   255      68.625  76.327  85.074  1.00  0.00           N  
ATOM   3965  CA  PHE   255      69.746  77.126  85.685  1.00  0.00           C  
ATOM   3966  C   PHE   255      70.627  77.847  84.710  1.00  0.00           C  
ATOM   3967  O   PHE   255      70.625  77.523  83.489  1.00  0.00           O  
ATOM   3968  CB  PHE   255      70.682  76.134  86.421  1.00  0.00           C  
ATOM   3969  CG  PHE   255      70.213  75.678  87.774  1.00  0.00           C  
ATOM   3970  CD1 PHE   255      70.431  76.460  88.945  1.00  0.00           C  
ATOM   3971  CD2 PHE   255      69.554  74.499  87.835  1.00  0.00           C  
ATOM   3972  CE1 PHE   255      69.857  76.076  90.196  1.00  0.00           C  
ATOM   3973  CE2 PHE   255      68.929  74.105  89.064  1.00  0.00           C  
ATOM   3974  CZ  PHE   255      69.055  74.957  90.175  1.00  0.00           C  
ATOM   3975  H   PHE   255      68.662  75.319  85.124  1.00  0.00           H  
ATOM   3976  HA  PHE   255      69.332  77.881  86.353  1.00  0.00           H  
ATOM   3977  HB2 PHE   255      70.876  75.292  85.756  1.00  0.00           H  
ATOM   3978  HB3 PHE   255      71.636  76.647  86.544  1.00  0.00           H  
ATOM   3979  HD1 PHE   255      70.914  77.426  88.934  1.00  0.00           H  
ATOM   3980  HD2 PHE   255      69.496  73.866  86.962  1.00  0.00           H  
ATOM   3981  HE1 PHE   255      70.004  76.662  91.091  1.00  0.00           H  
ATOM   3982  HE2 PHE   255      68.406  73.182  89.263  1.00  0.00           H  
ATOM   3983  HZ  PHE   255      68.520  74.667  91.067  1.00  0.00           H  
ATOM   3984  N   PRO   256      71.363  78.975  85.069  1.00  0.00           N  
ATOM   3985  CA  PRO   256      72.424  79.605  84.299  1.00  0.00           C  
ATOM   3986  C   PRO   256      73.297  78.496  83.653  1.00  0.00           C  
ATOM   3987  O   PRO   256      73.666  77.546  84.376  1.00  0.00           O  
ATOM   3988  CB  PRO   256      73.239  80.516  85.235  1.00  0.00           C  
ATOM   3989  CG  PRO   256      72.136  80.959  86.194  1.00  0.00           C  
ATOM   3990  CD  PRO   256      71.219  79.711  86.352  1.00  0.00           C  
ATOM   3991  HA  PRO   256      71.880  80.088  83.487  1.00  0.00           H  
ATOM   3992  HB2 PRO   256      73.999  79.992  85.814  1.00  0.00           H  
ATOM   3993  HB3 PRO   256      73.617  81.359  84.656  1.00  0.00           H  
ATOM   3994  HG2 PRO   256      72.414  81.270  87.202  1.00  0.00           H  
ATOM   3995  HG3 PRO   256      71.576  81.742  85.685  1.00  0.00           H  
ATOM   3996  HD2 PRO   256      71.600  79.067  87.145  1.00  0.00           H  
ATOM   3997  HD3 PRO   256      70.186  80.016  86.521  1.00  0.00           H  
ATOM   3998  N   ASP   257      73.617  78.742  82.363  1.00  0.00           N  
ATOM   3999  CA  ASP   257      74.431  77.875  81.576  1.00  0.00           C  
ATOM   4000  C   ASP   257      75.385  78.655  80.618  1.00  0.00           C  
ATOM   4001  O   ASP   257      75.549  79.891  80.694  1.00  0.00           O  
ATOM   4002  CB  ASP   257      73.551  76.956  80.712  1.00  0.00           C  
ATOM   4003  CG  ASP   257      74.132  75.563  80.459  1.00  0.00           C  
ATOM   4004  OD1 ASP   257      73.395  74.623  79.988  1.00  0.00           O  
ATOM   4005  OD2 ASP   257      75.305  75.206  80.678  1.00  0.00           O1-
ATOM   4006  H   ASP   257      73.452  79.684  82.040  1.00  0.00           H  
ATOM   4007  HA  ASP   257      74.994  77.155  82.171  1.00  0.00           H  
ATOM   4008  HB2 ASP   257      72.633  76.728  81.253  1.00  0.00           H  
ATOM   4009  HB3 ASP   257      73.334  77.420  79.750  1.00  0.00           H  
ATOM   4010  N   GLU   258      76.194  78.009  79.811  1.00  0.00           N  
ATOM   4011  CA  GLU   258      77.173  78.723  78.893  1.00  0.00           C  
ATOM   4012  C   GLU   258      76.486  79.643  77.905  1.00  0.00           C  
ATOM   4013  O   GLU   258      75.707  79.126  77.064  1.00  0.00           O  
ATOM   4014  CB  GLU   258      78.133  77.581  78.294  1.00  0.00           C  
ATOM   4015  CG  GLU   258      79.238  77.979  77.350  1.00  0.00           C  
ATOM   4016  CD  GLU   258      80.468  78.709  78.053  1.00  0.00           C  
ATOM   4017  OE1 GLU   258      81.624  78.428  77.623  1.00  0.00           O  
ATOM   4018  OE2 GLU   258      80.308  79.415  79.083  1.00  0.00           O1-
ATOM   4019  H   GLU   258      76.018  77.018  79.724  1.00  0.00           H  
ATOM   4020  HA  GLU   258      77.833  79.363  79.477  1.00  0.00           H  
ATOM   4021  HB2 GLU   258      78.509  77.079  79.186  1.00  0.00           H  
ATOM   4022  HB3 GLU   258      77.457  76.845  77.859  1.00  0.00           H  
ATOM   4023  HG2 GLU   258      79.632  77.107  76.829  1.00  0.00           H  
ATOM   4024  HG3 GLU   258      78.969  78.723  76.600  1.00  0.00           H  
ATOM   4025  N   GLY   259      76.879  80.949  77.920  1.00  0.00           N  
ATOM   4026  CA  GLY   259      76.239  81.983  77.110  1.00  0.00           C  
ATOM   4027  C   GLY   259      74.763  82.129  77.518  1.00  0.00           C  
ATOM   4028  O   GLY   259      74.033  82.721  76.724  1.00  0.00           O  
ATOM   4029  H   GLY   259      77.532  81.239  78.633  1.00  0.00           H  
ATOM   4030  HA2 GLY   259      76.749  82.910  77.375  1.00  0.00           H  
ATOM   4031  HA3 GLY   259      76.238  81.755  76.044  1.00  0.00           H  
ATOM   4032  N   PHE   260      74.464  81.794  78.794  1.00  0.00           N  
ATOM   4033  CA  PHE   260      73.161  82.140  79.396  1.00  0.00           C  
ATOM   4034  C   PHE   260      73.360  82.483  80.874  1.00  0.00           C  
ATOM   4035  O   PHE   260      73.146  81.665  81.719  1.00  0.00           O  
ATOM   4036  CB  PHE   260      72.201  81.008  79.092  1.00  0.00           C  
ATOM   4037  CG  PHE   260      70.827  80.876  79.826  1.00  0.00           C  
ATOM   4038  CD1 PHE   260      69.858  81.864  79.619  1.00  0.00           C  
ATOM   4039  CD2 PHE   260      70.531  79.814  80.665  1.00  0.00           C  
ATOM   4040  CE1 PHE   260      68.636  81.817  80.219  1.00  0.00           C  
ATOM   4041  CE2 PHE   260      69.280  79.779  81.368  1.00  0.00           C  
ATOM   4042  CZ  PHE   260      68.314  80.758  81.122  1.00  0.00           C  
ATOM   4043  H   PHE   260      75.144  81.312  79.364  1.00  0.00           H  
ATOM   4044  HA  PHE   260      72.805  83.058  78.928  1.00  0.00           H  
ATOM   4045  HB2 PHE   260      72.125  80.894  78.010  1.00  0.00           H  
ATOM   4046  HB3 PHE   260      72.760  80.211  79.582  1.00  0.00           H  
ATOM   4047  HD1 PHE   260      69.963  82.633  78.869  1.00  0.00           H  
ATOM   4048  HD2 PHE   260      71.282  79.085  80.930  1.00  0.00           H  
ATOM   4049  HE1 PHE   260      67.923  82.604  80.021  1.00  0.00           H  
ATOM   4050  HE2 PHE   260      69.102  78.998  82.092  1.00  0.00           H  
ATOM   4051  HZ  PHE   260      67.344  80.790  81.597  1.00  0.00           H  
ATOM   4052  N   SER   261      73.617  83.787  81.090  1.00  0.00           N  
ATOM   4053  CA  SER   261      73.791  84.412  82.379  1.00  0.00           C  
ATOM   4054  C   SER   261      72.534  84.312  83.264  1.00  0.00           C  
ATOM   4055  O   SER   261      72.616  84.806  84.388  1.00  0.00           O  
ATOM   4056  CB  SER   261      74.268  85.864  82.149  1.00  0.00           C  
ATOM   4057  OG  SER   261      73.268  86.613  81.396  1.00  0.00           O  
ATOM   4058  H   SER   261      73.711  84.317  80.236  1.00  0.00           H  
ATOM   4059  HA  SER   261      74.573  83.988  83.008  1.00  0.00           H  
ATOM   4060  HB2 SER   261      74.424  86.306  83.133  1.00  0.00           H  
ATOM   4061  HB3 SER   261      75.238  85.862  81.652  1.00  0.00           H  
ATOM   4062  HG  SER   261      73.476  86.509  80.464  1.00  0.00           H  
ATOM   4063  N   GLY   262      71.412  83.612  82.929  1.00  0.00           N  
ATOM   4064  CA  GLY   262      70.232  83.571  83.779  1.00  0.00           C  
ATOM   4065  C   GLY   262      69.274  84.729  83.488  1.00  0.00           C  
ATOM   4066  O   GLY   262      68.293  84.772  84.141  1.00  0.00           O  
ATOM   4067  H   GLY   262      71.427  83.105  82.056  1.00  0.00           H  
ATOM   4068  HA2 GLY   262      69.665  82.672  83.538  1.00  0.00           H  
ATOM   4069  HA3 GLY   262      70.459  83.495  84.843  1.00  0.00           H  
ATOM   4070  N   LEU   263      69.667  85.680  82.605  1.00  0.00           N  
ATOM   4071  CA  LEU   263      68.773  86.794  82.256  1.00  0.00           C  
ATOM   4072  C   LEU   263      67.663  86.347  81.344  1.00  0.00           C  
ATOM   4073  O   LEU   263      67.832  85.658  80.385  1.00  0.00           O  
ATOM   4074  CB  LEU   263      69.649  87.915  81.706  1.00  0.00           C  
ATOM   4075  CG  LEU   263      70.550  88.478  82.776  1.00  0.00           C  
ATOM   4076  CD1 LEU   263      71.625  89.446  82.248  1.00  0.00           C  
ATOM   4077  CD2 LEU   263      69.819  89.329  83.833  1.00  0.00           C  
ATOM   4078  H   LEU   263      70.573  85.562  82.175  1.00  0.00           H  
ATOM   4079  HA  LEU   263      68.335  87.045  83.223  1.00  0.00           H  
ATOM   4080  HB2 LEU   263      70.299  87.529  80.921  1.00  0.00           H  
ATOM   4081  HB3 LEU   263      68.955  88.708  81.429  1.00  0.00           H  
ATOM   4082  HG  LEU   263      71.165  87.673  83.178  1.00  0.00           H  
ATOM   4083 HD11 LEU   263      72.372  89.759  82.978  1.00  0.00           H  
ATOM   4084 HD12 LEU   263      72.057  88.890  81.416  1.00  0.00           H  
ATOM   4085 HD13 LEU   263      71.155  90.362  81.888  1.00  0.00           H  
ATOM   4086 HD21 LEU   263      70.413  89.893  84.552  1.00  0.00           H  
ATOM   4087 HD22 LEU   263      69.131  89.942  83.251  1.00  0.00           H  
ATOM   4088 HD23 LEU   263      69.203  88.629  84.397  1.00  0.00           H  
ATOM   4089  N   VAL   264      66.405  86.826  81.584  1.00  0.00           N  
ATOM   4090  CA  VAL   264      65.214  86.744  80.712  1.00  0.00           C  
ATOM   4091  C   VAL   264      64.328  88.045  80.884  1.00  0.00           C  
ATOM   4092  O   VAL   264      64.065  88.398  82.037  1.00  0.00           O  
ATOM   4093  CB  VAL   264      64.267  85.541  80.888  1.00  0.00           C  
ATOM   4094  CG1 VAL   264      65.056  84.281  80.463  1.00  0.00           C  
ATOM   4095  CG2 VAL   264      63.630  85.452  82.239  1.00  0.00           C  
ATOM   4096  H   VAL   264      66.249  87.204  82.507  1.00  0.00           H  
ATOM   4097  HA  VAL   264      65.646  86.756  79.711  1.00  0.00           H  
ATOM   4098  HB  VAL   264      63.504  85.756  80.139  1.00  0.00           H  
ATOM   4099 HG11 VAL   264      65.595  84.426  79.527  1.00  0.00           H  
ATOM   4100 HG12 VAL   264      65.867  84.005  81.137  1.00  0.00           H  
ATOM   4101 HG13 VAL   264      64.404  83.416  80.342  1.00  0.00           H  
ATOM   4102 HG21 VAL   264      64.412  85.441  82.999  1.00  0.00           H  
ATOM   4103 HG22 VAL   264      62.879  86.224  82.407  1.00  0.00           H  
ATOM   4104 HG23 VAL   264      63.133  84.485  82.321  1.00  0.00           H  
ATOM   4105  N   SER   265      63.983  88.724  79.751  1.00  0.00           N  
ATOM   4106  CA  SER   265      63.049  89.804  79.650  1.00  0.00           C  
ATOM   4107  C   SER   265      61.591  89.407  79.110  1.00  0.00           C  
ATOM   4108  O   SER   265      61.400  88.691  78.114  1.00  0.00           O  
ATOM   4109  CB  SER   265      63.694  90.828  78.768  1.00  0.00           C  
ATOM   4110  OG  SER   265      64.947  91.316  79.332  1.00  0.00           O  
ATOM   4111  H   SER   265      64.336  88.305  78.902  1.00  0.00           H  
ATOM   4112  HA  SER   265      62.877  90.333  80.587  1.00  0.00           H  
ATOM   4113  HB2 SER   265      63.994  90.349  77.836  1.00  0.00           H  
ATOM   4114  HB3 SER   265      63.085  91.703  78.539  1.00  0.00           H  
ATOM   4115  HG  SER   265      65.507  90.539  79.399  1.00  0.00           H  
ATOM   4116  N   ILE   266      60.641  90.122  79.691  1.00  0.00           N  
ATOM   4117  CA  ILE   266      59.208  90.075  79.342  1.00  0.00           C  
ATOM   4118  C   ILE   266      58.668  91.467  79.021  1.00  0.00           C  
ATOM   4119  O   ILE   266      58.925  92.407  79.853  1.00  0.00           O  
ATOM   4120  CB  ILE   266      58.448  89.299  80.471  1.00  0.00           C  
ATOM   4121  CG1 ILE   266      58.615  87.770  80.329  1.00  0.00           C  
ATOM   4122  CG2 ILE   266      56.891  89.584  80.285  1.00  0.00           C  
ATOM   4123  CD1 ILE   266      59.672  86.946  81.192  1.00  0.00           C  
ATOM   4124  H   ILE   266      60.965  90.845  80.317  1.00  0.00           H  
ATOM   4125  HA  ILE   266      59.063  89.504  78.425  1.00  0.00           H  
ATOM   4126  HB  ILE   266      58.639  89.721  81.458  1.00  0.00           H  
ATOM   4127 HG12 ILE   266      57.688  87.319  80.683  1.00  0.00           H  
ATOM   4128 HG13 ILE   266      58.686  87.457  79.287  1.00  0.00           H  
ATOM   4129 HG21 ILE   266      56.713  90.596  80.649  1.00  0.00           H  
ATOM   4130 HG22 ILE   266      56.629  89.356  79.252  1.00  0.00           H  
ATOM   4131 HG23 ILE   266      56.300  88.887  80.879  1.00  0.00           H  
ATOM   4132 HD11 ILE   266      59.655  85.872  81.012  1.00  0.00           H  
ATOM   4133 HD12 ILE   266      60.724  87.227  81.141  1.00  0.00           H  
ATOM   4134 HD13 ILE   266      59.424  86.942  82.254  1.00  0.00           H  
ATOM   4135  N   HIE   267      57.823  91.543  77.992  1.00  0.00           N  
ATOM   4136  CA  HIE   267      57.329  92.796  77.351  1.00  0.00           C  
ATOM   4137  C   HIE   267      55.819  92.819  77.243  1.00  0.00           C  
ATOM   4138  O   HIE   267      55.207  91.771  77.123  1.00  0.00           O  
ATOM   4139  CB  HIE   267      57.905  92.906  75.939  1.00  0.00           C  
ATOM   4140  CG  HIE   267      59.412  93.002  75.884  1.00  0.00           C  
ATOM   4141  CD2 HIE   267      60.211  94.057  75.449  1.00  0.00           C  
ATOM   4142  ND1 HIE   267      60.301  92.044  76.134  1.00  0.00           N  
ATOM   4143  CE1 HIE   267      61.595  92.480  75.976  1.00  0.00           C  
ATOM   4144  NE2 HIE   267      61.553  93.734  75.467  1.00  0.00           N  
ATOM   4145  H   HIE   267      57.583  90.689  77.510  1.00  0.00           H  
ATOM   4146  HA  HIE   267      57.653  93.689  77.887  1.00  0.00           H  
ATOM   4147  HB2 HIE   267      57.745  91.959  75.424  1.00  0.00           H  
ATOM   4148  HB3 HIE   267      57.481  93.738  75.377  1.00  0.00           H  
ATOM   4149  HD2 HIE   267      59.866  94.946  74.943  1.00  0.00           H  
ATOM   4150  HE1 HIE   267      62.502  91.912  76.124  1.00  0.00           H  
ATOM   4151  HE2 HIE   267      62.315  94.248  75.047  1.00  0.00           H  
ATOM   4152  N   VAL   268      55.149  94.048  77.251  1.00  0.00           N  
ATOM   4153  CA  VAL   268      53.730  94.349  77.008  1.00  0.00           C  
ATOM   4154  C   VAL   268      53.553  95.671  76.299  1.00  0.00           C  
ATOM   4155  O   VAL   268      54.291  96.685  76.498  1.00  0.00           O  
ATOM   4156  CB  VAL   268      52.971  94.243  78.327  1.00  0.00           C  
ATOM   4157  CG1 VAL   268      53.343  95.413  79.298  1.00  0.00           C  
ATOM   4158  CG2 VAL   268      51.414  94.147  78.143  1.00  0.00           C  
ATOM   4159  H   VAL   268      55.767  94.846  77.218  1.00  0.00           H  
ATOM   4160  HA  VAL   268      53.391  93.478  76.447  1.00  0.00           H  
ATOM   4161  HB  VAL   268      53.352  93.368  78.853  1.00  0.00           H  
ATOM   4162 HG11 VAL   268      52.905  96.282  78.808  1.00  0.00           H  
ATOM   4163 HG12 VAL   268      52.771  95.304  80.220  1.00  0.00           H  
ATOM   4164 HG13 VAL   268      54.389  95.462  79.600  1.00  0.00           H  
ATOM   4165 HG21 VAL   268      51.295  93.428  77.332  1.00  0.00           H  
ATOM   4166 HG22 VAL   268      50.875  93.752  79.004  1.00  0.00           H  
ATOM   4167 HG23 VAL   268      50.947  95.024  77.695  1.00  0.00           H  
ATOM   4168  N   SER   269      52.627  95.689  75.363  1.00  0.00           N  
ATOM   4169  CA  SER   269      52.497  96.867  74.463  1.00  0.00           C  
ATOM   4170  C   SER   269      50.966  97.197  74.227  1.00  0.00           C  
ATOM   4171  O   SER   269      50.133  96.246  74.346  1.00  0.00           O  
ATOM   4172  CB  SER   269      53.379  96.846  73.284  1.00  0.00           C  
ATOM   4173  OG  SER   269      53.419  98.059  72.583  1.00  0.00           O  
ATOM   4174  H   SER   269      52.248  94.836  74.977  1.00  0.00           H  
ATOM   4175  HA  SER   269      52.798  97.676  75.128  1.00  0.00           H  
ATOM   4176  HB2 SER   269      54.417  96.705  73.584  1.00  0.00           H  
ATOM   4177  HB3 SER   269      52.967  96.128  72.575  1.00  0.00           H  
ATOM   4178  HG  SER   269      54.105  98.596  72.987  1.00  0.00           H  
ATOM   4179  N   LEU   270      50.676  98.459  74.021  1.00  0.00           N  
ATOM   4180  CA  LEU   270      49.403  99.030  73.583  1.00  0.00           C  
ATOM   4181  C   LEU   270      49.461  99.225  72.066  1.00  0.00           C  
ATOM   4182  O   LEU   270      50.237 100.148  71.683  1.00  0.00           O  
ATOM   4183  CB  LEU   270      49.141 100.286  74.469  1.00  0.00           C  
ATOM   4184  CG  LEU   270      47.799 101.033  74.016  1.00  0.00           C  
ATOM   4185  CD1 LEU   270      46.565 100.156  74.339  1.00  0.00           C  
ATOM   4186  CD2 LEU   270      47.721 102.431  74.627  1.00  0.00           C  
ATOM   4187  H   LEU   270      51.442  99.117  74.054  1.00  0.00           H  
ATOM   4188  HA  LEU   270      48.551  98.356  73.673  1.00  0.00           H  
ATOM   4189  HB2 LEU   270      49.220 100.039  75.528  1.00  0.00           H  
ATOM   4190  HB3 LEU   270      49.918 101.031  74.305  1.00  0.00           H  
ATOM   4191  HG  LEU   270      47.959 101.323  72.978  1.00  0.00           H  
ATOM   4192 HD11 LEU   270      45.627 100.599  74.005  1.00  0.00           H  
ATOM   4193 HD12 LEU   270      46.620  99.226  73.772  1.00  0.00           H  
ATOM   4194 HD13 LEU   270      46.565 100.034  75.422  1.00  0.00           H  
ATOM   4195 HD21 LEU   270      47.303 102.514  75.630  1.00  0.00           H  
ATOM   4196 HD22 LEU   270      48.685 102.938  74.581  1.00  0.00           H  
ATOM   4197 HD23 LEU   270      46.983 102.881  73.962  1.00  0.00           H  
ATOM   4198  N   LEU   271      48.592  98.565  71.296  1.00  0.00           N  
ATOM   4199  CA  LEU   271      48.590  98.696  69.794  1.00  0.00           C  
ATOM   4200  C   LEU   271      47.454  99.515  69.240  1.00  0.00           C  
ATOM   4201  O   LEU   271      46.241  99.342  69.626  1.00  0.00           O  
ATOM   4202  CB  LEU   271      48.716  97.293  69.057  1.00  0.00           C  
ATOM   4203  CG  LEU   271      49.631  96.224  69.759  1.00  0.00           C  
ATOM   4204  CD1 LEU   271      49.665  94.977  68.880  1.00  0.00           C  
ATOM   4205  CD2 LEU   271      51.022  96.909  69.876  1.00  0.00           C  
ATOM   4206  H   LEU   271      47.942  97.912  71.712  1.00  0.00           H  
ATOM   4207  HA  LEU   271      49.541  99.093  69.439  1.00  0.00           H  
ATOM   4208  HB2 LEU   271      47.713  96.866  69.075  1.00  0.00           H  
ATOM   4209  HB3 LEU   271      49.087  97.483  68.050  1.00  0.00           H  
ATOM   4210  HG  LEU   271      49.206  96.006  70.739  1.00  0.00           H  
ATOM   4211 HD11 LEU   271      50.264  95.195  67.996  1.00  0.00           H  
ATOM   4212 HD12 LEU   271      50.143  94.248  69.534  1.00  0.00           H  
ATOM   4213 HD13 LEU   271      48.631  94.700  68.676  1.00  0.00           H  
ATOM   4214 HD21 LEU   271      51.026  97.844  70.438  1.00  0.00           H  
ATOM   4215 HD22 LEU   271      51.625  96.168  70.400  1.00  0.00           H  
ATOM   4216 HD23 LEU   271      51.571  96.937  68.935  1.00  0.00           H  
ATOM   4217  N   GLU   272      47.738 100.478  68.400  1.00  0.00           N  
ATOM   4218  CA  GLU   272      46.817 101.401  67.801  1.00  0.00           C  
ATOM   4219  C   GLU   272      46.326 100.991  66.453  1.00  0.00           C  
ATOM   4220  O   GLU   272      46.948 100.679  65.453  1.00  0.00           O  
ATOM   4221  CB  GLU   272      47.643 102.698  67.650  1.00  0.00           C  
ATOM   4222  CG  GLU   272      46.902 103.781  66.952  1.00  0.00           C  
ATOM   4223  CD  GLU   272      47.684 105.083  66.982  1.00  0.00           C  
ATOM   4224  OE1 GLU   272      47.679 105.728  68.079  1.00  0.00           O  
ATOM   4225  OE2 GLU   272      48.417 105.491  66.049  1.00  0.00           O1-
ATOM   4226  H   GLU   272      48.728 100.541  68.209  1.00  0.00           H  
ATOM   4227  HA  GLU   272      46.024 101.490  68.543  1.00  0.00           H  
ATOM   4228  HB2 GLU   272      47.835 102.977  68.686  1.00  0.00           H  
ATOM   4229  HB3 GLU   272      48.608 102.517  67.175  1.00  0.00           H  
ATOM   4230  HG2 GLU   272      46.805 103.482  65.909  1.00  0.00           H  
ATOM   4231  HG3 GLU   272      45.876 103.850  67.313  1.00  0.00           H  
ATOM   4232  N   TYR   273      45.017 101.205  66.331  1.00  0.00           N  
ATOM   4233  CA  TYR   273      44.218 101.206  65.084  1.00  0.00           C  
ATOM   4234  C   TYR   273      44.201 102.549  64.285  1.00  0.00           C  
ATOM   4235  O   TYR   273      44.334 103.596  64.892  1.00  0.00           O  
ATOM   4236  CB  TYR   273      42.746 100.861  65.447  1.00  0.00           C  
ATOM   4237  CG  TYR   273      41.727 101.039  64.325  1.00  0.00           C  
ATOM   4238  CD1 TYR   273      41.502  99.926  63.491  1.00  0.00           C  
ATOM   4239  CD2 TYR   273      41.019 102.217  64.109  1.00  0.00           C  
ATOM   4240  CE1 TYR   273      40.494 100.029  62.522  1.00  0.00           C  
ATOM   4241  CE2 TYR   273      40.026 102.339  63.129  1.00  0.00           C  
ATOM   4242  CZ  TYR   273      39.777 101.182  62.367  1.00  0.00           C  
ATOM   4243  OH  TYR   273      38.776 101.269  61.419  1.00  0.00           O  
ATOM   4244  H   TYR   273      44.466 101.636  67.060  1.00  0.00           H  
ATOM   4245  HA  TYR   273      44.581 100.491  64.346  1.00  0.00           H  
ATOM   4246  HB2 TYR   273      42.718  99.831  65.805  1.00  0.00           H  
ATOM   4247  HB3 TYR   273      42.474 101.529  66.264  1.00  0.00           H  
ATOM   4248  HD1 TYR   273      42.128  99.046  63.504  1.00  0.00           H  
ATOM   4249  HD2 TYR   273      41.256 103.098  64.687  1.00  0.00           H  
ATOM   4250  HE1 TYR   273      40.157  99.256  61.847  1.00  0.00           H  
ATOM   4251  HE2 TYR   273      39.533 103.285  62.960  1.00  0.00           H  
ATOM   4252  HH  TYR   273      38.589 102.187  61.212  1.00  0.00           H  
ATOM   4253  N   MET   274      44.040 102.561  62.907  1.00  0.00           N  
ATOM   4254  CA  MET   274      43.640 103.744  62.117  1.00  0.00           C  
ATOM   4255  C   MET   274      42.484 103.349  61.113  1.00  0.00           C  
ATOM   4256  O   MET   274      41.695 104.200  60.680  1.00  0.00           O  
ATOM   4257  CB  MET   274      44.846 104.399  61.294  1.00  0.00           C  
ATOM   4258  CG  MET   274      45.995 104.622  62.241  1.00  0.00           C  
ATOM   4259  SD  MET   274      47.331 105.336  61.204  1.00  0.00           S  
ATOM   4260  CE  MET   274      46.825 107.051  61.026  1.00  0.00           C  
ATOM   4261  H   MET   274      44.089 101.676  62.421  1.00  0.00           H  
ATOM   4262  HA  MET   274      43.201 104.467  62.805  1.00  0.00           H  
ATOM   4263  HB2 MET   274      45.198 103.620  60.617  1.00  0.00           H  
ATOM   4264  HB3 MET   274      44.628 105.247  60.646  1.00  0.00           H  
ATOM   4265  HG2 MET   274      45.768 105.424  62.944  1.00  0.00           H  
ATOM   4266  HG3 MET   274      46.356 103.705  62.706  1.00  0.00           H  
ATOM   4267  HE1 MET   274      47.599 107.577  60.467  1.00  0.00           H  
ATOM   4268  HE2 MET   274      46.042 106.941  60.276  1.00  0.00           H  
ATOM   4269  HE3 MET   274      46.684 107.453  62.030  1.00  0.00           H  
ATOM   4270  N   ALA   275      42.476 102.106  60.547  1.00  0.00           N  
ATOM   4271  CA  ALA   275      41.689 101.715  59.372  1.00  0.00           C  
ATOM   4272  C   ALA   275      41.402 100.221  59.447  1.00  0.00           C  
ATOM   4273  O   ALA   275      42.284  99.447  59.908  1.00  0.00           O  
ATOM   4274  CB  ALA   275      42.425 102.100  58.085  1.00  0.00           C  
ATOM   4275  H   ALA   275      43.100 101.422  60.950  1.00  0.00           H  
ATOM   4276  HA  ALA   275      40.745 102.241  59.512  1.00  0.00           H  
ATOM   4277  HB1 ALA   275      42.290 103.169  57.921  1.00  0.00           H  
ATOM   4278  HB2 ALA   275      43.487 101.894  58.222  1.00  0.00           H  
ATOM   4279  HB3 ALA   275      41.927 101.625  57.240  1.00  0.00           H  
ATOM   4280  N   GLN   276      40.269  99.832  58.868  1.00  0.00           N  
ATOM   4281  CA  GLN   276      39.772  98.421  58.760  1.00  0.00           C  
ATOM   4282  C   GLN   276      40.880  97.423  58.454  1.00  0.00           C  
ATOM   4283  O   GLN   276      41.490  97.493  57.355  1.00  0.00           O  
ATOM   4284  CB  GLN   276      38.602  98.306  57.860  1.00  0.00           C  
ATOM   4285  CG  GLN   276      37.382  99.296  58.083  1.00  0.00           C  
ATOM   4286  CD  GLN   276      36.480  98.844  59.250  1.00  0.00           C  
ATOM   4287  NE2 GLN   276      35.956  99.769  59.927  1.00  0.00           N  
ATOM   4288  OE1 GLN   276      36.164  97.694  59.375  1.00  0.00           O  
ATOM   4289  H   GLN   276      39.612 100.578  58.687  1.00  0.00           H  
ATOM   4290  HA  GLN   276      39.398  98.216  59.763  1.00  0.00           H  
ATOM   4291  HB2 GLN   276      39.015  98.443  56.860  1.00  0.00           H  
ATOM   4292  HB3 GLN   276      38.129  97.325  57.824  1.00  0.00           H  
ATOM   4293  HG2 GLN   276      37.728 100.330  58.090  1.00  0.00           H  
ATOM   4294  HG3 GLN   276      36.713  99.235  57.224  1.00  0.00           H  
ATOM   4295 HE21 GLN   276      35.216  99.529  60.572  1.00  0.00           H  
ATOM   4296 HE22 GLN   276      36.275 100.720  59.811  1.00  0.00           H  
ATOM   4297  N   ASP   277      41.077  96.394  59.303  1.00  0.00           N  
ATOM   4298  CA  ASP   277      41.982  95.273  59.060  1.00  0.00           C  
ATOM   4299  C   ASP   277      43.407  95.760  58.613  1.00  0.00           C  
ATOM   4300  O   ASP   277      44.185  94.934  58.034  1.00  0.00           O  
ATOM   4301  CB  ASP   277      41.330  94.269  58.025  1.00  0.00           C  
ATOM   4302  CG  ASP   277      40.015  93.832  58.521  1.00  0.00           C  
ATOM   4303  OD1 ASP   277      39.034  93.554  57.704  1.00  0.00           O  
ATOM   4304  OD2 ASP   277      39.830  93.497  59.730  1.00  0.00           O1-
ATOM   4305  H   ASP   277      40.500  96.442  60.130  1.00  0.00           H  
ATOM   4306  HA  ASP   277      42.132  94.819  60.039  1.00  0.00           H  
ATOM   4307  HB2 ASP   277      41.181  94.842  57.110  1.00  0.00           H  
ATOM   4308  HB3 ASP   277      41.864  93.319  57.987  1.00  0.00           H  
ATOM   4309  N   ILE   278      43.817  96.953  59.003  1.00  0.00           N  
ATOM   4310  CA  ILE   278      45.159  97.464  58.679  1.00  0.00           C  
ATOM   4311  C   ILE   278      46.063  97.280  59.985  1.00  0.00           C  
ATOM   4312  O   ILE   278      45.600  97.573  61.080  1.00  0.00           O  
ATOM   4313  CB  ILE   278      45.146  98.946  58.242  1.00  0.00           C  
ATOM   4314  CG1 ILE   278      44.302  99.138  56.932  1.00  0.00           C  
ATOM   4315  CG2 ILE   278      46.488  99.626  58.035  1.00  0.00           C  
ATOM   4316  CD1 ILE   278      44.658  98.493  55.572  1.00  0.00           C  
ATOM   4317  H   ILE   278      43.191  97.461  59.612  1.00  0.00           H  
ATOM   4318  HA  ILE   278      45.683  96.902  57.905  1.00  0.00           H  
ATOM   4319  HB  ILE   278      44.601  99.455  59.036  1.00  0.00           H  
ATOM   4320 HG12 ILE   278      43.269  98.874  57.157  1.00  0.00           H  
ATOM   4321 HG13 ILE   278      44.284 100.221  56.809  1.00  0.00           H  
ATOM   4322 HG21 ILE   278      46.435 100.685  57.782  1.00  0.00           H  
ATOM   4323 HG22 ILE   278      47.086  99.533  58.942  1.00  0.00           H  
ATOM   4324 HG23 ILE   278      47.121  99.138  57.295  1.00  0.00           H  
ATOM   4325 HD11 ILE   278      44.062  98.879  54.746  1.00  0.00           H  
ATOM   4326 HD12 ILE   278      45.711  98.573  55.300  1.00  0.00           H  
ATOM   4327 HD13 ILE   278      44.382  97.446  55.691  1.00  0.00           H  
ATOM   4328  N   PRO   279      47.346  96.759  59.931  1.00  0.00           N  
ATOM   4329  CA  PRO   279      48.108  96.222  60.977  1.00  0.00           C  
ATOM   4330  C   PRO   279      48.323  97.212  62.126  1.00  0.00           C  
ATOM   4331  O   PRO   279      48.871  98.290  61.884  1.00  0.00           O  
ATOM   4332  CB  PRO   279      49.469  95.776  60.436  1.00  0.00           C  
ATOM   4333  CG  PRO   279      49.324  95.831  58.936  1.00  0.00           C  
ATOM   4334  CD  PRO   279      48.001  96.493  58.616  1.00  0.00           C  
ATOM   4335  HA  PRO   279      47.680  95.289  61.343  1.00  0.00           H  
ATOM   4336  HB2 PRO   279      50.297  96.395  60.782  1.00  0.00           H  
ATOM   4337  HB3 PRO   279      49.721  94.772  60.775  1.00  0.00           H  
ATOM   4338  HG2 PRO   279      50.145  96.373  58.468  1.00  0.00           H  
ATOM   4339  HG3 PRO   279      49.439  94.834  58.511  1.00  0.00           H  
ATOM   4340  HD2 PRO   279      48.209  97.507  58.274  1.00  0.00           H  
ATOM   4341  HD3 PRO   279      47.386  95.999  57.863  1.00  0.00           H  
ATOM   4342  N   LEU   280      47.947  96.864  63.374  1.00  0.00           N  
ATOM   4343  CA  LEU   280      48.091  97.673  64.518  1.00  0.00           C  
ATOM   4344  C   LEU   280      49.546  98.047  64.916  1.00  0.00           C  
ATOM   4345  O   LEU   280      50.364  97.166  64.963  1.00  0.00           O  
ATOM   4346  CB  LEU   280      47.292  97.146  65.748  1.00  0.00           C  
ATOM   4347  CG  LEU   280      45.950  96.352  65.539  1.00  0.00           C  
ATOM   4348  CD1 LEU   280      45.288  96.183  66.952  1.00  0.00           C  
ATOM   4349  CD2 LEU   280      44.915  97.013  64.666  1.00  0.00           C  
ATOM   4350  H   LEU   280      47.609  95.919  63.489  1.00  0.00           H  
ATOM   4351  HA  LEU   280      47.560  98.576  64.219  1.00  0.00           H  
ATOM   4352  HB2 LEU   280      47.989  96.527  66.313  1.00  0.00           H  
ATOM   4353  HB3 LEU   280      47.098  97.960  66.447  1.00  0.00           H  
ATOM   4354  HG  LEU   280      46.106  95.367  65.099  1.00  0.00           H  
ATOM   4355 HD11 LEU   280      44.459  95.480  66.870  1.00  0.00           H  
ATOM   4356 HD12 LEU   280      46.057  95.726  67.574  1.00  0.00           H  
ATOM   4357 HD13 LEU   280      45.021  97.138  67.403  1.00  0.00           H  
ATOM   4358 HD21 LEU   280      45.418  97.323  63.750  1.00  0.00           H  
ATOM   4359 HD22 LEU   280      44.118  96.301  64.453  1.00  0.00           H  
ATOM   4360 HD23 LEU   280      44.508  97.919  65.114  1.00  0.00           H  
ATOM   4361  N   THR   281      49.742  99.307  65.179  1.00  0.00           N  
ATOM   4362  CA  THR   281      51.013  99.906  65.616  1.00  0.00           C  
ATOM   4363  C   THR   281      51.259  99.944  67.124  1.00  0.00           C  
ATOM   4364  O   THR   281      50.446 100.540  67.822  1.00  0.00           O  
ATOM   4365  CB  THR   281      51.349 101.305  64.976  1.00  0.00           C  
ATOM   4366  CG2 THR   281      52.790 101.763  65.189  1.00  0.00           C  
ATOM   4367  OG1 THR   281      51.052 101.184  63.588  1.00  0.00           O  
ATOM   4368  H   THR   281      48.969  99.950  65.084  1.00  0.00           H  
ATOM   4369  HA  THR   281      51.790  99.227  65.266  1.00  0.00           H  
ATOM   4370  HB  THR   281      50.745 102.127  65.360  1.00  0.00           H  
ATOM   4371  HG1 THR   281      50.107 101.351  63.552  1.00  0.00           H  
ATOM   4372 HG21 THR   281      53.124 101.419  66.168  1.00  0.00           H  
ATOM   4373 HG22 THR   281      53.395 101.345  64.385  1.00  0.00           H  
ATOM   4374 HG23 THR   281      52.861 102.848  65.272  1.00  0.00           H  
ATOM   4375  N   PRO   282      52.402  99.511  67.668  1.00  0.00           N  
ATOM   4376  CA  PRO   282      52.785  99.794  69.023  1.00  0.00           C  
ATOM   4377  C   PRO   282      52.967 101.311  69.327  1.00  0.00           C  
ATOM   4378  O   PRO   282      53.779 101.940  68.613  1.00  0.00           O  
ATOM   4379  CB  PRO   282      54.093  99.126  69.359  1.00  0.00           C  
ATOM   4380  CG  PRO   282      54.726  99.007  67.940  1.00  0.00           C  
ATOM   4381  CD  PRO   282      53.582  98.865  66.969  1.00  0.00           C  
ATOM   4382  HA  PRO   282      52.011  99.463  69.716  1.00  0.00           H  
ATOM   4383  HB2 PRO   282      54.584  99.710  70.137  1.00  0.00           H  
ATOM   4384  HB3 PRO   282      54.033  98.122  69.780  1.00  0.00           H  
ATOM   4385  HG2 PRO   282      55.340  99.874  67.697  1.00  0.00           H  
ATOM   4386  HG3 PRO   282      55.492  98.233  67.895  1.00  0.00           H  
ATOM   4387  HD2 PRO   282      53.840  99.398  66.054  1.00  0.00           H  
ATOM   4388  HD3 PRO   282      53.371  97.853  66.624  1.00  0.00           H  
ATOM   4389  N   ILE   283      52.253 101.828  70.385  1.00  0.00           N  
ATOM   4390  CA  ILE   283      52.260 103.215  70.730  1.00  0.00           C  
ATOM   4391  C   ILE   283      52.641 103.508  72.264  1.00  0.00           C  
ATOM   4392  O   ILE   283      53.057 104.600  72.616  1.00  0.00           O  
ATOM   4393  CB  ILE   283      50.880 103.894  70.426  1.00  0.00           C  
ATOM   4394  CG1 ILE   283      49.744 103.144  71.061  1.00  0.00           C  
ATOM   4395  CG2 ILE   283      50.553 103.980  68.953  1.00  0.00           C  
ATOM   4396  CD1 ILE   283      48.597 104.091  71.326  1.00  0.00           C  
ATOM   4397  H   ILE   283      51.456 101.274  70.665  1.00  0.00           H  
ATOM   4398  HA  ILE   283      52.939 103.748  70.063  1.00  0.00           H  
ATOM   4399  HB  ILE   283      51.025 104.906  70.802  1.00  0.00           H  
ATOM   4400 HG12 ILE   283      49.435 102.362  70.368  1.00  0.00           H  
ATOM   4401 HG13 ILE   283      50.023 102.672  72.004  1.00  0.00           H  
ATOM   4402 HG21 ILE   283      49.643 104.526  68.707  1.00  0.00           H  
ATOM   4403 HG22 ILE   283      51.323 104.603  68.497  1.00  0.00           H  
ATOM   4404 HG23 ILE   283      50.545 103.005  68.467  1.00  0.00           H  
ATOM   4405 HD11 ILE   283      48.812 104.737  72.177  1.00  0.00           H  
ATOM   4406 HD12 ILE   283      48.366 104.674  70.435  1.00  0.00           H  
ATOM   4407 HD13 ILE   283      47.714 103.503  71.576  1.00  0.00           H  
ATOM   4408  N   PHE   284      52.574 102.546  73.171  1.00  0.00           N  
ATOM   4409  CA  PHE   284      53.204 102.597  74.467  1.00  0.00           C  
ATOM   4410  C   PHE   284      53.735 101.219  74.720  1.00  0.00           C  
ATOM   4411  O   PHE   284      53.114 100.161  74.315  1.00  0.00           O  
ATOM   4412  CB  PHE   284      52.094 103.007  75.478  1.00  0.00           C  
ATOM   4413  CG  PHE   284      52.512 102.847  76.963  1.00  0.00           C  
ATOM   4414  CD1 PHE   284      53.018 103.908  77.770  1.00  0.00           C  
ATOM   4415  CD2 PHE   284      52.506 101.557  77.474  1.00  0.00           C  
ATOM   4416  CE1 PHE   284      53.501 103.686  79.052  1.00  0.00           C  
ATOM   4417  CE2 PHE   284      52.955 101.341  78.783  1.00  0.00           C  
ATOM   4418  CZ  PHE   284      53.463 102.414  79.610  1.00  0.00           C  
ATOM   4419  H   PHE   284      52.337 101.601  72.905  1.00  0.00           H  
ATOM   4420  HA  PHE   284      53.908 103.423  74.562  1.00  0.00           H  
ATOM   4421  HB2 PHE   284      51.879 104.051  75.251  1.00  0.00           H  
ATOM   4422  HB3 PHE   284      51.207 102.389  75.340  1.00  0.00           H  
ATOM   4423  HD1 PHE   284      52.954 104.926  77.413  1.00  0.00           H  
ATOM   4424  HD2 PHE   284      52.312 100.678  76.877  1.00  0.00           H  
ATOM   4425  HE1 PHE   284      53.933 104.481  79.642  1.00  0.00           H  
ATOM   4426  HE2 PHE   284      52.901 100.346  79.200  1.00  0.00           H  
ATOM   4427  HZ  PHE   284      53.886 102.275  80.594  1.00  0.00           H  
ATOM   4428  N   THR   285      54.876 101.031  75.399  1.00  0.00           N  
ATOM   4429  CA  THR   285      55.436  99.710  75.812  1.00  0.00           C  
ATOM   4430  C   THR   285      55.951  99.714  77.260  1.00  0.00           C  
ATOM   4431  O   THR   285      56.578 100.748  77.630  1.00  0.00           O  
ATOM   4432  CB  THR   285      56.534  99.267  74.866  1.00  0.00           C  
ATOM   4433  CG2 THR   285      57.118  97.834  75.183  1.00  0.00           C  
ATOM   4434  OG1 THR   285      55.938  99.110  73.547  1.00  0.00           O  
ATOM   4435  H   THR   285      55.401 101.875  75.580  1.00  0.00           H  
ATOM   4436  HA  THR   285      54.586  99.027  75.796  1.00  0.00           H  
ATOM   4437  HB  THR   285      57.286 100.049  74.766  1.00  0.00           H  
ATOM   4438  HG1 THR   285      55.900 100.020  73.245  1.00  0.00           H  
ATOM   4439 HG21 THR   285      56.461  97.039  74.829  1.00  0.00           H  
ATOM   4440 HG22 THR   285      58.119  97.730  74.763  1.00  0.00           H  
ATOM   4441 HG23 THR   285      57.234  97.778  76.265  1.00  0.00           H  
ATOM   4442  N   ASP   286      55.788  98.653  78.028  1.00  0.00           N  
ATOM   4443  CA  ASP   286      56.347  98.332  79.380  1.00  0.00           C  
ATOM   4444  C   ASP   286      57.038  96.991  79.362  1.00  0.00           C  
ATOM   4445  O   ASP   286      56.828  96.153  78.474  1.00  0.00           O  
ATOM   4446  CB  ASP   286      55.317  98.618  80.402  1.00  0.00           C  
ATOM   4447  CG  ASP   286      55.815  98.754  81.866  1.00  0.00           C  
ATOM   4448  OD1 ASP   286      57.030  98.797  82.057  1.00  0.00           O  
ATOM   4449  OD2 ASP   286      55.014  98.664  82.795  1.00  0.00           O1-
ATOM   4450  H   ASP   286      55.282  97.842  77.703  1.00  0.00           H  
ATOM   4451  HA  ASP   286      57.200  99.004  79.472  1.00  0.00           H  
ATOM   4452  HB2 ASP   286      54.732  99.502  80.147  1.00  0.00           H  
ATOM   4453  HB3 ASP   286      54.498  97.906  80.306  1.00  0.00           H  
ATOM   4454  N   THR   287      57.939  96.700  80.334  1.00  0.00           N  
ATOM   4455  CA  THR   287      58.944  95.708  80.111  1.00  0.00           C  
ATOM   4456  C   THR   287      59.556  95.343  81.498  1.00  0.00           C  
ATOM   4457  O   THR   287      59.680  96.256  82.319  1.00  0.00           O  
ATOM   4458  CB  THR   287      60.086  96.120  79.181  1.00  0.00           C  
ATOM   4459  CG2 THR   287      61.129  95.033  79.055  1.00  0.00           C  
ATOM   4460  OG1 THR   287      59.501  96.298  77.917  1.00  0.00           O  
ATOM   4461  H   THR   287      58.173  97.353  81.067  1.00  0.00           H  
ATOM   4462  HA  THR   287      58.533  94.811  79.648  1.00  0.00           H  
ATOM   4463  HB  THR   287      60.492  97.073  79.521  1.00  0.00           H  
ATOM   4464  HG1 THR   287      58.650  96.715  78.069  1.00  0.00           H  
ATOM   4465 HG21 THR   287      61.538  94.799  80.039  1.00  0.00           H  
ATOM   4466 HG22 THR   287      60.592  94.157  78.690  1.00  0.00           H  
ATOM   4467 HG23 THR   287      61.894  95.370  78.356  1.00  0.00           H  
ATOM   4468  N   VAL   288      59.842  94.144  81.830  1.00  0.00           N  
ATOM   4469  CA  VAL   288      60.536  93.613  83.007  1.00  0.00           C  
ATOM   4470  C   VAL   288      61.514  92.532  82.661  1.00  0.00           C  
ATOM   4471  O   VAL   288      61.331  91.669  81.865  1.00  0.00           O  
ATOM   4472  CB  VAL   288      59.415  93.073  84.019  1.00  0.00           C  
ATOM   4473  CG1 VAL   288      60.088  92.289  85.168  1.00  0.00           C  
ATOM   4474  CG2 VAL   288      58.671  94.291  84.552  1.00  0.00           C  
ATOM   4475  H   VAL   288      59.670  93.432  81.135  1.00  0.00           H  
ATOM   4476  HA  VAL   288      61.058  94.445  83.481  1.00  0.00           H  
ATOM   4477  HB  VAL   288      58.824  92.307  83.518  1.00  0.00           H  
ATOM   4478 HG11 VAL   288      60.964  92.851  85.491  1.00  0.00           H  
ATOM   4479 HG12 VAL   288      59.443  92.208  86.043  1.00  0.00           H  
ATOM   4480 HG13 VAL   288      60.365  91.268  84.905  1.00  0.00           H  
ATOM   4481 HG21 VAL   288      58.042  93.877  85.340  1.00  0.00           H  
ATOM   4482 HG22 VAL   288      59.315  94.968  85.114  1.00  0.00           H  
ATOM   4483 HG23 VAL   288      58.018  94.742  83.805  1.00  0.00           H  
ATOM   4484  N   ILE   289      62.747  92.656  83.126  1.00  0.00           N  
ATOM   4485  CA  ILE   289      63.808  91.614  83.183  1.00  0.00           C  
ATOM   4486  C   ILE   289      63.940  90.945  84.578  1.00  0.00           C  
ATOM   4487  O   ILE   289      63.642  91.520  85.641  1.00  0.00           O  
ATOM   4488  CB  ILE   289      65.206  92.182  82.665  1.00  0.00           C  
ATOM   4489  CG1 ILE   289      66.255  91.095  82.339  1.00  0.00           C  
ATOM   4490  CG2 ILE   289      65.783  93.082  83.713  1.00  0.00           C  
ATOM   4491  CD1 ILE   289      67.490  91.681  81.513  1.00  0.00           C  
ATOM   4492  H   ILE   289      62.990  93.447  83.705  1.00  0.00           H  
ATOM   4493  HA  ILE   289      63.579  90.809  82.484  1.00  0.00           H  
ATOM   4494  HB  ILE   289      65.057  92.671  81.702  1.00  0.00           H  
ATOM   4495 HG12 ILE   289      66.642  90.542  83.195  1.00  0.00           H  
ATOM   4496 HG13 ILE   289      65.709  90.371  81.733  1.00  0.00           H  
ATOM   4497 HG21 ILE   289      66.232  92.525  84.535  1.00  0.00           H  
ATOM   4498 HG22 ILE   289      66.624  93.652  83.321  1.00  0.00           H  
ATOM   4499 HG23 ILE   289      65.065  93.844  84.016  1.00  0.00           H  
ATOM   4500 HD11 ILE   289      68.031  92.385  82.146  1.00  0.00           H  
ATOM   4501 HD12 ILE   289      68.177  90.959  81.072  1.00  0.00           H  
ATOM   4502 HD13 ILE   289      67.128  92.230  80.644  1.00  0.00           H  
ATOM   4503  N   PHE   290      64.040  89.603  84.492  1.00  0.00           N  
ATOM   4504  CA  PHE   290      64.425  88.694  85.637  1.00  0.00           C  
ATOM   4505  C   PHE   290      65.810  88.113  85.496  1.00  0.00           C  
ATOM   4506  O   PHE   290      66.368  88.093  84.392  1.00  0.00           O  
ATOM   4507  CB  PHE   290      63.479  87.485  85.580  1.00  0.00           C  
ATOM   4508  CG  PHE   290      61.942  87.724  85.680  1.00  0.00           C  
ATOM   4509  CD1 PHE   290      61.458  87.794  86.990  1.00  0.00           C  
ATOM   4510  CD2 PHE   290      61.061  87.830  84.570  1.00  0.00           C  
ATOM   4511  CE1 PHE   290      60.114  88.145  87.266  1.00  0.00           C  
ATOM   4512  CE2 PHE   290      59.760  88.239  84.842  1.00  0.00           C  
ATOM   4513  CZ  PHE   290      59.299  88.353  86.196  1.00  0.00           C  
ATOM   4514  H   PHE   290      64.251  89.238  83.575  1.00  0.00           H  
ATOM   4515  HA  PHE   290      64.348  89.191  86.604  1.00  0.00           H  
ATOM   4516  HB2 PHE   290      63.589  86.849  84.702  1.00  0.00           H  
ATOM   4517  HB3 PHE   290      63.788  86.783  86.355  1.00  0.00           H  
ATOM   4518  HD1 PHE   290      62.144  87.580  87.797  1.00  0.00           H  
ATOM   4519  HD2 PHE   290      61.451  87.903  83.566  1.00  0.00           H  
ATOM   4520  HE1 PHE   290      59.736  88.230  88.274  1.00  0.00           H  
ATOM   4521  HE2 PHE   290      59.095  88.591  84.067  1.00  0.00           H  
ATOM   4522  HZ  PHE   290      58.255  88.587  86.345  1.00  0.00           H  
ATOM   4523  N   ARG   291      66.441  87.789  86.623  1.00  0.00           N  
ATOM   4524  CA  ARG   291      67.704  87.079  86.701  1.00  0.00           C  
ATOM   4525  C   ARG   291      67.368  85.745  87.485  1.00  0.00           C  
ATOM   4526  O   ARG   291      66.857  85.830  88.619  1.00  0.00           O  
ATOM   4527  CB  ARG   291      68.921  87.883  87.210  1.00  0.00           C  
ATOM   4528  CG  ARG   291      70.276  87.158  86.910  1.00  0.00           C  
ATOM   4529  CD  ARG   291      71.343  87.678  87.751  1.00  0.00           C  
ATOM   4530  NE  ARG   291      72.634  86.992  87.401  1.00  0.00           N  
ATOM   4531  CZ  ARG   291      73.476  87.554  86.520  1.00  0.00           C  
ATOM   4532  NH1 ARG   291      73.196  88.738  85.957  1.00  0.00           N1+
ATOM   4533  NH2 ARG   291      74.545  86.906  86.196  1.00  0.00           N  
ATOM   4534  H   ARG   291      66.038  88.034  87.517  1.00  0.00           H  
ATOM   4535  HA  ARG   291      67.943  86.753  85.689  1.00  0.00           H  
ATOM   4536  HB2 ARG   291      68.915  88.838  86.685  1.00  0.00           H  
ATOM   4537  HB3 ARG   291      68.789  87.988  88.287  1.00  0.00           H  
ATOM   4538  HG2 ARG   291      70.102  86.116  87.181  1.00  0.00           H  
ATOM   4539  HG3 ARG   291      70.508  87.225  85.847  1.00  0.00           H  
ATOM   4540  HD2 ARG   291      71.408  88.725  87.456  1.00  0.00           H  
ATOM   4541  HD3 ARG   291      71.077  87.473  88.788  1.00  0.00           H  
ATOM   4542  HE  ARG   291      72.770  86.052  87.744  1.00  0.00           H  
ATOM   4543 HH11 ARG   291      72.456  89.336  86.296  1.00  0.00           H  
ATOM   4544 HH12 ARG   291      73.745  89.017  85.157  1.00  0.00           H  
ATOM   4545 HH21 ARG   291      74.553  85.954  86.532  1.00  0.00           H  
ATOM   4546 HH22 ARG   291      75.195  87.177  85.472  1.00  0.00           H  
ATOM   4547  N   ILE   292      67.670  84.598  86.865  1.00  0.00           N  
ATOM   4548  CA  ILE   292      67.344  83.296  87.487  1.00  0.00           C  
ATOM   4549  C   ILE   292      68.443  82.844  88.453  1.00  0.00           C  
ATOM   4550  O   ILE   292      69.654  83.140  88.221  1.00  0.00           O  
ATOM   4551  CB  ILE   292      67.032  82.209  86.388  1.00  0.00           C  
ATOM   4552  CG1 ILE   292      65.784  82.589  85.660  1.00  0.00           C  
ATOM   4553  CG2 ILE   292      66.878  80.833  87.091  1.00  0.00           C  
ATOM   4554  CD1 ILE   292      65.657  81.699  84.398  1.00  0.00           C  
ATOM   4555  H   ILE   292      68.112  84.531  85.959  1.00  0.00           H  
ATOM   4556  HA  ILE   292      66.503  83.447  88.164  1.00  0.00           H  
ATOM   4557  HB  ILE   292      67.932  82.142  85.776  1.00  0.00           H  
ATOM   4558 HG12 ILE   292      64.938  82.353  86.305  1.00  0.00           H  
ATOM   4559 HG13 ILE   292      65.772  83.639  85.367  1.00  0.00           H  
ATOM   4560 HG21 ILE   292      67.402  80.696  88.037  1.00  0.00           H  
ATOM   4561 HG22 ILE   292      65.809  80.734  87.278  1.00  0.00           H  
ATOM   4562 HG23 ILE   292      67.118  80.020  86.406  1.00  0.00           H  
ATOM   4563 HD11 ILE   292      64.852  82.059  83.758  1.00  0.00           H  
ATOM   4564 HD12 ILE   292      66.629  81.631  83.908  1.00  0.00           H  
ATOM   4565 HD13 ILE   292      65.267  80.709  84.638  1.00  0.00           H  
ATOM   4566  N   ALA   293      68.091  82.368  89.656  1.00  0.00           N  
ATOM   4567  CA  ALA   293      68.930  82.290  90.844  1.00  0.00           C  
ATOM   4568  C   ALA   293      70.048  81.169  90.823  1.00  0.00           C  
ATOM   4569  O   ALA   293      69.856  80.036  90.417  1.00  0.00           O  
ATOM   4570  CB  ALA   293      68.011  82.220  92.032  1.00  0.00           C  
ATOM   4571  H   ALA   293      67.121  82.124  89.797  1.00  0.00           H  
ATOM   4572  HA  ALA   293      69.552  83.185  90.860  1.00  0.00           H  
ATOM   4573  HB1 ALA   293      67.773  81.156  92.043  1.00  0.00           H  
ATOM   4574  HB2 ALA   293      68.536  82.439  92.961  1.00  0.00           H  
ATOM   4575  HB3 ALA   293      67.074  82.766  91.921  1.00  0.00           H  
ATOM   4576  N   PRO   294      71.307  81.443  91.202  1.00  0.00           N  
ATOM   4577  CA  PRO   294      72.360  80.414  91.081  1.00  0.00           C  
ATOM   4578  C   PRO   294      72.188  79.309  92.052  1.00  0.00           C  
ATOM   4579  O   PRO   294      71.835  79.529  93.200  1.00  0.00           O  
ATOM   4580  CB  PRO   294      73.657  81.224  91.206  1.00  0.00           C  
ATOM   4581  CG  PRO   294      73.368  82.540  92.004  1.00  0.00           C  
ATOM   4582  CD  PRO   294      71.811  82.605  91.931  1.00  0.00           C  
ATOM   4583  HA  PRO   294      72.476  79.926  90.113  1.00  0.00           H  
ATOM   4584  HB2 PRO   294      74.459  80.585  91.576  1.00  0.00           H  
ATOM   4585  HB3 PRO   294      73.993  81.613  90.245  1.00  0.00           H  
ATOM   4586  HG2 PRO   294      73.664  82.415  93.045  1.00  0.00           H  
ATOM   4587  HG3 PRO   294      73.830  83.424  91.565  1.00  0.00           H  
ATOM   4588  HD2 PRO   294      71.345  82.660  92.915  1.00  0.00           H  
ATOM   4589  HD3 PRO   294      71.618  83.493  91.329  1.00  0.00           H  
ATOM   4590  N   TRP   295      72.788  78.148  91.822  1.00  0.00           N  
ATOM   4591  CA  TRP   295      73.109  77.195  92.891  1.00  0.00           C  
ATOM   4592  C   TRP   295      74.400  77.554  93.695  1.00  0.00           C  
ATOM   4593  O   TRP   295      75.453  77.775  93.183  1.00  0.00           O  
ATOM   4594  CB  TRP   295      73.204  75.811  92.059  1.00  0.00           C  
ATOM   4595  CG  TRP   295      73.582  74.669  93.023  1.00  0.00           C  
ATOM   4596  CD1 TRP   295      72.611  73.961  93.680  1.00  0.00           C  
ATOM   4597  CD2 TRP   295      74.979  74.059  93.383  1.00  0.00           C  
ATOM   4598  CE2 TRP   295      74.629  72.944  94.180  1.00  0.00           C  
ATOM   4599  CE3 TRP   295      76.302  74.431  93.157  1.00  0.00           C  
ATOM   4600  NE1 TRP   295      73.246  72.957  94.400  1.00  0.00           N  
ATOM   4601  CZ2 TRP   295      75.607  72.011  94.563  1.00  0.00           C  
ATOM   4602  CZ3 TRP   295      77.250  73.633  93.624  1.00  0.00           C  
ATOM   4603  CH2 TRP   295      76.977  72.337  94.297  1.00  0.00           C  
ATOM   4604  H   TRP   295      73.202  77.891  90.937  1.00  0.00           H  
ATOM   4605  HA  TRP   295      72.250  77.183  93.562  1.00  0.00           H  
ATOM   4606  HB2 TRP   295      72.243  75.680  91.562  1.00  0.00           H  
ATOM   4607  HB3 TRP   295      74.018  75.954  91.349  1.00  0.00           H  
ATOM   4608  HD1 TRP   295      71.544  74.077  93.558  1.00  0.00           H  
ATOM   4609  HE1 TRP   295      72.826  72.306  95.048  1.00  0.00           H  
ATOM   4610  HE3 TRP   295      76.555  75.329  92.613  1.00  0.00           H  
ATOM   4611  HZ2 TRP   295      75.345  71.178  95.199  1.00  0.00           H  
ATOM   4612  HZ3 TRP   295      78.299  73.887  93.597  1.00  0.00           H  
ATOM   4613  HH2 TRP   295      77.804  71.717  94.608  1.00  0.00           H  
ATOM   4614  N   ILE   296      74.307  77.448  95.025  1.00  0.00           N  
ATOM   4615  CA  ILE   296      75.382  77.810  96.016  1.00  0.00           C  
ATOM   4616  C   ILE   296      75.790  76.626  96.837  1.00  0.00           C  
ATOM   4617  O   ILE   296      74.969  75.898  97.376  1.00  0.00           O  
ATOM   4618  CB  ILE   296      74.836  78.994  96.800  1.00  0.00           C  
ATOM   4619  CG1 ILE   296      74.934  80.352  96.003  1.00  0.00           C  
ATOM   4620  CG2 ILE   296      75.736  79.128  98.077  1.00  0.00           C  
ATOM   4621  CD1 ILE   296      74.326  81.638  96.673  1.00  0.00           C  
ATOM   4622  H   ILE   296      73.354  77.290  95.318  1.00  0.00           H  
ATOM   4623  HA  ILE   296      76.285  78.123  95.493  1.00  0.00           H  
ATOM   4624  HB  ILE   296      73.823  78.795  97.150  1.00  0.00           H  
ATOM   4625 HG12 ILE   296      76.011  80.508  95.952  1.00  0.00           H  
ATOM   4626 HG13 ILE   296      74.528  80.241  94.997  1.00  0.00           H  
ATOM   4627 HG21 ILE   296      75.504  78.283  98.724  1.00  0.00           H  
ATOM   4628 HG22 ILE   296      76.797  79.219  97.845  1.00  0.00           H  
ATOM   4629 HG23 ILE   296      75.391  80.046  98.553  1.00  0.00           H  
ATOM   4630 HD11 ILE   296      73.352  81.460  97.129  1.00  0.00           H  
ATOM   4631 HD12 ILE   296      74.907  82.127  97.455  1.00  0.00           H  
ATOM   4632 HD13 ILE   296      74.165  82.329  95.845  1.00  0.00           H  
ATOM   4633  N   MET   297      77.100  76.303  97.086  1.00  0.00           N  
ATOM   4634  CA  MET   297      77.540  75.154  97.818  1.00  0.00           C  
ATOM   4635  C   MET   297      78.255  75.571  99.149  1.00  0.00           C  
ATOM   4636  O   MET   297      78.724  76.685  99.327  1.00  0.00           O  
ATOM   4637  CB  MET   297      78.340  74.185  96.924  1.00  0.00           C  
ATOM   4638  CG  MET   297      79.643  74.758  96.403  1.00  0.00           C  
ATOM   4639  SD  MET   297      80.536  73.569  95.357  1.00  0.00           S  
ATOM   4640  CE  MET   297      81.340  72.507  96.584  1.00  0.00           C  
ATOM   4641  H   MET   297      77.817  76.984  96.883  1.00  0.00           H  
ATOM   4642  HA  MET   297      76.724  74.543  98.203  1.00  0.00           H  
ATOM   4643  HB2 MET   297      78.570  73.240  97.416  1.00  0.00           H  
ATOM   4644  HB3 MET   297      77.641  73.808  96.177  1.00  0.00           H  
ATOM   4645  HG2 MET   297      79.303  75.584  95.779  1.00  0.00           H  
ATOM   4646  HG3 MET   297      80.330  75.029  97.204  1.00  0.00           H  
ATOM   4647  HE1 MET   297      81.855  71.623  96.206  1.00  0.00           H  
ATOM   4648  HE2 MET   297      82.075  73.144  97.076  1.00  0.00           H  
ATOM   4649  HE3 MET   297      80.556  72.155  97.253  1.00  0.00           H  
ATOM   4650  N   THR   298      78.061  74.759 100.199  1.00  0.00           N  
ATOM   4651  CA  THR   298      78.427  75.030 101.583  1.00  0.00           C  
ATOM   4652  C   THR   298      79.859  74.589 101.849  1.00  0.00           C  
ATOM   4653  O   THR   298      80.149  73.423 101.597  1.00  0.00           O  
ATOM   4654  CB  THR   298      77.466  74.263 102.542  1.00  0.00           C  
ATOM   4655  CG2 THR   298      76.093  74.771 102.593  1.00  0.00           C  
ATOM   4656  OG1 THR   298      77.323  72.887 102.149  1.00  0.00           O  
ATOM   4657  H   THR   298      77.681  73.866  99.917  1.00  0.00           H  
ATOM   4658  HA  THR   298      78.261  76.102 101.688  1.00  0.00           H  
ATOM   4659  HB  THR   298      77.878  74.197 103.549  1.00  0.00           H  
ATOM   4660  HG1 THR   298      78.108  72.586 101.685  1.00  0.00           H  
ATOM   4661 HG21 THR   298      76.112  75.837 102.820  1.00  0.00           H  
ATOM   4662 HG22 THR   298      75.469  74.410 101.775  1.00  0.00           H  
ATOM   4663 HG23 THR   298      75.559  74.458 103.491  1.00  0.00           H  
ATOM   4664  N   PRO   299      80.832  75.438 102.464  1.00  0.00           N  
ATOM   4665  CA  PRO   299      82.116  75.023 102.997  1.00  0.00           C  
ATOM   4666  C   PRO   299      82.011  74.212 104.319  1.00  0.00           C  
ATOM   4667  O   PRO   299      80.958  74.178 104.967  1.00  0.00           O  
ATOM   4668  CB  PRO   299      82.827  76.366 103.294  1.00  0.00           C  
ATOM   4669  CG  PRO   299      81.655  77.253 103.731  1.00  0.00           C  
ATOM   4670  CD  PRO   299      80.598  76.871 102.705  1.00  0.00           C  
ATOM   4671  HA  PRO   299      82.727  74.516 102.251  1.00  0.00           H  
ATOM   4672  HB2 PRO   299      83.583  76.300 104.076  1.00  0.00           H  
ATOM   4673  HB3 PRO   299      83.260  76.815 102.400  1.00  0.00           H  
ATOM   4674  HG2 PRO   299      81.396  76.920 104.736  1.00  0.00           H  
ATOM   4675  HG3 PRO   299      81.792  78.333 103.683  1.00  0.00           H  
ATOM   4676  HD2 PRO   299      79.676  76.970 103.277  1.00  0.00           H  
ATOM   4677  HD3 PRO   299      80.734  77.465 101.801  1.00  0.00           H  
ATOM   4678  N   ASN   300      83.168  73.696 104.737  1.00  0.00           N  
ATOM   4679  CA  ASN   300      83.290  72.937 106.009  1.00  0.00           C  
ATOM   4680  C   ASN   300      82.863  73.738 107.239  1.00  0.00           C  
ATOM   4681  O   ASN   300      82.538  73.226 108.354  1.00  0.00           O  
ATOM   4682  CB  ASN   300      84.750  72.488 106.170  1.00  0.00           C  
ATOM   4683  CG  ASN   300      85.346  71.629 105.093  1.00  0.00           C  
ATOM   4684  ND2 ASN   300      86.605  71.330 105.243  1.00  0.00           N  
ATOM   4685  OD1 ASN   300      84.689  71.107 104.229  1.00  0.00           O  
ATOM   4686  H   ASN   300      83.910  73.715 104.051  1.00  0.00           H  
ATOM   4687  HA  ASN   300      82.652  72.055 105.959  1.00  0.00           H  
ATOM   4688  HB2 ASN   300      85.352  73.394 106.233  1.00  0.00           H  
ATOM   4689  HB3 ASN   300      84.890  71.869 107.056  1.00  0.00           H  
ATOM   4690 HD21 ASN   300      87.067  70.866 104.474  1.00  0.00           H  
ATOM   4691 HD22 ASN   300      87.161  71.690 106.006  1.00  0.00           H  
ATOM   4692  N   ILE   301      82.982  75.051 107.137  1.00  0.00           N  
ATOM   4693  CA  ILE   301      82.721  75.949 108.252  1.00  0.00           C  
ATOM   4694  C   ILE   301      81.249  75.898 108.842  1.00  0.00           C  
ATOM   4695  O   ILE   301      81.031  76.162 110.022  1.00  0.00           O  
ATOM   4696  CB  ILE   301      83.065  77.398 107.871  1.00  0.00           C  
ATOM   4697  CG1 ILE   301      84.524  77.437 107.303  1.00  0.00           C  
ATOM   4698  CG2 ILE   301      82.818  78.357 109.049  1.00  0.00           C  
ATOM   4699  CD1 ILE   301      85.643  76.650 108.130  1.00  0.00           C  
ATOM   4700  H   ILE   301      83.617  75.417 106.443  1.00  0.00           H  
ATOM   4701  HA  ILE   301      83.351  75.637 109.084  1.00  0.00           H  
ATOM   4702  HB  ILE   301      82.478  77.756 107.025  1.00  0.00           H  
ATOM   4703 HG12 ILE   301      84.547  77.036 106.290  1.00  0.00           H  
ATOM   4704 HG13 ILE   301      84.833  78.478 107.207  1.00  0.00           H  
ATOM   4705 HG21 ILE   301      83.044  77.831 109.977  1.00  0.00           H  
ATOM   4706 HG22 ILE   301      83.325  79.294 108.819  1.00  0.00           H  
ATOM   4707 HG23 ILE   301      81.752  78.581 109.038  1.00  0.00           H  
ATOM   4708 HD11 ILE   301      86.652  76.709 107.723  1.00  0.00           H  
ATOM   4709 HD12 ILE   301      85.509  77.030 109.143  1.00  0.00           H  
ATOM   4710 HD13 ILE   301      85.242  75.638 108.180  1.00  0.00           H  
ATOM   4711  N   LEU   302      80.287  75.656 107.894  1.00  0.00           N  
ATOM   4712  CA  LEU   302      78.851  75.756 108.134  1.00  0.00           C  
ATOM   4713  C   LEU   302      78.337  74.473 108.733  1.00  0.00           C  
ATOM   4714  O   LEU   302      78.622  73.398 108.198  1.00  0.00           O  
ATOM   4715  CB  LEU   302      78.159  76.219 106.832  1.00  0.00           C  
ATOM   4716  CG  LEU   302      78.586  77.595 106.246  1.00  0.00           C  
ATOM   4717  CD1 LEU   302      77.687  78.023 105.151  1.00  0.00           C  
ATOM   4718  CD2 LEU   302      78.480  78.736 107.375  1.00  0.00           C  
ATOM   4719  H   LEU   302      80.570  75.390 106.962  1.00  0.00           H  
ATOM   4720  HA  LEU   302      78.723  76.623 108.783  1.00  0.00           H  
ATOM   4721  HB2 LEU   302      78.361  75.544 106.001  1.00  0.00           H  
ATOM   4722  HB3 LEU   302      77.100  76.337 107.064  1.00  0.00           H  
ATOM   4723  HG  LEU   302      79.636  77.447 105.990  1.00  0.00           H  
ATOM   4724 HD11 LEU   302      78.118  78.937 104.742  1.00  0.00           H  
ATOM   4725 HD12 LEU   302      77.556  77.295 104.351  1.00  0.00           H  
ATOM   4726 HD13 LEU   302      76.738  78.249 105.636  1.00  0.00           H  
ATOM   4727 HD21 LEU   302      79.270  78.478 108.080  1.00  0.00           H  
ATOM   4728 HD22 LEU   302      78.673  79.684 106.872  1.00  0.00           H  
ATOM   4729 HD23 LEU   302      77.503  78.694 107.856  1.00  0.00           H  
ATOM   4730  N   PRO   303      77.566  74.535 109.831  1.00  0.00           N  
ATOM   4731  CA  PRO   303      77.223  73.407 110.670  1.00  0.00           C  
ATOM   4732  C   PRO   303      76.525  72.217 109.893  1.00  0.00           C  
ATOM   4733  O   PRO   303      75.986  72.433 108.801  1.00  0.00           O  
ATOM   4734  CB  PRO   303      76.302  73.998 111.772  1.00  0.00           C  
ATOM   4735  CG  PRO   303      76.077  75.446 111.420  1.00  0.00           C  
ATOM   4736  CD  PRO   303      77.201  75.785 110.467  1.00  0.00           C  
ATOM   4737  HA  PRO   303      78.087  72.984 111.183  1.00  0.00           H  
ATOM   4738  HB2 PRO   303      75.381  73.422 111.860  1.00  0.00           H  
ATOM   4739  HB3 PRO   303      76.980  73.892 112.619  1.00  0.00           H  
ATOM   4740  HG2 PRO   303      75.120  75.628 110.931  1.00  0.00           H  
ATOM   4741  HG3 PRO   303      76.158  76.044 112.327  1.00  0.00           H  
ATOM   4742  HD2 PRO   303      76.770  76.539 109.808  1.00  0.00           H  
ATOM   4743  HD3 PRO   303      77.965  76.290 111.058  1.00  0.00           H  
ATOM   4744  N   PRO   304      76.561  70.939 110.396  1.00  0.00           N  
ATOM   4745  CA  PRO   304      76.017  69.799 109.732  1.00  0.00           C  
ATOM   4746  C   PRO   304      74.502  69.639 110.108  1.00  0.00           C  
ATOM   4747  O   PRO   304      74.117  69.779 111.219  1.00  0.00           O  
ATOM   4748  CB  PRO   304      76.817  68.615 110.202  1.00  0.00           C  
ATOM   4749  CG  PRO   304      77.193  68.986 111.649  1.00  0.00           C  
ATOM   4750  CD  PRO   304      77.367  70.494 111.573  1.00  0.00           C  
ATOM   4751  HA  PRO   304      76.139  69.908 108.655  1.00  0.00           H  
ATOM   4752  HB2 PRO   304      76.267  67.674 110.177  1.00  0.00           H  
ATOM   4753  HB3 PRO   304      77.723  68.654 109.598  1.00  0.00           H  
ATOM   4754  HG2 PRO   304      76.412  68.628 112.320  1.00  0.00           H  
ATOM   4755  HG3 PRO   304      78.146  68.530 111.916  1.00  0.00           H  
ATOM   4756  HD2 PRO   304      77.035  70.964 112.498  1.00  0.00           H  
ATOM   4757  HD3 PRO   304      78.441  70.542 111.393  1.00  0.00           H  
ATOM   4758  N   VAL   305      73.770  69.352 109.098  1.00  0.00           N  
ATOM   4759  CA  VAL   305      72.273  69.097 109.042  1.00  0.00           C  
ATOM   4760  C   VAL   305      71.892  67.637 108.989  1.00  0.00           C  
ATOM   4761  O   VAL   305      70.920  67.206 109.623  1.00  0.00           O  
ATOM   4762  CB  VAL   305      71.765  69.869 107.802  1.00  0.00           C  
ATOM   4763  CG1 VAL   305      70.204  69.785 107.779  1.00  0.00           C  
ATOM   4764  CG2 VAL   305      72.225  71.334 107.789  1.00  0.00           C  
ATOM   4765  H   VAL   305      74.221  69.192 108.208  1.00  0.00           H  
ATOM   4766  HA  VAL   305      71.889  69.577 109.942  1.00  0.00           H  
ATOM   4767  HB  VAL   305      72.221  69.401 106.930  1.00  0.00           H  
ATOM   4768 HG11 VAL   305      69.906  70.300 106.866  1.00  0.00           H  
ATOM   4769 HG12 VAL   305      69.803  68.772 107.738  1.00  0.00           H  
ATOM   4770 HG13 VAL   305      69.814  70.326 108.641  1.00  0.00           H  
ATOM   4771 HG21 VAL   305      72.056  71.846 106.842  1.00  0.00           H  
ATOM   4772 HG22 VAL   305      71.774  71.899 108.604  1.00  0.00           H  
ATOM   4773 HG23 VAL   305      73.280  71.479 108.024  1.00  0.00           H  
ATOM   4774  N   SER   306      72.747  66.865 108.294  1.00  0.00           N  
ATOM   4775  CA  SER   306      72.795  65.395 108.230  1.00  0.00           C  
ATOM   4776  C   SER   306      74.111  64.862 107.628  1.00  0.00           C  
ATOM   4777  O   SER   306      74.643  65.426 106.670  1.00  0.00           O  
ATOM   4778  CB  SER   306      71.568  64.638 107.658  1.00  0.00           C  
ATOM   4779  OG  SER   306      71.255  64.911 106.336  1.00  0.00           O  
ATOM   4780  H   SER   306      73.518  67.298 107.806  1.00  0.00           H  
ATOM   4781  HA  SER   306      72.738  65.110 109.280  1.00  0.00           H  
ATOM   4782  HB2 SER   306      71.840  63.596 107.824  1.00  0.00           H  
ATOM   4783  HB3 SER   306      70.779  64.906 108.361  1.00  0.00           H  
ATOM   4784  HG  SER   306      70.547  65.559 106.354  1.00  0.00           H  
ATOM   4785  N   VAL   307      74.615  63.763 108.183  1.00  0.00           N  
ATOM   4786  CA  VAL   307      75.796  63.040 107.679  1.00  0.00           C  
ATOM   4787  C   VAL   307      75.370  61.668 107.094  1.00  0.00           C  
ATOM   4788  O   VAL   307      74.706  60.902 107.701  1.00  0.00           O  
ATOM   4789  CB  VAL   307      76.898  62.889 108.818  1.00  0.00           C  
ATOM   4790  CG1 VAL   307      76.426  62.049 110.022  1.00  0.00           C  
ATOM   4791  CG2 VAL   307      78.102  62.231 108.208  1.00  0.00           C  
ATOM   4792  H   VAL   307      74.317  63.507 109.114  1.00  0.00           H  
ATOM   4793  HA  VAL   307      76.278  63.646 106.912  1.00  0.00           H  
ATOM   4794  HB  VAL   307      77.210  63.850 109.228  1.00  0.00           H  
ATOM   4795 HG11 VAL   307      77.137  61.883 110.831  1.00  0.00           H  
ATOM   4796 HG12 VAL   307      75.535  62.458 110.499  1.00  0.00           H  
ATOM   4797 HG13 VAL   307      76.197  61.035 109.692  1.00  0.00           H  
ATOM   4798 HG21 VAL   307      78.871  62.087 108.967  1.00  0.00           H  
ATOM   4799 HG22 VAL   307      77.842  61.189 108.022  1.00  0.00           H  
ATOM   4800 HG23 VAL   307      78.407  62.711 107.278  1.00  0.00           H  
ATOM   4801  N   PHE   308      75.699  61.598 105.807  1.00  0.00           N  
ATOM   4802  CA  PHE   308      75.456  60.503 104.985  1.00  0.00           C  
ATOM   4803  C   PHE   308      76.558  59.422 105.336  1.00  0.00           C  
ATOM   4804  O   PHE   308      77.750  59.582 105.009  1.00  0.00           O  
ATOM   4805  CB  PHE   308      75.392  60.898 103.516  1.00  0.00           C  
ATOM   4806  CG  PHE   308      74.224  61.689 103.039  1.00  0.00           C  
ATOM   4807  CD1 PHE   308      73.356  61.108 102.161  1.00  0.00           C  
ATOM   4808  CD2 PHE   308      73.883  62.919 103.661  1.00  0.00           C  
ATOM   4809  CE1 PHE   308      72.142  61.690 101.815  1.00  0.00           C  
ATOM   4810  CE2 PHE   308      72.635  63.534 103.248  1.00  0.00           C  
ATOM   4811  CZ  PHE   308      71.851  63.018 102.261  1.00  0.00           C  
ATOM   4812  H   PHE   308      76.285  62.347 105.469  1.00  0.00           H  
ATOM   4813  HA  PHE   308      74.473  60.199 105.345  1.00  0.00           H  
ATOM   4814  HB2 PHE   308      76.329  61.380 103.240  1.00  0.00           H  
ATOM   4815  HB3 PHE   308      75.394  59.965 102.953  1.00  0.00           H  
ATOM   4816  HD1 PHE   308      73.649  60.128 101.815  1.00  0.00           H  
ATOM   4817  HD2 PHE   308      74.519  63.350 104.421  1.00  0.00           H  
ATOM   4818  HE1 PHE   308      71.378  61.205 101.225  1.00  0.00           H  
ATOM   4819  HE2 PHE   308      72.342  64.472 103.695  1.00  0.00           H  
ATOM   4820  HZ  PHE   308      70.911  63.461 101.969  1.00  0.00           H  
ATOM   4821  N   VAL   309      76.117  58.403 106.031  1.00  0.00           N  
ATOM   4822  CA  VAL   309      76.968  57.248 106.498  1.00  0.00           C  
ATOM   4823  C   VAL   309      76.708  55.960 105.733  1.00  0.00           C  
ATOM   4824  O   VAL   309      75.634  55.569 105.292  1.00  0.00           O  
ATOM   4825  CB  VAL   309      76.977  57.001 108.076  1.00  0.00           C  
ATOM   4826  CG1 VAL   309      77.764  58.043 108.803  1.00  0.00           C  
ATOM   4827  CG2 VAL   309      75.507  57.076 108.694  1.00  0.00           C  
ATOM   4828  H   VAL   309      75.156  58.400 106.343  1.00  0.00           H  
ATOM   4829  HA  VAL   309      77.983  57.599 106.310  1.00  0.00           H  
ATOM   4830  HB  VAL   309      77.369  56.012 108.315  1.00  0.00           H  
ATOM   4831 HG11 VAL   309      77.676  57.921 109.883  1.00  0.00           H  
ATOM   4832 HG12 VAL   309      78.833  58.007 108.596  1.00  0.00           H  
ATOM   4833 HG13 VAL   309      77.394  59.023 108.501  1.00  0.00           H  
ATOM   4834 HG21 VAL   309      74.832  56.560 108.011  1.00  0.00           H  
ATOM   4835 HG22 VAL   309      75.557  56.572 109.660  1.00  0.00           H  
ATOM   4836 HG23 VAL   309      75.356  58.136 108.898  1.00  0.00           H  
ATOM   4837  N   CYS   310      77.794  55.161 105.593  1.00  0.00           N  
ATOM   4838  CA  CYS   310      77.817  53.897 104.915  1.00  0.00           C  
ATOM   4839  C   CYS   310      77.920  52.652 105.873  1.00  0.00           C  
ATOM   4840  O   CYS   310      78.920  51.986 106.079  1.00  0.00           O  
ATOM   4841  CB  CYS   310      78.895  53.875 103.806  1.00  0.00           C  
ATOM   4842  SG  CYS   310      78.670  55.282 102.717  1.00  0.00           S  
ATOM   4843  H   CYS   310      78.602  55.466 106.118  1.00  0.00           H  
ATOM   4844  HA  CYS   310      76.875  53.747 104.388  1.00  0.00           H  
ATOM   4845  HB2 CYS   310      79.917  53.819 104.179  1.00  0.00           H  
ATOM   4846  HB3 CYS   310      78.697  53.033 103.143  1.00  0.00           H  
ATOM   4847  HG  CYS   310      79.978  55.553 102.749  1.00  0.00           H  
ATOM   4848  N   CYS   311      76.905  52.546 106.663  1.00  0.00           N  
ATOM   4849  CA  CYS   311      76.783  51.748 107.882  1.00  0.00           C  
ATOM   4850  C   CYS   311      75.815  50.603 107.679  1.00  0.00           C  
ATOM   4851  O   CYS   311      74.799  50.902 107.156  1.00  0.00           O  
ATOM   4852  CB  CYS   311      76.338  52.731 109.003  1.00  0.00           C  
ATOM   4853  SG  CYS   311      75.055  53.854 108.482  1.00  0.00           S  
ATOM   4854  H   CYS   311      76.098  53.106 106.427  1.00  0.00           H  
ATOM   4855  HA  CYS   311      77.774  51.384 108.150  1.00  0.00           H  
ATOM   4856  HB2 CYS   311      75.936  52.085 109.783  1.00  0.00           H  
ATOM   4857  HB3 CYS   311      77.202  53.212 109.462  1.00  0.00           H  
ATOM   4858  HG  CYS   311      74.081  52.940 108.443  1.00  0.00           H  
ATOM   4859  N   MET   312      75.947  49.337 108.048  1.00  0.00           N  
ATOM   4860  CA  MET   312      77.088  48.767 108.716  1.00  0.00           C  
ATOM   4861  C   MET   312      78.224  48.364 107.670  1.00  0.00           C  
ATOM   4862  O   MET   312      77.904  48.355 106.427  1.00  0.00           O  
ATOM   4863  CB  MET   312      76.644  47.515 109.453  1.00  0.00           C  
ATOM   4864  CG  MET   312      76.153  46.305 108.647  1.00  0.00           C  
ATOM   4865  SD  MET   312      74.544  46.525 107.847  1.00  0.00           S  
ATOM   4866  CE  MET   312      73.405  46.741 109.214  1.00  0.00           C  
ATOM   4867  H   MET   312      75.109  48.809 107.852  1.00  0.00           H  
ATOM   4868  HA  MET   312      77.551  49.505 109.371  1.00  0.00           H  
ATOM   4869  HB2 MET   312      77.485  46.955 109.861  1.00  0.00           H  
ATOM   4870  HB3 MET   312      76.009  47.779 110.299  1.00  0.00           H  
ATOM   4871  HG2 MET   312      76.939  45.990 107.960  1.00  0.00           H  
ATOM   4872  HG3 MET   312      76.013  45.498 109.366  1.00  0.00           H  
ATOM   4873  HE1 MET   312      72.398  47.008 108.892  1.00  0.00           H  
ATOM   4874  HE2 MET   312      73.415  45.885 109.888  1.00  0.00           H  
ATOM   4875  HE3 MET   312      73.669  47.627 109.792  1.00  0.00           H  
ATOM   4876  N   LYS   313      79.419  48.100 108.138  1.00  0.00           N  
ATOM   4877  CA  LYS   313      80.574  47.706 107.280  1.00  0.00           C  
ATOM   4878  C   LYS   313      80.718  46.205 107.395  1.00  0.00           C  
ATOM   4879  O   LYS   313      80.185  45.600 108.273  1.00  0.00           O  
ATOM   4880  CB  LYS   313      81.755  48.397 107.778  1.00  0.00           C  
ATOM   4881  CG  LYS   313      81.725  49.972 107.748  1.00  0.00           C  
ATOM   4882  CD  LYS   313      83.098  50.623 108.037  1.00  0.00           C  
ATOM   4883  CE  LYS   313      83.551  50.401 109.514  1.00  0.00           C  
ATOM   4884  NZ  LYS   313      85.001  50.814 109.631  1.00  0.00           N1+
ATOM   4885  H   LYS   313      79.670  48.404 109.068  1.00  0.00           H  
ATOM   4886  HA  LYS   313      80.351  47.900 106.231  1.00  0.00           H  
ATOM   4887  HB2 LYS   313      81.764  48.142 108.837  1.00  0.00           H  
ATOM   4888  HB3 LYS   313      82.637  47.990 107.283  1.00  0.00           H  
ATOM   4889  HG2 LYS   313      81.348  50.373 106.807  1.00  0.00           H  
ATOM   4890  HG3 LYS   313      80.989  50.385 108.438  1.00  0.00           H  
ATOM   4891  HD2 LYS   313      83.800  50.222 107.306  1.00  0.00           H  
ATOM   4892  HD3 LYS   313      82.929  51.676 107.813  1.00  0.00           H  
ATOM   4893  HE2 LYS   313      82.967  51.080 110.134  1.00  0.00           H  
ATOM   4894  HE3 LYS   313      83.349  49.376 109.827  1.00  0.00           H  
ATOM   4895  HZ1 LYS   313      85.369  50.415 110.483  1.00  0.00           H  
ATOM   4896  HZ2 LYS   313      85.450  50.549 108.767  1.00  0.00           H  
ATOM   4897  HZ3 LYS   313      84.997  51.823 109.641  1.00  0.00           H  
ATOM   4898  N   ASP   314      81.331  45.416 106.513  1.00  0.00           N  
ATOM   4899  CA  ASP   314      82.164  45.782 105.400  1.00  0.00           C  
ATOM   4900  C   ASP   314      81.480  46.726 104.391  1.00  0.00           C  
ATOM   4901  O   ASP   314      82.124  47.704 103.932  1.00  0.00           O  
ATOM   4902  CB  ASP   314      82.649  44.465 104.759  1.00  0.00           C  
ATOM   4903  CG  ASP   314      83.837  43.658 105.406  1.00  0.00           C  
ATOM   4904  OD1 ASP   314      84.418  44.149 106.401  1.00  0.00           O  
ATOM   4905  OD2 ASP   314      84.253  42.647 104.876  1.00  0.00           O1-
ATOM   4906  OXT ASP   314      80.349  46.446 103.964  1.00  0.00           O1-
ATOM   4907  H   ASP   314      81.320  44.443 106.785  1.00  0.00           H  
ATOM   4908  HA  ASP   314      83.065  46.267 105.776  1.00  0.00           H  
ATOM   4909  HB2 ASP   314      81.796  43.830 104.519  1.00  0.00           H  
ATOM   4910  HB3 ASP   314      83.164  44.799 103.858  1.00  0.00           H  
ATOM   4911  N   THR   315      80.310  67.778 117.466  1.00  0.00           N  
ATOM   4912  CA  THR   315      78.870  67.718 117.884  1.00  0.00           C  
ATOM   4913  C   THR   315      78.114  66.542 117.320  1.00  0.00           C  
ATOM   4914  O   THR   315      78.603  65.975 116.344  1.00  0.00           O  
ATOM   4915  CB  THR   315      78.085  69.023 117.524  1.00  0.00           C  
ATOM   4916  CG2 THR   315      77.484  69.165 116.136  1.00  0.00           C  
ATOM   4917  OG1 THR   315      76.948  69.212 118.344  1.00  0.00           O  
ATOM   4918  HA  THR   315      78.879  67.506 118.953  1.00  0.00           H  
ATOM   4919  HB  THR   315      78.775  69.851 117.685  1.00  0.00           H  
ATOM   4920  HG1 THR   315      76.392  69.811 117.839  1.00  0.00           H  
ATOM   4921 HG21 THR   315      76.484  68.741 116.052  1.00  0.00           H  
ATOM   4922 HG22 THR   315      77.414  70.252 116.100  1.00  0.00           H  
ATOM   4923 HG23 THR   315      78.274  68.729 115.525  1.00  0.00           H  
ATOM   4924  H1  THR   315      80.861  66.953 117.653  1.00  0.00           H  
ATOM   4925  H2  THR   315      80.795  68.578 117.847  1.00  0.00           H  
ATOM   4926  H3  THR   315      80.398  67.958 116.476  1.00  0.00           H  
ATOM   4927  N   ASN   316      77.034  66.149 117.913  1.00  0.00           N  
ATOM   4928  CA  ASN   316      76.070  65.082 117.576  1.00  0.00           C  
ATOM   4929  C   ASN   316      75.125  65.554 116.501  1.00  0.00           C  
ATOM   4930  O   ASN   316      74.231  66.402 116.570  1.00  0.00           O  
ATOM   4931  CB  ASN   316      75.325  64.597 118.768  1.00  0.00           C  
ATOM   4932  CG  ASN   316      74.804  63.175 118.686  1.00  0.00           C  
ATOM   4933  ND2 ASN   316      74.540  62.498 119.722  1.00  0.00           N  
ATOM   4934  OD1 ASN   316      74.698  62.684 117.528  1.00  0.00           O  
ATOM   4935  H   ASN   316      76.796  66.566 118.802  1.00  0.00           H  
ATOM   4936  HA  ASN   316      76.694  64.280 117.179  1.00  0.00           H  
ATOM   4937  HB2 ASN   316      75.940  64.676 119.665  1.00  0.00           H  
ATOM   4938  HB3 ASN   316      74.459  65.226 118.978  1.00  0.00           H
[truncated: 1,315,149 more chars]
