# Supplementary material for: Molecular Mechanism of Protein Arginine Deiminase 2: A Study Involving Multiple Microsecond Long Molecular Dynamics Simulations
Source: Biochemistry. 2022 Jun 23;61(13):1286–97. doi: 10.1021/acs.biochem.2c00158 (PMC9260958; doi:10.1021/acs.biochem.2c00158)
Supplement: Supplementary file 2 — bi2c00158_si_002.zip [file bi2c00158_si_002.zip › closest/ps2-09-100w-last-frame.pdb]

ATOM      1  N   ARG     1      84.258  85.125  45.222  1.00  0.00           N  
ATOM      2  CA  ARG     1      84.913  86.061  44.313  1.00  0.00           C  
ATOM      3  C   ARG     1      86.078  85.263  43.665  1.00  0.00           C  
ATOM      4  O   ARG     1      86.749  84.369  44.178  1.00  0.00           O  
ATOM      5  CB  ARG     1      85.497  87.287  44.932  1.00  0.00           C  
ATOM      6  CG  ARG     1      84.507  88.217  45.683  1.00  0.00           C  
ATOM      7  CD  ARG     1      83.567  89.112  44.907  1.00  0.00           C  
ATOM      8  NE  ARG     1      84.259  90.351  44.329  1.00  0.00           N  
ATOM      9  CZ  ARG     1      83.703  91.248  43.490  1.00  0.00           C  
ATOM     10  NH1 ARG     1      82.561  90.993  42.896  1.00  0.00           N1+
ATOM     11  NH2 ARG     1      84.267  92.396  43.266  1.00  0.00           N  
ATOM     12  HA  ARG     1      84.373  86.335  43.407  1.00  0.00           H  
ATOM     13  HB2 ARG     1      86.225  86.976  45.682  1.00  0.00           H  
ATOM     14  HB3 ARG     1      86.106  87.815  44.198  1.00  0.00           H  
ATOM     15  HG2 ARG     1      83.878  87.601  46.326  1.00  0.00           H  
ATOM     16  HG3 ARG     1      85.214  88.803  46.271  1.00  0.00           H  
ATOM     17  HD2 ARG     1      83.277  88.519  44.039  1.00  0.00           H  
ATOM     18  HD3 ARG     1      82.781  89.444  45.586  1.00  0.00           H  
ATOM     19  HE  ARG     1      85.128  90.676  44.730  1.00  0.00           H  
ATOM     20 HH11 ARG     1      82.295  90.028  42.766  1.00  0.00           H  
ATOM     21 HH12 ARG     1      82.074  91.708  42.374  1.00  0.00           H  
ATOM     22 HH21 ARG     1      85.157  92.485  43.734  1.00  0.00           H  
ATOM     23 HH22 ARG     1      83.702  93.081  42.784  1.00  0.00           H  
ATOM     24  H1  ARG     1      83.615  85.599  45.840  1.00  0.00           H  
ATOM     25  H2  ARG     1      84.847  84.666  45.903  1.00  0.00           H  
ATOM     26  H3  ARG     1      83.767  84.351  44.797  1.00  0.00           H  
ATOM     27  N   GLU     2      86.365  85.752  42.466  1.00  0.00           N  
ATOM     28  CA  GLU     2      87.440  85.293  41.562  1.00  0.00           C  
ATOM     29  C   GLU     2      88.905  85.349  42.144  1.00  0.00           C  
ATOM     30  O   GLU     2      89.302  86.272  42.875  1.00  0.00           O  
ATOM     31  CB  GLU     2      87.373  86.088  40.243  1.00  0.00           C  
ATOM     32  CG  GLU     2      86.123  85.728  39.357  1.00  0.00           C  
ATOM     33  CD  GLU     2      84.827  86.415  39.836  1.00  0.00           C  
ATOM     34  OE1 GLU     2      84.739  87.252  40.769  1.00  0.00           O  
ATOM     35  OE2 GLU     2      83.863  86.227  39.041  1.00  0.00           O1-
ATOM     36  H   GLU     2      85.759  86.443  42.049  1.00  0.00           H  
ATOM     37  HA  GLU     2      87.276  84.227  41.405  1.00  0.00           H  
ATOM     38  HB2 GLU     2      87.417  87.133  40.551  1.00  0.00           H  
ATOM     39  HB3 GLU     2      88.287  85.777  39.738  1.00  0.00           H  
ATOM     40  HG2 GLU     2      86.231  86.073  38.328  1.00  0.00           H  
ATOM     41  HG3 GLU     2      86.087  84.641  39.296  1.00  0.00           H  
ATOM     42  N   ARG     3      89.765  84.298  41.874  1.00  0.00           N  
ATOM     43  CA  ARG     3      91.166  84.190  42.264  1.00  0.00           C  
ATOM     44  C   ARG     3      92.094  84.848  41.230  1.00  0.00           C  
ATOM     45  O   ARG     3      91.886  84.678  40.009  1.00  0.00           O  
ATOM     46  CB  ARG     3      91.426  82.657  42.352  1.00  0.00           C  
ATOM     47  CG  ARG     3      92.851  82.373  42.908  1.00  0.00           C  
ATOM     48  CD  ARG     3      93.672  81.620  41.793  1.00  0.00           C  
ATOM     49  NE  ARG     3      95.031  81.665  42.141  1.00  0.00           N  
ATOM     50  CZ  ARG     3      95.839  80.584  42.267  1.00  0.00           C  
ATOM     51  NH1 ARG     3      95.518  79.443  41.792  1.00  0.00           N1+
ATOM     52  NH2 ARG     3      97.069  80.745  42.696  1.00  0.00           N  
ATOM     53  H   ARG     3      89.506  83.692  41.109  1.00  0.00           H  
ATOM     54  HA  ARG     3      91.347  84.748  43.183  1.00  0.00           H  
ATOM     55  HB2 ARG     3      90.695  82.238  43.044  1.00  0.00           H  
ATOM     56  HB3 ARG     3      91.340  82.117  41.409  1.00  0.00           H  
ATOM     57  HG2 ARG     3      93.195  83.324  43.315  1.00  0.00           H  
ATOM     58  HG3 ARG     3      92.851  81.760  43.809  1.00  0.00           H  
ATOM     59  HD2 ARG     3      93.265  80.618  41.653  1.00  0.00           H  
ATOM     60  HD3 ARG     3      93.527  82.153  40.854  1.00  0.00           H  
ATOM     61  HE  ARG     3      95.517  82.497  42.443  1.00  0.00           H  
ATOM     62 HH11 ARG     3      94.610  79.311  41.370  1.00  0.00           H  
ATOM     63 HH12 ARG     3      96.277  78.810  41.583  1.00  0.00           H  
ATOM     64 HH21 ARG     3      97.296  81.563  43.243  1.00  0.00           H  
ATOM     65 HH22 ARG     3      97.676  79.938  42.704  1.00  0.00           H  
ATOM     66  N   THR     4      93.181  85.408  41.745  1.00  0.00           N  
ATOM     67  CA  THR     4      94.304  85.914  40.928  1.00  0.00           C  
ATOM     68  C   THR     4      95.375  84.799  40.571  1.00  0.00           C  
ATOM     69  O   THR     4      96.008  84.172  41.469  1.00  0.00           O  
ATOM     70  CB  THR     4      95.006  87.122  41.569  1.00  0.00           C  
ATOM     71  CG2 THR     4      96.209  87.734  40.839  1.00  0.00           C  
ATOM     72  OG1 THR     4      93.936  88.100  41.703  1.00  0.00           O  
ATOM     73  H   THR     4      93.357  85.592  42.723  1.00  0.00           H  
ATOM     74  HA  THR     4      93.930  86.204  39.946  1.00  0.00           H  
ATOM     75  HB  THR     4      95.272  86.805  42.577  1.00  0.00           H  
ATOM     76  HG1 THR     4      93.500  87.913  42.538  1.00  0.00           H  
ATOM     77 HG21 THR     4      96.976  86.961  40.876  1.00  0.00           H  
ATOM     78 HG22 THR     4      96.082  87.998  39.789  1.00  0.00           H  
ATOM     79 HG23 THR     4      96.555  88.615  41.379  1.00  0.00           H  
ATOM     80  N   VAL     5      95.646  84.654  39.275  1.00  0.00           N  
ATOM     81  CA  VAL     5      96.822  84.146  38.604  1.00  0.00           C  
ATOM     82  C   VAL     5      97.584  85.213  37.739  1.00  0.00           C  
ATOM     83  O   VAL     5      97.186  86.344  37.636  1.00  0.00           O  
ATOM     84  CB  VAL     5      96.653  82.757  37.833  1.00  0.00           C  
ATOM     85  CG1 VAL     5      96.059  81.602  38.704  1.00  0.00           C  
ATOM     86  CG2 VAL     5      95.792  82.948  36.608  1.00  0.00           C  
ATOM     87  H   VAL     5      95.191  85.289  38.635  1.00  0.00           H  
ATOM     88  HA  VAL     5      97.550  83.998  39.401  1.00  0.00           H  
ATOM     89  HB  VAL     5      97.653  82.429  37.549  1.00  0.00           H  
ATOM     90 HG11 VAL     5      95.982  80.679  38.130  1.00  0.00           H  
ATOM     91 HG12 VAL     5      96.651  81.429  39.602  1.00  0.00           H  
ATOM     92 HG13 VAL     5      95.051  81.822  39.055  1.00  0.00           H  
ATOM     93 HG21 VAL     5      96.316  83.556  35.870  1.00  0.00           H  
ATOM     94 HG22 VAL     5      95.799  82.028  36.023  1.00  0.00           H  
ATOM     95 HG23 VAL     5      94.794  83.271  36.905  1.00  0.00           H  
ATOM     96  N   ARG     6      98.702  84.901  37.063  1.00  0.00           N  
ATOM     97  CA  ARG     6      99.471  85.830  36.288  1.00  0.00           C  
ATOM     98  C   ARG     6     100.228  85.056  35.213  1.00  0.00           C  
ATOM     99  O   ARG     6     100.785  83.937  35.507  1.00  0.00           O  
ATOM    100  CB  ARG     6     100.333  86.744  37.070  1.00  0.00           C  
ATOM    101  CG  ARG     6     101.624  86.035  37.592  1.00  0.00           C  
ATOM    102  CD  ARG     6     102.457  87.058  38.381  1.00  0.00           C  
ATOM    103  NE  ARG     6     101.677  87.763  39.418  1.00  0.00           N  
ATOM    104  CZ  ARG     6     101.775  89.030  39.744  1.00  0.00           C  
ATOM    105  NH1 ARG     6     102.724  89.800  39.279  1.00  0.00           N1+
ATOM    106  NH2 ARG     6     101.069  89.587  40.677  1.00  0.00           N  
ATOM    107  H   ARG     6      98.954  83.923  37.057  1.00  0.00           H  
ATOM    108  HA  ARG     6      98.810  86.324  35.576  1.00  0.00           H  
ATOM    109  HB2 ARG     6     100.662  87.532  36.392  1.00  0.00           H  
ATOM    110  HB3 ARG     6      99.700  87.104  37.881  1.00  0.00           H  
ATOM    111  HG2 ARG     6     101.339  85.230  38.269  1.00  0.00           H  
ATOM    112  HG3 ARG     6     102.255  85.566  36.837  1.00  0.00           H  
ATOM    113  HD2 ARG     6     103.300  86.584  38.883  1.00  0.00           H  
ATOM    114  HD3 ARG     6     102.860  87.675  37.577  1.00  0.00           H  
ATOM    115  HE  ARG     6     100.982  87.212  39.902  1.00  0.00           H  
ATOM    116 HH11 ARG     6     103.388  89.464  38.595  1.00  0.00           H  
ATOM    117 HH12 ARG     6     102.717  90.782  39.514  1.00  0.00           H  
ATOM    118 HH21 ARG     6     100.439  88.997  41.202  1.00  0.00           H  
ATOM    119 HH22 ARG     6     101.279  90.547  40.911  1.00  0.00           H  
ATOM    120  N   LEU     7     100.457  85.663  34.037  1.00  0.00           N  
ATOM    121  CA  LEU     7     101.459  85.216  33.068  1.00  0.00           C  
ATOM    122  C   LEU     7     102.929  85.202  33.623  1.00  0.00           C  
ATOM    123  O   LEU     7     103.331  86.149  34.276  1.00  0.00           O  
ATOM    124  CB  LEU     7     101.286  85.963  31.777  1.00  0.00           C  
ATOM    125  CG  LEU     7      99.932  86.016  30.974  1.00  0.00           C  
ATOM    126  CD1 LEU     7     100.240  86.501  29.568  1.00  0.00           C  
ATOM    127  CD2 LEU     7      99.134  84.722  30.899  1.00  0.00           C  
ATOM    128  H   LEU     7     100.167  86.623  33.923  1.00  0.00           H  
ATOM    129  HA  LEU     7     101.140  84.209  32.802  1.00  0.00           H  
ATOM    130  HB2 LEU     7     101.606  86.992  31.944  1.00  0.00           H  
ATOM    131  HB3 LEU     7     101.917  85.322  31.161  1.00  0.00           H  
ATOM    132  HG  LEU     7      99.199  86.602  31.528  1.00  0.00           H  
ATOM    133 HD11 LEU     7      99.401  86.395  28.880  1.00  0.00           H  
ATOM    134 HD12 LEU     7     100.537  87.547  29.482  1.00  0.00           H  
ATOM    135 HD13 LEU     7     101.034  85.960  29.054  1.00  0.00           H  
ATOM    136 HD21 LEU     7      98.087  84.940  30.693  1.00  0.00           H  
ATOM    137 HD22 LEU     7      99.558  84.068  30.136  1.00  0.00           H  
ATOM    138 HD23 LEU     7      98.992  84.231  31.861  1.00  0.00           H  
ATOM    139  N   GLN     8     103.663  84.182  33.219  1.00  0.00           N  
ATOM    140  CA  GLN     8     105.154  84.256  33.329  1.00  0.00           C  
ATOM    141  C   GLN     8     105.858  84.442  31.965  1.00  0.00           C  
ATOM    142  O   GLN     8     105.349  84.002  30.957  1.00  0.00           O  
ATOM    143  CB  GLN     8     105.692  83.019  34.036  1.00  0.00           C  
ATOM    144  CG  GLN     8     105.196  82.678  35.410  1.00  0.00           C  
ATOM    145  CD  GLN     8     105.811  81.411  35.925  1.00  0.00           C  
ATOM    146  NE2 GLN     8     105.177  80.788  36.867  1.00  0.00           N  
ATOM    147  OE1 GLN     8     106.865  80.993  35.556  1.00  0.00           O  
ATOM    148  H   GLN     8     103.270  83.455  32.638  1.00  0.00           H  
ATOM    149  HA  GLN     8     105.433  85.120  33.932  1.00  0.00           H  
ATOM    150  HB2 GLN     8     105.612  82.196  33.326  1.00  0.00           H  
ATOM    151  HB3 GLN     8     106.732  83.331  34.136  1.00  0.00           H  
ATOM    152  HG2 GLN     8     105.467  83.543  36.016  1.00  0.00           H  
ATOM    153  HG3 GLN     8     104.112  82.708  35.524  1.00  0.00           H  
ATOM    154 HE21 GLN     8     105.515  79.903  37.216  1.00  0.00           H  
ATOM    155 HE22 GLN     8     104.368  81.089  37.391  1.00  0.00           H  
ATOM    156  N   TYR     9     107.039  84.953  32.027  1.00  0.00           N  
ATOM    157  CA  TYR     9     107.965  84.968  30.839  1.00  0.00           C  
ATOM    158  C   TYR     9     108.101  83.597  30.168  1.00  0.00           C  
ATOM    159  O   TYR     9     108.140  82.504  30.784  1.00  0.00           O  
ATOM    160  CB  TYR     9     109.306  85.495  31.448  1.00  0.00           C  
ATOM    161  CG  TYR     9     109.296  86.646  32.521  1.00  0.00           C  
ATOM    162  CD1 TYR     9     109.512  86.325  33.849  1.00  0.00           C  
ATOM    163  CD2 TYR     9     109.125  87.957  32.135  1.00  0.00           C  
ATOM    164  CE1 TYR     9     109.620  87.373  34.844  1.00  0.00           C  
ATOM    165  CE2 TYR     9     109.282  89.005  33.017  1.00  0.00           C  
ATOM    166  CZ  TYR     9     109.517  88.713  34.390  1.00  0.00           C  
ATOM    167  OH  TYR     9     109.530  89.686  35.332  1.00  0.00           O  
ATOM    168  H   TYR     9     107.356  85.387  32.882  1.00  0.00           H  
ATOM    169  HA  TYR     9     107.517  85.635  30.102  1.00  0.00           H  
ATOM    170  HB2 TYR     9     109.727  84.621  31.946  1.00  0.00           H  
ATOM    171  HB3 TYR     9     110.025  85.776  30.679  1.00  0.00           H  
ATOM    172  HD1 TYR     9     109.741  85.317  34.162  1.00  0.00           H  
ATOM    173  HD2 TYR     9     108.847  88.257  31.135  1.00  0.00           H  
ATOM    174  HE1 TYR     9     109.803  87.219  35.898  1.00  0.00           H  
ATOM    175  HE2 TYR     9     109.208  89.998  32.599  1.00  0.00           H  
ATOM    176  HH  TYR     9     109.046  90.501  35.179  1.00  0.00           H  
ATOM    177  N   GLY    10     108.324  83.683  28.851  1.00  0.00           N  
ATOM    178  CA  GLY    10     108.172  82.493  27.949  1.00  0.00           C  
ATOM    179  C   GLY    10     106.740  81.870  28.002  1.00  0.00           C  
ATOM    180  O   GLY    10     105.959  82.094  27.080  1.00  0.00           O  
ATOM    181  H   GLY    10     108.526  84.548  28.370  1.00  0.00           H  
ATOM    182  HA2 GLY    10     108.383  82.800  26.924  1.00  0.00           H  
ATOM    183  HA3 GLY    10     108.972  81.786  28.168  1.00  0.00           H  
ATOM    184  N   SER    11     106.419  81.189  29.113  1.00  0.00           N  
ATOM    185  CA  SER    11     105.042  80.804  29.557  1.00  0.00           C  
ATOM    186  C   SER    11     105.099  80.403  31.036  1.00  0.00           C  
ATOM    187  O   SER    11     106.121  79.777  31.394  1.00  0.00           O  
ATOM    188  CB  SER    11     104.509  79.684  28.704  1.00  0.00           C  
ATOM    189  OG  SER    11     103.084  79.527  28.961  1.00  0.00           O  
ATOM    190  H   SER    11     107.167  81.063  29.779  1.00  0.00           H  
ATOM    191  HA  SER    11     104.412  81.693  29.545  1.00  0.00           H  
ATOM    192  HB2 SER    11     104.520  79.934  27.643  1.00  0.00           H  
ATOM    193  HB3 SER    11     105.029  78.753  28.929  1.00  0.00           H  
ATOM    194  HG  SER    11     102.968  79.088  29.807  1.00  0.00           H  
ATOM    195  N   ALA    12     104.000  80.602  31.811  1.00  0.00           N  
ATOM    196  CA  ALA    12     103.796  79.735  32.958  1.00  0.00           C  
ATOM    197  C   ALA    12     103.466  78.271  32.429  1.00  0.00           C  
ATOM    198  O   ALA    12     103.122  78.160  31.242  1.00  0.00           O  
ATOM    199  CB  ALA    12     102.750  80.373  33.854  1.00  0.00           C  
ATOM    200  H   ALA    12     103.260  81.189  31.453  1.00  0.00           H  
ATOM    201  HA  ALA    12     104.704  79.810  33.555  1.00  0.00           H  
ATOM    202  HB1 ALA    12     102.907  79.936  34.840  1.00  0.00           H  
ATOM    203  HB2 ALA    12     102.778  81.463  33.855  1.00  0.00           H  
ATOM    204  HB3 ALA    12     101.786  79.988  33.522  1.00  0.00           H  
ATOM    205  N   VAL    13     103.631  77.341  33.335  1.00  0.00           N  
ATOM    206  CA  VAL    13     103.148  75.970  33.332  1.00  0.00           C  
ATOM    207  C   VAL    13     101.662  75.794  33.761  1.00  0.00           C  
ATOM    208  O   VAL    13     101.026  76.791  34.149  1.00  0.00           O  
ATOM    209  CB  VAL    13     104.030  74.952  34.118  1.00  0.00           C  
ATOM    210  CG1 VAL    13     105.447  75.170  33.638  1.00  0.00           C  
ATOM    211  CG2 VAL    13     104.048  75.105  35.608  1.00  0.00           C  
ATOM    212  H   VAL    13     103.962  77.775  34.184  1.00  0.00           H  
ATOM    213  HA  VAL    13     103.237  75.609  32.308  1.00  0.00           H  
ATOM    214  HB  VAL    13     103.659  73.984  33.782  1.00  0.00           H  
ATOM    215 HG11 VAL    13     105.966  74.227  33.810  1.00  0.00           H  
ATOM    216 HG12 VAL    13     105.354  75.249  32.554  1.00  0.00           H  
ATOM    217 HG13 VAL    13     105.918  76.035  34.104  1.00  0.00           H  
ATOM    218 HG21 VAL    13     104.185  76.175  35.764  1.00  0.00           H  
ATOM    219 HG22 VAL    13     103.049  74.899  35.991  1.00  0.00           H  
ATOM    220 HG23 VAL    13     104.810  74.502  36.102  1.00  0.00           H  
ATOM    221  N   GLU    14     101.024  74.626  33.597  1.00  0.00           N  
ATOM    222  CA  GLU    14      99.670  74.335  34.056  1.00  0.00           C  
ATOM    223  C   GLU    14      99.295  74.803  35.483  1.00  0.00           C  
ATOM    224  O   GLU    14      99.768  74.262  36.513  1.00  0.00           O  
ATOM    225  CB  GLU    14      99.486  72.813  33.970  1.00  0.00           C  
ATOM    226  CG  GLU    14      99.686  72.132  32.582  1.00  0.00           C  
ATOM    227  CD  GLU    14     101.168  72.155  32.155  1.00  0.00           C  
ATOM    228  OE1 GLU    14     102.094  71.948  32.951  1.00  0.00           O  
ATOM    229  OE2 GLU    14     101.462  72.144  30.934  1.00  0.00           O1-
ATOM    230  H   GLU    14     101.682  73.915  33.312  1.00  0.00           H  
ATOM    231  HA  GLU    14      98.954  74.797  33.375  1.00  0.00           H  
ATOM    232  HB2 GLU    14     100.165  72.390  34.711  1.00  0.00           H  
ATOM    233  HB3 GLU    14      98.445  72.650  34.250  1.00  0.00           H  
ATOM    234  HG2 GLU    14      99.305  71.113  32.648  1.00  0.00           H  
ATOM    235  HG3 GLU    14      99.050  72.637  31.855  1.00  0.00           H  
ATOM    236  N   ALA    15      98.288  75.671  35.544  1.00  0.00           N  
ATOM    237  CA  ALA    15      97.343  75.922  36.635  1.00  0.00           C  
ATOM    238  C   ALA    15      96.110  74.967  36.618  1.00  0.00           C  
ATOM    239  O   ALA    15      95.701  74.608  35.533  1.00  0.00           O  
ATOM    240  CB  ALA    15      96.991  77.429  36.452  1.00  0.00           C  
ATOM    241  H   ALA    15      98.073  75.975  34.605  1.00  0.00           H  
ATOM    242  HA  ALA    15      97.918  75.748  37.544  1.00  0.00           H  
ATOM    243  HB1 ALA    15      96.760  77.674  35.416  1.00  0.00           H  
ATOM    244  HB2 ALA    15      96.190  77.632  37.162  1.00  0.00           H  
ATOM    245  HB3 ALA    15      97.857  78.073  36.606  1.00  0.00           H  
ATOM    246  N   VAL    16      95.422  74.772  37.782  1.00  0.00           N  
ATOM    247  CA  VAL    16      94.055  74.317  37.877  1.00  0.00           C  
ATOM    248  C   VAL    16      93.047  75.452  37.771  1.00  0.00           C  
ATOM    249  O   VAL    16      93.268  76.503  38.313  1.00  0.00           O  
ATOM    250  CB  VAL    16      93.850  73.468  39.143  1.00  0.00           C  
ATOM    251  CG1 VAL    16      92.362  72.984  39.324  1.00  0.00           C  
ATOM    252  CG2 VAL    16      94.681  72.209  39.047  1.00  0.00           C  
ATOM    253  H   VAL    16      95.756  75.099  38.678  1.00  0.00           H  
ATOM    254  HA  VAL    16      93.886  73.709  36.988  1.00  0.00           H  
ATOM    255  HB  VAL    16      94.256  73.912  40.052  1.00  0.00           H  
ATOM    256 HG11 VAL    16      92.227  72.456  40.269  1.00  0.00           H  
ATOM    257 HG12 VAL    16      91.695  73.845  39.339  1.00  0.00           H  
ATOM    258 HG13 VAL    16      92.092  72.282  38.536  1.00  0.00           H  
ATOM    259 HG21 VAL    16      95.712  72.413  38.761  1.00  0.00           H  
ATOM    260 HG22 VAL    16      94.702  71.687  40.004  1.00  0.00           H  
ATOM    261 HG23 VAL    16      94.285  71.593  38.240  1.00  0.00           H  
ATOM    262  N   TYR    17      91.863  75.175  37.119  1.00  0.00           N  
ATOM    263  CA  TYR    17      90.662  76.028  37.069  1.00  0.00           C  
ATOM    264  C   TYR    17      89.490  75.249  37.573  1.00  0.00           C  
ATOM    265  O   TYR    17      89.325  74.118  37.178  1.00  0.00           O  
ATOM    266  CB  TYR    17      90.562  76.476  35.689  1.00  0.00           C  
ATOM    267  CG  TYR    17      89.326  77.358  35.376  1.00  0.00           C  
ATOM    268  CD1 TYR    17      88.048  76.779  35.157  1.00  0.00           C  
ATOM    269  CD2 TYR    17      89.490  78.693  35.010  1.00  0.00           C  
ATOM    270  CE1 TYR    17      86.917  77.568  34.733  1.00  0.00           C  
ATOM    271  CE2 TYR    17      88.406  79.469  34.596  1.00  0.00           C  
ATOM    272  CZ  TYR    17      87.106  78.917  34.532  1.00  0.00           C  
ATOM    273  OH  TYR    17      86.004  79.545  34.197  1.00  0.00           O  
ATOM    274  H   TYR    17      91.819  74.280  36.653  1.00  0.00           H  
ATOM    275  HA  TYR    17      90.879  76.932  37.638  1.00  0.00           H  
ATOM    276  HB2 TYR    17      91.484  76.982  35.403  1.00  0.00           H  
ATOM    277  HB3 TYR    17      90.535  75.718  34.906  1.00  0.00           H  
ATOM    278  HD1 TYR    17      87.887  75.713  35.224  1.00  0.00           H  
ATOM    279  HD2 TYR    17      90.490  79.094  34.939  1.00  0.00           H  
ATOM    280  HE1 TYR    17      85.942  77.136  34.558  1.00  0.00           H  
ATOM    281  HE2 TYR    17      88.506  80.541  34.501  1.00  0.00           H  
ATOM    282  HH  TYR    17      85.388  79.435  34.925  1.00  0.00           H  
ATOM    283  N   VAL    18      88.629  75.946  38.280  1.00  0.00           N  
ATOM    284  CA  VAL    18      87.394  75.495  38.812  1.00  0.00           C  
ATOM    285  C   VAL    18      86.214  75.827  37.919  1.00  0.00           C  
ATOM    286  O   VAL    18      85.876  77.005  37.725  1.00  0.00           O  
ATOM    287  CB  VAL    18      87.272  76.046  40.202  1.00  0.00           C  
ATOM    288  CG1 VAL    18      86.005  75.398  40.783  1.00  0.00           C  
ATOM    289  CG2 VAL    18      88.477  75.719  41.039  1.00  0.00           C  
ATOM    290  H   VAL    18      88.884  76.889  38.536  1.00  0.00           H  
ATOM    291  HA  VAL    18      87.498  74.416  38.926  1.00  0.00           H  
ATOM    292  HB  VAL    18      86.975  77.094  40.176  1.00  0.00           H  
ATOM    293 HG11 VAL    18      85.048  75.639  40.320  1.00  0.00           H  
ATOM    294 HG12 VAL    18      86.116  74.317  40.698  1.00  0.00           H  
ATOM    295 HG13 VAL    18      85.922  75.662  41.837  1.00  0.00           H  
ATOM    296 HG21 VAL    18      88.241  75.938  42.080  1.00  0.00           H  
ATOM    297 HG22 VAL    18      88.869  74.718  40.855  1.00  0.00           H  
ATOM    298 HG23 VAL    18      89.208  76.493  40.805  1.00  0.00           H  
ATOM    299  N   LEU    19      85.491  74.816  37.380  1.00  0.00           N  
ATOM    300  CA  LEU    19      84.317  75.071  36.573  1.00  0.00           C  
ATOM    301  C   LEU    19      83.179  75.735  37.387  1.00  0.00           C  
ATOM    302  O   LEU    19      82.726  75.322  38.464  1.00  0.00           O  
ATOM    303  CB  LEU    19      83.877  73.705  36.075  1.00  0.00           C  
ATOM    304  CG  LEU    19      82.754  73.758  34.900  1.00  0.00           C  
ATOM    305  CD1 LEU    19      83.277  74.293  33.588  1.00  0.00           C  
ATOM    306  CD2 LEU    19      82.135  72.387  34.692  1.00  0.00           C  
ATOM    307  H   LEU    19      85.793  73.864  37.528  1.00  0.00           H  
ATOM    308  HA  LEU    19      84.578  75.676  35.704  1.00  0.00           H  
ATOM    309  HB2 LEU    19      84.767  73.253  35.638  1.00  0.00           H  
ATOM    310  HB3 LEU    19      83.604  73.047  36.900  1.00  0.00           H  
ATOM    311  HG  LEU    19      81.992  74.419  35.312  1.00  0.00           H  
ATOM    312 HD11 LEU    19      83.900  73.523  33.132  1.00  0.00           H  
ATOM    313 HD12 LEU    19      82.408  74.476  32.956  1.00  0.00           H  
ATOM    314 HD13 LEU    19      83.837  75.228  33.621  1.00  0.00           H  
ATOM    315 HD21 LEU    19      81.471  72.523  33.839  1.00  0.00           H  
ATOM    316 HD22 LEU    19      82.796  71.537  34.526  1.00  0.00           H  
ATOM    317 HD23 LEU    19      81.548  72.144  35.578  1.00  0.00           H  
ATOM    318  N   GLY    20      82.729  76.849  36.779  1.00  0.00           N  
ATOM    319  CA  GLY    20      81.543  77.552  37.191  1.00  0.00           C  
ATOM    320  C   GLY    20      81.817  78.877  37.757  1.00  0.00           C  
ATOM    321  O   GLY    20      80.929  79.617  38.186  1.00  0.00           O  
ATOM    322  H   GLY    20      83.156  77.022  35.880  1.00  0.00           H  
ATOM    323  HA2 GLY    20      80.925  77.600  36.294  1.00  0.00           H  
ATOM    324  HA3 GLY    20      81.073  77.013  38.013  1.00  0.00           H  
ATOM    325  N   THR    21      83.098  79.224  37.743  1.00  0.00           N  
ATOM    326  CA  THR    21      83.663  80.446  38.327  1.00  0.00           C  
ATOM    327  C   THR    21      85.042  80.772  37.632  1.00  0.00           C  
ATOM    328  O   THR    21      85.542  79.902  36.953  1.00  0.00           O  
ATOM    329  CB  THR    21      83.857  80.270  39.823  1.00  0.00           C  
ATOM    330  CG2 THR    21      84.659  79.047  40.302  1.00  0.00           C  
ATOM    331  OG1 THR    21      84.339  81.520  40.362  1.00  0.00           O  
ATOM    332  H   THR    21      83.778  78.656  37.258  1.00  0.00           H  
ATOM    333  HA  THR    21      82.964  81.256  38.118  1.00  0.00           H  
ATOM    334  HB  THR    21      82.871  80.113  40.258  1.00  0.00           H  
ATOM    335  HG1 THR    21      83.828  82.254  40.013  1.00  0.00           H  
ATOM    336 HG21 THR    21      84.777  79.186  41.377  1.00  0.00           H  
ATOM    337 HG22 THR    21      84.242  78.075  40.041  1.00  0.00           H  
ATOM    338 HG23 THR    21      85.622  79.276  39.846  1.00  0.00           H  
ATOM    339  N   TYR    22      85.591  82.018  37.764  1.00  0.00           N  
ATOM    340  CA  TYR    22      86.542  82.525  36.713  1.00  0.00           C  
ATOM    341  C   TYR    22      87.865  82.965  37.359  1.00  0.00           C  
ATOM    342  O   TYR    22      87.968  82.758  38.576  1.00  0.00           O  
ATOM    343  CB  TYR    22      85.930  83.586  35.873  1.00  0.00           C  
ATOM    344  CG  TYR    22      84.492  83.431  35.469  1.00  0.00           C  
ATOM    345  CD1 TYR    22      84.096  82.309  34.761  1.00  0.00           C  
ATOM    346  CD2 TYR    22      83.537  84.384  35.856  1.00  0.00           C  
ATOM    347  CE1 TYR    22      82.761  82.005  34.486  1.00  0.00           C  
ATOM    348  CE2 TYR    22      82.156  84.112  35.609  1.00  0.00           C  
ATOM    349  CZ  TYR    22      81.764  82.907  34.953  1.00  0.00           C  
ATOM    350  OH  TYR    22      80.447  82.654  34.735  1.00  0.00           O  
ATOM    351  H   TYR    22      85.129  82.679  38.372  1.00  0.00           H  
ATOM    352  HA  TYR    22      86.749  81.648  36.099  1.00  0.00           H  
ATOM    353  HB2 TYR    22      85.922  84.467  36.515  1.00  0.00           H  
ATOM    354  HB3 TYR    22      86.592  83.803  35.035  1.00  0.00           H  
ATOM    355  HD1 TYR    22      84.780  81.554  34.401  1.00  0.00           H  
ATOM    356  HD2 TYR    22      83.928  85.244  36.380  1.00  0.00           H  
ATOM    357  HE1 TYR    22      82.494  81.215  33.800  1.00  0.00           H  
ATOM    358  HE2 TYR    22      81.417  84.745  36.078  1.00  0.00           H  
ATOM    359  HH  TYR    22      79.970  83.037  35.475  1.00  0.00           H  
ATOM    360  N   LEU    23      88.770  83.592  36.632  1.00  0.00           N  
ATOM    361  CA  LEU    23      90.063  84.069  37.180  1.00  0.00           C  
ATOM    362  C   LEU    23      90.299  85.582  36.696  1.00  0.00           C  
ATOM    363  O   LEU    23      90.018  85.913  35.563  1.00  0.00           O  
ATOM    364  CB  LEU    23      91.154  83.258  36.578  1.00  0.00           C  
ATOM    365  CG  LEU    23      91.235  81.747  37.082  1.00  0.00           C  
ATOM    366  CD1 LEU    23      92.455  81.126  36.404  1.00  0.00           C  
ATOM    367  CD2 LEU    23      91.395  81.642  38.672  1.00  0.00           C  
ATOM    368  H   LEU    23      88.546  83.601  35.648  1.00  0.00           H  
ATOM    369  HA  LEU    23      89.969  84.139  38.264  1.00  0.00           H  
ATOM    370  HB2 LEU    23      91.136  83.216  35.489  1.00  0.00           H  
ATOM    371  HB3 LEU    23      92.059  83.845  36.735  1.00  0.00           H  
ATOM    372  HG  LEU    23      90.388  81.123  36.799  1.00  0.00           H  
ATOM    373 HD11 LEU    23      92.528  80.096  36.753  1.00  0.00           H  
ATOM    374 HD12 LEU    23      92.327  81.214  35.325  1.00  0.00           H  
ATOM    375 HD13 LEU    23      93.346  81.605  36.811  1.00  0.00           H  
ATOM    376 HD21 LEU    23      91.517  80.619  39.028  1.00  0.00           H  
ATOM    377 HD22 LEU    23      92.141  82.356  39.020  1.00  0.00           H  
ATOM    378 HD23 LEU    23      90.446  81.928  39.126  1.00  0.00           H  
ATOM    379  N   TRP    24      90.988  86.232  37.607  1.00  0.00           N  
ATOM    380  CA  TRP    24      91.884  87.342  37.249  1.00  0.00           C  
ATOM    381  C   TRP    24      93.317  86.936  36.923  1.00  0.00           C  
ATOM    382  O   TRP    24      93.770  85.950  37.494  1.00  0.00           O  
ATOM    383  CB  TRP    24      91.838  88.410  38.304  1.00  0.00           C  
ATOM    384  CG  TRP    24      90.543  89.147  38.375  1.00  0.00           C  
ATOM    385  CD1 TRP    24      89.660  88.850  39.316  1.00  0.00           C  
ATOM    386  CD2 TRP    24      89.870  90.170  37.523  1.00  0.00           C  
ATOM    387  CE2 TRP    24      88.500  90.132  37.843  1.00  0.00           C  
ATOM    388  CE3 TRP    24      90.230  90.813  36.316  1.00  0.00           C  
ATOM    389  NE1 TRP    24      88.439  89.581  39.068  1.00  0.00           N  
ATOM    390  CZ2 TRP    24      87.518  90.787  37.070  1.00  0.00           C  
ATOM    391  CZ3 TRP    24      89.279  91.425  35.537  1.00  0.00           C  
ATOM    392  CH2 TRP    24      87.937  91.403  35.908  1.00  0.00           C  
ATOM    393  H   TRP    24      91.261  85.613  38.357  1.00  0.00           H  
ATOM    394  HA  TRP    24      91.502  87.736  36.308  1.00  0.00           H  
ATOM    395  HB2 TRP    24      92.073  87.872  39.222  1.00  0.00           H  
ATOM    396  HB3 TRP    24      92.558  89.208  38.124  1.00  0.00           H  
ATOM    397  HD1 TRP    24      89.708  88.135  40.124  1.00  0.00           H  
ATOM    398  HE1 TRP    24      87.577  89.404  39.564  1.00  0.00           H  
ATOM    399  HE3 TRP    24      91.213  90.729  35.877  1.00  0.00           H  
ATOM    400  HZ2 TRP    24      86.495  90.765  37.414  1.00  0.00           H  
ATOM    401  HZ3 TRP    24      89.552  91.839  34.577  1.00  0.00           H  
ATOM    402  HH2 TRP    24      87.113  91.563  35.229  1.00  0.00           H  
ATOM    403  N   THR    25      93.913  87.437  35.899  1.00  0.00           N  
ATOM    404  CA  THR    25      95.173  87.014  35.243  1.00  0.00           C  
ATOM    405  C   THR    25      95.924  88.301  34.829  1.00  0.00           C  
ATOM    406  O   THR    25      95.436  89.070  34.029  1.00  0.00           O  
ATOM    407  CB  THR    25      94.937  86.032  34.115  1.00  0.00           C  
ATOM    408  CG2 THR    25      96.088  85.835  33.065  1.00  0.00           C  
ATOM    409  OG1 THR    25      94.458  84.787  34.597  1.00  0.00           O  
ATOM    410  H   THR    25      93.329  87.996  35.293  1.00  0.00           H  
ATOM    411  HA  THR    25      95.678  86.449  36.026  1.00  0.00           H  
ATOM    412  HB  THR    25      94.083  86.455  33.584  1.00  0.00           H  
ATOM    413  HG1 THR    25      93.722  85.051  35.153  1.00  0.00           H  
ATOM    414 HG21 THR    25      96.693  86.734  32.950  1.00  0.00           H  
ATOM    415 HG22 THR    25      96.865  85.123  33.344  1.00  0.00           H  
ATOM    416 HG23 THR    25      95.759  85.588  32.056  1.00  0.00           H  
ATOM    417  N   ASP    26      97.059  88.511  35.467  1.00  0.00           N  
ATOM    418  CA  ASP    26      97.983  89.605  35.212  1.00  0.00           C  
ATOM    419  C   ASP    26      98.849  89.287  33.930  1.00  0.00           C  
ATOM    420  O   ASP    26      99.366  88.251  33.564  1.00  0.00           O  
ATOM    421  CB  ASP    26      98.806  89.997  36.430  1.00  0.00           C  
ATOM    422  CG  ASP    26     100.044  90.835  36.128  1.00  0.00           C  
ATOM    423  OD1 ASP    26      99.925  92.062  36.226  1.00  0.00           O  
ATOM    424  OD2 ASP    26     101.148  90.265  35.817  1.00  0.00           O1-
ATOM    425  H   ASP    26      97.168  88.057  36.363  1.00  0.00           H  
ATOM    426  HA  ASP    26      97.263  90.383  34.957  1.00  0.00           H  
ATOM    427  HB2 ASP    26      98.291  90.525  37.234  1.00  0.00           H  
ATOM    428  HB3 ASP    26      99.110  89.064  36.904  1.00  0.00           H  
ATOM    429  N   VAL    27      98.982  90.358  33.135  1.00  0.00           N  
ATOM    430  CA  VAL    27      99.566  90.455  31.753  1.00  0.00           C  
ATOM    431  C   VAL    27     100.609  91.492  31.633  1.00  0.00           C  
ATOM    432  O   VAL    27     101.426  91.390  30.716  1.00  0.00           O  
ATOM    433  CB  VAL    27      98.485  90.712  30.690  1.00  0.00           C  
ATOM    434  CG1 VAL    27      97.740  92.039  30.906  1.00  0.00           C  
ATOM    435  CG2 VAL    27      98.985  90.600  29.281  1.00  0.00           C  
ATOM    436  H   VAL    27      98.508  91.178  33.486  1.00  0.00           H  
ATOM    437  HA  VAL    27     100.067  89.552  31.404  1.00  0.00           H  
ATOM    438  HB  VAL    27      97.832  89.842  30.750  1.00  0.00           H  
ATOM    439 HG11 VAL    27      96.829  92.136  30.316  1.00  0.00           H  
ATOM    440 HG12 VAL    27      97.322  92.174  31.904  1.00  0.00           H  
ATOM    441 HG13 VAL    27      98.428  92.817  30.576  1.00  0.00           H  
ATOM    442 HG21 VAL    27      99.619  91.422  28.950  1.00  0.00           H  
ATOM    443 HG22 VAL    27      99.510  89.662  29.100  1.00  0.00           H  
ATOM    444 HG23 VAL    27      98.196  90.438  28.547  1.00  0.00           H  
ATOM    445  N   TYR    28     100.664  92.495  32.543  1.00  0.00           N  
ATOM    446  CA  TYR    28     101.589  93.627  32.525  1.00  0.00           C  
ATOM    447  C   TYR    28     102.952  93.234  33.274  1.00  0.00           C  
ATOM    448  O   TYR    28     103.975  93.745  32.862  1.00  0.00           O  
ATOM    449  CB  TYR    28     100.865  94.775  33.141  1.00  0.00           C  
ATOM    450  CG  TYR    28     101.791  95.959  33.307  1.00  0.00           C  
ATOM    451  CD1 TYR    28     101.939  96.954  32.320  1.00  0.00           C  
ATOM    452  CD2 TYR    28     102.408  96.127  34.491  1.00  0.00           C  
ATOM    453  CE1 TYR    28     102.822  98.009  32.419  1.00  0.00           C  
ATOM    454  CE2 TYR    28     103.287  97.272  34.657  1.00  0.00           C  
ATOM    455  CZ  TYR    28     103.520  98.157  33.624  1.00  0.00           C  
ATOM    456  OH  TYR    28     104.444  99.124  33.736  1.00  0.00           O  
ATOM    457  H   TYR    28      99.791  92.480  33.050  1.00  0.00           H  
ATOM    458  HA  TYR    28     101.936  93.891  31.526  1.00  0.00           H  
ATOM    459  HB2 TYR    28     100.022  94.978  32.482  1.00  0.00           H  
ATOM    460  HB3 TYR    28     100.572  94.436  34.135  1.00  0.00           H  
ATOM    461  HD1 TYR    28     101.340  96.895  31.424  1.00  0.00           H  
ATOM    462  HD2 TYR    28     102.277  95.450  35.322  1.00  0.00           H  
ATOM    463  HE1 TYR    28     102.761  98.760  31.645  1.00  0.00           H  
ATOM    464  HE2 TYR    28     103.864  97.409  35.559  1.00  0.00           H  
ATOM    465  HH  TYR    28     104.638  99.379  32.831  1.00  0.00           H  
ATOM    466  N   SER    29     102.898  92.478  34.400  1.00  0.00           N  
ATOM    467  CA  SER    29     104.150  92.247  35.164  1.00  0.00           C  
ATOM    468  C   SER    29     105.211  91.581  34.308  1.00  0.00           C  
ATOM    469  O   SER    29     106.369  91.934  34.554  1.00  0.00           O  
ATOM    470  CB  SER    29     103.870  91.594  36.511  1.00  0.00           C  
ATOM    471  OG  SER    29     103.657  90.174  36.315  1.00  0.00           O  
ATOM    472  H   SER    29     102.059  92.021  34.728  1.00  0.00           H  
ATOM    473  HA  SER    29     104.565  93.213  35.451  1.00  0.00           H  
ATOM    474  HB2 SER    29     104.815  91.726  37.037  1.00  0.00           H  
ATOM    475  HB3 SER    29     103.146  92.121  37.132  1.00  0.00           H  
ATOM    476  HG  SER    29     102.730  90.112  36.075  1.00  0.00           H  
ATOM    477  N   ALA    30     104.859  90.556  33.464  1.00  0.00           N  
ATOM    478  CA  ALA    30     105.775  90.026  32.499  1.00  0.00           C  
ATOM    479  C   ALA    30     106.370  91.039  31.446  1.00  0.00           C  
ATOM    480  O   ALA    30     107.335  90.754  30.753  1.00  0.00           O  
ATOM    481  CB  ALA    30     105.183  88.725  31.815  1.00  0.00           C  
ATOM    482  H   ALA    30     103.972  90.102  33.626  1.00  0.00           H  
ATOM    483  HA  ALA    30     106.689  89.698  32.996  1.00  0.00           H  
ATOM    484  HB1 ALA    30     105.166  87.843  32.456  1.00  0.00           H  
ATOM    485  HB2 ALA    30     104.198  88.876  31.373  1.00  0.00           H  
ATOM    486  HB3 ALA    30     105.776  88.243  31.038  1.00  0.00           H  
ATOM    487  N   ALA    31     105.684  92.168  31.162  1.00  0.00           N  
ATOM    488  CA  ALA    31     105.756  92.910  29.936  1.00  0.00           C  
ATOM    489  C   ALA    31     107.141  93.669  29.685  1.00  0.00           C  
ATOM    490  O   ALA    31     107.784  94.136  30.648  1.00  0.00           O  
ATOM    491  CB  ALA    31     104.546  93.768  29.669  1.00  0.00           C  
ATOM    492  H   ALA    31     104.921  92.350  31.799  1.00  0.00           H  
ATOM    493  HA  ALA    31     105.692  92.158  29.149  1.00  0.00           H  
ATOM    494  HB1 ALA    31     104.699  94.741  30.136  1.00  0.00           H  
ATOM    495  HB2 ALA    31     104.411  93.836  28.590  1.00  0.00           H  
ATOM    496  HB3 ALA    31     103.615  93.357  30.059  1.00  0.00           H  
ATOM    497  N   PRO    32     107.723  93.774  28.460  1.00  0.00           N  
ATOM    498  CA  PRO    32     108.823  94.717  28.178  1.00  0.00           C  
ATOM    499  C   PRO    32     108.450  96.141  28.642  1.00  0.00           C  
ATOM    500  O   PRO    32     107.335  96.644  28.381  1.00  0.00           O  
ATOM    501  CB  PRO    32     109.046  94.652  26.631  1.00  0.00           C  
ATOM    502  CG  PRO    32     108.389  93.353  26.330  1.00  0.00           C  
ATOM    503  CD  PRO    32     107.220  93.189  27.286  1.00  0.00           C  
ATOM    504  HA  PRO    32     109.713  94.370  28.703  1.00  0.00           H  
ATOM    505  HB2 PRO    32     108.556  95.479  26.116  1.00  0.00           H  
ATOM    506  HB3 PRO    32     110.096  94.642  26.341  1.00  0.00           H  
ATOM    507  HG2 PRO    32     108.062  93.202  25.302  1.00  0.00           H  
ATOM    508  HG3 PRO    32     109.049  92.510  26.531  1.00  0.00           H  
ATOM    509  HD2 PRO    32     106.337  93.760  27.000  1.00  0.00           H  
ATOM    510  HD3 PRO    32     106.928  92.159  27.487  1.00  0.00           H  
ATOM    511  N   ALA    33     109.504  96.921  29.167  1.00  0.00           N  
ATOM    512  CA  ALA    33     109.390  98.369  29.514  1.00  0.00           C  
ATOM    513  C   ALA    33     108.926  99.246  28.295  1.00  0.00           C  
ATOM    514  O   ALA    33     107.928  99.907  28.286  1.00  0.00           O  
ATOM    515  CB  ALA    33     110.651  98.826  30.276  1.00  0.00           C  
ATOM    516  H   ALA    33     110.328  96.347  29.278  1.00  0.00           H  
ATOM    517  HA  ALA    33     108.563  98.489  30.214  1.00  0.00           H  
ATOM    518  HB1 ALA    33     110.662  99.891  30.508  1.00  0.00           H  
ATOM    519  HB2 ALA    33     110.836  98.213  31.158  1.00  0.00           H  
ATOM    520  HB3 ALA    33     111.445  98.696  29.542  1.00  0.00           H  
ATOM    521  N   GLY    34     109.607  99.148  27.215  1.00  0.00           N  
ATOM    522  CA  GLY    34     109.347  99.704  25.940  1.00  0.00           C  
ATOM    523  C   GLY    34     107.958  99.401  25.195  1.00  0.00           C  
ATOM    524  O   GLY    34     107.647 100.020  24.182  1.00  0.00           O  
ATOM    525  H   GLY    34     110.346  98.463  27.271  1.00  0.00           H  
ATOM    526  HA2 GLY    34     109.330 100.792  26.006  1.00  0.00           H  
ATOM    527  HA3 GLY    34     110.157  99.432  25.265  1.00  0.00           H  
ATOM    528  N   ALA    35     107.130  98.385  25.610  1.00  0.00           N  
ATOM    529  CA  ALA    35     105.920  97.952  24.867  1.00  0.00           C  
ATOM    530  C   ALA    35     104.786  98.959  25.015  1.00  0.00           C  
ATOM    531  O   ALA    35     104.510  99.440  26.119  1.00  0.00           O  
ATOM    532  CB  ALA    35     105.484  96.612  25.413  1.00  0.00           C  
ATOM    533  H   ALA    35     107.341  97.965  26.504  1.00  0.00           H  
ATOM    534  HA  ALA    35     106.237  97.873  23.828  1.00  0.00           H  
ATOM    535  HB1 ALA    35     106.240  95.833  25.514  1.00  0.00           H  
ATOM    536  HB2 ALA    35     104.931  96.625  26.352  1.00  0.00           H  
ATOM    537  HB3 ALA    35     104.794  96.311  24.624  1.00  0.00           H  
ATOM    538  N   GLN    36     104.136  99.318  23.877  1.00  0.00           N  
ATOM    539  CA  GLN    36     103.003 100.188  23.903  1.00  0.00           C  
ATOM    540  C   GLN    36     101.686  99.426  23.825  1.00  0.00           C  
ATOM    541  O   GLN    36     100.757  99.668  24.524  1.00  0.00           O  
ATOM    542  CB  GLN    36     103.198 101.107  22.688  1.00  0.00           C  
ATOM    543  CG  GLN    36     104.666 101.802  22.364  1.00  0.00           C  
ATOM    544  CD  GLN    36     105.030 102.838  23.420  1.00  0.00           C  
ATOM    545  NE2 GLN    36     106.105 103.569  23.377  1.00  0.00           N  
ATOM    546  OE1 GLN    36     104.351 102.933  24.487  1.00  0.00           O  
ATOM    547  H   GLN    36     104.220  98.872  22.975  1.00  0.00           H  
ATOM    548  HA  GLN    36     102.999 100.780  24.819  1.00  0.00           H  
ATOM    549  HB2 GLN    36     103.000 100.437  21.851  1.00  0.00           H  
ATOM    550  HB3 GLN    36     102.482 101.929  22.682  1.00  0.00           H  
ATOM    551  HG2 GLN    36     105.465 101.062  22.315  1.00  0.00           H  
ATOM    552  HG3 GLN    36     104.707 102.352  21.424  1.00  0.00           H  
ATOM    553 HE21 GLN    36     106.226 104.315  24.046  1.00  0.00           H  
ATOM    554 HE22 GLN    36     106.679 103.659  22.550  1.00  0.00           H  
ATOM    555  N   THR    37     101.643  98.419  22.917  1.00  0.00           N  
ATOM    556  CA  THR    37     100.428  97.561  22.660  1.00  0.00           C  
ATOM    557  C   THR    37     100.760  96.104  22.717  1.00  0.00           C  
ATOM    558  O   THR    37     101.944  95.757  22.857  1.00  0.00           O  
ATOM    559  CB  THR    37      99.840  97.857  21.257  1.00  0.00           C  
ATOM    560  CG2 THR    37      99.553  99.322  20.858  1.00  0.00           C  
ATOM    561  OG1 THR    37     100.807  97.431  20.261  1.00  0.00           O  
ATOM    562  H   THR    37     102.563  98.095  22.655  1.00  0.00           H  
ATOM    563  HA  THR    37      99.650  97.812  23.380  1.00  0.00           H  
ATOM    564  HB  THR    37      98.870  97.369  21.162  1.00  0.00           H  
ATOM    565  HG1 THR    37     101.604  97.966  20.283  1.00  0.00           H  
ATOM    566 HG21 THR    37     100.376 100.026  20.978  1.00  0.00           H  
ATOM    567 HG22 THR    37      99.183  99.381  19.834  1.00  0.00           H  
ATOM    568 HG23 THR    37      98.798  99.736  21.527  1.00  0.00           H  
ATOM    569  N   PHE    38      99.765  95.164  22.726  1.00  0.00           N  
ATOM    570  CA  PHE    38      99.932  93.658  22.774  1.00  0.00           C  
ATOM    571  C   PHE    38      98.844  93.121  21.912  1.00  0.00           C  
ATOM    572  O   PHE    38      97.895  93.825  21.506  1.00  0.00           O  
ATOM    573  CB  PHE    38      99.908  93.181  24.227  1.00  0.00           C  
ATOM    574  CG  PHE    38      98.541  93.244  24.912  1.00  0.00           C  
ATOM    575  CD1 PHE    38      97.619  92.083  24.780  1.00  0.00           C  
ATOM    576  CD2 PHE    38      98.187  94.420  25.623  1.00  0.00           C  
ATOM    577  CE1 PHE    38      96.424  92.223  25.476  1.00  0.00           C  
ATOM    578  CE2 PHE    38      96.984  94.437  26.231  1.00  0.00           C  
ATOM    579  CZ  PHE    38      96.058  93.361  26.149  1.00  0.00           C  
ATOM    580  H   PHE    38      98.820  95.519  22.692  1.00  0.00           H  
ATOM    581  HA  PHE    38     100.846  93.262  22.332  1.00  0.00           H  
ATOM    582  HB2 PHE    38     100.327  92.193  24.417  1.00  0.00           H  
ATOM    583  HB3 PHE    38     100.560  93.835  24.807  1.00  0.00           H  
ATOM    584  HD1 PHE    38      97.988  91.179  24.317  1.00  0.00           H  
ATOM    585  HD2 PHE    38      98.738  95.345  25.717  1.00  0.00           H  
ATOM    586  HE1 PHE    38      95.715  91.421  25.332  1.00  0.00           H  
ATOM    587  HE2 PHE    38      96.686  95.312  26.790  1.00  0.00           H  
ATOM    588  HZ  PHE    38      95.112  93.364  26.671  1.00  0.00           H  
ATOM    589  N   SER    39      98.998  91.791  21.638  1.00  0.00           N  
ATOM    590  CA  SER    39      97.925  90.925  20.994  1.00  0.00           C  
ATOM    591  C   SER    39      98.080  89.490  21.510  1.00  0.00           C  
ATOM    592  O   SER    39      99.134  89.080  22.031  1.00  0.00           O  
ATOM    593  CB  SER    39      98.045  91.064  19.481  1.00  0.00           C  
ATOM    594  OG  SER    39      96.984  90.361  18.924  1.00  0.00           O  
ATOM    595  H   SER    39      99.821  91.295  21.950  1.00  0.00           H  
ATOM    596  HA  SER    39      96.975  91.260  21.409  1.00  0.00           H  
ATOM    597  HB2 SER    39      97.946  92.123  19.243  1.00  0.00           H  
ATOM    598  HB3 SER    39      98.942  90.590  19.081  1.00  0.00           H  
ATOM    599  HG  SER    39      97.321  89.474  18.778  1.00  0.00           H  
ATOM    600  N   LEU    40      96.977  88.685  21.483  1.00  0.00           N  
ATOM    601  CA  LEU    40      96.776  87.438  22.240  1.00  0.00           C  
ATOM    602  C   LEU    40      96.554  86.211  21.299  1.00  0.00           C  
ATOM    603  O   LEU    40      96.137  86.385  20.164  1.00  0.00           O  
ATOM    604  CB  LEU    40      95.457  87.569  23.157  1.00  0.00           C  
ATOM    605  CG  LEU    40      95.557  88.313  24.383  1.00  0.00           C  
ATOM    606  CD1 LEU    40      94.222  88.523  25.046  1.00  0.00           C  
ATOM    607  CD2 LEU    40      96.400  87.558  25.381  1.00  0.00           C  
ATOM    608  H   LEU    40      96.169  89.040  20.992  1.00  0.00           H  
ATOM    609  HA  LEU    40      97.641  87.271  22.882  1.00  0.00           H  
ATOM    610  HB2 LEU    40      94.696  87.942  22.472  1.00  0.00           H  
ATOM    611  HB3 LEU    40      95.094  86.567  23.386  1.00  0.00           H  
ATOM    612  HG  LEU    40      96.019  89.241  24.046  1.00  0.00           H  
ATOM    613 HD11 LEU    40      94.379  89.297  25.797  1.00  0.00           H  
ATOM    614 HD12 LEU    40      93.501  88.878  24.309  1.00  0.00           H  
ATOM    615 HD13 LEU    40      93.876  87.606  25.524  1.00  0.00           H  
ATOM    616 HD21 LEU    40      96.624  88.198  26.234  1.00  0.00           H  
ATOM    617 HD22 LEU    40      95.885  86.688  25.788  1.00  0.00           H  
ATOM    618 HD23 LEU    40      97.380  87.268  25.002  1.00  0.00           H  
ATOM    619  N   LYS    41      96.706  85.054  21.867  1.00  0.00           N  
ATOM    620  CA  LYS    41      96.161  83.765  21.333  1.00  0.00           C  
ATOM    621  C   LYS    41      95.588  82.933  22.395  1.00  0.00           C  
ATOM    622  O   LYS    41      95.997  82.999  23.561  1.00  0.00           O  
ATOM    623  CB  LYS    41      97.221  82.970  20.493  1.00  0.00           C  
ATOM    624  CG  LYS    41      97.545  83.760  19.195  1.00  0.00           C  
ATOM    625  CD  LYS    41      98.457  83.058  18.196  1.00  0.00           C  
ATOM    626  CE  LYS    41      97.736  81.928  17.501  1.00  0.00           C  
ATOM    627  NZ  LYS    41      98.599  81.114  16.610  1.00  0.00           N1+
ATOM    628  H   LYS    41      97.271  85.001  22.702  1.00  0.00           H  
ATOM    629  HA  LYS    41      95.322  83.999  20.678  1.00  0.00           H  
ATOM    630  HB2 LYS    41      98.138  82.847  21.071  1.00  0.00           H  
ATOM    631  HB3 LYS    41      96.828  82.018  20.137  1.00  0.00           H  
ATOM    632  HG2 LYS    41      96.553  83.970  18.796  1.00  0.00           H  
ATOM    633  HG3 LYS    41      97.930  84.703  19.584  1.00  0.00           H  
ATOM    634  HD2 LYS    41      98.820  83.771  17.456  1.00  0.00           H  
ATOM    635  HD3 LYS    41      99.365  82.805  18.743  1.00  0.00           H  
ATOM    636  HE2 LYS    41      97.240  81.275  18.219  1.00  0.00           H  
ATOM    637  HE3 LYS    41      96.925  82.414  16.957  1.00  0.00           H  
ATOM    638  HZ1 LYS    41      97.967  80.508  16.107  1.00  0.00           H  
ATOM    639  HZ2 LYS    41      99.054  81.755  15.975  1.00  0.00           H  
ATOM    640  HZ3 LYS    41      99.201  80.620  17.252  1.00  0.00           H  
ATOM    641  N   HIP    42      94.705  81.999  22.052  1.00  0.00           N  
ATOM    642  CA  HIP    42      94.248  80.933  22.954  1.00  0.00           C  
ATOM    643  C   HIP    42      93.626  79.683  22.274  1.00  0.00           C  
ATOM    644  O   HIP    42      93.123  79.732  21.132  1.00  0.00           O  
ATOM    645  CB  HIP    42      93.276  81.574  24.030  1.00  0.00           C  
ATOM    646  CG  HIP    42      92.034  82.027  23.472  1.00  0.00           C  
ATOM    647  CD2 HIP    42      91.678  83.282  23.061  1.00  0.00           C  
ATOM    648  ND1 HIP    42      90.881  81.210  23.151  1.00  0.00           N1+
ATOM    649  CE1 HIP    42      89.957  81.943  22.645  1.00  0.00           C  
ATOM    650  NE2 HIP    42      90.392  83.158  22.574  1.00  0.00           N  
ATOM    651  H   HIP    42      94.462  82.072  21.074  1.00  0.00           H  
ATOM    652  HA  HIP    42      95.176  80.608  23.425  1.00  0.00           H  
ATOM    653  HB2 HIP    42      93.028  80.770  24.722  1.00  0.00           H  
ATOM    654  HB3 HIP    42      93.883  82.226  24.658  1.00  0.00           H  
ATOM    655  HD1 HIP    42      90.911  80.212  23.300  1.00  0.00           H  
ATOM    656  HD2 HIP    42      92.230  84.203  23.183  1.00  0.00           H  
ATOM    657  HE1 HIP    42      89.152  81.561  22.036  1.00  0.00           H  
ATOM    658  HE2 HIP    42      89.977  83.918  22.053  1.00  0.00           H  
ATOM    659  N   SER    43      93.478  78.582  23.071  1.00  0.00           N  
ATOM    660  CA  SER    43      92.673  77.427  22.783  1.00  0.00           C  
ATOM    661  C   SER    43      91.149  77.693  22.569  1.00  0.00           C  
ATOM    662  O   SER    43      90.560  78.480  23.256  1.00  0.00           O  
ATOM    663  CB  SER    43      92.885  76.333  23.864  1.00  0.00           C  
ATOM    664  OG  SER    43      92.005  75.331  23.503  1.00  0.00           O  
ATOM    665  H   SER    43      94.046  78.594  23.907  1.00  0.00           H  
ATOM    666  HA  SER    43      93.091  77.018  21.863  1.00  0.00           H  
ATOM    667  HB2 SER    43      93.938  76.096  24.018  1.00  0.00           H  
ATOM    668  HB3 SER    43      92.536  76.753  24.808  1.00  0.00           H  
ATOM    669  HG  SER    43      92.158  74.566  24.063  1.00  0.00           H  
ATOM    670  N   GLU    44      90.415  76.947  21.792  1.00  0.00           N  
ATOM    671  CA  GLU    44      88.988  76.959  21.568  1.00  0.00           C  
ATOM    672  C   GLU    44      88.151  76.522  22.785  1.00  0.00           C  
ATOM    673  O   GLU    44      86.964  76.886  22.847  1.00  0.00           O  
ATOM    674  CB  GLU    44      88.679  76.040  20.374  1.00  0.00           C  
ATOM    675  CG  GLU    44      89.627  76.434  19.195  1.00  0.00           C  
ATOM    676  CD  GLU    44      90.839  75.658  18.927  1.00  0.00           C  
ATOM    677  OE1 GLU    44      91.024  75.320  17.754  1.00  0.00           O  
ATOM    678  OE2 GLU    44      91.542  75.341  19.849  1.00  0.00           O1-
ATOM    679  H   GLU    44      90.941  76.231  21.311  1.00  0.00           H  
ATOM    680  HA  GLU    44      88.705  77.998  21.398  1.00  0.00           H  
ATOM    681  HB2 GLU    44      88.859  75.015  20.698  1.00  0.00           H  
ATOM    682  HB3 GLU    44      87.658  76.260  20.064  1.00  0.00           H  
ATOM    683  HG2 GLU    44      88.922  76.435  18.364  1.00  0.00           H  
ATOM    684  HG3 GLU    44      89.847  77.499  19.131  1.00  0.00           H  
ATOM    685  N   HIP    45      88.702  75.690  23.709  1.00  0.00           N  
ATOM    686  CA  HIP    45      88.198  75.467  25.104  1.00  0.00           C  
ATOM    687  C   HIP    45      88.304  76.637  26.133  1.00  0.00           C  
ATOM    688  O   HIP    45      87.916  76.669  27.312  1.00  0.00           O  
ATOM    689  CB  HIP    45      88.856  74.184  25.685  1.00  0.00           C  
ATOM    690  CG  HIP    45      88.758  72.985  24.880  1.00  0.00           C  
ATOM    691  CD2 HIP    45      87.649  72.316  24.364  1.00  0.00           C  
ATOM    692  ND1 HIP    45      89.830  72.147  24.595  1.00  0.00           N1+
ATOM    693  CE1 HIP    45      89.329  71.091  23.886  1.00  0.00           C  
ATOM    694  NE2 HIP    45      88.050  71.134  23.831  1.00  0.00           N  
ATOM    695  H   HIP    45      89.692  75.542  23.578  1.00  0.00           H  
ATOM    696  HA  HIP    45      87.123  75.289  25.082  1.00  0.00           H  
ATOM    697  HB2 HIP    45      89.879  74.512  25.869  1.00  0.00           H  
ATOM    698  HB3 HIP    45      88.261  74.037  26.587  1.00  0.00           H  
ATOM    699  HD1 HIP    45      90.762  72.332  24.936  1.00  0.00           H  
ATOM    700  HD2 HIP    45      86.634  72.665  24.479  1.00  0.00           H  
ATOM    701  HE1 HIP    45      90.046  70.397  23.472  1.00  0.00           H  
ATOM    702  HE2 HIP    45      87.421  70.487  23.376  1.00  0.00           H  
ATOM    703  N   VAL    46      89.169  77.642  25.847  1.00  0.00           N  
ATOM    704  CA  VAL    46      89.345  78.867  26.787  1.00  0.00           C  
ATOM    705  C   VAL    46      88.708  80.115  26.175  1.00  0.00           C  
ATOM    706  O   VAL    46      88.442  80.195  24.940  1.00  0.00           O  
ATOM    707  CB  VAL    46      90.900  79.029  26.904  1.00  0.00           C  
ATOM    708  CG1 VAL    46      91.434  80.460  27.317  1.00  0.00           C  
ATOM    709  CG2 VAL    46      91.550  78.035  27.841  1.00  0.00           C  
ATOM    710  H   VAL    46      89.614  77.684  24.942  1.00  0.00           H  
ATOM    711  HA  VAL    46      89.009  78.676  27.806  1.00  0.00           H  
ATOM    712  HB  VAL    46      91.332  78.835  25.923  1.00  0.00           H  
ATOM    713 HG11 VAL    46      90.914  81.316  26.887  1.00  0.00           H  
ATOM    714 HG12 VAL    46      91.104  80.561  28.351  1.00  0.00           H  
ATOM    715 HG13 VAL    46      92.499  80.584  27.121  1.00  0.00           H  
ATOM    716 HG21 VAL    46      91.174  78.175  28.855  1.00  0.00           H  
ATOM    717 HG22 VAL    46      91.158  77.045  27.609  1.00  0.00           H  
ATOM    718 HG23 VAL    46      92.629  78.183  27.892  1.00  0.00           H  
ATOM    719  N   TRP    47      88.528  81.174  27.004  1.00  0.00           N  
ATOM    720  CA  TRP    47      87.861  82.442  26.695  1.00  0.00           C  
ATOM    721  C   TRP    47      88.463  83.612  27.489  1.00  0.00           C  
ATOM    722  O   TRP    47      88.697  83.415  28.666  1.00  0.00           O  
ATOM    723  CB  TRP    47      86.370  82.400  26.752  1.00  0.00           C  
ATOM    724  CG  TRP    47      85.648  83.721  26.488  1.00  0.00           C  
ATOM    725  CD1 TRP    47      85.172  84.541  27.453  1.00  0.00           C  
ATOM    726  CD2 TRP    47      85.377  84.346  25.238  1.00  0.00           C  
ATOM    727  CE2 TRP    47      84.836  85.632  25.447  1.00  0.00           C  
ATOM    728  CE3 TRP    47      85.700  83.988  23.952  1.00  0.00           C  
ATOM    729  NE1 TRP    47      84.692  85.742  26.805  1.00  0.00           N  
ATOM    730  CZ2 TRP    47      84.463  86.440  24.403  1.00  0.00           C  
ATOM    731  CZ3 TRP    47      85.476  84.810  22.855  1.00  0.00           C  
ATOM    732  CH2 TRP    47      84.748  86.013  23.121  1.00  0.00           C  
ATOM    733  H   TRP    47      88.713  80.986  27.979  1.00  0.00           H  
ATOM    734  HA  TRP    47      88.198  82.650  25.680  1.00  0.00           H  
ATOM    735  HB2 TRP    47      85.979  81.590  26.136  1.00  0.00           H  
ATOM    736  HB3 TRP    47      85.962  82.119  27.723  1.00  0.00           H  
ATOM    737  HD1 TRP    47      85.118  84.336  28.512  1.00  0.00           H  
ATOM    738  HE1 TRP    47      84.391  86.559  27.316  1.00  0.00           H  
ATOM    739  HE3 TRP    47      86.308  83.118  23.751  1.00  0.00           H  
ATOM    740  HZ2 TRP    47      83.866  87.337  24.473  1.00  0.00           H  
ATOM    741  HZ3 TRP    47      85.855  84.524  21.885  1.00  0.00           H  
ATOM    742  HH2 TRP    47      84.524  86.802  22.417  1.00  0.00           H  
ATOM    743  N   VAL    48      88.772  84.844  26.932  1.00  0.00           N  
ATOM    744  CA  VAL    48      89.674  85.852  27.430  1.00  0.00           C  
ATOM    745  C   VAL    48      89.208  87.238  27.014  1.00  0.00           C  
ATOM    746  O   VAL    48      88.710  87.437  25.938  1.00  0.00           O  
ATOM    747  CB  VAL    48      91.162  85.600  27.036  1.00  0.00           C  
ATOM    748  CG1 VAL    48      91.357  85.563  25.516  1.00  0.00           C  
ATOM    749  CG2 VAL    48      92.152  86.576  27.695  1.00  0.00           C  
ATOM    750  H   VAL    48      88.354  85.027  26.031  1.00  0.00           H  
ATOM    751  HA  VAL    48      89.639  85.897  28.518  1.00  0.00           H  
ATOM    752  HB  VAL    48      91.490  84.590  27.284  1.00  0.00           H  
ATOM    753 HG11 VAL    48      90.631  84.983  24.945  1.00  0.00           H  
ATOM    754 HG12 VAL    48      91.418  86.531  25.020  1.00  0.00           H  
ATOM    755 HG13 VAL    48      92.266  84.978  25.379  1.00  0.00           H  
ATOM    756 HG21 VAL    48      93.160  86.206  27.509  1.00  0.00           H  
ATOM    757 HG22 VAL    48      92.045  87.541  27.201  1.00  0.00           H  
ATOM    758 HG23 VAL    48      92.097  86.667  28.780  1.00  0.00           H  
ATOM    759  N   GLU    49      89.185  88.207  27.934  1.00  0.00           N  
ATOM    760  CA  GLU    49      88.581  89.589  27.682  1.00  0.00           C  
ATOM    761  C   GLU    49      89.477  90.553  28.555  1.00  0.00           C  
ATOM    762  O   GLU    49      90.161  90.221  29.517  1.00  0.00           O  
ATOM    763  CB  GLU    49      87.189  89.601  28.061  1.00  0.00           C  
ATOM    764  CG  GLU    49      86.912  89.327  29.540  1.00  0.00           C  
ATOM    765  CD  GLU    49      85.494  88.901  29.752  1.00  0.00           C  
ATOM    766  OE1 GLU    49      85.202  87.876  30.411  1.00  0.00           O  
ATOM    767  OE2 GLU    49      84.537  89.638  29.367  1.00  0.00           O1-
ATOM    768  H   GLU    49      89.673  88.061  28.807  1.00  0.00           H  
ATOM    769  HA  GLU    49      88.699  89.911  26.647  1.00  0.00           H  
ATOM    770  HB2 GLU    49      86.726  90.539  27.755  1.00  0.00           H  
ATOM    771  HB3 GLU    49      86.703  88.773  27.545  1.00  0.00           H  
ATOM    772  HG2 GLU    49      87.528  88.533  29.962  1.00  0.00           H  
ATOM    773  HG3 GLU    49      87.162  90.205  30.136  1.00  0.00           H  
ATOM    774  N   VAL    50      89.428  91.855  28.063  1.00  0.00           N  
ATOM    775  CA  VAL    50      90.254  92.924  28.627  1.00  0.00           C  
ATOM    776  C   VAL    50      89.425  93.807  29.555  1.00  0.00           C  
ATOM    777  O   VAL    50      88.319  94.181  29.279  1.00  0.00           O  
ATOM    778  CB  VAL    50      90.906  93.756  27.511  1.00  0.00           C  
ATOM    779  CG1 VAL    50      91.856  94.789  28.091  1.00  0.00           C  
ATOM    780  CG2 VAL    50      91.678  92.761  26.638  1.00  0.00           C  
ATOM    781  H   VAL    50      88.925  92.057  27.211  1.00  0.00           H  
ATOM    782  HA  VAL    50      91.101  92.566  29.212  1.00  0.00           H  
ATOM    783  HB  VAL    50      90.100  94.249  26.967  1.00  0.00           H  
ATOM    784 HG11 VAL    50      92.586  94.471  28.836  1.00  0.00           H  
ATOM    785 HG12 VAL    50      92.527  95.150  27.312  1.00  0.00           H  
ATOM    786 HG13 VAL    50      91.390  95.643  28.584  1.00  0.00           H  
ATOM    787 HG21 VAL    50      91.095  92.474  25.762  1.00  0.00           H  
ATOM    788 HG22 VAL    50      92.599  93.123  26.182  1.00  0.00           H  
ATOM    789 HG23 VAL    50      91.935  91.838  27.158  1.00  0.00           H  
ATOM    790  N   VAL    51      90.090  94.253  30.636  1.00  0.00           N  
ATOM    791  CA  VAL    51      89.505  95.334  31.456  1.00  0.00           C  
ATOM    792  C   VAL    51      90.569  96.449  31.583  1.00  0.00           C  
ATOM    793  O   VAL    51      91.772  96.228  31.473  1.00  0.00           O  
ATOM    794  CB  VAL    51      88.987  94.752  32.800  1.00  0.00           C  
ATOM    795  CG1 VAL    51      88.443  95.791  33.836  1.00  0.00           C  
ATOM    796  CG2 VAL    51      88.002  93.605  32.671  1.00  0.00           C  
ATOM    797  H   VAL    51      91.020  93.982  30.923  1.00  0.00           H  
ATOM    798  HA  VAL    51      88.641  95.753  30.941  1.00  0.00           H  
ATOM    799  HB  VAL    51      89.857  94.313  33.289  1.00  0.00           H  
ATOM    800 HG11 VAL    51      89.279  96.453  34.061  1.00  0.00           H  
ATOM    801 HG12 VAL    51      87.608  96.253  33.309  1.00  0.00           H  
ATOM    802 HG13 VAL    51      88.217  95.275  34.769  1.00  0.00           H  
ATOM    803 HG21 VAL    51      87.093  93.933  32.166  1.00  0.00           H  
ATOM    804 HG22 VAL    51      88.454  92.796  32.096  1.00  0.00           H  
ATOM    805 HG23 VAL    51      87.797  93.149  33.639  1.00  0.00           H  
ATOM    806  N   ARG    52      90.107  97.719  31.885  1.00  0.00           N  
ATOM    807  CA  ARG    52      90.979  98.908  32.196  1.00  0.00           C  
ATOM    808  C   ARG    52      90.325  99.901  33.139  1.00  0.00           C  
ATOM    809  O   ARG    52      89.212 100.331  32.925  1.00  0.00           O  
ATOM    810  CB  ARG    52      91.499  99.557  30.896  1.00  0.00           C  
ATOM    811  CG  ARG    52      92.787 100.263  31.055  1.00  0.00           C  
ATOM    812  CD  ARG    52      93.425 100.670  29.727  1.00  0.00           C  
ATOM    813  NE  ARG    52      93.829  99.513  28.889  1.00  0.00           N  
ATOM    814  CZ  ARG    52      93.140  98.900  27.986  1.00  0.00           C  
ATOM    815  NH1 ARG    52      91.865  99.218  27.842  1.00  0.00           N1+
ATOM    816  NH2 ARG    52      93.548  97.947  27.242  1.00  0.00           N  
ATOM    817  H   ARG    52      89.104  97.830  31.917  1.00  0.00           H  
ATOM    818  HA  ARG    52      91.838  98.644  32.813  1.00  0.00           H  
ATOM    819  HB2 ARG    52      91.732  98.780  30.167  1.00  0.00           H  
ATOM    820  HB3 ARG    52      90.682 100.152  30.489  1.00  0.00           H  
ATOM    821  HG2 ARG    52      92.522 101.203  31.540  1.00  0.00           H  
ATOM    822  HG3 ARG    52      93.515  99.734  31.670  1.00  0.00           H  
ATOM    823  HD2 ARG    52      92.712 101.341  29.248  1.00  0.00           H  
ATOM    824  HD3 ARG    52      94.318 101.246  29.970  1.00  0.00           H  
ATOM    825  HE  ARG    52      94.788  99.220  29.008  1.00  0.00           H  
ATOM    826 HH11 ARG    52      91.623 100.022  28.402  1.00  0.00           H  
ATOM    827 HH12 ARG    52      91.377  98.988  26.988  1.00  0.00           H  
ATOM    828 HH21 ARG    52      94.517  97.708  27.086  1.00  0.00           H  
ATOM    829 HH22 ARG    52      92.783  97.645  26.657  1.00  0.00           H  
ATOM    830  N   ASP    53      91.091 100.512  34.080  1.00  0.00           N  
ATOM    831  CA  ASP    53      90.526 101.485  35.036  1.00  0.00           C  
ATOM    832  C   ASP    53      89.273 101.097  35.831  1.00  0.00           C  
ATOM    833  O   ASP    53      88.368 101.864  36.100  1.00  0.00           O  
ATOM    834  CB  ASP    53      90.474 102.951  34.355  1.00  0.00           C  
ATOM    835  CG  ASP    53      91.748 103.459  33.840  1.00  0.00           C  
ATOM    836  OD1 ASP    53      92.754 102.674  33.737  1.00  0.00           O  
ATOM    837  OD2 ASP    53      91.876 104.653  33.468  1.00  0.00           O1-
ATOM    838  H   ASP    53      92.047 100.188  34.044  1.00  0.00           H  
ATOM    839  HA  ASP    53      91.301 101.654  35.783  1.00  0.00           H  
ATOM    840  HB2 ASP    53      89.624 102.960  33.673  1.00  0.00           H  
ATOM    841  HB3 ASP    53      90.134 103.478  35.247  1.00  0.00           H  
ATOM    842  N   GLY    54      89.152  99.842  36.137  1.00  0.00           N  
ATOM    843  CA  GLY    54      87.959  99.273  36.736  1.00  0.00           C  
ATOM    844  C   GLY    54      86.767  99.179  35.704  1.00  0.00           C  
ATOM    845  O   GLY    54      85.635  98.999  36.142  1.00  0.00           O  
ATOM    846  H   GLY    54      89.905  99.246  35.823  1.00  0.00           H  
ATOM    847  HA2 GLY    54      88.299  98.258  36.942  1.00  0.00           H  
ATOM    848  HA3 GLY    54      87.609  99.833  37.603  1.00  0.00           H  
ATOM    849  N   GLU    55      86.997  99.216  34.357  1.00  0.00           N  
ATOM    850  CA  GLU    55      85.854  99.167  33.378  1.00  0.00           C  
ATOM    851  C   GLU    55      86.157  98.277  32.110  1.00  0.00           C  
ATOM    852  O   GLU    55      87.249  97.963  31.702  1.00  0.00           O  
ATOM    853  CB  GLU    55      85.507 100.572  33.033  1.00  0.00           C  
ATOM    854  CG  GLU    55      84.437 100.946  32.130  1.00  0.00           C  
ATOM    855  CD  GLU    55      83.061 100.527  32.580  1.00  0.00           C  
ATOM    856  OE1 GLU    55      82.237 101.401  32.981  1.00  0.00           O  
ATOM    857  OE2 GLU    55      82.844  99.284  32.543  1.00  0.00           O1-
ATOM    858  H   GLU    55      87.937  99.256  33.989  1.00  0.00           H  
ATOM    859  HA  GLU    55      84.971  98.778  33.884  1.00  0.00           H  
ATOM    860  HB2 GLU    55      85.435 101.070  34.000  1.00  0.00           H  
ATOM    861  HB3 GLU    55      86.455 100.978  32.681  1.00  0.00           H  
ATOM    862  HG2 GLU    55      84.503 102.007  31.887  1.00  0.00           H  
ATOM    863  HG3 GLU    55      84.641 100.467  31.172  1.00  0.00           H  
ATOM    864  N   ALA    56      85.085  97.853  31.556  1.00  0.00           N  
ATOM    865  CA  ALA    56      85.126  96.927  30.327  1.00  0.00           C  
ATOM    866  C   ALA    56      85.824  97.669  29.148  1.00  0.00           C  
ATOM    867  O   ALA    56      85.736  98.865  28.930  1.00  0.00           O  
ATOM    868  CB  ALA    56      83.769  96.289  30.105  1.00  0.00           C  
ATOM    869  H   ALA    56      84.182  98.199  31.846  1.00  0.00           H  
ATOM    870  HA  ALA    56      85.745  96.142  30.762  1.00  0.00           H  
ATOM    871  HB1 ALA    56      83.932  95.574  29.298  1.00  0.00           H  
ATOM    872  HB2 ALA    56      83.470  95.733  30.994  1.00  0.00           H  
ATOM    873  HB3 ALA    56      82.941  96.941  29.827  1.00  0.00           H  
ATOM    874  N   GLU    57      86.553  96.882  28.303  1.00  0.00           N  
ATOM    875  CA  GLU    57      87.257  97.475  27.134  1.00  0.00           C  
ATOM    876  C   GLU    57      86.248  97.998  26.085  1.00  0.00           C  
ATOM    877  O   GLU    57      85.137  97.484  25.947  1.00  0.00           O  
ATOM    878  CB  GLU    57      88.251  96.462  26.549  1.00  0.00           C  
ATOM    879  CG  GLU    57      89.117  96.724  25.294  1.00  0.00           C  
ATOM    880  CD  GLU    57      90.026  97.980  25.590  1.00  0.00           C  
ATOM    881  OE1 GLU    57      89.580  99.072  26.049  1.00  0.00           O  
ATOM    882  OE2 GLU    57      91.258  97.754  25.547  1.00  0.00           O1-
ATOM    883  H   GLU    57      86.741  95.929  28.578  1.00  0.00           H  
ATOM    884  HA  GLU    57      87.883  98.296  27.482  1.00  0.00           H  
ATOM    885  HB2 GLU    57      88.920  96.180  27.361  1.00  0.00           H  
ATOM    886  HB3 GLU    57      87.680  95.551  26.373  1.00  0.00           H  
ATOM    887  HG2 GLU    57      89.836  95.924  25.114  1.00  0.00           H  
ATOM    888  HG3 GLU    57      88.436  96.842  24.451  1.00  0.00           H  
ATOM    889  N   GLU    58      86.708  98.928  25.297  1.00  0.00           N  
ATOM    890  CA  GLU    58      86.119  99.355  24.015  1.00  0.00           C  
ATOM    891  C   GLU    58      86.113  98.168  22.950  1.00  0.00           C  
ATOM    892  O   GLU    58      87.144  98.076  22.249  1.00  0.00           O  
ATOM    893  CB  GLU    58      86.810 100.719  23.510  1.00  0.00           C  
ATOM    894  CG  GLU    58      85.967 101.302  22.367  1.00  0.00           C  
ATOM    895  CD  GLU    58      86.462 102.680  21.889  1.00  0.00           C  
ATOM    896  OE1 GLU    58      85.568 103.529  21.709  1.00  0.00           O  
ATOM    897  OE2 GLU    58      87.662 102.882  21.705  1.00  0.00           O1-
ATOM    898  H   GLU    58      87.687  99.134  25.433  1.00  0.00           H  
ATOM    899  HA  GLU    58      85.103  99.716  24.177  1.00  0.00           H  
ATOM    900  HB2 GLU    58      86.936 101.444  24.315  1.00  0.00           H  
ATOM    901  HB3 GLU    58      87.783 100.461  23.092  1.00  0.00           H  
ATOM    902  HG2 GLU    58      85.948 100.560  21.569  1.00  0.00           H  
ATOM    903  HG3 GLU    58      84.995 101.534  22.803  1.00  0.00           H  
ATOM    904  N   VAL    59      85.106  97.393  22.804  1.00  0.00           N  
ATOM    905  CA  VAL    59      84.983  96.176  21.969  1.00  0.00           C  
ATOM    906  C   VAL    59      85.263  96.319  20.454  1.00  0.00           C  
ATOM    907  O   VAL    59      85.884  95.459  19.885  1.00  0.00           O  
ATOM    908  CB  VAL    59      83.623  95.516  22.263  1.00  0.00           C  
ATOM    909  CG1 VAL    59      83.457  94.331  21.340  1.00  0.00           C  
ATOM    910  CG2 VAL    59      83.454  95.115  23.742  1.00  0.00           C  
ATOM    911  H   VAL    59      84.374  97.569  23.478  1.00  0.00           H  
ATOM    912  HA  VAL    59      85.724  95.516  22.420  1.00  0.00           H  
ATOM    913  HB  VAL    59      82.925  96.320  22.031  1.00  0.00           H  
ATOM    914 HG11 VAL    59      82.535  93.860  21.680  1.00  0.00           H  
ATOM    915 HG12 VAL    59      83.354  94.732  20.331  1.00  0.00           H  
ATOM    916 HG13 VAL    59      84.256  93.590  21.357  1.00  0.00           H  
ATOM    917 HG21 VAL    59      83.161  96.012  24.287  1.00  0.00           H  
ATOM    918 HG22 VAL    59      82.647  94.398  23.892  1.00  0.00           H  
ATOM    919 HG23 VAL    59      84.346  94.658  24.172  1.00  0.00           H  
ATOM    920  N   ALA    60      84.994  97.521  19.941  1.00  0.00           N  
ATOM    921  CA  ALA    60      85.340  97.940  18.607  1.00  0.00           C  
ATOM    922  C   ALA    60      86.850  97.881  18.243  1.00  0.00           C  
ATOM    923  O   ALA    60      87.243  97.859  17.102  1.00  0.00           O  
ATOM    924  CB  ALA    60      84.815  99.342  18.412  1.00  0.00           C  
ATOM    925  H   ALA    60      84.665  98.140  20.668  1.00  0.00           H  
ATOM    926  HA  ALA    60      84.847  97.224  17.948  1.00  0.00           H  
ATOM    927  HB1 ALA    60      85.216 100.013  19.172  1.00  0.00           H  
ATOM    928  HB2 ALA    60      85.143  99.581  17.401  1.00  0.00           H  
ATOM    929  HB3 ALA    60      83.736  99.397  18.559  1.00  0.00           H  
ATOM    930  N   THR    61      87.733  97.784  19.329  1.00  0.00           N  
ATOM    931  CA  THR    61      89.161  97.676  19.068  1.00  0.00           C  
ATOM    932  C   THR    61      89.550  96.252  18.534  1.00  0.00           C  
ATOM    933  O   THR    61      90.519  96.035  17.734  1.00  0.00           O  
ATOM    934  CB  THR    61      89.880  97.941  20.425  1.00  0.00           C  
ATOM    935  CG2 THR    61      91.319  98.315  20.228  1.00  0.00           C  
ATOM    936  OG1 THR    61      89.306  99.133  21.114  1.00  0.00           O  
ATOM    937  H   THR    61      87.355  97.824  20.265  1.00  0.00           H  
ATOM    938  HA  THR    61      89.387  98.503  18.394  1.00  0.00           H  
ATOM    939  HB  THR    61      89.755  97.012  20.981  1.00  0.00           H  
ATOM    940  HG1 THR    61      88.511  98.841  21.568  1.00  0.00           H  
ATOM    941 HG21 THR    61      91.531  99.163  19.577  1.00  0.00           H  
ATOM    942 HG22 THR    61      91.790  98.606  21.167  1.00  0.00           H  
ATOM    943 HG23 THR    61      91.889  97.432  19.937  1.00  0.00           H  
ATOM    944  N   ASN    62      88.790  95.214  18.924  1.00  0.00           N  
ATOM    945  CA  ASN    62      89.244  93.918  19.210  1.00  0.00           C  
ATOM    946  C   ASN    62      89.567  93.225  17.910  1.00  0.00           C  
ATOM    947  O   ASN    62      90.579  92.478  17.791  1.00  0.00           O  
ATOM    948  CB  ASN    62      88.212  93.195  20.058  1.00  0.00           C  
ATOM    949  CG  ASN    62      87.898  93.815  21.385  1.00  0.00           C  
ATOM    950  ND2 ASN    62      87.122  93.133  22.103  1.00  0.00           N  
ATOM    951  OD1 ASN    62      88.316  94.935  21.709  1.00  0.00           O  
ATOM    952  H   ASN    62      88.003  95.501  19.487  1.00  0.00           H  
ATOM    953  HA  ASN    62      90.076  94.055  19.901  1.00  0.00           H  
ATOM    954  HB2 ASN    62      87.326  93.124  19.428  1.00  0.00           H  
ATOM    955  HB3 ASN    62      88.651  92.220  20.271  1.00  0.00           H  
ATOM    956 HD21 ASN    62      86.791  93.571  22.951  1.00  0.00           H  
ATOM    957 HD22 ASN    62      86.679  92.322  21.696  1.00  0.00           H  
ATOM    958  N   GLY    63      88.847  93.548  16.859  1.00  0.00           N  
ATOM    959  CA  GLY    63      88.886  92.807  15.533  1.00  0.00           C  
ATOM    960  C   GLY    63      89.904  93.167  14.496  1.00  0.00           C  
ATOM    961  O   GLY    63      90.143  92.417  13.538  1.00  0.00           O  
ATOM    962  H   GLY    63      87.964  93.980  17.089  1.00  0.00           H  
ATOM    963  HA2 GLY    63      88.968  91.737  15.724  1.00  0.00           H  
ATOM    964  HA3 GLY    63      87.869  93.003  15.191  1.00  0.00           H  
ATOM    965  N   LYS    64      90.715  94.221  14.738  1.00  0.00           N  
ATOM    966  CA  LYS    64      91.774  94.799  13.760  1.00  0.00           C  
ATOM    967  C   LYS    64      92.885  95.553  14.539  1.00  0.00           C  
ATOM    968  O   LYS    64      93.912  95.891  13.933  1.00  0.00           O  
ATOM    969  CB  LYS    64      91.130  95.781  12.773  1.00  0.00           C  
ATOM    970  CG  LYS    64      89.952  95.240  11.941  1.00  0.00           C  
ATOM    971  CD  LYS    64      89.297  96.360  11.210  1.00  0.00           C  
ATOM    972  CE  LYS    64      87.939  95.860  10.604  1.00  0.00           C  
ATOM    973  NZ  LYS    64      88.318  94.975   9.442  1.00  0.00           N1+
ATOM    974  H   LYS    64      90.384  94.844  15.461  1.00  0.00           H  
ATOM    975  HA  LYS    64      92.388  94.061  13.243  1.00  0.00           H  
ATOM    976  HB2 LYS    64      90.783  96.615  13.382  1.00  0.00           H  
ATOM    977  HB3 LYS    64      91.968  96.044  12.128  1.00  0.00           H  
ATOM    978  HG2 LYS    64      90.413  94.439  11.364  1.00  0.00           H  
ATOM    979  HG3 LYS    64      89.240  94.798  12.638  1.00  0.00           H  
ATOM    980  HD2 LYS    64      89.241  97.263  11.818  1.00  0.00           H  
ATOM    981  HD3 LYS    64      89.996  96.565  10.400  1.00  0.00           H  
ATOM    982  HE2 LYS    64      87.430  95.378  11.438  1.00  0.00           H  
ATOM    983  HE3 LYS    64      87.505  96.761  10.169  1.00  0.00           H  
ATOM    984  HZ1 LYS    64      89.078  95.438   8.965  1.00  0.00           H  
ATOM    985  HZ2 LYS    64      88.547  94.080   9.850  1.00  0.00           H  
ATOM    986  HZ3 LYS    64      87.473  94.848   8.902  1.00  0.00           H  
ATOM    987  N   GLN    65      92.773  95.883  15.845  1.00  0.00           N  
ATOM    988  CA  GLN    65      93.756  96.767  16.542  1.00  0.00           C  
ATOM    989  C   GLN    65      94.415  96.181  17.797  1.00  0.00           C  
ATOM    990  O   GLN    65      93.698  95.507  18.537  1.00  0.00           O  
ATOM    991  CB  GLN    65      93.272  98.221  16.619  1.00  0.00           C  
ATOM    992  CG  GLN    65      94.230  99.190  17.301  1.00  0.00           C  
ATOM    993  CD  GLN    65      93.696 100.608  17.426  1.00  0.00           C  
ATOM    994  NE2 GLN    65      94.364 101.322  18.269  1.00  0.00           N  
ATOM    995  OE1 GLN    65      92.748 101.098  16.823  1.00  0.00           O  
ATOM    996  H   GLN    65      91.907  95.714  16.337  1.00  0.00           H  
ATOM    997  HA  GLN    65      94.598  96.790  15.851  1.00  0.00           H  
ATOM    998  HB2 GLN    65      93.075  98.498  15.583  1.00  0.00           H  
ATOM    999  HB3 GLN    65      92.248  98.338  16.972  1.00  0.00           H  
ATOM   1000  HG2 GLN    65      94.395  98.837  18.319  1.00  0.00           H  
ATOM   1001  HG3 GLN    65      95.142  99.117  16.708  1.00  0.00           H  
ATOM   1002 HE21 GLN    65      94.053 102.247  18.529  1.00  0.00           H  
ATOM   1003 HE22 GLN    65      95.183 100.939  18.720  1.00  0.00           H  
ATOM   1004  N   ARG    66      95.767  96.366  17.978  1.00  0.00           N  
ATOM   1005  CA  ARG    66      96.441  95.812  19.161  1.00  0.00           C  
ATOM   1006  C   ARG    66      96.046  96.606  20.368  1.00  0.00           C  
ATOM   1007  O   ARG    66      96.207  97.853  20.398  1.00  0.00           O  
ATOM   1008  CB  ARG    66      98.002  95.817  18.994  1.00  0.00           C  
ATOM   1009  CG  ARG    66      98.621  95.021  17.867  1.00  0.00           C  
ATOM   1010  CD  ARG    66     100.107  94.852  18.061  1.00  0.00           C  
ATOM   1011  NE  ARG    66     100.839  96.064  17.776  1.00  0.00           N  
ATOM   1012  CZ  ARG    66     101.661  96.211  16.760  1.00  0.00           C  
ATOM   1013  NH1 ARG    66     101.529  95.476  15.714  1.00  0.00           N1+
ATOM   1014  NH2 ARG    66     102.470  97.200  16.844  1.00  0.00           N  
ATOM   1015  H   ARG    66      96.242  97.007  17.359  1.00  0.00           H  
ATOM   1016  HA  ARG    66      96.033  94.812  19.305  1.00  0.00           H  
ATOM   1017  HB2 ARG    66      98.315  96.855  18.886  1.00  0.00           H  
ATOM   1018  HB3 ARG    66      98.479  95.469  19.911  1.00  0.00           H  
ATOM   1019  HG2 ARG    66      98.210  94.024  18.026  1.00  0.00           H  
ATOM   1020  HG3 ARG    66      98.349  95.445  16.900  1.00  0.00           H  
ATOM   1021  HD2 ARG    66     100.225  94.639  19.124  1.00  0.00           H  
ATOM   1022  HD3 ARG    66     100.454  93.982  17.503  1.00  0.00           H  
ATOM   1023  HE  ARG    66     100.881  96.760  18.507  1.00  0.00           H  
ATOM   1024 HH11 ARG    66     100.832  94.760  15.567  1.00  0.00           H  
ATOM   1025 HH12 ARG    66     102.090  95.732  14.915  1.00  0.00           H  
ATOM   1026 HH21 ARG    66     102.598  97.924  17.537  1.00  0.00           H  
ATOM   1027 HH22 ARG    66     103.201  97.210  16.147  1.00  0.00           H  
ATOM   1028  N   TRP    67      95.607  95.992  21.470  1.00  0.00           N  
ATOM   1029  CA  TRP    67      95.210  96.704  22.677  1.00  0.00           C  
ATOM   1030  C   TRP    67      96.347  97.373  23.407  1.00  0.00           C  
ATOM   1031  O   TRP    67      97.520  96.976  23.471  1.00  0.00           O  
ATOM   1032  CB  TRP    67      94.495  95.755  23.711  1.00  0.00           C  
ATOM   1033  CG  TRP    67      93.196  95.004  23.386  1.00  0.00           C  
ATOM   1034  CD1 TRP    67      91.961  95.554  23.200  1.00  0.00           C  
ATOM   1035  CD2 TRP    67      93.035  93.570  23.025  1.00  0.00           C  
ATOM   1036  CE2 TRP    67      91.668  93.389  22.674  1.00  0.00           C  
ATOM   1037  CE3 TRP    67      93.867  92.469  22.938  1.00  0.00           C  
ATOM   1038  NE1 TRP    67      91.081  94.630  22.804  1.00  0.00           N  
ATOM   1039  CZ2 TRP    67      91.168  92.096  22.400  1.00  0.00           C  
ATOM   1040  CZ3 TRP    67      93.417  91.169  22.701  1.00  0.00           C  
ATOM   1041  CH2 TRP    67      92.016  91.019  22.459  1.00  0.00           C  
ATOM   1042  H   TRP    67      95.433  94.997  21.477  1.00  0.00           H  
ATOM   1043  HA  TRP    67      94.412  97.400  22.419  1.00  0.00           H  
ATOM   1044  HB2 TRP    67      95.252  95.015  23.971  1.00  0.00           H  
ATOM   1045  HB3 TRP    67      94.284  96.270  24.649  1.00  0.00           H  
ATOM   1046  HD1 TRP    67      91.695  96.575  23.431  1.00  0.00           H  
ATOM   1047  HE1 TRP    67      90.116  94.792  22.556  1.00  0.00           H  
ATOM   1048  HE3 TRP    67      94.904  92.722  23.104  1.00  0.00           H  
ATOM   1049  HZ2 TRP    67      90.101  92.008  22.262  1.00  0.00           H  
ATOM   1050  HZ3 TRP    67      94.157  90.389  22.604  1.00  0.00           H  
ATOM   1051  HH2 TRP    67      91.639  90.011  22.371  1.00  0.00           H  
ATOM   1052  N   LEU    68      95.927  98.434  24.075  1.00  0.00           N  
ATOM   1053  CA  LEU    68      96.776  99.432  24.868  1.00  0.00           C  
ATOM   1054  C   LEU    68      97.205  98.784  26.217  1.00  0.00           C  
ATOM   1055  O   LEU    68      96.407  98.467  27.098  1.00  0.00           O  
ATOM   1056  CB  LEU    68      95.846 100.613  25.133  1.00  0.00           C  
ATOM   1057  CG  LEU    68      96.439 101.744  25.998  1.00  0.00           C  
ATOM   1058  CD1 LEU    68      97.792 102.324  25.583  1.00  0.00           C  
ATOM   1059  CD2 LEU    68      95.472 102.929  26.078  1.00  0.00           C  
ATOM   1060  H   LEU    68      95.006  98.799  23.878  1.00  0.00           H  
ATOM   1061  HA  LEU    68      97.609  99.861  24.312  1.00  0.00           H  
ATOM   1062  HB2 LEU    68      95.355 100.976  24.230  1.00  0.00           H  
ATOM   1063  HB3 LEU    68      94.962 100.280  25.677  1.00  0.00           H  
ATOM   1064  HG  LEU    68      96.441 101.356  27.017  1.00  0.00           H  
ATOM   1065 HD11 LEU    68      98.050 103.237  26.119  1.00  0.00           H  
ATOM   1066 HD12 LEU    68      98.576 101.572  25.676  1.00  0.00           H  
ATOM   1067 HD13 LEU    68      97.672 102.698  24.566  1.00  0.00           H  
ATOM   1068 HD21 LEU    68      94.419 102.669  26.182  1.00  0.00           H  
ATOM   1069 HD22 LEU    68      95.759 103.583  26.902  1.00  0.00           H  
ATOM   1070 HD23 LEU    68      95.504 103.609  25.227  1.00  0.00           H  
ATOM   1071  N   LEU    69      98.527  98.549  26.389  1.00  0.00           N  
ATOM   1072  CA  LEU    69      99.115  98.157  27.643  1.00  0.00           C  
ATOM   1073  C   LEU    69      99.234  99.420  28.646  1.00  0.00           C  
ATOM   1074  O   LEU    69      99.658 100.462  28.227  1.00  0.00           O  
ATOM   1075  CB  LEU    69     100.507  97.645  27.322  1.00  0.00           C  
ATOM   1076  CG  LEU    69     101.100  96.682  28.371  1.00  0.00           C  
ATOM   1077  CD1 LEU    69     100.778  95.280  28.053  1.00  0.00           C  
ATOM   1078  CD2 LEU    69     102.585  96.779  28.499  1.00  0.00           C  
ATOM   1079  H   LEU    69      99.216  98.925  25.754  1.00  0.00           H  
ATOM   1080  HA  LEU    69      98.424  97.420  28.052  1.00  0.00           H  
ATOM   1081  HB2 LEU    69     100.497  97.090  26.384  1.00  0.00           H  
ATOM   1082  HB3 LEU    69     101.126  98.528  27.166  1.00  0.00           H  
ATOM   1083  HG  LEU    69     100.734  96.761  29.394  1.00  0.00           H  
ATOM   1084 HD11 LEU    69     101.299  94.589  28.716  1.00  0.00           H  
ATOM   1085 HD12 LEU    69      99.693  95.217  28.129  1.00  0.00           H  
ATOM   1086 HD13 LEU    69     100.916  94.905  27.038  1.00  0.00           H  
ATOM   1087 HD21 LEU    69     103.011  96.082  29.220  1.00  0.00           H  
ATOM   1088 HD22 LEU    69     103.184  96.517  27.627  1.00  0.00           H  
ATOM   1089 HD23 LEU    69     102.959  97.726  28.889  1.00  0.00           H  
ATOM   1090  N   SER    70      98.911  99.233  29.962  1.00  0.00           N  
ATOM   1091  CA  SER    70      99.162 100.214  31.047  1.00  0.00           C  
ATOM   1092  C   SER    70      99.211  99.416  32.448  1.00  0.00           C  
ATOM   1093  O   SER    70      98.634  98.338  32.456  1.00  0.00           O  
ATOM   1094  CB  SER    70      97.967 101.220  31.116  1.00  0.00           C  
ATOM   1095  OG  SER    70      96.858 100.583  31.651  1.00  0.00           O  
ATOM   1096  H   SER    70      98.616  98.313  30.255  1.00  0.00           H  
ATOM   1097  HA  SER    70     100.084 100.695  30.721  1.00  0.00           H  
ATOM   1098  HB2 SER    70      98.137 102.206  31.548  1.00  0.00           H  
ATOM   1099  HB3 SER    70      97.806 101.482  30.070  1.00  0.00           H  
ATOM   1100  HG  SER    70      96.253 101.212  32.051  1.00  0.00           H  
ATOM   1101  N   PRO    71      99.807  99.894  33.561  1.00  0.00           N  
ATOM   1102  CA  PRO    71      99.759  99.256  34.867  1.00  0.00           C  
ATOM   1103  C   PRO    71      98.297  98.946  35.403  1.00  0.00           C  
ATOM   1104  O   PRO    71      98.123  97.980  36.095  1.00  0.00           O  
ATOM   1105  CB  PRO    71     100.481 100.201  35.856  1.00  0.00           C  
ATOM   1106  CG  PRO    71     101.218 101.222  35.010  1.00  0.00           C  
ATOM   1107  CD  PRO    71     100.492 101.200  33.657  1.00  0.00           C  
ATOM   1108  HA  PRO    71     100.268  98.296  34.780  1.00  0.00           H  
ATOM   1109  HB2 PRO    71      99.896 100.780  36.571  1.00  0.00           H  
ATOM   1110  HB3 PRO    71     101.153  99.603  36.472  1.00  0.00           H  
ATOM   1111  HG2 PRO    71     101.166 102.222  35.439  1.00  0.00           H  
ATOM   1112  HG3 PRO    71     102.263 100.963  34.841  1.00  0.00           H  
ATOM   1113  HD2 PRO    71      99.744 101.978  33.510  1.00  0.00           H  
ATOM   1114  HD3 PRO    71     101.232 101.204  32.856  1.00  0.00           H  
ATOM   1115  N   SER    72      97.256  99.713  34.955  1.00  0.00           N  
ATOM   1116  CA  SER    72      95.870  99.337  35.317  1.00  0.00           C  
ATOM   1117  C   SER    72      95.128  98.560  34.237  1.00  0.00           C  
ATOM   1118  O   SER    72      93.919  98.262  34.380  1.00  0.00           O  
ATOM   1119  CB  SER    72      95.061 100.633  35.679  1.00  0.00           C  
ATOM   1120  OG  SER    72      95.880 101.582  36.361  1.00  0.00           O  
ATOM   1121  H   SER    72      97.395 100.534  34.383  1.00  0.00           H  
ATOM   1122  HA  SER    72      95.955  98.726  36.215  1.00  0.00           H  
ATOM   1123  HB2 SER    72      94.714 101.105  34.760  1.00  0.00           H  
ATOM   1124  HB3 SER    72      94.165 100.346  36.229  1.00  0.00           H  
ATOM   1125  HG  SER    72      96.292 101.071  37.061  1.00  0.00           H  
ATOM   1126  N   THR    73      95.804  98.002  33.255  1.00  0.00           N  
ATOM   1127  CA  THR    73      95.274  96.954  32.320  1.00  0.00           C  
ATOM   1128  C   THR    73      95.484  95.567  32.943  1.00  0.00           C  
ATOM   1129  O   THR    73      96.648  95.212  33.215  1.00  0.00           O  
ATOM   1130  CB  THR    73      95.941  96.944  30.911  1.00  0.00           C  
ATOM   1131  CG2 THR    73      95.256  96.069  29.903  1.00  0.00           C  
ATOM   1132  OG1 THR    73      96.109  98.287  30.371  1.00  0.00           O  
ATOM   1133  H   THR    73      96.805  98.108  33.177  1.00  0.00           H  
ATOM   1134  HA  THR    73      94.217  97.203  32.220  1.00  0.00           H  
ATOM   1135  HB  THR    73      96.942  96.554  31.093  1.00  0.00           H  
ATOM   1136  HG1 THR    73      96.583  98.888  30.950  1.00  0.00           H  
ATOM   1137 HG21 THR    73      95.115  95.033  30.210  1.00  0.00           H  
ATOM   1138 HG22 THR    73      94.340  96.507  29.507  1.00  0.00           H  
ATOM   1139 HG23 THR    73      95.873  95.972  29.010  1.00  0.00           H  
ATOM   1140  N   THR    74      94.405  94.727  32.955  1.00  0.00           N  
ATOM   1141  CA  THR    74      94.401  93.329  33.410  1.00  0.00           C  
ATOM   1142  C   THR    74      93.404  92.509  32.595  1.00  0.00           C  
ATOM   1143  O   THR    74      92.524  93.033  31.858  1.00  0.00           O  
ATOM   1144  CB  THR    74      94.047  93.361  34.881  1.00  0.00           C  
ATOM   1145  CG2 THR    74      92.701  93.808  35.261  1.00  0.00           C  
ATOM   1146  OG1 THR    74      94.539  92.099  35.571  1.00  0.00           O  
ATOM   1147  H   THR    74      93.545  95.137  32.620  1.00  0.00           H  
ATOM   1148  HA  THR    74      95.400  92.917  33.268  1.00  0.00           H  
ATOM   1149  HB  THR    74      94.724  94.134  35.245  1.00  0.00           H  
ATOM   1150  HG1 THR    74      95.028  92.439  36.324  1.00  0.00           H  
ATOM   1151 HG21 THR    74      91.979  93.163  34.762  1.00  0.00           H  
ATOM   1152 HG22 THR    74      92.532  93.712  36.333  1.00  0.00           H  
ATOM   1153 HG23 THR    74      92.645  94.876  35.046  1.00  0.00           H  
ATOM   1154  N   LEU    75      93.489  91.149  32.616  1.00  0.00           N  
ATOM   1155  CA  LEU    75      92.770  90.127  31.843  1.00  0.00           C  
ATOM   1156  C   LEU    75      91.802  89.392  32.767  1.00  0.00           C  
ATOM   1157  O   LEU    75      92.240  88.970  33.924  1.00  0.00           O  
ATOM   1158  CB  LEU    75      93.685  89.132  31.076  1.00  0.00           C  
ATOM   1159  CG  LEU    75      94.677  89.786  30.117  1.00  0.00           C  
ATOM   1160  CD1 LEU    75      95.550  88.709  29.353  1.00  0.00           C  
ATOM   1161  CD2 LEU    75      94.043  90.802  29.131  1.00  0.00           C  
ATOM   1162  H   LEU    75      94.032  90.761  33.375  1.00  0.00           H  
ATOM   1163  HA  LEU    75      92.156  90.600  31.077  1.00  0.00           H  
ATOM   1164  HB2 LEU    75      94.313  88.433  31.629  1.00  0.00           H  
ATOM   1165  HB3 LEU    75      93.090  88.483  30.434  1.00  0.00           H  
ATOM   1166  HG  LEU    75      95.416  90.378  30.657  1.00  0.00           H  
ATOM   1167 HD11 LEU    75      94.921  87.948  28.891  1.00  0.00           H  
ATOM   1168 HD12 LEU    75      96.012  89.187  28.490  1.00  0.00           H  
ATOM   1169 HD13 LEU    75      96.212  88.189  30.046  1.00  0.00           H  
ATOM   1170 HD21 LEU    75      93.825  91.709  29.694  1.00  0.00           H  
ATOM   1171 HD22 LEU    75      94.683  91.045  28.282  1.00  0.00           H  
ATOM   1172 HD23 LEU    75      93.130  90.386  28.705  1.00  0.00           H  
ATOM   1173  N   ARG    76      90.502  89.258  32.320  1.00  0.00           N  
ATOM   1174  CA  ARG    76      89.590  88.234  32.839  1.00  0.00           C  
ATOM   1175  C   ARG    76      89.561  86.942  32.026  1.00  0.00           C  
ATOM   1176  O   ARG    76      89.707  87.006  30.736  1.00  0.00           O  
ATOM   1177  CB  ARG    76      88.233  88.891  33.072  1.00  0.00           C  
ATOM   1178  CG  ARG    76      87.468  88.121  34.157  1.00  0.00           C  
ATOM   1179  CD  ARG    76      86.080  88.659  34.399  1.00  0.00           C  
ATOM   1180  NE  ARG    76      85.151  88.422  33.239  1.00  0.00           N  
ATOM   1181  CZ  ARG    76      83.871  88.239  33.331  1.00  0.00           C  
ATOM   1182  NH1 ARG    76      83.099  88.383  34.389  1.00  0.00           N1+
ATOM   1183  NH2 ARG    76      83.247  87.733  32.321  1.00  0.00           N  
ATOM   1184  H   ARG    76      90.367  89.564  31.367  1.00  0.00           H  
ATOM   1185  HA  ARG    76      89.952  87.899  33.811  1.00  0.00           H  
ATOM   1186  HB2 ARG    76      88.384  89.894  33.472  1.00  0.00           H  
ATOM   1187  HB3 ARG    76      87.571  88.912  32.206  1.00  0.00           H  
ATOM   1188  HG2 ARG    76      87.445  87.078  33.844  1.00  0.00           H  
ATOM   1189  HG3 ARG    76      88.120  88.026  35.025  1.00  0.00           H  
ATOM   1190  HD2 ARG    76      85.776  88.092  35.279  1.00  0.00           H  
ATOM   1191  HD3 ARG    76      86.315  89.672  34.723  1.00  0.00           H  
ATOM   1192  HE  ARG    76      85.640  88.233  32.376  1.00  0.00           H  
ATOM   1193 HH11 ARG    76      83.570  88.781  35.189  1.00  0.00           H  
ATOM   1194 HH12 ARG    76      82.097  88.269  34.431  1.00  0.00           H  
ATOM   1195 HH21 ARG    76      83.725  87.515  31.459  1.00  0.00           H  
ATOM   1196 HH22 ARG    76      82.300  87.423  32.486  1.00  0.00           H  
ATOM   1197  N   VAL    77      89.596  85.751  32.639  1.00  0.00           N  
ATOM   1198  CA  VAL    77      90.016  84.521  31.982  1.00  0.00           C  
ATOM   1199  C   VAL    77      89.026  83.364  32.502  1.00  0.00           C  
ATOM   1200  O   VAL    77      88.676  83.186  33.724  1.00  0.00           O  
ATOM   1201  CB  VAL    77      91.525  84.100  32.157  1.00  0.00           C  
ATOM   1202  CG1 VAL    77      91.891  82.643  31.828  1.00  0.00           C  
ATOM   1203  CG2 VAL    77      92.258  85.057  31.176  1.00  0.00           C  
ATOM   1204  H   VAL    77      89.501  85.773  33.644  1.00  0.00           H  
ATOM   1205  HA  VAL    77      89.762  84.665  30.932  1.00  0.00           H  
ATOM   1206  HB  VAL    77      91.839  84.411  33.154  1.00  0.00           H  
ATOM   1207 HG11 VAL    77      92.952  82.478  32.016  1.00  0.00           H  
ATOM   1208 HG12 VAL    77      91.302  81.996  32.478  1.00  0.00           H  
ATOM   1209 HG13 VAL    77      91.800  82.405  30.768  1.00  0.00           H  
ATOM   1210 HG21 VAL    77      93.340  84.978  31.288  1.00  0.00           H  
ATOM   1211 HG22 VAL    77      91.871  84.834  30.182  1.00  0.00           H  
ATOM   1212 HG23 VAL    77      92.110  86.108  31.423  1.00  0.00           H  
ATOM   1213  N   THR    78      88.463  82.565  31.510  1.00  0.00           N  
ATOM   1214  CA  THR    78      87.316  81.671  31.619  1.00  0.00           C  
ATOM   1215  C   THR    78      87.579  80.365  30.880  1.00  0.00           C  
ATOM   1216  O   THR    78      88.246  80.376  29.816  1.00  0.00           O  
ATOM   1217  CB  THR    78      86.081  82.415  31.128  1.00  0.00           C  
ATOM   1218  CG2 THR    78      84.750  81.536  31.137  1.00  0.00           C  
ATOM   1219  OG1 THR    78      85.916  83.449  31.989  1.00  0.00           O  
ATOM   1220  H   THR    78      88.704  82.782  30.553  1.00  0.00           H  
ATOM   1221  HA  THR    78      87.166  81.453  32.676  1.00  0.00           H  
ATOM   1222  HB  THR    78      86.184  82.739  30.092  1.00  0.00           H  
ATOM   1223  HG1 THR    78      86.433  84.211  31.717  1.00  0.00           H  
ATOM   1224 HG21 THR    78      84.668  80.926  30.237  1.00  0.00           H  
ATOM   1225 HG22 THR    78      84.732  80.907  32.027  1.00  0.00           H  
ATOM   1226 HG23 THR    78      83.807  82.072  31.028  1.00  0.00           H  
ATOM   1227  N   MET    79      86.800  79.298  31.245  1.00  0.00           N  
ATOM   1228  CA  MET    79      86.617  78.047  30.533  1.00  0.00           C  
ATOM   1229  C   MET    79      85.226  77.553  30.800  1.00  0.00           C  
ATOM   1230  O   MET    79      84.777  77.619  31.971  1.00  0.00           O  
ATOM   1231  CB  MET    79      87.700  76.948  30.870  1.00  0.00           C  
ATOM   1232  CG  MET    79      89.115  77.431  31.116  1.00  0.00           C  
ATOM   1233  SD  MET    79      90.293  76.108  31.506  1.00  0.00           S  
ATOM   1234  CE  MET    79      89.951  74.773  30.230  1.00  0.00           C  
ATOM   1235  H   MET    79      86.460  79.313  32.196  1.00  0.00           H  
ATOM   1236  HA  MET    79      86.583  78.318  29.478  1.00  0.00           H  
ATOM   1237  HB2 MET    79      87.377  76.291  31.678  1.00  0.00           H  
ATOM   1238  HB3 MET    79      87.706  76.318  29.980  1.00  0.00           H  
ATOM   1239  HG2 MET    79      89.489  77.995  30.262  1.00  0.00           H  
ATOM   1240  HG3 MET    79      89.034  78.170  31.913  1.00  0.00           H  
ATOM   1241  HE1 MET    79      90.790  74.112  30.446  1.00  0.00           H  
ATOM   1242  HE2 MET    79      89.020  74.289  30.525  1.00  0.00           H  
ATOM   1243  HE3 MET    79      90.032  75.191  29.227  1.00  0.00           H  
ATOM   1244  N   SER    80      84.487  77.012  29.811  1.00  0.00           N  
ATOM   1245  CA  SER    80      83.068  76.649  29.997  1.00  0.00           C  
ATOM   1246  C   SER    80      82.810  75.164  30.236  1.00  0.00           C  
ATOM   1247  O   SER    80      81.659  74.785  30.209  1.00  0.00           O  
ATOM   1248  CB  SER    80      82.173  77.263  28.905  1.00  0.00           C  
ATOM   1249  OG  SER    80      82.764  78.519  28.435  1.00  0.00           O  
ATOM   1250  H   SER    80      84.658  77.139  28.824  1.00  0.00           H  
ATOM   1251  HA  SER    80      82.816  77.076  30.968  1.00  0.00           H  
ATOM   1252  HB2 SER    80      82.109  76.525  28.105  1.00  0.00           H  
ATOM   1253  HB3 SER    80      81.146  77.392  29.247  1.00  0.00           H  
ATOM   1254  HG  SER    80      83.474  78.305  27.825  1.00  0.00           H  
ATOM   1255  N   GLN    81      83.848  74.377  30.337  1.00  0.00           N  
ATOM   1256  CA  GLN    81      83.856  72.849  30.307  1.00  0.00           C  
ATOM   1257  C   GLN    81      85.045  72.204  31.126  1.00  0.00           C  
ATOM   1258  O   GLN    81      86.154  72.736  31.207  1.00  0.00           O  
ATOM   1259  CB  GLN    81      83.826  72.291  28.861  1.00  0.00           C  
ATOM   1260  CG  GLN    81      85.122  72.320  28.081  1.00  0.00           C  
ATOM   1261  CD  GLN    81      85.725  73.677  27.862  1.00  0.00           C  
ATOM   1262  NE2 GLN    81      86.658  74.150  28.675  1.00  0.00           N  
ATOM   1263  OE1 GLN    81      85.523  74.223  26.791  1.00  0.00           O  
ATOM   1264  H   GLN    81      84.748  74.833  30.395  1.00  0.00           H  
ATOM   1265  HA  GLN    81      82.953  72.679  30.893  1.00  0.00           H  
ATOM   1266  HB2 GLN    81      83.406  71.286  28.891  1.00  0.00           H  
ATOM   1267  HB3 GLN    81      83.136  72.908  28.284  1.00  0.00           H  
ATOM   1268  HG2 GLN    81      85.870  71.689  28.561  1.00  0.00           H  
ATOM   1269  HG3 GLN    81      84.980  71.839  27.114  1.00  0.00           H  
ATOM   1270 HE21 GLN    81      87.001  75.084  28.499  1.00  0.00           H  
ATOM   1271 HE22 GLN    81      86.980  73.539  29.412  1.00  0.00           H  
ATOM   1272  N   ALA    82      84.699  71.147  31.937  1.00  0.00           N  
ATOM   1273  CA  ALA    82      85.727  70.419  32.686  1.00  0.00           C  
ATOM   1274  C   ALA    82      86.567  69.640  31.689  1.00  0.00           C  
ATOM   1275  O   ALA    82      85.964  68.845  30.928  1.00  0.00           O  
ATOM   1276  CB  ALA    82      85.013  69.607  33.775  1.00  0.00           C  
ATOM   1277  H   ALA    82      83.763  70.770  31.925  1.00  0.00           H  
ATOM   1278  HA  ALA    82      86.439  71.021  33.250  1.00  0.00           H  
ATOM   1279  HB1 ALA    82      84.672  68.643  33.398  1.00  0.00           H  
ATOM   1280  HB2 ALA    82      85.806  69.277  34.446  1.00  0.00           H  
ATOM   1281  HB3 ALA    82      84.333  70.192  34.394  1.00  0.00           H  
ATOM   1282  N   SER    83      87.921  69.871  31.636  1.00  0.00           N  
ATOM   1283  CA  SER    83      88.923  69.211  30.735  1.00  0.00           C  
ATOM   1284  C   SER    83      88.725  67.694  30.570  1.00  0.00           C  
ATOM   1285  O   SER    83      88.280  67.001  31.489  1.00  0.00           O  
ATOM   1286  CB  SER    83      90.234  69.615  31.289  1.00  0.00           C  
ATOM   1287  OG  SER    83      90.546  70.968  31.112  1.00  0.00           O  
ATOM   1288  H   SER    83      88.385  70.372  32.381  1.00  0.00           H  
ATOM   1289  HA  SER    83      88.840  69.794  29.817  1.00  0.00           H  
ATOM   1290  HB2 SER    83      90.414  69.321  32.323  1.00  0.00           H  
ATOM   1291  HB3 SER    83      90.912  69.029  30.668  1.00  0.00           H  
ATOM   1292  HG  SER    83      90.242  71.309  30.268  1.00  0.00           H  
ATOM   1293  N   THR    84      89.074  67.126  29.390  1.00  0.00           N  
ATOM   1294  CA  THR    84      88.927  65.700  28.969  1.00  0.00           C  
ATOM   1295  C   THR    84      90.193  65.204  28.224  1.00  0.00           C  
ATOM   1296  O   THR    84      90.102  64.143  27.675  1.00  0.00           O  
ATOM   1297  CB  THR    84      87.638  65.361  28.212  1.00  0.00           C  
ATOM   1298  CG2 THR    84      86.474  65.288  29.267  1.00  0.00           C  
ATOM   1299  OG1 THR    84      87.300  66.418  27.278  1.00  0.00           O  
ATOM   1300  H   THR    84      89.386  67.825  28.732  1.00  0.00           H  
ATOM   1301  HA  THR    84      88.908  65.039  29.835  1.00  0.00           H  
ATOM   1302  HB  THR    84      87.713  64.344  27.827  1.00  0.00           H  
ATOM   1303  HG1 THR    84      87.949  66.393  26.571  1.00  0.00           H  
ATOM   1304 HG21 THR    84      86.773  64.543  30.003  1.00  0.00           H  
ATOM   1305 HG22 THR    84      86.324  66.281  29.691  1.00  0.00           H  
ATOM   1306 HG23 THR    84      85.613  64.893  28.729  1.00  0.00           H  
ATOM   1307  N   GLU    85      91.200  65.997  28.043  1.00  0.00           N  
ATOM   1308  CA  GLU    85      92.399  65.729  27.225  1.00  0.00           C  
ATOM   1309  C   GLU    85      93.627  65.532  27.965  1.00  0.00           C  
ATOM   1310  O   GLU    85      93.827  66.100  29.085  1.00  0.00           O  
ATOM   1311  CB  GLU    85      92.628  66.865  26.244  1.00  0.00           C  
ATOM   1312  CG  GLU    85      91.460  66.977  25.202  1.00  0.00           C  
ATOM   1313  CD  GLU    85      90.183  67.523  25.741  1.00  0.00           C  
ATOM   1314  OE1 GLU    85      90.072  68.451  26.550  1.00  0.00           O  
ATOM   1315  OE2 GLU    85      89.114  66.985  25.413  1.00  0.00           O1-
ATOM   1316  H   GLU    85      91.288  66.852  28.574  1.00  0.00           H  
ATOM   1317  HA  GLU    85      92.278  64.844  26.601  1.00  0.00           H  
ATOM   1318  HB2 GLU    85      92.861  67.870  26.596  1.00  0.00           H  
ATOM   1319  HB3 GLU    85      93.464  66.729  25.557  1.00  0.00           H  
ATOM   1320  HG2 GLU    85      91.778  67.545  24.328  1.00  0.00           H  
ATOM   1321  HG3 GLU    85      91.217  65.961  24.891  1.00  0.00           H  
ATOM   1322  N   ALA    86      94.669  64.794  27.426  1.00  0.00           N  
ATOM   1323  CA  ALA    86      95.931  64.726  28.028  1.00  0.00           C  
ATOM   1324  C   ALA    86      96.744  66.102  27.898  1.00  0.00           C  
ATOM   1325  O   ALA    86      97.698  66.328  28.645  1.00  0.00           O  
ATOM   1326  CB  ALA    86      96.677  63.533  27.461  1.00  0.00           C  
ATOM   1327  H   ALA    86      94.462  64.097  26.724  1.00  0.00           H  
ATOM   1328  HA  ALA    86      95.751  64.557  29.090  1.00  0.00           H  
ATOM   1329  HB1 ALA    86      97.499  63.267  28.124  1.00  0.00           H  
ATOM   1330  HB2 ALA    86      96.089  62.616  27.425  1.00  0.00           H  
ATOM   1331  HB3 ALA    86      97.131  63.818  26.512  1.00  0.00           H  
ATOM   1332  N   SER    87      96.469  66.868  26.858  1.00  0.00           N  
ATOM   1333  CA  SER    87      97.279  68.104  26.519  1.00  0.00           C  
ATOM   1334  C   SER    87      96.489  69.393  26.697  1.00  0.00           C  
ATOM   1335  O   SER    87      95.490  69.563  25.994  1.00  0.00           O  
ATOM   1336  CB  SER    87      97.660  67.920  25.032  1.00  0.00           C  
ATOM   1337  OG  SER    87      98.500  68.996  24.739  1.00  0.00           O  
ATOM   1338  H   SER    87      95.782  66.532  26.199  1.00  0.00           H  
ATOM   1339  HA  SER    87      98.228  67.973  27.039  1.00  0.00           H  
ATOM   1340  HB2 SER    87      98.109  66.957  24.789  1.00  0.00           H  
ATOM   1341  HB3 SER    87      96.730  68.046  24.476  1.00  0.00           H  
ATOM   1342  HG  SER    87      97.961  69.746  24.475  1.00  0.00           H  
ATOM   1343  N   SER    88      96.939  70.210  27.694  1.00  0.00           N  
ATOM   1344  CA  SER    88      96.274  71.317  28.359  1.00  0.00           C  
ATOM   1345  C   SER    88      96.093  72.506  27.393  1.00  0.00           C  
ATOM   1346  O   SER    88      96.851  72.793  26.497  1.00  0.00           O  
ATOM   1347  CB  SER    88      97.027  71.913  29.525  1.00  0.00           C  
ATOM   1348  OG  SER    88      97.049  70.924  30.579  1.00  0.00           O  
ATOM   1349  H   SER    88      97.796  69.943  28.156  1.00  0.00           H  
ATOM   1350  HA  SER    88      95.323  70.884  28.670  1.00  0.00           H  
ATOM   1351  HB2 SER    88      98.027  72.252  29.258  1.00  0.00           H  
ATOM   1352  HB3 SER    88      96.474  72.744  29.963  1.00  0.00           H  
ATOM   1353  HG  SER    88      97.816  70.363  30.450  1.00  0.00           H  
ATOM   1354  N   ASP    89      95.018  73.228  27.681  1.00  0.00           N  
ATOM   1355  CA  ASP    89      94.657  74.471  26.987  1.00  0.00           C  
ATOM   1356  C   ASP    89      95.618  75.599  27.462  1.00  0.00           C  
ATOM   1357  O   ASP    89      95.723  75.917  28.588  1.00  0.00           O  
ATOM   1358  CB  ASP    89      93.183  74.730  27.159  1.00  0.00           C  
ATOM   1359  CG  ASP    89      92.323  73.609  26.728  1.00  0.00           C  
ATOM   1360  OD1 ASP    89      92.026  73.526  25.504  1.00  0.00           O  
ATOM   1361  OD2 ASP    89      91.889  72.795  27.553  1.00  0.00           O1-
ATOM   1362  H   ASP    89      94.561  73.069  28.568  1.00  0.00           H  
ATOM   1363  HA  ASP    89      94.894  74.292  25.939  1.00  0.00           H  
ATOM   1364  HB2 ASP    89      92.893  74.949  28.187  1.00  0.00           H  
ATOM   1365  HB3 ASP    89      92.981  75.613  26.553  1.00  0.00           H  
ATOM   1366  N   LYS    90      96.215  76.313  26.522  1.00  0.00           N  
ATOM   1367  CA  LYS    90      96.973  77.529  26.776  1.00  0.00           C  
ATOM   1368  C   LYS    90      96.255  78.903  26.650  1.00  0.00           C  
ATOM   1369  O   LYS    90      95.192  78.908  25.991  1.00  0.00           O  
ATOM   1370  CB  LYS    90      98.191  77.454  25.827  1.00  0.00           C  
ATOM   1371  CG  LYS    90      99.529  77.983  26.329  1.00  0.00           C  
ATOM   1372  CD  LYS    90     100.611  77.669  25.417  1.00  0.00           C  
ATOM   1373  CE  LYS    90     101.998  77.940  26.068  1.00  0.00           C  
ATOM   1374  NZ  LYS    90     103.102  77.816  25.074  1.00  0.00           N1+
ATOM   1375  H   LYS    90      96.374  75.949  25.593  1.00  0.00           H  
ATOM   1376  HA  LYS    90      97.347  77.545  27.799  1.00  0.00           H  
ATOM   1377  HB2 LYS    90      98.359  76.386  25.694  1.00  0.00           H  
ATOM   1378  HB3 LYS    90      97.863  77.884  24.881  1.00  0.00           H  
ATOM   1379  HG2 LYS    90      99.401  79.051  26.507  1.00  0.00           H  
ATOM   1380  HG3 LYS    90      99.721  77.649  27.348  1.00  0.00           H  
ATOM   1381  HD2 LYS    90     100.461  76.649  25.063  1.00  0.00           H  
ATOM   1382  HD3 LYS    90     100.570  78.293  24.524  1.00  0.00           H  
ATOM   1383  HE2 LYS    90     102.103  78.973  26.402  1.00  0.00           H  
ATOM   1384  HE3 LYS    90     102.135  77.236  26.889  1.00  0.00           H  
ATOM   1385  HZ1 LYS    90     103.149  78.629  24.476  1.00  0.00           H  
ATOM   1386  HZ2 LYS    90     103.985  77.722  25.555  1.00  0.00           H  
ATOM   1387  HZ3 LYS    90     103.026  76.960  24.543  1.00  0.00           H  
ATOM   1388  N   VAL    91      96.956  79.986  27.081  1.00  0.00           N  
ATOM   1389  CA  VAL    91      96.785  81.338  26.686  1.00  0.00           C  
ATOM   1390  C   VAL    91      98.185  81.899  26.557  1.00  0.00           C  
ATOM   1391  O   VAL    91      98.981  81.744  27.460  1.00  0.00           O  
ATOM   1392  CB  VAL    91      95.842  82.096  27.655  1.00  0.00           C  
ATOM   1393  CG1 VAL    91      96.300  82.402  29.052  1.00  0.00           C  
ATOM   1394  CG2 VAL    91      95.543  83.441  27.013  1.00  0.00           C  
ATOM   1395  H   VAL    91      97.708  79.762  27.717  1.00  0.00           H  
ATOM   1396  HA  VAL    91      96.281  81.367  25.720  1.00  0.00           H  
ATOM   1397  HB  VAL    91      94.932  81.501  27.738  1.00  0.00           H  
ATOM   1398 HG11 VAL    91      96.378  81.429  29.536  1.00  0.00           H  
ATOM   1399 HG12 VAL    91      97.206  83.004  29.104  1.00  0.00           H  
ATOM   1400 HG13 VAL    91      95.519  82.975  29.553  1.00  0.00           H  
ATOM   1401 HG21 VAL    91      95.344  83.251  25.958  1.00  0.00           H  
ATOM   1402 HG22 VAL    91      94.678  83.819  27.558  1.00  0.00           H  
ATOM   1403 HG23 VAL    91      96.333  84.190  27.071  1.00  0.00           H  
ATOM   1404  N   THR    92      98.429  82.679  25.486  1.00  0.00           N  
ATOM   1405  CA  THR    92      99.764  83.345  25.184  1.00  0.00           C  
ATOM   1406  C   THR    92      99.500  84.800  24.745  1.00  0.00           C  
ATOM   1407  O   THR    92      98.508  85.137  24.163  1.00  0.00           O  
ATOM   1408  CB  THR    92     100.558  82.546  24.140  1.00  0.00           C  
ATOM   1409  CG2 THR    92     100.999  81.191  24.358  1.00  0.00           C  
ATOM   1410  OG1 THR    92      99.815  82.659  22.957  1.00  0.00           O  
ATOM   1411  H   THR    92      97.776  82.669  24.716  1.00  0.00           H  
ATOM   1412  HA  THR    92     100.319  83.463  26.115  1.00  0.00           H  
ATOM   1413  HB  THR    92     101.494  83.094  24.032  1.00  0.00           H  
ATOM   1414  HG1 THR    92     100.187  83.462  22.585  1.00  0.00           H  
ATOM   1415 HG21 THR    92     100.995  80.653  23.410  1.00  0.00           H  
ATOM   1416 HG22 THR    92     102.032  81.122  24.699  1.00  0.00           H  
ATOM   1417 HG23 THR    92     100.393  80.710  25.126  1.00  0.00           H  
ATOM   1418  N   VAL    93     100.599  85.620  24.858  1.00  0.00           N  
ATOM   1419  CA  VAL    93     100.759  87.087  24.488  1.00  0.00           C  
ATOM   1420  C   VAL    93     102.037  87.359  23.700  1.00  0.00           C  
ATOM   1421  O   VAL    93     103.034  86.835  24.091  1.00  0.00           O  
ATOM   1422  CB  VAL    93     100.544  88.039  25.654  1.00  0.00           C  
ATOM   1423  CG1 VAL    93     101.662  88.164  26.625  1.00  0.00           C  
ATOM   1424  CG2 VAL    93     100.209  89.489  25.285  1.00  0.00           C  
ATOM   1425  H   VAL    93     101.430  85.159  25.200  1.00  0.00           H  
ATOM   1426  HA  VAL    93      99.983  87.295  23.751  1.00  0.00           H  
ATOM   1427  HB  VAL    93      99.686  87.745  26.257  1.00  0.00           H  
ATOM   1428 HG11 VAL    93     101.332  88.788  27.456  1.00  0.00           H  
ATOM   1429 HG12 VAL    93     101.933  87.143  26.891  1.00  0.00           H  
ATOM   1430 HG13 VAL    93     102.580  88.589  26.219  1.00  0.00           H  
ATOM   1431 HG21 VAL    93      99.704  90.003  26.103  1.00  0.00           H  
ATOM   1432 HG22 VAL    93     101.095  90.117  25.192  1.00  0.00           H  
ATOM   1433 HG23 VAL    93      99.697  89.552  24.325  1.00  0.00           H  
ATOM   1434  N   ASN    94     101.928  88.167  22.673  1.00  0.00           N  
ATOM   1435  CA  ASN    94     103.119  88.861  22.110  1.00  0.00           C  
ATOM   1436  C   ASN    94     102.963  90.303  22.517  1.00  0.00           C  
ATOM   1437  O   ASN    94     101.821  90.866  22.642  1.00  0.00           O  
ATOM   1438  CB  ASN    94     103.236  88.758  20.603  1.00  0.00           C  
ATOM   1439  CG  ASN    94     104.029  87.554  20.101  1.00  0.00           C  
ATOM   1440  ND2 ASN    94     105.329  87.448  20.349  1.00  0.00           N  
ATOM   1441  OD1 ASN    94     103.416  86.685  19.457  1.00  0.00           O  
ATOM   1442  H   ASN    94     101.018  88.580  22.523  1.00  0.00           H  
ATOM   1443  HA  ASN    94     104.028  88.486  22.581  1.00  0.00           H  
ATOM   1444  HB2 ASN    94     102.307  88.789  20.034  1.00  0.00           H  
ATOM   1445  HB3 ASN    94     103.774  89.645  20.268  1.00  0.00           H  
ATOM   1446 HD21 ASN    94     105.707  86.572  20.017  1.00  0.00           H  
ATOM   1447 HD22 ASN    94     105.805  87.979  21.064  1.00  0.00           H  
ATOM   1448  N   TYR    95     104.065  91.012  22.827  1.00  0.00           N  
ATOM   1449  CA  TYR    95     104.188  92.462  23.113  1.00  0.00           C  
ATOM   1450  C   TYR    95     104.783  93.235  21.953  1.00  0.00           C  
ATOM   1451  O   TYR    95     105.598  92.623  21.237  1.00  0.00           O  
ATOM   1452  CB  TYR    95     104.817  92.682  24.519  1.00  0.00           C  
ATOM   1453  CG  TYR    95     104.203  91.857  25.660  1.00  0.00           C  
ATOM   1454  CD1 TYR    95     103.217  92.449  26.424  1.00  0.00           C  
ATOM   1455  CD2 TYR    95     104.882  90.708  26.140  1.00  0.00           C  
ATOM   1456  CE1 TYR    95     102.955  91.874  27.643  1.00  0.00           C  
ATOM   1457  CE2 TYR    95     104.627  90.197  27.414  1.00  0.00           C  
ATOM   1458  CZ  TYR    95     103.545  90.707  28.107  1.00  0.00           C  
ATOM   1459  OH  TYR    95     103.324  90.233  29.345  1.00  0.00           O  
ATOM   1460  H   TYR    95     104.931  90.500  22.737  1.00  0.00           H  
ATOM   1461  HA  TYR    95     103.192  92.869  23.286  1.00  0.00           H  
ATOM   1462  HB2 TYR    95     105.888  92.514  24.414  1.00  0.00           H  
ATOM   1463  HB3 TYR    95     104.598  93.736  24.688  1.00  0.00           H  
ATOM   1464  HD1 TYR    95     102.784  93.385  26.104  1.00  0.00           H  
ATOM   1465  HD2 TYR    95     105.653  90.267  25.526  1.00  0.00           H  
ATOM   1466  HE1 TYR    95     102.174  92.243  28.291  1.00  0.00           H  
ATOM   1467  HE2 TYR    95     105.325  89.472  27.806  1.00  0.00           H  
ATOM   1468  HH  TYR    95     102.527  90.578  29.753  1.00  0.00           H  
ATOM   1469  N   TYR    96     104.448  94.491  21.751  1.00  0.00           N  
ATOM   1470  CA  TYR    96     104.710  95.253  20.499  1.00  0.00           C  
ATOM   1471  C   TYR    96     104.752  96.758  20.725  1.00  0.00           C  
ATOM   1472  O   TYR    96     104.277  97.330  21.748  1.00  0.00           O  
ATOM   1473  CB  TYR    96     103.530  95.017  19.523  1.00  0.00           C  
ATOM   1474  CG  TYR    96     103.271  93.569  18.999  1.00  0.00           C  
ATOM   1475  CD1 TYR    96     102.327  92.655  19.602  1.00  0.00           C  
ATOM   1476  CD2 TYR    96     103.821  93.192  17.718  1.00  0.00           C  
ATOM   1477  CE1 TYR    96     101.959  91.457  18.932  1.00  0.00           C  
ATOM   1478  CE2 TYR    96     103.461  91.973  17.080  1.00  0.00           C  
ATOM   1479  CZ  TYR    96     102.481  91.106  17.659  1.00  0.00           C  
ATOM   1480  OH  TYR    96     102.093  89.990  17.009  1.00  0.00           O  
ATOM   1481  H   TYR    96     103.939  94.997  22.461  1.00  0.00           H  
ATOM   1482  HA  TYR    96     105.636  94.910  20.039  1.00  0.00           H  
ATOM   1483  HB2 TYR    96     102.616  95.346  20.018  1.00  0.00           H  
ATOM   1484  HB3 TYR    96     103.689  95.705  18.693  1.00  0.00           H  
ATOM   1485  HD1 TYR    96     102.033  92.972  20.591  1.00  0.00           H  
ATOM   1486  HD2 TYR    96     104.550  93.890  17.332  1.00  0.00           H  
ATOM   1487  HE1 TYR    96     101.168  90.879  19.387  1.00  0.00           H  
ATOM   1488  HE2 TYR    96     103.901  91.764  16.117  1.00  0.00           H  
ATOM   1489  HH  TYR    96     102.627  89.722  16.257  1.00  0.00           H  
ATOM   1490  N   ASP    97     105.423  97.396  19.774  1.00  0.00           N  
ATOM   1491  CA  ASP    97     105.408  98.846  19.660  1.00  0.00           C  
ATOM   1492  C   ASP    97     104.023  99.465  19.275  1.00  0.00           C  
ATOM   1493  O   ASP    97     103.040  98.817  19.185  1.00  0.00           O  
ATOM   1494  CB  ASP    97     106.480  99.240  18.701  1.00  0.00           C  
ATOM   1495  CG  ASP    97     106.880 100.722  18.856  1.00  0.00           C  
ATOM   1496  OD1 ASP    97     107.513 101.301  18.032  1.00  0.00           O  
ATOM   1497  OD2 ASP    97     106.706 101.252  19.995  1.00  0.00           O1-
ATOM   1498  H   ASP    97     105.900  96.849  19.073  1.00  0.00           H  
ATOM   1499  HA  ASP    97     105.674  99.083  20.690  1.00  0.00           H  
ATOM   1500  HB2 ASP    97     107.378  98.679  18.959  1.00  0.00           H  
ATOM   1501  HB3 ASP    97     106.228  99.073  17.654  1.00  0.00           H  
ATOM   1502  N   GLU    98     103.973 100.818  19.002  1.00  0.00           N  
ATOM   1503  CA  GLU    98     102.800 101.440  18.447  1.00  0.00           C  
ATOM   1504  C   GLU    98     102.766 101.343  16.873  1.00  0.00           C  
ATOM   1505  O   GLU    98     101.740 101.633  16.152  1.00  0.00           O  
ATOM   1506  CB  GLU    98     102.917 102.979  18.773  1.00  0.00           C  
ATOM   1507  CG  GLU    98     104.195 103.582  18.172  1.00  0.00           C  
ATOM   1508  CD  GLU    98     104.323 105.025  18.605  1.00  0.00           C  
ATOM   1509  OE1 GLU    98     104.982 105.398  19.637  1.00  0.00           O  
ATOM   1510  OE2 GLU    98     103.610 105.816  17.905  1.00  0.00           O1-
ATOM   1511  H   GLU    98     104.776 101.383  19.234  1.00  0.00           H  
ATOM   1512  HA  GLU    98     101.915 101.016  18.924  1.00  0.00           H  
ATOM   1513  HB2 GLU    98     102.016 103.584  18.665  1.00  0.00           H  
ATOM   1514  HB3 GLU    98     102.966 103.018  19.861  1.00  0.00           H  
ATOM   1515  HG2 GLU    98     105.109 103.078  18.486  1.00  0.00           H  
ATOM   1516  HG3 GLU    98     104.158 103.625  17.083  1.00  0.00           H  
ATOM   1517  N   GLU    99     103.822 100.792  16.204  1.00  0.00           N  
ATOM   1518  CA  GLU    99     104.052 100.551  14.802  1.00  0.00           C  
ATOM   1519  C   GLU    99     104.968  99.286  14.534  1.00  0.00           C  
ATOM   1520  O   GLU    99     105.673  98.799  15.426  1.00  0.00           O  
ATOM   1521  CB  GLU    99     104.747 101.875  14.297  1.00  0.00           C  
ATOM   1522  CG  GLU    99     105.066 101.920  12.827  1.00  0.00           C  
ATOM   1523  CD  GLU    99     103.886 101.384  11.996  1.00  0.00           C  
ATOM   1524  OE1 GLU    99     104.139 100.498  11.075  1.00  0.00           O  
ATOM   1525  OE2 GLU    99     102.750 101.857  12.165  1.00  0.00           O1-
ATOM   1526  H   GLU    99     104.485 100.387  16.850  1.00  0.00           H  
ATOM   1527  HA  GLU    99     103.081 100.376  14.339  1.00  0.00           H  
ATOM   1528  HB2 GLU    99     104.199 102.752  14.643  1.00  0.00           H  
ATOM   1529  HB3 GLU    99     105.717 101.957  14.787  1.00  0.00           H  
ATOM   1530  HG2 GLU    99     105.197 102.967  12.553  1.00  0.00           H  
ATOM   1531  HG3 GLU    99     106.056 101.532  12.584  1.00  0.00           H  
ATOM   1532  N   GLY   100     105.106  98.901  13.285  1.00  0.00           N  
ATOM   1533  CA  GLY   100     105.601  97.634  12.859  1.00  0.00           C  
ATOM   1534  C   GLY   100     104.696  96.435  13.096  1.00  0.00           C  
ATOM   1535  O   GLY   100     103.648  96.573  13.819  1.00  0.00           O  
ATOM   1536  H   GLY   100     104.727  99.485  12.554  1.00  0.00           H  
ATOM   1537  HA2 GLY   100     105.760  97.762  11.789  1.00  0.00           H  
ATOM   1538  HA3 GLY   100     106.573  97.462  13.321  1.00  0.00           H  
ATOM   1539  N   SER   101     105.049  95.318  12.494  1.00  0.00           N  
ATOM   1540  CA  SER   101     104.431  93.916  12.544  1.00  0.00           C  
ATOM   1541  C   SER   101     105.143  92.910  13.428  1.00  0.00           C  
ATOM   1542  O   SER   101     104.858  91.736  13.361  1.00  0.00           O  
ATOM   1543  CB  SER   101     103.983  93.340  11.180  1.00  0.00           C  
ATOM   1544  OG  SER   101     105.112  93.066  10.359  1.00  0.00           O  
ATOM   1545  H   SER   101     105.913  95.436  11.986  1.00  0.00           H  
ATOM   1546  HA  SER   101     103.472  94.137  13.013  1.00  0.00           H  
ATOM   1547  HB2 SER   101     103.395  92.459  11.438  1.00  0.00           H  
ATOM   1548  HB3 SER   101     103.320  94.014  10.637  1.00  0.00           H  
ATOM   1549  HG  SER   101     105.261  93.881   9.874  1.00  0.00           H  
ATOM   1550  N   ILE   102     106.088  93.437  14.265  1.00  0.00           N  
ATOM   1551  CA  ILE   102     107.229  92.624  14.841  1.00  0.00           C  
ATOM   1552  C   ILE   102     107.121  92.625  16.435  1.00  0.00           C  
ATOM   1553  O   ILE   102     107.193  93.663  17.018  1.00  0.00           O  
ATOM   1554  CB  ILE   102     108.537  93.157  14.232  1.00  0.00           C  
ATOM   1555  CG1 ILE   102     109.839  92.414  14.735  1.00  0.00           C  
ATOM   1556  CG2 ILE   102     108.853  94.665  14.524  1.00  0.00           C  
ATOM   1557  CD1 ILE   102     109.790  90.928  14.339  1.00  0.00           C  
ATOM   1558  H   ILE   102     106.099  94.436  14.413  1.00  0.00           H  
ATOM   1559  HA  ILE   102     107.169  91.589  14.502  1.00  0.00           H  
ATOM   1560  HB  ILE   102     108.538  92.950  13.162  1.00  0.00           H  
ATOM   1561 HG12 ILE   102     110.720  93.030  14.553  1.00  0.00           H  
ATOM   1562 HG13 ILE   102     109.736  92.550  15.812  1.00  0.00           H  
ATOM   1563 HG21 ILE   102     108.937  94.726  15.609  1.00  0.00           H  
ATOM   1564 HG22 ILE   102     109.754  94.961  13.986  1.00  0.00           H  
ATOM   1565 HG23 ILE   102     107.946  95.201  14.243  1.00  0.00           H  
ATOM   1566 HD11 ILE   102     109.076  90.329  14.904  1.00  0.00           H  
ATOM   1567 HD12 ILE   102     109.525  90.860  13.283  1.00  0.00           H  
ATOM   1568 HD13 ILE   102     110.782  90.486  14.435  1.00  0.00           H  
ATOM   1569  N   PRO   103     107.057  91.422  17.054  1.00  0.00           N  
ATOM   1570  CA  PRO   103     106.968  91.355  18.502  1.00  0.00           C  
ATOM   1571  C   PRO   103     108.333  91.854  19.201  1.00  0.00           C  
ATOM   1572  O   PRO   103     109.433  91.670  18.677  1.00  0.00           O  
ATOM   1573  CB  PRO   103     106.651  89.955  18.893  1.00  0.00           C  
ATOM   1574  CG  PRO   103     105.827  89.464  17.634  1.00  0.00           C  
ATOM   1575  CD  PRO   103     106.509  90.246  16.518  1.00  0.00           C  
ATOM   1576  HA  PRO   103     106.121  91.992  18.757  1.00  0.00           H  
ATOM   1577  HB2 PRO   103     107.498  89.276  18.992  1.00  0.00           H  
ATOM   1578  HB3 PRO   103     106.040  89.875  19.792  1.00  0.00           H  
ATOM   1579  HG2 PRO   103     105.833  88.380  17.526  1.00  0.00           H  
ATOM   1580  HG3 PRO   103     104.822  89.885  17.642  1.00  0.00           H  
ATOM   1581  HD2 PRO   103     107.245  89.599  16.042  1.00  0.00           H  
ATOM   1582  HD3 PRO   103     105.739  90.431  15.769  1.00  0.00           H  
ATOM   1583  N   ILE   104     108.254  92.538  20.320  1.00  0.00           N  
ATOM   1584  CA  ILE   104     109.343  92.758  21.275  1.00  0.00           C  
ATOM   1585  C   ILE   104     109.649  91.451  21.965  1.00  0.00           C  
ATOM   1586  O   ILE   104     110.756  91.070  22.015  1.00  0.00           O  
ATOM   1587  CB  ILE   104     108.957  93.950  22.275  1.00  0.00           C  
ATOM   1588  CG1 ILE   104     108.638  95.241  21.434  1.00  0.00           C  
ATOM   1589  CG2 ILE   104     110.155  94.161  23.210  1.00  0.00           C  
ATOM   1590  CD1 ILE   104     107.998  96.386  22.178  1.00  0.00           C  
ATOM   1591  H   ILE   104     107.298  92.666  20.621  1.00  0.00           H  
ATOM   1592  HA  ILE   104     110.212  93.029  20.674  1.00  0.00           H  
ATOM   1593  HB  ILE   104     108.057  93.683  22.829  1.00  0.00           H  
ATOM   1594 HG12 ILE   104     109.520  95.593  20.900  1.00  0.00           H  
ATOM   1595 HG13 ILE   104     107.940  95.159  20.601  1.00  0.00           H  
ATOM   1596 HG21 ILE   104     109.971  94.856  24.029  1.00  0.00           H  
ATOM   1597 HG22 ILE   104     110.363  93.231  23.739  1.00  0.00           H  
ATOM   1598 HG23 ILE   104     110.999  94.556  22.644  1.00  0.00           H  
ATOM   1599 HD11 ILE   104     108.699  96.893  22.840  1.00  0.00           H  
ATOM   1600 HD12 ILE   104     107.610  97.198  21.562  1.00  0.00           H  
ATOM   1601 HD13 ILE   104     107.153  95.927  22.691  1.00  0.00           H  
ATOM   1602  N   ASP   105     108.550  90.870  22.522  1.00  0.00           N  
ATOM   1603  CA  ASP   105     108.604  89.760  23.578  1.00  0.00           C  
ATOM   1604  C   ASP   105     107.350  88.933  23.616  1.00  0.00           C  
ATOM   1605  O   ASP   105     106.321  89.214  23.026  1.00  0.00           O  
ATOM   1606  CB  ASP   105     108.841  90.444  24.847  1.00  0.00           C  
ATOM   1607  CG  ASP   105     109.305  89.528  25.999  1.00  0.00           C  
ATOM   1608  OD1 ASP   105     109.232  89.994  27.154  1.00  0.00           O  
ATOM   1609  OD2 ASP   105     109.708  88.377  25.788  1.00  0.00           O1-
ATOM   1610  H   ASP   105     107.765  91.504  22.492  1.00  0.00           H  
ATOM   1611  HA  ASP   105     109.460  89.103  23.427  1.00  0.00           H  
ATOM   1612  HB2 ASP   105     109.630  91.184  24.714  1.00  0.00           H  
ATOM   1613  HB3 ASP   105     107.922  90.946  25.151  1.00  0.00           H  
ATOM   1614  N   GLN   106     107.376  87.829  24.377  1.00  0.00           N  
ATOM   1615  CA  GLN   106     106.341  86.785  24.519  1.00  0.00           C  
ATOM   1616  C   GLN   106     106.246  86.280  26.047  1.00  0.00           C  
ATOM   1617  O   GLN   106     107.276  86.062  26.638  1.00  0.00           O  
ATOM   1618  CB  GLN   106     106.419  85.641  23.464  1.00  0.00           C  
ATOM   1619  CG  GLN   106     107.469  84.613  23.852  1.00  0.00           C  
ATOM   1620  CD  GLN   106     107.794  83.632  22.706  1.00  0.00           C  
ATOM   1621  NE2 GLN   106     108.959  82.986  22.831  1.00  0.00           N  
ATOM   1622  OE1 GLN   106     107.189  83.544  21.625  1.00  0.00           O  
ATOM   1623  H   GLN   106     108.193  87.593  24.922  1.00  0.00           H  
ATOM   1624  HA  GLN   106     105.439  87.373  24.347  1.00  0.00           H  
ATOM   1625  HB2 GLN   106     105.473  85.100  23.458  1.00  0.00           H  
ATOM   1626  HB3 GLN   106     106.647  86.049  22.479  1.00  0.00           H  
ATOM   1627  HG2 GLN   106     108.442  85.022  24.125  1.00  0.00           H  
ATOM   1628  HG3 GLN   106     107.114  83.926  24.620  1.00  0.00           H  
ATOM   1629 HE21 GLN   106     109.147  82.174  22.261  1.00  0.00           H  
ATOM   1630 HE22 GLN   106     109.603  83.287  23.549  1.00  0.00           H  
ATOM   1631  N   ALA   107     104.992  86.012  26.480  1.00  0.00           N  
ATOM   1632  CA  ALA   107     104.580  85.395  27.795  1.00  0.00           C  
ATOM   1633  C   ALA   107     103.356  84.530  27.638  1.00  0.00           C  
ATOM   1634  O   ALA   107     102.792  84.533  26.539  1.00  0.00           O  
ATOM   1635  CB  ALA   107     104.401  86.603  28.767  1.00  0.00           C  
ATOM   1636  H   ALA   107     104.339  86.095  25.714  1.00  0.00           H  
ATOM   1637  HA  ALA   107     105.440  84.800  28.101  1.00  0.00           H  
ATOM   1638  HB1 ALA   107     105.318  86.649  29.355  1.00  0.00           H  
ATOM   1639  HB2 ALA   107     104.138  87.545  28.286  1.00  0.00           H  
ATOM   1640  HB3 ALA   107     103.637  86.173  29.414  1.00  0.00           H  
ATOM   1641  N   GLY   108     102.953  83.757  28.605  1.00  0.00           N  
ATOM   1642  CA  GLY   108     101.936  82.702  28.491  1.00  0.00           C  
ATOM   1643  C   GLY   108     101.543  82.032  29.729  1.00  0.00           C  
ATOM   1644  O   GLY   108     102.074  82.338  30.786  1.00  0.00           O  
ATOM   1645  H   GLY   108     103.464  83.873  29.468  1.00  0.00           H  
ATOM   1646  HA2 GLY   108     101.034  83.101  28.027  1.00  0.00           H  
ATOM   1647  HA3 GLY   108     102.129  81.889  27.791  1.00  0.00           H  
ATOM   1648  N   LEU   109     100.584  81.060  29.578  1.00  0.00           N  
ATOM   1649  CA  LEU   109     100.078  80.169  30.681  1.00  0.00           C  
ATOM   1650  C   LEU   109      99.283  79.016  30.121  1.00  0.00           C  
ATOM   1651  O   LEU   109      98.579  79.153  29.122  1.00  0.00           O  
ATOM   1652  CB  LEU   109      99.403  80.963  31.736  1.00  0.00           C  
ATOM   1653  CG  LEU   109      98.354  80.373  32.650  1.00  0.00           C  
ATOM   1654  CD1 LEU   109      98.919  79.714  33.947  1.00  0.00           C  
ATOM   1655  CD2 LEU   109      97.287  81.396  33.124  1.00  0.00           C  
ATOM   1656  H   LEU   109      99.969  81.097  28.778  1.00  0.00           H  
ATOM   1657  HA  LEU   109     101.014  79.754  31.056  1.00  0.00           H  
ATOM   1658  HB2 LEU   109     100.143  81.441  32.377  1.00  0.00           H  
ATOM   1659  HB3 LEU   109      98.851  81.716  31.173  1.00  0.00           H  
ATOM   1660  HG  LEU   109      97.868  79.590  32.069  1.00  0.00           H  
ATOM   1661 HD11 LEU   109      99.338  80.473  34.607  1.00  0.00           H  
ATOM   1662 HD12 LEU   109      98.076  79.206  34.415  1.00  0.00           H  
ATOM   1663 HD13 LEU   109      99.615  78.923  33.665  1.00  0.00           H  
ATOM   1664 HD21 LEU   109      96.617  80.971  33.871  1.00  0.00           H  
ATOM   1665 HD22 LEU   109      97.721  82.256  33.634  1.00  0.00           H  
ATOM   1666 HD23 LEU   109      96.798  81.794  32.235  1.00  0.00           H  
ATOM   1667  N   PHE   110      99.233  77.910  30.824  1.00  0.00           N  
ATOM   1668  CA  PHE   110      98.311  76.719  30.704  1.00  0.00           C  
ATOM   1669  C   PHE   110      97.343  76.616  31.923  1.00  0.00           C  
ATOM   1670  O   PHE   110      97.592  76.847  33.125  1.00  0.00           O  
ATOM   1671  CB  PHE   110      99.130  75.398  30.548  1.00  0.00           C  
ATOM   1672  CG  PHE   110      99.925  75.179  29.272  1.00  0.00           C  
ATOM   1673  CD1 PHE   110      99.244  74.829  28.090  1.00  0.00           C  
ATOM   1674  CD2 PHE   110     101.292  75.387  29.217  1.00  0.00           C  
ATOM   1675  CE1 PHE   110      99.981  74.748  26.838  1.00  0.00           C  
ATOM   1676  CE2 PHE   110     102.028  75.237  28.016  1.00  0.00           C  
ATOM   1677  CZ  PHE   110     101.369  74.801  26.835  1.00  0.00           C  
ATOM   1678  H   PHE   110      99.678  77.870  31.730  1.00  0.00           H  
ATOM   1679  HA  PHE   110      97.759  76.770  29.766  1.00  0.00           H  
ATOM   1680  HB2 PHE   110      99.809  75.349  31.398  1.00  0.00           H  
ATOM   1681  HB3 PHE   110      98.472  74.553  30.750  1.00  0.00           H  
ATOM   1682  HD1 PHE   110      98.168  74.746  28.063  1.00  0.00           H  
ATOM   1683  HD2 PHE   110     101.767  75.754  30.115  1.00  0.00           H  
ATOM   1684  HE1 PHE   110      99.445  74.441  25.952  1.00  0.00           H  
ATOM   1685  HE2 PHE   110     103.095  75.391  28.085  1.00  0.00           H  
ATOM   1686  HZ  PHE   110     101.903  74.703  25.901  1.00  0.00           H  
ATOM   1687  N   LEU   111      96.157  76.132  31.611  1.00  0.00           N  
ATOM   1688  CA  LEU   111      95.058  75.679  32.417  1.00  0.00           C  
ATOM   1689  C   LEU   111      94.609  74.191  32.231  1.00  0.00           C  
ATOM   1690  O   LEU   111      94.550  73.693  31.045  1.00  0.00           O  
ATOM   1691  CB  LEU   111      93.738  76.548  32.288  1.00  0.00           C  
ATOM   1692  CG  LEU   111      93.872  78.050  32.426  1.00  0.00           C  
ATOM   1693  CD1 LEU   111      94.295  78.769  31.164  1.00  0.00           C  
ATOM   1694  CD2 LEU   111      92.623  78.769  32.954  1.00  0.00           C  
ATOM   1695  H   LEU   111      95.983  76.008  30.624  1.00  0.00           H  
ATOM   1696  HA  LEU   111      95.442  75.750  33.435  1.00  0.00           H  
ATOM   1697  HB2 LEU   111      93.259  76.337  31.332  1.00  0.00           H  
ATOM   1698  HB3 LEU   111      93.070  76.183  33.068  1.00  0.00           H  
ATOM   1699  HG  LEU   111      94.539  78.278  33.258  1.00  0.00           H  
ATOM   1700 HD11 LEU   111      95.336  78.509  30.972  1.00  0.00           H  
ATOM   1701 HD12 LEU   111      93.752  78.470  30.267  1.00  0.00           H  
ATOM   1702 HD13 LEU   111      94.253  79.841  31.361  1.00  0.00           H  
ATOM   1703 HD21 LEU   111      92.946  79.712  33.396  1.00  0.00           H  
ATOM   1704 HD22 LEU   111      91.929  79.015  32.151  1.00  0.00           H  
ATOM   1705 HD23 LEU   111      92.149  78.220  33.767  1.00  0.00           H  
ATOM   1706  N   THR   112      94.213  73.564  33.284  1.00  0.00           N  
ATOM   1707  CA  THR   112      93.352  72.312  33.297  1.00  0.00           C  
ATOM   1708  C   THR   112      92.167  72.585  34.202  1.00  0.00           C  
ATOM   1709  O   THR   112      92.295  73.020  35.342  1.00  0.00           O  
ATOM   1710  CB  THR   112      94.204  71.237  33.919  1.00  0.00           C  
ATOM   1711  CG2 THR   112      93.321  69.904  33.933  1.00  0.00           C  
ATOM   1712  OG1 THR   112      95.422  70.956  33.285  1.00  0.00           O  
ATOM   1713  H   THR   112      94.168  74.067  34.159  1.00  0.00           H  
ATOM   1714  HA  THR   112      93.123  72.104  32.252  1.00  0.00           H  
ATOM   1715  HB  THR   112      94.494  71.481  34.941  1.00  0.00           H  
ATOM   1716  HG1 THR   112      95.897  71.742  33.005  1.00  0.00           H  
ATOM   1717 HG21 THR   112      93.972  69.183  34.427  1.00  0.00           H  
ATOM   1718 HG22 THR   112      92.404  70.008  34.513  1.00  0.00           H  
ATOM   1719 HG23 THR   112      93.077  69.731  32.884  1.00  0.00           H  
ATOM   1720  N   ALA   113      90.960  72.252  33.632  1.00  0.00           N  
ATOM   1721  CA  ALA   113      89.604  72.465  34.334  1.00  0.00           C  
ATOM   1722  C   ALA   113      88.991  71.298  35.083  1.00  0.00           C  
ATOM   1723  O   ALA   113      88.920  70.171  34.654  1.00  0.00           O  
ATOM   1724  CB  ALA   113      88.742  72.976  33.245  1.00  0.00           C  
ATOM   1725  H   ALA   113      90.994  71.992  32.656  1.00  0.00           H  
ATOM   1726  HA  ALA   113      89.815  73.268  35.041  1.00  0.00           H  
ATOM   1727  HB1 ALA   113      88.670  72.403  32.321  1.00  0.00           H  
ATOM   1728  HB2 ALA   113      87.791  73.105  33.761  1.00  0.00           H  
ATOM   1729  HB3 ALA   113      89.052  73.968  32.916  1.00  0.00           H  
ATOM   1730  N   ILE   114      88.365  71.610  36.236  1.00  0.00           N  
ATOM   1731  CA  ILE   114      87.642  70.569  37.038  1.00  0.00           C  
ATOM   1732  C   ILE   114      86.327  71.075  37.685  1.00  0.00           C  
ATOM   1733  O   ILE   114      86.214  72.224  38.069  1.00  0.00           O  
ATOM   1734  CB  ILE   114      88.609  69.928  38.100  1.00  0.00           C  
ATOM   1735  CG1 ILE   114      89.284  70.967  39.073  1.00  0.00           C  
ATOM   1736  CG2 ILE   114      89.526  68.866  37.543  1.00  0.00           C  
ATOM   1737  CD1 ILE   114      88.832  71.090  40.506  1.00  0.00           C  
ATOM   1738  H   ILE   114      88.530  72.497  36.688  1.00  0.00           H  
ATOM   1739  HA  ILE   114      87.266  69.752  36.422  1.00  0.00           H  
ATOM   1740  HB  ILE   114      87.922  69.476  38.815  1.00  0.00           H  
ATOM   1741 HG12 ILE   114      90.371  70.897  39.117  1.00  0.00           H  
ATOM   1742 HG13 ILE   114      89.123  71.941  38.612  1.00  0.00           H  
ATOM   1743 HG21 ILE   114      88.898  68.106  37.078  1.00  0.00           H  
ATOM   1744 HG22 ILE   114      90.273  69.255  36.852  1.00  0.00           H  
ATOM   1745 HG23 ILE   114      90.199  68.428  38.280  1.00  0.00           H  
ATOM   1746 HD11 ILE   114      87.743  71.114  40.544  1.00  0.00           H  
ATOM   1747 HD12 ILE   114      89.180  70.185  41.006  1.00  0.00           H  
ATOM   1748 HD13 ILE   114      89.237  71.935  41.062  1.00  0.00           H  
ATOM   1749  N   GLU   115      85.314  70.185  37.819  1.00  0.00           N  
ATOM   1750  CA  GLU   115      84.049  70.310  38.691  1.00  0.00           C  
ATOM   1751  C   GLU   115      84.160  69.569  39.975  1.00  0.00           C  
ATOM   1752  O   GLU   115      84.673  68.445  39.947  1.00  0.00           O  
ATOM   1753  CB  GLU   115      83.026  69.670  37.741  1.00  0.00           C  
ATOM   1754  CG  GLU   115      81.542  69.502  38.249  1.00  0.00           C  
ATOM   1755  CD  GLU   115      80.722  70.800  38.326  1.00  0.00           C  
ATOM   1756  OE1 GLU   115      79.631  70.852  37.634  1.00  0.00           O  
ATOM   1757  OE2 GLU   115      81.103  71.798  38.982  1.00  0.00           O1-
ATOM   1758  H   GLU   115      85.530  69.286  37.412  1.00  0.00           H  
ATOM   1759  HA  GLU   115      83.873  71.359  38.928  1.00  0.00           H  
ATOM   1760  HB2 GLU   115      82.975  70.362  36.901  1.00  0.00           H  
ATOM   1761  HB3 GLU   115      83.290  68.684  37.359  1.00  0.00           H  
ATOM   1762  HG2 GLU   115      81.044  68.712  37.688  1.00  0.00           H  
ATOM   1763  HG3 GLU   115      81.519  69.012  39.222  1.00  0.00           H  
ATOM   1764  N   ILE   116      83.752  70.189  41.074  1.00  0.00           N  
ATOM   1765  CA  ILE   116      83.787  69.677  42.370  1.00  0.00           C  
ATOM   1766  C   ILE   116      82.593  70.264  43.090  1.00  0.00           C  
ATOM   1767  O   ILE   116      82.317  71.452  43.136  1.00  0.00           O  
ATOM   1768  CB  ILE   116      85.149  70.012  43.068  1.00  0.00           C  
ATOM   1769  CG1 ILE   116      85.192  69.554  44.607  1.00  0.00           C  
ATOM   1770  CG2 ILE   116      85.484  71.559  42.942  1.00  0.00           C  
ATOM   1771  CD1 ILE   116      86.584  69.636  45.253  1.00  0.00           C  
ATOM   1772  H   ILE   116      83.320  71.100  41.016  1.00  0.00           H  
ATOM   1773  HA  ILE   116      83.678  68.593  42.342  1.00  0.00           H  
ATOM   1774  HB  ILE   116      85.875  69.415  42.515  1.00  0.00           H  
ATOM   1775 HG12 ILE   116      84.418  70.013  45.223  1.00  0.00           H  
ATOM   1776 HG13 ILE   116      84.985  68.493  44.473  1.00  0.00           H  
ATOM   1777 HG21 ILE   116      85.463  71.832  41.887  1.00  0.00           H  
ATOM   1778 HG22 ILE   116      84.714  72.131  43.458  1.00  0.00           H  
ATOM   1779 HG23 ILE   116      86.438  71.814  43.403  1.00  0.00           H  
ATOM   1780 HD11 ILE   116      86.710  68.970  46.106  1.00  0.00           H  
ATOM   1781 HD12 ILE   116      87.357  69.204  44.618  1.00  0.00           H  
ATOM   1782 HD13 ILE   116      86.796  70.652  45.584  1.00  0.00           H  
ATOM   1783  N   SER   117      81.904  69.472  43.902  1.00  0.00           N  
ATOM   1784  CA  SER   117      80.867  69.938  44.831  1.00  0.00           C  
ATOM   1785  C   SER   117      80.696  69.061  46.068  1.00  0.00           C  
ATOM   1786  O   SER   117      80.281  67.892  46.008  1.00  0.00           O  
ATOM   1787  CB  SER   117      79.549  69.986  44.040  1.00  0.00           C  
ATOM   1788  OG  SER   117      78.622  70.935  44.542  1.00  0.00           O  
ATOM   1789  H   SER   117      82.100  68.489  43.773  1.00  0.00           H  
ATOM   1790  HA  SER   117      81.089  70.926  45.237  1.00  0.00           H  
ATOM   1791  HB2 SER   117      79.656  70.094  42.960  1.00  0.00           H  
ATOM   1792  HB3 SER   117      79.118  68.987  44.108  1.00  0.00           H  
ATOM   1793  HG  SER   117      78.112  70.511  45.236  1.00  0.00           H  
ATOM   1794  N   LEU   118      80.875  69.679  47.220  1.00  0.00           N  
ATOM   1795  CA  LEU   118      80.611  69.248  48.609  1.00  0.00           C  
ATOM   1796  C   LEU   118      79.173  69.589  48.829  1.00  0.00           C  
ATOM   1797  O   LEU   118      78.958  70.804  48.918  1.00  0.00           O  
ATOM   1798  CB  LEU   118      81.660  69.968  49.588  1.00  0.00           C  
ATOM   1799  CG  LEU   118      81.358  69.436  51.010  1.00  0.00           C  
ATOM   1800  CD1 LEU   118      81.675  67.967  51.267  1.00  0.00           C  
ATOM   1801  CD2 LEU   118      82.238  70.196  51.964  1.00  0.00           C  
ATOM   1802  H   LEU   118      81.294  70.597  47.176  1.00  0.00           H  
ATOM   1803  HA  LEU   118      80.657  68.163  48.702  1.00  0.00           H  
ATOM   1804  HB2 LEU   118      82.698  69.705  49.386  1.00  0.00           H  
ATOM   1805  HB3 LEU   118      81.554  71.052  49.609  1.00  0.00           H  
ATOM   1806  HG  LEU   118      80.347  69.727  51.295  1.00  0.00           H  
ATOM   1807 HD11 LEU   118      82.751  67.810  51.193  1.00  0.00           H  
ATOM   1808 HD12 LEU   118      81.346  67.635  52.251  1.00  0.00           H  
ATOM   1809 HD13 LEU   118      81.124  67.318  50.586  1.00  0.00           H  
ATOM   1810 HD21 LEU   118      83.207  70.381  51.499  1.00  0.00           H  
ATOM   1811 HD22 LEU   118      81.769  71.163  52.146  1.00  0.00           H  
ATOM   1812 HD23 LEU   118      82.291  69.922  53.017  1.00  0.00           H  
ATOM   1813  N   ASP   119      78.298  68.676  49.087  1.00  0.00           N  
ATOM   1814  CA  ASP   119      76.853  68.953  49.175  1.00  0.00           C  
ATOM   1815  C   ASP   119      76.084  68.384  50.386  1.00  0.00           C  
ATOM   1816  O   ASP   119      76.372  67.346  50.969  1.00  0.00           O  
ATOM   1817  CB  ASP   119      76.148  68.534  47.843  1.00  0.00           C  
ATOM   1818  CG  ASP   119      76.597  69.271  46.542  1.00  0.00           C  
ATOM   1819  OD1 ASP   119      76.441  68.722  45.437  1.00  0.00           O  
ATOM   1820  OD2 ASP   119      77.131  70.378  46.604  1.00  0.00           O1-
ATOM   1821  H   ASP   119      78.560  67.703  49.154  1.00  0.00           H  
ATOM   1822  HA  ASP   119      76.740  70.023  49.348  1.00  0.00           H  
ATOM   1823  HB2 ASP   119      76.276  67.475  47.620  1.00  0.00           H  
ATOM   1824  HB3 ASP   119      75.085  68.722  47.998  1.00  0.00           H  
ATOM   1825  N   VAL   120      74.937  69.129  50.723  1.00  0.00           N  
ATOM   1826  CA  VAL   120      73.995  68.735  51.815  1.00  0.00           C  
ATOM   1827  C   VAL   120      72.561  69.225  51.488  1.00  0.00           C  
ATOM   1828  O   VAL   120      72.326  69.772  50.392  1.00  0.00           O  
ATOM   1829  CB  VAL   120      74.307  69.334  53.206  1.00  0.00           C  
ATOM   1830  CG1 VAL   120      75.594  68.802  53.781  1.00  0.00           C  
ATOM   1831  CG2 VAL   120      74.262  70.847  53.066  1.00  0.00           C  
ATOM   1832  H   VAL   120      74.810  70.006  50.240  1.00  0.00           H  
ATOM   1833  HA  VAL   120      74.024  67.647  51.867  1.00  0.00           H  
ATOM   1834  HB  VAL   120      73.586  69.047  53.971  1.00  0.00           H  
ATOM   1835 HG11 VAL   120      76.454  68.801  53.111  1.00  0.00           H  
ATOM   1836 HG12 VAL   120      75.795  69.297  54.731  1.00  0.00           H  
ATOM   1837 HG13 VAL   120      75.453  67.769  54.099  1.00  0.00           H  
ATOM   1838 HG21 VAL   120      74.932  71.201  52.283  1.00  0.00           H  
ATOM   1839 HG22 VAL   120      73.259  71.113  52.731  1.00  0.00           H  
ATOM   1840 HG23 VAL   120      74.296  71.302  54.056  1.00  0.00           H  
ATOM   1841  N   ASP   121      71.497  68.826  52.203  1.00  0.00           N  
ATOM   1842  CA  ASP   121      70.098  69.172  52.010  1.00  0.00           C  
ATOM   1843  C   ASP   121      69.763  70.647  52.280  1.00  0.00           C  
ATOM   1844  O   ASP   121      70.240  71.286  53.232  1.00  0.00           O  
ATOM   1845  CB  ASP   121      69.220  68.219  52.926  1.00  0.00           C  
ATOM   1846  CG  ASP   121      67.744  68.568  52.851  1.00  0.00           C  
ATOM   1847  OD1 ASP   121      67.229  68.899  51.760  1.00  0.00           O  
ATOM   1848  OD2 ASP   121      67.074  68.567  53.915  1.00  0.00           O1-
ATOM   1849  H   ASP   121      71.741  68.093  52.854  1.00  0.00           H  
ATOM   1850  HA  ASP   121      69.915  68.972  50.954  1.00  0.00           H  
ATOM   1851  HB2 ASP   121      69.345  67.167  52.668  1.00  0.00           H  
ATOM   1852  HB3 ASP   121      69.530  68.212  53.971  1.00  0.00           H  
ATOM   1853  N   ALA   122      68.904  71.194  51.370  1.00  0.00           N  
ATOM   1854  CA  ALA   122      68.551  72.595  51.382  1.00  0.00           C  
ATOM   1855  C   ALA   122      67.004  72.919  51.611  1.00  0.00           C  
ATOM   1856  O   ALA   122      66.609  73.752  52.439  1.00  0.00           O  
ATOM   1857  CB  ALA   122      68.965  73.145  50.025  1.00  0.00           C  
ATOM   1858  H   ALA   122      68.647  70.609  50.588  1.00  0.00           H  
ATOM   1859  HA  ALA   122      69.090  73.200  52.111  1.00  0.00           H  
ATOM   1860  HB1 ALA   122      68.619  74.173  49.916  1.00  0.00           H  
ATOM   1861  HB2 ALA   122      70.048  73.221  49.933  1.00  0.00           H  
ATOM   1862  HB3 ALA   122      68.595  72.542  49.196  1.00  0.00           H  
ATOM   1863  N   ASP   123      66.165  72.190  50.864  1.00  0.00           N  
ATOM   1864  CA  ASP   123      64.664  72.159  51.011  1.00  0.00           C  
ATOM   1865  C   ASP   123      64.174  71.210  52.175  1.00  0.00           C  
ATOM   1866  O   ASP   123      63.022  70.864  52.088  1.00  0.00           O  
ATOM   1867  CB  ASP   123      63.899  72.119  49.717  1.00  0.00           C  
ATOM   1868  CG  ASP   123      63.835  70.759  49.157  1.00  0.00           C  
ATOM   1869  OD1 ASP   123      62.999  70.582  48.280  1.00  0.00           O  
ATOM   1870  OD2 ASP   123      64.644  69.825  49.536  1.00  0.00           O1-
ATOM   1871  H   ASP   123      66.563  71.536  50.205  1.00  0.00           H  
ATOM   1872  HA  ASP   123      64.436  73.162  51.372  1.00  0.00           H  
ATOM   1873  HB2 ASP   123      62.967  72.672  49.833  1.00  0.00           H  
ATOM   1874  HB3 ASP   123      64.442  72.736  49.001  1.00  0.00           H  
ATOM   1875  N   ARG   124      64.949  70.909  53.164  1.00  0.00           N  
ATOM   1876  CA  ARG   124      64.720  70.331  54.534  1.00  0.00           C  
ATOM   1877  C   ARG   124      63.825  69.080  54.415  1.00  0.00           C  
ATOM   1878  O   ARG   124      62.814  68.956  55.146  1.00  0.00           O  
ATOM   1879  CB  ARG   124      64.178  71.379  55.502  1.00  0.00           C  
ATOM   1880  CG  ARG   124      65.283  72.394  55.867  1.00  0.00           C  
ATOM   1881  CD  ARG   124      64.808  73.678  56.612  1.00  0.00           C  
ATOM   1882  NE  ARG   124      65.966  74.403  57.173  1.00  0.00           N  
ATOM   1883  CZ  ARG   124      65.978  75.560  57.748  1.00  0.00           C  
ATOM   1884  NH1 ARG   124      64.943  76.367  57.841  1.00  0.00           N1+
ATOM   1885  NH2 ARG   124      67.015  75.846  58.415  1.00  0.00           N  
ATOM   1886  H   ARG   124      65.852  71.349  53.055  1.00  0.00           H  
ATOM   1887  HA  ARG   124      65.670  69.943  54.902  1.00  0.00           H  
ATOM   1888  HB2 ARG   124      63.314  71.904  55.094  1.00  0.00           H  
ATOM   1889  HB3 ARG   124      63.796  71.021  56.458  1.00  0.00           H  
ATOM   1890  HG2 ARG   124      65.878  71.831  56.587  1.00  0.00           H  
ATOM   1891  HG3 ARG   124      65.967  72.562  55.035  1.00  0.00           H  
ATOM   1892  HD2 ARG   124      64.218  74.223  55.875  1.00  0.00           H  
ATOM   1893  HD3 ARG   124      64.008  73.475  57.324  1.00  0.00           H  
ATOM   1894  HE  ARG   124      66.840  73.898  57.175  1.00  0.00           H  
ATOM   1895 HH11 ARG   124      64.052  76.124  57.431  1.00  0.00           H  
ATOM   1896 HH12 ARG   124      65.005  77.208  58.397  1.00  0.00           H  
ATOM   1897 HH21 ARG   124      67.850  75.333  58.168  1.00  0.00           H  
ATOM   1898 HH22 ARG   124      67.040  76.751  58.862  1.00  0.00           H  
ATOM   1899  N   ASP   125      64.326  68.061  53.795  1.00  0.00           N  
ATOM   1900  CA  ASP   125      63.754  66.739  53.658  1.00  0.00           C  
ATOM   1901  C   ASP   125      64.790  65.632  53.893  1.00  0.00           C  
ATOM   1902  O   ASP   125      64.535  64.506  53.431  1.00  0.00           O  
ATOM   1903  CB  ASP   125      62.998  66.696  52.309  1.00  0.00           C  
ATOM   1904  CG  ASP   125      63.903  66.740  51.140  1.00  0.00           C  
ATOM   1905  OD1 ASP   125      63.467  66.437  49.975  1.00  0.00           O  
ATOM   1906  OD2 ASP   125      65.128  66.965  51.254  1.00  0.00           O1-
ATOM   1907  H   ASP   125      65.233  68.263  53.401  1.00  0.00           H  
ATOM   1908  HA  ASP   125      62.975  66.497  54.382  1.00  0.00           H  
ATOM   1909  HB2 ASP   125      62.452  65.759  52.197  1.00  0.00           H  
ATOM   1910  HB3 ASP   125      62.389  67.600  52.313  1.00  0.00           H  
ATOM   1911  N   GLY   126      65.968  65.908  54.448  1.00  0.00           N  
ATOM   1912  CA  GLY   126      67.044  64.823  54.568  1.00  0.00           C  
ATOM   1913  C   GLY   126      67.854  64.530  53.240  1.00  0.00           C  
ATOM   1914  O   GLY   126      68.977  64.129  53.329  1.00  0.00           O  
ATOM   1915  H   GLY   126      66.208  66.842  54.750  1.00  0.00           H  
ATOM   1916  HA2 GLY   126      67.792  65.123  55.302  1.00  0.00           H  
ATOM   1917  HA3 GLY   126      66.558  63.894  54.867  1.00  0.00           H  
ATOM   1918  N   VAL   127      67.307  64.808  52.056  1.00  0.00           N  
ATOM   1919  CA  VAL   127      67.854  64.374  50.736  1.00  0.00           C  
ATOM   1920  C   VAL   127      68.577  65.573  50.130  1.00  0.00           C  
ATOM   1921  O   VAL   127      68.123  66.755  50.328  1.00  0.00           O  
ATOM   1922  CB  VAL   127      66.649  63.950  49.980  1.00  0.00           C  
ATOM   1923  CG1 VAL   127      66.935  63.727  48.475  1.00  0.00           C  
ATOM   1924  CG2 VAL   127      66.019  62.599  50.443  1.00  0.00           C  
ATOM   1925  H   VAL   127      66.503  65.415  51.987  1.00  0.00           H  
ATOM   1926  HA  VAL   127      68.571  63.562  50.860  1.00  0.00           H  
ATOM   1927  HB  VAL   127      65.863  64.705  50.000  1.00  0.00           H  
ATOM   1928 HG11 VAL   127      66.008  63.491  47.952  1.00  0.00           H  
ATOM   1929 HG12 VAL   127      67.449  64.519  47.930  1.00  0.00           H  
ATOM   1930 HG13 VAL   127      67.739  62.994  48.399  1.00  0.00           H  
ATOM   1931 HG21 VAL   127      66.873  61.922  50.449  1.00  0.00           H  
ATOM   1932 HG22 VAL   127      65.526  62.816  51.391  1.00  0.00           H  
ATOM   1933 HG23 VAL   127      65.248  62.297  49.733  1.00  0.00           H  
ATOM   1934  N   VAL   128      69.608  65.304  49.363  1.00  0.00           N  
ATOM   1935  CA  VAL   128      70.689  66.220  48.972  1.00  0.00           C  
ATOM   1936  C   VAL   128      70.384  66.900  47.639  1.00  0.00           C  
ATOM   1937  O   VAL   128      70.173  66.269  46.631  1.00  0.00           O  
ATOM   1938  CB  VAL   128      72.076  65.535  48.850  1.00  0.00           C  
ATOM   1939  CG1 VAL   128      73.123  66.581  48.443  1.00  0.00           C  
ATOM   1940  CG2 VAL   128      72.585  64.956  50.234  1.00  0.00           C  
ATOM   1941  H   VAL   128      69.830  64.352  49.111  1.00  0.00           H  
ATOM   1942  HA  VAL   128      70.698  66.933  49.796  1.00  0.00           H  
ATOM   1943  HB  VAL   128      72.029  64.755  48.091  1.00  0.00           H  
ATOM   1944 HG11 VAL   128      72.908  67.415  49.111  1.00  0.00           H  
ATOM   1945 HG12 VAL   128      74.121  66.150  48.519  1.00  0.00           H  
ATOM   1946 HG13 VAL   128      72.920  66.752  47.386  1.00  0.00           H  
ATOM   1947 HG21 VAL   128      72.485  65.729  50.996  1.00  0.00           H  
ATOM   1948 HG22 VAL   128      71.957  64.116  50.532  1.00  0.00           H  
ATOM   1949 HG23 VAL   128      73.606  64.588  50.134  1.00  0.00           H  
ATOM   1950  N   GLU   129      70.463  68.156  47.663  1.00  0.00           N  
ATOM   1951  CA  GLU   129      70.374  69.030  46.492  1.00  0.00           C  
ATOM   1952  C   GLU   129      71.706  68.911  45.702  1.00  0.00           C  
ATOM   1953  O   GLU   129      72.775  69.042  46.252  1.00  0.00           O  
ATOM   1954  CB  GLU   129      69.924  70.541  46.784  1.00  0.00           C  
ATOM   1955  CG  GLU   129      68.479  70.829  46.893  1.00  0.00           C  
ATOM   1956  CD  GLU   129      67.924  69.778  47.922  1.00  0.00           C  
ATOM   1957  OE1 GLU   129      67.034  69.016  47.581  1.00  0.00           O  
ATOM   1958  OE2 GLU   129      68.139  69.771  49.108  1.00  0.00           O1-
ATOM   1959  H   GLU   129      70.592  68.661  48.528  1.00  0.00           H  
ATOM   1960  HA  GLU   129      69.567  68.685  45.846  1.00  0.00           H  
ATOM   1961  HB2 GLU   129      70.487  70.868  47.658  1.00  0.00           H  
ATOM   1962  HB3 GLU   129      70.420  71.201  46.073  1.00  0.00           H  
ATOM   1963  HG2 GLU   129      68.243  71.839  47.229  1.00  0.00           H  
ATOM   1964  HG3 GLU   129      67.949  70.643  45.959  1.00  0.00           H  
ATOM   1965  N   LYS   130      71.681  68.897  44.387  1.00  0.00           N  
ATOM   1966  CA  LYS   130      72.893  69.020  43.519  1.00  0.00           C  
ATOM   1967  C   LYS   130      73.422  70.370  43.456  1.00  0.00           C  
ATOM   1968  O   LYS   130      72.979  71.157  42.654  1.00  0.00           O  
ATOM   1969  CB  LYS   130      72.451  68.366  42.123  1.00  0.00           C  
ATOM   1970  CG  LYS   130      71.927  66.947  42.267  1.00  0.00           C  
ATOM   1971  CD  LYS   130      71.686  66.340  40.853  1.00  0.00           C  
ATOM   1972  CE  LYS   130      71.336  64.813  40.890  1.00  0.00           C  
ATOM   1973  NZ  LYS   130      71.255  64.153  39.576  1.00  0.00           N1+
ATOM   1974  H   LYS   130      70.781  69.039  43.952  1.00  0.00           H  
ATOM   1975  HA  LYS   130      73.652  68.414  44.014  1.00  0.00           H  
ATOM   1976  HB2 LYS   130      71.612  68.977  41.790  1.00  0.00           H  
ATOM   1977  HB3 LYS   130      73.262  68.386  41.395  1.00  0.00           H  
ATOM   1978  HG2 LYS   130      72.727  66.398  42.765  1.00  0.00           H  
ATOM   1979  HG3 LYS   130      71.000  66.828  42.828  1.00  0.00           H  
ATOM   1980  HD2 LYS   130      70.997  66.896  40.217  1.00  0.00           H  
ATOM   1981  HD3 LYS   130      72.638  66.518  40.352  1.00  0.00           H  
ATOM   1982  HE2 LYS   130      72.172  64.415  41.464  1.00  0.00           H  
ATOM   1983  HE3 LYS   130      70.334  64.669  41.294  1.00  0.00           H  
ATOM   1984  HZ1 LYS   130      70.351  64.359  39.174  1.00  0.00           H  
ATOM   1985  HZ2 LYS   130      71.951  64.522  38.944  1.00  0.00           H  
ATOM   1986  HZ3 LYS   130      71.275  63.147  39.482  1.00  0.00           H  
ATOM   1987  N   ASN   131      74.442  70.723  44.182  1.00  0.00           N  
ATOM   1988  CA  ASN   131      74.999  72.042  44.409  1.00  0.00           C  
ATOM   1989  C   ASN   131      73.857  73.159  44.610  1.00  0.00           C  
ATOM   1990  O   ASN   131      73.854  74.149  43.816  1.00  0.00           O  
ATOM   1991  CB  ASN   131      75.999  72.409  43.329  1.00  0.00           C  
ATOM   1992  CG  ASN   131      76.900  73.521  43.785  1.00  0.00           C  
ATOM   1993  ND2 ASN   131      78.027  73.744  43.119  1.00  0.00           N  
ATOM   1994  OD1 ASN   131      76.694  74.221  44.768  1.00  0.00           O  
ATOM   1995  H   ASN   131      74.822  69.966  44.732  1.00  0.00           H  
ATOM   1996  HA  ASN   131      75.591  72.051  45.324  1.00  0.00           H  
ATOM   1997  HB2 ASN   131      76.655  71.545  43.229  1.00  0.00           H  
ATOM   1998  HB3 ASN   131      75.529  72.574  42.360  1.00  0.00           H  
ATOM   1999 HD21 ASN   131      78.662  74.497  43.340  1.00  0.00           H  
ATOM   2000 HD22 ASN   131      78.393  73.015  42.522  1.00  0.00           H  
ATOM   2001  N   ASN   132      73.039  73.176  45.652  1.00  0.00           N  
ATOM   2002  CA  ASN   132      72.137  74.309  45.879  1.00  0.00           C  
ATOM   2003  C   ASN   132      72.857  75.727  45.831  1.00  0.00           C  
ATOM   2004  O   ASN   132      73.909  75.801  46.481  1.00  0.00           O  
ATOM   2005  CB  ASN   132      71.503  74.040  47.204  1.00  0.00           C  
ATOM   2006  CG  ASN   132      70.597  75.220  47.664  1.00  0.00           C  
ATOM   2007  ND2 ASN   132      69.390  75.478  47.112  1.00  0.00           N  
ATOM   2008  OD1 ASN   132      70.896  75.874  48.663  1.00  0.00           O  
ATOM   2009  H   ASN   132      73.200  72.480  46.366  1.00  0.00           H  
ATOM   2010  HA  ASN   132      71.351  74.292  45.125  1.00  0.00           H  
ATOM   2011  HB2 ASN   132      70.745  73.259  47.148  1.00  0.00           H  
ATOM   2012  HB3 ASN   132      72.201  73.708  47.973  1.00  0.00           H  
ATOM   2013 HD21 ASN   132      68.812  76.229  47.462  1.00  0.00           H  
ATOM   2014 HD22 ASN   132      69.087  74.898  46.343  1.00  0.00           H  
ATOM   2015  N   PRO   133      72.298  76.878  45.440  1.00  0.00           N  
ATOM   2016  CA  PRO   133      73.152  78.113  45.403  1.00  0.00           C  
ATOM   2017  C   PRO   133      73.488  78.789  46.803  1.00  0.00           C  
ATOM   2018  O   PRO   133      74.129  79.832  46.862  1.00  0.00           O  
ATOM   2019  CB  PRO   133      72.527  79.112  44.502  1.00  0.00           C  
ATOM   2020  CG  PRO   133      71.663  78.153  43.614  1.00  0.00           C  
ATOM   2021  CD  PRO   133      71.303  76.914  44.440  1.00  0.00           C  
ATOM   2022  HA  PRO   133      74.111  77.905  44.929  1.00  0.00           H  
ATOM   2023  HB2 PRO   133      71.859  79.795  45.025  1.00  0.00           H  
ATOM   2024  HB3 PRO   133      73.232  79.618  43.842  1.00  0.00           H  
ATOM   2025  HG2 PRO   133      70.724  78.678  43.438  1.00  0.00           H  
ATOM   2026  HG3 PRO   133      72.228  77.941  42.707  1.00  0.00           H  
ATOM   2027  HD2 PRO   133      70.266  77.002  44.766  1.00  0.00           H  
ATOM   2028  HD3 PRO   133      71.359  76.070  43.753  1.00  0.00           H  
ATOM   2029  N   LYS   134      72.891  78.215  47.861  1.00  0.00           N  
ATOM   2030  CA  LYS   134      72.938  78.743  49.223  1.00  0.00           C  
ATOM   2031  C   LYS   134      73.436  77.874  50.344  1.00  0.00           C  
ATOM   2032  O   LYS   134      73.401  78.296  51.503  1.00  0.00           O  
ATOM   2033  CB  LYS   134      71.534  79.269  49.552  1.00  0.00           C  
ATOM   2034  CG  LYS   134      71.064  80.520  48.731  1.00  0.00           C  
ATOM   2035  CD  LYS   134      69.945  81.257  49.487  1.00  0.00           C  
ATOM   2036  CE  LYS   134      69.391  82.481  48.729  1.00  0.00           C  
ATOM   2037  NZ  LYS   134      68.567  83.246  49.696  1.00  0.00           N1+
ATOM   2038  H   LYS   134      72.315  77.419  47.629  1.00  0.00           H  
ATOM   2039  HA  LYS   134      73.593  79.612  49.164  1.00  0.00           H  
ATOM   2040  HB2 LYS   134      70.718  78.546  49.546  1.00  0.00           H  
ATOM   2041  HB3 LYS   134      71.467  79.604  50.587  1.00  0.00           H  
ATOM   2042  HG2 LYS   134      71.906  81.196  48.583  1.00  0.00           H  
ATOM   2043  HG3 LYS   134      70.514  80.214  47.841  1.00  0.00           H  
ATOM   2044  HD2 LYS   134      69.077  80.600  49.531  1.00  0.00           H  
ATOM   2045  HD3 LYS   134      70.309  81.597  50.457  1.00  0.00           H  
ATOM   2046  HE2 LYS   134      70.175  83.166  48.406  1.00  0.00           H  
ATOM   2047  HE3 LYS   134      68.877  82.174  47.818  1.00  0.00           H  
ATOM   2048  HZ1 LYS   134      67.696  82.767  49.873  1.00  0.00           H  
ATOM   2049  HZ2 LYS   134      69.119  83.444  50.518  1.00  0.00           H  
ATOM   2050  HZ3 LYS   134      68.315  84.117  49.250  1.00  0.00           H  
ATOM   2051  N   LYS   135      73.931  76.648  50.064  1.00  0.00           N  
ATOM   2052  CA  LYS   135      74.228  75.563  51.000  1.00  0.00           C  
ATOM   2053  C   LYS   135      75.127  75.831  52.176  1.00  0.00           C  
ATOM   2054  O   LYS   135      75.081  75.135  53.213  1.00  0.00           O  
ATOM   2055  CB  LYS   135      74.785  74.337  50.296  1.00  0.00           C  
ATOM   2056  CG  LYS   135      76.172  74.472  49.579  1.00  0.00           C  
ATOM   2057  CD  LYS   135      76.518  73.476  48.425  1.00  0.00           C  
ATOM   2058  CE  LYS   135      78.029  73.651  48.006  1.00  0.00           C  
ATOM   2059  NZ  LYS   135      78.528  72.764  46.914  1.00  0.00           N1+
ATOM   2060  H   LYS   135      73.871  76.331  49.106  1.00  0.00           H  
ATOM   2061  HA  LYS   135      73.268  75.277  51.431  1.00  0.00           H  
ATOM   2062  HB2 LYS   135      74.906  73.441  50.905  1.00  0.00           H  
ATOM   2063  HB3 LYS   135      74.088  74.213  49.467  1.00  0.00           H  
ATOM   2064  HG2 LYS   135      76.365  75.494  49.255  1.00  0.00           H  
ATOM   2065  HG3 LYS   135      76.811  74.463  50.462  1.00  0.00           H  
ATOM   2066  HD2 LYS   135      76.263  72.440  48.648  1.00  0.00           H  
ATOM   2067  HD3 LYS   135      76.018  73.873  47.542  1.00  0.00           H  
ATOM   2068  HE2 LYS   135      78.229  74.709  47.841  1.00  0.00           H  
ATOM   2069  HE3 LYS   135      78.625  73.510  48.908  1.00  0.00           H  
ATOM   2070  HZ1 LYS   135      78.085  72.959  46.028  1.00  0.00           H  
ATOM   2071  HZ2 LYS   135      79.462  72.963  46.583  1.00  0.00           H  
ATOM   2072  HZ3 LYS   135      78.419  71.784  47.133  1.00  0.00           H  
ATOM   2073  N   ALA   136      75.932  76.899  52.056  1.00  0.00           N  
ATOM   2074  CA  ALA   136      76.813  77.317  53.110  1.00  0.00           C  
ATOM   2075  C   ALA   136      76.132  78.213  54.147  1.00  0.00           C  
ATOM   2076  O   ALA   136      76.807  78.728  55.124  1.00  0.00           O  
ATOM   2077  CB  ALA   136      77.977  78.056  52.483  1.00  0.00           C  
ATOM   2078  H   ALA   136      76.001  77.263  51.116  1.00  0.00           H  
ATOM   2079  HA  ALA   136      77.254  76.461  53.622  1.00  0.00           H  
ATOM   2080  HB1 ALA   136      77.675  78.990  52.008  1.00  0.00           H  
ATOM   2081  HB2 ALA   136      78.790  78.269  53.177  1.00  0.00           H  
ATOM   2082  HB3 ALA   136      78.337  77.412  51.681  1.00  0.00           H  
ATOM   2083  N   SER   137      74.824  78.418  54.055  1.00  0.00           N  
ATOM   2084  CA  SER   137      74.005  79.374  54.859  1.00  0.00           C  
ATOM   2085  C   SER   137      72.975  78.430  55.632  1.00  0.00           C  
ATOM   2086  O   SER   137      72.741  77.310  55.219  1.00  0.00           O  
ATOM   2087  CB  SER   137      73.335  80.511  54.126  1.00  0.00           C  
ATOM   2088  OG  SER   137      72.302  79.971  53.317  1.00  0.00           O  
ATOM   2089  H   SER   137      74.360  78.075  53.227  1.00  0.00           H  
ATOM   2090  HA  SER   137      74.783  79.722  55.538  1.00  0.00           H  
ATOM   2091  HB2 SER   137      72.765  81.115  54.833  1.00  0.00           H  
ATOM   2092  HB3 SER   137      74.002  81.078  53.477  1.00  0.00           H  
ATOM   2093  HG  SER   137      72.637  79.169  52.909  1.00  0.00           H  
ATOM   2094  N   TRP   138      72.316  79.037  56.612  1.00  0.00           N  
ATOM   2095  CA  TRP   138      71.198  78.450  57.352  1.00  0.00           C  
ATOM   2096  C   TRP   138      70.242  79.572  57.778  1.00  0.00           C  
ATOM   2097  O   TRP   138      70.647  80.617  58.238  1.00  0.00           O  
ATOM   2098  CB  TRP   138      71.712  77.512  58.452  1.00  0.00           C  
ATOM   2099  CG  TRP   138      70.741  76.662  59.202  1.00  0.00           C  
ATOM   2100  CD1 TRP   138      70.622  75.318  59.195  1.00  0.00           C  
ATOM   2101  CD2 TRP   138      69.651  77.093  60.082  1.00  0.00           C  
ATOM   2102  CE2 TRP   138      68.959  75.923  60.560  1.00  0.00           C  
ATOM   2103  CE3 TRP   138      69.118  78.360  60.608  1.00  0.00           C  
ATOM   2104  NE1 TRP   138      69.581  74.896  59.906  1.00  0.00           N  
ATOM   2105  CZ2 TRP   138      67.808  75.978  61.422  1.00  0.00           C  
ATOM   2106  CZ3 TRP   138      68.124  78.389  61.551  1.00  0.00           C  
ATOM   2107  CH2 TRP   138      67.372  77.209  61.907  1.00  0.00           C  
ATOM   2108  H   TRP   138      72.400  80.043  56.575  1.00  0.00           H  
ATOM   2109  HA  TRP   138      70.702  77.928  56.534  1.00  0.00           H  
ATOM   2110  HB2 TRP   138      72.477  76.867  58.021  1.00  0.00           H  
ATOM   2111  HB3 TRP   138      72.223  78.133  59.188  1.00  0.00           H  
ATOM   2112  HD1 TRP   138      71.259  74.671  58.611  1.00  0.00           H  
ATOM   2113  HE1 TRP   138      69.259  73.940  59.945  1.00  0.00           H  
ATOM   2114  HE3 TRP   138      69.644  79.289  60.446  1.00  0.00           H  
ATOM   2115  HZ2 TRP   138      67.239  75.119  61.746  1.00  0.00           H  
ATOM   2116  HZ3 TRP   138      67.767  79.261  62.080  1.00  0.00           H  
ATOM   2117  HH2 TRP   138      66.572  77.268  62.631  1.00  0.00           H  
ATOM   2118  N   THR   139      68.907  79.290  57.688  1.00  0.00           N  
ATOM   2119  CA  THR   139      67.871  80.302  58.070  1.00  0.00           C  
ATOM   2120  C   THR   139      66.676  79.725  58.810  1.00  0.00           C  
ATOM   2121  O   THR   139      66.404  78.575  58.732  1.00  0.00           O  
ATOM   2122  CB  THR   139      67.406  81.048  56.818  1.00  0.00           C  
ATOM   2123  CG2 THR   139      68.418  82.037  56.321  1.00  0.00           C  
ATOM   2124  OG1 THR   139      67.210  80.184  55.707  1.00  0.00           O  
ATOM   2125  H   THR   139      68.585  78.477  57.182  1.00  0.00           H  
ATOM   2126  HA  THR   139      68.312  80.843  58.907  1.00  0.00           H  
ATOM   2127  HB  THR   139      66.457  81.513  57.087  1.00  0.00           H  
ATOM   2128  HG1 THR   139      68.046  79.977  55.283  1.00  0.00           H  
ATOM   2129 HG21 THR   139      69.272  81.477  55.941  1.00  0.00           H  
ATOM   2130 HG22 THR   139      67.971  82.743  55.621  1.00  0.00           H  
ATOM   2131 HG23 THR   139      68.779  82.655  57.144  1.00  0.00           H  
ATOM   2132  N   TRP   140      65.980  80.565  59.580  1.00  0.00           N  
ATOM   2133  CA  TRP   140      64.710  80.219  60.290  1.00  0.00           C  
ATOM   2134  C   TRP   140      63.452  80.205  59.444  1.00  0.00           C  
ATOM   2135  O   TRP   140      63.518  80.676  58.321  1.00  0.00           O  
ATOM   2136  CB  TRP   140      64.613  81.185  61.498  1.00  0.00           C  
ATOM   2137  CG  TRP   140      65.567  81.008  62.597  1.00  0.00           C  
ATOM   2138  CD1 TRP   140      66.549  81.863  62.931  1.00  0.00           C  
ATOM   2139  CD2 TRP   140      65.575  80.001  63.692  1.00  0.00           C  
ATOM   2140  CE2 TRP   140      66.574  80.380  64.591  1.00  0.00           C  
ATOM   2141  CE3 TRP   140      64.728  78.954  64.068  1.00  0.00           C  
ATOM   2142  NE1 TRP   140      67.210  81.382  64.030  1.00  0.00           N  
ATOM   2143  CZ2 TRP   140      66.696  79.784  65.872  1.00  0.00           C  
ATOM   2144  CZ3 TRP   140      64.885  78.284  65.305  1.00  0.00           C  
ATOM   2145  CH2 TRP   140      65.788  78.727  66.215  1.00  0.00           C  
ATOM   2146  H   TRP   140      66.145  81.561  59.532  1.00  0.00           H  
ATOM   2147  HA  TRP   140      64.802  79.195  60.652  1.00  0.00           H  
ATOM   2148  HB2 TRP   140      64.657  82.259  61.317  1.00  0.00           H  
ATOM   2149  HB3 TRP   140      63.637  81.020  61.954  1.00  0.00           H  
ATOM   2150  HD1 TRP   140      66.874  82.755  62.416  1.00  0.00           H  
ATOM   2151  HE1 TRP   140      67.982  81.899  64.426  1.00  0.00           H  
ATOM   2152  HE3 TRP   140      63.881  78.710  63.444  1.00  0.00           H  
ATOM   2153  HZ2 TRP   140      67.448  80.187  66.534  1.00  0.00           H  
ATOM   2154  HZ3 TRP   140      64.169  77.498  65.492  1.00  0.00           H  
ATOM   2155  HH2 TRP   140      65.828  78.373  67.235  1.00  0.00           H  
ATOM   2156  N   GLY   141      62.335  79.872  60.079  1.00  0.00           N  
ATOM   2157  CA  GLY   141      61.043  79.842  59.483  1.00  0.00           C  
ATOM   2158  C   GLY   141      60.658  78.644  58.464  1.00  0.00           C  
ATOM   2159  O   GLY   141      61.663  78.061  57.971  1.00  0.00           O  
ATOM   2160  H   GLY   141      62.319  79.619  61.057  1.00  0.00           H  
ATOM   2161  HA2 GLY   141      60.377  79.710  60.335  1.00  0.00           H  
ATOM   2162  HA3 GLY   141      60.898  80.765  58.922  1.00  0.00           H  
ATOM   2163  N   PRO   142      59.390  78.311  58.193  1.00  0.00           N  
ATOM   2164  CA  PRO   142      58.983  77.183  57.467  1.00  0.00           C  
ATOM   2165  C   PRO   142      59.633  77.128  56.004  1.00  0.00           C  
ATOM   2166  O   PRO   142      59.906  76.075  55.545  1.00  0.00           O  
ATOM   2167  CB  PRO   142      57.499  77.202  57.426  1.00  0.00           C  
ATOM   2168  CG  PRO   142      57.029  78.694  57.614  1.00  0.00           C  
ATOM   2169  CD  PRO   142      58.201  79.054  58.674  1.00  0.00           C  
ATOM   2170  HA  PRO   142      59.326  76.335  58.061  1.00  0.00           H  
ATOM   2171  HB2 PRO   142      57.140  76.953  56.427  1.00  0.00           H  
ATOM   2172  HB3 PRO   142      57.030  76.500  58.115  1.00  0.00           H  
ATOM   2173  HG2 PRO   142      57.141  79.239  56.677  1.00  0.00           H  
ATOM   2174  HG3 PRO   142      56.045  78.696  58.083  1.00  0.00           H  
ATOM   2175  HD2 PRO   142      58.450  80.116  58.684  1.00  0.00           H  
ATOM   2176  HD3 PRO   142      57.859  78.724  59.655  1.00  0.00           H  
ATOM   2177  N   GLU   143      59.836  78.302  55.302  1.00  0.00           N  
ATOM   2178  CA  GLU   143      60.407  78.311  53.968  1.00  0.00           C  
ATOM   2179  C   GLU   143      61.899  78.605  53.946  1.00  0.00           C  
ATOM   2180  O   GLU   143      62.440  78.872  52.855  1.00  0.00           O  
ATOM   2181  CB  GLU   143      59.614  79.270  53.053  1.00  0.00           C  
ATOM   2182  CG  GLU   143      58.026  79.102  53.063  1.00  0.00           C  
ATOM   2183  CD  GLU   143      57.607  77.642  52.695  1.00  0.00           C  
ATOM   2184  OE1 GLU   143      58.284  77.009  51.914  1.00  0.00           O  
ATOM   2185  OE2 GLU   143      56.486  77.198  53.075  1.00  0.00           O1-
ATOM   2186  H   GLU   143      59.416  79.132  55.697  1.00  0.00           H  
ATOM   2187  HA  GLU   143      60.121  77.389  53.462  1.00  0.00           H  
ATOM   2188  HB2 GLU   143      59.793  80.239  53.518  1.00  0.00           H  
ATOM   2189  HB3 GLU   143      59.984  79.333  52.030  1.00  0.00           H  
ATOM   2190  HG2 GLU   143      57.620  79.493  53.996  1.00  0.00           H  
ATOM   2191  HG3 GLU   143      57.545  79.629  52.239  1.00  0.00           H  
ATOM   2192  N   GLY   144      62.497  78.546  55.092  1.00  0.00           N  
ATOM   2193  CA  GLY   144      63.958  78.778  55.223  1.00  0.00           C  
ATOM   2194  C   GLY   144      64.803  77.608  54.536  1.00  0.00           C  
ATOM   2195  O   GLY   144      64.212  76.655  54.001  1.00  0.00           O  
ATOM   2196  H   GLY   144      62.035  78.309  55.959  1.00  0.00           H  
ATOM   2197  HA2 GLY   144      64.370  79.681  54.773  1.00  0.00           H  
ATOM   2198  HA3 GLY   144      64.219  78.658  56.274  1.00  0.00           H  
ATOM   2199  N   GLN   145      66.130  77.612  54.683  1.00  0.00           N  
ATOM   2200  CA  GLN   145      67.010  76.543  54.160  1.00  0.00           C  
ATOM   2201  C   GLN   145      68.175  76.077  55.119  1.00  0.00           C  
ATOM   2202  O   GLN   145      68.465  76.793  56.030  1.00  0.00           O  
ATOM   2203  CB  GLN   145      67.501  76.866  52.718  1.00  0.00           C  
ATOM   2204  CG  GLN   145      68.143  78.290  52.610  1.00  0.00           C  
ATOM   2205  CD  GLN   145      69.396  78.474  53.477  1.00  0.00           C  
ATOM   2206  NE2 GLN   145      70.397  77.619  53.492  1.00  0.00           N  
ATOM   2207  OE1 GLN   145      69.436  79.344  54.390  1.00  0.00           O  
ATOM   2208  H   GLN   145      66.548  78.433  55.097  1.00  0.00           H  
ATOM   2209  HA  GLN   145      66.416  75.646  53.986  1.00  0.00           H  
ATOM   2210  HB2 GLN   145      68.180  76.133  52.281  1.00  0.00           H  
ATOM   2211  HB3 GLN   145      66.607  76.870  52.095  1.00  0.00           H  
ATOM   2212  HG2 GLN   145      68.405  78.440  51.563  1.00  0.00           H  
ATOM   2213  HG3 GLN   145      67.427  79.068  52.874  1.00  0.00           H  
ATOM   2214 HE21 GLN   145      71.003  77.677  54.297  1.00  0.00           H  
ATOM   2215 HE22 GLN   145      70.478  76.935  52.753  1.00  0.00           H  
ATOM   2216  N   GLY   146      68.725  74.921  54.786  1.00  0.00           N  
ATOM   2217  CA  GLY   146      69.871  74.334  55.460  1.00  0.00           C  
ATOM   2218  C   GLY   146      69.622  73.248  56.440  1.00  0.00           C  
ATOM   2219  O   GLY   146      68.653  73.164  57.188  1.00  0.00           O  
ATOM   2220  H   GLY   146      68.358  74.427  53.985  1.00  0.00           H  
ATOM   2221  HA2 GLY   146      70.444  73.971  54.607  1.00  0.00           H  
ATOM   2222  HA3 GLY   146      70.413  75.183  55.876  1.00  0.00           H  
ATOM   2223  N   ALA   147      70.586  72.328  56.422  1.00  0.00           N  
ATOM   2224  CA  ALA   147      70.645  70.975  56.926  1.00  0.00           C  
ATOM   2225  C   ALA   147      70.739  71.011  58.511  1.00  0.00           C  
ATOM   2226  O   ALA   147      71.155  72.003  59.142  1.00  0.00           O  
ATOM   2227  CB  ALA   147      71.884  70.313  56.501  1.00  0.00           C  
ATOM   2228  H   ALA   147      71.239  72.595  55.700  1.00  0.00           H  
ATOM   2229  HA  ALA   147      69.744  70.446  56.613  1.00  0.00           H  
ATOM   2230  HB1 ALA   147      72.186  70.820  55.584  1.00  0.00           H  
ATOM   2231  HB2 ALA   147      72.765  70.504  57.114  1.00  0.00           H  
ATOM   2232  HB3 ALA   147      71.703  69.254  56.317  1.00  0.00           H  
ATOM   2233  N   ILE   148      70.294  69.916  59.142  1.00  0.00           N  
ATOM   2234  CA  ILE   148      69.911  69.770  60.527  1.00  0.00           C  
ATOM   2235  C   ILE   148      70.318  68.401  61.125  1.00  0.00           C  
ATOM   2236  O   ILE   148      70.231  67.423  60.338  1.00  0.00           O  
ATOM   2237  CB  ILE   148      68.384  70.154  60.661  1.00  0.00           C  
ATOM   2238  CG1 ILE   148      68.093  71.685  60.528  1.00  0.00           C  
ATOM   2239  CG2 ILE   148      67.664  69.523  61.883  1.00  0.00           C  
ATOM   2240  CD1 ILE   148      66.583  72.119  60.608  1.00  0.00           C  
ATOM   2241  H   ILE   148      70.087  69.093  58.594  1.00  0.00           H  
ATOM   2242  HA  ILE   148      70.310  70.569  61.152  1.00  0.00           H  
ATOM   2243  HB  ILE   148      67.828  69.752  59.814  1.00  0.00           H  
ATOM   2244 HG12 ILE   148      68.530  72.226  61.367  1.00  0.00           H  
ATOM   2245 HG13 ILE   148      68.496  71.992  59.562  1.00  0.00           H  
ATOM   2246 HG21 ILE   148      68.185  69.815  62.795  1.00  0.00           H  
ATOM   2247 HG22 ILE   148      66.668  69.967  61.870  1.00  0.00           H  
ATOM   2248 HG23 ILE   148      67.643  68.440  61.765  1.00  0.00           H  
ATOM   2249 HD11 ILE   148      65.949  71.346  60.172  1.00  0.00           H  
ATOM   2250 HD12 ILE   148      66.304  72.259  61.652  1.00  0.00           H  
ATOM   2251 HD13 ILE   148      66.480  73.090  60.123  1.00  0.00           H  
ATOM   2252  N   LEU   149      70.800  68.437  62.334  1.00  0.00           N  
ATOM   2253  CA  LEU   149      71.635  67.418  62.858  1.00  0.00           C  
ATOM   2254  C   LEU   149      71.225  67.027  64.247  1.00  0.00           C  
ATOM   2255  O   LEU   149      71.184  67.933  65.145  1.00  0.00           O  
ATOM   2256  CB  LEU   149      73.080  67.870  62.759  1.00  0.00           C  
ATOM   2257  CG  LEU   149      74.149  66.842  63.220  1.00  0.00           C  
ATOM   2258  CD1 LEU   149      73.967  65.431  62.641  1.00  0.00           C  
ATOM   2259  CD2 LEU   149      75.591  67.402  62.906  1.00  0.00           C  
ATOM   2260  H   LEU   149      70.857  69.254  62.925  1.00  0.00           H  
ATOM   2261  HA  LEU   149      71.540  66.520  62.248  1.00  0.00           H  
ATOM   2262  HB2 LEU   149      73.358  68.167  61.747  1.00  0.00           H  
ATOM   2263  HB3 LEU   149      73.177  68.717  63.438  1.00  0.00           H  
ATOM   2264  HG  LEU   149      74.011  66.744  64.297  1.00  0.00           H  
ATOM   2265 HD11 LEU   149      72.952  65.095  62.852  1.00  0.00           H  
ATOM   2266 HD12 LEU   149      74.164  65.452  61.569  1.00  0.00           H  
ATOM   2267 HD13 LEU   149      74.709  64.725  63.014  1.00  0.00           H  
ATOM   2268 HD21 LEU   149      75.687  68.375  63.387  1.00  0.00           H  
ATOM   2269 HD22 LEU   149      76.220  66.636  63.360  1.00  0.00           H  
ATOM   2270 HD23 LEU   149      75.872  67.436  61.853  1.00  0.00           H  
ATOM   2271  N   LEU   150      70.919  65.725  64.468  1.00  0.00           N  
ATOM   2272  CA  LEU   150      70.465  65.156  65.770  1.00  0.00           C  
ATOM   2273  C   LEU   150      71.736  64.939  66.683  1.00  0.00           C  
ATOM   2274  O   LEU   150      72.836  64.678  66.188  1.00  0.00           O  
ATOM   2275  CB  LEU   150      69.774  63.753  65.541  1.00  0.00           C  
ATOM   2276  CG  LEU   150      68.384  63.864  64.920  1.00  0.00           C  
ATOM   2277  CD1 LEU   150      67.836  62.491  64.599  1.00  0.00           C  
ATOM   2278  CD2 LEU   150      67.285  64.539  65.846  1.00  0.00           C  
ATOM   2279  H   LEU   150      70.994  65.101  63.677  1.00  0.00           H  
ATOM   2280  HA  LEU   150      69.793  65.866  66.251  1.00  0.00           H  
ATOM   2281  HB2 LEU   150      70.363  63.158  64.844  1.00  0.00           H  
ATOM   2282  HB3 LEU   150      69.665  63.320  66.536  1.00  0.00           H  
ATOM   2283  HG  LEU   150      68.372  64.389  63.965  1.00  0.00           H  
ATOM   2284 HD11 LEU   150      66.861  62.468  64.112  1.00  0.00           H  
ATOM   2285 HD12 LEU   150      68.621  62.085  63.962  1.00  0.00           H  
ATOM   2286 HD13 LEU   150      67.766  61.900  65.512  1.00  0.00           H  
ATOM   2287 HD21 LEU   150      67.569  65.560  66.100  1.00  0.00           H  
ATOM   2288 HD22 LEU   150      66.402  64.530  65.207  1.00  0.00           H  
ATOM   2289 HD23 LEU   150      67.067  63.985  66.760  1.00  0.00           H  
ATOM   2290  N   VAL   151      71.528  65.092  67.990  1.00  0.00           N  
ATOM   2291  CA  VAL   151      72.592  64.652  68.901  1.00  0.00           C  
ATOM   2292  C   VAL   151      72.496  63.153  69.127  1.00  0.00           C  
ATOM   2293  O   VAL   151      71.432  62.677  69.445  1.00  0.00           O  
ATOM   2294  CB  VAL   151      72.531  65.390  70.270  1.00  0.00           C  
ATOM   2295  CG1 VAL   151      73.554  64.949  71.231  1.00  0.00           C  
ATOM   2296  CG2 VAL   151      72.750  66.905  70.109  1.00  0.00           C  
ATOM   2297  H   VAL   151      70.645  65.376  68.388  1.00  0.00           H  
ATOM   2298  HA  VAL   151      73.529  64.906  68.406  1.00  0.00           H  
ATOM   2299  HB  VAL   151      71.576  65.184  70.754  1.00  0.00           H  
ATOM   2300 HG11 VAL   151      73.530  63.864  71.333  1.00  0.00           H  
ATOM   2301 HG12 VAL   151      74.516  65.263  70.827  1.00  0.00           H  
ATOM   2302 HG13 VAL   151      73.334  65.539  72.121  1.00  0.00           H  
ATOM   2303 HG21 VAL   151      71.930  67.302  69.510  1.00  0.00           H  
ATOM   2304 HG22 VAL   151      72.662  67.405  71.074  1.00  0.00           H  
ATOM   2305 HG23 VAL   151      73.720  67.227  69.730  1.00  0.00           H  
ATOM   2306  N   ASN   152      73.532  62.367  68.982  1.00  0.00           N  
ATOM   2307  CA  ASN   152      73.528  60.868  69.066  1.00  0.00           C  
ATOM   2308  C   ASN   152      73.505  60.464  70.536  1.00  0.00           C  
ATOM   2309  O   ASN   152      74.406  59.791  71.046  1.00  0.00           O  
ATOM   2310  CB  ASN   152      74.653  60.254  68.174  1.00  0.00           C  
ATOM   2311  CG  ASN   152      74.413  58.813  67.795  1.00  0.00           C  
ATOM   2312  ND2 ASN   152      75.371  58.120  67.292  1.00  0.00           N  
ATOM   2313  OD1 ASN   152      73.371  58.288  68.038  1.00  0.00           O  
ATOM   2314  H   ASN   152      74.320  62.855  68.582  1.00  0.00           H  
ATOM   2315  HA  ASN   152      72.570  60.538  68.665  1.00  0.00           H  
ATOM   2316  HB2 ASN   152      74.740  60.926  67.321  1.00  0.00           H  
ATOM   2317  HB3 ASN   152      75.570  60.380  68.749  1.00  0.00           H  
ATOM   2318 HD21 ASN   152      75.140  57.174  67.027  1.00  0.00           H  
ATOM   2319 HD22 ASN   152      76.322  58.447  67.207  1.00  0.00           H  
ATOM   2320  N   CYS   153      72.629  60.991  71.406  1.00  0.00           N  
ATOM   2321  CA  CYS   153      72.523  60.854  72.858  1.00  0.00           C  
ATOM   2322  C   CYS   153      71.663  59.611  73.414  1.00  0.00           C  
ATOM   2323  O   CYS   153      71.757  59.342  74.630  1.00  0.00           O  
ATOM   2324  CB  CYS   153      71.984  62.187  73.402  1.00  0.00           C  
ATOM   2325  SG  CYS   153      70.327  62.533  72.924  1.00  0.00           S  
ATOM   2326  H   CYS   153      71.985  61.574  70.890  1.00  0.00           H  
ATOM   2327  HA  CYS   153      73.537  60.849  73.257  1.00  0.00           H  
ATOM   2328  HB2 CYS   153      71.920  61.996  74.473  1.00  0.00           H  
ATOM   2329  HB3 CYS   153      72.545  63.105  73.234  1.00  0.00           H  
ATOM   2330  HG  CYS   153      70.518  62.208  71.643  1.00  0.00           H  
ATOM   2331  N   ASP   154      70.957  58.954  72.487  1.00  0.00           N  
ATOM   2332  CA  ASP   154      70.399  57.643  72.653  1.00  0.00           C  
ATOM   2333  C   ASP   154      71.500  56.540  72.643  1.00  0.00           C  
ATOM   2334  O   ASP   154      72.628  56.756  72.274  1.00  0.00           O  
ATOM   2335  CB  ASP   154      69.168  57.414  71.754  1.00  0.00           C  
ATOM   2336  CG  ASP   154      69.503  57.208  70.290  1.00  0.00           C  
ATOM   2337  OD1 ASP   154      70.641  57.511  69.919  1.00  0.00           O  
ATOM   2338  OD2 ASP   154      68.591  56.652  69.532  1.00  0.00           O1-
ATOM   2339  H   ASP   154      71.017  59.346  71.557  1.00  0.00           H  
ATOM   2340  HA  ASP   154      70.094  57.607  73.699  1.00  0.00           H  
ATOM   2341  HB2 ASP   154      68.657  56.504  72.071  1.00  0.00           H  
ATOM   2342  HB3 ASP   154      68.450  58.220  71.905  1.00  0.00           H  
ATOM   2343  N   ARG   155      71.117  55.366  73.109  1.00  0.00           N  
ATOM   2344  CA  ARG   155      72.033  54.160  73.074  1.00  0.00           C  
ATOM   2345  C   ARG   155      71.405  52.988  72.329  1.00  0.00           C  
ATOM   2346  O   ARG   155      70.735  52.119  72.911  1.00  0.00           O  
ATOM   2347  CB  ARG   155      72.478  53.848  74.496  1.00  0.00           C  
ATOM   2348  CG  ARG   155      73.929  53.230  74.520  1.00  0.00           C  
ATOM   2349  CD  ARG   155      74.293  52.570  75.884  1.00  0.00           C  
ATOM   2350  NE  ARG   155      73.493  51.360  76.186  1.00  0.00           N  
ATOM   2351  CZ  ARG   155      72.879  51.050  77.310  1.00  0.00           C  
ATOM   2352  NH1 ARG   155      73.208  51.507  78.508  1.00  0.00           N1+
ATOM   2353  NH2 ARG   155      71.815  50.254  77.279  1.00  0.00           N  
ATOM   2354  H   ARG   155      70.231  55.240  73.576  1.00  0.00           H  
ATOM   2355  HA  ARG   155      72.821  54.527  72.417  1.00  0.00           H  
ATOM   2356  HB2 ARG   155      72.444  54.827  74.973  1.00  0.00           H  
ATOM   2357  HB3 ARG   155      71.744  53.176  74.940  1.00  0.00           H  
ATOM   2358  HG2 ARG   155      73.903  52.461  73.749  1.00  0.00           H  
ATOM   2359  HG3 ARG   155      74.616  54.030  74.244  1.00  0.00           H  
ATOM   2360  HD2 ARG   155      75.374  52.453  75.946  1.00  0.00           H  
ATOM   2361  HD3 ARG   155      74.027  53.278  76.670  1.00  0.00           H  
ATOM   2362  HE  ARG   155      73.171  50.929  75.331  1.00  0.00           H  
ATOM   2363 HH11 ARG   155      74.106  51.966  78.568  1.00  0.00           H  
ATOM   2364 HH12 ARG   155      72.872  51.098  79.368  1.00  0.00           H  
ATOM   2365 HH21 ARG   155      71.440  49.946  78.165  1.00  0.00           H  
ATOM   2366 HH22 ARG   155      71.424  49.977  76.389  1.00  0.00           H  
ATOM   2367  N   GLU   156      71.653  53.037  71.033  1.00  0.00           N  
ATOM   2368  CA  GLU   156      71.430  51.786  70.235  1.00  0.00           C  
ATOM   2369  C   GLU   156      72.540  50.806  70.648  1.00  0.00           C  
ATOM   2370  O   GLU   156      72.340  49.616  70.729  1.00  0.00           O  
ATOM   2371  CB  GLU   156      71.390  52.089  68.664  1.00  0.00           C  
ATOM   2372  CG  GLU   156      70.022  52.427  68.007  1.00  0.00           C  
ATOM   2373  CD  GLU   156      69.672  53.820  68.259  1.00  0.00           C  
ATOM   2374  OE1 GLU   156      70.373  54.756  68.006  1.00  0.00           O  
ATOM   2375  OE2 GLU   156      68.468  54.083  68.546  1.00  0.00           O1-
ATOM   2376  H   GLU   156      72.131  53.756  70.508  1.00  0.00           H  
ATOM   2377  HA  GLU   156      70.489  51.304  70.503  1.00  0.00           H  
ATOM   2378  HB2 GLU   156      72.173  52.824  68.477  1.00  0.00           H  
ATOM   2379  HB3 GLU   156      71.765  51.207  68.146  1.00  0.00           H  
ATOM   2380  HG2 GLU   156      70.093  52.351  66.922  1.00  0.00           H  
ATOM   2381  HG3 GLU   156      69.240  51.775  68.398  1.00  0.00           H  
ATOM   2382  N   THR   157      73.815  51.178  70.927  1.00  0.00           N  
ATOM   2383  CA  THR   157      74.791  50.257  71.509  1.00  0.00           C  
ATOM   2384  C   THR   157      74.200  49.436  72.686  1.00  0.00           C  
ATOM   2385  O   THR   157      73.725  50.049  73.599  1.00  0.00           O  
ATOM   2386  CB  THR   157      75.981  51.067  71.990  1.00  0.00           C  
ATOM   2387  CG2 THR   157      77.178  50.252  72.378  1.00  0.00           C  
ATOM   2388  OG1 THR   157      76.484  51.903  70.936  1.00  0.00           O  
ATOM   2389  H   THR   157      74.084  52.144  70.806  1.00  0.00           H  
ATOM   2390  HA  THR   157      75.148  49.602  70.714  1.00  0.00           H  
ATOM   2391  HB  THR   157      75.764  51.647  72.887  1.00  0.00           H  
ATOM   2392  HG1 THR   157      75.811  52.578  70.822  1.00  0.00           H  
ATOM   2393 HG21 THR   157      77.081  49.597  73.244  1.00  0.00           H  
ATOM   2394 HG22 THR   157      77.397  49.549  71.573  1.00  0.00           H  
ATOM   2395 HG23 THR   157      78.097  50.837  72.400  1.00  0.00           H  
ATOM   2396  N   PRO   158      74.236  48.084  72.587  1.00  0.00           N  
ATOM   2397  CA  PRO   158      73.651  47.194  73.612  1.00  0.00           C  
ATOM   2398  C   PRO   158      74.259  47.222  75.005  1.00  0.00           C  
ATOM   2399  O   PRO   158      73.960  46.291  75.772  1.00  0.00           O  
ATOM   2400  CB  PRO   158      73.910  45.866  72.921  1.00  0.00           C  
ATOM   2401  CG  PRO   158      75.232  45.987  72.248  1.00  0.00           C  
ATOM   2402  CD  PRO   158      75.015  47.364  71.586  1.00  0.00           C  
ATOM   2403  HA  PRO   158      72.604  47.446  73.781  1.00  0.00           H  
ATOM   2404  HB2 PRO   158      74.143  45.034  73.586  1.00  0.00           H  
ATOM   2405  HB3 PRO   158      73.097  45.660  72.225  1.00  0.00           H  
ATOM   2406  HG2 PRO   158      76.045  45.890  72.968  1.00  0.00           H  
ATOM   2407  HG3 PRO   158      75.366  45.222  71.482  1.00  0.00           H  
ATOM   2408  HD2 PRO   158      75.971  47.825  71.336  1.00  0.00           H  
ATOM   2409  HD3 PRO   158      74.306  47.211  70.773  1.00  0.00           H  
ATOM   2410  N   TRP   159      75.252  48.056  75.337  1.00  0.00           N  
ATOM   2411  CA  TRP   159      76.123  47.971  76.557  1.00  0.00           C  
ATOM   2412  C   TRP   159      76.766  49.312  77.046  1.00  0.00           C  
ATOM   2413  O   TRP   159      76.687  50.239  76.283  1.00  0.00           O  
ATOM   2414  CB  TRP   159      77.224  46.915  76.334  1.00  0.00           C  
ATOM   2415  CG  TRP   159      78.182  47.163  75.211  1.00  0.00           C  
ATOM   2416  CD1 TRP   159      78.918  48.277  74.911  1.00  0.00           C  
ATOM   2417  CD2 TRP   159      78.656  46.070  74.320  1.00  0.00           C  
ATOM   2418  CE2 TRP   159      79.509  46.672  73.358  1.00  0.00           C  
ATOM   2419  CE3 TRP   159      78.326  44.696  74.180  1.00  0.00           C  
ATOM   2420  NE1 TRP   159      79.694  47.959  73.794  1.00  0.00           N  
ATOM   2421  CZ2 TRP   159      80.022  45.915  72.290  1.00  0.00           C  
ATOM   2422  CZ3 TRP   159      78.835  43.962  73.034  1.00  0.00           C  
ATOM   2423  CH2 TRP   159      79.760  44.552  72.149  1.00  0.00           C  
ATOM   2424  H   TRP   159      75.592  48.684  74.624  1.00  0.00           H  
ATOM   2425  HA  TRP   159      75.559  47.610  77.418  1.00  0.00           H  
ATOM   2426  HB2 TRP   159      77.641  46.860  77.340  1.00  0.00           H  
ATOM   2427  HB3 TRP   159      76.737  45.968  76.101  1.00  0.00           H  
ATOM   2428  HD1 TRP   159      78.931  49.210  75.455  1.00  0.00           H  
ATOM   2429  HE1 TRP   159      80.217  48.666  73.297  1.00  0.00           H  
ATOM   2430  HE3 TRP   159      77.606  44.228  74.835  1.00  0.00           H  
ATOM   2431  HZ2 TRP   159      80.702  46.420  71.620  1.00  0.00           H  
ATOM   2432  HZ3 TRP   159      78.574  42.918  72.949  1.00  0.00           H  
ATOM   2433  HH2 TRP   159      80.294  44.039  71.363  1.00  0.00           H  
ATOM   2434  N   LEU   160      77.399  49.460  78.243  1.00  0.00           N  
ATOM   2435  CA  LEU   160      78.044  50.618  78.765  1.00  0.00           C  
ATOM   2436  C   LEU   160      77.142  51.780  79.186  1.00  0.00           C  
ATOM   2437  O   LEU   160      76.218  52.121  78.446  1.00  0.00           O  
ATOM   2438  CB  LEU   160      79.169  51.123  77.900  1.00  0.00           C  
ATOM   2439  CG  LEU   160      80.380  50.169  77.832  1.00  0.00           C  
ATOM   2440  CD1 LEU   160      81.361  50.620  76.729  1.00  0.00           C  
ATOM   2441  CD2 LEU   160      81.171  50.241  79.130  1.00  0.00           C  
ATOM   2442  H   LEU   160      77.471  48.589  78.748  1.00  0.00           H  
ATOM   2443  HA  LEU   160      78.519  50.222  79.662  1.00  0.00           H  
ATOM   2444  HB2 LEU   160      78.716  51.500  76.984  1.00  0.00           H  
ATOM   2445  HB3 LEU   160      79.509  52.057  78.349  1.00  0.00           H  
ATOM   2446  HG  LEU   160      80.110  49.141  77.588  1.00  0.00           H  
ATOM   2447 HD11 LEU   160      82.282  50.047  76.612  1.00  0.00           H  
ATOM   2448 HD12 LEU   160      80.857  50.526  75.767  1.00  0.00           H  
ATOM   2449 HD13 LEU   160      81.552  51.678  76.906  1.00  0.00           H  
ATOM   2450 HD21 LEU   160      80.552  49.879  79.951  1.00  0.00           H  
ATOM   2451 HD22 LEU   160      81.979  49.512  79.190  1.00  0.00           H  
ATOM   2452 HD23 LEU   160      81.736  51.154  79.316  1.00  0.00           H  
ATOM   2453  N   PRO   161      77.469  52.478  80.293  1.00  0.00           N  
ATOM   2454  CA  PRO   161      76.677  53.577  80.863  1.00  0.00           C  
ATOM   2455  C   PRO   161      76.664  54.883  80.033  1.00  0.00           C  
ATOM   2456  O   PRO   161      76.629  56.002  80.557  1.00  0.00           O  
ATOM   2457  CB  PRO   161      77.266  53.761  82.294  1.00  0.00           C  
ATOM   2458  CG  PRO   161      78.769  53.558  81.973  1.00  0.00           C  
ATOM   2459  CD  PRO   161      78.691  52.279  81.144  1.00  0.00           C  
ATOM   2460  HA  PRO   161      75.670  53.193  81.026  1.00  0.00           H  
ATOM   2461  HB2 PRO   161      77.045  54.734  82.733  1.00  0.00           H  
ATOM   2462  HB3 PRO   161      76.937  53.005  83.006  1.00  0.00           H  
ATOM   2463  HG2 PRO   161      79.175  54.396  81.408  1.00  0.00           H  
ATOM   2464  HG3 PRO   161      79.305  53.288  82.883  1.00  0.00           H  
ATOM   2465  HD2 PRO   161      79.610  52.019  80.619  1.00  0.00           H  
ATOM   2466  HD3 PRO   161      78.489  51.441  81.811  1.00  0.00           H  
ATOM   2467  N   LYS   162      76.901  54.732  78.707  1.00  0.00           N  
ATOM   2468  CA  LYS   162      77.455  55.727  77.819  1.00  0.00           C  
ATOM   2469  C   LYS   162      76.789  55.741  76.457  1.00  0.00           C  
ATOM   2470  O   LYS   162      76.439  54.675  76.003  1.00  0.00           O  
ATOM   2471  CB  LYS   162      78.956  55.388  77.500  1.00  0.00           C  
ATOM   2472  CG  LYS   162      79.954  55.706  78.657  1.00  0.00           C  
ATOM   2473  CD  LYS   162      81.383  55.447  78.310  1.00  0.00           C  
ATOM   2474  CE  LYS   162      82.302  55.775  79.498  1.00  0.00           C  
ATOM   2475  NZ  LYS   162      83.712  55.528  79.163  1.00  0.00           N1+
ATOM   2476  H   LYS   162      76.753  53.861  78.218  1.00  0.00           H  
ATOM   2477  HA  LYS   162      77.380  56.678  78.346  1.00  0.00           H  
ATOM   2478  HB2 LYS   162      79.055  54.348  77.192  1.00  0.00           H  
ATOM   2479  HB3 LYS   162      79.178  56.030  76.647  1.00  0.00           H  
ATOM   2480  HG2 LYS   162      79.846  56.750  78.953  1.00  0.00           H  
ATOM   2481  HG3 LYS   162      79.682  55.050  79.484  1.00  0.00           H  
ATOM   2482  HD2 LYS   162      81.467  54.369  78.172  1.00  0.00           H  
ATOM   2483  HD3 LYS   162      81.679  55.979  77.406  1.00  0.00           H  
ATOM   2484  HE2 LYS   162      82.206  56.845  79.687  1.00  0.00           H  
ATOM   2485  HE3 LYS   162      82.091  55.092  80.321  1.00  0.00           H  
ATOM   2486  HZ1 LYS   162      84.369  55.937  79.812  1.00  0.00           H  
ATOM   2487  HZ2 LYS   162      83.858  54.529  79.145  1.00  0.00           H  
ATOM   2488  HZ3 LYS   162      83.963  55.736  78.207  1.00  0.00           H  
ATOM   2489  N   GLU   163      76.436  56.909  76.059  1.00  0.00           N  
ATOM   2490  CA  GLU   163      75.724  57.151  74.764  1.00  0.00           C  
ATOM   2491  C   GLU   163      76.485  56.791  73.449  1.00  0.00           C  
ATOM   2492  O   GLU   163      77.707  56.659  73.400  1.00  0.00           O  
ATOM   2493  CB  GLU   163      75.355  58.621  74.728  1.00  0.00           C  
ATOM   2494  CG  GLU   163      74.759  59.228  76.047  1.00  0.00           C  
ATOM   2495  CD  GLU   163      75.758  60.089  76.834  1.00  0.00           C  
ATOM   2496  OE1 GLU   163      76.824  59.593  77.319  1.00  0.00           O  
ATOM   2497  OE2 GLU   163      75.631  61.339  76.914  1.00  0.00           O1-
ATOM   2498  H   GLU   163      76.793  57.703  76.570  1.00  0.00           H  
ATOM   2499  HA  GLU   163      74.829  56.534  74.682  1.00  0.00           H  
ATOM   2500  HB2 GLU   163      76.295  59.162  74.612  1.00  0.00           H  
ATOM   2501  HB3 GLU   163      74.700  58.762  73.868  1.00  0.00           H  
ATOM   2502  HG2 GLU   163      73.934  59.898  75.802  1.00  0.00           H  
ATOM   2503  HG3 GLU   163      74.406  58.431  76.701  1.00  0.00           H  
ATOM   2504  N   ASP   164      75.811  56.572  72.316  1.00  0.00           N  
ATOM   2505  CA  ASP   164      76.470  56.109  71.100  1.00  0.00           C  
ATOM   2506  C   ASP   164      77.557  56.982  70.477  1.00  0.00           C  
ATOM   2507  O   ASP   164      78.367  56.615  69.663  1.00  0.00           O  
ATOM   2508  CB  ASP   164      75.404  56.041  70.031  1.00  0.00           C  
ATOM   2509  CG  ASP   164      74.469  54.869  70.243  1.00  0.00           C  
ATOM   2510  OD1 ASP   164      73.276  55.014  69.688  1.00  0.00           O  
ATOM   2511  OD2 ASP   164      74.713  53.951  70.985  1.00  0.00           O1-
ATOM   2512  H   ASP   164      74.806  56.470  72.297  1.00  0.00           H  
ATOM   2513  HA  ASP   164      76.906  55.120  71.239  1.00  0.00           H  
ATOM   2514  HB2 ASP   164      74.935  57.025  70.049  1.00  0.00           H  
ATOM   2515  HB3 ASP   164      75.951  55.846  69.109  1.00  0.00           H  
ATOM   2516  N   CYS   165      77.674  58.325  70.734  1.00  0.00           N  
ATOM   2517  CA  CYS   165      78.779  59.203  70.229  1.00  0.00           C  
ATOM   2518  C   CYS   165      79.957  59.178  71.225  1.00  0.00           C  
ATOM   2519  O   CYS   165      81.042  59.729  70.973  1.00  0.00           O  
ATOM   2520  CB  CYS   165      78.192  60.651  69.983  1.00  0.00           C  
ATOM   2521  SG  CYS   165      77.486  61.229  71.539  1.00  0.00           S  
ATOM   2522  H   CYS   165      76.961  58.843  71.228  1.00  0.00           H  
ATOM   2523  HA  CYS   165      78.987  58.866  69.214  1.00  0.00           H  
ATOM   2524  HB2 CYS   165      78.953  61.362  69.660  1.00  0.00           H  
ATOM   2525  HB3 CYS   165      77.502  60.586  69.142  1.00  0.00           H  
ATOM   2526  HG  CYS   165      76.983  62.380  71.083  1.00  0.00           H  
ATOM   2527  N   ARG   166      79.855  58.322  72.268  1.00  0.00           N  
ATOM   2528  CA  ARG   166      80.915  58.033  73.245  1.00  0.00           C  
ATOM   2529  C   ARG   166      81.859  56.911  72.849  1.00  0.00           C  
ATOM   2530  O   ARG   166      82.240  56.126  73.699  1.00  0.00           O  
ATOM   2531  CB  ARG   166      80.376  57.976  74.741  1.00  0.00           C  
ATOM   2532  CG  ARG   166      79.236  59.055  75.099  1.00  0.00           C  
ATOM   2533  CD  ARG   166      79.678  60.430  75.059  1.00  0.00           C  
ATOM   2534  NE  ARG   166      78.628  61.273  75.673  1.00  0.00           N  
ATOM   2535  CZ  ARG   166      78.727  62.548  75.799  1.00  0.00           C  
ATOM   2536  NH1 ARG   166      79.735  63.313  75.288  1.00  0.00           N1+
ATOM   2537  NH2 ARG   166      77.829  63.187  76.510  1.00  0.00           N  
ATOM   2538  H   ARG   166      78.960  57.858  72.327  1.00  0.00           H  
ATOM   2539  HA  ARG   166      81.477  58.959  73.370  1.00  0.00           H  
ATOM   2540  HB2 ARG   166      79.866  57.014  74.774  1.00  0.00           H  
ATOM   2541  HB3 ARG   166      81.137  57.942  75.520  1.00  0.00           H  
ATOM   2542  HG2 ARG   166      78.355  59.004  74.460  1.00  0.00           H  
ATOM   2543  HG3 ARG   166      78.858  58.724  76.066  1.00  0.00           H  
ATOM   2544  HD2 ARG   166      80.599  60.509  75.636  1.00  0.00           H  
ATOM   2545  HD3 ARG   166      79.843  60.713  74.019  1.00  0.00           H  
ATOM   2546  HE  ARG   166      77.830  60.732  75.972  1.00  0.00           H  
ATOM   2547 HH11 ARG   166      80.617  62.918  74.995  1.00  0.00           H  
ATOM   2548 HH12 ARG   166      79.716  64.323  75.260  1.00  0.00           H  
ATOM   2549 HH21 ARG   166      76.964  62.724  76.752  1.00  0.00           H  
ATOM   2550 HH22 ARG   166      77.886  64.193  76.577  1.00  0.00           H  
ATOM   2551  N   ASP   167      82.398  56.894  71.635  1.00  0.00           N  
ATOM   2552  CA  ASP   167      83.599  56.115  71.125  1.00  0.00           C  
ATOM   2553  C   ASP   167      83.937  56.637  69.783  1.00  0.00           C  
ATOM   2554  O   ASP   167      83.023  57.250  69.180  1.00  0.00           O  
ATOM   2555  CB  ASP   167      83.415  54.553  71.103  1.00  0.00           C  
ATOM   2556  CG  ASP   167      82.310  54.040  70.266  1.00  0.00           C  
ATOM   2557  OD1 ASP   167      82.281  52.764  70.166  1.00  0.00           O  
ATOM   2558  OD2 ASP   167      81.522  54.691  69.592  1.00  0.00           O1-
ATOM   2559  H   ASP   167      82.112  57.586  70.956  1.00  0.00           H  
ATOM   2560  HA  ASP   167      84.470  56.351  71.737  1.00  0.00           H  
ATOM   2561  HB2 ASP   167      84.395  54.170  70.821  1.00  0.00           H  
ATOM   2562  HB3 ASP   167      83.193  54.221  72.118  1.00  0.00           H  
ATOM   2563  N   GLU   168      85.079  56.361  69.186  1.00  0.00           N  
ATOM   2564  CA  GLU   168      85.365  56.768  67.786  1.00  0.00           C  
ATOM   2565  C   GLU   168      84.773  55.865  66.661  1.00  0.00           C  
ATOM   2566  O   GLU   168      85.364  55.792  65.563  1.00  0.00           O  
ATOM   2567  CB  GLU   168      86.894  56.735  67.676  1.00  0.00           C  
ATOM   2568  CG  GLU   168      87.668  57.467  68.751  1.00  0.00           C  
ATOM   2569  CD  GLU   168      89.070  57.842  68.322  1.00  0.00           C  
ATOM   2570  OE1 GLU   168      89.668  58.758  68.899  1.00  0.00           O  
ATOM   2571  OE2 GLU   168      89.587  57.289  67.283  1.00  0.00           O1-
ATOM   2572  H   GLU   168      85.834  55.856  69.628  1.00  0.00           H  
ATOM   2573  HA  GLU   168      84.909  57.743  67.612  1.00  0.00           H  
ATOM   2574  HB2 GLU   168      87.241  55.704  67.604  1.00  0.00           H  
ATOM   2575  HB3 GLU   168      87.100  57.263  66.745  1.00  0.00           H  
ATOM   2576  HG2 GLU   168      87.165  58.427  68.865  1.00  0.00           H  
ATOM   2577  HG3 GLU   168      87.844  56.840  69.625  1.00  0.00           H  
ATOM   2578  N   LYS   169      83.664  55.143  66.876  1.00  0.00           N  
ATOM   2579  CA  LYS   169      83.238  53.971  66.060  1.00  0.00           C  
ATOM   2580  C   LYS   169      81.700  53.947  65.679  1.00  0.00           C  
ATOM   2581  O   LYS   169      80.852  54.419  66.347  1.00  0.00           O  
ATOM   2582  CB  LYS   169      83.676  52.687  66.763  1.00  0.00           C  
ATOM   2583  CG  LYS   169      85.145  52.523  67.375  1.00  0.00           C  
ATOM   2584  CD  LYS   169      86.125  52.061  66.413  1.00  0.00           C  
ATOM   2585  CE  LYS   169      87.470  52.248  67.030  1.00  0.00           C  
ATOM   2586  NZ  LYS   169      88.607  51.747  66.148  1.00  0.00           N1+
ATOM   2587  H   LYS   169      83.073  55.425  67.646  1.00  0.00           H  
ATOM   2588  HA  LYS   169      83.734  54.003  65.089  1.00  0.00           H  
ATOM   2589  HB2 LYS   169      83.052  52.548  67.645  1.00  0.00           H  
ATOM   2590  HB3 LYS   169      83.465  51.909  66.029  1.00  0.00           H  
ATOM   2591  HG2 LYS   169      85.316  53.471  67.885  1.00  0.00           H  
ATOM   2592  HG3 LYS   169      85.066  51.809  68.195  1.00  0.00           H  
ATOM   2593  HD2 LYS   169      85.952  51.009  66.186  1.00  0.00           H  
ATOM   2594  HD3 LYS   169      86.086  52.628  65.483  1.00  0.00           H  
ATOM   2595  HE2 LYS   169      87.744  53.297  67.145  1.00  0.00           H  
ATOM   2596  HE3 LYS   169      87.482  51.593  67.901  1.00  0.00           H  
ATOM   2597  HZ1 LYS   169      88.439  52.125  65.227  1.00  0.00           H  
ATOM   2598  HZ2 LYS   169      89.583  51.958  66.299  1.00  0.00           H  
ATOM   2599  HZ3 LYS   169      88.686  50.764  65.928  1.00  0.00           H  
ATOM   2600  N   VAL   170      81.358  53.149  64.629  1.00  0.00           N  
ATOM   2601  CA  VAL   170      80.006  52.805  64.320  1.00  0.00           C  
ATOM   2602  C   VAL   170      80.140  51.518  63.431  1.00  0.00           C  
ATOM   2603  O   VAL   170      80.770  51.533  62.418  1.00  0.00           O  
ATOM   2604  CB  VAL   170      79.125  53.929  63.617  1.00  0.00           C  
ATOM   2605  CG1 VAL   170      79.656  54.348  62.206  1.00  0.00           C  
ATOM   2606  CG2 VAL   170      77.664  53.593  63.506  1.00  0.00           C  
ATOM   2607  H   VAL   170      82.121  52.876  64.025  1.00  0.00           H  
ATOM   2608  HA  VAL   170      79.504  52.536  65.250  1.00  0.00           H  
ATOM   2609  HB  VAL   170      79.270  54.810  64.243  1.00  0.00           H  
ATOM   2610 HG11 VAL   170      80.738  54.457  62.286  1.00  0.00           H  
ATOM   2611 HG12 VAL   170      79.499  53.546  61.485  1.00  0.00           H  
ATOM   2612 HG13 VAL   170      79.180  55.287  61.921  1.00  0.00           H  
ATOM   2613 HG21 VAL   170      77.030  54.456  63.306  1.00  0.00           H  
ATOM   2614 HG22 VAL   170      77.556  52.848  62.717  1.00  0.00           H  
ATOM   2615 HG23 VAL   170      77.333  53.083  64.410  1.00  0.00           H  
ATOM   2616  N   TYR   171      79.501  50.487  63.900  1.00  0.00           N  
ATOM   2617  CA  TYR   171      79.001  49.318  63.078  1.00  0.00           C  
ATOM   2618  C   TYR   171      77.519  49.331  62.807  1.00  0.00           C  
ATOM   2619  O   TYR   171      77.120  48.845  61.744  1.00  0.00           O  
ATOM   2620  CB  TYR   171      79.471  48.070  63.804  1.00  0.00           C  
ATOM   2621  CG  TYR   171      80.925  47.790  64.082  1.00  0.00           C  
ATOM   2622  CD1 TYR   171      81.536  48.420  65.168  1.00  0.00           C  
ATOM   2623  CD2 TYR   171      81.655  46.840  63.355  1.00  0.00           C  
ATOM   2624  CE1 TYR   171      82.943  48.215  65.387  1.00  0.00           C  
ATOM   2625  CE2 TYR   171      82.963  46.462  63.735  1.00  0.00           C  
ATOM   2626  CZ  TYR   171      83.632  47.211  64.753  1.00  0.00           C  
ATOM   2627  OH  TYR   171      84.929  46.891  65.139  1.00  0.00           O  
ATOM   2628  H   TYR   171      79.096  50.445  64.824  1.00  0.00           H  
ATOM   2629  HA  TYR   171      79.369  49.343  62.053  1.00  0.00           H  
ATOM   2630  HB2 TYR   171      78.941  48.038  64.756  1.00  0.00           H  
ATOM   2631  HB3 TYR   171      79.111  47.268  63.159  1.00  0.00           H  
ATOM   2632  HD1 TYR   171      81.095  49.262  65.679  1.00  0.00           H  
ATOM   2633  HD2 TYR   171      81.169  46.244  62.597  1.00  0.00           H  
ATOM   2634  HE1 TYR   171      83.407  48.811  66.158  1.00  0.00           H  
ATOM   2635  HE2 TYR   171      83.472  45.675  63.198  1.00  0.00           H  
ATOM   2636  HH  TYR   171      85.438  46.570  64.391  1.00  0.00           H  
ATOM   2637  N   SER   172      76.657  49.861  63.703  1.00  0.00           N  
ATOM   2638  CA  SER   172      75.111  49.773  63.554  1.00  0.00           C  
ATOM   2639  C   SER   172      74.448  50.666  62.507  1.00  0.00           C  
ATOM   2640  O   SER   172      74.359  51.957  62.636  1.00  0.00           O  
ATOM   2641  CB  SER   172      74.474  49.946  64.951  1.00  0.00           C  
ATOM   2642  OG  SER   172      73.068  50.172  64.901  1.00  0.00           O  
ATOM   2643  H   SER   172      77.026  50.150  64.598  1.00  0.00           H  
ATOM   2644  HA  SER   172      74.850  48.810  63.116  1.00  0.00           H  
ATOM   2645  HB2 SER   172      74.686  49.108  65.616  1.00  0.00           H  
ATOM   2646  HB3 SER   172      74.982  50.831  65.336  1.00  0.00           H  
ATOM   2647  HG  SER   172      72.689  49.342  64.600  1.00  0.00           H  
ATOM   2648  N   LYS   173      73.762  50.059  61.545  1.00  0.00           N  
ATOM   2649  CA  LYS   173      72.862  50.696  60.472  1.00  0.00           C  
ATOM   2650  C   LYS   173      71.690  51.346  61.096  1.00  0.00           C  
ATOM   2651  O   LYS   173      71.232  52.385  60.580  1.00  0.00           O  
ATOM   2652  CB  LYS   173      72.665  49.696  59.322  1.00  0.00           C  
ATOM   2653  CG  LYS   173      73.858  49.370  58.462  1.00  0.00           C  
ATOM   2654  CD  LYS   173      73.426  48.346  57.355  1.00  0.00           C  
ATOM   2655  CE  LYS   173      74.484  48.259  56.252  1.00  0.00           C  
ATOM   2656  NZ  LYS   173      74.463  46.988  55.573  1.00  0.00           N1+
ATOM   2657  H   LYS   173      73.713  49.052  61.594  1.00  0.00           H  
ATOM   2658  HA  LYS   173      73.416  51.549  60.078  1.00  0.00           H  
ATOM   2659  HB2 LYS   173      72.445  48.796  59.896  1.00  0.00           H  
ATOM   2660  HB3 LYS   173      71.867  50.095  58.696  1.00  0.00           H  
ATOM   2661  HG2 LYS   173      74.255  50.248  57.952  1.00  0.00           H  
ATOM   2662  HG3 LYS   173      74.676  48.992  59.075  1.00  0.00           H  
ATOM   2663  HD2 LYS   173      73.265  47.329  57.711  1.00  0.00           H  
ATOM   2664  HD3 LYS   173      72.456  48.587  56.920  1.00  0.00           H  
ATOM   2665  HE2 LYS   173      74.249  49.000  55.487  1.00  0.00           H  
ATOM   2666  HE3 LYS   173      75.451  48.407  56.732  1.00  0.00           H  
ATOM   2667  HZ1 LYS   173      74.936  47.041  54.682  1.00  0.00           H  
ATOM   2668  HZ2 LYS   173      74.766  46.190  56.113  1.00  0.00           H  
ATOM   2669  HZ3 LYS   173      73.477  46.857  55.399  1.00  0.00           H  
ATOM   2670  N   GLU   174      71.243  50.909  62.320  1.00  0.00           N  
ATOM   2671  CA  GLU   174      70.149  51.558  63.052  1.00  0.00           C  
ATOM   2672  C   GLU   174      70.704  52.835  63.791  1.00  0.00           C  
ATOM   2673  O   GLU   174      69.921  53.785  63.948  1.00  0.00           O  
ATOM   2674  CB  GLU   174      69.475  50.605  64.021  1.00  0.00           C  
ATOM   2675  CG  GLU   174      68.120  51.003  64.629  1.00  0.00           C  
ATOM   2676  CD  GLU   174      66.965  50.802  63.571  1.00  0.00           C  
ATOM   2677  OE1 GLU   174      65.757  50.993  63.913  1.00  0.00           O  
ATOM   2678  OE2 GLU   174      67.242  50.467  62.409  1.00  0.00           O1-
ATOM   2679  H   GLU   174      71.882  50.310  62.822  1.00  0.00           H  
ATOM   2680  HA  GLU   174      69.388  51.925  62.363  1.00  0.00           H  
ATOM   2681  HB2 GLU   174      69.344  49.619  63.576  1.00  0.00           H  
ATOM   2682  HB3 GLU   174      70.191  50.425  64.823  1.00  0.00           H  
ATOM   2683  HG2 GLU   174      67.946  50.348  65.483  1.00  0.00           H  
ATOM   2684  HG3 GLU   174      68.194  52.048  64.932  1.00  0.00           H  
ATOM   2685  N   ASP   175      72.012  52.975  64.122  1.00  0.00           N  
ATOM   2686  CA  ASP   175      72.637  54.203  64.714  1.00  0.00           C  
ATOM   2687  C   ASP   175      72.805  55.217  63.618  1.00  0.00           C  
ATOM   2688  O   ASP   175      72.377  56.373  63.826  1.00  0.00           O  
ATOM   2689  CB  ASP   175      73.987  53.836  65.412  1.00  0.00           C  
ATOM   2690  CG  ASP   175      74.438  55.029  66.333  1.00  0.00           C  
ATOM   2691  OD1 ASP   175      73.525  55.717  66.915  1.00  0.00           O  
ATOM   2692  OD2 ASP   175      75.640  55.344  66.415  1.00  0.00           O1-
ATOM   2693  H   ASP   175      72.615  52.183  63.947  1.00  0.00           H  
ATOM   2694  HA  ASP   175      71.938  54.641  65.427  1.00  0.00           H  
ATOM   2695  HB2 ASP   175      73.791  52.983  66.061  1.00  0.00           H  
ATOM   2696  HB3 ASP   175      74.794  53.650  64.703  1.00  0.00           H  
ATOM   2697  N   LEU   176      73.308  54.862  62.359  1.00  0.00           N  
ATOM   2698  CA  LEU   176      73.383  55.705  61.245  1.00  0.00           C  
ATOM   2699  C   LEU   176      72.170  56.434  60.839  1.00  0.00           C  
ATOM   2700  O   LEU   176      72.131  57.527  60.253  1.00  0.00           O  
ATOM   2701  CB  LEU   176      73.843  54.828  60.028  1.00  0.00           C  
ATOM   2702  CG  LEU   176      75.423  54.555  60.020  1.00  0.00           C  
ATOM   2703  CD1 LEU   176      75.889  53.324  59.329  1.00  0.00           C  
ATOM   2704  CD2 LEU   176      76.212  55.704  59.299  1.00  0.00           C  
ATOM   2705  H   LEU   176      73.393  53.875  62.164  1.00  0.00           H  
ATOM   2706  HA  LEU   176      74.174  56.432  61.431  1.00  0.00           H  
ATOM   2707  HB2 LEU   176      73.303  53.882  60.029  1.00  0.00           H  
ATOM   2708  HB3 LEU   176      73.649  55.314  59.071  1.00  0.00           H  
ATOM   2709  HG  LEU   176      75.738  54.458  61.059  1.00  0.00           H  
ATOM   2710 HD11 LEU   176      75.444  52.449  59.804  1.00  0.00           H  
ATOM   2711 HD12 LEU   176      75.656  53.372  58.265  1.00  0.00           H  
ATOM   2712 HD13 LEU   176      76.962  53.285  59.516  1.00  0.00           H  
ATOM   2713 HD21 LEU   176      75.788  56.652  59.629  1.00  0.00           H  
ATOM   2714 HD22 LEU   176      77.267  55.464  59.429  1.00  0.00           H  
ATOM   2715 HD23 LEU   176      75.934  55.644  58.247  1.00  0.00           H  
ATOM   2716  N   LYS   177      70.955  55.901  61.039  1.00  0.00           N  
ATOM   2717  CA  LYS   177      69.692  56.605  60.850  1.00  0.00           C  
ATOM   2718  C   LYS   177      69.513  57.935  61.655  1.00  0.00           C  
ATOM   2719  O   LYS   177      68.785  58.848  61.254  1.00  0.00           O  
ATOM   2720  CB  LYS   177      68.480  55.689  61.245  1.00  0.00           C  
ATOM   2721  CG  LYS   177      68.373  54.411  60.297  1.00  0.00           C  
ATOM   2722  CD  LYS   177      67.119  53.562  60.499  1.00  0.00           C  
ATOM   2723  CE  LYS   177      67.009  52.411  59.539  1.00  0.00           C  
ATOM   2724  NZ  LYS   177      65.833  51.563  59.958  1.00  0.00           N1+
ATOM   2725  H   LYS   177      70.943  54.950  61.379  1.00  0.00           H  
ATOM   2726  HA  LYS   177      69.569  56.895  59.807  1.00  0.00           H  
ATOM   2727  HB2 LYS   177      68.529  55.362  62.284  1.00  0.00           H  
ATOM   2728  HB3 LYS   177      67.584  56.258  60.999  1.00  0.00           H  
ATOM   2729  HG2 LYS   177      68.351  54.795  59.277  1.00  0.00           H  
ATOM   2730  HG3 LYS   177      69.263  53.784  60.251  1.00  0.00           H  
ATOM   2731  HD2 LYS   177      67.359  53.165  61.485  1.00  0.00           H  
ATOM   2732  HD3 LYS   177      66.230  54.191  60.445  1.00  0.00           H  
ATOM   2733  HE2 LYS   177      66.829  52.712  58.507  1.00  0.00           H  
ATOM   2734  HE3 LYS   177      67.947  51.860  59.608  1.00  0.00           H  
ATOM   2735  HZ1 LYS   177      65.627  50.735  59.418  1.00  0.00           H  
ATOM   2736  HZ2 LYS   177      65.876  51.264  60.921  1.00  0.00           H  
ATOM   2737  HZ3 LYS   177      64.951  52.055  59.979  1.00  0.00           H  
ATOM   2738  N   ASP   178      70.185  58.026  62.782  1.00  0.00           N  
ATOM   2739  CA  ASP   178      70.314  59.229  63.595  1.00  0.00           C  
ATOM   2740  C   ASP   178      71.304  60.276  63.104  1.00  0.00           C  
ATOM   2741  O   ASP   178      71.175  61.494  63.359  1.00  0.00           O  
ATOM   2742  CB  ASP   178      70.793  58.804  64.988  1.00  0.00           C  
ATOM   2743  CG  ASP   178      69.945  57.825  65.816  1.00  0.00           C  
ATOM   2744  OD1 ASP   178      70.380  57.373  66.877  1.00  0.00           O  
ATOM   2745  OD2 ASP   178      68.795  57.640  65.437  1.00  0.00           O1-
ATOM   2746  H   ASP   178      70.866  57.312  62.994  1.00  0.00           H  
ATOM   2747  HA  ASP   178      69.356  59.720  63.763  1.00  0.00           H  
ATOM   2748  HB2 ASP   178      71.831  58.492  65.097  1.00  0.00           H  
ATOM   2749  HB3 ASP   178      70.733  59.726  65.568  1.00  0.00           H  
ATOM   2750  N   MET   179      72.284  59.812  62.309  1.00  0.00           N  
ATOM   2751  CA  MET   179      73.221  60.671  61.639  1.00  0.00           C  
ATOM   2752  C   MET   179      72.552  61.501  60.509  1.00  0.00           C  
ATOM   2753  O   MET   179      71.546  61.118  59.928  1.00  0.00           O  
ATOM   2754  CB  MET   179      74.352  59.844  61.036  1.00  0.00           C  
ATOM   2755  CG  MET   179      75.069  59.229  62.240  1.00  0.00           C  
ATOM   2756  SD  MET   179      76.538  58.311  61.666  1.00  0.00           S  
ATOM   2757  CE  MET   179      76.906  57.197  63.129  1.00  0.00           C  
ATOM   2758  H   MET   179      72.271  58.841  62.034  1.00  0.00           H  
ATOM   2759  HA  MET   179      73.676  61.386  62.325  1.00  0.00           H  
ATOM   2760  HB2 MET   179      73.919  58.972  60.546  1.00  0.00           H  
ATOM   2761  HB3 MET   179      75.057  60.477  60.497  1.00  0.00           H  
ATOM   2762  HG2 MET   179      75.359  60.054  62.890  1.00  0.00           H  
ATOM   2763  HG3 MET   179      74.462  58.498  62.775  1.00  0.00           H  
ATOM   2764  HE1 MET   179      77.160  57.784  64.011  1.00  0.00           H  
ATOM   2765  HE2 MET   179      76.050  56.538  63.273  1.00  0.00           H  
ATOM   2766  HE3 MET   179      77.743  56.548  62.869  1.00  0.00           H  
ATOM   2767  N   SER   180      73.160  62.610  60.133  1.00  0.00           N  
ATOM   2768  CA  SER   180      72.785  63.292  58.834  1.00  0.00           C  
ATOM   2769  C   SER   180      73.749  62.944  57.720  1.00  0.00           C  
ATOM   2770  O   SER   180      74.963  62.633  57.958  1.00  0.00           O  
ATOM   2771  CB  SER   180      72.698  64.805  59.108  1.00  0.00           C  
ATOM   2772  OG  SER   180      72.070  65.187  60.264  1.00  0.00           O  
ATOM   2773  H   SER   180      74.006  62.919  60.591  1.00  0.00           H  
ATOM   2774  HA  SER   180      71.781  63.007  58.521  1.00  0.00           H  
ATOM   2775  HB2 SER   180      73.699  65.224  59.203  1.00  0.00           H  
ATOM   2776  HB3 SER   180      72.157  65.226  58.260  1.00  0.00           H  
ATOM   2777  HG  SER   180      71.630  66.016  60.065  1.00  0.00           H  
ATOM   2778  N   GLN   181      73.146  62.910  56.563  1.00  0.00           N  
ATOM   2779  CA  GLN   181      73.934  62.632  55.303  1.00  0.00           C  
ATOM   2780  C   GLN   181      74.881  63.784  54.889  1.00  0.00           C  
ATOM   2781  O   GLN   181      74.523  65.005  55.010  1.00  0.00           O  
ATOM   2782  CB  GLN   181      72.940  62.340  54.154  1.00  0.00           C  
ATOM   2783  CG  GLN   181      73.694  61.695  53.008  1.00  0.00           C  
ATOM   2784  CD  GLN   181      72.795  60.963  52.110  1.00  0.00           C  
ATOM   2785  NE2 GLN   181      73.222  60.167  51.176  1.00  0.00           N  
ATOM   2786  OE1 GLN   181      71.623  60.999  52.283  1.00  0.00           O  
ATOM   2787  H   GLN   181      72.162  63.123  56.479  1.00  0.00           H  
ATOM   2788  HA  GLN   181      74.518  61.715  55.371  1.00  0.00           H  
ATOM   2789  HB2 GLN   181      72.237  61.591  54.518  1.00  0.00           H  
ATOM   2790  HB3 GLN   181      72.427  63.218  53.760  1.00  0.00           H  
ATOM   2791  HG2 GLN   181      74.203  62.477  52.444  1.00  0.00           H  
ATOM   2792  HG3 GLN   181      74.445  60.995  53.376  1.00  0.00           H  
ATOM   2793 HE21 GLN   181      72.481  59.695  50.679  1.00  0.00           H  
ATOM   2794 HE22 GLN   181      74.200  59.954  51.037  1.00  0.00           H  
ATOM   2795  N   MET   182      76.014  63.501  54.342  1.00  0.00           N  
ATOM   2796  CA  MET   182      76.784  64.350  53.550  1.00  0.00           C  
ATOM   2797  C   MET   182      77.517  63.708  52.410  1.00  0.00           C  
ATOM   2798  O   MET   182      77.876  62.541  52.456  1.00  0.00           O  
ATOM   2799  CB  MET   182      77.854  64.967  54.520  1.00  0.00           C  
ATOM   2800  CG  MET   182      78.961  65.661  53.858  1.00  0.00           C  
ATOM   2801  SD  MET   182      80.081  66.557  54.959  1.00  0.00           S  
ATOM   2802  CE  MET   182      81.062  65.212  55.603  1.00  0.00           C  
ATOM   2803  H   MET   182      76.308  62.535  54.326  1.00  0.00           H  
ATOM   2804  HA  MET   182      76.230  65.233  53.230  1.00  0.00           H  
ATOM   2805  HB2 MET   182      77.416  65.592  55.298  1.00  0.00           H  
ATOM   2806  HB3 MET   182      78.364  64.184  55.080  1.00  0.00           H  
ATOM   2807  HG2 MET   182      79.606  64.938  53.358  1.00  0.00           H  
ATOM   2808  HG3 MET   182      78.574  66.356  53.112  1.00  0.00           H  
ATOM   2809  HE1 MET   182      80.429  64.391  55.939  1.00  0.00           H  
ATOM   2810  HE2 MET   182      81.773  64.939  54.823  1.00  0.00           H  
ATOM   2811  HE3 MET   182      81.703  65.534  56.423  1.00  0.00           H  
ATOM   2812  N   ILE   183      77.699  64.442  51.313  1.00  0.00           N  
ATOM   2813  CA  ILE   183      78.196  63.871  49.999  1.00  0.00           C  
ATOM   2814  C   ILE   183      79.282  64.739  49.344  1.00  0.00           C  
ATOM   2815  O   ILE   183      79.183  65.935  49.444  1.00  0.00           O  
ATOM   2816  CB  ILE   183      77.091  63.681  48.945  1.00  0.00           C  
ATOM   2817  CG1 ILE   183      76.104  62.583  49.370  1.00  0.00           C  
ATOM   2818  CG2 ILE   183      77.516  63.341  47.531  1.00  0.00           C  
ATOM   2819  CD1 ILE   183      74.774  62.529  48.619  1.00  0.00           C  
ATOM   2820  H   ILE   183      77.584  65.432  51.471  1.00  0.00           H  
ATOM   2821  HA  ILE   183      78.640  62.877  50.042  1.00  0.00           H  
ATOM   2822  HB  ILE   183      76.552  64.627  48.890  1.00  0.00           H  
ATOM   2823 HG12 ILE   183      76.509  61.572  49.409  1.00  0.00           H  
ATOM   2824 HG13 ILE   183      75.839  62.809  50.403  1.00  0.00           H  
ATOM   2825 HG21 ILE   183      76.693  63.183  46.834  1.00  0.00           H  
ATOM   2826 HG22 ILE   183      78.225  64.071  47.142  1.00  0.00           H  
ATOM   2827 HG23 ILE   183      77.991  62.379  47.723  1.00  0.00           H  
ATOM   2828 HD11 ILE   183      74.583  63.404  47.998  1.00  0.00           H  
ATOM   2829 HD12 ILE   183      74.950  61.715  47.916  1.00  0.00           H  
ATOM   2830 HD13 ILE   183      73.952  62.428  49.328  1.00  0.00           H  
ATOM   2831  N   LEU   184      80.372  64.289  48.653  1.00  0.00           N  
ATOM   2832  CA  LEU   184      81.366  65.072  47.918  1.00  0.00           C  
ATOM   2833  C   LEU   184      81.561  64.440  46.462  1.00  0.00           C  
ATOM   2834  O   LEU   184      82.072  63.333  46.350  1.00  0.00           O  
ATOM   2835  CB  LEU   184      82.664  65.072  48.728  1.00  0.00           C  
ATOM   2836  CG  LEU   184      83.967  65.584  48.020  1.00  0.00           C  
ATOM   2837  CD1 LEU   184      83.623  67.033  47.484  1.00  0.00           C  
ATOM   2838  CD2 LEU   184      85.166  65.579  48.968  1.00  0.00           C  
ATOM   2839  H   LEU   184      80.481  63.290  48.560  1.00  0.00           H  
ATOM   2840  HA  LEU   184      81.089  66.125  47.872  1.00  0.00           H  
ATOM   2841  HB2 LEU   184      82.544  65.704  49.608  1.00  0.00           H  
ATOM   2842  HB3 LEU   184      82.808  64.021  48.980  1.00  0.00           H  
ATOM   2843  HG  LEU   184      84.165  64.990  47.128  1.00  0.00           H  
ATOM   2844 HD11 LEU   184      83.350  67.685  48.314  1.00  0.00           H  
ATOM   2845 HD12 LEU   184      84.489  67.491  47.007  1.00  0.00           H  
ATOM   2846 HD13 LEU   184      82.820  67.021  46.747  1.00  0.00           H  
ATOM   2847 HD21 LEU   184      84.973  66.326  49.738  1.00  0.00           H  
ATOM   2848 HD22 LEU   184      85.544  64.605  49.280  1.00  0.00           H  
ATOM   2849 HD23 LEU   184      86.059  65.915  48.442  1.00  0.00           H  
ATOM   2850  N   ARG   185      81.283  65.176  45.393  1.00  0.00           N  
ATOM   2851  CA  ARG   185      81.335  64.791  44.023  1.00  0.00           C  
ATOM   2852  C   ARG   185      82.306  65.508  43.112  1.00  0.00           C  
ATOM   2853  O   ARG   185      82.545  66.705  43.340  1.00  0.00           O  
ATOM   2854  CB  ARG   185      79.953  64.654  43.360  1.00  0.00           C  
ATOM   2855  CG  ARG   185      79.206  65.998  43.298  1.00  0.00           C  
ATOM   2856  CD  ARG   185      78.241  66.269  44.437  1.00  0.00           C  
ATOM   2857  NE  ARG   185      77.210  65.203  44.415  1.00  0.00           N  
ATOM   2858  CZ  ARG   185      75.880  65.234  44.544  1.00  0.00           C  
ATOM   2859  NH1 ARG   185      75.224  66.339  44.733  1.00  0.00           N1+
ATOM   2860  NH2 ARG   185      75.171  64.199  44.672  1.00  0.00           N  
ATOM   2861  H   ARG   185      81.096  66.151  45.577  1.00  0.00           H  
ATOM   2862  HA  ARG   185      81.761  63.794  43.910  1.00  0.00           H  
ATOM   2863  HB2 ARG   185      79.994  64.370  42.308  1.00  0.00           H  
ATOM   2864  HB3 ARG   185      79.331  63.946  43.906  1.00  0.00           H  
ATOM   2865  HG2 ARG   185      79.942  66.798  43.228  1.00  0.00           H  
ATOM   2866  HG3 ARG   185      78.610  66.023  42.386  1.00  0.00           H  
ATOM   2867  HD2 ARG   185      78.595  66.314  45.467  1.00  0.00           H  
ATOM   2868  HD3 ARG   185      77.862  67.281  44.301  1.00  0.00           H  
ATOM   2869  HE  ARG   185      77.629  64.303  44.229  1.00  0.00           H  
ATOM   2870 HH11 ARG   185      75.733  67.144  45.070  1.00  0.00           H  
ATOM   2871 HH12 ARG   185      74.220  66.245  44.678  1.00  0.00           H  
ATOM   2872 HH21 ARG   185      75.412  63.220  44.733  1.00  0.00           H  
ATOM   2873 HH22 ARG   185      74.195  64.448  44.601  1.00  0.00           H  
ATOM   2874  N   THR   186      82.846  64.886  42.056  1.00  0.00           N  
ATOM   2875  CA  THR   186      83.835  65.473  41.085  1.00  0.00           C  
ATOM   2876  C   THR   186      83.692  65.008  39.665  1.00  0.00           C  
ATOM   2877  O   THR   186      83.201  63.877  39.362  1.00  0.00           O  
ATOM   2878  CB  THR   186      85.237  64.967  41.500  1.00  0.00           C  
ATOM   2879  CG2 THR   186      85.829  65.713  42.556  1.00  0.00           C  
ATOM   2880  OG1 THR   186      85.237  63.574  41.973  1.00  0.00           O  
ATOM   2881  H   THR   186      82.563  63.930  41.898  1.00  0.00           H  
ATOM   2882  HA  THR   186      83.962  66.554  41.149  1.00  0.00           H  
ATOM   2883  HB  THR   186      85.775  65.068  40.557  1.00  0.00           H  
ATOM   2884  HG1 THR   186      85.182  63.064  41.161  1.00  0.00           H  
ATOM   2885 HG21 THR   186      85.274  65.694  43.494  1.00  0.00           H  
ATOM   2886 HG22 THR   186      86.860  65.386  42.689  1.00  0.00           H  
ATOM   2887 HG23 THR   186      85.772  66.786  42.374  1.00  0.00           H  
ATOM   2888  N   LYS   187      84.115  65.783  38.717  1.00  0.00           N  
ATOM   2889  CA  LYS   187      84.348  65.382  37.328  1.00  0.00           C  
ATOM   2890  C   LYS   187      85.533  66.111  36.637  1.00  0.00           C  
ATOM   2891  O   LYS   187      85.683  67.337  36.818  1.00  0.00           O  
ATOM   2892  CB  LYS   187      83.083  65.529  36.505  1.00  0.00           C  
ATOM   2893  CG  LYS   187      83.274  65.180  34.989  1.00  0.00           C  
ATOM   2894  CD  LYS   187      82.000  64.647  34.309  1.00  0.00           C  
ATOM   2895  CE  LYS   187      82.149  64.675  32.782  1.00  0.00           C  
ATOM   2896  NZ  LYS   187      80.907  64.208  32.166  1.00  0.00           N1+
ATOM   2897  H   LYS   187      84.416  66.724  38.929  1.00  0.00           H  
ATOM   2898  HA  LYS   187      84.596  64.324  37.410  1.00  0.00           H  
ATOM   2899  HB2 LYS   187      82.448  64.767  36.956  1.00  0.00           H  
ATOM   2900  HB3 LYS   187      82.613  66.507  36.609  1.00  0.00           H  
ATOM   2901  HG2 LYS   187      83.512  66.102  34.459  1.00  0.00           H  
ATOM   2902  HG3 LYS   187      84.020  64.396  34.861  1.00  0.00           H  
ATOM   2903  HD2 LYS   187      81.728  63.653  34.664  1.00  0.00           H  
ATOM   2904  HD3 LYS   187      81.166  65.267  34.636  1.00  0.00           H  
ATOM   2905  HE2 LYS   187      82.346  65.675  32.395  1.00  0.00           H  
ATOM   2906  HE3 LYS   187      82.938  64.007  32.436  1.00  0.00           H  
ATOM   2907  HZ1 LYS   187      81.020  64.114  31.167  1.00  0.00           H  
ATOM   2908  HZ2 LYS   187      80.674  63.244  32.358  1.00  0.00           H  
ATOM   2909  HZ3 LYS   187      80.092  64.767  32.371  1.00  0.00           H  
ATOM   2910  N   GLY   188      86.149  65.383  35.752  1.00  0.00           N  
ATOM   2911  CA  GLY   188      87.166  66.075  34.895  1.00  0.00           C  
ATOM   2912  C   GLY   188      88.154  65.080  34.188  1.00  0.00           C  
ATOM   2913  O   GLY   188      87.692  63.938  33.957  1.00  0.00           O  
ATOM   2914  H   GLY   188      85.919  64.406  35.640  1.00  0.00           H  
ATOM   2915  HA2 GLY   188      86.700  66.770  34.197  1.00  0.00           H  
ATOM   2916  HA3 GLY   188      87.747  66.711  35.564  1.00  0.00           H  
ATOM   2917  N   PRO   189      89.401  65.460  33.906  1.00  0.00           N  
ATOM   2918  CA  PRO   189      90.322  64.647  33.146  1.00  0.00           C  
ATOM   2919  C   PRO   189      91.042  63.546  33.901  1.00  0.00           C  
ATOM   2920  O   PRO   189      91.234  63.653  35.118  1.00  0.00           O  
ATOM   2921  CB  PRO   189      91.278  65.627  32.396  1.00  0.00           C  
ATOM   2922  CG  PRO   189      91.360  66.712  33.513  1.00  0.00           C  
ATOM   2923  CD  PRO   189      89.956  66.782  34.092  1.00  0.00           C  
ATOM   2924  HA  PRO   189      89.836  64.148  32.308  1.00  0.00           H  
ATOM   2925  HB2 PRO   189      92.181  65.049  32.199  1.00  0.00           H  
ATOM   2926  HB3 PRO   189      90.823  65.966  31.465  1.00  0.00           H  
ATOM   2927  HG2 PRO   189      92.056  66.369  34.278  1.00  0.00           H  
ATOM   2928  HG3 PRO   189      91.790  67.637  33.129  1.00  0.00           H  
ATOM   2929  HD2 PRO   189      90.061  67.029  35.149  1.00  0.00           H  
ATOM   2930  HD3 PRO   189      89.410  67.571  33.576  1.00  0.00           H  
ATOM   2931  N   ASP   190      91.652  62.561  33.326  1.00  0.00           N  
ATOM   2932  CA  ASP   190      92.343  61.479  34.098  1.00  0.00           C  
ATOM   2933  C   ASP   190      93.710  61.878  34.752  1.00  0.00           C  
ATOM   2934  O   ASP   190      94.530  60.956  34.848  1.00  0.00           O  
ATOM   2935  CB  ASP   190      92.557  60.242  33.107  1.00  0.00           C  
ATOM   2936  CG  ASP   190      93.286  60.413  31.839  1.00  0.00           C  
ATOM   2937  OD1 ASP   190      93.558  61.584  31.473  1.00  0.00           O  
ATOM   2938  OD2 ASP   190      93.344  59.413  31.080  1.00  0.00           O1-
ATOM   2939  H   ASP   190      91.714  62.462  32.323  1.00  0.00           H  
ATOM   2940  HA  ASP   190      91.661  61.277  34.924  1.00  0.00           H  
ATOM   2941  HB2 ASP   190      92.988  59.388  33.629  1.00  0.00           H  
ATOM   2942  HB3 ASP   190      91.602  59.833  32.778  1.00  0.00           H  
ATOM   2943  N   ARG   191      93.995  63.093  34.996  1.00  0.00           N  
ATOM   2944  CA  ARG   191      95.277  63.752  35.335  1.00  0.00           C  
ATOM   2945  C   ARG   191      94.922  64.984  36.194  1.00  0.00           C  
ATOM   2946  O   ARG   191      93.834  65.559  36.160  1.00  0.00           O  
ATOM   2947  CB  ARG   191      96.101  64.245  34.170  1.00  0.00           C  
ATOM   2948  CG  ARG   191      95.264  65.034  33.181  1.00  0.00           C  
ATOM   2949  CD  ARG   191      96.156  65.612  32.058  1.00  0.00           C  
ATOM   2950  NE  ARG   191      95.428  66.667  31.319  1.00  0.00           N  
ATOM   2951  CZ  ARG   191      95.597  67.922  31.516  1.00  0.00           C  
ATOM   2952  NH1 ARG   191      96.389  68.375  32.458  1.00  0.00           N1+
ATOM   2953  NH2 ARG   191      94.933  68.818  30.776  1.00  0.00           N  
ATOM   2954  H   ARG   191      93.246  63.770  34.959  1.00  0.00           H  
ATOM   2955  HA  ARG   191      95.827  63.054  35.966  1.00  0.00           H  
ATOM   2956  HB2 ARG   191      97.015  64.756  34.473  1.00  0.00           H  
ATOM   2957  HB3 ARG   191      96.281  63.326  33.613  1.00  0.00           H  
ATOM   2958  HG2 ARG   191      94.429  64.415  32.854  1.00  0.00           H  
ATOM   2959  HG3 ARG   191      94.807  65.885  33.686  1.00  0.00           H  
ATOM   2960  HD2 ARG   191      97.068  66.053  32.461  1.00  0.00           H  
ATOM   2961  HD3 ARG   191      96.402  64.827  31.343  1.00  0.00           H  
ATOM   2962  HE  ARG   191      94.682  66.369  30.707  1.00  0.00           H  
ATOM   2963 HH11 ARG   191      97.022  67.706  32.873  1.00  0.00           H  
ATOM   2964 HH12 ARG   191      96.445  69.364  32.658  1.00  0.00           H  
ATOM   2965 HH21 ARG   191      94.250  68.599  30.065  1.00  0.00           H  
ATOM   2966 HH22 ARG   191      95.085  69.760  31.108  1.00  0.00           H  
ATOM   2967  N   LEU   192      96.019  65.398  36.873  1.00  0.00           N  
ATOM   2968  CA  LEU   192      96.141  66.578  37.687  1.00  0.00           C  
ATOM   2969  C   LEU   192      97.452  67.312  37.294  1.00  0.00           C  
ATOM   2970  O   LEU   192      98.365  66.578  36.929  1.00  0.00           O  
ATOM   2971  CB  LEU   192      96.009  66.283  39.195  1.00  0.00           C  
ATOM   2972  CG  LEU   192      94.733  65.736  39.731  1.00  0.00           C  
ATOM   2973  CD1 LEU   192      94.857  65.464  41.223  1.00  0.00           C  
ATOM   2974  CD2 LEU   192      93.493  66.617  39.489  1.00  0.00           C  
ATOM   2975  H   LEU   192      96.664  64.683  37.176  1.00  0.00           H  
ATOM   2976  HA  LEU   192      95.366  67.300  37.432  1.00  0.00           H  
ATOM   2977  HB2 LEU   192      96.797  65.614  39.541  1.00  0.00           H  
ATOM   2978  HB3 LEU   192      96.255  67.186  39.754  1.00  0.00           H  
ATOM   2979  HG  LEU   192      94.564  64.753  39.292  1.00  0.00           H  
ATOM   2980 HD11 LEU   192      94.835  66.429  41.730  1.00  0.00           H  
ATOM   2981 HD12 LEU   192      94.110  64.828  41.697  1.00  0.00           H  
ATOM   2982 HD13 LEU   192      95.825  65.008  41.431  1.00  0.00           H  
ATOM   2983 HD21 LEU   192      92.956  66.338  38.582  1.00  0.00           H  
ATOM   2984 HD22 LEU   192      92.812  66.487  40.331  1.00  0.00           H  
ATOM   2985 HD23 LEU   192      93.832  67.652  39.459  1.00  0.00           H  
ATOM   2986  N   PRO   193      97.496  68.653  37.362  1.00  0.00           N  
ATOM   2987  CA  PRO   193      98.776  69.407  37.115  1.00  0.00           C  
ATOM   2988  C   PRO   193      99.861  69.178  38.225  1.00  0.00           C  
ATOM   2989  O   PRO   193      99.625  68.808  39.418  1.00  0.00           O  
ATOM   2990  CB  PRO   193      98.302  70.872  37.043  1.00  0.00           C  
ATOM   2991  CG  PRO   193      96.824  70.829  36.703  1.00  0.00           C  
ATOM   2992  CD  PRO   193      96.357  69.601  37.463  1.00  0.00           C  
ATOM   2993  HA  PRO   193      99.228  69.133  36.162  1.00  0.00           H  
ATOM   2994  HB2 PRO   193      98.254  71.330  38.031  1.00  0.00           H  
ATOM   2995  HB3 PRO   193      99.012  71.421  36.424  1.00  0.00           H  
ATOM   2996  HG2 PRO   193      96.304  71.768  36.895  1.00  0.00           H  
ATOM   2997  HG3 PRO   193      96.734  70.689  35.626  1.00  0.00           H  
ATOM   2998  HD2 PRO   193      96.014  69.854  38.466  1.00  0.00           H  
ATOM   2999  HD3 PRO   193      95.446  69.269  36.964  1.00  0.00           H  
ATOM   3000  N   ALA   194     101.162  69.386  37.994  1.00  0.00           N  
ATOM   3001  CA  ALA   194     102.171  69.334  38.997  1.00  0.00           C  
ATOM   3002  C   ALA   194     102.008  70.523  40.010  1.00  0.00           C  
ATOM   3003  O   ALA   194     101.697  71.663  39.671  1.00  0.00           O  
ATOM   3004  CB  ALA   194     103.594  69.223  38.348  1.00  0.00           C  
ATOM   3005  H   ALA   194     101.430  69.709  37.076  1.00  0.00           H  
ATOM   3006  HA  ALA   194     102.192  68.443  39.625  1.00  0.00           H  
ATOM   3007  HB1 ALA   194     103.662  69.853  37.461  1.00  0.00           H  
ATOM   3008  HB2 ALA   194     104.439  69.448  38.999  1.00  0.00           H  
ATOM   3009  HB3 ALA   194     103.818  68.193  38.073  1.00  0.00           H  
ATOM   3010  N   GLY   195     102.151  70.228  41.282  1.00  0.00           N  
ATOM   3011  CA  GLY   195     102.075  71.211  42.329  1.00  0.00           C  
ATOM   3012  C   GLY   195     100.699  71.610  42.849  1.00  0.00           C  
ATOM   3013  O   GLY   195     100.481  72.717  43.301  1.00  0.00           O  
ATOM   3014  H   GLY   195     102.512  69.308  41.489  1.00  0.00           H  
ATOM   3015  HA2 GLY   195     102.646  70.827  43.174  1.00  0.00           H  
ATOM   3016  HA3 GLY   195     102.648  72.103  42.074  1.00  0.00           H  
ATOM   3017  N   TYR   196      99.664  70.696  42.937  1.00  0.00           N  
ATOM   3018  CA  TYR   196      98.384  70.833  43.740  1.00  0.00           C  
ATOM   3019  C   TYR   196      98.043  69.655  44.663  1.00  0.00           C  
ATOM   3020  O   TYR   196      98.560  68.525  44.385  1.00  0.00           O  
ATOM   3021  CB  TYR   196      97.193  71.010  42.776  1.00  0.00           C  
ATOM   3022  CG  TYR   196      97.255  72.259  42.038  1.00  0.00           C  
ATOM   3023  CD1 TYR   196      96.520  73.332  42.497  1.00  0.00           C  
ATOM   3024  CD2 TYR   196      98.028  72.428  40.881  1.00  0.00           C  
ATOM   3025  CE1 TYR   196      96.381  74.524  41.692  1.00  0.00           C  
ATOM   3026  CE2 TYR   196      98.056  73.609  40.158  1.00  0.00           C  
ATOM   3027  CZ  TYR   196      97.191  74.669  40.557  1.00  0.00           C  
ATOM   3028  OH  TYR   196      97.038  75.881  39.861  1.00  0.00           O  
ATOM   3029  H   TYR   196      99.872  69.752  42.645  1.00  0.00           H  
ATOM   3030  HA  TYR   196      98.543  71.740  44.324  1.00  0.00           H  
ATOM   3031  HB2 TYR   196      97.157  70.174  42.078  1.00  0.00           H  
ATOM   3032  HB3 TYR   196      96.291  71.157  43.370  1.00  0.00           H  
ATOM   3033  HD1 TYR   196      95.927  73.226  43.393  1.00  0.00           H  
ATOM   3034  HD2 TYR   196      98.537  71.557  40.496  1.00  0.00           H  
ATOM   3035  HE1 TYR   196      95.601  75.203  42.005  1.00  0.00           H  
ATOM   3036  HE2 TYR   196      98.543  73.588  39.194  1.00  0.00           H  
ATOM   3037  HH  TYR   196      97.083  76.634  40.456  1.00  0.00           H  
ATOM   3038  N   GLU   197      97.160  69.848  45.644  1.00  0.00           N  
ATOM   3039  CA  GLU   197      96.706  68.795  46.586  1.00  0.00           C  
ATOM   3040  C   GLU   197      95.265  69.161  47.071  1.00  0.00           C  
ATOM   3041  O   GLU   197      95.051  70.332  47.212  1.00  0.00           O  
ATOM   3042  CB  GLU   197      97.673  68.692  47.753  1.00  0.00           C  
ATOM   3043  CG  GLU   197      97.473  67.480  48.737  1.00  0.00           C  
ATOM   3044  CD  GLU   197      97.432  66.146  48.060  1.00  0.00           C  
ATOM   3045  OE1 GLU   197      98.456  65.613  47.566  1.00  0.00           O  
ATOM   3046  OE2 GLU   197      96.388  65.565  47.803  1.00  0.00           O1-
ATOM   3047  H   GLU   197      96.770  70.734  45.931  1.00  0.00           H  
ATOM   3048  HA  GLU   197      96.717  67.844  46.055  1.00  0.00           H  
ATOM   3049  HB2 GLU   197      98.594  68.456  47.220  1.00  0.00           H  
ATOM   3050  HB3 GLU   197      97.708  69.683  48.204  1.00  0.00           H  
ATOM   3051  HG2 GLU   197      98.281  67.366  49.459  1.00  0.00           H  
ATOM   3052  HG3 GLU   197      96.552  67.628  49.301  1.00  0.00           H  
ATOM   3053  N   ILE   198      94.422  68.211  47.510  1.00  0.00           N  
ATOM   3054  CA  ILE   198      93.017  68.486  47.883  1.00  0.00           C  
ATOM   3055  C   ILE   198      92.699  67.930  49.359  1.00  0.00           C  
ATOM   3056  O   ILE   198      93.145  66.847  49.657  1.00  0.00           O  
ATOM   3057  CB  ILE   198      92.148  67.729  46.885  1.00  0.00           C  
ATOM   3058  CG1 ILE   198      92.513  68.036  45.418  1.00  0.00           C  
ATOM   3059  CG2 ILE   198      90.694  68.138  47.141  1.00  0.00           C  
ATOM   3060  CD1 ILE   198      91.834  67.035  44.402  1.00  0.00           C  
ATOM   3061  H   ILE   198      94.753  67.258  47.565  1.00  0.00           H  
ATOM   3062  HA  ILE   198      92.811  69.556  47.870  1.00  0.00           H  
ATOM   3063  HB  ILE   198      92.466  66.696  47.031  1.00  0.00           H  
ATOM   3064 HG12 ILE   198      92.076  69.003  45.169  1.00  0.00           H  
ATOM   3065 HG13 ILE   198      93.578  68.004  45.188  1.00  0.00           H  
ATOM   3066 HG21 ILE   198      90.371  67.826  48.134  1.00  0.00           H  
ATOM   3067 HG22 ILE   198      90.592  69.214  46.996  1.00  0.00           H  
ATOM   3068 HG23 ILE   198      90.042  67.653  46.415  1.00  0.00           H  
ATOM   3069 HD11 ILE   198      91.878  65.984  44.686  1.00  0.00           H  
ATOM   3070 HD12 ILE   198      90.786  67.231  44.176  1.00  0.00           H  
ATOM   3071 HD13 ILE   198      92.370  67.170  43.462  1.00  0.00           H  
ATOM   3072  N   VAL   199      91.917  68.732  50.136  1.00  0.00           N  
ATOM   3073  CA  VAL   199      91.751  68.405  51.580  1.00  0.00           C  
ATOM   3074  C   VAL   199      90.369  68.796  52.017  1.00  0.00           C  
ATOM   3075  O   VAL   199      89.916  69.903  51.730  1.00  0.00           O  
ATOM   3076  CB  VAL   199      92.879  68.971  52.573  1.00  0.00           C  
ATOM   3077  CG1 VAL   199      94.238  68.432  52.332  1.00  0.00           C  
ATOM   3078  CG2 VAL   199      92.849  70.532  52.498  1.00  0.00           C  
ATOM   3079  H   VAL   199      91.797  69.683  49.817  1.00  0.00           H  
ATOM   3080  HA  VAL   199      91.795  67.330  51.752  1.00  0.00           H  
ATOM   3081  HB  VAL   199      92.553  68.654  53.564  1.00  0.00           H  
ATOM   3082 HG11 VAL   199      94.555  68.554  51.296  1.00  0.00           H  
ATOM   3083 HG12 VAL   199      94.942  68.970  52.966  1.00  0.00           H  
ATOM   3084 HG13 VAL   199      94.287  67.373  52.585  1.00  0.00           H  
ATOM   3085 HG21 VAL   199      91.841  70.945  52.537  1.00  0.00           H  
ATOM   3086 HG22 VAL   199      93.275  70.979  53.397  1.00  0.00           H  
ATOM   3087 HG23 VAL   199      93.342  70.917  51.606  1.00  0.00           H  
ATOM   3088  N   LEU   200      89.805  67.900  52.794  1.00  0.00           N  
ATOM   3089  CA  LEU   200      88.688  68.097  53.678  1.00  0.00           C  
ATOM   3090  C   LEU   200      89.064  68.848  55.012  1.00  0.00           C  
ATOM   3091  O   LEU   200      90.067  68.598  55.625  1.00  0.00           O  
ATOM   3092  CB  LEU   200      87.968  66.772  54.070  1.00  0.00           C  
ATOM   3093  CG  LEU   200      87.024  66.226  53.002  1.00  0.00           C  
ATOM   3094  CD1 LEU   200      86.874  64.708  53.307  1.00  0.00           C  
ATOM   3095  CD2 LEU   200      85.624  66.855  53.128  1.00  0.00           C  
ATOM   3096  H   LEU   200      90.365  67.073  52.946  1.00  0.00           H  
ATOM   3097  HA  LEU   200      87.966  68.713  53.142  1.00  0.00           H  
ATOM   3098  HB2 LEU   200      88.672  66.000  54.379  1.00  0.00           H  
ATOM   3099  HB3 LEU   200      87.378  66.947  54.969  1.00  0.00           H  
ATOM   3100  HG  LEU   200      87.377  66.400  51.986  1.00  0.00           H  
ATOM   3101 HD11 LEU   200      87.678  64.193  52.782  1.00  0.00           H  
ATOM   3102 HD12 LEU   200      86.791  64.556  54.384  1.00  0.00           H  
ATOM   3103 HD13 LEU   200      85.990  64.252  52.860  1.00  0.00           H  
ATOM   3104 HD21 LEU   200      85.350  66.918  54.181  1.00  0.00           H  
ATOM   3105 HD22 LEU   200      85.538  67.871  52.743  1.00  0.00           H  
ATOM   3106 HD23 LEU   200      84.970  66.277  52.475  1.00  0.00           H  
ATOM   3107  N   TYR   201      88.228  69.871  55.410  1.00  0.00           N  
ATOM   3108  CA  TYR   201      88.505  70.743  56.520  1.00  0.00           C  
ATOM   3109  C   TYR   201      87.291  71.013  57.484  1.00  0.00           C  
ATOM   3110  O   TYR   201      86.152  71.037  57.088  1.00  0.00           O  
ATOM   3111  CB  TYR   201      89.058  72.102  55.873  1.00  0.00           C  
ATOM   3112  CG  TYR   201      89.157  73.246  56.855  1.00  0.00           C  
ATOM   3113  CD1 TYR   201      90.223  73.111  57.863  1.00  0.00           C  
ATOM   3114  CD2 TYR   201      88.311  74.417  56.746  1.00  0.00           C  
ATOM   3115  CE1 TYR   201      90.267  74.110  58.822  1.00  0.00           C  
ATOM   3116  CE2 TYR   201      88.474  75.419  57.694  1.00  0.00           C  
ATOM   3117  CZ  TYR   201      89.423  75.241  58.785  1.00  0.00           C  
ATOM   3118  OH  TYR   201      89.740  76.297  59.618  1.00  0.00           O  
ATOM   3119  H   TYR   201      87.431  70.070  54.822  1.00  0.00           H  
ATOM   3120  HA  TYR   201      89.283  70.223  57.080  1.00  0.00           H  
ATOM   3121  HB2 TYR   201      89.998  71.914  55.354  1.00  0.00           H  
ATOM   3122  HB3 TYR   201      88.227  72.360  55.216  1.00  0.00           H  
ATOM   3123  HD1 TYR   201      90.864  72.250  57.983  1.00  0.00           H  
ATOM   3124  HD2 TYR   201      87.718  74.639  55.871  1.00  0.00           H  
ATOM   3125  HE1 TYR   201      90.979  74.104  59.634  1.00  0.00           H  
ATOM   3126  HE2 TYR   201      87.860  76.289  57.516  1.00  0.00           H  
ATOM   3127  HH  TYR   201      89.129  77.021  59.461  1.00  0.00           H  
ATOM   3128  N   ILE   202      87.637  71.286  58.765  1.00  0.00           N  
ATOM   3129  CA  ILE   202      86.653  71.791  59.778  1.00  0.00           C  
ATOM   3130  C   ILE   202      87.392  72.775  60.745  1.00  0.00           C  
ATOM   3131  O   ILE   202      88.539  72.526  61.052  1.00  0.00           O  
ATOM   3132  CB  ILE   202      86.014  70.603  60.458  1.00  0.00           C  
ATOM   3133  CG1 ILE   202      84.888  71.029  61.500  1.00  0.00           C  
ATOM   3134  CG2 ILE   202      87.131  69.730  61.169  1.00  0.00           C  
ATOM   3135  CD1 ILE   202      83.985  69.981  62.022  1.00  0.00           C  
ATOM   3136  H   ILE   202      88.606  71.166  59.022  1.00  0.00           H  
ATOM   3137  HA  ILE   202      85.793  72.329  59.380  1.00  0.00           H  
ATOM   3138  HB  ILE   202      85.465  69.960  59.771  1.00  0.00           H  
ATOM   3139 HG12 ILE   202      85.415  71.502  62.329  1.00  0.00           H  
ATOM   3140 HG13 ILE   202      84.380  71.884  61.054  1.00  0.00           H  
ATOM   3141 HG21 ILE   202      86.733  68.843  61.662  1.00  0.00           H  
ATOM   3142 HG22 ILE   202      87.747  69.412  60.328  1.00  0.00           H  
ATOM   3143 HG23 ILE   202      87.639  70.311  61.938  1.00  0.00           H  
ATOM   3144 HD11 ILE   202      83.615  70.396  62.960  1.00  0.00           H  
ATOM   3145 HD12 ILE   202      83.161  69.895  61.314  1.00  0.00           H  
ATOM   3146 HD13 ILE   202      84.456  69.019  62.220  1.00  0.00           H  
ATOM   3147  N   SER   203      86.652  73.848  61.206  1.00  0.00           N  
ATOM   3148  CA  SER   203      87.061  74.840  62.166  1.00  0.00           C  
ATOM   3149  C   SER   203      87.368  74.091  63.488  1.00  0.00           C  
ATOM   3150  O   SER   203      86.650  73.173  63.927  1.00  0.00           O  
ATOM   3151  CB  SER   203      85.943  75.744  62.380  1.00  0.00           C  
ATOM   3152  OG  SER   203      86.220  76.650  63.362  1.00  0.00           O  
ATOM   3153  H   SER   203      85.713  74.001  60.867  1.00  0.00           H  
ATOM   3154  HA  SER   203      87.938  75.379  61.807  1.00  0.00           H  
ATOM   3155  HB2 SER   203      85.908  76.213  61.397  1.00  0.00           H  
ATOM   3156  HB3 SER   203      85.104  75.153  62.745  1.00  0.00           H  
ATOM   3157  HG  SER   203      87.099  77.017  63.242  1.00  0.00           H  
ATOM   3158  N   MET   204      88.447  74.574  64.143  1.00  0.00           N  
ATOM   3159  CA  MET   204      88.778  74.143  65.482  1.00  0.00           C  
ATOM   3160  C   MET   204      87.517  74.243  66.450  1.00  0.00           C  
ATOM   3161  O   MET   204      87.303  73.381  67.243  1.00  0.00           O  
ATOM   3162  CB  MET   204      89.959  74.912  66.095  1.00  0.00           C  
ATOM   3163  CG  MET   204      90.290  74.771  67.612  1.00  0.00           C  
ATOM   3164  SD  MET   204      90.210  73.092  68.395  1.00  0.00           S  
ATOM   3165  CE  MET   204      91.544  72.320  67.534  1.00  0.00           C  
ATOM   3166  H   MET   204      88.820  75.461  63.837  1.00  0.00           H  
ATOM   3167  HA  MET   204      89.100  73.102  65.499  1.00  0.00           H  
ATOM   3168  HB2 MET   204      90.900  74.633  65.622  1.00  0.00           H  
ATOM   3169  HB3 MET   204      89.854  75.960  65.812  1.00  0.00           H  
ATOM   3170  HG2 MET   204      91.203  75.344  67.776  1.00  0.00           H  
ATOM   3171  HG3 MET   204      89.523  75.321  68.157  1.00  0.00           H  
ATOM   3172  HE1 MET   204      91.245  71.317  67.229  1.00  0.00           H  
ATOM   3173  HE2 MET   204      91.745  72.819  66.586  1.00  0.00           H  
ATOM   3174  HE3 MET   204      92.454  72.303  68.134  1.00  0.00           H  
ATOM   3175  N   SER   205      86.790  75.334  66.349  1.00  0.00           N  
ATOM   3176  CA  SER   205      85.467  75.537  67.192  1.00  0.00           C  
ATOM   3177  C   SER   205      84.275  74.656  66.822  1.00  0.00           C  
ATOM   3178  O   SER   205      83.408  74.342  67.663  1.00  0.00           O  
ATOM   3179  CB  SER   205      85.132  77.021  67.045  1.00  0.00           C  
ATOM   3180  OG  SER   205      86.126  77.886  67.624  1.00  0.00           O  
ATOM   3181  H   SER   205      87.092  75.984  65.637  1.00  0.00           H  
ATOM   3182  HA  SER   205      85.792  75.417  68.226  1.00  0.00           H  
ATOM   3183  HB2 SER   205      85.018  77.335  66.007  1.00  0.00           H  
ATOM   3184  HB3 SER   205      84.199  77.092  67.603  1.00  0.00           H  
ATOM   3185  HG  SER   205      86.825  77.950  66.969  1.00  0.00           H  
ATOM   3186  N   ASP   206      84.204  74.115  65.660  1.00  0.00           N  
ATOM   3187  CA  ASP   206      83.266  73.136  65.225  1.00  0.00           C  
ATOM   3188  C   ASP   206      83.706  71.716  65.599  1.00  0.00           C  
ATOM   3189  O   ASP   206      83.001  70.953  66.254  1.00  0.00           O  
ATOM   3190  CB  ASP   206      83.120  73.262  63.667  1.00  0.00           C  
ATOM   3191  CG  ASP   206      82.567  74.570  63.191  1.00  0.00           C  
ATOM   3192  OD1 ASP   206      82.633  74.896  61.986  1.00  0.00           O  
ATOM   3193  OD2 ASP   206      81.886  75.294  64.031  1.00  0.00           O1-
ATOM   3194  H   ASP   206      84.939  74.352  65.008  1.00  0.00           H  
ATOM   3195  HA  ASP   206      82.297  73.215  65.718  1.00  0.00           H  
ATOM   3196  HB2 ASP   206      84.141  73.022  63.371  1.00  0.00           H  
ATOM   3197  HB3 ASP   206      82.544  72.377  63.397  1.00  0.00           H  
ATOM   3198  N   SER   207      84.960  71.428  65.397  1.00  0.00           N  
ATOM   3199  CA  SER   207      85.613  70.081  65.547  1.00  0.00           C  
ATOM   3200  C   SER   207      85.634  69.456  66.932  1.00  0.00           C  
ATOM   3201  O   SER   207      85.802  68.240  67.108  1.00  0.00           O  
ATOM   3202  CB  SER   207      87.039  70.124  64.969  1.00  0.00           C  
ATOM   3203  OG  SER   207      87.594  68.898  64.710  1.00  0.00           O  
ATOM   3204  H   SER   207      85.603  72.145  65.092  1.00  0.00           H  
ATOM   3205  HA  SER   207      85.075  69.339  64.955  1.00  0.00           H  
ATOM   3206  HB2 SER   207      86.937  70.650  64.020  1.00  0.00           H  
ATOM   3207  HB3 SER   207      87.705  70.754  65.559  1.00  0.00           H  
ATOM   3208  HG  SER   207      88.093  68.857  63.891  1.00  0.00           H  
ATOM   3209  N   ASP   208      85.397  70.252  67.956  1.00  0.00           N  
ATOM   3210  CA  ASP   208      85.231  69.777  69.378  1.00  0.00           C  
ATOM   3211  C   ASP   208      83.853  69.119  69.690  1.00  0.00           C  
ATOM   3212  O   ASP   208      83.680  68.514  70.719  1.00  0.00           O  
ATOM   3213  CB  ASP   208      85.688  70.803  70.373  1.00  0.00           C  
ATOM   3214  CG  ASP   208      86.338  70.208  71.648  1.00  0.00           C  
ATOM   3215  OD1 ASP   208      86.600  70.983  72.544  1.00  0.00           O  
ATOM   3216  OD2 ASP   208      86.517  68.996  71.828  1.00  0.00           O1-
ATOM   3217  H   ASP   208      85.178  71.204  67.701  1.00  0.00           H  
ATOM   3218  HA  ASP   208      85.876  68.915  69.549  1.00  0.00           H  
ATOM   3219  HB2 ASP   208      86.462  71.382  69.868  1.00  0.00           H  
ATOM   3220  HB3 ASP   208      84.829  71.380  70.717  1.00  0.00           H  
ATOM   3221  N   LYS   209      82.901  69.385  68.810  1.00  0.00           N  
ATOM   3222  CA  LYS   209      81.483  69.473  69.007  1.00  0.00           C  
ATOM   3223  C   LYS   209      80.648  68.656  67.972  1.00  0.00           C  
ATOM   3224  O   LYS   209      79.423  68.632  68.005  1.00  0.00           O  
ATOM   3225  CB  LYS   209      81.056  70.962  68.920  1.00  0.00           C  
ATOM   3226  CG  LYS   209      81.841  72.027  69.698  1.00  0.00           C  
ATOM   3227  CD  LYS   209      81.902  71.712  71.223  1.00  0.00           C  
ATOM   3228  CE  LYS   209      80.746  72.376  72.010  1.00  0.00           C  
ATOM   3229  NZ  LYS   209      81.134  72.453  73.446  1.00  0.00           N1+
ATOM   3230  H   LYS   209      83.107  69.896  67.964  1.00  0.00           H  
ATOM   3231  HA  LYS   209      81.190  69.050  69.968  1.00  0.00           H  
ATOM   3232  HB2 LYS   209      81.074  71.172  67.851  1.00  0.00           H  
ATOM   3233  HB3 LYS   209      80.013  71.051  69.225  1.00  0.00           H  
ATOM   3234  HG2 LYS   209      82.832  71.974  69.248  1.00  0.00           H  
ATOM   3235  HG3 LYS   209      81.474  73.045  69.565  1.00  0.00           H  
ATOM   3236  HD2 LYS   209      81.970  70.655  71.480  1.00  0.00           H  
ATOM   3237  HD3 LYS   209      82.830  72.190  71.535  1.00  0.00           H  
ATOM   3238  HE2 LYS   209      80.511  73.412  71.767  1.00  0.00           H  
ATOM   3239  HE3 LYS   209      79.931  71.666  71.874  1.00  0.00           H  
ATOM   3240  HZ1 LYS   209      82.086  72.780  73.531  1.00  0.00           H  
ATOM   3241  HZ2 LYS   209      80.406  72.979  73.908  1.00  0.00           H  
ATOM   3242  HZ3 LYS   209      81.044  71.536  73.860  1.00  0.00           H  
ATOM   3243  N   VAL   210      81.278  68.036  66.993  1.00  0.00           N  
ATOM   3244  CA  VAL   210      80.734  67.119  65.960  1.00  0.00           C  
ATOM   3245  C   VAL   210      81.814  66.016  65.454  1.00  0.00           C  
ATOM   3246  O   VAL   210      83.031  66.298  65.663  1.00  0.00           O  
ATOM   3247  CB  VAL   210      80.283  67.950  64.736  1.00  0.00           C  
ATOM   3248  CG1 VAL   210      81.397  68.467  63.903  1.00  0.00           C  
ATOM   3249  CG2 VAL   210      79.301  67.243  63.792  1.00  0.00           C  
ATOM   3250  H   VAL   210      82.284  68.126  66.991  1.00  0.00           H  
ATOM   3251  HA  VAL   210      79.857  66.591  66.335  1.00  0.00           H  
ATOM   3252  HB  VAL   210      79.761  68.768  65.230  1.00  0.00           H  
ATOM   3253 HG11 VAL   210      82.187  68.839  64.555  1.00  0.00           H  
ATOM   3254 HG12 VAL   210      81.776  67.658  63.278  1.00  0.00           H  
ATOM   3255 HG13 VAL   210      81.118  69.384  63.384  1.00  0.00           H  
ATOM   3256 HG21 VAL   210      78.356  67.038  64.295  1.00  0.00           H  
ATOM   3257 HG22 VAL   210      79.125  67.945  62.977  1.00  0.00           H  
ATOM   3258 HG23 VAL   210      79.743  66.341  63.369  1.00  0.00           H  
ATOM   3259  N   GLY   211      81.467  64.854  64.873  1.00  0.00           N  
ATOM   3260  CA  GLY   211      82.340  63.725  64.463  1.00  0.00           C  
ATOM   3261  C   GLY   211      81.846  63.108  63.166  1.00  0.00           C  
ATOM   3262  O   GLY   211      80.625  63.128  62.869  1.00  0.00           O  
ATOM   3263  H   GLY   211      80.468  64.736  64.790  1.00  0.00           H  
ATOM   3264  HA2 GLY   211      83.340  64.085  64.221  1.00  0.00           H  
ATOM   3265  HA3 GLY   211      82.341  63.001  65.278  1.00  0.00           H  
ATOM   3266  N   VAL   212      82.700  62.671  62.288  1.00  0.00           N  
ATOM   3267  CA  VAL   212      82.399  62.372  60.847  1.00  0.00           C  
ATOM   3268  C   VAL   212      82.789  60.996  60.487  1.00  0.00           C  
ATOM   3269  O   VAL   212      83.905  60.513  60.850  1.00  0.00           O  
ATOM   3270  CB  VAL   212      83.004  63.546  59.994  1.00  0.00           C  
ATOM   3271  CG1 VAL   212      82.681  63.519  58.542  1.00  0.00           C  
ATOM   3272  CG2 VAL   212      82.692  65.084  60.432  1.00  0.00           C  
ATOM   3273  H   VAL   212      83.654  62.481  62.557  1.00  0.00           H  
ATOM   3274  HA  VAL   212      81.314  62.373  60.748  1.00  0.00           H  
ATOM   3275  HB  VAL   212      84.087  63.494  60.107  1.00  0.00           H  
ATOM   3276 HG11 VAL   212      81.630  63.750  58.371  1.00  0.00           H  
ATOM   3277 HG12 VAL   212      83.152  64.291  57.935  1.00  0.00           H  
ATOM   3278 HG13 VAL   212      82.965  62.548  58.135  1.00  0.00           H  
ATOM   3279 HG21 VAL   212      83.317  65.319  61.294  1.00  0.00           H  
ATOM   3280 HG22 VAL   212      83.010  65.797  59.671  1.00  0.00           H  
ATOM   3281 HG23 VAL   212      81.627  65.155  60.656  1.00  0.00           H  
ATOM   3282  N   PHE   213      82.036  60.263  59.539  1.00  0.00           N  
ATOM   3283  CA  PHE   213      82.358  58.925  59.064  1.00  0.00           C  
ATOM   3284  C   PHE   213      82.393  58.918  57.484  1.00  0.00           C  
ATOM   3285  O   PHE   213      81.361  59.208  56.809  1.00  0.00           O  
ATOM   3286  CB  PHE   213      81.270  57.934  59.680  1.00  0.00           C  
ATOM   3287  CG  PHE   213      81.326  57.697  61.235  1.00  0.00           C  
ATOM   3288  CD1 PHE   213      82.223  56.829  61.815  1.00  0.00           C  
ATOM   3289  CD2 PHE   213      80.491  58.491  62.085  1.00  0.00           C  
ATOM   3290  CE1 PHE   213      82.445  56.730  63.221  1.00  0.00           C  
ATOM   3291  CE2 PHE   213      80.618  58.407  63.460  1.00  0.00           C  
ATOM   3292  CZ  PHE   213      81.584  57.555  64.003  1.00  0.00           C  
ATOM   3293  H   PHE   213      81.158  60.648  59.220  1.00  0.00           H  
ATOM   3294  HA  PHE   213      83.318  58.595  59.462  1.00  0.00           H  
ATOM   3295  HB2 PHE   213      80.315  58.230  59.247  1.00  0.00           H  
ATOM   3296  HB3 PHE   213      81.436  56.953  59.235  1.00  0.00           H  
ATOM   3297  HD1 PHE   213      82.993  56.409  61.184  1.00  0.00           H  
ATOM   3298  HD2 PHE   213      79.858  59.189  61.558  1.00  0.00           H  
ATOM   3299  HE1 PHE   213      83.137  56.023  63.655  1.00  0.00           H  
ATOM   3300  HE2 PHE   213      79.943  58.871  64.164  1.00  0.00           H  
ATOM   3301  HZ  PHE   213      81.700  57.487  65.074  1.00  0.00           H  
ATOM   3302  N   TYR   214      83.503  58.516  56.896  1.00  0.00           N  
ATOM   3303  CA  TYR   214      83.535  57.989  55.478  1.00  0.00           C  
ATOM   3304  C   TYR   214      82.983  56.574  55.417  1.00  0.00           C  
ATOM   3305  O   TYR   214      83.334  55.716  56.174  1.00  0.00           O  
ATOM   3306  CB  TYR   214      84.986  58.078  55.003  1.00  0.00           C  
ATOM   3307  CG  TYR   214      85.232  57.399  53.696  1.00  0.00           C  
ATOM   3308  CD1 TYR   214      86.114  56.327  53.614  1.00  0.00           C  
ATOM   3309  CD2 TYR   214      84.718  58.027  52.508  1.00  0.00           C  
ATOM   3310  CE1 TYR   214      86.333  55.768  52.340  1.00  0.00           C  
ATOM   3311  CE2 TYR   214      84.921  57.486  51.259  1.00  0.00           C  
ATOM   3312  CZ  TYR   214      85.733  56.262  51.190  1.00  0.00           C  
ATOM   3313  OH  TYR   214      85.922  55.817  49.939  1.00  0.00           O  
ATOM   3314  H   TYR   214      84.248  58.279  57.535  1.00  0.00           H  
ATOM   3315  HA  TYR   214      83.009  58.627  54.768  1.00  0.00           H  
ATOM   3316  HB2 TYR   214      85.242  59.114  54.783  1.00  0.00           H  
ATOM   3317  HB3 TYR   214      85.560  57.677  55.838  1.00  0.00           H  
ATOM   3318  HD1 TYR   214      86.355  55.774  54.509  1.00  0.00           H  
ATOM   3319  HD2 TYR   214      84.029  58.851  52.616  1.00  0.00           H  
ATOM   3320  HE1 TYR   214      86.978  54.929  52.128  1.00  0.00           H  
ATOM   3321  HE2 TYR   214      84.531  57.995  50.389  1.00  0.00           H  
ATOM   3322  HH  TYR   214      85.209  56.036  49.335  1.00  0.00           H  
ATOM   3323  N   VAL   215      82.143  56.355  54.400  1.00  0.00           N  
ATOM   3324  CA  VAL   215      81.610  55.011  54.062  1.00  0.00           C  
ATOM   3325  C   VAL   215      82.409  54.483  52.846  1.00  0.00           C  
ATOM   3326  O   VAL   215      82.441  55.190  51.844  1.00  0.00           O  
ATOM   3327  CB  VAL   215      80.099  55.029  53.703  1.00  0.00           C  
ATOM   3328  CG1 VAL   215      79.530  53.620  53.359  1.00  0.00           C  
ATOM   3329  CG2 VAL   215      79.301  55.735  54.743  1.00  0.00           C  
ATOM   3330  H   VAL   215      81.951  57.188  53.863  1.00  0.00           H  
ATOM   3331  HA  VAL   215      81.762  54.311  54.884  1.00  0.00           H  
ATOM   3332  HB  VAL   215      79.970  55.698  52.853  1.00  0.00           H  
ATOM   3333 HG11 VAL   215      79.677  52.989  54.235  1.00  0.00           H  
ATOM   3334 HG12 VAL   215      78.467  53.793  53.190  1.00  0.00           H  
ATOM   3335 HG13 VAL   215      79.808  53.312  52.351  1.00  0.00           H  
ATOM   3336 HG21 VAL   215      78.280  55.810  54.368  1.00  0.00           H  
ATOM   3337 HG22 VAL   215      79.326  55.142  55.657  1.00  0.00           H  
ATOM   3338 HG23 VAL   215      79.534  56.787  54.909  1.00  0.00           H  
ATOM   3339  N   GLU   216      83.026  53.304  52.965  1.00  0.00           N  
ATOM   3340  CA  GLU   216      83.818  52.694  51.781  1.00  0.00           C  
ATOM   3341  C   GLU   216      83.033  52.729  50.447  1.00  0.00           C  
ATOM   3342  O   GLU   216      81.841  52.624  50.446  1.00  0.00           O  
ATOM   3343  CB  GLU   216      84.288  51.194  52.037  1.00  0.00           C  
ATOM   3344  CG  GLU   216      85.341  51.261  53.113  1.00  0.00           C  
ATOM   3345  CD  GLU   216      86.016  49.908  53.316  1.00  0.00           C  
ATOM   3346  OE1 GLU   216      87.244  49.688  52.910  1.00  0.00           O  
ATOM   3347  OE2 GLU   216      85.396  48.964  53.811  1.00  0.00           O1-
ATOM   3348  H   GLU   216      83.120  52.885  53.879  1.00  0.00           H  
ATOM   3349  HA  GLU   216      84.717  53.309  51.745  1.00  0.00           H  
ATOM   3350  HB2 GLU   216      83.379  50.658  52.309  1.00  0.00           H  
ATOM   3351  HB3 GLU   216      84.693  50.814  51.099  1.00  0.00           H  
ATOM   3352  HG2 GLU   216      86.088  51.942  52.704  1.00  0.00           H  
ATOM   3353  HG3 GLU   216      84.869  51.569  54.046  1.00  0.00           H  
ATOM   3354  N   ASN   217      83.731  52.808  49.330  1.00  0.00           N  
ATOM   3355  CA  ASN   217      82.969  52.954  48.061  1.00  0.00           C  
ATOM   3356  C   ASN   217      82.346  51.641  47.541  1.00  0.00           C  
ATOM   3357  O   ASN   217      82.830  50.544  47.849  1.00  0.00           O  
ATOM   3358  CB  ASN   217      83.916  53.520  46.995  1.00  0.00           C  
ATOM   3359  CG  ASN   217      84.422  54.967  47.130  1.00  0.00           C  
ATOM   3360  ND2 ASN   217      85.381  55.344  46.288  1.00  0.00           N  
ATOM   3361  OD1 ASN   217      83.966  55.780  47.930  1.00  0.00           O  
ATOM   3362  H   ASN   217      84.738  52.800  49.256  1.00  0.00           H  
ATOM   3363  HA  ASN   217      82.236  53.750  48.193  1.00  0.00           H  
ATOM   3364  HB2 ASN   217      84.801  52.888  46.914  1.00  0.00           H  
ATOM   3365  HB3 ASN   217      83.482  53.472  45.997  1.00  0.00           H  
ATOM   3366 HD21 ASN   217      85.685  56.308  46.282  1.00  0.00           H  
ATOM   3367 HD22 ASN   217      85.634  54.704  45.549  1.00  0.00           H  
ATOM   3368  N   PRO   218      81.293  51.651  46.674  1.00  0.00           N  
ATOM   3369  CA  PRO   218      80.577  50.425  46.320  1.00  0.00           C  
ATOM   3370  C   PRO   218      81.395  49.629  45.275  1.00  0.00           C  
ATOM   3371  O   PRO   218      82.079  50.189  44.367  1.00  0.00           O  
ATOM   3372  CB  PRO   218      79.174  50.922  45.992  1.00  0.00           C  
ATOM   3373  CG  PRO   218      79.320  52.383  45.579  1.00  0.00           C  
ATOM   3374  CD  PRO   218      80.507  52.834  46.377  1.00  0.00           C  
ATOM   3375  HA  PRO   218      80.523  49.815  47.222  1.00  0.00           H  
ATOM   3376  HB2 PRO   218      78.682  50.211  45.329  1.00  0.00           H  
ATOM   3377  HB3 PRO   218      78.673  50.821  46.955  1.00  0.00           H  
ATOM   3378  HG2 PRO   218      79.506  52.384  44.505  1.00  0.00           H  
ATOM   3379  HG3 PRO   218      78.460  52.954  45.928  1.00  0.00           H  
ATOM   3380  HD2 PRO   218      81.009  53.573  45.752  1.00  0.00           H  
ATOM   3381  HD3 PRO   218      80.172  53.326  47.290  1.00  0.00           H  
ATOM   3382  N   ALA   219      81.278  48.296  45.446  1.00  0.00           N  
ATOM   3383  CA  ALA   219      82.029  47.179  44.860  1.00  0.00           C  
ATOM   3384  C   ALA   219      83.422  47.105  45.469  1.00  0.00           C  
ATOM   3385  O   ALA   219      84.177  46.263  44.966  1.00  0.00           O  
ATOM   3386  CB  ALA   219      81.889  47.116  43.330  1.00  0.00           C  
ATOM   3387  H   ALA   219      80.764  47.983  46.257  1.00  0.00           H  
ATOM   3388  HA  ALA   219      81.472  46.320  45.233  1.00  0.00           H  
ATOM   3389  HB1 ALA   219      82.462  46.253  42.992  1.00  0.00           H  
ATOM   3390  HB2 ALA   219      80.846  46.957  43.058  1.00  0.00           H  
ATOM   3391  HB3 ALA   219      82.118  48.086  42.888  1.00  0.00           H  
ATOM   3392  N   ALA   220      83.873  47.911  46.423  1.00  0.00           N  
ATOM   3393  CA  ALA   220      85.185  47.934  46.903  1.00  0.00           C  
ATOM   3394  C   ALA   220      85.274  48.080  48.462  1.00  0.00           C  
ATOM   3395  O   ALA   220      86.373  48.384  48.987  1.00  0.00           O  
ATOM   3396  CB  ALA   220      85.854  49.233  46.266  1.00  0.00           C  
ATOM   3397  H   ALA   220      83.305  48.659  46.793  1.00  0.00           H  
ATOM   3398  HA  ALA   220      85.692  47.011  46.618  1.00  0.00           H  
ATOM   3399  HB1 ALA   220      85.434  50.121  46.740  1.00  0.00           H  
ATOM   3400  HB2 ALA   220      86.935  49.099  46.302  1.00  0.00           H  
ATOM   3401  HB3 ALA   220      85.563  49.227  45.215  1.00  0.00           H  
ATOM   3402  N   GLY   221      84.150  47.890  49.207  1.00  0.00           N  
ATOM   3403  CA  GLY   221      84.068  47.778  50.713  1.00  0.00           C  
ATOM   3404  C   GLY   221      82.729  48.110  51.313  1.00  0.00           C  
ATOM   3405  O   GLY   221      81.747  48.393  50.590  1.00  0.00           O  
ATOM   3406  H   GLY   221      83.284  47.970  48.695  1.00  0.00           H  
ATOM   3407  HA2 GLY   221      84.267  46.738  50.973  1.00  0.00           H  
ATOM   3408  HA3 GLY   221      84.849  48.365  51.196  1.00  0.00           H  
ATOM   3409  N   GLN   222      82.660  48.183  52.644  1.00  0.00           N  
ATOM   3410  CA  GLN   222      81.385  48.384  53.370  1.00  0.00           C  
ATOM   3411  C   GLN   222      81.453  49.166  54.690  1.00  0.00           C  
ATOM   3412  O   GLN   222      80.353  49.613  55.237  1.00  0.00           O  
ATOM   3413  CB  GLN   222      80.859  47.010  53.527  1.00  0.00           C  
ATOM   3414  CG  GLN   222      81.605  45.959  54.324  1.00  0.00           C  
ATOM   3415  CD  GLN   222      81.503  45.925  55.850  1.00  0.00           C  
ATOM   3416  NE2 GLN   222      82.248  45.169  56.546  1.00  0.00           N  
ATOM   3417  OE1 GLN   222      80.748  46.588  56.426  1.00  0.00           O  
ATOM   3418  H   GLN   222      83.414  47.937  53.270  1.00  0.00           H  
ATOM   3419  HA  GLN   222      80.835  49.074  52.730  1.00  0.00           H  
ATOM   3420  HB2 GLN   222      79.837  47.051  53.904  1.00  0.00           H  
ATOM   3421  HB3 GLN   222      80.834  46.564  52.534  1.00  0.00           H  
ATOM   3422  HG2 GLN   222      81.182  44.981  54.094  1.00  0.00           H  
ATOM   3423  HG3 GLN   222      82.631  46.000  53.960  1.00  0.00           H  
ATOM   3424 HE21 GLN   222      82.328  45.292  57.545  1.00  0.00           H  
ATOM   3425 HE22 GLN   222      82.950  44.555  56.158  1.00  0.00           H  
ATOM   3426  N   ARG   223      82.635  49.351  55.359  1.00  0.00           N  
ATOM   3427  CA  ARG   223      82.849  49.730  56.717  1.00  0.00           C  
ATOM   3428  C   ARG   223      82.684  51.249  56.903  1.00  0.00           C  
ATOM   3429  O   ARG   223      82.860  52.067  55.988  1.00  0.00           O  
ATOM   3430  CB  ARG   223      84.264  49.272  57.078  1.00  0.00           C  
ATOM   3431  CG  ARG   223      84.618  47.780  56.935  1.00  0.00           C  
ATOM   3432  CD  ARG   223      86.155  47.531  57.154  1.00  0.00           C  
ATOM   3433  NE  ARG   223      87.016  48.254  56.217  1.00  0.00           N  
ATOM   3434  CZ  ARG   223      88.259  48.629  56.299  1.00  0.00           C  
ATOM   3435  NH1 ARG   223      88.991  48.437  57.369  1.00  0.00           N1+
ATOM   3436  NH2 ARG   223      88.830  49.180  55.271  1.00  0.00           N  
ATOM   3437  H   ARG   223      83.465  49.102  54.840  1.00  0.00           H  
ATOM   3438  HA  ARG   223      82.143  49.130  57.291  1.00  0.00           H  
ATOM   3439  HB2 ARG   223      84.831  49.853  56.352  1.00  0.00           H  
ATOM   3440  HB3 ARG   223      84.453  49.638  58.088  1.00  0.00           H  
ATOM   3441  HG2 ARG   223      84.095  47.152  57.657  1.00  0.00           H  
ATOM   3442  HG3 ARG   223      84.357  47.476  55.921  1.00  0.00           H  
ATOM   3443  HD2 ARG   223      86.427  47.790  58.177  1.00  0.00           H  
ATOM   3444  HD3 ARG   223      86.338  46.460  57.059  1.00  0.00           H  
ATOM   3445  HE  ARG   223      86.494  48.652  55.449  1.00  0.00           H  
ATOM   3446 HH11 ARG   223      88.543  47.955  58.134  1.00  0.00           H  
ATOM   3447 HH12 ARG   223      89.992  48.577  57.355  1.00  0.00           H  
ATOM   3448 HH21 ARG   223      88.272  49.215  54.429  1.00  0.00           H  
ATOM   3449 HH22 ARG   223      89.726  49.629  55.391  1.00  0.00           H  
ATOM   3450  N   TYR   224      82.301  51.639  58.119  1.00  0.00           N  
ATOM   3451  CA  TYR   224      82.119  53.020  58.544  1.00  0.00           C  
ATOM   3452  C   TYR   224      83.271  53.536  59.326  1.00  0.00           C  
ATOM   3453  O   TYR   224      83.578  52.940  60.400  1.00  0.00           O  
ATOM   3454  CB  TYR   224      80.813  53.042  59.412  1.00  0.00           C  
ATOM   3455  CG  TYR   224      79.612  52.377  58.827  1.00  0.00           C  
ATOM   3456  CD1 TYR   224      78.910  53.097  57.843  1.00  0.00           C  
ATOM   3457  CD2 TYR   224      79.300  51.016  59.160  1.00  0.00           C  
ATOM   3458  CE1 TYR   224      77.963  52.401  57.128  1.00  0.00           C  
ATOM   3459  CE2 TYR   224      78.282  50.408  58.453  1.00  0.00           C  
ATOM   3460  CZ  TYR   224      77.678  51.053  57.343  1.00  0.00           C  
ATOM   3461  OH  TYR   224      76.804  50.266  56.679  1.00  0.00           O  
ATOM   3462  H   TYR   224      82.044  50.930  58.791  1.00  0.00           H  
ATOM   3463  HA  TYR   224      81.957  53.669  57.682  1.00  0.00           H  
ATOM   3464  HB2 TYR   224      81.078  52.678  60.404  1.00  0.00           H  
ATOM   3465  HB3 TYR   224      80.525  54.082  59.563  1.00  0.00           H  
ATOM   3466  HD1 TYR   224      79.066  54.150  57.660  1.00  0.00           H  
ATOM   3467  HD2 TYR   224      79.856  50.458  59.899  1.00  0.00           H  
ATOM   3468  HE1 TYR   224      77.329  52.979  56.471  1.00  0.00           H  
ATOM   3469  HE2 TYR   224      78.114  49.363  58.671  1.00  0.00           H  
ATOM   3470  HH  TYR   224      76.416  50.711  55.922  1.00  0.00           H  
ATOM   3471  N   ILE   225      84.024  54.620  58.941  1.00  0.00           N  
ATOM   3472  CA  ILE   225      85.370  54.895  59.470  1.00  0.00           C  
ATOM   3473  C   ILE   225      85.427  56.345  59.926  1.00  0.00           C  
ATOM   3474  O   ILE   225      85.145  57.173  59.112  1.00  0.00           O  
ATOM   3475  CB  ILE   225      86.491  54.660  58.435  1.00  0.00           C  
ATOM   3476  CG1 ILE   225      86.277  53.390  57.527  1.00  0.00           C  
ATOM   3477  CG2 ILE   225      87.863  54.608  59.032  1.00  0.00           C  
ATOM   3478  CD1 ILE   225      87.364  53.271  56.410  1.00  0.00           C  
ATOM   3479  H   ILE   225      83.743  55.201  58.165  1.00  0.00           H  
ATOM   3480  HA  ILE   225      85.690  54.304  60.328  1.00  0.00           H  
ATOM   3481  HB  ILE   225      86.578  55.566  57.835  1.00  0.00           H  
ATOM   3482 HG12 ILE   225      86.380  52.510  58.162  1.00  0.00           H  
ATOM   3483 HG13 ILE   225      85.366  53.562  56.954  1.00  0.00           H  
ATOM   3484 HG21 ILE   225      87.941  55.253  59.907  1.00  0.00           H  
ATOM   3485 HG22 ILE   225      88.154  53.601  59.330  1.00  0.00           H  
ATOM   3486 HG23 ILE   225      88.652  54.948  58.360  1.00  0.00           H  
ATOM   3487 HD11 ILE   225      87.103  52.427  55.772  1.00  0.00           H  
ATOM   3488 HD12 ILE   225      87.356  54.212  55.859  1.00  0.00           H  
ATOM   3489 HD13 ILE   225      88.327  53.169  56.910  1.00  0.00           H  
ATOM   3490  N   HIE   226      85.849  56.635  61.143  1.00  0.00           N  
ATOM   3491  CA  HIE   226      86.252  58.050  61.515  1.00  0.00           C  
ATOM   3492  C   HIE   226      87.410  58.661  60.699  1.00  0.00           C  
ATOM   3493  O   HIE   226      88.488  58.130  60.550  1.00  0.00           O  
ATOM   3494  CB  HIE   226      86.562  58.058  62.990  1.00  0.00           C  
ATOM   3495  CG  HIE   226      87.199  59.298  63.515  1.00  0.00           C  
ATOM   3496  CD2 HIE   226      88.147  59.330  64.459  1.00  0.00           C  
ATOM   3497  ND1 HIE   226      86.952  60.590  63.129  1.00  0.00           N  
ATOM   3498  CE1 HIE   226      87.800  61.442  63.698  1.00  0.00           C  
ATOM   3499  NE2 HIE   226      88.534  60.698  64.580  1.00  0.00           N  
ATOM   3500  H   HIE   226      86.180  55.926  61.782  1.00  0.00           H  
ATOM   3501  HA  HIE   226      85.379  58.702  61.531  1.00  0.00           H  
ATOM   3502  HB2 HIE   226      85.586  57.980  63.468  1.00  0.00           H  
ATOM   3503  HB3 HIE   226      87.172  57.193  63.253  1.00  0.00           H  
ATOM   3504  HD2 HIE   226      88.434  58.475  65.052  1.00  0.00           H  
ATOM   3505  HE1 HIE   226      87.832  62.513  63.561  1.00  0.00           H  
ATOM   3506  HE2 HIE   226      89.202  61.037  65.257  1.00  0.00           H  
ATOM   3507  N   ILE   227      87.212  59.915  60.146  1.00  0.00           N  
ATOM   3508  CA  ILE   227      88.287  60.656  59.411  1.00  0.00           C  
ATOM   3509  C   ILE   227      88.297  62.137  59.580  1.00  0.00           C  
ATOM   3510  O   ILE   227      89.320  62.699  59.060  1.00  0.00           O  
ATOM   3511  CB  ILE   227      88.208  60.256  57.873  1.00  0.00           C  
ATOM   3512  CG1 ILE   227      87.159  60.990  56.990  1.00  0.00           C  
ATOM   3513  CG2 ILE   227      88.231  58.766  57.538  1.00  0.00           C  
ATOM   3514  CD1 ILE   227      85.717  60.996  57.527  1.00  0.00           C  
ATOM   3515  H   ILE   227      86.374  60.414  60.408  1.00  0.00           H  
ATOM   3516  HA  ILE   227      89.283  60.277  59.639  1.00  0.00           H  
ATOM   3517  HB  ILE   227      89.140  60.641  57.457  1.00  0.00           H  
ATOM   3518 HG12 ILE   227      87.503  61.974  56.669  1.00  0.00           H  
ATOM   3519 HG13 ILE   227      87.212  60.419  56.063  1.00  0.00           H  
ATOM   3520 HG21 ILE   227      87.174  58.543  57.684  1.00  0.00           H  
ATOM   3521 HG22 ILE   227      88.546  58.739  56.495  1.00  0.00           H  
ATOM   3522 HG23 ILE   227      88.937  58.289  58.218  1.00  0.00           H  
ATOM   3523 HD11 ILE   227      85.387  59.977  57.732  1.00  0.00           H  
ATOM   3524 HD12 ILE   227      85.592  61.725  58.328  1.00  0.00           H  
ATOM   3525 HD13 ILE   227      85.146  61.316  56.655  1.00  0.00           H  
ATOM   3526  N   LEU   228      87.337  62.760  60.336  1.00  0.00           N  
ATOM   3527  CA  LEU   228      87.309  64.172  60.674  1.00  0.00           C  
ATOM   3528  C   LEU   228      86.299  64.479  61.871  1.00  0.00           C  
ATOM   3529  O   LEU   228      85.551  63.606  62.267  1.00  0.00           O  
ATOM   3530  CB  LEU   228      86.889  64.980  59.401  1.00  0.00           C  
ATOM   3531  CG  LEU   228      87.623  66.315  59.407  1.00  0.00           C  
ATOM   3532  CD1 LEU   228      89.030  66.248  58.847  1.00  0.00           C  
ATOM   3533  CD2 LEU   228      86.970  67.135  58.279  1.00  0.00           C  
ATOM   3534  H   LEU   228      86.666  62.186  60.826  1.00  0.00           H  
ATOM   3535  HA  LEU   228      88.310  64.418  61.028  1.00  0.00           H  
ATOM   3536  HB2 LEU   228      87.279  64.454  58.529  1.00  0.00           H  
ATOM   3537  HB3 LEU   228      85.800  64.964  59.361  1.00  0.00           H  
ATOM   3538  HG  LEU   228      87.460  66.911  60.305  1.00  0.00           H  
ATOM   3539 HD11 LEU   228      89.061  65.752  57.877  1.00  0.00           H  
ATOM   3540 HD12 LEU   228      89.302  67.303  58.800  1.00  0.00           H  
ATOM   3541 HD13 LEU   228      89.648  65.715  59.569  1.00  0.00           H  
ATOM   3542 HD21 LEU   228      85.927  67.336  58.523  1.00  0.00           H  
ATOM   3543 HD22 LEU   228      87.347  68.156  58.219  1.00  0.00           H  
ATOM   3544 HD23 LEU   228      86.963  66.656  57.300  1.00  0.00           H  
ATOM   3545  N   GLY   229      86.378  65.663  62.431  1.00  0.00           N  
ATOM   3546  CA  GLY   229      85.733  66.029  63.687  1.00  0.00           C  
ATOM   3547  C   GLY   229      86.442  65.424  64.885  1.00  0.00           C  
ATOM   3548  O   GLY   229      87.557  64.899  64.751  1.00  0.00           O  
ATOM   3549  H   GLY   229      87.220  66.197  62.269  1.00  0.00           H  
ATOM   3550  HA2 GLY   229      85.823  67.105  63.835  1.00  0.00           H  
ATOM   3551  HA3 GLY   229      84.699  65.701  63.578  1.00  0.00           H  
ATOM   3552  N   ARG   230      85.916  65.412  66.100  1.00  0.00           N  
ATOM   3553  CA  ARG   230      86.687  64.951  67.335  1.00  0.00           C  
ATOM   3554  C   ARG   230      88.111  65.540  67.376  1.00  0.00           C  
ATOM   3555  O   ARG   230      89.120  64.848  67.587  1.00  0.00           O  
ATOM   3556  CB  ARG   230      86.809  63.460  67.437  1.00  0.00           C  
ATOM   3557  CG  ARG   230      85.475  62.732  67.721  1.00  0.00           C  
ATOM   3558  CD  ARG   230      85.707  61.203  67.629  1.00  0.00           C  
ATOM   3559  NE  ARG   230      84.553  60.596  68.251  1.00  0.00           N  
ATOM   3560  CZ  ARG   230      83.344  60.565  67.819  1.00  0.00           C  
ATOM   3561  NH1 ARG   230      82.921  60.846  66.571  1.00  0.00           N1+
ATOM   3562  NH2 ARG   230      82.521  60.073  68.567  1.00  0.00           N  
ATOM   3563  H   ARG   230      84.989  65.808  66.163  1.00  0.00           H  
ATOM   3564  HA  ARG   230      86.100  65.358  68.158  1.00  0.00           H  
ATOM   3565  HB2 ARG   230      87.265  63.155  66.495  1.00  0.00           H  
ATOM   3566  HB3 ARG   230      87.438  63.403  68.325  1.00  0.00           H  
ATOM   3567  HG2 ARG   230      85.045  62.934  68.702  1.00  0.00           H  
ATOM   3568  HG3 ARG   230      84.814  62.962  66.885  1.00  0.00           H  
ATOM   3569  HD2 ARG   230      85.803  60.870  66.595  1.00  0.00           H  
ATOM   3570  HD3 ARG   230      86.568  60.887  68.217  1.00  0.00           H  
ATOM   3571  HE  ARG   230      84.699  59.968  69.029  1.00  0.00           H  
ATOM   3572 HH11 ARG   230      83.603  60.910  65.829  1.00  0.00           H  
ATOM   3573 HH12 ARG   230      81.928  60.715  66.444  1.00  0.00           H  
ATOM   3574 HH21 ARG   230      82.672  59.822  69.534  1.00  0.00           H  
ATOM   3575 HH22 ARG   230      81.553  59.973  68.297  1.00  0.00           H  
ATOM   3576  N   ARG   231      88.153  66.902  67.198  1.00  0.00           N  
ATOM   3577  CA  ARG   231      89.313  67.770  67.092  1.00  0.00           C  
ATOM   3578  C   ARG   231      90.316  67.497  65.917  1.00  0.00           C  
ATOM   3579  O   ARG   231      91.193  68.392  65.684  1.00  0.00           O  
ATOM   3580  CB  ARG   231      90.083  67.722  68.432  1.00  0.00           C  
ATOM   3581  CG  ARG   231      89.266  67.634  69.684  1.00  0.00           C  
ATOM   3582  CD  ARG   231      90.062  67.613  70.917  1.00  0.00           C  
ATOM   3583  NE  ARG   231      89.194  67.741  72.141  1.00  0.00           N  
ATOM   3584  CZ  ARG   231      89.528  67.272  73.278  1.00  0.00           C  
ATOM   3585  NH1 ARG   231      90.751  66.819  73.683  1.00  0.00           N1+
ATOM   3586  NH2 ARG   231      88.623  67.266  74.208  1.00  0.00           N  
ATOM   3587  H   ARG   231      87.235  67.320  67.152  1.00  0.00           H  
ATOM   3588  HA  ARG   231      88.932  68.782  66.957  1.00  0.00           H  
ATOM   3589  HB2 ARG   231      90.800  66.910  68.311  1.00  0.00           H  
ATOM   3590  HB3 ARG   231      90.650  68.653  68.460  1.00  0.00           H  
ATOM   3591  HG2 ARG   231      88.660  68.536  69.768  1.00  0.00           H  
ATOM   3592  HG3 ARG   231      88.624  66.753  69.685  1.00  0.00           H  
ATOM   3593  HD2 ARG   231      90.568  66.653  71.018  1.00  0.00           H  
ATOM   3594  HD3 ARG   231      90.879  68.333  70.867  1.00  0.00           H  
ATOM   3595  HE  ARG   231      88.371  68.322  72.066  1.00  0.00           H  
ATOM   3596 HH11 ARG   231      91.375  66.620  72.913  1.00  0.00           H  
ATOM   3597 HH12 ARG   231      90.903  66.349  74.564  1.00  0.00           H  
ATOM   3598 HH21 ARG   231      87.641  67.476  74.101  1.00  0.00           H  
ATOM   3599 HH22 ARG   231      88.847  66.912  75.127  1.00  0.00           H  
ATOM   3600  N   LYS   232      90.027  66.514  65.120  1.00  0.00           N  
ATOM   3601  CA  LYS   232      90.770  66.500  63.778  1.00  0.00           C  
ATOM   3602  C   LYS   232      90.354  67.638  62.858  1.00  0.00           C  
ATOM   3603  O   LYS   232      89.188  67.919  62.576  1.00  0.00           O  
ATOM   3604  CB  LYS   232      90.747  65.072  63.265  1.00  0.00           C  
ATOM   3605  CG  LYS   232      91.783  64.817  62.070  1.00  0.00           C  
ATOM   3606  CD  LYS   232      91.622  63.322  61.582  1.00  0.00           C  
ATOM   3607  CE  LYS   232      92.254  63.203  60.230  1.00  0.00           C  
ATOM   3608  NZ  LYS   232      92.046  61.854  59.660  1.00  0.00           N1+
ATOM   3609  H   LYS   232      89.085  66.150  65.155  1.00  0.00           H  
ATOM   3610  HA  LYS   232      91.786  66.689  64.127  1.00  0.00           H  
ATOM   3611  HB2 LYS   232      90.984  64.397  64.088  1.00  0.00           H  
ATOM   3612  HB3 LYS   232      89.736  64.771  62.991  1.00  0.00           H  
ATOM   3613  HG2 LYS   232      91.430  65.457  61.261  1.00  0.00           H  
ATOM   3614  HG3 LYS   232      92.800  65.063  62.373  1.00  0.00           H  
ATOM   3615  HD2 LYS   232      92.237  62.713  62.244  1.00  0.00           H  
ATOM   3616  HD3 LYS   232      90.569  63.041  61.546  1.00  0.00           H  
ATOM   3617  HE2 LYS   232      91.708  63.869  59.563  1.00  0.00           H  
ATOM   3618  HE3 LYS   232      93.317  63.443  60.246  1.00  0.00           H  
ATOM   3619  HZ1 LYS   232      92.368  61.815  58.703  1.00  0.00           H  
ATOM   3620  HZ2 LYS   232      92.300  61.085  60.263  1.00  0.00           H  
ATOM   3621  HZ3 LYS   232      91.053  61.799  59.482  1.00  0.00           H  
ATOM   3622  N   LEU   233      91.286  68.400  62.273  1.00  0.00           N  
ATOM   3623  CA  LEU   233      91.126  69.517  61.410  1.00  0.00           C  
ATOM   3624  C   LEU   233      91.170  69.180  59.897  1.00  0.00           C  
ATOM   3625  O   LEU   233      90.463  69.732  59.136  1.00  0.00           O  
ATOM   3626  CB  LEU   233      92.238  70.512  61.790  1.00  0.00           C  
ATOM   3627  CG  LEU   233      92.206  70.900  63.232  1.00  0.00           C  
ATOM   3628  CD1 LEU   233      93.309  71.895  63.344  1.00  0.00           C  
ATOM   3629  CD2 LEU   233      90.964  71.535  63.719  1.00  0.00           C  
ATOM   3630  H   LEU   233      92.204  68.014  62.444  1.00  0.00           H  
ATOM   3631  HA  LEU   233      90.217  70.077  61.630  1.00  0.00           H  
ATOM   3632  HB2 LEU   233      93.220  70.146  61.492  1.00  0.00           H  
ATOM   3633  HB3 LEU   233      92.170  71.438  61.219  1.00  0.00           H  
ATOM   3634  HG  LEU   233      92.431  70.038  63.861  1.00  0.00           H  
ATOM   3635 HD11 LEU   233      92.944  72.844  62.952  1.00  0.00           H  
ATOM   3636 HD12 LEU   233      93.657  72.040  64.367  1.00  0.00           H  
ATOM   3637 HD13 LEU   233      94.163  71.612  62.730  1.00  0.00           H  
ATOM   3638 HD21 LEU   233      91.107  71.809  64.765  1.00  0.00           H  
ATOM   3639 HD22 LEU   233      90.754  72.444  63.155  1.00  0.00           H  
ATOM   3640 HD23 LEU   233      90.130  70.848  63.579  1.00  0.00           H  
ATOM   3641  N   TYR   234      92.031  68.288  59.464  1.00  0.00           N  
ATOM   3642  CA  TYR   234      92.260  68.000  58.000  1.00  0.00           C  
ATOM   3643  C   TYR   234      92.176  66.515  57.546  1.00  0.00           C  
ATOM   3644  O   TYR   234      92.545  65.710  58.360  1.00  0.00           O  
ATOM   3645  CB  TYR   234      93.681  68.428  57.650  1.00  0.00           C  
ATOM   3646  CG  TYR   234      93.947  69.890  57.839  1.00  0.00           C  
ATOM   3647  CD1 TYR   234      93.485  70.780  56.897  1.00  0.00           C  
ATOM   3648  CD2 TYR   234      94.691  70.358  58.921  1.00  0.00           C  
ATOM   3649  CE1 TYR   234      93.606  72.166  57.098  1.00  0.00           C  
ATOM   3650  CE2 TYR   234      94.733  71.740  59.205  1.00  0.00           C  
ATOM   3651  CZ  TYR   234      94.294  72.707  58.225  1.00  0.00           C  
ATOM   3652  OH  TYR   234      94.567  74.041  58.379  1.00  0.00           O  
ATOM   3653  H   TYR   234      92.609  67.756  60.098  1.00  0.00           H  
ATOM   3654  HA  TYR   234      91.463  68.582  57.537  1.00  0.00           H  
ATOM   3655  HB2 TYR   234      94.385  67.909  58.301  1.00  0.00           H  
ATOM   3656  HB3 TYR   234      93.928  68.144  56.627  1.00  0.00           H  
ATOM   3657  HD1 TYR   234      92.949  70.416  56.033  1.00  0.00           H  
ATOM   3658  HD2 TYR   234      95.203  69.770  59.667  1.00  0.00           H  
ATOM   3659  HE1 TYR   234      93.259  72.919  56.406  1.00  0.00           H  
ATOM   3660  HE2 TYR   234      95.353  72.058  60.031  1.00  0.00           H  
ATOM   3661  HH  TYR   234      94.899  74.349  59.226  1.00  0.00           H  
ATOM   3662  N   HIE   235      91.749  66.241  56.328  1.00  0.00           N  
ATOM   3663  CA  HIE   235      91.823  64.895  55.798  1.00  0.00           C  
ATOM   3664  C   HIE   235      92.025  64.830  54.299  1.00  0.00           C  
ATOM   3665  O   HIE   235      91.703  65.786  53.611  1.00  0.00           O  
ATOM   3666  CB  HIE   235      90.559  64.054  56.190  1.00  0.00           C  
ATOM   3667  CG  HIE   235      90.802  62.593  55.956  1.00  0.00           C  
ATOM   3668  CD2 HIE   235      90.154  61.767  55.086  1.00  0.00           C  
ATOM   3669  ND1 HIE   235      91.696  61.769  56.693  1.00  0.00           N  
ATOM   3670  CE1 HIE   235      91.580  60.517  56.210  1.00  0.00           C  
ATOM   3671  NE2 HIE   235      90.624  60.485  55.271  1.00  0.00           N  
ATOM   3672  H   HIE   235      91.397  67.020  55.789  1.00  0.00           H  
ATOM   3673  HA  HIE   235      92.729  64.449  56.208  1.00  0.00           H  
ATOM   3674  HB2 HIE   235      90.396  64.261  57.248  1.00  0.00           H  
ATOM   3675  HB3 HIE   235      89.651  64.302  55.641  1.00  0.00           H  
ATOM   3676  HD2 HIE   235      89.385  62.101  54.406  1.00  0.00           H  
ATOM   3677  HE1 HIE   235      92.091  59.635  56.567  1.00  0.00           H  
ATOM   3678  HE2 HIE   235      90.249  59.660  54.824  1.00  0.00           H  
ATOM   3679  N   VAL   236      92.658  63.750  53.851  1.00  0.00           N  
ATOM   3680  CA  VAL   236      93.020  63.482  52.476  1.00  0.00           C  
ATOM   3681  C   VAL   236      91.837  63.342  51.538  1.00  0.00           C  
ATOM   3682  O   VAL   236      90.770  62.887  51.925  1.00  0.00           O  
ATOM   3683  CB  VAL   236      94.178  62.425  52.300  1.00  0.00           C  
ATOM   3684  CG1 VAL   236      95.219  62.708  53.366  1.00  0.00           C  
ATOM   3685  CG2 VAL   236      93.729  61.026  52.415  1.00  0.00           C  
ATOM   3686  H   VAL   236      93.085  63.211  54.591  1.00  0.00           H  
ATOM   3687  HA  VAL   236      93.555  64.365  52.126  1.00  0.00           H  
ATOM   3688  HB  VAL   236      94.597  62.525  51.299  1.00  0.00           H  
ATOM   3689 HG11 VAL   236      95.610  63.723  53.435  1.00  0.00           H  
ATOM   3690 HG12 VAL   236      94.907  62.359  54.350  1.00  0.00           H  
ATOM   3691 HG13 VAL   236      96.077  62.087  53.109  1.00  0.00           H  
ATOM   3692 HG21 VAL   236      92.793  60.880  51.876  1.00  0.00           H  
ATOM   3693 HG22 VAL   236      94.411  60.316  51.947  1.00  0.00           H  
ATOM   3694 HG23 VAL   236      93.407  60.777  53.426  1.00  0.00           H  
ATOM   3695  N   VAL   237      91.924  63.781  50.258  1.00  0.00           N  
ATOM   3696  CA  VAL   237      90.929  63.511  49.180  1.00  0.00           C  
ATOM   3697  C   VAL   237      91.763  63.003  47.911  1.00  0.00           C  
ATOM   3698  O   VAL   237      92.455  63.703  47.205  1.00  0.00           O  
ATOM   3699  CB  VAL   237      90.149  64.772  48.726  1.00  0.00           C  
ATOM   3700  CG1 VAL   237      89.266  64.531  47.506  1.00  0.00           C  
ATOM   3701  CG2 VAL   237      89.378  65.116  49.989  1.00  0.00           C  
ATOM   3702  H   VAL   237      92.830  64.066  49.916  1.00  0.00           H  
ATOM   3703  HA  VAL   237      90.267  62.675  49.404  1.00  0.00           H  
ATOM   3704  HB  VAL   237      90.833  65.608  48.578  1.00  0.00           H  
ATOM   3705 HG11 VAL   237      88.635  65.405  47.343  1.00  0.00           H  
ATOM   3706 HG12 VAL   237      89.888  64.597  46.613  1.00  0.00           H  
ATOM   3707 HG13 VAL   237      88.634  63.645  47.560  1.00  0.00           H  
ATOM   3708 HG21 VAL   237      88.662  64.369  50.331  1.00  0.00           H  
ATOM   3709 HG22 VAL   237      90.002  65.342  50.854  1.00  0.00           H  
ATOM   3710 HG23 VAL   237      88.834  66.045  49.818  1.00  0.00           H  
ATOM   3711  N   LYS   238      91.571  61.677  47.598  1.00  0.00           N  
ATOM   3712  CA  LYS   238      92.184  60.969  46.537  1.00  0.00           C  
ATOM   3713  C   LYS   238      91.382  61.101  45.233  1.00  0.00           C  
ATOM   3714  O   LYS   238      90.209  60.705  45.231  1.00  0.00           O  
ATOM   3715  CB  LYS   238      92.362  59.455  46.831  1.00  0.00           C  
ATOM   3716  CG  LYS   238      93.116  58.724  45.756  1.00  0.00           C  
ATOM   3717  CD  LYS   238      93.170  57.220  46.079  1.00  0.00           C  
ATOM   3718  CE  LYS   238      93.725  56.291  45.022  1.00  0.00           C  
ATOM   3719  NZ  LYS   238      94.093  55.100  45.726  1.00  0.00           N1+
ATOM   3720  H   LYS   238      91.080  61.130  48.291  1.00  0.00           H  
ATOM   3721  HA  LYS   238      93.140  61.443  46.313  1.00  0.00           H  
ATOM   3722  HB2 LYS   238      93.013  59.318  47.694  1.00  0.00           H  
ATOM   3723  HB3 LYS   238      91.382  59.039  47.063  1.00  0.00           H  
ATOM   3724  HG2 LYS   238      92.531  58.762  44.837  1.00  0.00           H  
ATOM   3725  HG3 LYS   238      94.139  59.059  45.586  1.00  0.00           H  
ATOM   3726  HD2 LYS   238      93.725  57.185  47.016  1.00  0.00           H  
ATOM   3727  HD3 LYS   238      92.142  56.901  46.255  1.00  0.00           H  
ATOM   3728  HE2 LYS   238      92.970  56.148  44.249  1.00  0.00           H  
ATOM   3729  HE3 LYS   238      94.635  56.713  44.593  1.00  0.00           H  
ATOM   3730  HZ1 LYS   238      94.706  55.353  46.487  1.00  0.00           H  
ATOM   3731  HZ2 LYS   238      93.247  54.610  45.980  1.00  0.00           H  
ATOM   3732  HZ3 LYS   238      94.635  54.382  45.265  1.00  0.00           H  
ATOM   3733  N   TYR   239      91.858  61.773  44.159  1.00  0.00           N  
ATOM   3734  CA  TYR   239      91.179  62.205  42.904  1.00  0.00           C  
ATOM   3735  C   TYR   239      91.309  61.045  41.947  1.00  0.00           C  
ATOM   3736  O   TYR   239      92.359  60.408  41.827  1.00  0.00           O  
ATOM   3737  CB  TYR   239      91.960  63.393  42.415  1.00  0.00           C  
ATOM   3738  CG  TYR   239      91.486  63.842  41.019  1.00  0.00           C  
ATOM   3739  CD1 TYR   239      90.612  64.892  40.873  1.00  0.00           C  
ATOM   3740  CD2 TYR   239      92.136  63.263  39.889  1.00  0.00           C  
ATOM   3741  CE1 TYR   239      90.136  65.228  39.610  1.00  0.00           C  
ATOM   3742  CE2 TYR   239      91.732  63.646  38.587  1.00  0.00           C  
ATOM   3743  CZ  TYR   239      90.635  64.586  38.524  1.00  0.00           C  
ATOM   3744  OH  TYR   239      90.201  64.914  37.299  1.00  0.00           O  
ATOM   3745  H   TYR   239      92.799  62.130  44.245  1.00  0.00           H  
ATOM   3746  HA  TYR   239      90.113  62.426  42.944  1.00  0.00           H  
ATOM   3747  HB2 TYR   239      91.869  64.245  43.089  1.00  0.00           H  
ATOM   3748  HB3 TYR   239      93.015  63.125  42.365  1.00  0.00           H  
ATOM   3749  HD1 TYR   239      90.352  65.479  41.741  1.00  0.00           H  
ATOM   3750  HD2 TYR   239      92.977  62.591  39.975  1.00  0.00           H  
ATOM   3751  HE1 TYR   239      89.384  65.988  39.459  1.00  0.00           H  
ATOM   3752  HE2 TYR   239      92.270  63.380  37.688  1.00  0.00           H  
ATOM   3753  HH  TYR   239      90.755  64.524  36.619  1.00  0.00           H  
ATOM   3754  N   THR   240      90.320  60.849  41.073  1.00  0.00           N  
ATOM   3755  CA  THR   240      90.464  60.181  39.757  1.00  0.00           C  
ATOM   3756  C   THR   240      89.558  60.903  38.738  1.00  0.00           C  
ATOM   3757  O   THR   240      88.483  61.411  39.091  1.00  0.00           O  
ATOM   3758  CB  THR   240      90.177  58.656  39.873  1.00  0.00           C  
ATOM   3759  CG2 THR   240      88.756  58.236  39.930  1.00  0.00           C  
ATOM   3760  OG1 THR   240      90.879  57.951  38.834  1.00  0.00           O  
ATOM   3761  H   THR   240      89.446  61.343  41.184  1.00  0.00           H  
ATOM   3762  HA  THR   240      91.521  60.299  39.522  1.00  0.00           H  
ATOM   3763  HB  THR   240      90.661  58.357  40.803  1.00  0.00           H  
ATOM   3764  HG1 THR   240      91.804  58.195  38.755  1.00  0.00           H  
ATOM   3765 HG21 THR   240      88.239  58.643  39.062  1.00  0.00           H  
ATOM   3766 HG22 THR   240      88.692  57.148  39.930  1.00  0.00           H  
ATOM   3767 HG23 THR   240      88.435  58.570  40.917  1.00  0.00           H  
ATOM   3768  N   GLY   241      89.947  60.886  37.478  1.00  0.00           N  
ATOM   3769  CA  GLY   241      89.080  61.353  36.351  1.00  0.00           C  
ATOM   3770  C   GLY   241      87.777  60.606  36.134  1.00  0.00           C  
ATOM   3771  O   GLY   241      87.500  59.523  36.678  1.00  0.00           O  
ATOM   3772  H   GLY   241      90.808  60.468  37.155  1.00  0.00           H  
ATOM   3773  HA2 GLY   241      88.650  62.336  36.544  1.00  0.00           H  
ATOM   3774  HA3 GLY   241      89.678  61.460  35.446  1.00  0.00           H  
ATOM   3775  N   GLY   242      86.949  61.196  35.263  1.00  0.00           N  
ATOM   3776  CA  GLY   242      85.622  60.719  34.933  1.00  0.00           C  
ATOM   3777  C   GLY   242      84.641  61.207  36.032  1.00  0.00           C  
ATOM   3778  O   GLY   242      84.976  62.054  36.829  1.00  0.00           O  
ATOM   3779  H   GLY   242      87.350  61.954  34.729  1.00  0.00           H  
ATOM   3780  HA2 GLY   242      85.376  61.159  33.967  1.00  0.00           H  
ATOM   3781  HA3 GLY   242      85.579  59.630  34.915  1.00  0.00           H  
ATOM   3782  N   SER   243      83.404  60.687  36.126  1.00  0.00           N  
ATOM   3783  CA  SER   243      82.551  60.865  37.292  1.00  0.00           C  
ATOM   3784  C   SER   243      83.049  60.090  38.517  1.00  0.00           C  
ATOM   3785  O   SER   243      83.411  58.950  38.435  1.00  0.00           O  
ATOM   3786  CB  SER   243      81.060  60.438  37.046  1.00  0.00           C  
ATOM   3787  OG  SER   243      80.480  61.493  36.302  1.00  0.00           O  
ATOM   3788  H   SER   243      83.229  59.888  35.533  1.00  0.00           H  
ATOM   3789  HA  SER   243      82.510  61.930  37.523  1.00  0.00           H  
ATOM   3790  HB2 SER   243      81.082  59.467  36.552  1.00  0.00           H  
ATOM   3791  HB3 SER   243      80.423  60.357  37.926  1.00  0.00           H  
ATOM   3792  HG  SER   243      80.219  62.133  36.968  1.00  0.00           H  
ATOM   3793  N   ALA   244      82.996  60.733  39.649  1.00  0.00           N  
ATOM   3794  CA  ALA   244      83.301  60.033  40.943  1.00  0.00           C  
ATOM   3795  C   ALA   244      82.579  60.707  42.086  1.00  0.00           C  
ATOM   3796  O   ALA   244      82.368  61.926  42.002  1.00  0.00           O  
ATOM   3797  CB  ALA   244      84.761  60.032  41.206  1.00  0.00           C  
ATOM   3798  H   ALA   244      82.750  61.709  39.727  1.00  0.00           H  
ATOM   3799  HA  ALA   244      82.917  59.013  40.926  1.00  0.00           H  
ATOM   3800  HB1 ALA   244      85.050  61.079  41.112  1.00  0.00           H  
ATOM   3801  HB2 ALA   244      84.874  59.849  42.274  1.00  0.00           H  
ATOM   3802  HB3 ALA   244      85.421  59.409  40.602  1.00  0.00           H  
ATOM   3803  N   GLU   245      82.112  60.061  43.159  1.00  0.00           N  
ATOM   3804  CA  GLU   245      81.514  60.590  44.376  1.00  0.00           C  
ATOM   3805  C   GLU   245      81.889  59.765  45.625  1.00  0.00           C  
ATOM   3806  O   GLU   245      82.160  58.659  45.439  1.00  0.00           O  
ATOM   3807  CB  GLU   245      80.030  60.632  44.088  1.00  0.00           C  
ATOM   3808  CG  GLU   245      79.186  60.972  45.382  1.00  0.00           C  
ATOM   3809  CD  GLU   245      77.774  61.158  44.841  1.00  0.00           C  
ATOM   3810  OE1 GLU   245      77.028  60.119  44.706  1.00  0.00           O  
ATOM   3811  OE2 GLU   245      77.452  62.271  44.359  1.00  0.00           O1-
ATOM   3812  H   GLU   245      82.126  59.061  43.011  1.00  0.00           H  
ATOM   3813  HA  GLU   245      81.761  61.627  44.603  1.00  0.00           H  
ATOM   3814  HB2 GLU   245      79.807  61.285  43.244  1.00  0.00           H  
ATOM   3815  HB3 GLU   245      79.737  59.601  43.890  1.00  0.00           H  
ATOM   3816  HG2 GLU   245      79.307  60.242  46.182  1.00  0.00           H  
ATOM   3817  HG3 GLU   245      79.532  61.952  45.710  1.00  0.00           H  
ATOM   3818  N   LEU   246      81.903  60.407  46.794  1.00  0.00           N  
ATOM   3819  CA  LEU   246      82.247  59.721  48.010  1.00  0.00           C  
ATOM   3820  C   LEU   246      81.125  60.070  49.085  1.00  0.00           C  
ATOM   3821  O   LEU   246      80.761  61.291  49.095  1.00  0.00           O  
ATOM   3822  CB  LEU   246      83.578  60.366  48.545  1.00  0.00           C  
ATOM   3823  CG  LEU   246      84.749  60.197  47.615  1.00  0.00           C  
ATOM   3824  CD1 LEU   246      86.050  60.879  47.999  1.00  0.00           C  
ATOM   3825  CD2 LEU   246      85.154  58.733  47.272  1.00  0.00           C  
ATOM   3826  H   LEU   246      81.736  61.401  46.865  1.00  0.00           H  
ATOM   3827  HA  LEU   246      82.513  58.681  47.818  1.00  0.00           H  
ATOM   3828  HB2 LEU   246      83.365  61.429  48.660  1.00  0.00           H  
ATOM   3829  HB3 LEU   246      83.821  60.123  49.579  1.00  0.00           H  
ATOM   3830  HG  LEU   246      84.515  60.576  46.620  1.00  0.00           H  
ATOM   3831 HD11 LEU   246      86.737  60.722  47.168  1.00  0.00           H  
ATOM   3832 HD12 LEU   246      85.861  61.948  48.097  1.00  0.00           H  
ATOM   3833 HD13 LEU   246      86.362  60.574  48.998  1.00  0.00           H  
ATOM   3834 HD21 LEU   246      85.459  58.084  48.093  1.00  0.00           H  
ATOM   3835 HD22 LEU   246      84.350  58.168  46.800  1.00  0.00           H  
ATOM   3836 HD23 LEU   246      86.021  58.730  46.612  1.00  0.00           H  
ATOM   3837  N   LEU   247      80.605  59.066  49.745  1.00  0.00           N  
ATOM   3838  CA  LEU   247      79.527  59.078  50.780  1.00  0.00           C  
ATOM   3839  C   LEU   247      80.060  59.245  52.192  1.00  0.00           C  
ATOM   3840  O   LEU   247      80.986  58.557  52.581  1.00  0.00           O  
ATOM   3841  CB  LEU   247      78.767  57.803  50.656  1.00  0.00           C  
ATOM   3842  CG  LEU   247      77.585  57.542  51.681  1.00  0.00           C  
ATOM   3843  CD1 LEU   247      76.481  58.590  51.662  1.00  0.00           C  
ATOM   3844  CD2 LEU   247      77.035  56.128  51.568  1.00  0.00           C  
ATOM   3845  H   LEU   247      81.045  58.158  49.698  1.00  0.00           H  
ATOM   3846  HA  LEU   247      78.867  59.929  50.614  1.00  0.00           H  
ATOM   3847  HB2 LEU   247      78.367  57.652  49.653  1.00  0.00           H  
ATOM   3848  HB3 LEU   247      79.546  57.057  50.808  1.00  0.00           H  
ATOM   3849  HG  LEU   247      78.103  57.474  52.638  1.00  0.00           H  
ATOM   3850 HD11 LEU   247      76.818  59.557  52.034  1.00  0.00           H  
ATOM   3851 HD12 LEU   247      76.013  58.832  50.708  1.00  0.00           H  
ATOM   3852 HD13 LEU   247      75.751  58.279  52.408  1.00  0.00           H  
ATOM   3853 HD21 LEU   247      77.859  55.450  51.344  1.00  0.00           H  
ATOM   3854 HD22 LEU   247      76.560  55.777  52.485  1.00  0.00           H  
ATOM   3855 HD23 LEU   247      76.224  56.066  50.843  1.00  0.00           H  
ATOM   3856  N   PHE   248      79.408  60.114  52.957  1.00  0.00           N  
ATOM   3857  CA  PHE   248      79.655  60.337  54.381  1.00  0.00           C  
ATOM   3858  C   PHE   248      78.328  60.421  55.107  1.00  0.00           C  
ATOM   3859  O   PHE   248      77.293  60.808  54.571  1.00  0.00           O  
ATOM   3860  CB  PHE   248      80.516  61.615  54.533  1.00  0.00           C  
ATOM   3861  CG  PHE   248      81.814  61.670  53.720  1.00  0.00           C  
ATOM   3862  CD1 PHE   248      83.062  61.599  54.393  1.00  0.00           C  
ATOM   3863  CD2 PHE   248      81.852  62.081  52.383  1.00  0.00           C  
ATOM   3864  CE1 PHE   248      84.312  61.781  53.723  1.00  0.00           C  
ATOM   3865  CE2 PHE   248      83.009  62.188  51.659  1.00  0.00           C  
ATOM   3866  CZ  PHE   248      84.244  61.986  52.346  1.00  0.00           C  
ATOM   3867  H   PHE   248      78.632  60.602  52.533  1.00  0.00           H  
ATOM   3868  HA  PHE   248      80.111  59.435  54.790  1.00  0.00           H  
ATOM   3869  HB2 PHE   248      79.888  62.462  54.258  1.00  0.00           H  
ATOM   3870  HB3 PHE   248      80.797  61.667  55.585  1.00  0.00           H  
ATOM   3871  HD1 PHE   248      83.070  61.454  55.463  1.00  0.00           H  
ATOM   3872  HD2 PHE   248      80.891  62.098  51.892  1.00  0.00           H  
ATOM   3873  HE1 PHE   248      85.290  61.600  54.143  1.00  0.00           H  
ATOM   3874  HE2 PHE   248      82.927  62.422  50.607  1.00  0.00           H  
ATOM   3875  HZ  PHE   248      85.172  62.017  51.795  1.00  0.00           H  
ATOM   3876  N   PHE   249      78.490  60.331  56.387  1.00  0.00           N  
ATOM   3877  CA  PHE   249      77.470  60.697  57.391  1.00  0.00           C  
ATOM   3878  C   PHE   249      78.187  61.440  58.614  1.00  0.00           C  
ATOM   3879  O   PHE   249      79.445  61.470  58.756  1.00  0.00           O  
ATOM   3880  CB  PHE   249      76.711  59.486  57.903  1.00  0.00           C  
ATOM   3881  CG  PHE   249      75.866  58.761  56.885  1.00  0.00           C  
ATOM   3882  CD1 PHE   249      74.502  59.108  56.768  1.00  0.00           C  
ATOM   3883  CD2 PHE   249      76.385  57.724  56.076  1.00  0.00           C  
ATOM   3884  CE1 PHE   249      73.702  58.585  55.783  1.00  0.00           C  
ATOM   3885  CE2 PHE   249      75.507  57.179  55.115  1.00  0.00           C  
ATOM   3886  CZ  PHE   249      74.173  57.510  54.949  1.00  0.00           C  
ATOM   3887  H   PHE   249      79.463  60.283  56.654  1.00  0.00           H  
ATOM   3888  HA  PHE   249      76.751  61.412  56.991  1.00  0.00           H  
ATOM   3889  HB2 PHE   249      77.353  58.790  58.444  1.00  0.00           H  
ATOM   3890  HB3 PHE   249      75.957  59.734  58.651  1.00  0.00           H  
ATOM   3891  HD1 PHE   249      74.091  59.914  57.358  1.00  0.00           H  
ATOM   3892  HD2 PHE   249      77.411  57.392  56.016  1.00  0.00           H  
ATOM   3893  HE1 PHE   249      72.655  58.838  55.695  1.00  0.00           H  
ATOM   3894  HE2 PHE   249      75.879  56.400  54.466  1.00  0.00           H  
ATOM   3895  HZ  PHE   249      73.497  57.025  54.260  1.00  0.00           H  
ATOM   3896  N   VAL   250      77.405  62.176  59.382  1.00  0.00           N  
ATOM   3897  CA  VAL   250      77.864  63.051  60.395  1.00  0.00           C  
ATOM   3898  C   VAL   250      76.973  62.917  61.710  1.00  0.00           C  
ATOM   3899  O   VAL   250      75.714  62.915  61.650  1.00  0.00           O  
ATOM   3900  CB  VAL   250      77.790  64.454  59.891  1.00  0.00           C  
ATOM   3901  CG1 VAL   250      78.384  65.415  61.036  1.00  0.00           C  
ATOM   3902  CG2 VAL   250      78.613  64.762  58.556  1.00  0.00           C  
ATOM   3903  H   VAL   250      76.411  62.007  59.325  1.00  0.00           H  
ATOM   3904  HA  VAL   250      78.924  62.892  60.595  1.00  0.00           H  
ATOM   3905  HB  VAL   250      76.776  64.814  59.719  1.00  0.00           H  
ATOM   3906 HG11 VAL   250      77.728  65.550  61.896  1.00  0.00           H  
ATOM   3907 HG12 VAL   250      79.362  65.122  61.416  1.00  0.00           H  
ATOM   3908 HG13 VAL   250      78.325  66.444  60.679  1.00  0.00           H  
ATOM   3909 HG21 VAL   250      79.663  64.508  58.706  1.00  0.00           H  
ATOM   3910 HG22 VAL   250      78.192  64.141  57.765  1.00  0.00           H  
ATOM   3911 HG23 VAL   250      78.555  65.817  58.285  1.00  0.00           H  
ATOM   3912  N   GLU   251      77.658  62.627  62.845  1.00  0.00           N  
ATOM   3913  CA  GLU   251      77.073  62.522  64.237  1.00  0.00           C  
ATOM   3914  C   GLU   251      77.397  63.811  65.020  1.00  0.00           C  
ATOM   3915  O   GLU   251      78.535  64.226  65.254  1.00  0.00           O  
ATOM   3916  CB  GLU   251      77.550  61.201  64.899  1.00  0.00           C  
ATOM   3917  CG  GLU   251      78.553  61.296  66.083  1.00  0.00           C  
ATOM   3918  CD  GLU   251      78.959  59.973  66.789  1.00  0.00           C  
ATOM   3919  OE1 GLU   251      80.168  59.912  67.134  1.00  0.00           O  
ATOM   3920  OE2 GLU   251      78.191  58.964  66.794  1.00  0.00           O1-
ATOM   3921  H   GLU   251      78.666  62.587  62.797  1.00  0.00           H  
ATOM   3922  HA  GLU   251      76.001  62.378  64.096  1.00  0.00           H  
ATOM   3923  HB2 GLU   251      76.665  60.648  65.214  1.00  0.00           H  
ATOM   3924  HB3 GLU   251      77.998  60.561  64.139  1.00  0.00           H  
ATOM   3925  HG2 GLU   251      79.412  61.788  65.625  1.00  0.00           H  
ATOM   3926  HG3 GLU   251      78.103  61.957  66.824  1.00  0.00           H  
ATOM   3927  N   GLY   252      76.318  64.418  65.591  1.00  0.00           N  
ATOM   3928  CA  GLY   252      76.517  65.429  66.580  1.00  0.00           C  
ATOM   3929  C   GLY   252      76.746  64.785  68.029  1.00  0.00           C  
ATOM   3930  O   GLY   252      76.122  63.787  68.365  1.00  0.00           O  
ATOM   3931  H   GLY   252      75.400  64.012  65.477  1.00  0.00           H  
ATOM   3932  HA2 GLY   252      77.342  66.112  66.379  1.00  0.00           H  
ATOM   3933  HA3 GLY   252      75.627  66.023  66.789  1.00  0.00           H  
ATOM   3934  N   LEU   253      77.772  65.320  68.722  1.00  0.00           N  
ATOM   3935  CA  LEU   253      78.229  64.807  70.016  1.00  0.00           C  
ATOM   3936  C   LEU   253      77.384  65.277  71.140  1.00  0.00           C  
ATOM   3937  O   LEU   253      77.068  64.545  72.117  1.00  0.00           O  
ATOM   3938  CB  LEU   253      79.766  65.204  70.220  1.00  0.00           C  
ATOM   3939  CG  LEU   253      80.625  64.815  69.064  1.00  0.00           C  
ATOM   3940  CD1 LEU   253      82.087  64.994  69.315  1.00  0.00           C  
ATOM   3941  CD2 LEU   253      80.506  63.339  68.702  1.00  0.00           C  
ATOM   3942  H   LEU   253      78.272  66.093  68.307  1.00  0.00           H  
ATOM   3943  HA  LEU   253      78.239  63.718  70.031  1.00  0.00           H  
ATOM   3944  HB2 LEU   253      79.796  66.293  70.234  1.00  0.00           H  
ATOM   3945  HB3 LEU   253      80.167  64.849  71.169  1.00  0.00           H  
ATOM   3946  HG  LEU   253      80.339  65.447  68.223  1.00  0.00           H  
ATOM   3947 HD11 LEU   253      82.498  64.384  70.120  1.00  0.00           H  
ATOM   3948 HD12 LEU   253      82.647  64.848  68.391  1.00  0.00           H  
ATOM   3949 HD13 LEU   253      82.242  66.024  69.636  1.00  0.00           H  
ATOM   3950 HD21 LEU   253      79.452  63.100  68.557  1.00  0.00           H  
ATOM   3951 HD22 LEU   253      81.148  63.133  67.846  1.00  0.00           H  
ATOM   3952 HD23 LEU   253      80.784  62.740  69.570  1.00  0.00           H  
ATOM   3953  N   CYS   254      77.036  66.604  71.076  1.00  0.00           N  
ATOM   3954  CA  CYS   254      76.541  67.429  72.193  1.00  0.00           C  
ATOM   3955  C   CYS   254      75.592  68.616  71.743  1.00  0.00           C  
ATOM   3956  O   CYS   254      75.651  69.189  70.665  1.00  0.00           O  
ATOM   3957  CB  CYS   254      77.762  67.975  73.001  1.00  0.00           C  
ATOM   3958  SG  CYS   254      77.176  68.902  74.446  1.00  0.00           S  
ATOM   3959  H   CYS   254      77.346  67.136  70.276  1.00  0.00           H  
ATOM   3960  HA  CYS   254      76.067  66.779  72.929  1.00  0.00           H  
ATOM   3961  HB2 CYS   254      78.449  67.147  73.178  1.00  0.00           H  
ATOM   3962  HB3 CYS   254      78.312  68.642  72.337  1.00  0.00           H  
ATOM   3963  HG  CYS   254      76.323  69.756  73.872  1.00  0.00           H  
ATOM   3964  N   PHE   255      74.760  68.926  72.692  1.00  0.00           N  
ATOM   3965  CA  PHE   255      73.833  70.054  72.543  1.00  0.00           C  
ATOM   3966  C   PHE   255      74.585  71.410  72.731  1.00  0.00           C  
ATOM   3967  O   PHE   255      75.763  71.452  73.033  1.00  0.00           O  
ATOM   3968  CB  PHE   255      72.846  69.836  73.703  1.00  0.00           C  
ATOM   3969  CG  PHE   255      71.822  68.726  73.506  1.00  0.00           C  
ATOM   3970  CD1 PHE   255      70.549  69.007  72.962  1.00  0.00           C  
ATOM   3971  CD2 PHE   255      72.067  67.462  74.029  1.00  0.00           C  
ATOM   3972  CE1 PHE   255      69.634  67.991  72.792  1.00  0.00           C  
ATOM   3973  CE2 PHE   255      71.115  66.365  73.929  1.00  0.00           C  
ATOM   3974  CZ  PHE   255      69.872  66.686  73.329  1.00  0.00           C  
ATOM   3975  H   PHE   255      74.689  68.368  73.531  1.00  0.00           H  
ATOM   3976  HA  PHE   255      73.408  70.019  71.540  1.00  0.00           H  
ATOM   3977  HB2 PHE   255      73.462  69.555  74.557  1.00  0.00           H  
ATOM   3978  HB3 PHE   255      72.302  70.763  73.885  1.00  0.00           H  
ATOM   3979  HD1 PHE   255      70.416  70.037  72.667  1.00  0.00           H  
ATOM   3980  HD2 PHE   255      73.080  67.197  74.291  1.00  0.00           H  
ATOM   3981  HE1 PHE   255      68.714  68.260  72.295  1.00  0.00           H  
ATOM   3982  HE2 PHE   255      71.264  65.339  74.232  1.00  0.00           H  
ATOM   3983  HZ  PHE   255      69.080  65.970  73.168  1.00  0.00           H  
ATOM   3984  N   PRO   256      73.873  72.523  72.439  1.00  0.00           N  
ATOM   3985  CA  PRO   256      74.385  73.855  72.618  1.00  0.00           C  
ATOM   3986  C   PRO   256      74.847  74.031  74.081  1.00  0.00           C  
ATOM   3987  O   PRO   256      74.300  73.478  75.016  1.00  0.00           O  
ATOM   3988  CB  PRO   256      73.228  74.757  72.243  1.00  0.00           C  
ATOM   3989  CG  PRO   256      72.528  74.005  71.076  1.00  0.00           C  
ATOM   3990  CD  PRO   256      72.665  72.574  71.676  1.00  0.00           C  
ATOM   3991  HA  PRO   256      75.214  74.047  71.936  1.00  0.00           H  
ATOM   3992  HB2 PRO   256      72.518  74.919  73.054  1.00  0.00           H  
ATOM   3993  HB3 PRO   256      73.635  75.701  71.883  1.00  0.00           H  
ATOM   3994  HG2 PRO   256      71.478  74.300  71.084  1.00  0.00           H  
ATOM   3995  HG3 PRO   256      72.993  74.172  70.105  1.00  0.00           H  
ATOM   3996  HD2 PRO   256      71.869  72.484  72.415  1.00  0.00           H  
ATOM   3997  HD3 PRO   256      72.624  71.830  70.882  1.00  0.00           H  
ATOM   3998  N   ASP   257      75.870  74.911  74.388  1.00  0.00           N  
ATOM   3999  CA  ASP   257      76.190  75.294  75.827  1.00  0.00           C  
ATOM   4000  C   ASP   257      76.449  76.777  75.866  1.00  0.00           C  
ATOM   4001  O   ASP   257      76.085  77.579  74.993  1.00  0.00           O  
ATOM   4002  CB  ASP   257      77.376  74.431  76.131  1.00  0.00           C  
ATOM   4003  CG  ASP   257      78.614  74.765  75.365  1.00  0.00           C  
ATOM   4004  OD1 ASP   257      78.805  75.881  74.850  1.00  0.00           O  
ATOM   4005  OD2 ASP   257      79.479  73.849  75.337  1.00  0.00           O1-
ATOM   4006  H   ASP   257      76.066  75.545  73.627  1.00  0.00           H  
ATOM   4007  HA  ASP   257      75.352  75.090  76.493  1.00  0.00           H  
ATOM   4008  HB2 ASP   257      77.476  74.332  77.212  1.00  0.00           H  
ATOM   4009  HB3 ASP   257      77.084  73.418  75.853  1.00  0.00           H  
ATOM   4010  N   GLU   258      76.967  77.284  76.989  1.00  0.00           N  
ATOM   4011  CA  GLU   258      77.306  78.674  77.228  1.00  0.00           C  
ATOM   4012  C   GLU   258      78.191  79.369  76.117  1.00  0.00           C  
ATOM   4013  O   GLU   258      78.436  80.553  76.253  1.00  0.00           O  
ATOM   4014  CB  GLU   258      77.814  78.894  78.616  1.00  0.00           C  
ATOM   4015  CG  GLU   258      79.194  78.179  78.879  1.00  0.00           C  
ATOM   4016  CD  GLU   258      79.142  76.750  79.438  1.00  0.00           C  
ATOM   4017  OE1 GLU   258      78.131  76.050  79.256  1.00  0.00           O  
ATOM   4018  OE2 GLU   258      80.143  76.219  79.998  1.00  0.00           O1-
ATOM   4019  H   GLU   258      77.184  76.615  77.715  1.00  0.00           H  
ATOM   4020  HA  GLU   258      76.390  79.265  77.205  1.00  0.00           H  
ATOM   4021  HB2 GLU   258      77.871  79.970  78.779  1.00  0.00           H  
ATOM   4022  HB3 GLU   258      77.117  78.561  79.385  1.00  0.00           H  
ATOM   4023  HG2 GLU   258      79.810  78.280  77.986  1.00  0.00           H  
ATOM   4024  HG3 GLU   258      79.748  78.780  79.600  1.00  0.00           H  
ATOM   4025  N   GLY   259      78.758  78.615  75.175  1.00  0.00           N  
ATOM   4026  CA  GLY   259      79.754  79.087  74.220  1.00  0.00           C  
ATOM   4027  C   GLY   259      79.460  78.607  72.791  1.00  0.00           C  
ATOM   4028  O   GLY   259      79.892  79.256  71.843  1.00  0.00           O  
ATOM   4029  H   GLY   259      78.599  77.623  75.283  1.00  0.00           H  
ATOM   4030  HA2 GLY   259      79.731  80.176  74.265  1.00  0.00           H  
ATOM   4031  HA3 GLY   259      80.743  78.732  74.512  1.00  0.00           H  
ATOM   4032  N   PHE   260      78.795  77.410  72.618  1.00  0.00           N  
ATOM   4033  CA  PHE   260      78.505  76.749  71.425  1.00  0.00           C  
ATOM   4034  C   PHE   260      77.172  77.263  70.840  1.00  0.00           C  
ATOM   4035  O   PHE   260      76.116  77.035  71.352  1.00  0.00           O  
ATOM   4036  CB  PHE   260      78.571  75.277  71.629  1.00  0.00           C  
ATOM   4037  CG  PHE   260      78.255  74.407  70.390  1.00  0.00           C  
ATOM   4038  CD1 PHE   260      78.841  74.705  69.136  1.00  0.00           C  
ATOM   4039  CD2 PHE   260      77.506  73.234  70.525  1.00  0.00           C  
ATOM   4040  CE1 PHE   260      78.817  73.803  68.152  1.00  0.00           C  
ATOM   4041  CE2 PHE   260      77.275  72.354  69.443  1.00  0.00           C  
ATOM   4042  CZ  PHE   260      77.969  72.701  68.185  1.00  0.00           C  
ATOM   4043  H   PHE   260      78.720  76.749  73.378  1.00  0.00           H  
ATOM   4044  HA  PHE   260      79.203  77.031  70.636  1.00  0.00           H  
ATOM   4045  HB2 PHE   260      79.591  74.952  71.834  1.00  0.00           H  
ATOM   4046  HB3 PHE   260      78.001  74.995  72.514  1.00  0.00           H  
ATOM   4047  HD1 PHE   260      79.621  75.449  69.063  1.00  0.00           H  
ATOM   4048  HD2 PHE   260      77.097  72.967  71.488  1.00  0.00           H  
ATOM   4049  HE1 PHE   260      79.476  74.001  67.320  1.00  0.00           H  
ATOM   4050  HE2 PHE   260      76.659  71.467  69.493  1.00  0.00           H  
ATOM   4051  HZ  PHE   260      77.885  72.025  67.347  1.00  0.00           H  
ATOM   4052  N   SER   261      77.260  77.957  69.638  1.00  0.00           N  
ATOM   4053  CA  SER   261      76.102  78.471  68.944  1.00  0.00           C  
ATOM   4054  C   SER   261      75.275  77.308  68.334  1.00  0.00           C  
ATOM   4055  O   SER   261      74.276  77.625  67.711  1.00  0.00           O  
ATOM   4056  CB  SER   261      76.571  79.356  67.785  1.00  0.00           C  
ATOM   4057  OG  SER   261      77.369  78.703  66.852  1.00  0.00           O  
ATOM   4058  H   SER   261      78.179  78.012  69.223  1.00  0.00           H  
ATOM   4059  HA  SER   261      75.535  79.115  69.616  1.00  0.00           H  
ATOM   4060  HB2 SER   261      75.709  79.877  67.368  1.00  0.00           H  
ATOM   4061  HB3 SER   261      77.028  80.215  68.275  1.00  0.00           H  
ATOM   4062  HG  SER   261      78.294  78.582  67.078  1.00  0.00           H  
ATOM   4063  N   GLY   262      75.784  76.063  68.333  1.00  0.00           N  
ATOM   4064  CA  GLY   262      75.204  75.007  67.667  1.00  0.00           C  
ATOM   4065  C   GLY   262      75.277  74.842  66.086  1.00  0.00           C  
ATOM   4066  O   GLY   262      75.110  73.756  65.644  1.00  0.00           O  
ATOM   4067  H   GLY   262      76.599  75.832  68.883  1.00  0.00           H  
ATOM   4068  HA2 GLY   262      75.441  74.040  68.109  1.00  0.00           H  
ATOM   4069  HA3 GLY   262      74.162  75.051  67.984  1.00  0.00           H  
ATOM   4070  N   LEU   263      75.711  75.886  65.379  1.00  0.00           N  
ATOM   4071  CA  LEU   263      76.134  75.836  63.981  1.00  0.00           C  
ATOM   4072  C   LEU   263      77.559  75.225  63.883  1.00  0.00           C  
ATOM   4073  O   LEU   263      78.487  75.519  64.591  1.00  0.00           O  
ATOM   4074  CB  LEU   263      75.991  77.276  63.427  1.00  0.00           C  
ATOM   4075  CG  LEU   263      74.580  77.928  63.609  1.00  0.00           C  
ATOM   4076  CD1 LEU   263      74.457  79.351  64.137  1.00  0.00           C  
ATOM   4077  CD2 LEU   263      73.822  77.585  62.345  1.00  0.00           C  
ATOM   4078  H   LEU   263      75.910  76.752  65.859  1.00  0.00           H  
ATOM   4079  HA  LEU   263      75.471  75.148  63.456  1.00  0.00           H  
ATOM   4080  HB2 LEU   263      76.736  77.996  63.768  1.00  0.00           H  
ATOM   4081  HB3 LEU   263      76.171  77.146  62.360  1.00  0.00           H  
ATOM   4082  HG  LEU   263      74.121  77.364  64.422  1.00  0.00           H  
ATOM   4083 HD11 LEU   263      73.408  79.642  64.199  1.00  0.00           H  
ATOM   4084 HD12 LEU   263      74.887  79.352  65.138  1.00  0.00           H  
ATOM   4085 HD13 LEU   263      75.026  79.955  63.431  1.00  0.00           H  
ATOM   4086 HD21 LEU   263      72.772  77.870  62.414  1.00  0.00           H  
ATOM   4087 HD22 LEU   263      74.391  77.998  61.512  1.00  0.00           H  
ATOM   4088 HD23 LEU   263      73.972  76.516  62.187  1.00  0.00           H  
ATOM   4089  N   VAL   264      77.717  74.371  62.835  1.00  0.00           N  
ATOM   4090  CA  VAL   264      78.900  73.574  62.610  1.00  0.00           C  
ATOM   4091  C   VAL   264      79.154  73.303  61.117  1.00  0.00           C  
ATOM   4092  O   VAL   264      78.275  72.780  60.440  1.00  0.00           O  
ATOM   4093  CB  VAL   264      78.915  72.102  63.285  1.00  0.00           C  
ATOM   4094  CG1 VAL   264      79.211  72.194  64.732  1.00  0.00           C  
ATOM   4095  CG2 VAL   264      77.705  71.136  63.280  1.00  0.00           C  
ATOM   4096  H   VAL   264      76.891  74.203  62.278  1.00  0.00           H  
ATOM   4097  HA  VAL   264      79.741  74.227  62.843  1.00  0.00           H  
ATOM   4098  HB  VAL   264      79.742  71.523  62.874  1.00  0.00           H  
ATOM   4099 HG11 VAL   264      80.146  72.730  64.896  1.00  0.00           H  
ATOM   4100 HG12 VAL   264      78.368  72.764  65.123  1.00  0.00           H  
ATOM   4101 HG13 VAL   264      79.340  71.209  65.180  1.00  0.00           H  
ATOM   4102 HG21 VAL   264      76.791  71.729  63.300  1.00  0.00           H  
ATOM   4103 HG22 VAL   264      77.718  70.686  62.287  1.00  0.00           H  
ATOM   4104 HG23 VAL   264      77.769  70.361  64.044  1.00  0.00           H  
ATOM   4105  N   SER   265      80.365  73.612  60.555  1.00  0.00           N  
ATOM   4106  CA  SER   265      80.548  73.788  59.116  1.00  0.00           C  
ATOM   4107  C   SER   265      81.729  72.928  58.626  1.00  0.00           C  
ATOM   4108  O   SER   265      82.722  72.766  59.349  1.00  0.00           O  
ATOM   4109  CB  SER   265      80.767  75.249  58.737  1.00  0.00           C  
ATOM   4110  OG  SER   265      80.732  75.528  57.351  1.00  0.00           O  
ATOM   4111  H   SER   265      81.104  73.917  61.173  1.00  0.00           H  
ATOM   4112  HA  SER   265      79.670  73.392  58.605  1.00  0.00           H  
ATOM   4113  HB2 SER   265      80.015  75.777  59.322  1.00  0.00           H  
ATOM   4114  HB3 SER   265      81.713  75.511  59.210  1.00  0.00           H  
ATOM   4115  HG  SER   265      80.168  74.924  56.862  1.00  0.00           H  
ATOM   4116  N   ILE   266      81.496  72.394  57.435  1.00  0.00           N  
ATOM   4117  CA  ILE   266      82.576  71.500  56.849  1.00  0.00           C  
ATOM   4118  C   ILE   266      82.848  71.850  55.384  1.00  0.00           C  
ATOM   4119  O   ILE   266      82.016  72.379  54.661  1.00  0.00           O  
ATOM   4120  CB  ILE   266      82.170  69.994  57.123  1.00  0.00           C  
ATOM   4121  CG1 ILE   266      82.041  69.590  58.608  1.00  0.00           C  
ATOM   4122  CG2 ILE   266      83.226  69.077  56.437  1.00  0.00           C  
ATOM   4123  CD1 ILE   266      81.188  68.435  58.912  1.00  0.00           C  
ATOM   4124  H   ILE   266      80.692  72.719  56.917  1.00  0.00           H  
ATOM   4125  HA  ILE   266      83.496  71.773  57.365  1.00  0.00           H  
ATOM   4126  HB  ILE   266      81.261  69.686  56.605  1.00  0.00           H  
ATOM   4127 HG12 ILE   266      83.052  69.274  58.865  1.00  0.00           H  
ATOM   4128 HG13 ILE   266      81.681  70.400  59.241  1.00  0.00           H  
ATOM   4129 HG21 ILE   266      83.158  69.134  55.350  1.00  0.00           H  
ATOM   4130 HG22 ILE   266      84.241  69.317  56.754  1.00  0.00           H  
ATOM   4131 HG23 ILE   266      83.014  68.068  56.790  1.00  0.00           H  
ATOM   4132 HD11 ILE   266      81.576  67.479  58.561  1.00  0.00           H  
ATOM   4133 HD12 ILE   266      80.855  68.469  59.950  1.00  0.00           H  
ATOM   4134 HD13 ILE   266      80.272  68.457  58.321  1.00  0.00           H  
ATOM   4135  N   HIE   267      84.130  71.725  54.965  1.00  0.00           N  
ATOM   4136  CA  HIE   267      84.630  72.278  53.762  1.00  0.00           C  
ATOM   4137  C   HIE   267      85.468  71.244  52.943  1.00  0.00           C  
ATOM   4138  O   HIE   267      86.062  70.397  53.573  1.00  0.00           O  
ATOM   4139  CB  HIE   267      85.494  73.585  53.971  1.00  0.00           C  
ATOM   4140  CG  HIE   267      85.089  74.454  55.044  1.00  0.00           C  
ATOM   4141  CD2 HIE   267      85.004  74.204  56.394  1.00  0.00           C  
ATOM   4142  ND1 HIE   267      84.949  75.913  54.902  1.00  0.00           N  
ATOM   4143  CE1 HIE   267      84.755  76.348  56.147  1.00  0.00           C  
ATOM   4144  NE2 HIE   267      84.757  75.349  57.080  1.00  0.00           N  
ATOM   4145  H   HIE   267      84.861  71.320  55.532  1.00  0.00           H  
ATOM   4146  HA  HIE   267      83.832  72.536  53.066  1.00  0.00           H  
ATOM   4147  HB2 HIE   267      86.537  73.314  54.134  1.00  0.00           H  
ATOM   4148  HB3 HIE   267      85.558  74.233  53.097  1.00  0.00           H  
ATOM   4149  HD2 HIE   267      85.262  73.241  56.809  1.00  0.00           H  
ATOM   4150  HE1 HIE   267      84.560  77.365  56.453  1.00  0.00           H  
ATOM   4151  HE2 HIE   267      84.638  75.457  58.077  1.00  0.00           H  
ATOM   4152  N   VAL   268      85.654  71.452  51.592  1.00  0.00           N  
ATOM   4153  CA  VAL   268      86.740  70.928  50.789  1.00  0.00           C  
ATOM   4154  C   VAL   268      87.498  72.020  50.144  1.00  0.00           C  
ATOM   4155  O   VAL   268      86.943  72.939  49.576  1.00  0.00           O  
ATOM   4156  CB  VAL   268      86.171  69.958  49.797  1.00  0.00           C  
ATOM   4157  CG1 VAL   268      85.195  70.502  48.763  1.00  0.00           C  
ATOM   4158  CG2 VAL   268      87.311  69.167  49.121  1.00  0.00           C  
ATOM   4159  H   VAL   268      85.130  72.245  51.250  1.00  0.00           H  
ATOM   4160  HA  VAL   268      87.418  70.347  51.414  1.00  0.00           H  
ATOM   4161  HB  VAL   268      85.578  69.232  50.354  1.00  0.00           H  
ATOM   4162 HG11 VAL   268      84.639  71.261  49.314  1.00  0.00           H  
ATOM   4163 HG12 VAL   268      85.663  70.988  47.907  1.00  0.00           H  
ATOM   4164 HG13 VAL   268      84.618  69.684  48.333  1.00  0.00           H  
ATOM   4165 HG21 VAL   268      87.860  69.792  48.417  1.00  0.00           H  
ATOM   4166 HG22 VAL   268      87.986  68.824  49.905  1.00  0.00           H  
ATOM   4167 HG23 VAL   268      86.981  68.271  48.597  1.00  0.00           H  
ATOM   4168  N   SER   269      88.802  72.067  50.311  1.00  0.00           N  
ATOM   4169  CA  SER   269      89.762  73.120  49.938  1.00  0.00           C  
ATOM   4170  C   SER   269      90.790  72.499  49.006  1.00  0.00           C  
ATOM   4171  O   SER   269      91.475  71.559  49.337  1.00  0.00           O  
ATOM   4172  CB  SER   269      90.317  73.908  51.077  1.00  0.00           C  
ATOM   4173  OG  SER   269      91.063  75.030  50.643  1.00  0.00           O  
ATOM   4174  H   SER   269      89.159  71.193  50.669  1.00  0.00           H  
ATOM   4175  HA  SER   269      89.193  73.906  49.441  1.00  0.00           H  
ATOM   4176  HB2 SER   269      89.508  74.108  51.779  1.00  0.00           H  
ATOM   4177  HB3 SER   269      90.994  73.288  51.665  1.00  0.00           H  
ATOM   4178  HG  SER   269      90.356  75.621  50.371  1.00  0.00           H  
ATOM   4179  N   LEU   270      91.035  73.200  47.884  1.00  0.00           N  
ATOM   4180  CA  LEU   270      92.137  73.060  46.961  1.00  0.00           C  
ATOM   4181  C   LEU   270      93.336  73.869  47.452  1.00  0.00           C  
ATOM   4182  O   LEU   270      93.171  75.060  47.578  1.00  0.00           O  
ATOM   4183  CB  LEU   270      91.739  73.363  45.559  1.00  0.00           C  
ATOM   4184  CG  LEU   270      92.753  73.205  44.404  1.00  0.00           C  
ATOM   4185  CD1 LEU   270      93.133  71.766  44.050  1.00  0.00           C  
ATOM   4186  CD2 LEU   270      92.291  73.876  43.131  1.00  0.00           C  
ATOM   4187  H   LEU   270      90.492  74.051  47.856  1.00  0.00           H  
ATOM   4188  HA  LEU   270      92.522  72.040  46.931  1.00  0.00           H  
ATOM   4189  HB2 LEU   270      90.892  72.717  45.328  1.00  0.00           H  
ATOM   4190  HB3 LEU   270      91.369  74.389  45.564  1.00  0.00           H  
ATOM   4191  HG  LEU   270      93.706  73.599  44.757  1.00  0.00           H  
ATOM   4192 HD11 LEU   270      93.400  71.195  44.939  1.00  0.00           H  
ATOM   4193 HD12 LEU   270      92.296  71.302  43.528  1.00  0.00           H  
ATOM   4194 HD13 LEU   270      93.913  71.871  43.295  1.00  0.00           H  
ATOM   4195 HD21 LEU   270      91.777  74.824  43.293  1.00  0.00           H  
ATOM   4196 HD22 LEU   270      93.112  74.012  42.427  1.00  0.00           H  
ATOM   4197 HD23 LEU   270      91.572  73.244  42.611  1.00  0.00           H  
ATOM   4198  N   LEU   271      94.504  73.252  47.447  1.00  0.00           N  
ATOM   4199  CA  LEU   271      95.799  73.942  47.634  1.00  0.00           C  
ATOM   4200  C   LEU   271      96.801  73.826  46.468  1.00  0.00           C  
ATOM   4201  O   LEU   271      96.892  72.785  45.808  1.00  0.00           O  
ATOM   4202  CB  LEU   271      96.418  73.194  48.875  1.00  0.00           C  
ATOM   4203  CG  LEU   271      95.490  72.844  50.091  1.00  0.00           C  
ATOM   4204  CD1 LEU   271      96.201  72.230  51.360  1.00  0.00           C  
ATOM   4205  CD2 LEU   271      94.732  74.071  50.699  1.00  0.00           C  
ATOM   4206  H   LEU   271      94.587  72.286  47.165  1.00  0.00           H  
ATOM   4207  HA  LEU   271      95.609  74.982  47.901  1.00  0.00           H  
ATOM   4208  HB2 LEU   271      96.794  72.214  48.579  1.00  0.00           H  
ATOM   4209  HB3 LEU   271      97.287  73.732  49.252  1.00  0.00           H  
ATOM   4210  HG  LEU   271      94.682  72.198  49.747  1.00  0.00           H  
ATOM   4211 HD11 LEU   271      95.521  71.574  51.903  1.00  0.00           H  
ATOM   4212 HD12 LEU   271      96.960  71.571  50.937  1.00  0.00           H  
ATOM   4213 HD13 LEU   271      96.651  73.002  51.984  1.00  0.00           H  
ATOM   4214 HD21 LEU   271      95.479  74.788  51.039  1.00  0.00           H  
ATOM   4215 HD22 LEU   271      94.030  74.451  49.957  1.00  0.00           H  
ATOM   4216 HD23 LEU   271      94.184  73.836  51.611  1.00  0.00           H  
ATOM   4217  N   GLU   272      97.601  74.932  46.308  1.00  0.00           N  
ATOM   4218  CA  GLU   272      98.621  75.089  45.242  1.00  0.00           C  
ATOM   4219  C   GLU   272     100.025  75.429  45.666  1.00  0.00           C  
ATOM   4220  O   GLU   272     100.241  76.241  46.519  1.00  0.00           O  
ATOM   4221  CB  GLU   272      98.004  76.180  44.266  1.00  0.00           C  
ATOM   4222  CG  GLU   272      98.865  76.501  43.089  1.00  0.00           C  
ATOM   4223  CD  GLU   272      98.537  77.870  42.557  1.00  0.00           C  
ATOM   4224  OE1 GLU   272      97.871  77.943  41.520  1.00  0.00           O  
ATOM   4225  OE2 GLU   272      99.034  78.863  43.153  1.00  0.00           O1-
ATOM   4226  H   GLU   272      97.452  75.723  46.919  1.00  0.00           H  
ATOM   4227  HA  GLU   272      98.739  74.170  44.668  1.00  0.00           H  
ATOM   4228  HB2 GLU   272      96.966  76.004  43.981  1.00  0.00           H  
ATOM   4229  HB3 GLU   272      97.841  77.048  44.904  1.00  0.00           H  
ATOM   4230  HG2 GLU   272      99.937  76.445  43.279  1.00  0.00           H  
ATOM   4231  HG3 GLU   272      98.725  75.649  42.424  1.00  0.00           H  
ATOM   4232  N   TYR   273     101.066  74.773  45.171  1.00  0.00           N  
ATOM   4233  CA  TYR   273     102.487  74.932  45.591  1.00  0.00           C  
ATOM   4234  C   TYR   273     102.940  76.355  45.723  1.00  0.00           C  
ATOM   4235  O   TYR   273     102.660  77.259  44.877  1.00  0.00           O  
ATOM   4236  CB  TYR   273     103.321  74.086  44.707  1.00  0.00           C  
ATOM   4237  CG  TYR   273     104.799  74.007  45.107  1.00  0.00           C  
ATOM   4238  CD1 TYR   273     105.161  73.489  46.365  1.00  0.00           C  
ATOM   4239  CD2 TYR   273     105.762  74.480  44.255  1.00  0.00           C  
ATOM   4240  CE1 TYR   273     106.520  73.529  46.772  1.00  0.00           C  
ATOM   4241  CE2 TYR   273     107.106  74.686  44.776  1.00  0.00           C  
ATOM   4242  CZ  TYR   273     107.464  74.274  46.012  1.00  0.00           C  
ATOM   4243  OH  TYR   273     108.723  74.348  46.519  1.00  0.00           O  
ATOM   4244  H   TYR   273     100.844  74.048  44.504  1.00  0.00           H  
ATOM   4245  HA  TYR   273     102.570  74.609  46.628  1.00  0.00           H  
ATOM   4246  HB2 TYR   273     102.885  73.087  44.680  1.00  0.00           H  
ATOM   4247  HB3 TYR   273     103.300  74.509  43.703  1.00  0.00           H  
ATOM   4248  HD1 TYR   273     104.400  73.120  47.036  1.00  0.00           H  
ATOM   4249  HD2 TYR   273     105.586  74.677  43.208  1.00  0.00           H  
ATOM   4250  HE1 TYR   273     106.897  73.198  47.728  1.00  0.00           H  
ATOM   4251  HE2 TYR   273     107.894  75.070  44.146  1.00  0.00           H  
ATOM   4252  HH  TYR   273     109.135  75.044  46.001  1.00  0.00           H  
ATOM   4253  N   MET   274     103.771  76.677  46.702  1.00  0.00           N  
ATOM   4254  CA  MET   274     104.432  77.948  46.827  1.00  0.00           C  
ATOM   4255  C   MET   274     105.890  77.997  47.372  1.00  0.00           C  
ATOM   4256  O   MET   274     106.686  78.749  46.889  1.00  0.00           O  
ATOM   4257  CB  MET   274     103.417  78.918  47.529  1.00  0.00           C  
ATOM   4258  CG  MET   274     103.943  80.373  47.593  1.00  0.00           C  
ATOM   4259  SD  MET   274     104.978  80.854  48.981  1.00  0.00           S  
ATOM   4260  CE  MET   274     103.966  80.240  50.359  1.00  0.00           C  
ATOM   4261  H   MET   274     103.886  76.042  47.478  1.00  0.00           H  
ATOM   4262  HA  MET   274     104.580  78.365  45.832  1.00  0.00           H  
ATOM   4263  HB2 MET   274     102.472  78.954  46.986  1.00  0.00           H  
ATOM   4264  HB3 MET   274     103.386  78.496  48.533  1.00  0.00           H  
ATOM   4265  HG2 MET   274     104.462  80.585  46.658  1.00  0.00           H  
ATOM   4266  HG3 MET   274     103.121  81.081  47.488  1.00  0.00           H  
ATOM   4267  HE1 MET   274     104.048  79.162  50.496  1.00  0.00           H  
ATOM   4268  HE2 MET   274     104.362  80.516  51.336  1.00  0.00           H  
ATOM   4269  HE3 MET   274     102.943  80.577  50.187  1.00  0.00           H  
ATOM   4270  N   ALA   275     106.197  77.132  48.325  1.00  0.00           N  
ATOM   4271  CA  ALA   275     107.508  77.009  48.933  1.00  0.00           C  
ATOM   4272  C   ALA   275     107.751  75.635  49.607  1.00  0.00           C  
ATOM   4273  O   ALA   275     106.747  75.014  49.919  1.00  0.00           O  
ATOM   4274  CB  ALA   275     107.585  78.107  50.033  1.00  0.00           C  
ATOM   4275  H   ALA   275     105.519  76.419  48.554  1.00  0.00           H  
ATOM   4276  HA  ALA   275     108.267  77.107  48.157  1.00  0.00           H  
ATOM   4277  HB1 ALA   275     107.535  79.076  49.537  1.00  0.00           H  
ATOM   4278  HB2 ALA   275     106.722  78.006  50.690  1.00  0.00           H  
ATOM   4279  HB3 ALA   275     108.551  78.103  50.537  1.00  0.00           H  
ATOM   4280  N   GLN   276     109.057  75.218  49.710  1.00  0.00           N  
ATOM   4281  CA  GLN   276     109.378  73.834  50.091  1.00  0.00           C  
ATOM   4282  C   GLN   276     109.225  73.474  51.570  1.00  0.00           C  
ATOM   4283  O   GLN   276     109.662  74.237  52.379  1.00  0.00           O  
ATOM   4284  CB  GLN   276     110.799  73.456  49.647  1.00  0.00           C  
ATOM   4285  CG  GLN   276     111.255  72.049  50.023  1.00  0.00           C  
ATOM   4286  CD  GLN   276     112.478  71.464  49.363  1.00  0.00           C  
ATOM   4287  NE2 GLN   276     113.111  72.229  48.559  1.00  0.00           N  
ATOM   4288  OE1 GLN   276     112.850  70.282  49.587  1.00  0.00           O  
ATOM   4289  H   GLN   276     109.774  75.869  49.422  1.00  0.00           H  
ATOM   4290  HA  GLN   276     108.722  73.073  49.668  1.00  0.00           H  
ATOM   4291  HB2 GLN   276     110.695  73.559  48.567  1.00  0.00           H  
ATOM   4292  HB3 GLN   276     111.403  74.269  50.050  1.00  0.00           H  
ATOM   4293  HG2 GLN   276     111.327  72.189  51.101  1.00  0.00           H  
ATOM   4294  HG3 GLN   276     110.469  71.354  49.729  1.00  0.00           H  
ATOM   4295 HE21 GLN   276     113.885  71.796  48.076  1.00  0.00           H  
ATOM   4296 HE22 GLN   276     112.695  73.079  48.206  1.00  0.00           H  
ATOM   4297  N   ASP   277     108.577  72.335  51.947  1.00  0.00           N  
ATOM   4298  CA  ASP   277     108.090  72.010  53.310  1.00  0.00           C  
ATOM   4299  C   ASP   277     106.889  72.843  53.841  1.00  0.00           C  
ATOM   4300  O   ASP   277     106.075  72.321  54.586  1.00  0.00           O  
ATOM   4301  CB  ASP   277     109.197  71.752  54.397  1.00  0.00           C  
ATOM   4302  CG  ASP   277     110.396  71.015  53.775  1.00  0.00           C  
ATOM   4303  OD1 ASP   277     111.531  71.530  53.820  1.00  0.00           O  
ATOM   4304  OD2 ASP   277     110.161  69.859  53.409  1.00  0.00           O1-
ATOM   4305  H   ASP   277     108.344  71.685  51.211  1.00  0.00           H  
ATOM   4306  HA  ASP   277     107.644  71.074  52.972  1.00  0.00           H  
ATOM   4307  HB2 ASP   277     109.589  72.717  54.717  1.00  0.00           H  
ATOM   4308  HB3 ASP   277     108.874  71.201  55.280  1.00  0.00           H  
ATOM   4309  N   ILE   278     106.775  74.085  53.424  1.00  0.00           N  
ATOM   4310  CA  ILE   278     105.711  74.975  53.869  1.00  0.00           C  
ATOM   4311  C   ILE   278     104.395  74.378  53.303  1.00  0.00           C  
ATOM   4312  O   ILE   278     104.447  73.694  52.295  1.00  0.00           O  
ATOM   4313  CB  ILE   278     105.934  76.514  53.516  1.00  0.00           C  
ATOM   4314  CG1 ILE   278     107.353  77.006  54.031  1.00  0.00           C  
ATOM   4315  CG2 ILE   278     104.803  77.327  54.069  1.00  0.00           C  
ATOM   4316  CD1 ILE   278     107.530  78.548  53.792  1.00  0.00           C  
ATOM   4317  H   ILE   278     107.382  74.516  52.742  1.00  0.00           H  
ATOM   4318  HA  ILE   278     105.756  74.854  54.951  1.00  0.00           H  
ATOM   4319  HB  ILE   278     105.856  76.588  52.431  1.00  0.00           H  
ATOM   4320 HG12 ILE   278     107.475  76.789  55.092  1.00  0.00           H  
ATOM   4321 HG13 ILE   278     108.092  76.396  53.512  1.00  0.00           H  
ATOM   4322 HG21 ILE   278     103.830  76.965  53.736  1.00  0.00           H  
ATOM   4323 HG22 ILE   278     104.860  77.407  55.155  1.00  0.00           H  
ATOM   4324 HG23 ILE   278     104.877  78.362  53.735  1.00  0.00           H  
ATOM   4325 HD11 ILE   278     107.107  78.683  52.797  1.00  0.00           H  
ATOM   4326 HD12 ILE   278     107.139  79.089  54.655  1.00  0.00           H  
ATOM   4327 HD13 ILE   278     108.587  78.808  53.862  1.00  0.00           H  
ATOM   4328  N   PRO   279     103.274  74.550  54.019  1.00  0.00           N  
ATOM   4329  CA  PRO   279     101.971  74.109  53.512  1.00  0.00           C  
ATOM   4330  C   PRO   279     101.486  74.732  52.204  1.00  0.00           C  
ATOM   4331  O   PRO   279     101.735  75.906  51.926  1.00  0.00           O  
ATOM   4332  CB  PRO   279     101.027  74.429  54.705  1.00  0.00           C  
ATOM   4333  CG  PRO   279     101.840  74.161  55.956  1.00  0.00           C  
ATOM   4334  CD  PRO   279     103.129  74.834  55.518  1.00  0.00           C  
ATOM   4335  HA  PRO   279     101.925  73.024  53.426  1.00  0.00           H  
ATOM   4336  HB2 PRO   279     100.778  75.490  54.686  1.00  0.00           H  
ATOM   4337  HB3 PRO   279     100.124  73.818  54.703  1.00  0.00           H  
ATOM   4338  HG2 PRO   279     101.346  74.678  56.779  1.00  0.00           H  
ATOM   4339  HG3 PRO   279     101.959  73.099  56.168  1.00  0.00           H  
ATOM   4340  HD2 PRO   279     103.105  75.908  55.703  1.00  0.00           H  
ATOM   4341  HD3 PRO   279     103.872  74.328  56.134  1.00  0.00           H  
ATOM   4342  N   LEU   280     100.800  73.999  51.349  1.00  0.00           N  
ATOM   4343  CA  LEU   280     100.216  74.535  50.162  1.00  0.00           C  
ATOM   4344  C   LEU   280      99.067  75.507  50.349  1.00  0.00           C  
ATOM   4345  O   LEU   280      98.218  75.236  51.219  1.00  0.00           O  
ATOM   4346  CB  LEU   280      99.817  73.412  49.243  1.00  0.00           C  
ATOM   4347  CG  LEU   280     100.890  72.632  48.456  1.00  0.00           C  
ATOM   4348  CD1 LEU   280     101.645  71.575  49.187  1.00  0.00           C  
ATOM   4349  CD2 LEU   280     100.197  71.872  47.280  1.00  0.00           C  
ATOM   4350  H   LEU   280     100.568  73.042  51.574  1.00  0.00           H  
ATOM   4351  HA  LEU   280     100.917  75.137  49.584  1.00  0.00           H  
ATOM   4352  HB2 LEU   280      99.274  72.600  49.729  1.00  0.00           H  
ATOM   4353  HB3 LEU   280      99.134  73.846  48.513  1.00  0.00           H  
ATOM   4354  HG  LEU   280     101.572  73.367  48.029  1.00  0.00           H  
ATOM   4355 HD11 LEU   280     101.191  70.584  49.195  1.00  0.00           H  
ATOM   4356 HD12 LEU   280     102.583  71.363  48.674  1.00  0.00           H  
ATOM   4357 HD13 LEU   280     101.899  71.764  50.230  1.00  0.00           H  
ATOM   4358 HD21 LEU   280     100.993  71.565  46.602  1.00  0.00           H  
ATOM   4359 HD22 LEU   280      99.651  70.997  47.633  1.00  0.00           H  
ATOM   4360 HD23 LEU   280      99.560  72.520  46.676  1.00  0.00           H  
ATOM   4361  N   THR   281      98.849  76.557  49.563  1.00  0.00           N  
ATOM   4362  CA  THR   281      98.046  77.644  49.865  1.00  0.00           C  
ATOM   4363  C   THR   281      96.582  77.425  49.420  1.00  0.00           C  
ATOM   4364  O   THR   281      96.388  77.120  48.259  1.00  0.00           O  
ATOM   4365  CB  THR   281      98.603  78.953  49.326  1.00  0.00           C  
ATOM   4366  CG2 THR   281      97.791  80.166  49.767  1.00  0.00           C  
ATOM   4367  OG1 THR   281      99.844  79.059  49.881  1.00  0.00           O  
ATOM   4368  H   THR   281      99.437  76.567  48.742  1.00  0.00           H  
ATOM   4369  HA  THR   281      97.919  77.808  50.935  1.00  0.00           H  
ATOM   4370  HB  THR   281      98.664  78.954  48.238  1.00  0.00           H  
ATOM   4371  HG1 THR   281     100.315  79.751  49.410  1.00  0.00           H  
ATOM   4372 HG21 THR   281      97.833  80.300  50.848  1.00  0.00           H  
ATOM   4373 HG22 THR   281      98.117  81.036  49.197  1.00  0.00           H  
ATOM   4374 HG23 THR   281      96.748  80.068  49.467  1.00  0.00           H  
ATOM   4375  N   PRO   282      95.467  77.546  50.231  1.00  0.00           N  
ATOM   4376  CA  PRO   282      94.112  77.345  49.737  1.00  0.00           C  
ATOM   4377  C   PRO   282      93.640  78.454  48.763  1.00  0.00           C  
ATOM   4378  O   PRO   282      93.637  79.711  49.035  1.00  0.00           O  
ATOM   4379  CB  PRO   282      93.157  77.291  50.932  1.00  0.00           C  
ATOM   4380  CG  PRO   282      93.973  78.071  52.029  1.00  0.00           C  
ATOM   4381  CD  PRO   282      95.506  77.881  51.669  1.00  0.00           C  
ATOM   4382  HA  PRO   282      94.097  76.491  49.060  1.00  0.00           H  
ATOM   4383  HB2 PRO   282      92.168  77.718  50.762  1.00  0.00           H  
ATOM   4384  HB3 PRO   282      93.022  76.276  51.307  1.00  0.00           H  
ATOM   4385  HG2 PRO   282      93.590  79.090  52.080  1.00  0.00           H  
ATOM   4386  HG3 PRO   282      93.697  77.687  53.011  1.00  0.00           H  
ATOM   4387  HD2 PRO   282      95.981  78.858  51.760  1.00  0.00           H  
ATOM   4388  HD3 PRO   282      95.980  77.100  52.264  1.00  0.00           H  
ATOM   4389  N   ILE   283      93.250  78.021  47.564  1.00  0.00           N  
ATOM   4390  CA  ILE   283      92.814  78.884  46.459  1.00  0.00           C  
ATOM   4391  C   ILE   283      91.538  78.483  45.741  1.00  0.00           C  
ATOM   4392  O   ILE   283      91.108  79.253  44.877  1.00  0.00           O  
ATOM   4393  CB  ILE   283      93.924  79.182  45.406  1.00  0.00           C  
ATOM   4394  CG1 ILE   283      94.562  77.917  44.884  1.00  0.00           C  
ATOM   4395  CG2 ILE   283      95.027  80.017  46.063  1.00  0.00           C  
ATOM   4396  CD1 ILE   283      93.771  77.070  43.887  1.00  0.00           C  
ATOM   4397  H   ILE   283      93.438  77.059  47.322  1.00  0.00           H  
ATOM   4398  HA  ILE   283      92.544  79.845  46.897  1.00  0.00           H  
ATOM   4399  HB  ILE   283      93.581  79.800  44.576  1.00  0.00           H  
ATOM   4400 HG12 ILE   283      95.422  78.262  44.310  1.00  0.00           H  
ATOM   4401 HG13 ILE   283      94.862  77.184  45.633  1.00  0.00           H  
ATOM   4402 HG21 ILE   283      95.565  79.466  46.835  1.00  0.00           H  
ATOM   4403 HG22 ILE   283      95.670  80.329  45.240  1.00  0.00           H  
ATOM   4404 HG23 ILE   283      94.540  80.895  46.487  1.00  0.00           H  
ATOM   4405 HD11 ILE   283      92.842  76.719  44.337  1.00  0.00           H  
ATOM   4406 HD12 ILE   283      93.407  77.728  43.098  1.00  0.00           H  
ATOM   4407 HD13 ILE   283      94.325  76.266  43.403  1.00  0.00           H  
ATOM   4408  N   PHE   284      90.933  77.342  46.149  1.00  0.00           N  
ATOM   4409  CA  PHE   284      89.492  77.166  46.082  1.00  0.00           C  
ATOM   4410  C   PHE   284      88.997  76.530  47.358  1.00  0.00           C  
ATOM   4411  O   PHE   284      89.646  75.604  47.885  1.00  0.00           O  
ATOM   4412  CB  PHE   284      89.096  76.303  44.843  1.00  0.00           C  
ATOM   4413  CG  PHE   284      87.591  76.256  44.660  1.00  0.00           C  
ATOM   4414  CD1 PHE   284      86.828  77.443  44.512  1.00  0.00           C  
ATOM   4415  CD2 PHE   284      86.978  74.986  44.653  1.00  0.00           C  
ATOM   4416  CE1 PHE   284      85.482  77.375  44.393  1.00  0.00           C  
ATOM   4417  CE2 PHE   284      85.541  74.921  44.549  1.00  0.00           C  
ATOM   4418  CZ  PHE   284      84.807  76.092  44.429  1.00  0.00           C  
ATOM   4419  H   PHE   284      91.350  76.653  46.758  1.00  0.00           H  
ATOM   4420  HA  PHE   284      88.965  78.118  46.032  1.00  0.00           H  
ATOM   4421  HB2 PHE   284      89.548  76.688  43.929  1.00  0.00           H  
ATOM   4422  HB3 PHE   284      89.493  75.290  44.906  1.00  0.00           H  
ATOM   4423  HD1 PHE   284      87.174  78.450  44.335  1.00  0.00           H  
ATOM   4424  HD2 PHE   284      87.697  74.223  44.911  1.00  0.00           H  
ATOM   4425  HE1 PHE   284      84.849  78.244  44.497  1.00  0.00           H  
ATOM   4426  HE2 PHE   284      85.053  73.992  44.804  1.00  0.00           H  
ATOM   4427  HZ  PHE   284      83.750  76.061  44.644  1.00  0.00           H  
ATOM   4428  N   THR   285      87.768  76.891  47.855  1.00  0.00           N  
ATOM   4429  CA  THR   285      87.190  76.274  49.045  1.00  0.00           C  
ATOM   4430  C   THR   285      85.736  76.109  48.838  1.00  0.00           C  
ATOM   4431  O   THR   285      85.093  77.058  48.348  1.00  0.00           O  
ATOM   4432  CB  THR   285      87.613  76.970  50.375  1.00  0.00           C  
ATOM   4433  CG2 THR   285      87.069  76.268  51.552  1.00  0.00           C  
ATOM   4434  OG1 THR   285      89.077  76.998  50.461  1.00  0.00           O  
ATOM   4435  H   THR   285      87.232  77.480  47.233  1.00  0.00           H  
ATOM   4436  HA  THR   285      87.483  75.229  49.149  1.00  0.00           H  
ATOM   4437  HB  THR   285      87.296  78.013  50.357  1.00  0.00           H  
ATOM   4438  HG1 THR   285      89.305  77.840  50.061  1.00  0.00           H  
ATOM   4439 HG21 THR   285      87.515  76.666  52.463  1.00  0.00           H  
ATOM   4440 HG22 THR   285      86.015  76.483  51.728  1.00  0.00           H  
ATOM   4441 HG23 THR   285      87.263  75.195  51.541  1.00  0.00           H  
ATOM   4442  N   ASP   286      85.074  74.959  49.068  1.00  0.00           N  
ATOM   4443  CA  ASP   286      83.659  74.810  48.943  1.00  0.00           C  
ATOM   4444  C   ASP   286      83.057  74.132  50.245  1.00  0.00           C  
ATOM   4445  O   ASP   286      83.596  73.231  50.799  1.00  0.00           O  
ATOM   4446  CB  ASP   286      83.288  73.963  47.741  1.00  0.00           C  
ATOM   4447  CG  ASP   286      81.798  73.938  47.376  1.00  0.00           C  
ATOM   4448  OD1 ASP   286      81.148  74.909  47.863  1.00  0.00           O  
ATOM   4449  OD2 ASP   286      81.352  73.091  46.516  1.00  0.00           O1-
ATOM   4450  H   ASP   286      85.656  74.154  49.254  1.00  0.00           H  
ATOM   4451  HA  ASP   286      83.082  75.730  48.851  1.00  0.00           H  
ATOM   4452  HB2 ASP   286      83.852  74.252  46.854  1.00  0.00           H  
ATOM   4453  HB3 ASP   286      83.479  72.911  47.955  1.00  0.00           H  
ATOM   4454  N   THR   287      82.023  74.710  50.773  1.00  0.00           N  
ATOM   4455  CA  THR   287      81.647  74.641  52.183  1.00  0.00           C  
ATOM   4456  C   THR   287      80.184  74.308  52.359  1.00  0.00           C  
ATOM   4457  O   THR   287      79.316  74.748  51.589  1.00  0.00           O  
ATOM   4458  CB  THR   287      81.882  76.045  52.842  1.00  0.00           C  
ATOM   4459  CG2 THR   287      81.496  76.115  54.292  1.00  0.00           C  
ATOM   4460  OG1 THR   287      83.308  76.251  52.587  1.00  0.00           O  
ATOM   4461  H   THR   287      81.709  75.582  50.371  1.00  0.00           H  
ATOM   4462  HA  THR   287      82.235  73.932  52.766  1.00  0.00           H  
ATOM   4463  HB  THR   287      81.408  76.867  52.304  1.00  0.00           H  
ATOM   4464  HG1 THR   287      83.781  75.779  53.276  1.00  0.00           H  
ATOM   4465 HG21 THR   287      80.430  76.295  54.431  1.00  0.00           H  
ATOM   4466 HG22 THR   287      81.697  75.175  54.807  1.00  0.00           H  
ATOM   4467 HG23 THR   287      82.075  76.923  54.740  1.00  0.00           H  
ATOM   4468  N   VAL   288      79.778  73.684  53.468  1.00  0.00           N  
ATOM   4469  CA  VAL   288      78.391  73.397  53.959  1.00  0.00           C  
ATOM   4470  C   VAL   288      78.261  73.608  55.404  1.00  0.00           C  
ATOM   4471  O   VAL   288      79.301  73.754  56.070  1.00  0.00           O  
ATOM   4472  CB  VAL   288      78.003  71.875  53.726  1.00  0.00           C  
ATOM   4473  CG1 VAL   288      78.088  71.655  52.194  1.00  0.00           C  
ATOM   4474  CG2 VAL   288      78.918  70.894  54.515  1.00  0.00           C  
ATOM   4475  H   VAL   288      80.521  73.292  54.028  1.00  0.00           H  
ATOM   4476  HA  VAL   288      77.721  74.011  53.356  1.00  0.00           H  
ATOM   4477  HB  VAL   288      77.009  71.610  54.087  1.00  0.00           H  
ATOM   4478 HG11 VAL   288      77.746  70.662  51.901  1.00  0.00           H  
ATOM   4479 HG12 VAL   288      77.438  72.333  51.641  1.00  0.00           H  
ATOM   4480 HG13 VAL   288      79.117  71.733  51.843  1.00  0.00           H  
ATOM   4481 HG21 VAL   288      78.744  69.835  54.322  1.00  0.00           H  
ATOM   4482 HG22 VAL   288      79.956  70.901  54.180  1.00  0.00           H  
ATOM   4483 HG23 VAL   288      78.964  71.111  55.582  1.00  0.00           H  
ATOM   4484  N   ILE   289      77.026  73.771  55.993  1.00  0.00           N  
ATOM   4485  CA  ILE   289      76.769  74.005  57.385  1.00  0.00           C  
ATOM   4486  C   ILE   289      75.543  73.277  57.854  1.00  0.00           C  
ATOM   4487  O   ILE   289      74.503  73.355  57.232  1.00  0.00           O  
ATOM   4488  CB  ILE   289      76.737  75.522  57.628  1.00  0.00           C  
ATOM   4489  CG1 ILE   289      76.645  76.021  59.090  1.00  0.00           C  
ATOM   4490  CG2 ILE   289      75.609  76.141  56.844  1.00  0.00           C  
ATOM   4491  CD1 ILE   289      77.300  77.355  59.347  1.00  0.00           C  
ATOM   4492  H   ILE   289      76.258  73.663  55.347  1.00  0.00           H  
ATOM   4493  HA  ILE   289      77.575  73.709  58.057  1.00  0.00           H  
ATOM   4494  HB  ILE   289      77.649  75.923  57.184  1.00  0.00           H  
ATOM   4495 HG12 ILE   289      75.620  76.001  59.458  1.00  0.00           H  
ATOM   4496 HG13 ILE   289      77.171  75.360  59.779  1.00  0.00           H  
ATOM   4497 HG21 ILE   289      74.658  75.749  57.206  1.00  0.00           H  
ATOM   4498 HG22 ILE   289      75.530  77.228  56.861  1.00  0.00           H  
ATOM   4499 HG23 ILE   289      75.693  75.901  55.784  1.00  0.00           H  
ATOM   4500 HD11 ILE   289      76.626  78.180  59.113  1.00  0.00           H  
ATOM   4501 HD12 ILE   289      77.488  77.345  60.420  1.00  0.00           H  
ATOM   4502 HD13 ILE   289      78.226  77.432  58.778  1.00  0.00           H  
ATOM   4503  N   PHE   290      75.726  72.549  58.923  1.00  0.00           N  
ATOM   4504  CA  PHE   290      74.617  72.088  59.806  1.00  0.00           C  
ATOM   4505  C   PHE   290      74.317  73.066  60.985  1.00  0.00           C  
ATOM   4506  O   PHE   290      75.209  73.764  61.410  1.00  0.00           O  
ATOM   4507  CB  PHE   290      75.043  70.713  60.344  1.00  0.00           C  
ATOM   4508  CG  PHE   290      75.187  69.532  59.406  1.00  0.00           C  
ATOM   4509  CD1 PHE   290      76.420  69.132  58.762  1.00  0.00           C  
ATOM   4510  CD2 PHE   290      74.037  68.775  59.087  1.00  0.00           C  
ATOM   4511  CE1 PHE   290      76.542  68.005  57.971  1.00  0.00           C  
ATOM   4512  CE2 PHE   290      74.122  67.687  58.256  1.00  0.00           C  
ATOM   4513  CZ  PHE   290      75.345  67.254  57.698  1.00  0.00           C  
ATOM   4514  H   PHE   290      76.640  72.624  59.346  1.00  0.00           H  
ATOM   4515  HA  PHE   290      73.755  72.016  59.143  1.00  0.00           H  
ATOM   4516  HB2 PHE   290      75.979  70.859  60.883  1.00  0.00           H  
ATOM   4517  HB3 PHE   290      74.323  70.516  61.138  1.00  0.00           H  
ATOM   4518  HD1 PHE   290      77.343  69.629  59.018  1.00  0.00           H  
ATOM   4519  HD2 PHE   290      73.075  68.997  59.524  1.00  0.00           H  
ATOM   4520  HE1 PHE   290      77.444  67.822  57.406  1.00  0.00           H  
ATOM   4521  HE2 PHE   290      73.249  67.103  58.001  1.00  0.00           H  
ATOM   4522  HZ  PHE   290      75.394  66.413  57.023  1.00  0.00           H  
ATOM   4523  N   ARG   291      73.097  72.968  61.518  1.00  0.00           N  
ATOM   4524  CA  ARG   291      72.693  73.355  62.854  1.00  0.00           C  
ATOM   4525  C   ARG   291      72.362  72.095  63.668  1.00  0.00           C  
ATOM   4526  O   ARG   291      71.561  71.299  63.204  1.00  0.00           O  
ATOM   4527  CB  ARG   291      71.614  74.423  62.732  1.00  0.00           C  
ATOM   4528  CG  ARG   291      71.492  75.336  63.952  1.00  0.00           C  
ATOM   4529  CD  ARG   291      70.536  76.550  63.788  1.00  0.00           C  
ATOM   4530  NE  ARG   291      70.622  77.503  64.843  1.00  0.00           N  
ATOM   4531  CZ  ARG   291      70.445  78.828  64.724  1.00  0.00           C  
ATOM   4532  NH1 ARG   291      70.434  79.501  63.614  1.00  0.00           N1+
ATOM   4533  NH2 ARG   291      70.479  79.586  65.808  1.00  0.00           N  
ATOM   4534  H   ARG   291      72.420  72.337  61.112  1.00  0.00           H  
ATOM   4535  HA  ARG   291      73.595  73.821  63.251  1.00  0.00           H  
ATOM   4536  HB2 ARG   291      71.759  74.969  61.800  1.00  0.00           H  
ATOM   4537  HB3 ARG   291      70.649  73.916  62.713  1.00  0.00           H  
ATOM   4538  HG2 ARG   291      71.209  74.805  64.861  1.00  0.00           H  
ATOM   4539  HG3 ARG   291      72.473  75.698  64.258  1.00  0.00           H  
ATOM   4540  HD2 ARG   291      70.732  77.102  62.869  1.00  0.00           H  
ATOM   4541  HD3 ARG   291      69.500  76.242  63.647  1.00  0.00           H  
ATOM   4542  HE  ARG   291      70.726  77.169  65.790  1.00  0.00           H  
ATOM   4543 HH11 ARG   291      70.505  78.935  62.780  1.00  0.00           H  
ATOM   4544 HH12 ARG   291      70.470  80.509  63.650  1.00  0.00           H  
ATOM   4545 HH21 ARG   291      70.547  79.104  66.693  1.00  0.00           H  
ATOM   4546 HH22 ARG   291      70.494  80.591  65.714  1.00  0.00           H  
ATOM   4547  N   ILE   292      72.960  71.980  64.908  1.00  0.00           N  
ATOM   4548  CA  ILE   292      72.583  70.961  65.847  1.00  0.00           C  
ATOM   4549  C   ILE   292      71.209  71.244  66.491  1.00  0.00           C  
ATOM   4550  O   ILE   292      70.849  72.389  66.798  1.00  0.00           O  
ATOM   4551  CB  ILE   292      73.739  70.731  66.980  1.00  0.00           C  
ATOM   4552  CG1 ILE   292      75.019  70.074  66.399  1.00  0.00           C  
ATOM   4553  CG2 ILE   292      73.265  70.068  68.244  1.00  0.00           C  
ATOM   4554  CD1 ILE   292      74.958  68.601  66.253  1.00  0.00           C  
ATOM   4555  H   ILE   292      73.697  72.625  65.153  1.00  0.00           H  
ATOM   4556  HA  ILE   292      72.478  70.023  65.302  1.00  0.00           H  
ATOM   4557  HB  ILE   292      73.972  71.757  67.268  1.00  0.00           H  
ATOM   4558 HG12 ILE   292      75.254  70.459  65.407  1.00  0.00           H  
ATOM   4559 HG13 ILE   292      75.871  70.250  67.055  1.00  0.00           H  
ATOM   4560 HG21 ILE   292      72.572  70.812  68.635  1.00  0.00           H  
ATOM   4561 HG22 ILE   292      72.863  69.063  68.116  1.00  0.00           H  
ATOM   4562 HG23 ILE   292      74.039  70.083  69.012  1.00  0.00           H  
ATOM   4563 HD11 ILE   292      74.791  68.082  67.197  1.00  0.00           H  
ATOM   4564 HD12 ILE   292      74.165  68.363  65.544  1.00  0.00           H  
ATOM   4565 HD13 ILE   292      75.888  68.224  65.828  1.00  0.00           H  
ATOM   4566  N   ALA   293      70.448  70.211  66.704  1.00  0.00           N  
ATOM   4567  CA  ALA   293      69.020  70.275  67.138  1.00  0.00           C  
ATOM   4568  C   ALA   293      68.980  70.433  68.708  1.00  0.00           C  
ATOM   4569  O   ALA   293      69.524  69.682  69.467  1.00  0.00           O  
ATOM   4570  CB  ALA   293      68.237  69.149  66.467  1.00  0.00           C  
ATOM   4571  H   ALA   293      70.781  69.310  66.394  1.00  0.00           H  
ATOM   4572  HA  ALA   293      68.697  71.222  66.707  1.00  0.00           H  
ATOM   4573  HB1 ALA   293      68.283  69.247  65.383  1.00  0.00           H  
ATOM   4574  HB2 ALA   293      68.702  68.199  66.730  1.00  0.00           H  
ATOM   4575  HB3 ALA   293      67.208  69.027  66.804  1.00  0.00           H  
ATOM   4576  N   PRO   294      68.261  71.529  69.178  1.00  0.00           N  
ATOM   4577  CA  PRO   294      68.210  71.754  70.632  1.00  0.00           C  
ATOM   4578  C   PRO   294      67.330  70.759  71.448  1.00  0.00           C  
ATOM   4579  O   PRO   294      66.413  70.135  70.851  1.00  0.00           O  
ATOM   4580  CB  PRO   294      67.687  73.143  70.787  1.00  0.00           C  
ATOM   4581  CG  PRO   294      66.666  73.270  69.705  1.00  0.00           C  
ATOM   4582  CD  PRO   294      67.436  72.496  68.550  1.00  0.00           C  
ATOM   4583  HA  PRO   294      69.228  71.647  71.008  1.00  0.00           H  
ATOM   4584  HB2 PRO   294      67.407  73.287  71.831  1.00  0.00           H  
ATOM   4585  HB3 PRO   294      68.545  73.765  70.531  1.00  0.00           H  
ATOM   4586  HG2 PRO   294      65.718  72.843  70.034  1.00  0.00           H  
ATOM   4587  HG3 PRO   294      66.609  74.341  69.512  1.00  0.00           H  
ATOM   4588  HD2 PRO   294      66.781  72.014  67.824  1.00  0.00           H  
ATOM   4589  HD3 PRO   294      68.116  73.226  68.113  1.00  0.00           H  
ATOM   4590  N   TRP   295      67.406  70.733  72.798  1.00  0.00           N  
ATOM   4591  CA  TRP   295      66.345  70.042  73.587  1.00  0.00           C  
ATOM   4592  C   TRP   295      64.996  70.845  73.717  1.00  0.00           C  
ATOM   4593  O   TRP   295      65.046  72.051  73.757  1.00  0.00           O  
ATOM   4594  CB  TRP   295      66.903  69.691  74.983  1.00  0.00           C  
ATOM   4595  CG  TRP   295      65.999  68.955  75.940  1.00  0.00           C  
ATOM   4596  CD1 TRP   295      65.632  67.639  75.699  1.00  0.00           C  
ATOM   4597  CD2 TRP   295      65.438  69.355  77.199  1.00  0.00           C  
ATOM   4598  CE2 TRP   295      64.692  68.205  77.688  1.00  0.00           C  
ATOM   4599  CE3 TRP   295      65.463  70.623  77.913  1.00  0.00           C  
ATOM   4600  NE1 TRP   295      64.896  67.171  76.809  1.00  0.00           N  
ATOM   4601  CZ2 TRP   295      64.092  68.224  78.943  1.00  0.00           C  
ATOM   4602  CZ3 TRP   295      64.906  70.589  79.178  1.00  0.00           C  
ATOM   4603  CH2 TRP   295      64.231  69.436  79.668  1.00  0.00           C  
ATOM   4604  H   TRP   295      68.163  71.229  73.247  1.00  0.00           H  
ATOM   4605  HA  TRP   295      66.030  69.119  73.100  1.00  0.00           H  
ATOM   4606  HB2 TRP   295      67.850  69.154  75.045  1.00  0.00           H  
ATOM   4607  HB3 TRP   295      67.060  70.659  75.458  1.00  0.00           H  
ATOM   4608  HD1 TRP   295      65.967  67.042  74.864  1.00  0.00           H  
ATOM   4609  HE1 TRP   295      64.749  66.190  77.000  1.00  0.00           H  
ATOM   4610  HE3 TRP   295      65.903  71.466  77.401  1.00  0.00           H  
ATOM   4611  HZ2 TRP   295      63.582  67.380  79.383  1.00  0.00           H  
ATOM   4612  HZ3 TRP   295      64.706  71.513  79.700  1.00  0.00           H  
ATOM   4613  HH2 TRP   295      63.652  69.472  80.580  1.00  0.00           H  
ATOM   4614  N   ILE   296      63.841  70.171  73.766  1.00  0.00           N  
ATOM   4615  CA  ILE   296      62.510  70.813  73.889  1.00  0.00           C  
ATOM   4616  C   ILE   296      61.699  70.151  75.023  1.00  0.00           C  
ATOM   4617  O   ILE   296      61.711  68.951  75.205  1.00  0.00           O  
ATOM   4618  CB  ILE   296      61.776  70.642  72.532  1.00  0.00           C  
ATOM   4619  CG1 ILE   296      62.639  71.450  71.501  1.00  0.00           C  
ATOM   4620  CG2 ILE   296      60.470  71.325  72.544  1.00  0.00           C  
ATOM   4621  CD1 ILE   296      62.093  71.536  70.050  1.00  0.00           C  
ATOM   4622  H   ILE   296      63.856  69.185  73.550  1.00  0.00           H  
ATOM   4623  HA  ILE   296      62.641  71.874  74.101  1.00  0.00           H  
ATOM   4624  HB  ILE   296      61.614  69.593  72.284  1.00  0.00           H  
ATOM   4625 HG12 ILE   296      62.725  72.503  71.769  1.00  0.00           H  
ATOM   4626 HG13 ILE   296      63.683  71.161  71.383  1.00  0.00           H  
ATOM   4627 HG21 ILE   296      60.697  72.356  72.816  1.00  0.00           H  
ATOM   4628 HG22 ILE   296      60.040  71.189  71.552  1.00  0.00           H  
ATOM   4629 HG23 ILE   296      59.850  70.816  73.282  1.00  0.00           H  
ATOM   4630 HD11 ILE   296      62.902  71.936  69.439  1.00  0.00           H  
ATOM   4631 HD12 ILE   296      61.863  70.544  69.661  1.00  0.00           H  
ATOM   4632 HD13 ILE   296      61.239  72.206  69.951  1.00  0.00           H  
ATOM   4633  N   MET   297      60.918  70.971  75.760  1.00  0.00           N  
ATOM   4634  CA  MET   297      59.994  70.560  76.885  1.00  0.00           C  
ATOM   4635  C   MET   297      58.579  70.522  76.354  1.00  0.00           C  
ATOM   4636  O   MET   297      58.182  71.177  75.452  1.00  0.00           O  
ATOM   4637  CB  MET   297      60.057  71.524  78.002  1.00  0.00           C  
ATOM   4638  CG  MET   297      61.352  71.620  78.787  1.00  0.00           C  
ATOM   4639  SD  MET   297      61.400  72.616  80.297  1.00  0.00           S  
ATOM   4640  CE  MET   297      60.189  71.755  81.353  1.00  0.00           C  
ATOM   4641  H   MET   297      60.979  71.939  75.480  1.00  0.00           H  
ATOM   4642  HA  MET   297      60.221  69.588  77.324  1.00  0.00           H  
ATOM   4643  HB2 MET   297      59.605  72.505  77.848  1.00  0.00           H  
ATOM   4644  HB3 MET   297      59.280  71.068  78.616  1.00  0.00           H  
ATOM   4645  HG2 MET   297      61.787  70.690  79.152  1.00  0.00           H  
ATOM   4646  HG3 MET   297      62.076  72.044  78.092  1.00  0.00           H  
ATOM   4647  HE1 MET   297      59.120  71.836  81.159  1.00  0.00           H  
ATOM   4648  HE2 MET   297      60.363  70.679  81.379  1.00  0.00           H  
ATOM   4649  HE3 MET   297      60.437  71.899  82.405  1.00  0.00           H  
ATOM   4650  N   THR   298      57.682  69.702  76.994  1.00  0.00           N  
ATOM   4651  CA  THR   298      56.275  69.457  76.587  1.00  0.00           C  
ATOM   4652  C   THR   298      55.318  70.278  77.481  1.00  0.00           C  
ATOM   4653  O   THR   298      54.985  69.851  78.629  1.00  0.00           O  
ATOM   4654  CB  THR   298      55.858  67.944  76.573  1.00  0.00           C  
ATOM   4655  CG2 THR   298      56.592  67.083  75.428  1.00  0.00           C  
ATOM   4656  OG1 THR   298      56.199  67.407  77.811  1.00  0.00           O  
ATOM   4657  H   THR   298      57.968  69.278  77.865  1.00  0.00           H  
ATOM   4658  HA  THR   298      56.265  69.814  75.557  1.00  0.00           H  
ATOM   4659  HB  THR   298      54.787  67.834  76.403  1.00  0.00           H  
ATOM   4660  HG1 THR   298      56.063  68.164  78.385  1.00  0.00           H  
ATOM   4661 HG21 THR   298      56.099  67.401  74.510  1.00  0.00           H  
ATOM   4662 HG22 THR   298      57.662  67.290  75.428  1.00  0.00           H  
ATOM   4663 HG23 THR   298      56.273  66.041  75.463  1.00  0.00           H  
ATOM   4664  N   PRO   299      54.679  71.422  77.069  1.00  0.00           N  
ATOM   4665  CA  PRO   299      53.538  72.009  77.786  1.00  0.00           C  
ATOM   4666  C   PRO   299      52.220  71.137  77.939  1.00  0.00           C  
ATOM   4667  O   PRO   299      51.934  70.291  77.082  1.00  0.00           O  
ATOM   4668  CB  PRO   299      53.424  73.408  77.172  1.00  0.00           C  
ATOM   4669  CG  PRO   299      53.966  73.225  75.705  1.00  0.00           C  
ATOM   4670  CD  PRO   299      55.076  72.246  75.924  1.00  0.00           C  
ATOM   4671  HA  PRO   299      53.844  72.074  78.830  1.00  0.00           H  
ATOM   4672  HB2 PRO   299      52.386  73.707  77.322  1.00  0.00           H  
ATOM   4673  HB3 PRO   299      54.086  74.068  77.733  1.00  0.00           H  
ATOM   4674  HG2 PRO   299      53.206  72.768  75.071  1.00  0.00           H  
ATOM   4675  HG3 PRO   299      54.232  74.213  75.329  1.00  0.00           H  
ATOM   4676  HD2 PRO   299      55.170  71.615  75.040  1.00  0.00           H  
ATOM   4677  HD3 PRO   299      55.990  72.803  76.128  1.00  0.00           H  
ATOM   4678  N   ASN   300      51.411  71.383  79.027  1.00  0.00           N  
ATOM   4679  CA  ASN   300      50.322  70.525  79.496  1.00  0.00           C  
ATOM   4680  C   ASN   300      49.164  70.300  78.477  1.00  0.00           C  
ATOM   4681  O   ASN   300      48.404  69.372  78.613  1.00  0.00           O  
ATOM   4682  CB  ASN   300      49.910  71.058  80.837  1.00  0.00           C  
ATOM   4683  CG  ASN   300      50.725  70.729  82.121  1.00  0.00           C  
ATOM   4684  ND2 ASN   300      50.129  70.820  83.305  1.00  0.00           N  
ATOM   4685  OD1 ASN   300      51.825  70.317  82.172  1.00  0.00           O  
ATOM   4686  H   ASN   300      51.679  72.125  79.658  1.00  0.00           H  
ATOM   4687  HA  ASN   300      50.838  69.579  79.657  1.00  0.00           H  
ATOM   4688  HB2 ASN   300      49.865  72.147  80.846  1.00  0.00           H  
ATOM   4689  HB3 ASN   300      48.917  70.682  81.081  1.00  0.00           H  
ATOM   4690 HD21 ASN   300      50.688  70.619  84.122  1.00  0.00           H  
ATOM   4691 HD22 ASN   300      49.158  71.095  83.332  1.00  0.00           H  
ATOM   4692  N   ILE   301      48.965  71.116  77.387  1.00  0.00           N  
ATOM   4693  CA  ILE   301      48.038  70.999  76.343  1.00  0.00           C  
ATOM   4694  C   ILE   301      48.530  69.930  75.252  1.00  0.00           C  
ATOM   4695  O   ILE   301      47.822  69.639  74.278  1.00  0.00           O  
ATOM   4696  CB  ILE   301      47.747  72.401  75.590  1.00  0.00           C  
ATOM   4697  CG1 ILE   301      48.913  72.768  74.648  1.00  0.00           C  
ATOM   4698  CG2 ILE   301      47.457  73.545  76.591  1.00  0.00           C  
ATOM   4699  CD1 ILE   301      48.513  73.944  73.665  1.00  0.00           C  
ATOM   4700  H   ILE   301      49.578  71.918  77.362  1.00  0.00           H  
ATOM   4701  HA  ILE   301      47.067  70.707  76.745  1.00  0.00           H  
ATOM   4702  HB  ILE   301      46.801  72.211  75.083  1.00  0.00           H  
ATOM   4703 HG12 ILE   301      49.860  72.886  75.175  1.00  0.00           H  
ATOM   4704 HG13 ILE   301      49.131  71.888  74.042  1.00  0.00           H  
ATOM   4705 HG21 ILE   301      47.160  74.396  75.979  1.00  0.00           H  
ATOM   4706 HG22 ILE   301      46.630  73.239  77.231  1.00  0.00           H  
ATOM   4707 HG23 ILE   301      48.353  73.874  77.117  1.00  0.00           H  
ATOM   4708 HD11 ILE   301      48.390  74.877  74.214  1.00  0.00           H  
ATOM   4709 HD12 ILE   301      49.375  73.989  72.999  1.00  0.00           H  
ATOM   4710 HD13 ILE   301      47.617  73.829  73.055  1.00  0.00           H  
ATOM   4711  N   LEU   302      49.610  69.283  75.552  1.00  0.00           N  
ATOM   4712  CA  LEU   302      50.099  68.104  74.826  1.00  0.00           C  
ATOM   4713  C   LEU   302      49.832  66.866  75.745  1.00  0.00           C  
ATOM   4714  O   LEU   302      50.270  66.940  76.905  1.00  0.00           O  
ATOM   4715  CB  LEU   302      51.547  68.315  74.555  1.00  0.00           C  
ATOM   4716  CG  LEU   302      51.938  69.567  73.687  1.00  0.00           C  
ATOM   4717  CD1 LEU   302      53.445  69.647  73.715  1.00  0.00           C  
ATOM   4718  CD2 LEU   302      51.361  69.486  72.233  1.00  0.00           C  
ATOM   4719  H   LEU   302      50.255  69.657  76.233  1.00  0.00           H  
ATOM   4720  HA  LEU   302      49.628  68.094  73.843  1.00  0.00           H  
ATOM   4721  HB2 LEU   302      52.052  68.394  75.518  1.00  0.00           H  
ATOM   4722  HB3 LEU   302      51.896  67.417  74.045  1.00  0.00           H  
ATOM   4723  HG  LEU   302      51.656  70.492  74.190  1.00  0.00           H  
ATOM   4724 HD11 LEU   302      53.833  69.794  74.723  1.00  0.00           H  
ATOM   4725 HD12 LEU   302      53.888  68.726  73.336  1.00  0.00           H  
ATOM   4726 HD13 LEU   302      53.738  70.509  73.115  1.00  0.00           H  
ATOM   4727 HD21 LEU   302      51.645  68.554  71.745  1.00  0.00           H  
ATOM   4728 HD22 LEU   302      50.305  69.698  72.067  1.00  0.00           H  
ATOM   4729 HD23 LEU   302      51.860  70.277  71.673  1.00  0.00           H  
ATOM   4730  N   PRO   303      49.256  65.774  75.352  1.00  0.00           N  
ATOM   4731  CA  PRO   303      48.766  64.709  76.201  1.00  0.00           C  
ATOM   4732  C   PRO   303      49.907  63.901  76.921  1.00  0.00           C  
ATOM   4733  O   PRO   303      50.946  63.695  76.278  1.00  0.00           O  
ATOM   4734  CB  PRO   303      47.914  63.750  75.367  1.00  0.00           C  
ATOM   4735  CG  PRO   303      48.272  64.172  73.950  1.00  0.00           C  
ATOM   4736  CD  PRO   303      48.771  65.591  74.019  1.00  0.00           C  
ATOM   4737  HA  PRO   303      48.181  65.092  77.037  1.00  0.00           H  
ATOM   4738  HB2 PRO   303      48.216  62.732  75.614  1.00  0.00           H  
ATOM   4739  HB3 PRO   303      46.843  63.944  75.427  1.00  0.00           H  
ATOM   4740  HG2 PRO   303      49.158  63.623  73.631  1.00  0.00           H  
ATOM   4741  HG3 PRO   303      47.416  64.057  73.285  1.00  0.00           H  
ATOM   4742  HD2 PRO   303      49.449  65.662  73.169  1.00  0.00           H  
ATOM   4743  HD3 PRO   303      47.928  66.240  73.782  1.00  0.00           H  
ATOM   4744  N   PRO   304      49.684  63.385  78.090  1.00  0.00           N  
ATOM   4745  CA  PRO   304      50.622  62.517  78.802  1.00  0.00           C  
ATOM   4746  C   PRO   304      50.633  61.076  78.198  1.00  0.00           C  
ATOM   4747  O   PRO   304      49.596  60.470  77.886  1.00  0.00           O  
ATOM   4748  CB  PRO   304      50.119  62.363  80.224  1.00  0.00           C  
ATOM   4749  CG  PRO   304      48.617  62.534  80.077  1.00  0.00           C  
ATOM   4750  CD  PRO   304      48.407  63.407  78.828  1.00  0.00           C  
ATOM   4751  HA  PRO   304      51.598  62.991  78.903  1.00  0.00           H  
ATOM   4752  HB2 PRO   304      50.385  61.499  80.833  1.00  0.00           H  
ATOM   4753  HB3 PRO   304      50.366  63.323  80.678  1.00  0.00           H  
ATOM   4754  HG2 PRO   304      48.152  61.558  79.941  1.00  0.00           H  
ATOM   4755  HG3 PRO   304      48.246  63.102  80.930  1.00  0.00           H  
ATOM   4756  HD2 PRO   304      47.594  63.133  78.156  1.00  0.00           H  
ATOM   4757  HD3 PRO   304      48.142  64.385  79.229  1.00  0.00           H  
ATOM   4758  N   VAL   305      51.844  60.466  78.025  1.00  0.00           N  
ATOM   4759  CA  VAL   305      52.054  59.099  77.495  1.00  0.00           C  
ATOM   4760  C   VAL   305      52.558  58.146  78.611  1.00  0.00           C  
ATOM   4761  O   VAL   305      52.212  56.961  78.624  1.00  0.00           O  
ATOM   4762  CB  VAL   305      52.904  59.048  76.263  1.00  0.00           C  
ATOM   4763  CG1 VAL   305      52.160  59.672  74.984  1.00  0.00           C  
ATOM   4764  CG2 VAL   305      54.259  59.695  76.288  1.00  0.00           C  
ATOM   4765  H   VAL   305      52.563  61.095  78.354  1.00  0.00           H  
ATOM   4766  HA  VAL   305      51.019  58.858  77.253  1.00  0.00           H  
ATOM   4767  HB  VAL   305      53.030  57.972  76.143  1.00  0.00           H  
ATOM   4768 HG11 VAL   305      51.869  60.714  75.114  1.00  0.00           H  
ATOM   4769 HG12 VAL   305      52.769  59.538  74.090  1.00  0.00           H  
ATOM   4770 HG13 VAL   305      51.270  59.043  74.984  1.00  0.00           H  
ATOM   4771 HG21 VAL   305      54.786  59.255  77.135  1.00  0.00           H  
ATOM   4772 HG22 VAL   305      54.834  59.386  75.415  1.00  0.00           H  
ATOM   4773 HG23 VAL   305      54.123  60.776  76.274  1.00  0.00           H  
ATOM   4774  N   SER   306      53.241  58.725  79.691  1.00  0.00           N  
ATOM   4775  CA  SER   306      53.832  57.945  80.799  1.00  0.00           C  
ATOM   4776  C   SER   306      54.114  58.790  82.026  1.00  0.00           C  
ATOM   4777  O   SER   306      54.354  60.005  81.909  1.00  0.00           O  
ATOM   4778  CB  SER   306      55.124  57.391  80.379  1.00  0.00           C  
ATOM   4779  OG  SER   306      55.864  56.702  81.369  1.00  0.00           O  
ATOM   4780  H   SER   306      53.369  59.726  79.668  1.00  0.00           H  
ATOM   4781  HA  SER   306      53.136  57.127  80.985  1.00  0.00           H  
ATOM   4782  HB2 SER   306      54.945  56.688  79.566  1.00  0.00           H  
ATOM   4783  HB3 SER   306      55.852  58.123  80.027  1.00  0.00           H  
ATOM   4784  HG  SER   306      55.566  55.791  81.421  1.00  0.00           H  
ATOM   4785  N   VAL   307      53.900  58.203  83.224  1.00  0.00           N  
ATOM   4786  CA  VAL   307      54.263  58.814  84.478  1.00  0.00           C  
ATOM   4787  C   VAL   307      55.187  57.930  85.298  1.00  0.00           C  
ATOM   4788  O   VAL   307      54.957  56.748  85.628  1.00  0.00           O  
ATOM   4789  CB  VAL   307      53.003  59.253  85.328  1.00  0.00           C  
ATOM   4790  CG1 VAL   307      51.978  58.184  85.700  1.00  0.00           C  
ATOM   4791  CG2 VAL   307      53.359  59.929  86.650  1.00  0.00           C  
ATOM   4792  H   VAL   307      53.514  57.272  83.165  1.00  0.00           H  
ATOM   4793  HA  VAL   307      54.698  59.781  84.228  1.00  0.00           H  
ATOM   4794  HB  VAL   307      52.408  59.942  84.729  1.00  0.00           H  
ATOM   4795 HG11 VAL   307      51.155  58.680  86.214  1.00  0.00           H  
ATOM   4796 HG12 VAL   307      51.577  57.836  84.748  1.00  0.00           H  
ATOM   4797 HG13 VAL   307      52.516  57.400  86.233  1.00  0.00           H  
ATOM   4798 HG21 VAL   307      53.982  60.813  86.515  1.00  0.00           H  
ATOM   4799 HG22 VAL   307      52.450  60.273  87.144  1.00  0.00           H  
ATOM   4800 HG23 VAL   307      53.895  59.349  87.401  1.00  0.00           H  
ATOM   4801  N   PHE   308      56.310  58.491  85.692  1.00  0.00           N  
ATOM   4802  CA  PHE   308      57.411  57.747  86.474  1.00  0.00           C  
ATOM   4803  C   PHE   308      57.178  57.934  87.934  1.00  0.00           C  
ATOM   4804  O   PHE   308      56.912  59.017  88.366  1.00  0.00           O  
ATOM   4805  CB  PHE   308      58.816  58.205  85.948  1.00  0.00           C  
ATOM   4806  CG  PHE   308      59.188  57.844  84.592  1.00  0.00           C  
ATOM   4807  CD1 PHE   308      60.233  56.929  84.365  1.00  0.00           C  
ATOM   4808  CD2 PHE   308      58.528  58.482  83.513  1.00  0.00           C  
ATOM   4809  CE1 PHE   308      60.528  56.542  83.075  1.00  0.00           C  
ATOM   4810  CE2 PHE   308      58.898  58.153  82.250  1.00  0.00           C  
ATOM   4811  CZ  PHE   308      59.854  57.140  81.996  1.00  0.00           C  
ATOM   4812  H   PHE   308      56.435  59.494  85.704  1.00  0.00           H  
ATOM   4813  HA  PHE   308      57.350  56.696  86.192  1.00  0.00           H  
ATOM   4814  HB2 PHE   308      59.064  59.233  86.215  1.00  0.00           H  
ATOM   4815  HB3 PHE   308      59.505  57.707  86.631  1.00  0.00           H  
ATOM   4816  HD1 PHE   308      60.719  56.484  85.221  1.00  0.00           H  
ATOM   4817  HD2 PHE   308      57.735  59.211  83.590  1.00  0.00           H  
ATOM   4818  HE1 PHE   308      61.329  55.845  82.873  1.00  0.00           H  
ATOM   4819  HE2 PHE   308      58.368  58.663  81.459  1.00  0.00           H  
ATOM   4820  HZ  PHE   308      60.188  56.862  81.008  1.00  0.00           H  
ATOM   4821  N   VAL   309      57.354  56.900  88.747  1.00  0.00           N  
ATOM   4822  CA  VAL   309      56.839  56.719  90.150  1.00  0.00           C  
ATOM   4823  C   VAL   309      57.724  55.635  90.913  1.00  0.00           C  
ATOM   4824  O   VAL   309      57.855  54.527  90.401  1.00  0.00           O  
ATOM   4825  CB  VAL   309      55.298  56.336  90.277  1.00  0.00           C  
ATOM   4826  CG1 VAL   309      54.944  56.316  91.758  1.00  0.00           C  
ATOM   4827  CG2 VAL   309      54.409  57.241  89.534  1.00  0.00           C  
ATOM   4828  H   VAL   309      57.607  56.013  88.336  1.00  0.00           H  
ATOM   4829  HA  VAL   309      56.827  57.647  90.721  1.00  0.00           H  
ATOM   4830  HB  VAL   309      55.185  55.272  90.068  1.00  0.00           H  
ATOM   4831 HG11 VAL   309      55.719  55.932  92.421  1.00  0.00           H  
ATOM   4832 HG12 VAL   309      54.643  57.315  92.074  1.00  0.00           H  
ATOM   4833 HG13 VAL   309      54.054  55.730  91.987  1.00  0.00           H  
ATOM   4834 HG21 VAL   309      53.505  57.310  90.139  1.00  0.00           H  
ATOM   4835 HG22 VAL   309      54.942  58.191  89.568  1.00  0.00           H  
ATOM   4836 HG23 VAL   309      54.228  56.860  88.529  1.00  0.00           H  
ATOM   4837  N   CYS   310      58.257  55.979  92.098  1.00  0.00           N  
ATOM   4838  CA  CYS   310      58.989  54.930  92.849  1.00  0.00           C  
ATOM   4839  C   CYS   310      58.153  53.820  93.488  1.00  0.00           C  
ATOM   4840  O   CYS   310      56.916  53.996  93.569  1.00  0.00           O  
ATOM   4841  CB  CYS   310      59.746  55.737  93.919  1.00  0.00           C  
ATOM   4842  SG  CYS   310      60.889  57.044  93.291  1.00  0.00           S  
ATOM   4843  H   CYS   310      58.208  56.919  92.465  1.00  0.00           H  
ATOM   4844  HA  CYS   310      59.707  54.525  92.135  1.00  0.00           H  
ATOM   4845  HB2 CYS   310      59.103  56.159  94.691  1.00  0.00           H  
ATOM   4846  HB3 CYS   310      60.302  54.990  94.486  1.00  0.00           H  
ATOM   4847  HG  CYS   310      61.538  57.147  94.454  1.00  0.00           H  
ATOM   4848  N   CYS   311      58.840  52.754  94.011  1.00  0.00           N  
ATOM   4849  CA  CYS   311      58.209  51.729  94.828  1.00  0.00           C  
ATOM   4850  C   CYS   311      59.128  51.255  96.024  1.00  0.00           C  
ATOM   4851  O   CYS   311      60.361  51.309  95.837  1.00  0.00           O  
ATOM   4852  CB  CYS   311      57.735  50.496  94.020  1.00  0.00           C  
ATOM   4853  SG  CYS   311      59.164  49.572  93.450  1.00  0.00           S  
ATOM   4854  H   CYS   311      59.845  52.781  93.914  1.00  0.00           H  
ATOM   4855  HA  CYS   311      57.274  52.126  95.222  1.00  0.00           H  
ATOM   4856  HB2 CYS   311      57.070  49.886  94.632  1.00  0.00           H  
ATOM   4857  HB3 CYS   311      57.156  50.865  93.174  1.00  0.00           H  
ATOM   4858  HG  CYS   311      59.477  48.932  94.580  1.00  0.00           H  
ATOM   4859  N   MET   312      58.622  50.698  97.067  1.00  0.00           N  
ATOM   4860  CA  MET   312      57.235  50.648  97.532  1.00  0.00           C  
ATOM   4861  C   MET   312      56.643  52.031  97.815  1.00  0.00           C  
ATOM   4862  O   MET   312      57.349  53.053  97.728  1.00  0.00           O  
ATOM   4863  CB  MET   312      57.115  49.841  98.790  1.00  0.00           C  
ATOM   4864  CG  MET   312      57.896  50.357  99.991  1.00  0.00           C  
ATOM   4865  SD  MET   312      57.673  49.308 101.499  1.00  0.00           S  
ATOM   4866  CE  MET   312      58.959  50.109 102.509  1.00  0.00           C  
ATOM   4867  H   MET   312      59.311  50.514  97.783  1.00  0.00           H  
ATOM   4868  HA  MET   312      56.654  50.101  96.790  1.00  0.00           H  
ATOM   4869  HB2 MET   312      56.080  49.631  99.059  1.00  0.00           H  
ATOM   4870  HB3 MET   312      57.402  48.797  98.666  1.00  0.00           H  
ATOM   4871  HG2 MET   312      58.949  50.277  99.719  1.00  0.00           H  
ATOM   4872  HG3 MET   312      57.625  51.408 100.084  1.00  0.00           H  
ATOM   4873  HE1 MET   312      59.989  49.816 102.306  1.00  0.00           H  
ATOM   4874  HE2 MET   312      58.829  51.189 102.585  1.00  0.00           H  
ATOM   4875  HE3 MET   312      58.855  49.754 103.534  1.00  0.00           H  
ATOM   4876  N   LYS   313      55.372  52.157  98.250  1.00  0.00           N  
ATOM   4877  CA  LYS   313      54.629  53.415  98.372  1.00  0.00           C  
ATOM   4878  C   LYS   313      53.793  53.455  99.676  1.00  0.00           C  
ATOM   4879  O   LYS   313      53.337  52.453 100.194  1.00  0.00           O  
ATOM   4880  CB  LYS   313      53.814  53.608  97.033  1.00  0.00           C  
ATOM   4881  CG  LYS   313      53.075  54.922  96.934  1.00  0.00           C  
ATOM   4882  CD  LYS   313      52.430  55.229  95.535  1.00  0.00           C  
ATOM   4883  CE  LYS   313      51.156  56.050  95.800  1.00  0.00           C  
ATOM   4884  NZ  LYS   313      51.420  57.333  96.469  1.00  0.00           N1+
ATOM   4885  H   LYS   313      54.814  51.316  98.231  1.00  0.00           H  
ATOM   4886  HA  LYS   313      55.342  54.237  98.446  1.00  0.00           H  
ATOM   4887  HB2 LYS   313      54.536  53.699  96.222  1.00  0.00           H  
ATOM   4888  HB3 LYS   313      53.124  52.768  96.952  1.00  0.00           H  
ATOM   4889  HG2 LYS   313      52.274  54.848  97.670  1.00  0.00           H  
ATOM   4890  HG3 LYS   313      53.616  55.801  97.284  1.00  0.00           H  
ATOM   4891  HD2 LYS   313      53.056  55.790  94.842  1.00  0.00           H  
ATOM   4892  HD3 LYS   313      52.160  54.278  95.075  1.00  0.00           H  
ATOM   4893  HE2 LYS   313      50.524  56.119  94.915  1.00  0.00           H  
ATOM   4894  HE3 LYS   313      50.623  55.515  96.587  1.00  0.00           H  
ATOM   4895  HZ1 LYS   313      50.687  57.764  97.015  1.00  0.00           H  
ATOM   4896  HZ2 LYS   313      52.107  57.198  97.197  1.00  0.00           H  
ATOM   4897  HZ3 LYS   313      51.761  58.112  95.924  1.00  0.00           H  
ATOM   4898  N   ASP   314      53.680  54.557 100.399  1.00  0.00           N  
ATOM   4899  CA  ASP   314      54.534  55.762 100.467  1.00  0.00           C  
ATOM   4900  C   ASP   314      55.807  55.599 101.307  1.00  0.00           C  
ATOM   4901  O   ASP   314      56.957  55.455 100.827  1.00  0.00           O  
ATOM   4902  CB  ASP   314      53.604  56.979 100.992  1.00  0.00           C  
ATOM   4903  CG  ASP   314      52.376  57.457 100.173  1.00  0.00           C  
ATOM   4904  OD1 ASP   314      51.755  58.517 100.479  1.00  0.00           O  
ATOM   4905  OD2 ASP   314      52.011  56.791  99.171  1.00  0.00           O1-
ATOM   4906  OXT ASP   314      55.666  55.386 102.586  1.00  0.00           O1-
ATOM   4907  H   ASP   314      52.997  54.526 101.143  1.00  0.00           H  
ATOM   4908  HA  ASP   314      54.854  56.159  99.504  1.00  0.00           H  
ATOM   4909  HB2 ASP   314      53.205  56.652 101.952  1.00  0.00           H  
ATOM   4910  HB3 ASP   314      54.265  57.811 101.238  1.00  0.00           H  
ATOM   4911  N   THR   315      41.818  59.568  80.715  1.00  0.00           N  
ATOM   4912  CA  THR   315      43.293  59.584  80.421  1.00  0.00           C  
ATOM   4913  C   THR   315      43.866  58.423  79.674  1.00  0.00           C  
ATOM   4914  O   THR   315      43.444  57.314  79.885  1.00  0.00           O  
ATOM   4915  CB  THR   315      44.053  59.792  81.743  1.00  0.00           C  
ATOM   4916  CG2 THR   315      44.048  58.746  82.814  1.00  0.00           C  
ATOM   4917  OG1 THR   315      45.490  59.851  81.446  1.00  0.00           O  
ATOM   4918  HA  THR   315      43.491  60.481  79.834  1.00  0.00           H  
ATOM   4919  HB  THR   315      43.684  60.695  82.229  1.00  0.00           H  
ATOM   4920  HG1 THR   315      45.599  60.669  80.954  1.00  0.00           H  
ATOM   4921 HG21 THR   315      44.728  58.939  83.644  1.00  0.00           H  
ATOM   4922 HG22 THR   315      43.071  58.676  83.293  1.00  0.00           H  
ATOM   4923 HG23 THR   315      44.454  57.898  82.263  1.00  0.00           H  
ATOM   4924  H1  THR   315      41.677  60.450  81.188  1.00  0.00           H  
ATOM   4925  H2  THR   315      41.691  58.799  81.358  1.00  0.00           H  
ATOM   4926  H3  THR   315      41.215  59.503  79.907  1.00  0.00           H  
ATOM   4927  N   ASN   316      44.806  58.718  78.834  1.00  0.00           N  
ATOM   4928  CA  ASN   316      45.590  57.812  78.110  1.00  0.00           C  
ATOM   4929  C   ASN   316      46.969  57.478  78.656  1.00  0.00           C  
ATOM   4930  O   ASN   316      47.799  56.842  78.025  1.00  0.00           O  
ATOM   4931  CB  ASN   316      45.570  58.296  76.687  1.00  0.00           C  
ATOM   4932  CG  ASN   316      44.117  58.244  76.148  1.00  0.00           C  
ATOM   4933  ND2 ASN   316      43.598  59.384  75.934  1.00  0.00           N  
ATOM   4934  OD1 ASN   316      43.438  57.219  76.105  1.00  0.00           O  
ATOM   4935  H   ASN   316      44.948  59.704  78.667  1.00  0.00           H  
ATOM   4936  HA  ASN   316      45.087  56.849  78.191  1.00  0.00           H  
ATOM   4937  HB2 ASN   316      46.074  59.254  76.561  1.00  0.00           H  
ATOM   4938  HB3 ASN   316      46.143  57.693  75.983  1.00  0.00           H
[truncated: 1,314,825 more chars]
