# Supplementary material for: Molecular Mechanism of Protein Arginine Deiminase 2: A Study Involving Multiple Microsecond Long Molecular Dynamics Simulations
Source: Biochemistry. 2022 Jun 23;61(13):1286–97. doi: 10.1021/acs.biochem.2c00158 (PMC9260958; doi:10.1021/acs.biochem.2c00158)
Supplement: Supplementary file 2 — bi2c00158_si_002.zip [file bi2c00158_si_002.zip › closest/ps3-04-100w-last-frame.pdb]

ATOM      1  N   ARG     1      58.869 108.634  74.655  1.00  0.00           N  
ATOM      2  CA  ARG     1      58.203 108.543  73.340  1.00  0.00           C  
ATOM      3  C   ARG     1      58.532 109.828  72.581  1.00  0.00           C  
ATOM      4  O   ARG     1      58.284 110.920  73.073  1.00  0.00           O  
ATOM      5  CB  ARG     1      56.656 108.305  73.448  1.00  0.00           C  
ATOM      6  CG  ARG     1      56.096 107.076  74.260  1.00  0.00           C  
ATOM      7  CD  ARG     1      54.625 106.861  74.236  1.00  0.00           C  
ATOM      8  NE  ARG     1      54.164 105.634  74.876  1.00  0.00           N  
ATOM      9  CZ  ARG     1      52.931 105.273  75.104  1.00  0.00           C  
ATOM     10  NH1 ARG     1      51.968 106.104  75.100  1.00  0.00           N1+
ATOM     11  NH2 ARG     1      52.536 104.056  75.380  1.00  0.00           N  
ATOM     12  HA  ARG     1      58.636 107.730  72.758  1.00  0.00           H  
ATOM     13  HB2 ARG     1      56.183 109.220  73.807  1.00  0.00           H  
ATOM     14  HB3 ARG     1      56.438 108.172  72.388  1.00  0.00           H  
ATOM     15  HG2 ARG     1      56.554 106.153  73.902  1.00  0.00           H  
ATOM     16  HG3 ARG     1      56.394 107.164  75.305  1.00  0.00           H  
ATOM     17  HD2 ARG     1      54.306 107.854  74.551  1.00  0.00           H  
ATOM     18  HD3 ARG     1      54.228 106.823  73.221  1.00  0.00           H  
ATOM     19  HE  ARG     1      54.867 104.912  74.941  1.00  0.00           H  
ATOM     20 HH11 ARG     1      52.142 107.035  74.750  1.00  0.00           H  
ATOM     21 HH12 ARG     1      51.025 105.785  75.269  1.00  0.00           H  
ATOM     22 HH21 ARG     1      51.584 103.826  75.630  1.00  0.00           H  
ATOM     23 HH22 ARG     1      53.194 103.297  75.488  1.00  0.00           H  
ATOM     24  H1  ARG     1      58.829 107.716  75.074  1.00  0.00           H  
ATOM     25  H2  ARG     1      58.286 109.129  75.315  1.00  0.00           H  
ATOM     26  H3  ARG     1      59.809 109.003  74.639  1.00  0.00           H  
ATOM     27  N   GLU     2      59.043 109.803  71.326  1.00  0.00           N  
ATOM     28  CA  GLU     2      59.519 110.932  70.556  1.00  0.00           C  
ATOM     29  C   GLU     2      59.544 110.612  69.070  1.00  0.00           C  
ATOM     30  O   GLU     2      59.776 109.426  68.735  1.00  0.00           O  
ATOM     31  CB  GLU     2      60.906 111.419  71.082  1.00  0.00           C  
ATOM     32  CG  GLU     2      61.975 110.365  70.707  1.00  0.00           C  
ATOM     33  CD  GLU     2      61.924 109.123  71.608  1.00  0.00           C  
ATOM     34  OE1 GLU     2      62.115 108.040  70.995  1.00  0.00           O  
ATOM     35  OE2 GLU     2      61.711 109.136  72.849  1.00  0.00           O1-
ATOM     36  H   GLU     2      59.306 108.876  71.022  1.00  0.00           H  
ATOM     37  HA  GLU     2      58.865 111.796  70.676  1.00  0.00           H  
ATOM     38  HB2 GLU     2      61.065 112.360  70.556  1.00  0.00           H  
ATOM     39  HB3 GLU     2      60.787 111.461  72.165  1.00  0.00           H  
ATOM     40  HG2 GLU     2      62.007 110.096  69.651  1.00  0.00           H  
ATOM     41  HG3 GLU     2      62.919 110.901  70.808  1.00  0.00           H  
ATOM     42  N   ARG     3      59.317 111.571  68.229  1.00  0.00           N  
ATOM     43  CA  ARG     3      59.214 111.281  66.776  1.00  0.00           C  
ATOM     44  C   ARG     3      59.320 112.531  65.888  1.00  0.00           C  
ATOM     45  O   ARG     3      58.611 113.543  66.155  1.00  0.00           O  
ATOM     46  CB  ARG     3      57.775 110.663  66.496  1.00  0.00           C  
ATOM     47  CG  ARG     3      57.602 110.249  65.047  1.00  0.00           C  
ATOM     48  CD  ARG     3      56.168 109.797  64.663  1.00  0.00           C  
ATOM     49  NE  ARG     3      56.101 109.777  63.206  1.00  0.00           N  
ATOM     50  CZ  ARG     3      55.060 109.677  62.374  1.00  0.00           C  
ATOM     51  NH1 ARG     3      53.849 109.405  62.771  1.00  0.00           N1+
ATOM     52  NH2 ARG     3      55.180 109.859  61.073  1.00  0.00           N  
ATOM     53  H   ARG     3      59.094 112.508  68.535  1.00  0.00           H  
ATOM     54  HA  ARG     3      59.985 110.571  66.478  1.00  0.00           H  
ATOM     55  HB2 ARG     3      57.530 109.858  67.189  1.00  0.00           H  
ATOM     56  HB3 ARG     3      57.014 111.421  66.683  1.00  0.00           H  
ATOM     57  HG2 ARG     3      57.536 111.170  64.468  1.00  0.00           H  
ATOM     58  HG3 ARG     3      58.444 109.620  64.759  1.00  0.00           H  
ATOM     59  HD2 ARG     3      56.107 108.781  65.055  1.00  0.00           H  
ATOM     60  HD3 ARG     3      55.435 110.404  65.193  1.00  0.00           H  
ATOM     61  HE  ARG     3      57.002 110.015  62.816  1.00  0.00           H  
ATOM     62 HH11 ARG     3      53.772 109.205  63.758  1.00  0.00           H  
ATOM     63 HH12 ARG     3      53.117 109.171  62.115  1.00  0.00           H  
ATOM     64 HH21 ARG     3      56.066 110.228  60.757  1.00  0.00           H  
ATOM     65 HH22 ARG     3      54.363 109.861  60.478  1.00  0.00           H  
ATOM     66  N   THR     4      60.233 112.564  65.009  1.00  0.00           N  
ATOM     67  CA  THR     4      60.482 113.654  64.153  1.00  0.00           C  
ATOM     68  C   THR     4      59.368 113.661  63.050  1.00  0.00           C  
ATOM     69  O   THR     4      59.091 112.671  62.351  1.00  0.00           O  
ATOM     70  CB  THR     4      61.811 113.391  63.365  1.00  0.00           C  
ATOM     71  CG2 THR     4      62.105 114.466  62.364  1.00  0.00           C  
ATOM     72  OG1 THR     4      62.843 113.311  64.230  1.00  0.00           O  
ATOM     73  H   THR     4      60.977 111.885  65.085  1.00  0.00           H  
ATOM     74  HA  THR     4      60.643 114.594  64.682  1.00  0.00           H  
ATOM     75  HB  THR     4      61.713 112.454  62.817  1.00  0.00           H  
ATOM     76  HG1 THR     4      62.744 112.476  64.692  1.00  0.00           H  
ATOM     77 HG21 THR     4      62.348 115.409  62.854  1.00  0.00           H  
ATOM     78 HG22 THR     4      63.060 114.325  61.860  1.00  0.00           H  
ATOM     79 HG23 THR     4      61.405 114.432  61.529  1.00  0.00           H  
ATOM     80  N   VAL     5      58.845 114.813  62.845  1.00  0.00           N  
ATOM     81  CA  VAL     5      57.764 115.119  61.845  1.00  0.00           C  
ATOM     82  C   VAL     5      57.949 116.495  61.120  1.00  0.00           C  
ATOM     83  O   VAL     5      58.599 117.386  61.586  1.00  0.00           O  
ATOM     84  CB  VAL     5      56.379 114.966  62.537  1.00  0.00           C  
ATOM     85  CG1 VAL     5      55.240 115.489  61.699  1.00  0.00           C  
ATOM     86  CG2 VAL     5      56.136 113.423  62.559  1.00  0.00           C  
ATOM     87  H   VAL     5      59.211 115.574  63.399  1.00  0.00           H  
ATOM     88  HA  VAL     5      57.780 114.426  61.004  1.00  0.00           H  
ATOM     89  HB  VAL     5      56.384 115.308  63.572  1.00  0.00           H  
ATOM     90 HG11 VAL     5      55.127 116.572  61.750  1.00  0.00           H  
ATOM     91 HG12 VAL     5      55.374 115.096  60.691  1.00  0.00           H  
ATOM     92 HG13 VAL     5      54.357 115.021  62.135  1.00  0.00           H  
ATOM     93 HG21 VAL     5      56.858 113.065  63.294  1.00  0.00           H  
ATOM     94 HG22 VAL     5      55.158 113.195  62.983  1.00  0.00           H  
ATOM     95 HG23 VAL     5      56.161 113.049  61.536  1.00  0.00           H  
ATOM     96  N   ARG     6      57.252 116.695  59.974  1.00  0.00           N  
ATOM     97  CA  ARG     6      57.181 117.998  59.313  1.00  0.00           C  
ATOM     98  C   ARG     6      55.782 118.237  58.811  1.00  0.00           C  
ATOM     99  O   ARG     6      55.065 117.261  58.635  1.00  0.00           O  
ATOM    100  CB  ARG     6      58.263 118.201  58.191  1.00  0.00           C  
ATOM    101  CG  ARG     6      58.238 117.168  57.069  1.00  0.00           C  
ATOM    102  CD  ARG     6      59.519 116.922  56.158  1.00  0.00           C  
ATOM    103  NE  ARG     6      60.679 116.501  56.928  1.00  0.00           N  
ATOM    104  CZ  ARG     6      61.909 117.180  57.004  1.00  0.00           C  
ATOM    105  NH1 ARG     6      62.037 118.269  56.455  1.00  0.00           N1+
ATOM    106  NH2 ARG     6      62.932 116.509  57.411  1.00  0.00           N  
ATOM    107  H   ARG     6      56.935 115.903  59.434  1.00  0.00           H  
ATOM    108  HA  ARG     6      57.446 118.823  59.974  1.00  0.00           H  
ATOM    109  HB2 ARG     6      58.298 119.226  57.823  1.00  0.00           H  
ATOM    110  HB3 ARG     6      59.239 117.975  58.620  1.00  0.00           H  
ATOM    111  HG2 ARG     6      58.029 116.169  57.454  1.00  0.00           H  
ATOM    112  HG3 ARG     6      57.383 117.324  56.411  1.00  0.00           H  
ATOM    113  HD2 ARG     6      59.280 116.050  55.548  1.00  0.00           H  
ATOM    114  HD3 ARG     6      59.688 117.761  55.484  1.00  0.00           H  
ATOM    115  HE  ARG     6      60.632 115.591  57.364  1.00  0.00           H  
ATOM    116 HH11 ARG     6      61.271 118.803  56.070  1.00  0.00           H  
ATOM    117 HH12 ARG     6      62.967 118.651  56.550  1.00  0.00           H  
ATOM    118 HH21 ARG     6      62.863 115.531  57.652  1.00  0.00           H  
ATOM    119 HH22 ARG     6      63.834 116.952  57.312  1.00  0.00           H  
ATOM    120  N   LEU     7      55.488 119.490  58.378  1.00  0.00           N  
ATOM    121  CA  LEU     7      54.345 119.725  57.490  1.00  0.00           C  
ATOM    122  C   LEU     7      54.823 119.463  56.074  1.00  0.00           C  
ATOM    123  O   LEU     7      55.977 119.557  55.796  1.00  0.00           O  
ATOM    124  CB  LEU     7      53.974 121.215  57.695  1.00  0.00           C  
ATOM    125  CG  LEU     7      53.276 121.426  59.096  1.00  0.00           C  
ATOM    126  CD1 LEU     7      52.657 122.850  59.224  1.00  0.00           C  
ATOM    127  CD2 LEU     7      52.120 120.478  59.314  1.00  0.00           C  
ATOM    128  H   LEU     7      55.979 120.314  58.693  1.00  0.00           H  
ATOM    129  HA  LEU     7      53.528 119.044  57.727  1.00  0.00           H  
ATOM    130  HB2 LEU     7      54.814 121.907  57.634  1.00  0.00           H  
ATOM    131  HB3 LEU     7      53.282 121.459  56.889  1.00  0.00           H  
ATOM    132  HG  LEU     7      53.933 121.231  59.943  1.00  0.00           H  
ATOM    133 HD11 LEU     7      52.197 122.955  60.206  1.00  0.00           H  
ATOM    134 HD12 LEU     7      53.337 123.639  58.903  1.00  0.00           H  
ATOM    135 HD13 LEU     7      51.783 122.917  58.576  1.00  0.00           H  
ATOM    136 HD21 LEU     7      51.436 120.748  60.118  1.00  0.00           H  
ATOM    137 HD22 LEU     7      51.497 120.604  58.429  1.00  0.00           H  
ATOM    138 HD23 LEU     7      52.417 119.454  59.540  1.00  0.00           H  
ATOM    139  N   GLN     8      53.883 119.199  55.162  1.00  0.00           N  
ATOM    140  CA  GLN     8      54.135 119.125  53.617  1.00  0.00           C  
ATOM    141  C   GLN     8      53.360 120.313  52.938  1.00  0.00           C  
ATOM    142  O   GLN     8      52.613 120.989  53.607  1.00  0.00           O  
ATOM    143  CB  GLN     8      53.647 117.785  53.182  1.00  0.00           C  
ATOM    144  CG  GLN     8      54.481 116.577  53.801  1.00  0.00           C  
ATOM    145  CD  GLN     8      55.914 116.578  53.471  1.00  0.00           C  
ATOM    146  NE2 GLN     8      56.770 115.911  54.177  1.00  0.00           N  
ATOM    147  OE1 GLN     8      56.367 117.179  52.490  1.00  0.00           O  
ATOM    148  H   GLN     8      52.956 119.104  55.551  1.00  0.00           H  
ATOM    149  HA  GLN     8      55.179 119.366  53.415  1.00  0.00           H  
ATOM    150  HB2 GLN     8      52.619 117.688  53.531  1.00  0.00           H  
ATOM    151  HB3 GLN     8      53.719 117.739  52.095  1.00  0.00           H  
ATOM    152  HG2 GLN     8      54.208 116.551  54.856  1.00  0.00           H  
ATOM    153  HG3 GLN     8      54.083 115.649  53.392  1.00  0.00           H  
ATOM    154 HE21 GLN     8      57.723 115.875  53.845  1.00  0.00           H  
ATOM    155 HE22 GLN     8      56.459 115.139  54.750  1.00  0.00           H  
ATOM    156  N   TYR     9      53.552 120.451  51.600  1.00  0.00           N  
ATOM    157  CA  TYR     9      53.033 121.404  50.637  1.00  0.00           C  
ATOM    158  C   TYR     9      51.591 121.066  50.309  1.00  0.00           C  
ATOM    159  O   TYR     9      51.202 119.889  50.133  1.00  0.00           O  
ATOM    160  CB  TYR     9      53.986 121.478  49.324  1.00  0.00           C  
ATOM    161  CG  TYR     9      53.584 122.561  48.383  1.00  0.00           C  
ATOM    162  CD1 TYR     9      52.660 122.395  47.437  1.00  0.00           C  
ATOM    163  CD2 TYR     9      53.970 123.859  48.777  1.00  0.00           C  
ATOM    164  CE1 TYR     9      52.169 123.535  46.701  1.00  0.00           C  
ATOM    165  CE2 TYR     9      53.385 125.020  48.111  1.00  0.00           C  
ATOM    166  CZ  TYR     9      52.550 124.822  47.074  1.00  0.00           C  
ATOM    167  OH  TYR     9      52.078 125.861  46.365  1.00  0.00           O  
ATOM    168  H   TYR     9      54.088 119.721  51.153  1.00  0.00           H  
ATOM    169  HA  TYR     9      53.071 122.365  51.149  1.00  0.00           H  
ATOM    170  HB2 TYR     9      55.039 121.613  49.571  1.00  0.00           H  
ATOM    171  HB3 TYR     9      53.845 120.546  48.776  1.00  0.00           H  
ATOM    172  HD1 TYR     9      52.268 121.397  47.308  1.00  0.00           H  
ATOM    173  HD2 TYR     9      54.417 123.930  49.757  1.00  0.00           H  
ATOM    174  HE1 TYR     9      51.543 123.452  45.826  1.00  0.00           H  
ATOM    175  HE2 TYR     9      53.533 126.048  48.406  1.00  0.00           H  
ATOM    176  HH  TYR     9      52.324 126.691  46.780  1.00  0.00           H  
ATOM    177  N   GLY    10      50.747 122.099  50.297  1.00  0.00           N  
ATOM    178  CA  GLY    10      49.364 122.076  49.964  1.00  0.00           C  
ATOM    179  C   GLY    10      48.317 121.731  50.979  1.00  0.00           C  
ATOM    180  O   GLY    10      48.384 122.090  52.184  1.00  0.00           O  
ATOM    181  H   GLY    10      51.243 122.957  50.492  1.00  0.00           H  
ATOM    182  HA2 GLY    10      49.063 123.075  49.648  1.00  0.00           H  
ATOM    183  HA3 GLY    10      49.237 121.438  49.089  1.00  0.00           H  
ATOM    184  N   SER    11      47.242 121.052  50.531  1.00  0.00           N  
ATOM    185  CA  SER    11      46.124 120.738  51.372  1.00  0.00           C  
ATOM    186  C   SER    11      46.623 119.791  52.451  1.00  0.00           C  
ATOM    187  O   SER    11      47.727 119.231  52.465  1.00  0.00           O  
ATOM    188  CB  SER    11      45.022 120.069  50.544  1.00  0.00           C  
ATOM    189  OG  SER    11      45.579 118.866  49.912  1.00  0.00           O  
ATOM    190  H   SER    11      47.184 120.916  49.532  1.00  0.00           H  
ATOM    191  HA  SER    11      45.813 121.659  51.866  1.00  0.00           H  
ATOM    192  HB2 SER    11      44.177 119.747  51.153  1.00  0.00           H  
ATOM    193  HB3 SER    11      44.633 120.762  49.798  1.00  0.00           H  
ATOM    194  HG  SER    11      46.056 119.145  49.128  1.00  0.00           H  
ATOM    195  N   ALA    12      45.784 119.638  53.546  1.00  0.00           N  
ATOM    196  CA  ALA    12      46.213 118.939  54.756  1.00  0.00           C  
ATOM    197  C   ALA    12      46.286 117.421  54.574  1.00  0.00           C  
ATOM    198  O   ALA    12      45.697 116.749  53.682  1.00  0.00           O  
ATOM    199  CB  ALA    12      45.190 119.311  55.799  1.00  0.00           C  
ATOM    200  H   ALA    12      44.917 120.151  53.475  1.00  0.00           H  
ATOM    201  HA  ALA    12      47.173 119.361  55.053  1.00  0.00           H  
ATOM    202  HB1 ALA    12      45.111 120.378  56.010  1.00  0.00           H  
ATOM    203  HB2 ALA    12      44.191 119.101  55.418  1.00  0.00           H  
ATOM    204  HB3 ALA    12      45.548 118.823  56.705  1.00  0.00           H  
ATOM    205  N   VAL    13      47.126 116.882  55.487  1.00  0.00           N  
ATOM    206  CA  VAL    13      47.611 115.480  55.612  1.00  0.00           C  
ATOM    207  C   VAL    13      46.999 114.949  56.930  1.00  0.00           C  
ATOM    208  O   VAL    13      46.359 115.652  57.662  1.00  0.00           O  
ATOM    209  CB  VAL    13      49.136 115.553  55.628  1.00  0.00           C  
ATOM    210  CG1 VAL    13      50.045 114.254  55.667  1.00  0.00           C  
ATOM    211  CG2 VAL    13      49.614 116.163  54.285  1.00  0.00           C  
ATOM    212  H   VAL    13      47.625 117.506  56.105  1.00  0.00           H  
ATOM    213  HA  VAL    13      47.221 115.020  54.704  1.00  0.00           H  
ATOM    214  HB  VAL    13      49.447 116.242  56.412  1.00  0.00           H  
ATOM    215 HG11 VAL    13      51.094 114.543  55.593  1.00  0.00           H  
ATOM    216 HG12 VAL    13      49.776 113.825  56.632  1.00  0.00           H  
ATOM    217 HG13 VAL    13      49.752 113.619  54.831  1.00  0.00           H  
ATOM    218 HG21 VAL    13      50.702 116.229  54.256  1.00  0.00           H  
ATOM    219 HG22 VAL    13      49.166 115.749  53.382  1.00  0.00           H  
ATOM    220 HG23 VAL    13      49.215 117.174  54.202  1.00  0.00           H  
ATOM    221  N   GLU    14      47.227 113.670  57.186  1.00  0.00           N  
ATOM    222  CA  GLU    14      46.600 112.837  58.259  1.00  0.00           C  
ATOM    223  C   GLU    14      47.711 111.872  58.907  1.00  0.00           C  
ATOM    224  O   GLU    14      48.473 111.254  58.133  1.00  0.00           O  
ATOM    225  CB  GLU    14      45.364 112.072  57.685  1.00  0.00           C  
ATOM    226  CG  GLU    14      44.127 112.946  57.249  1.00  0.00           C  
ATOM    227  CD  GLU    14      43.061 112.038  56.568  1.00  0.00           C  
ATOM    228  OE1 GLU    14      43.077 110.780  56.580  1.00  0.00           O  
ATOM    229  OE2 GLU    14      42.054 112.642  56.219  1.00  0.00           O1-
ATOM    230  H   GLU    14      47.779 113.018  56.648  1.00  0.00           H  
ATOM    231  HA  GLU    14      46.165 113.460  59.040  1.00  0.00           H  
ATOM    232  HB2 GLU    14      45.711 111.451  56.859  1.00  0.00           H  
ATOM    233  HB3 GLU    14      45.136 111.316  58.435  1.00  0.00           H  
ATOM    234  HG2 GLU    14      43.754 113.442  58.146  1.00  0.00           H  
ATOM    235  HG3 GLU    14      44.402 113.699  56.512  1.00  0.00           H  
ATOM    236  N   ALA    15      47.893 111.794  60.158  1.00  0.00           N  
ATOM    237  CA  ALA    15      48.856 111.048  60.920  1.00  0.00           C  
ATOM    238  C   ALA    15      48.266 110.524  62.292  1.00  0.00           C  
ATOM    239  O   ALA    15      47.359 111.214  62.860  1.00  0.00           O  
ATOM    240  CB  ALA    15      50.135 111.936  61.252  1.00  0.00           C  
ATOM    241  H   ALA    15      47.337 112.413  60.731  1.00  0.00           H  
ATOM    242  HA  ALA    15      49.095 110.140  60.365  1.00  0.00           H  
ATOM    243  HB1 ALA    15      49.817 112.710  61.950  1.00  0.00           H  
ATOM    244  HB2 ALA    15      50.811 111.245  61.756  1.00  0.00           H  
ATOM    245  HB3 ALA    15      50.639 112.299  60.357  1.00  0.00           H  
ATOM    246  N   VAL    16      48.771 109.415  62.863  1.00  0.00           N  
ATOM    247  CA  VAL    16      48.316 108.895  64.182  1.00  0.00           C  
ATOM    248  C   VAL    16      49.262 109.467  65.214  1.00  0.00           C  
ATOM    249  O   VAL    16      50.499 109.357  64.975  1.00  0.00           O  
ATOM    250  CB  VAL    16      48.279 107.336  64.287  1.00  0.00           C  
ATOM    251  CG1 VAL    16      47.920 106.950  65.778  1.00  0.00           C  
ATOM    252  CG2 VAL    16      47.281 106.801  63.393  1.00  0.00           C  
ATOM    253  H   VAL    16      49.711 109.239  62.538  1.00  0.00           H  
ATOM    254  HA  VAL    16      47.373 109.297  64.553  1.00  0.00           H  
ATOM    255  HB  VAL    16      49.242 106.938  63.970  1.00  0.00           H  
ATOM    256 HG11 VAL    16      47.831 105.865  65.840  1.00  0.00           H  
ATOM    257 HG12 VAL    16      48.712 107.256  66.461  1.00  0.00           H  
ATOM    258 HG13 VAL    16      46.961 107.372  66.076  1.00  0.00           H  
ATOM    259 HG21 VAL    16      47.373 107.209  62.387  1.00  0.00           H  
ATOM    260 HG22 VAL    16      47.285 105.712  63.338  1.00  0.00           H  
ATOM    261 HG23 VAL    16      46.254 107.026  63.682  1.00  0.00           H  
ATOM    262  N   TYR    17      48.791 109.943  66.341  1.00  0.00           N  
ATOM    263  CA  TYR    17      49.606 110.326  67.431  1.00  0.00           C  
ATOM    264  C   TYR    17      49.464 109.283  68.604  1.00  0.00           C  
ATOM    265  O   TYR    17      48.326 109.186  69.123  1.00  0.00           O  
ATOM    266  CB  TYR    17      49.093 111.704  67.806  1.00  0.00           C  
ATOM    267  CG  TYR    17      49.561 112.105  69.170  1.00  0.00           C  
ATOM    268  CD1 TYR    17      50.817 112.707  69.313  1.00  0.00           C  
ATOM    269  CD2 TYR    17      48.610 112.140  70.241  1.00  0.00           C  
ATOM    270  CE1 TYR    17      51.242 113.157  70.593  1.00  0.00           C  
ATOM    271  CE2 TYR    17      48.988 112.551  71.456  1.00  0.00           C  
ATOM    272  CZ  TYR    17      50.353 113.028  71.656  1.00  0.00           C  
ATOM    273  OH  TYR    17      50.699 113.520  72.894  1.00  0.00           O  
ATOM    274  H   TYR    17      47.844 109.705  66.597  1.00  0.00           H  
ATOM    275  HA  TYR    17      50.686 110.403  67.300  1.00  0.00           H  
ATOM    276  HB2 TYR    17      49.451 112.289  66.959  1.00  0.00           H  
ATOM    277  HB3 TYR    17      48.007 111.657  67.725  1.00  0.00           H  
ATOM    278  HD1 TYR    17      51.422 112.833  68.427  1.00  0.00           H  
ATOM    279  HD2 TYR    17      47.643 111.672  70.133  1.00  0.00           H  
ATOM    280  HE1 TYR    17      52.199 113.647  70.693  1.00  0.00           H  
ATOM    281  HE2 TYR    17      48.247 112.492  72.239  1.00  0.00           H  
ATOM    282  HH  TYR    17      49.998 113.282  73.505  1.00  0.00           H  
ATOM    283  N   VAL    18      50.509 108.581  68.998  1.00  0.00           N  
ATOM    284  CA  VAL    18      50.581 107.863  70.307  1.00  0.00           C  
ATOM    285  C   VAL    18      50.674 108.878  71.438  1.00  0.00           C  
ATOM    286  O   VAL    18      51.634 109.683  71.506  1.00  0.00           O  
ATOM    287  CB  VAL    18      51.714 106.820  70.266  1.00  0.00           C  
ATOM    288  CG1 VAL    18      51.793 105.768  71.455  1.00  0.00           C  
ATOM    289  CG2 VAL    18      51.603 105.858  69.042  1.00  0.00           C  
ATOM    290  H   VAL    18      51.397 108.550  68.518  1.00  0.00           H  
ATOM    291  HA  VAL    18      49.657 107.324  70.519  1.00  0.00           H  
ATOM    292  HB  VAL    18      52.700 107.282  70.302  1.00  0.00           H  
ATOM    293 HG11 VAL    18      52.499 105.015  71.103  1.00  0.00           H  
ATOM    294 HG12 VAL    18      52.027 106.326  72.361  1.00  0.00           H  
ATOM    295 HG13 VAL    18      50.849 105.241  71.586  1.00  0.00           H  
ATOM    296 HG21 VAL    18      50.647 105.361  68.881  1.00  0.00           H  
ATOM    297 HG22 VAL    18      51.668 106.538  68.193  1.00  0.00           H  
ATOM    298 HG23 VAL    18      52.448 105.170  69.020  1.00  0.00           H  
ATOM    299  N   LEU    19      49.841 108.741  72.419  1.00  0.00           N  
ATOM    300  CA  LEU    19      49.794 109.583  73.591  1.00  0.00           C  
ATOM    301  C   LEU    19      51.129 109.712  74.326  1.00  0.00           C  
ATOM    302  O   LEU    19      51.907 108.761  74.526  1.00  0.00           O  
ATOM    303  CB  LEU    19      48.749 109.059  74.600  1.00  0.00           C  
ATOM    304  CG  LEU    19      47.320 109.485  74.304  1.00  0.00           C  
ATOM    305  CD1 LEU    19      46.740 108.809  73.176  1.00  0.00           C  
ATOM    306  CD2 LEU    19      46.392 109.335  75.499  1.00  0.00           C  
ATOM    307  H   LEU    19      49.031 108.169  72.226  1.00  0.00           H  
ATOM    308  HA  LEU    19      49.571 110.598  73.261  1.00  0.00           H  
ATOM    309  HB2 LEU    19      48.899 107.980  74.629  1.00  0.00           H  
ATOM    310  HB3 LEU    19      48.952 109.612  75.518  1.00  0.00           H  
ATOM    311  HG  LEU    19      47.324 110.567  74.173  1.00  0.00           H  
ATOM    312 HD11 LEU    19      46.795 107.730  73.323  1.00  0.00           H  
ATOM    313 HD12 LEU    19      45.700 109.083  73.004  1.00  0.00           H  
ATOM    314 HD13 LEU    19      47.231 109.163  72.269  1.00  0.00           H  
ATOM    315 HD21 LEU    19      46.737 110.012  76.281  1.00  0.00           H  
ATOM    316 HD22 LEU    19      45.374 109.683  75.327  1.00  0.00           H  
ATOM    317 HD23 LEU    19      46.437 108.322  75.899  1.00  0.00           H  
ATOM    318  N   GLY    20      51.426 110.918  74.844  1.00  0.00           N  
ATOM    319  CA  GLY    20      52.604 111.375  75.565  1.00  0.00           C  
ATOM    320  C   GLY    20      53.839 111.546  74.735  1.00  0.00           C  
ATOM    321  O   GLY    20      54.849 111.532  75.365  1.00  0.00           O  
ATOM    322  H   GLY    20      50.831 111.707  74.634  1.00  0.00           H  
ATOM    323  HA2 GLY    20      52.517 112.233  76.232  1.00  0.00           H  
ATOM    324  HA3 GLY    20      52.898 110.599  76.271  1.00  0.00           H  
ATOM    325  N   THR    21      53.775 111.566  73.419  1.00  0.00           N  
ATOM    326  CA  THR    21      54.876 111.548  72.448  1.00  0.00           C  
ATOM    327  C   THR    21      55.330 113.036  72.301  1.00  0.00           C  
ATOM    328  O   THR    21      54.525 113.805  71.784  1.00  0.00           O  
ATOM    329  CB  THR    21      54.605 110.679  71.279  1.00  0.00           C  
ATOM    330  CG2 THR    21      55.682 110.706  70.189  1.00  0.00           C  
ATOM    331  OG1 THR    21      54.326 109.345  71.693  1.00  0.00           O  
ATOM    332  H   THR    21      52.859 111.613  72.996  1.00  0.00           H  
ATOM    333  HA  THR    21      55.702 111.029  72.933  1.00  0.00           H  
ATOM    334  HB  THR    21      53.695 111.139  70.893  1.00  0.00           H  
ATOM    335  HG1 THR    21      53.395 109.295  71.922  1.00  0.00           H  
ATOM    336 HG21 THR    21      55.469 109.838  69.566  1.00  0.00           H  
ATOM    337 HG22 THR    21      55.661 111.581  69.538  1.00  0.00           H  
ATOM    338 HG23 THR    21      56.654 110.569  70.662  1.00  0.00           H  
ATOM    339  N   TYR    22      56.623 113.245  72.347  1.00  0.00           N  
ATOM    340  CA  TYR    22      57.297 114.463  71.757  1.00  0.00           C  
ATOM    341  C   TYR    22      57.239 114.377  70.230  1.00  0.00           C  
ATOM    342  O   TYR    22      58.186 113.952  69.587  1.00  0.00           O  
ATOM    343  CB  TYR    22      58.687 114.635  72.358  1.00  0.00           C  
ATOM    344  CG  TYR    22      58.772 114.806  73.934  1.00  0.00           C  
ATOM    345  CD1 TYR    22      58.711 113.719  74.784  1.00  0.00           C  
ATOM    346  CD2 TYR    22      59.124 116.120  74.390  1.00  0.00           C  
ATOM    347  CE1 TYR    22      58.740 113.978  76.199  1.00  0.00           C  
ATOM    348  CE2 TYR    22      58.959 116.376  75.735  1.00  0.00           C  
ATOM    349  CZ  TYR    22      58.755 115.312  76.707  1.00  0.00           C  
ATOM    350  OH  TYR    22      58.621 115.643  78.021  1.00  0.00           O  
ATOM    351  H   TYR    22      57.252 112.497  72.602  1.00  0.00           H  
ATOM    352  HA  TYR    22      56.704 115.351  71.976  1.00  0.00           H  
ATOM    353  HB2 TYR    22      59.191 113.725  72.031  1.00  0.00           H  
ATOM    354  HB3 TYR    22      59.183 115.513  71.945  1.00  0.00           H  
ATOM    355  HD1 TYR    22      58.738 112.702  74.422  1.00  0.00           H  
ATOM    356  HD2 TYR    22      59.193 116.909  73.656  1.00  0.00           H  
ATOM    357  HE1 TYR    22      58.623 113.166  76.901  1.00  0.00           H  
ATOM    358  HE2 TYR    22      58.960 117.404  76.065  1.00  0.00           H  
ATOM    359  HH  TYR    22      58.856 114.884  78.559  1.00  0.00           H  
ATOM    360  N   LEU    23      56.154 114.908  69.736  1.00  0.00           N  
ATOM    361  CA  LEU    23      55.929 114.934  68.237  1.00  0.00           C  
ATOM    362  C   LEU    23      56.469 116.202  67.695  1.00  0.00           C  
ATOM    363  O   LEU    23      55.772 117.113  67.351  1.00  0.00           O  
ATOM    364  CB  LEU    23      54.383 114.762  67.998  1.00  0.00           C  
ATOM    365  CG  LEU    23      54.174 114.433  66.512  1.00  0.00           C  
ATOM    366  CD1 LEU    23      54.141 112.934  66.260  1.00  0.00           C  
ATOM    367  CD2 LEU    23      52.921 115.099  65.871  1.00  0.00           C  
ATOM    368  H   LEU    23      55.455 115.270  70.368  1.00  0.00           H  
ATOM    369  HA  LEU    23      56.585 114.158  67.843  1.00  0.00           H  
ATOM    370  HB2 LEU    23      53.975 113.990  68.651  1.00  0.00           H  
ATOM    371  HB3 LEU    23      53.888 115.685  68.300  1.00  0.00           H  
ATOM    372  HG  LEU    23      55.023 114.841  65.964  1.00  0.00           H  
ATOM    373 HD11 LEU    23      54.258 112.782  65.187  1.00  0.00           H  
ATOM    374 HD12 LEU    23      54.870 112.436  66.899  1.00  0.00           H  
ATOM    375 HD13 LEU    23      53.133 112.557  66.434  1.00  0.00           H  
ATOM    376 HD21 LEU    23      53.088 116.176  65.876  1.00  0.00           H  
ATOM    377 HD22 LEU    23      52.720 114.779  64.848  1.00  0.00           H  
ATOM    378 HD23 LEU    23      52.035 114.915  66.479  1.00  0.00           H  
ATOM    379  N   TRP    24      57.776 116.249  67.495  1.00  0.00           N  
ATOM    380  CA  TRP    24      58.615 117.335  67.067  1.00  0.00           C  
ATOM    381  C   TRP    24      58.437 117.705  65.604  1.00  0.00           C  
ATOM    382  O   TRP    24      58.759 116.926  64.729  1.00  0.00           O  
ATOM    383  CB  TRP    24      60.075 116.968  67.395  1.00  0.00           C  
ATOM    384  CG  TRP    24      60.535 116.904  68.826  1.00  0.00           C  
ATOM    385  CD1 TRP    24      61.186 115.893  69.436  1.00  0.00           C  
ATOM    386  CD2 TRP    24      60.432 117.976  69.854  1.00  0.00           C  
ATOM    387  CE2 TRP    24      61.062 117.511  71.036  1.00  0.00           C  
ATOM    388  CE3 TRP    24      59.946 119.282  69.878  1.00  0.00           C  
ATOM    389  NE1 TRP    24      61.608 116.319  70.684  1.00  0.00           N  
ATOM    390  CZ2 TRP    24      61.075 118.245  72.212  1.00  0.00           C  
ATOM    391  CZ3 TRP    24      60.006 120.061  70.980  1.00  0.00           C  
ATOM    392  CH2 TRP    24      60.480 119.529  72.181  1.00  0.00           C  
ATOM    393  H   TRP    24      58.258 115.393  67.729  1.00  0.00           H  
ATOM    394  HA  TRP    24      58.441 118.213  67.688  1.00  0.00           H  
ATOM    395  HB2 TRP    24      60.213 115.948  67.034  1.00  0.00           H  
ATOM    396  HB3 TRP    24      60.661 117.677  66.812  1.00  0.00           H  
ATOM    397  HD1 TRP    24      61.476 114.921  69.066  1.00  0.00           H  
ATOM    398  HE1 TRP    24      62.225 115.830  71.317  1.00  0.00           H  
ATOM    399  HE3 TRP    24      59.586 119.719  68.959  1.00  0.00           H  
ATOM    400  HZ2 TRP    24      61.478 117.780  73.099  1.00  0.00           H  
ATOM    401  HZ3 TRP    24      59.555 121.035  70.863  1.00  0.00           H  
ATOM    402  HH2 TRP    24      60.315 120.070  73.101  1.00  0.00           H  
ATOM    403  N   THR    25      57.724 118.841  65.403  1.00  0.00           N  
ATOM    404  CA  THR    25      57.185 119.118  64.066  1.00  0.00           C  
ATOM    405  C   THR    25      57.795 120.348  63.480  1.00  0.00           C  
ATOM    406  O   THR    25      57.858 121.412  64.154  1.00  0.00           O  
ATOM    407  CB  THR    25      55.632 119.303  64.066  1.00  0.00           C  
ATOM    408  CG2 THR    25      54.934 119.498  62.690  1.00  0.00           C  
ATOM    409  OG1 THR    25      54.975 118.296  64.727  1.00  0.00           O  
ATOM    410  H   THR    25      57.525 119.280  66.290  1.00  0.00           H  
ATOM    411  HA  THR    25      57.385 118.274  63.406  1.00  0.00           H  
ATOM    412  HB  THR    25      55.501 120.116  64.780  1.00  0.00           H  
ATOM    413  HG1 THR    25      55.361 118.032  65.565  1.00  0.00           H  
ATOM    414 HG21 THR    25      54.956 120.559  62.442  1.00  0.00           H  
ATOM    415 HG22 THR    25      55.420 118.823  61.986  1.00  0.00           H  
ATOM    416 HG23 THR    25      53.860 119.329  62.780  1.00  0.00           H  
ATOM    417  N   ASP    26      58.293 120.240  62.231  1.00  0.00           N  
ATOM    418  CA  ASP    26      58.840 121.232  61.430  1.00  0.00           C  
ATOM    419  C   ASP    26      57.853 121.940  60.507  1.00  0.00           C  
ATOM    420  O   ASP    26      56.839 121.367  60.074  1.00  0.00           O  
ATOM    421  CB  ASP    26      59.960 120.650  60.495  1.00  0.00           C  
ATOM    422  CG  ASP    26      60.570 121.587  59.346  1.00  0.00           C  
ATOM    423  OD1 ASP    26      60.150 121.526  58.199  1.00  0.00           O  
ATOM    424  OD2 ASP    26      61.363 122.455  59.649  1.00  0.00           O1-
ATOM    425  H   ASP    26      58.219 119.311  61.843  1.00  0.00           H  
ATOM    426  HA  ASP    26      59.255 122.035  62.040  1.00  0.00           H  
ATOM    427  HB2 ASP    26      60.788 120.242  61.073  1.00  0.00           H  
ATOM    428  HB3 ASP    26      59.543 119.883  59.841  1.00  0.00           H  
ATOM    429  N   VAL    27      58.005 123.269  60.384  1.00  0.00           N  
ATOM    430  CA  VAL    27      57.279 124.012  59.382  1.00  0.00           C  
ATOM    431  C   VAL    27      58.154 124.617  58.273  1.00  0.00           C  
ATOM    432  O   VAL    27      57.607 125.054  57.329  1.00  0.00           O  
ATOM    433  CB  VAL    27      56.423 125.086  59.969  1.00  0.00           C  
ATOM    434  CG1 VAL    27      55.454 124.510  61.052  1.00  0.00           C  
ATOM    435  CG2 VAL    27      57.231 126.234  60.642  1.00  0.00           C  
ATOM    436  H   VAL    27      58.813 123.611  60.884  1.00  0.00           H  
ATOM    437  HA  VAL    27      56.586 123.361  58.850  1.00  0.00           H  
ATOM    438  HB  VAL    27      55.739 125.534  59.248  1.00  0.00           H  
ATOM    439 HG11 VAL    27      54.785 125.230  61.524  1.00  0.00           H  
ATOM    440 HG12 VAL    27      54.801 123.713  60.696  1.00  0.00           H  
ATOM    441 HG13 VAL    27      55.980 124.140  61.932  1.00  0.00           H  
ATOM    442 HG21 VAL    27      56.594 126.948  61.164  1.00  0.00           H  
ATOM    443 HG22 VAL    27      57.861 125.756  61.391  1.00  0.00           H  
ATOM    444 HG23 VAL    27      57.815 126.839  59.948  1.00  0.00           H  
ATOM    445  N   TYR    28      59.493 124.822  58.503  1.00  0.00           N  
ATOM    446  CA  TYR    28      60.436 125.409  57.620  1.00  0.00           C  
ATOM    447  C   TYR    28      60.709 124.719  56.274  1.00  0.00           C  
ATOM    448  O   TYR    28      60.940 125.431  55.305  1.00  0.00           O  
ATOM    449  CB  TYR    28      61.654 125.585  58.462  1.00  0.00           C  
ATOM    450  CG  TYR    28      62.566 126.683  57.846  1.00  0.00           C  
ATOM    451  CD1 TYR    28      62.208 128.050  57.942  1.00  0.00           C  
ATOM    452  CD2 TYR    28      63.844 126.339  57.392  1.00  0.00           C  
ATOM    453  CE1 TYR    28      63.065 129.044  57.468  1.00  0.00           C  
ATOM    454  CE2 TYR    28      64.678 127.356  56.890  1.00  0.00           C  
ATOM    455  CZ  TYR    28      64.361 128.740  56.956  1.00  0.00           C  
ATOM    456  OH  TYR    28      65.147 129.777  56.495  1.00  0.00           O  
ATOM    457  H   TYR    28      59.997 124.350  59.240  1.00  0.00           H  
ATOM    458  HA  TYR    28      59.987 126.364  57.347  1.00  0.00           H  
ATOM    459  HB2 TYR    28      61.382 125.944  59.454  1.00  0.00           H  
ATOM    460  HB3 TYR    28      62.209 124.672  58.679  1.00  0.00           H  
ATOM    461  HD1 TYR    28      61.183 128.258  58.211  1.00  0.00           H  
ATOM    462  HD2 TYR    28      64.173 125.317  57.515  1.00  0.00           H  
ATOM    463  HE1 TYR    28      62.792 130.086  57.548  1.00  0.00           H  
ATOM    464  HE2 TYR    28      65.680 127.170  56.531  1.00  0.00           H  
ATOM    465  HH  TYR    28      65.778 129.586  55.797  1.00  0.00           H  
ATOM    466  N   SER    29      60.659 123.407  56.152  1.00  0.00           N  
ATOM    467  CA  SER    29      60.861 122.600  54.899  1.00  0.00           C  
ATOM    468  C   SER    29      59.620 122.700  53.877  1.00  0.00           C  
ATOM    469  O   SER    29      59.745 122.254  52.772  1.00  0.00           O  
ATOM    470  CB  SER    29      61.151 121.136  55.127  1.00  0.00           C  
ATOM    471  OG  SER    29      60.121 120.445  55.864  1.00  0.00           O  
ATOM    472  H   SER    29      60.387 123.025  57.046  1.00  0.00           H  
ATOM    473  HA  SER    29      61.811 122.886  54.448  1.00  0.00           H  
ATOM    474  HB2 SER    29      61.360 120.567  54.222  1.00  0.00           H  
ATOM    475  HB3 SER    29      62.043 121.057  55.749  1.00  0.00           H  
ATOM    476  HG  SER    29      60.132 120.898  56.711  1.00  0.00           H  
ATOM    477  N   ALA    30      58.548 123.329  54.244  1.00  0.00           N  
ATOM    478  CA  ALA    30      57.391 123.688  53.364  1.00  0.00           C  
ATOM    479  C   ALA    30      57.013 125.160  53.484  1.00  0.00           C  
ATOM    480  O   ALA    30      55.990 125.514  52.941  1.00  0.00           O  
ATOM    481  CB  ALA    30      56.160 122.924  53.993  1.00  0.00           C  
ATOM    482  H   ALA    30      58.528 123.897  55.079  1.00  0.00           H  
ATOM    483  HA  ALA    30      57.492 123.407  52.315  1.00  0.00           H  
ATOM    484  HB1 ALA    30      56.412 121.961  54.437  1.00  0.00           H  
ATOM    485  HB2 ALA    30      55.664 123.446  54.811  1.00  0.00           H  
ATOM    486  HB3 ALA    30      55.353 122.859  53.264  1.00  0.00           H  
ATOM    487  N   ALA    31      57.748 126.024  54.204  1.00  0.00           N  
ATOM    488  CA  ALA    31      57.475 127.433  54.314  1.00  0.00           C  
ATOM    489  C   ALA    31      57.846 128.168  52.990  1.00  0.00           C  
ATOM    490  O   ALA    31      58.924 127.752  52.339  1.00  0.00           O  
ATOM    491  CB  ALA    31      58.352 128.002  55.500  1.00  0.00           C  
ATOM    492  H   ALA    31      58.695 125.691  54.307  1.00  0.00           H  
ATOM    493  HA  ALA    31      56.402 127.449  54.509  1.00  0.00           H  
ATOM    494  HB1 ALA    31      59.388 127.734  55.289  1.00  0.00           H  
ATOM    495  HB2 ALA    31      58.317 129.089  55.576  1.00  0.00           H  
ATOM    496  HB3 ALA    31      57.996 127.581  56.441  1.00  0.00           H  
ATOM    497  N   PRO    32      57.093 129.178  52.510  1.00  0.00           N  
ATOM    498  CA  PRO    32      57.394 130.028  51.355  1.00  0.00           C  
ATOM    499  C   PRO    32      58.704 130.878  51.448  1.00  0.00           C  
ATOM    500  O   PRO    32      59.300 131.022  52.512  1.00  0.00           O  
ATOM    501  CB  PRO    32      56.204 130.954  51.224  1.00  0.00           C  
ATOM    502  CG  PRO    32      55.064 130.178  51.835  1.00  0.00           C  
ATOM    503  CD  PRO    32      55.729 129.382  52.911  1.00  0.00           C  
ATOM    504  HA  PRO    32      57.563 129.402  50.478  1.00  0.00           H  
ATOM    505  HB2 PRO    32      56.386 131.833  51.842  1.00  0.00           H  
ATOM    506  HB3 PRO    32      56.017 131.166  50.172  1.00  0.00           H  
ATOM    507  HG2 PRO    32      54.327 130.862  52.256  1.00  0.00           H  
ATOM    508  HG3 PRO    32      54.652 129.489  51.098  1.00  0.00           H  
ATOM    509  HD2 PRO    32      55.739 129.800  53.917  1.00  0.00           H  
ATOM    510  HD3 PRO    32      55.186 128.448  53.055  1.00  0.00           H  
ATOM    511  N   ALA    33      59.070 131.432  50.283  1.00  0.00           N  
ATOM    512  CA  ALA    33      59.819 132.615  50.172  1.00  0.00           C  
ATOM    513  C   ALA    33      58.962 133.914  50.572  1.00  0.00           C  
ATOM    514  O   ALA    33      57.725 133.984  50.614  1.00  0.00           O  
ATOM    515  CB  ALA    33      60.697 132.618  48.861  1.00  0.00           C  
ATOM    516  H   ALA    33      58.633 131.142  49.419  1.00  0.00           H  
ATOM    517  HA  ALA    33      60.571 132.586  50.961  1.00  0.00           H  
ATOM    518  HB1 ALA    33      61.363 131.756  48.887  1.00  0.00           H  
ATOM    519  HB2 ALA    33      59.953 132.508  48.072  1.00  0.00           H  
ATOM    520  HB3 ALA    33      61.315 133.508  48.735  1.00  0.00           H  
ATOM    521  N   GLY    34      59.684 135.031  50.840  1.00  0.00           N  
ATOM    522  CA  GLY    34      59.154 136.392  51.285  1.00  0.00           C  
ATOM    523  C   GLY    34      58.414 136.522  52.631  1.00  0.00           C  
ATOM    524  O   GLY    34      58.291 137.617  53.125  1.00  0.00           O  
ATOM    525  H   GLY    34      60.687 135.059  50.722  1.00  0.00           H  
ATOM    526  HA2 GLY    34      60.038 137.027  51.341  1.00  0.00           H  
ATOM    527  HA3 GLY    34      58.513 136.782  50.494  1.00  0.00           H  
ATOM    528  N   ALA    35      57.894 135.419  53.102  1.00  0.00           N  
ATOM    529  CA  ALA    35      57.467 135.332  54.507  1.00  0.00           C  
ATOM    530  C   ALA    35      58.689 135.451  55.407  1.00  0.00           C  
ATOM    531  O   ALA    35      59.807 134.997  54.977  1.00  0.00           O  
ATOM    532  CB  ALA    35      56.737 134.030  54.677  1.00  0.00           C  
ATOM    533  H   ALA    35      57.820 134.532  52.625  1.00  0.00           H  
ATOM    534  HA  ALA    35      56.817 136.168  54.767  1.00  0.00           H  
ATOM    535  HB1 ALA    35      55.902 133.979  53.978  1.00  0.00           H  
ATOM    536  HB2 ALA    35      57.392 133.162  54.610  1.00  0.00           H  
ATOM    537  HB3 ALA    35      56.289 134.032  55.671  1.00  0.00           H  
ATOM    538  N   GLN    36      58.564 136.023  56.542  1.00  0.00           N  
ATOM    539  CA  GLN    36      59.510 136.066  57.616  1.00  0.00           C  
ATOM    540  C   GLN    36      59.115 135.260  58.824  1.00  0.00           C  
ATOM    541  O   GLN    36      59.770 135.122  59.852  1.00  0.00           O  
ATOM    542  CB  GLN    36      59.703 137.618  57.877  1.00  0.00           C  
ATOM    543  CG  GLN    36      60.791 138.028  58.895  1.00  0.00           C  
ATOM    544  CD  GLN    36      61.339 139.405  58.724  1.00  0.00           C  
ATOM    545  NE2 GLN    36      60.630 140.352  58.143  1.00  0.00           N  
ATOM    546  OE1 GLN    36      62.546 139.662  58.866  1.00  0.00           O  
ATOM    547  H   GLN    36      57.600 136.161  56.807  1.00  0.00           H  
ATOM    548  HA  GLN    36      60.498 135.694  57.346  1.00  0.00           H  
ATOM    549  HB2 GLN    36      59.888 138.153  56.946  1.00  0.00           H  
ATOM    550  HB3 GLN    36      58.758 138.004  58.261  1.00  0.00           H  
ATOM    551  HG2 GLN    36      60.277 137.871  59.843  1.00  0.00           H  
ATOM    552  HG3 GLN    36      61.581 137.277  58.855  1.00  0.00           H  
ATOM    553 HE21 GLN    36      61.016 141.285  58.160  1.00  0.00           H  
ATOM    554 HE22 GLN    36      59.663 140.340  57.854  1.00  0.00           H  
ATOM    555  N   THR    37      57.752 134.931  58.900  1.00  0.00           N  
ATOM    556  CA  THR    37      57.049 134.589  60.241  1.00  0.00           C  
ATOM    557  C   THR    37      55.937 133.569  59.890  1.00  0.00           C  
ATOM    558  O   THR    37      55.614 133.390  58.740  1.00  0.00           O  
ATOM    559  CB  THR    37      56.486 135.910  60.928  1.00  0.00           C  
ATOM    560  CG2 THR    37      57.606 137.030  61.017  1.00  0.00           C  
ATOM    561  OG1 THR    37      55.426 136.332  60.184  1.00  0.00           O  
ATOM    562  H   THR    37      57.135 135.185  58.143  1.00  0.00           H  
ATOM    563  HA  THR    37      57.709 134.149  60.989  1.00  0.00           H  
ATOM    564  HB  THR    37      56.207 135.664  61.952  1.00  0.00           H  
ATOM    565  HG1 THR    37      55.638 136.238  59.252  1.00  0.00           H  
ATOM    566 HG21 THR    37      57.989 137.313  60.037  1.00  0.00           H  
ATOM    567 HG22 THR    37      57.032 137.826  61.492  1.00  0.00           H  
ATOM    568 HG23 THR    37      58.448 136.669  61.608  1.00  0.00           H  
ATOM    569  N   PHE    38      55.328 132.975  60.960  1.00  0.00           N  
ATOM    570  CA  PHE    38      54.163 132.060  60.896  1.00  0.00           C  
ATOM    571  C   PHE    38      53.206 132.358  62.015  1.00  0.00           C  
ATOM    572  O   PHE    38      53.464 132.906  63.052  1.00  0.00           O  
ATOM    573  CB  PHE    38      54.551 130.527  60.769  1.00  0.00           C  
ATOM    574  CG  PHE    38      55.089 129.916  62.113  1.00  0.00           C  
ATOM    575  CD1 PHE    38      54.284 129.291  63.111  1.00  0.00           C  
ATOM    576  CD2 PHE    38      56.424 130.236  62.403  1.00  0.00           C  
ATOM    577  CE1 PHE    38      54.836 128.862  64.345  1.00  0.00           C  
ATOM    578  CE2 PHE    38      57.035 129.724  63.562  1.00  0.00           C  
ATOM    579  CZ  PHE    38      56.179 129.150  64.596  1.00  0.00           C  
ATOM    580  H   PHE    38      55.534 133.267  61.904  1.00  0.00           H  
ATOM    581  HA  PHE    38      53.644 132.248  59.956  1.00  0.00           H  
ATOM    582  HB2 PHE    38      53.711 129.924  60.425  1.00  0.00           H  
ATOM    583  HB3 PHE    38      55.248 130.324  59.956  1.00  0.00           H  
ATOM    584  HD1 PHE    38      53.244 129.222  62.829  1.00  0.00           H  
ATOM    585  HD2 PHE    38      56.996 130.896  61.768  1.00  0.00           H  
ATOM    586  HE1 PHE    38      54.191 128.590  65.168  1.00  0.00           H  
ATOM    587  HE2 PHE    38      58.076 129.921  63.768  1.00  0.00           H  
ATOM    588  HZ  PHE    38      56.631 128.941  65.554  1.00  0.00           H  
ATOM    589  N   SER    39      52.018 131.822  61.811  1.00  0.00           N  
ATOM    590  CA  SER    39      50.923 131.890  62.813  1.00  0.00           C  
ATOM    591  C   SER    39      50.138 130.574  62.927  1.00  0.00           C  
ATOM    592  O   SER    39      49.713 130.019  61.971  1.00  0.00           O  
ATOM    593  CB  SER    39      50.057 133.131  62.586  1.00  0.00           C  
ATOM    594  OG  SER    39      49.137 133.319  63.539  1.00  0.00           O  
ATOM    595  H   SER    39      51.779 131.392  60.928  1.00  0.00           H  
ATOM    596  HA  SER    39      51.312 132.219  63.776  1.00  0.00           H  
ATOM    597  HB2 SER    39      50.665 134.033  62.515  1.00  0.00           H  
ATOM    598  HB3 SER    39      49.707 133.054  61.556  1.00  0.00           H  
ATOM    599  HG  SER    39      49.532 133.905  64.189  1.00  0.00           H  
ATOM    600  N   LEU    40      49.878 130.135  64.148  1.00  0.00           N  
ATOM    601  CA  LEU    40      49.305 128.823  64.523  1.00  0.00           C  
ATOM    602  C   LEU    40      47.783 128.837  64.667  1.00  0.00           C  
ATOM    603  O   LEU    40      47.157 129.785  65.180  1.00  0.00           O  
ATOM    604  CB  LEU    40      49.901 128.382  65.919  1.00  0.00           C  
ATOM    605  CG  LEU    40      51.365 128.003  66.004  1.00  0.00           C  
ATOM    606  CD1 LEU    40      51.788 127.833  67.437  1.00  0.00           C  
ATOM    607  CD2 LEU    40      51.661 126.622  65.331  1.00  0.00           C  
ATOM    608  H   LEU    40      50.094 130.682  64.969  1.00  0.00           H  
ATOM    609  HA  LEU    40      49.624 128.183  63.700  1.00  0.00           H  
ATOM    610  HB2 LEU    40      49.745 129.210  66.611  1.00  0.00           H  
ATOM    611  HB3 LEU    40      49.345 127.523  66.294  1.00  0.00           H  
ATOM    612  HG  LEU    40      51.935 128.850  65.621  1.00  0.00           H  
ATOM    613 HD11 LEU    40      51.070 127.249  68.013  1.00  0.00           H  
ATOM    614 HD12 LEU    40      52.766 127.355  67.496  1.00  0.00           H  
ATOM    615 HD13 LEU    40      51.744 128.800  67.936  1.00  0.00           H  
ATOM    616 HD21 LEU    40      51.183 125.805  65.871  1.00  0.00           H  
ATOM    617 HD22 LEU    40      51.264 126.702  64.319  1.00  0.00           H  
ATOM    618 HD23 LEU    40      52.746 126.522  65.321  1.00  0.00           H  
ATOM    619  N   LYS    41      47.112 127.669  64.417  1.00  0.00           N  
ATOM    620  CA  LYS    41      45.730 127.414  64.808  1.00  0.00           C  
ATOM    621  C   LYS    41      45.540 125.906  65.140  1.00  0.00           C  
ATOM    622  O   LYS    41      46.032 124.993  64.416  1.00  0.00           O  
ATOM    623  CB  LYS    41      44.833 127.919  63.730  1.00  0.00           C  
ATOM    624  CG  LYS    41      43.450 127.281  63.503  1.00  0.00           C  
ATOM    625  CD  LYS    41      42.550 128.189  62.670  1.00  0.00           C  
ATOM    626  CE  LYS    41      42.940 128.162  61.161  1.00  0.00           C  
ATOM    627  NZ  LYS    41      42.392 129.329  60.421  1.00  0.00           N1+
ATOM    628  H   LYS    41      47.602 127.131  63.716  1.00  0.00           H  
ATOM    629  HA  LYS    41      45.396 127.914  65.717  1.00  0.00           H  
ATOM    630  HB2 LYS    41      44.776 129.007  63.731  1.00  0.00           H  
ATOM    631  HB3 LYS    41      45.394 127.716  62.817  1.00  0.00           H  
ATOM    632  HG2 LYS    41      43.511 126.292  63.048  1.00  0.00           H  
ATOM    633  HG3 LYS    41      42.876 127.163  64.422  1.00  0.00           H  
ATOM    634  HD2 LYS    41      41.699 127.512  62.602  1.00  0.00           H  
ATOM    635  HD3 LYS    41      42.391 129.140  63.179  1.00  0.00           H  
ATOM    636  HE2 LYS    41      44.023 128.258  61.097  1.00  0.00           H  
ATOM    637  HE3 LYS    41      42.695 127.196  60.718  1.00  0.00           H  
ATOM    638  HZ1 LYS    41      42.631 130.107  61.019  1.00  0.00           H  
ATOM    639  HZ2 LYS    41      42.809 129.442  59.508  1.00  0.00           H  
ATOM    640  HZ3 LYS    41      41.391 129.270  60.297  1.00  0.00           H  
ATOM    641  N   HIP    42      44.904 125.539  66.277  1.00  0.00           N  
ATOM    642  CA  HIP    42      44.833 124.163  66.710  1.00  0.00           C  
ATOM    643  C   HIP    42      43.443 123.886  67.420  1.00  0.00           C  
ATOM    644  O   HIP    42      42.868 124.689  68.109  1.00  0.00           O  
ATOM    645  CB  HIP    42      46.033 123.871  67.639  1.00  0.00           C  
ATOM    646  CG  HIP    42      45.952 124.509  69.084  1.00  0.00           C  
ATOM    647  CD2 HIP    42      46.555 125.637  69.502  1.00  0.00           C  
ATOM    648  ND1 HIP    42      45.094 124.049  70.115  1.00  0.00           N1+
ATOM    649  CE1 HIP    42      45.346 124.914  71.146  1.00  0.00           C  
ATOM    650  NE2 HIP    42      46.131 125.900  70.783  1.00  0.00           N  
ATOM    651  H   HIP    42      44.493 126.241  66.876  1.00  0.00           H  
ATOM    652  HA  HIP    42      44.934 123.521  65.835  1.00  0.00           H  
ATOM    653  HB2 HIP    42      46.038 122.789  67.775  1.00  0.00           H  
ATOM    654  HB3 HIP    42      47.029 124.021  67.222  1.00  0.00           H  
ATOM    655  HD1 HIP    42      44.430 123.292  70.188  1.00  0.00           H  
ATOM    656  HD2 HIP    42      47.202 126.318  68.969  1.00  0.00           H  
ATOM    657  HE1 HIP    42      45.073 124.696  72.168  1.00  0.00           H  
ATOM    658  HE2 HIP    42      46.349 126.735  71.308  1.00  0.00           H  
ATOM    659  N   SER    43      42.923 122.665  67.153  1.00  0.00           N  
ATOM    660  CA  SER    43      41.689 122.201  67.779  1.00  0.00           C  
ATOM    661  C   SER    43      41.864 122.010  69.314  1.00  0.00           C  
ATOM    662  O   SER    43      43.027 121.914  69.864  1.00  0.00           O  
ATOM    663  CB  SER    43      41.080 120.919  67.319  1.00  0.00           C  
ATOM    664  OG  SER    43      41.503 120.736  65.880  1.00  0.00           O  
ATOM    665  H   SER    43      43.420 122.001  66.576  1.00  0.00           H  
ATOM    666  HA  SER    43      40.957 122.988  67.593  1.00  0.00           H  
ATOM    667  HB2 SER    43      41.412 120.069  67.915  1.00  0.00           H  
ATOM    668  HB3 SER    43      39.992 120.978  67.349  1.00  0.00           H  
ATOM    669  HG  SER    43      41.346 121.571  65.434  1.00  0.00           H  
ATOM    670  N   GLU    44      40.799 122.056  70.061  1.00  0.00           N  
ATOM    671  CA  GLU    44      40.715 122.040  71.530  1.00  0.00           C  
ATOM    672  C   GLU    44      41.242 120.774  72.216  1.00  0.00           C  
ATOM    673  O   GLU    44      41.736 120.824  73.413  1.00  0.00           O  
ATOM    674  CB  GLU    44      39.314 122.392  72.055  1.00  0.00           C  
ATOM    675  CG  GLU    44      39.052 122.777  73.506  1.00  0.00           C  
ATOM    676  CD  GLU    44      39.477 124.178  73.890  1.00  0.00           C  
ATOM    677  OE1 GLU    44      40.326 124.840  73.194  1.00  0.00           O  
ATOM    678  OE2 GLU    44      39.030 124.601  75.021  1.00  0.00           O1-
ATOM    679  H   GLU    44      39.864 122.080  69.681  1.00  0.00           H  
ATOM    680  HA  GLU    44      41.393 122.758  71.991  1.00  0.00           H  
ATOM    681  HB2 GLU    44      38.807 123.057  71.355  1.00  0.00           H  
ATOM    682  HB3 GLU    44      38.811 121.448  71.849  1.00  0.00           H  
ATOM    683  HG2 GLU    44      37.993 122.659  73.736  1.00  0.00           H  
ATOM    684  HG3 GLU    44      39.596 122.046  74.105  1.00  0.00           H  
ATOM    685  N   HIP    45      41.273 119.611  71.503  1.00  0.00           N  
ATOM    686  CA  HIP    45      41.887 118.375  72.012  1.00  0.00           C  
ATOM    687  C   HIP    45      43.385 118.260  71.704  1.00  0.00           C  
ATOM    688  O   HIP    45      44.013 117.385  72.293  1.00  0.00           O  
ATOM    689  CB  HIP    45      41.148 117.146  71.563  1.00  0.00           C  
ATOM    690  CG  HIP    45      39.737 117.185  71.812  1.00  0.00           C  
ATOM    691  CD2 HIP    45      39.054 117.795  72.857  1.00  0.00           C  
ATOM    692  ND1 HIP    45      38.782 116.583  70.995  1.00  0.00           N1+
ATOM    693  CE1 HIP    45      37.561 116.865  71.469  1.00  0.00           C  
ATOM    694  NE2 HIP    45      37.711 117.595  72.619  1.00  0.00           N  
ATOM    695  H   HIP    45      40.734 119.602  70.648  1.00  0.00           H  
ATOM    696  HA  HIP    45      41.848 118.377  73.101  1.00  0.00           H  
ATOM    697  HB2 HIP    45      41.379 116.964  70.513  1.00  0.00           H  
ATOM    698  HB3 HIP    45      41.535 116.241  72.034  1.00  0.00           H  
ATOM    699  HD1 HIP    45      38.916 116.077  70.132  1.00  0.00           H  
ATOM    700  HD2 HIP    45      39.509 118.341  73.670  1.00  0.00           H  
ATOM    701  HE1 HIP    45      36.597 116.697  71.012  1.00  0.00           H  
ATOM    702  HE2 HIP    45      36.950 118.074  73.077  1.00  0.00           H  
ATOM    703  N   VAL    46      43.947 119.133  70.896  1.00  0.00           N  
ATOM    704  CA  VAL    46      45.424 119.447  70.719  1.00  0.00           C  
ATOM    705  C   VAL    46      45.871 120.604  71.585  1.00  0.00           C  
ATOM    706  O   VAL    46      45.094 121.512  71.911  1.00  0.00           O  
ATOM    707  CB  VAL    46      45.640 119.714  69.183  1.00  0.00           C  
ATOM    708  CG1 VAL    46      47.029 119.926  68.575  1.00  0.00           C  
ATOM    709  CG2 VAL    46      45.020 118.657  68.360  1.00  0.00           C  
ATOM    710  H   VAL    46      43.343 119.853  70.527  1.00  0.00           H  
ATOM    711  HA  VAL    46      45.996 118.560  70.990  1.00  0.00           H  
ATOM    712  HB  VAL    46      44.985 120.548  68.931  1.00  0.00           H  
ATOM    713 HG11 VAL    46      47.604 118.999  68.592  1.00  0.00           H  
ATOM    714 HG12 VAL    46      47.060 120.412  67.601  1.00  0.00           H  
ATOM    715 HG13 VAL    46      47.567 120.680  69.149  1.00  0.00           H  
ATOM    716 HG21 VAL    46      44.062 118.209  68.623  1.00  0.00           H  
ATOM    717 HG22 VAL    46      44.984 118.871  67.292  1.00  0.00           H  
ATOM    718 HG23 VAL    46      45.704 117.809  68.325  1.00  0.00           H  
ATOM    719  N   TRP    47      47.143 120.595  71.832  1.00  0.00           N  
ATOM    720  CA  TRP    47      47.969 121.765  72.309  1.00  0.00           C  
ATOM    721  C   TRP    47      49.341 121.764  71.605  1.00  0.00           C  
ATOM    722  O   TRP    47      49.697 120.777  70.930  1.00  0.00           O  
ATOM    723  CB  TRP    47      48.121 121.613  73.866  1.00  0.00           C  
ATOM    724  CG  TRP    47      49.114 122.545  74.510  1.00  0.00           C  
ATOM    725  CD1 TRP    47      50.286 122.101  75.030  1.00  0.00           C  
ATOM    726  CD2 TRP    47      49.076 123.984  74.747  1.00  0.00           C  
ATOM    727  CE2 TRP    47      50.315 124.389  75.359  1.00  0.00           C  
ATOM    728  CE3 TRP    47      48.116 124.956  74.563  1.00  0.00           C  
ATOM    729  NE1 TRP    47      50.997 123.195  75.446  1.00  0.00           N  
ATOM    730  CZ2 TRP    47      50.588 125.754  75.752  1.00  0.00           C  
ATOM    731  CZ3 TRP    47      48.256 126.271  75.052  1.00  0.00           C  
ATOM    732  CH2 TRP    47      49.436 126.698  75.630  1.00  0.00           C  
ATOM    733  H   TRP    47      47.652 119.727  71.746  1.00  0.00           H  
ATOM    734  HA  TRP    47      47.325 122.613  72.079  1.00  0.00           H  
ATOM    735  HB2 TRP    47      47.151 121.954  74.227  1.00  0.00           H  
ATOM    736  HB3 TRP    47      48.360 120.576  74.101  1.00  0.00           H  
ATOM    737  HD1 TRP    47      50.533 121.057  75.155  1.00  0.00           H  
ATOM    738  HE1 TRP    47      51.994 123.114  75.588  1.00  0.00           H  
ATOM    739  HE3 TRP    47      47.212 124.615  74.080  1.00  0.00           H  
ATOM    740  HZ2 TRP    47      51.531 126.078  76.165  1.00  0.00           H  
ATOM    741  HZ3 TRP    47      47.487 127.014  74.901  1.00  0.00           H  
ATOM    742  HH2 TRP    47      49.456 127.744  75.899  1.00  0.00           H  
ATOM    743  N   VAL    48      49.988 122.871  71.677  1.00  0.00           N  
ATOM    744  CA  VAL    48      51.291 123.078  71.012  1.00  0.00           C  
ATOM    745  C   VAL    48      52.101 124.228  71.638  1.00  0.00           C  
ATOM    746  O   VAL    48      51.590 125.290  72.001  1.00  0.00           O  
ATOM    747  CB  VAL    48      51.043 123.285  69.468  1.00  0.00           C  
ATOM    748  CG1 VAL    48      50.155 124.478  69.182  1.00  0.00           C  
ATOM    749  CG2 VAL    48      52.359 123.443  68.699  1.00  0.00           C  
ATOM    750  H   VAL    48      49.723 123.627  72.292  1.00  0.00           H  
ATOM    751  HA  VAL    48      51.898 122.179  71.113  1.00  0.00           H  
ATOM    752  HB  VAL    48      50.554 122.375  69.119  1.00  0.00           H  
ATOM    753 HG11 VAL    48      49.204 124.208  69.641  1.00  0.00           H  
ATOM    754 HG12 VAL    48      50.537 125.397  69.628  1.00  0.00           H  
ATOM    755 HG13 VAL    48      49.978 124.646  68.120  1.00  0.00           H  
ATOM    756 HG21 VAL    48      52.080 123.424  67.645  1.00  0.00           H  
ATOM    757 HG22 VAL    48      53.007 124.276  68.970  1.00  0.00           H  
ATOM    758 HG23 VAL    48      52.943 122.541  68.885  1.00  0.00           H  
ATOM    759  N   GLU    49      53.377 123.916  71.766  1.00  0.00           N  
ATOM    760  CA  GLU    49      54.444 124.867  72.148  1.00  0.00           C  
ATOM    761  C   GLU    49      55.438 125.125  70.996  1.00  0.00           C  
ATOM    762  O   GLU    49      55.739 124.129  70.264  1.00  0.00           O  
ATOM    763  CB  GLU    49      55.190 124.383  73.414  1.00  0.00           C  
ATOM    764  CG  GLU    49      54.244 124.504  74.642  1.00  0.00           C  
ATOM    765  CD  GLU    49      54.572 123.484  75.786  1.00  0.00           C  
ATOM    766  OE1 GLU    49      53.669 123.196  76.560  1.00  0.00           O  
ATOM    767  OE2 GLU    49      55.702 122.983  75.885  1.00  0.00           O1-
ATOM    768  H   GLU    49      53.730 123.083  71.318  1.00  0.00           H  
ATOM    769  HA  GLU    49      54.093 125.888  72.297  1.00  0.00           H  
ATOM    770  HB2 GLU    49      55.512 123.347  73.314  1.00  0.00           H  
ATOM    771  HB3 GLU    49      56.100 124.976  73.504  1.00  0.00           H  
ATOM    772  HG2 GLU    49      54.287 125.576  74.836  1.00  0.00           H  
ATOM    773  HG3 GLU    49      53.210 124.287  74.373  1.00  0.00           H  
ATOM    774  N   VAL    50      56.001 126.322  70.881  1.00  0.00           N  
ATOM    775  CA  VAL    50      57.036 126.623  69.934  1.00  0.00           C  
ATOM    776  C   VAL    50      58.343 126.645  70.631  1.00  0.00           C  
ATOM    777  O   VAL    50      58.511 127.194  71.731  1.00  0.00           O  
ATOM    778  CB  VAL    50      56.981 127.988  69.210  1.00  0.00           C  
ATOM    779  CG1 VAL    50      58.140 128.091  68.229  1.00  0.00           C  
ATOM    780  CG2 VAL    50      55.649 128.153  68.426  1.00  0.00           C  
ATOM    781  H   VAL    50      55.815 127.037  71.569  1.00  0.00           H  
ATOM    782  HA  VAL    50      57.102 125.892  69.128  1.00  0.00           H  
ATOM    783  HB  VAL    50      56.937 128.746  69.992  1.00  0.00           H  
ATOM    784 HG11 VAL    50      58.143 127.237  67.551  1.00  0.00           H  
ATOM    785 HG12 VAL    50      58.031 129.077  67.778  1.00  0.00           H  
ATOM    786 HG13 VAL    50      59.111 128.030  68.720  1.00  0.00           H  
ATOM    787 HG21 VAL    50      55.667 127.874  67.372  1.00  0.00           H  
ATOM    788 HG22 VAL    50      54.793 127.726  68.949  1.00  0.00           H  
ATOM    789 HG23 VAL    50      55.480 129.229  68.383  1.00  0.00           H  
ATOM    790  N   VAL    51      59.418 126.041  70.204  1.00  0.00           N  
ATOM    791  CA  VAL    51      60.782 126.045  70.767  1.00  0.00           C  
ATOM    792  C   VAL    51      61.683 126.321  69.588  1.00  0.00           C  
ATOM    793  O   VAL    51      61.564 125.830  68.475  1.00  0.00           O  
ATOM    794  CB  VAL    51      61.099 124.650  71.426  1.00  0.00           C  
ATOM    795  CG1 VAL    51      62.449 124.679  72.184  1.00  0.00           C  
ATOM    796  CG2 VAL    51      60.020 124.202  72.451  1.00  0.00           C  
ATOM    797  H   VAL    51      59.252 125.424  69.422  1.00  0.00           H  
ATOM    798  HA  VAL    51      60.816 126.901  71.440  1.00  0.00           H  
ATOM    799  HB  VAL    51      61.271 123.910  70.643  1.00  0.00           H  
ATOM    800 HG11 VAL    51      63.249 124.915  71.481  1.00  0.00           H  
ATOM    801 HG12 VAL    51      62.389 125.425  72.976  1.00  0.00           H  
ATOM    802 HG13 VAL    51      62.683 123.741  72.687  1.00  0.00           H  
ATOM    803 HG21 VAL    51      59.895 124.972  73.213  1.00  0.00           H  
ATOM    804 HG22 VAL    51      59.025 123.986  72.061  1.00  0.00           H  
ATOM    805 HG23 VAL    51      60.307 123.212  72.805  1.00  0.00           H  
ATOM    806  N   ARG    52      62.788 126.999  69.865  1.00  0.00           N  
ATOM    807  CA  ARG    52      63.765 127.526  68.953  1.00  0.00           C  
ATOM    808  C   ARG    52      65.038 127.887  69.628  1.00  0.00           C  
ATOM    809  O   ARG    52      65.068 128.496  70.703  1.00  0.00           O  
ATOM    810  CB  ARG    52      63.149 128.775  68.265  1.00  0.00           C  
ATOM    811  CG  ARG    52      63.982 129.452  67.149  1.00  0.00           C  
ATOM    812  CD  ARG    52      63.317 130.802  66.827  1.00  0.00           C  
ATOM    813  NE  ARG    52      63.236 131.773  67.915  1.00  0.00           N  
ATOM    814  CZ  ARG    52      62.177 132.501  68.141  1.00  0.00           C  
ATOM    815  NH1 ARG    52      61.039 132.338  67.629  1.00  0.00           N1+
ATOM    816  NH2 ARG    52      62.202 133.398  69.069  1.00  0.00           N  
ATOM    817  H   ARG    52      62.817 127.340  70.815  1.00  0.00           H  
ATOM    818  HA  ARG    52      64.022 126.806  68.176  1.00  0.00           H  
ATOM    819  HB2 ARG    52      62.173 128.531  67.846  1.00  0.00           H  
ATOM    820  HB3 ARG    52      62.914 129.444  69.092  1.00  0.00           H  
ATOM    821  HG2 ARG    52      65.013 129.616  67.461  1.00  0.00           H  
ATOM    822  HG3 ARG    52      63.943 128.805  66.272  1.00  0.00           H  
ATOM    823  HD2 ARG    52      63.918 131.271  66.047  1.00  0.00           H  
ATOM    824  HD3 ARG    52      62.313 130.572  66.470  1.00  0.00           H  
ATOM    825  HE  ARG    52      64.086 131.880  68.450  1.00  0.00           H  
ATOM    826 HH11 ARG    52      60.722 131.472  67.217  1.00  0.00           H  
ATOM    827 HH12 ARG    52      60.355 133.003  67.961  1.00  0.00           H  
ATOM    828 HH21 ARG    52      63.055 133.551  69.588  1.00  0.00           H  
ATOM    829 HH22 ARG    52      61.345 133.900  69.250  1.00  0.00           H  
ATOM    830  N   ASP    53      66.128 127.427  69.065  1.00  0.00           N  
ATOM    831  CA  ASP    53      67.493 127.724  69.485  1.00  0.00           C  
ATOM    832  C   ASP    53      67.739 127.116  70.905  1.00  0.00           C  
ATOM    833  O   ASP    53      68.449 127.681  71.698  1.00  0.00           O  
ATOM    834  CB  ASP    53      67.851 129.197  69.257  1.00  0.00           C  
ATOM    835  CG  ASP    53      67.806 129.645  67.815  1.00  0.00           C  
ATOM    836  OD1 ASP    53      67.603 130.852  67.601  1.00  0.00           O  
ATOM    837  OD2 ASP    53      67.913 128.816  66.885  1.00  0.00           O1-
ATOM    838  H   ASP    53      65.954 127.080  68.133  1.00  0.00           H  
ATOM    839  HA  ASP    53      68.064 127.022  68.877  1.00  0.00           H  
ATOM    840  HB2 ASP    53      67.167 129.783  69.872  1.00  0.00           H  
ATOM    841  HB3 ASP    53      68.910 129.359  69.460  1.00  0.00           H  
ATOM    842  N   GLY    54      67.131 125.963  71.159  1.00  0.00           N  
ATOM    843  CA  GLY    54      66.925 125.277  72.529  1.00  0.00           C  
ATOM    844  C   GLY    54      66.086 125.999  73.549  1.00  0.00           C  
ATOM    845  O   GLY    54      66.046 125.546  74.673  1.00  0.00           O  
ATOM    846  H   GLY    54      66.515 125.594  70.449  1.00  0.00           H  
ATOM    847  HA2 GLY    54      66.662 124.220  72.483  1.00  0.00           H  
ATOM    848  HA3 GLY    54      67.934 125.132  72.916  1.00  0.00           H  
ATOM    849  N   GLU    55      65.332 126.999  73.191  1.00  0.00           N  
ATOM    850  CA  GLU    55      64.535 127.828  74.102  1.00  0.00           C  
ATOM    851  C   GLU    55      63.034 128.012  73.747  1.00  0.00           C  
ATOM    852  O   GLU    55      62.680 127.997  72.564  1.00  0.00           O  
ATOM    853  CB  GLU    55      65.153 129.226  74.422  1.00  0.00           C  
ATOM    854  CG  GLU    55      66.538 129.119  75.022  1.00  0.00           C  
ATOM    855  CD  GLU    55      66.590 128.488  76.441  1.00  0.00           C  
ATOM    856  OE1 GLU    55      67.611 127.863  76.833  1.00  0.00           O  
ATOM    857  OE2 GLU    55      65.636 128.586  77.207  1.00  0.00           O1-
ATOM    858  H   GLU    55      65.448 127.355  72.253  1.00  0.00           H  
ATOM    859  HA  GLU    55      64.585 127.281  75.044  1.00  0.00           H  
ATOM    860  HB2 GLU    55      65.318 129.875  73.563  1.00  0.00           H  
ATOM    861  HB3 GLU    55      64.444 129.790  75.028  1.00  0.00           H  
ATOM    862  HG2 GLU    55      67.169 128.517  74.368  1.00  0.00           H  
ATOM    863  HG3 GLU    55      66.921 130.137  74.949  1.00  0.00           H  
ATOM    864  N   ALA    56      62.112 128.009  74.675  1.00  0.00           N  
ATOM    865  CA  ALA    56      60.724 128.308  74.384  1.00  0.00           C  
ATOM    866  C   ALA    56      60.565 129.733  73.848  1.00  0.00           C  
ATOM    867  O   ALA    56      61.187 130.648  74.278  1.00  0.00           O  
ATOM    868  CB  ALA    56      59.809 128.213  75.668  1.00  0.00           C  
ATOM    869  H   ALA    56      62.385 128.205  75.627  1.00  0.00           H  
ATOM    870  HA  ALA    56      60.350 127.627  73.619  1.00  0.00           H  
ATOM    871  HB1 ALA    56      58.763 128.338  75.389  1.00  0.00           H  
ATOM    872  HB2 ALA    56      59.931 127.177  75.984  1.00  0.00           H  
ATOM    873  HB3 ALA    56      60.038 128.968  76.420  1.00  0.00           H  
ATOM    874  N   GLU    57      59.592 129.937  72.892  1.00  0.00           N  
ATOM    875  CA  GLU    57      58.976 131.121  72.360  1.00  0.00           C  
ATOM    876  C   GLU    57      57.552 131.280  72.976  1.00  0.00           C  
ATOM    877  O   GLU    57      56.927 130.274  73.413  1.00  0.00           O  
ATOM    878  CB  GLU    57      58.974 130.949  70.835  1.00  0.00           C  
ATOM    879  CG  GLU    57      58.395 131.985  69.973  1.00  0.00           C  
ATOM    880  CD  GLU    57      58.894 133.376  70.244  1.00  0.00           C  
ATOM    881  OE1 GLU    57      58.681 134.027  71.309  1.00  0.00           O  
ATOM    882  OE2 GLU    57      59.648 133.864  69.293  1.00  0.00           O1-
ATOM    883  H   GLU    57      59.237 129.071  72.513  1.00  0.00           H  
ATOM    884  HA  GLU    57      59.547 132.007  72.637  1.00  0.00           H  
ATOM    885  HB2 GLU    57      60.033 131.039  70.596  1.00  0.00           H  
ATOM    886  HB3 GLU    57      58.730 129.924  70.558  1.00  0.00           H  
ATOM    887  HG2 GLU    57      58.588 131.726  68.932  1.00  0.00           H  
ATOM    888  HG3 GLU    57      57.323 131.952  70.167  1.00  0.00           H  
ATOM    889  N   GLU    58      56.975 132.466  73.046  1.00  0.00           N  
ATOM    890  CA  GLU    58      55.794 132.735  73.882  1.00  0.00           C  
ATOM    891  C   GLU    58      54.615 132.518  72.998  1.00  0.00           C  
ATOM    892  O   GLU    58      54.203 133.451  72.347  1.00  0.00           O  
ATOM    893  CB  GLU    58      55.847 134.102  74.547  1.00  0.00           C  
ATOM    894  CG  GLU    58      54.665 134.561  75.360  1.00  0.00           C  
ATOM    895  CD  GLU    58      54.533 134.020  76.774  1.00  0.00           C  
ATOM    896  OE1 GLU    58      53.563 133.363  77.146  1.00  0.00           O  
ATOM    897  OE2 GLU    58      55.643 134.166  77.450  1.00  0.00           O1-
ATOM    898  H   GLU    58      57.418 133.238  72.568  1.00  0.00           H  
ATOM    899  HA  GLU    58      55.848 132.063  74.738  1.00  0.00           H  
ATOM    900  HB2 GLU    58      56.710 134.004  75.204  1.00  0.00           H  
ATOM    901  HB3 GLU    58      56.091 134.820  73.764  1.00  0.00           H  
ATOM    902  HG2 GLU    58      54.653 135.648  75.446  1.00  0.00           H  
ATOM    903  HG3 GLU    58      53.793 134.266  74.776  1.00  0.00           H  
ATOM    904  N   VAL    59      53.962 131.335  73.102  1.00  0.00           N  
ATOM    905  CA  VAL    59      52.623 130.995  72.597  1.00  0.00           C  
ATOM    906  C   VAL    59      51.522 131.253  73.660  1.00  0.00           C  
ATOM    907  O   VAL    59      50.536 131.922  73.327  1.00  0.00           O  
ATOM    908  CB  VAL    59      52.633 129.520  72.243  1.00  0.00           C  
ATOM    909  CG1 VAL    59      51.376 128.965  71.609  1.00  0.00           C  
ATOM    910  CG2 VAL    59      53.701 129.101  71.225  1.00  0.00           C  
ATOM    911  H   VAL    59      54.291 130.709  73.824  1.00  0.00           H  
ATOM    912  HA  VAL    59      52.343 131.575  71.718  1.00  0.00           H  
ATOM    913  HB  VAL    59      52.917 129.008  73.162  1.00  0.00           H  
ATOM    914 HG11 VAL    59      51.132 129.517  70.701  1.00  0.00           H  
ATOM    915 HG12 VAL    59      51.416 127.912  71.329  1.00  0.00           H  
ATOM    916 HG13 VAL    59      50.548 129.153  72.292  1.00  0.00           H  
ATOM    917 HG21 VAL    59      53.550 128.059  70.945  1.00  0.00           H  
ATOM    918 HG22 VAL    59      53.577 129.721  70.337  1.00  0.00           H  
ATOM    919 HG23 VAL    59      54.679 129.207  71.693  1.00  0.00           H  
ATOM    920  N   ALA    60      51.771 130.818  74.915  1.00  0.00           N  
ATOM    921  CA  ALA    60      50.698 130.720  75.913  1.00  0.00           C  
ATOM    922  C   ALA    60      49.976 132.080  76.101  1.00  0.00           C  
ATOM    923  O   ALA    60      48.721 131.968  76.089  1.00  0.00           O  
ATOM    924  CB  ALA    60      51.228 130.243  77.262  1.00  0.00           C  
ATOM    925  H   ALA    60      52.633 130.366  75.184  1.00  0.00           H  
ATOM    926  HA  ALA    60      50.037 129.982  75.459  1.00  0.00           H  
ATOM    927  HB1 ALA    60      51.950 130.962  77.649  1.00  0.00           H  
ATOM    928  HB2 ALA    60      50.373 130.130  77.929  1.00  0.00           H  
ATOM    929  HB3 ALA    60      51.673 129.275  77.033  1.00  0.00           H  
ATOM    930  N   THR    61      50.703 133.173  76.196  1.00  0.00           N  
ATOM    931  CA  THR    61      50.104 134.456  76.469  1.00  0.00           C  
ATOM    932  C   THR    61      50.115 135.552  75.376  1.00  0.00           C  
ATOM    933  O   THR    61      49.628 136.701  75.627  1.00  0.00           O  
ATOM    934  CB  THR    61      50.713 135.095  77.748  1.00  0.00           C  
ATOM    935  CG2 THR    61      50.783 134.192  78.968  1.00  0.00           C  
ATOM    936  OG1 THR    61      52.010 135.650  77.433  1.00  0.00           O  
ATOM    937  H   THR    61      51.702 133.045  76.264  1.00  0.00           H  
ATOM    938  HA  THR    61      49.031 134.301  76.577  1.00  0.00           H  
ATOM    939  HB  THR    61      49.943 135.819  78.015  1.00  0.00           H  
ATOM    940  HG1 THR    61      52.504 134.839  77.295  1.00  0.00           H  
ATOM    941 HG21 THR    61      51.339 134.800  79.681  1.00  0.00           H  
ATOM    942 HG22 THR    61      49.792 134.089  79.409  1.00  0.00           H  
ATOM    943 HG23 THR    61      51.262 133.241  78.734  1.00  0.00           H  
ATOM    944  N   ASN    62      50.652 135.320  74.192  1.00  0.00           N  
ATOM    945  CA  ASN    62      50.884 136.299  73.100  1.00  0.00           C  
ATOM    946  C   ASN    62      49.601 136.879  72.543  1.00  0.00           C  
ATOM    947  O   ASN    62      48.692 136.144  71.965  1.00  0.00           O  
ATOM    948  CB  ASN    62      51.559 135.396  72.097  1.00  0.00           C  
ATOM    949  CG  ASN    62      52.292 136.115  71.063  1.00  0.00           C  
ATOM    950  ND2 ASN    62      53.600 135.876  71.047  1.00  0.00           N  
ATOM    951  OD1 ASN    62      51.798 136.802  70.180  1.00  0.00           O  
ATOM    952  H   ASN    62      50.792 134.356  73.927  1.00  0.00           H  
ATOM    953  HA  ASN    62      51.551 137.053  73.518  1.00  0.00           H  
ATOM    954  HB2 ASN    62      52.202 134.640  72.548  1.00  0.00           H  
ATOM    955  HB3 ASN    62      50.799 134.735  71.680  1.00  0.00           H  
ATOM    956 HD21 ASN    62      54.036 136.445  70.335  1.00  0.00           H  
ATOM    957 HD22 ASN    62      54.179 135.359  71.693  1.00  0.00           H  
ATOM    958  N   GLY    63      49.536 138.216  72.605  1.00  0.00           N  
ATOM    959  CA  GLY    63      48.316 138.842  71.906  1.00  0.00           C  
ATOM    960  C   GLY    63      48.395 138.928  70.424  1.00  0.00           C  
ATOM    961  O   GLY    63      47.353 138.924  69.757  1.00  0.00           O  
ATOM    962  H   GLY    63      50.288 138.836  72.870  1.00  0.00           H  
ATOM    963  HA2 GLY    63      47.376 138.375  72.200  1.00  0.00           H  
ATOM    964  HA3 GLY    63      48.228 139.879  72.229  1.00  0.00           H  
ATOM    965  N   LYS    64      49.608 139.013  69.875  1.00  0.00           N  
ATOM    966  CA  LYS    64      49.881 139.332  68.432  1.00  0.00           C  
ATOM    967  C   LYS    64      49.781 138.063  67.571  1.00  0.00           C  
ATOM    968  O   LYS    64      49.200 138.180  66.493  1.00  0.00           O  
ATOM    969  CB  LYS    64      51.156 140.027  68.298  1.00  0.00           C  
ATOM    970  CG  LYS    64      52.238 139.446  67.276  1.00  0.00           C  
ATOM    971  CD  LYS    64      53.467 140.347  67.257  1.00  0.00           C  
ATOM    972  CE  LYS    64      54.314 139.793  66.173  1.00  0.00           C  
ATOM    973  NZ  LYS    64      55.526 140.631  65.970  1.00  0.00           N1+
ATOM    974  H   LYS    64      50.310 139.330  70.528  1.00  0.00           H  
ATOM    975  HA  LYS    64      49.159 140.052  68.045  1.00  0.00           H  
ATOM    976  HB2 LYS    64      51.065 141.012  67.839  1.00  0.00           H  
ATOM    977  HB3 LYS    64      51.676 140.103  69.253  1.00  0.00           H  
ATOM    978  HG2 LYS    64      52.402 138.391  67.492  1.00  0.00           H  
ATOM    979  HG3 LYS    64      51.667 139.577  66.356  1.00  0.00           H  
ATOM    980  HD2 LYS    64      53.275 141.369  66.930  1.00  0.00           H  
ATOM    981  HD3 LYS    64      54.047 140.276  68.178  1.00  0.00           H  
ATOM    982  HE2 LYS    64      54.535 138.734  66.308  1.00  0.00           H  
ATOM    983  HE3 LYS    64      53.702 139.929  65.281  1.00  0.00           H  
ATOM    984  HZ1 LYS    64      55.407 141.622  66.123  1.00  0.00           H  
ATOM    985  HZ2 LYS    64      56.140 140.311  66.705  1.00  0.00           H  
ATOM    986  HZ3 LYS    64      55.952 140.550  65.058  1.00  0.00           H  
ATOM    987  N   GLN    65      50.008 136.921  68.183  1.00  0.00           N  
ATOM    988  CA  GLN    65      49.991 135.554  67.581  1.00  0.00           C  
ATOM    989  C   GLN    65      50.828 135.425  66.306  1.00  0.00           C  
ATOM    990  O   GLN    65      50.198 135.047  65.326  1.00  0.00           O  
ATOM    991  CB  GLN    65      48.453 135.134  67.462  1.00  0.00           C  
ATOM    992  CG  GLN    65      47.646 135.222  68.759  1.00  0.00           C  
ATOM    993  CD  GLN    65      46.281 134.559  68.791  1.00  0.00           C  
ATOM    994  NE2 GLN    65      45.606 134.195  69.853  1.00  0.00           N  
ATOM    995  OE1 GLN    65      45.787 134.502  67.663  1.00  0.00           O  
ATOM    996  H   GLN    65      50.310 136.914  69.147  1.00  0.00           H  
ATOM    997  HA  GLN    65      50.389 134.805  68.266  1.00  0.00           H  
ATOM    998  HB2 GLN    65      47.998 135.725  66.667  1.00  0.00           H  
ATOM    999  HB3 GLN    65      48.432 134.088  67.154  1.00  0.00           H  
ATOM   1000  HG2 GLN    65      48.317 134.751  69.477  1.00  0.00           H  
ATOM   1001  HG3 GLN    65      47.523 136.265  69.050  1.00  0.00           H  
ATOM   1002 HE21 GLN    65      44.684 133.816  69.695  1.00  0.00           H  
ATOM   1003 HE22 GLN    65      46.007 134.292  70.775  1.00  0.00           H  
ATOM   1004  N   ARG    66      52.174 135.740  66.330  1.00  0.00           N  
ATOM   1005  CA  ARG    66      52.975 135.510  65.158  1.00  0.00           C  
ATOM   1006  C   ARG    66      54.427 135.452  65.605  1.00  0.00           C  
ATOM   1007  O   ARG    66      54.880 136.316  66.439  1.00  0.00           O  
ATOM   1008  CB  ARG    66      52.721 136.630  64.125  1.00  0.00           C  
ATOM   1009  CG  ARG    66      52.954 136.428  62.628  1.00  0.00           C  
ATOM   1010  CD  ARG    66      52.715 137.632  61.720  1.00  0.00           C  
ATOM   1011  NE  ARG    66      51.302 138.037  61.677  1.00  0.00           N  
ATOM   1012  CZ  ARG    66      50.728 138.850  60.799  1.00  0.00           C  
ATOM   1013  NH1 ARG    66      51.364 139.598  59.912  1.00  0.00           N1+
ATOM   1014  NH2 ARG    66      49.478 138.899  60.597  1.00  0.00           N  
ATOM   1015  H   ARG    66      52.649 136.122  67.135  1.00  0.00           H  
ATOM   1016  HA  ARG    66      52.780 134.539  64.702  1.00  0.00           H  
ATOM   1017  HB2 ARG    66      51.654 136.819  64.243  1.00  0.00           H  
ATOM   1018  HB3 ARG    66      53.178 137.541  64.512  1.00  0.00           H  
ATOM   1019  HG2 ARG    66      54.002 136.131  62.650  1.00  0.00           H  
ATOM   1020  HG3 ARG    66      52.473 135.603  62.102  1.00  0.00           H  
ATOM   1021  HD2 ARG    66      53.335 138.411  62.163  1.00  0.00           H  
ATOM   1022  HD3 ARG    66      53.079 137.400  60.719  1.00  0.00           H  
ATOM   1023  HE  ARG    66      50.686 137.372  62.121  1.00  0.00           H  
ATOM   1024 HH11 ARG    66      52.366 139.727  59.908  1.00  0.00           H  
ATOM   1025 HH12 ARG    66      50.915 140.128  59.179  1.00  0.00           H  
ATOM   1026 HH21 ARG    66      48.861 138.383  61.207  1.00  0.00           H  
ATOM   1027 HH22 ARG    66      49.158 139.451  59.815  1.00  0.00           H  
ATOM   1028  N   TRP    67      55.195 134.426  65.074  1.00  0.00           N  
ATOM   1029  CA  TRP    67      56.578 134.174  65.367  1.00  0.00           C  
ATOM   1030  C   TRP    67      57.439 134.035  64.157  1.00  0.00           C  
ATOM   1031  O   TRP    67      56.957 133.624  63.104  1.00  0.00           O  
ATOM   1032  CB  TRP    67      56.732 133.008  66.417  1.00  0.00           C  
ATOM   1033  CG  TRP    67      55.723 132.975  67.504  1.00  0.00           C  
ATOM   1034  CD1 TRP    67      55.713 133.556  68.757  1.00  0.00           C  
ATOM   1035  CD2 TRP    67      54.289 132.454  67.463  1.00  0.00           C  
ATOM   1036  CE2 TRP    67      53.618 132.741  68.678  1.00  0.00           C  
ATOM   1037  CE3 TRP    67      53.568 131.824  66.479  1.00  0.00           C  
ATOM   1038  NE1 TRP    67      54.559 133.375  69.427  1.00  0.00           N  
ATOM   1039  CZ2 TRP    67      52.241 132.488  68.885  1.00  0.00           C  
ATOM   1040  CZ3 TRP    67      52.205 131.452  66.662  1.00  0.00           C  
ATOM   1041  CH2 TRP    67      51.551 131.805  67.856  1.00  0.00           C  
ATOM   1042  H   TRP    67      54.758 133.819  64.395  1.00  0.00           H  
ATOM   1043  HA  TRP    67      56.924 135.048  65.918  1.00  0.00           H  
ATOM   1044  HB2 TRP    67      56.648 132.115  65.798  1.00  0.00           H  
ATOM   1045  HB3 TRP    67      57.717 133.050  66.882  1.00  0.00           H  
ATOM   1046  HD1 TRP    67      56.568 134.092  69.143  1.00  0.00           H  
ATOM   1047  HE1 TRP    67      54.471 133.661  70.392  1.00  0.00           H  
ATOM   1048  HE3 TRP    67      54.115 131.579  65.581  1.00  0.00           H  
ATOM   1049  HZ2 TRP    67      51.697 132.811  69.760  1.00  0.00           H  
ATOM   1050  HZ3 TRP    67      51.726 130.876  65.883  1.00  0.00           H  
ATOM   1051  HH2 TRP    67      50.519 131.546  68.042  1.00  0.00           H  
ATOM   1052  N   LEU    68      58.726 134.356  64.296  1.00  0.00           N  
ATOM   1053  CA  LEU    68      59.721 134.158  63.209  1.00  0.00           C  
ATOM   1054  C   LEU    68      59.863 132.715  62.735  1.00  0.00           C  
ATOM   1055  O   LEU    68      59.901 131.799  63.605  1.00  0.00           O  
ATOM   1056  CB  LEU    68      61.031 134.733  63.706  1.00  0.00           C  
ATOM   1057  CG  LEU    68      61.237 136.265  63.813  1.00  0.00           C  
ATOM   1058  CD1 LEU    68      62.505 136.684  64.582  1.00  0.00           C  
ATOM   1059  CD2 LEU    68      61.428 136.870  62.362  1.00  0.00           C  
ATOM   1060  H   LEU    68      59.010 134.785  65.165  1.00  0.00           H  
ATOM   1061  HA  LEU    68      59.448 134.776  62.354  1.00  0.00           H  
ATOM   1062  HB2 LEU    68      61.304 134.268  64.654  1.00  0.00           H  
ATOM   1063  HB3 LEU    68      61.754 134.384  62.969  1.00  0.00           H  
ATOM   1064  HG  LEU    68      60.331 136.638  64.290  1.00  0.00           H  
ATOM   1065 HD11 LEU    68      62.559 137.771  64.635  1.00  0.00           H  
ATOM   1066 HD12 LEU    68      62.408 136.224  65.566  1.00  0.00           H  
ATOM   1067 HD13 LEU    68      63.359 136.231  64.079  1.00  0.00           H  
ATOM   1068 HD21 LEU    68      60.514 136.660  61.806  1.00  0.00           H  
ATOM   1069 HD22 LEU    68      61.498 137.955  62.423  1.00  0.00           H  
ATOM   1070 HD23 LEU    68      62.325 136.476  61.884  1.00  0.00           H  
ATOM   1071  N   LEU    69      60.170 132.596  61.449  1.00  0.00           N  
ATOM   1072  CA  LEU    69      60.599 131.378  60.805  1.00  0.00           C  
ATOM   1073  C   LEU    69      62.181 131.128  60.866  1.00  0.00           C  
ATOM   1074  O   LEU    69      62.991 132.034  60.711  1.00  0.00           O  
ATOM   1075  CB  LEU    69      60.188 131.509  59.300  1.00  0.00           C  
ATOM   1076  CG  LEU    69      58.797 131.221  58.837  1.00  0.00           C  
ATOM   1077  CD1 LEU    69      58.592 131.708  57.327  1.00  0.00           C  
ATOM   1078  CD2 LEU    69      58.316 129.740  59.049  1.00  0.00           C  
ATOM   1079  H   LEU    69      60.276 133.450  60.921  1.00  0.00           H  
ATOM   1080  HA  LEU    69      60.117 130.556  61.334  1.00  0.00           H  
ATOM   1081  HB2 LEU    69      60.509 132.494  58.959  1.00  0.00           H  
ATOM   1082  HB3 LEU    69      60.826 130.814  58.754  1.00  0.00           H  
ATOM   1083  HG  LEU    69      58.120 131.741  59.516  1.00  0.00           H  
ATOM   1084 HD11 LEU    69      58.434 132.786  57.330  1.00  0.00           H  
ATOM   1085 HD12 LEU    69      59.430 131.438  56.684  1.00  0.00           H  
ATOM   1086 HD13 LEU    69      57.672 131.294  56.914  1.00  0.00           H  
ATOM   1087 HD21 LEU    69      59.030 129.059  58.586  1.00  0.00           H  
ATOM   1088 HD22 LEU    69      58.169 129.542  60.110  1.00  0.00           H  
ATOM   1089 HD23 LEU    69      57.317 129.529  58.666  1.00  0.00           H  
ATOM   1090  N   SER    70      62.665 129.912  61.244  1.00  0.00           N  
ATOM   1091  CA  SER    70      64.087 129.486  61.106  1.00  0.00           C  
ATOM   1092  C   SER    70      64.271 128.010  60.881  1.00  0.00           C  
ATOM   1093  O   SER    70      63.310 127.304  61.180  1.00  0.00           O  
ATOM   1094  CB  SER    70      64.839 129.947  62.413  1.00  0.00           C  
ATOM   1095  OG  SER    70      64.488 129.117  63.560  1.00  0.00           O  
ATOM   1096  H   SER    70      61.978 129.181  61.360  1.00  0.00           H  
ATOM   1097  HA  SER    70      64.468 130.109  60.296  1.00  0.00           H  
ATOM   1098  HB2 SER    70      65.898 129.972  62.158  1.00  0.00           H  
ATOM   1099  HB3 SER    70      64.514 130.955  62.669  1.00  0.00           H  
ATOM   1100  HG  SER    70      65.168 129.261  64.222  1.00  0.00           H  
ATOM   1101  N   PRO    71      65.434 127.586  60.380  1.00  0.00           N  
ATOM   1102  CA  PRO    71      65.764 126.155  60.299  1.00  0.00           C  
ATOM   1103  C   PRO    71      65.680 125.407  61.703  1.00  0.00           C  
ATOM   1104  O   PRO    71      65.137 124.288  61.693  1.00  0.00           O  
ATOM   1105  CB  PRO    71      67.185 126.101  59.685  1.00  0.00           C  
ATOM   1106  CG  PRO    71      67.549 127.512  59.248  1.00  0.00           C  
ATOM   1107  CD  PRO    71      66.426 128.464  59.777  1.00  0.00           C  
ATOM   1108  HA  PRO    71      65.039 125.631  59.676  1.00  0.00           H  
ATOM   1109  HB2 PRO    71      67.841 125.585  60.386  1.00  0.00           H  
ATOM   1110  HB3 PRO    71      67.223 125.451  58.811  1.00  0.00           H  
ATOM   1111  HG2 PRO    71      68.513 127.782  59.679  1.00  0.00           H  
ATOM   1112  HG3 PRO    71      67.670 127.567  58.166  1.00  0.00           H  
ATOM   1113  HD2 PRO    71      66.808 129.226  60.457  1.00  0.00           H  
ATOM   1114  HD3 PRO    71      66.068 128.839  58.818  1.00  0.00           H  
ATOM   1115  N   SER    72      66.158 125.988  62.817  1.00  0.00           N  
ATOM   1116  CA  SER    72      66.030 125.386  64.153  1.00  0.00           C  
ATOM   1117  C   SER    72      64.665 125.302  64.872  1.00  0.00           C  
ATOM   1118  O   SER    72      64.594 124.532  65.818  1.00  0.00           O  
ATOM   1119  CB  SER    72      67.032 125.990  65.061  1.00  0.00           C  
ATOM   1120  OG  SER    72      66.466 127.129  65.600  1.00  0.00           O  
ATOM   1121  H   SER    72      66.620 126.887  62.806  1.00  0.00           H  
ATOM   1122  HA  SER    72      66.339 124.354  63.989  1.00  0.00           H  
ATOM   1123  HB2 SER    72      67.173 125.242  65.841  1.00  0.00           H  
ATOM   1124  HB3 SER    72      68.010 126.152  64.609  1.00  0.00           H  
ATOM   1125  HG  SER    72      67.132 127.778  65.838  1.00  0.00           H  
ATOM   1126  N   THR    73      63.721 126.142  64.487  1.00  0.00           N  
ATOM   1127  CA  THR    73      62.302 126.123  64.910  1.00  0.00           C  
ATOM   1128  C   THR    73      61.681 124.750  64.943  1.00  0.00           C  
ATOM   1129  O   THR    73      61.888 124.007  63.990  1.00  0.00           O  
ATOM   1130  CB  THR    73      61.392 127.053  64.164  1.00  0.00           C  
ATOM   1131  CG2 THR    73      59.888 127.046  64.565  1.00  0.00           C  
ATOM   1132  OG1 THR    73      61.671 128.448  64.297  1.00  0.00           O  
ATOM   1133  H   THR    73      63.981 126.607  63.629  1.00  0.00           H  
ATOM   1134  HA  THR    73      62.405 126.541  65.912  1.00  0.00           H  
ATOM   1135  HB  THR    73      61.476 126.795  63.109  1.00  0.00           H  
ATOM   1136  HG1 THR    73      62.525 128.674  63.921  1.00  0.00           H  
ATOM   1137 HG21 THR    73      59.825 127.396  65.595  1.00  0.00           H  
ATOM   1138 HG22 THR    73      59.353 127.739  63.916  1.00  0.00           H  
ATOM   1139 HG23 THR    73      59.405 126.069  64.531  1.00  0.00           H  
ATOM   1140  N   THR    74      61.047 124.402  66.050  1.00  0.00           N  
ATOM   1141  CA  THR    74      60.379 123.104  66.179  1.00  0.00           C  
ATOM   1142  C   THR    74      59.200 123.211  67.132  1.00  0.00           C  
ATOM   1143  O   THR    74      59.083 124.074  68.046  1.00  0.00           O  
ATOM   1144  CB  THR    74      61.306 121.996  66.680  1.00  0.00           C  
ATOM   1145  CG2 THR    74      61.949 122.163  68.056  1.00  0.00           C  
ATOM   1146  OG1 THR    74      60.581 120.785  66.757  1.00  0.00           O  
ATOM   1147  H   THR    74      61.226 124.908  66.905  1.00  0.00           H  
ATOM   1148  HA  THR    74      59.963 122.831  65.209  1.00  0.00           H  
ATOM   1149  HB  THR    74      62.119 121.891  65.962  1.00  0.00           H  
ATOM   1150  HG1 THR    74      60.606 120.491  65.843  1.00  0.00           H  
ATOM   1151 HG21 THR    74      62.362 123.162  68.192  1.00  0.00           H  
ATOM   1152 HG22 THR    74      61.157 122.099  68.802  1.00  0.00           H  
ATOM   1153 HG23 THR    74      62.777 121.484  68.259  1.00  0.00           H  
ATOM   1154  N   LEU    75      58.138 122.385  66.894  1.00  0.00           N  
ATOM   1155  CA  LEU    75      56.845 122.405  67.664  1.00  0.00           C  
ATOM   1156  C   LEU    75      56.752 121.105  68.580  1.00  0.00           C  
ATOM   1157  O   LEU    75      56.646 120.010  68.020  1.00  0.00           O  
ATOM   1158  CB  LEU    75      55.625 122.562  66.703  1.00  0.00           C  
ATOM   1159  CG  LEU    75      55.716 123.709  65.653  1.00  0.00           C  
ATOM   1160  CD1 LEU    75      54.883 123.586  64.436  1.00  0.00           C  
ATOM   1161  CD2 LEU    75      55.267 125.101  66.276  1.00  0.00           C  
ATOM   1162  H   LEU    75      58.272 121.665  66.198  1.00  0.00           H  
ATOM   1163  HA  LEU    75      56.835 123.299  68.287  1.00  0.00           H  
ATOM   1164  HB2 LEU    75      55.521 121.618  66.169  1.00  0.00           H  
ATOM   1165  HB3 LEU    75      54.774 122.681  67.375  1.00  0.00           H  
ATOM   1166  HG  LEU    75      56.720 123.830  65.248  1.00  0.00           H  
ATOM   1167 HD11 LEU    75      54.841 124.538  63.907  1.00  0.00           H  
ATOM   1168 HD12 LEU    75      55.215 122.851  63.703  1.00  0.00           H  
ATOM   1169 HD13 LEU    75      53.927 123.327  64.891  1.00  0.00           H  
ATOM   1170 HD21 LEU    75      54.237 124.960  66.603  1.00  0.00           H  
ATOM   1171 HD22 LEU    75      55.897 125.371  67.124  1.00  0.00           H  
ATOM   1172 HD23 LEU    75      55.424 125.849  65.499  1.00  0.00           H  
ATOM   1173  N   ARG    76      56.385 121.303  69.855  1.00  0.00           N  
ATOM   1174  CA  ARG    76      55.987 120.171  70.782  1.00  0.00           C  
ATOM   1175  C   ARG    76      54.412 120.137  70.703  1.00  0.00           C  
ATOM   1176  O   ARG    76      53.755 120.887  71.359  1.00  0.00           O  
ATOM   1177  CB  ARG    76      56.523 120.369  72.281  1.00  0.00           C  
ATOM   1178  CG  ARG    76      56.214 119.072  73.139  1.00  0.00           C  
ATOM   1179  CD  ARG    76      56.722 119.407  74.582  1.00  0.00           C  
ATOM   1180  NE  ARG    76      55.751 120.164  75.296  1.00  0.00           N  
ATOM   1181  CZ  ARG    76      54.708 119.652  75.825  1.00  0.00           C  
ATOM   1182  NH1 ARG    76      54.427 118.407  75.855  1.00  0.00           N1+
ATOM   1183  NH2 ARG    76      53.796 120.396  76.320  1.00  0.00           N  
ATOM   1184  H   ARG    76      56.349 122.252  70.200  1.00  0.00           H  
ATOM   1185  HA  ARG    76      56.369 119.265  70.312  1.00  0.00           H  
ATOM   1186  HB2 ARG    76      57.606 120.488  72.311  1.00  0.00           H  
ATOM   1187  HB3 ARG    76      56.129 121.280  72.730  1.00  0.00           H  
ATOM   1188  HG2 ARG    76      55.137 118.903  73.144  1.00  0.00           H  
ATOM   1189  HG3 ARG    76      56.779 118.236  72.726  1.00  0.00           H  
ATOM   1190  HD2 ARG    76      56.927 118.469  75.098  1.00  0.00           H  
ATOM   1191  HD3 ARG    76      57.616 119.992  74.370  1.00  0.00           H  
ATOM   1192  HE  ARG    76      55.881 121.161  75.391  1.00  0.00           H  
ATOM   1193 HH11 ARG    76      55.043 117.829  75.302  1.00  0.00           H  
ATOM   1194 HH12 ARG    76      53.491 118.118  76.101  1.00  0.00           H  
ATOM   1195 HH21 ARG    76      54.012 121.377  76.424  1.00  0.00           H  
ATOM   1196 HH22 ARG    76      53.032 120.006  76.853  1.00  0.00           H  
ATOM   1197  N   VAL    77      53.978 119.444  69.728  1.00  0.00           N  
ATOM   1198  CA  VAL    77      52.576 119.092  69.417  1.00  0.00           C  
ATOM   1199  C   VAL    77      52.186 117.920  70.361  1.00  0.00           C  
ATOM   1200  O   VAL    77      52.962 116.973  70.599  1.00  0.00           O  
ATOM   1201  CB  VAL    77      52.505 118.745  67.909  1.00  0.00           C  
ATOM   1202  CG1 VAL    77      51.196 118.038  67.481  1.00  0.00           C  
ATOM   1203  CG2 VAL    77      52.692 120.088  67.192  1.00  0.00           C  
ATOM   1204  H   VAL    77      54.744 119.010  69.235  1.00  0.00           H  
ATOM   1205  HA  VAL    77      51.837 119.863  69.633  1.00  0.00           H  
ATOM   1206  HB  VAL    77      53.290 118.020  67.694  1.00  0.00           H  
ATOM   1207 HG11 VAL    77      50.994 117.085  67.969  1.00  0.00           H  
ATOM   1208 HG12 VAL    77      50.344 118.659  67.757  1.00  0.00           H  
ATOM   1209 HG13 VAL    77      51.413 117.816  66.436  1.00  0.00           H  
ATOM   1210 HG21 VAL    77      52.708 120.068  66.102  1.00  0.00           H  
ATOM   1211 HG22 VAL    77      51.839 120.744  67.365  1.00  0.00           H  
ATOM   1212 HG23 VAL    77      53.561 120.632  67.559  1.00  0.00           H  
ATOM   1213  N   THR    78      50.903 117.890  70.747  1.00  0.00           N  
ATOM   1214  CA  THR    78      50.354 116.920  71.718  1.00  0.00           C  
ATOM   1215  C   THR    78      48.809 116.878  71.686  1.00  0.00           C  
ATOM   1216  O   THR    78      48.187 117.642  70.913  1.00  0.00           O  
ATOM   1217  CB  THR    78      50.912 117.150  73.134  1.00  0.00           C  
ATOM   1218  CG2 THR    78      50.279 118.342  73.746  1.00  0.00           C  
ATOM   1219  OG1 THR    78      50.610 116.149  74.110  1.00  0.00           O  
ATOM   1220  H   THR    78      50.344 118.716  70.593  1.00  0.00           H  
ATOM   1221  HA  THR    78      50.703 115.909  71.505  1.00  0.00           H  
ATOM   1222  HB  THR    78      51.990 117.309  73.130  1.00  0.00           H  
ATOM   1223  HG1 THR    78      51.320 115.535  73.908  1.00  0.00           H  
ATOM   1224 HG21 THR    78      49.234 118.198  74.019  1.00  0.00           H  
ATOM   1225 HG22 THR    78      50.755 118.529  74.708  1.00  0.00           H  
ATOM   1226 HG23 THR    78      50.540 119.211  73.142  1.00  0.00           H  
ATOM   1227  N   MET    79      48.214 116.069  72.510  1.00  0.00           N  
ATOM   1228  CA  MET    79      46.775 115.955  72.665  1.00  0.00           C  
ATOM   1229  C   MET    79      46.497 115.493  74.075  1.00  0.00           C  
ATOM   1230  O   MET    79      47.262 114.868  74.652  1.00  0.00           O  
ATOM   1231  CB  MET    79      46.317 114.867  71.663  1.00  0.00           C  
ATOM   1232  CG  MET    79      46.346 115.385  70.154  1.00  0.00           C  
ATOM   1233  SD  MET    79      45.462 114.382  68.948  1.00  0.00           S  
ATOM   1234  CE  MET    79      43.645 114.770  69.234  1.00  0.00           C  
ATOM   1235  H   MET    79      48.762 115.643  73.243  1.00  0.00           H  
ATOM   1236  HA  MET    79      46.336 116.918  72.407  1.00  0.00           H  
ATOM   1237  HB2 MET    79      46.937 113.975  71.761  1.00  0.00           H  
ATOM   1238  HB3 MET    79      45.273 114.696  71.924  1.00  0.00           H  
ATOM   1239  HG2 MET    79      45.811 116.332  70.079  1.00  0.00           H  
ATOM   1240  HG3 MET    79      47.349 115.474  69.737  1.00  0.00           H  
ATOM   1241  HE1 MET    79      43.543 114.681  70.316  1.00  0.00           H  
ATOM   1242  HE2 MET    79      43.430 115.713  68.731  1.00  0.00           H  
ATOM   1243  HE3 MET    79      43.067 113.964  68.783  1.00  0.00           H  
ATOM   1244  N   SER    80      45.354 115.930  74.581  1.00  0.00           N  
ATOM   1245  CA  SER    80      44.908 115.736  75.958  1.00  0.00           C  
ATOM   1246  C   SER    80      44.305 114.362  76.299  1.00  0.00           C  
ATOM   1247  O   SER    80      44.525 113.813  77.388  1.00  0.00           O  
ATOM   1248  CB  SER    80      43.840 116.794  76.313  1.00  0.00           C  
ATOM   1249  OG  SER    80      42.726 116.751  75.407  1.00  0.00           O  
ATOM   1250  H   SER    80      44.845 116.592  74.013  1.00  0.00           H  
ATOM   1251  HA  SER    80      45.781 115.865  76.598  1.00  0.00           H  
ATOM   1252  HB2 SER    80      43.363 116.655  77.283  1.00  0.00           H  
ATOM   1253  HB3 SER    80      44.242 117.805  76.257  1.00  0.00           H  
ATOM   1254  HG  SER    80      42.311 117.615  75.356  1.00  0.00           H  
ATOM   1255  N   GLN    81      43.530 113.814  75.327  1.00  0.00           N  
ATOM   1256  CA  GLN    81      43.070 112.472  75.406  1.00  0.00           C  
ATOM   1257  C   GLN    81      43.181 111.719  74.061  1.00  0.00           C  
ATOM   1258  O   GLN    81      43.136 112.357  72.985  1.00  0.00           O  
ATOM   1259  CB  GLN    81      41.508 112.645  75.592  1.00  0.00           C  
ATOM   1260  CG  GLN    81      41.077 113.122  77.013  1.00  0.00           C  
ATOM   1261  CD  GLN    81      41.492 112.271  78.148  1.00  0.00           C  
ATOM   1262  NE2 GLN    81      41.790 112.780  79.254  1.00  0.00           N  
ATOM   1263  OE1 GLN    81      41.592 111.094  77.957  1.00  0.00           O  
ATOM   1264  H   GLN    81      43.407 114.349  74.479  1.00  0.00           H  
ATOM   1265  HA  GLN    81      43.494 111.920  76.245  1.00  0.00           H  
ATOM   1266  HB2 GLN    81      41.193 113.460  74.939  1.00  0.00           H  
ATOM   1267  HB3 GLN    81      41.031 111.701  75.329  1.00  0.00           H  
ATOM   1268  HG2 GLN    81      41.426 114.140  77.180  1.00  0.00           H  
ATOM   1269  HG3 GLN    81      39.990 113.136  76.931  1.00  0.00           H  
ATOM   1270 HE21 GLN    81      42.336 112.270  79.933  1.00  0.00           H  
ATOM   1271 HE22 GLN    81      41.732 113.788  79.283  1.00  0.00           H  
ATOM   1272  N   ALA    82      43.038 110.393  74.096  1.00  0.00           N  
ATOM   1273  CA  ALA    82      42.719 109.498  72.987  1.00  0.00           C  
ATOM   1274  C   ALA    82      41.456 109.916  72.217  1.00  0.00           C  
ATOM   1275  O   ALA    82      40.530 110.478  72.750  1.00  0.00           O  
ATOM   1276  CB  ALA    82      42.699 107.955  73.486  1.00  0.00           C  
ATOM   1277  H   ALA    82      42.858 109.958  74.989  1.00  0.00           H  
ATOM   1278  HA  ALA    82      43.501 109.523  72.229  1.00  0.00           H  
ATOM   1279  HB1 ALA    82      43.680 107.653  73.851  1.00  0.00           H  
ATOM   1280  HB2 ALA    82      42.060 107.853  74.363  1.00  0.00           H  
ATOM   1281  HB3 ALA    82      42.212 107.292  72.770  1.00  0.00           H  
ATOM   1282  N   SER    83      41.521 109.798  70.903  1.00  0.00           N  
ATOM   1283  CA  SER    83      40.405 110.039  69.973  1.00  0.00           C  
ATOM   1284  C   SER    83      39.215 109.061  70.272  1.00  0.00           C  
ATOM   1285  O   SER    83      39.452 107.830  70.402  1.00  0.00           O  
ATOM   1286  CB  SER    83      40.876 109.980  68.563  1.00  0.00           C  
ATOM   1287  OG  SER    83      41.506 111.219  68.234  1.00  0.00           O  
ATOM   1288  H   SER    83      42.436 109.613  70.517  1.00  0.00           H  
ATOM   1289  HA  SER    83      40.119 111.030  70.325  1.00  0.00           H  
ATOM   1290  HB2 SER    83      41.650 109.248  68.332  1.00  0.00           H  
ATOM   1291  HB3 SER    83      40.080 109.819  67.836  1.00  0.00           H  
ATOM   1292  HG  SER    83      40.909 111.935  68.465  1.00  0.00           H  
ATOM   1293  N   THR    84      37.912 109.511  70.239  1.00  0.00           N  
ATOM   1294  CA  THR    84      36.716 108.729  69.864  1.00  0.00           C  
ATOM   1295  C   THR    84      36.585 108.401  68.360  1.00  0.00           C  
ATOM   1296  O   THR    84      36.169 107.309  67.989  1.00  0.00           O  
ATOM   1297  CB  THR    84      35.399 109.408  70.361  1.00  0.00           C  
ATOM   1298  CG2 THR    84      34.136 108.642  69.984  1.00  0.00           C  
ATOM   1299  OG1 THR    84      35.346 109.308  71.757  1.00  0.00           O  
ATOM   1300  H   THR    84      37.823 110.517  70.228  1.00  0.00           H  
ATOM   1301  HA  THR    84      36.739 107.708  70.246  1.00  0.00           H  
ATOM   1302  HB  THR    84      35.404 110.453  70.054  1.00  0.00           H  
ATOM   1303  HG1 THR    84      35.251 108.385  72.003  1.00  0.00           H  
ATOM   1304 HG21 THR    84      33.870 108.688  68.928  1.00  0.00           H  
ATOM   1305 HG22 THR    84      34.240 107.633  70.382  1.00  0.00           H  
ATOM   1306 HG23 THR    84      33.286 109.180  70.404  1.00  0.00           H  
ATOM   1307  N   GLU    85      37.072 109.366  67.623  1.00  0.00           N  
ATOM   1308  CA  GLU    85      36.949 109.374  66.127  1.00  0.00           C  
ATOM   1309  C   GLU    85      38.203 110.011  65.316  1.00  0.00           C  
ATOM   1310  O   GLU    85      38.816 110.954  65.829  1.00  0.00           O  
ATOM   1311  CB  GLU    85      35.650 110.216  65.854  1.00  0.00           C  
ATOM   1312  CG  GLU    85      35.296 110.326  64.374  1.00  0.00           C  
ATOM   1313  CD  GLU    85      33.821 110.868  64.233  1.00  0.00           C  
ATOM   1314  OE1 GLU    85      33.268 110.473  63.174  1.00  0.00           O  
ATOM   1315  OE2 GLU    85      33.450 111.767  65.056  1.00  0.00           O1-
ATOM   1316  H   GLU    85      37.418 110.213  68.052  1.00  0.00           H  
ATOM   1317  HA  GLU    85      36.780 108.414  65.639  1.00  0.00           H  
ATOM   1318  HB2 GLU    85      34.833 109.647  66.297  1.00  0.00           H  
ATOM   1319  HB3 GLU    85      35.696 111.209  66.300  1.00  0.00           H  
ATOM   1320  HG2 GLU    85      36.117 110.902  63.945  1.00  0.00           H  
ATOM   1321  HG3 GLU    85      35.374 109.335  63.929  1.00  0.00           H  
ATOM   1322  N   ALA    86      38.635 109.449  64.173  1.00  0.00           N  
ATOM   1323  CA  ALA    86      39.886 109.866  63.478  1.00  0.00           C  
ATOM   1324  C   ALA    86      39.647 111.000  62.529  1.00  0.00           C  
ATOM   1325  O   ALA    86      38.530 111.250  62.097  1.00  0.00           O  
ATOM   1326  CB  ALA    86      40.423 108.633  62.741  1.00  0.00           C  
ATOM   1327  H   ALA    86      38.286 108.519  63.994  1.00  0.00           H  
ATOM   1328  HA  ALA    86      40.491 110.233  64.307  1.00  0.00           H  
ATOM   1329  HB1 ALA    86      39.721 108.431  61.931  1.00  0.00           H  
ATOM   1330  HB2 ALA    86      41.391 108.865  62.296  1.00  0.00           H  
ATOM   1331  HB3 ALA    86      40.512 107.761  63.389  1.00  0.00           H  
ATOM   1332  N   SER    87      40.735 111.697  62.355  1.00  0.00           N  
ATOM   1333  CA  SER    87      40.740 113.058  61.690  1.00  0.00           C  
ATOM   1334  C   SER    87      39.502 113.889  62.028  1.00  0.00           C  
ATOM   1335  O   SER    87      38.925 114.561  61.227  1.00  0.00           O  
ATOM   1336  CB  SER    87      40.911 112.867  60.211  1.00  0.00           C  
ATOM   1337  OG  SER    87      41.867 111.888  59.774  1.00  0.00           O  
ATOM   1338  H   SER    87      41.609 111.406  62.770  1.00  0.00           H  
ATOM   1339  HA  SER    87      41.669 113.537  62.000  1.00  0.00           H  
ATOM   1340  HB2 SER    87      39.966 112.667  59.705  1.00  0.00           H  
ATOM   1341  HB3 SER    87      41.289 113.802  59.797  1.00  0.00           H  
ATOM   1342  HG  SER    87      42.681 111.984  60.274  1.00  0.00           H  
ATOM   1343  N   SER    88      39.208 113.932  63.336  1.00  0.00           N  
ATOM   1344  CA  SER    88      38.301 114.935  63.850  1.00  0.00           C  
ATOM   1345  C   SER    88      38.965 116.235  64.283  1.00  0.00           C  
ATOM   1346  O   SER    88      38.301 117.277  64.339  1.00  0.00           O  
ATOM   1347  CB  SER    88      37.533 114.413  65.101  1.00  0.00           C  
ATOM   1348  OG  SER    88      36.850 113.169  64.933  1.00  0.00           O  
ATOM   1349  H   SER    88      39.441 113.137  63.912  1.00  0.00           H  
ATOM   1350  HA  SER    88      37.567 115.200  63.089  1.00  0.00           H  
ATOM   1351  HB2 SER    88      38.229 114.291  65.931  1.00  0.00           H  
ATOM   1352  HB3 SER    88      36.822 115.170  65.432  1.00  0.00           H  
ATOM   1353  HG  SER    88      37.493 112.465  64.818  1.00  0.00           H  
ATOM   1354  N   ASP    89      40.292 116.245  64.608  1.00  0.00           N  
ATOM   1355  CA  ASP    89      41.138 117.347  65.143  1.00  0.00           C  
ATOM   1356  C   ASP    89      42.459 117.615  64.288  1.00  0.00           C  
ATOM   1357  O   ASP    89      43.004 116.717  63.656  1.00  0.00           O  
ATOM   1358  CB  ASP    89      41.367 117.110  66.563  1.00  0.00           C  
ATOM   1359  CG  ASP    89      40.139 117.049  67.437  1.00  0.00           C  
ATOM   1360  OD1 ASP    89      39.354 117.996  67.407  1.00  0.00           O  
ATOM   1361  OD2 ASP    89      40.058 116.087  68.205  1.00  0.00           O1-
ATOM   1362  H   ASP    89      40.822 115.387  64.656  1.00  0.00           H  
ATOM   1363  HA  ASP    89      40.409 118.157  65.124  1.00  0.00           H  
ATOM   1364  HB2 ASP    89      41.966 116.200  66.576  1.00  0.00           H  
ATOM   1365  HB3 ASP    89      41.982 117.912  66.971  1.00  0.00           H  
ATOM   1366  N   LYS    90      42.981 118.860  64.301  1.00  0.00           N  
ATOM   1367  CA  LYS    90      43.847 119.384  63.221  1.00  0.00           C  
ATOM   1368  C   LYS    90      44.788 120.533  63.848  1.00  0.00           C  
ATOM   1369  O   LYS    90      44.347 121.249  64.742  1.00  0.00           O  
ATOM   1370  CB  LYS    90      43.104 120.093  62.063  1.00  0.00           C  
ATOM   1371  CG  LYS    90      43.837 120.409  60.750  1.00  0.00           C  
ATOM   1372  CD  LYS    90      43.038 121.286  59.803  1.00  0.00           C  
ATOM   1373  CE  LYS    90      43.733 121.494  58.500  1.00  0.00           C  
ATOM   1374  NZ  LYS    90      43.386 122.839  57.849  1.00  0.00           N1+
ATOM   1375  H   LYS    90      42.578 119.566  64.901  1.00  0.00           H  
ATOM   1376  HA  LYS    90      44.394 118.502  62.888  1.00  0.00           H  
ATOM   1377  HB2 LYS    90      42.270 119.414  61.891  1.00  0.00           H  
ATOM   1378  HB3 LYS    90      42.670 121.025  62.424  1.00  0.00           H  
ATOM   1379  HG2 LYS    90      44.745 120.972  60.968  1.00  0.00           H  
ATOM   1380  HG3 LYS    90      44.086 119.439  60.320  1.00  0.00           H  
ATOM   1381  HD2 LYS    90      42.077 120.822  59.580  1.00  0.00           H  
ATOM   1382  HD3 LYS    90      42.909 122.238  60.318  1.00  0.00           H  
ATOM   1383  HE2 LYS    90      44.804 121.505  58.702  1.00  0.00           H  
ATOM   1384  HE3 LYS    90      43.483 120.632  57.881  1.00  0.00           H  
ATOM   1385  HZ1 LYS    90      42.387 122.939  57.738  1.00  0.00           H  
ATOM   1386  HZ2 LYS    90      43.602 123.548  58.535  1.00  0.00           H  
ATOM   1387  HZ3 LYS    90      43.897 123.084  57.012  1.00  0.00           H  
ATOM   1388  N   VAL    91      45.964 120.688  63.259  1.00  0.00           N  
ATOM   1389  CA  VAL    91      46.961 121.776  63.388  1.00  0.00           C  
ATOM   1390  C   VAL    91      47.051 122.455  62.036  1.00  0.00           C  
ATOM   1391  O   VAL    91      47.246 121.746  61.027  1.00  0.00           O  
ATOM   1392  CB  VAL    91      48.251 121.344  64.077  1.00  0.00           C  
ATOM   1393  CG1 VAL    91      48.983 120.326  63.220  1.00  0.00           C  
ATOM   1394  CG2 VAL    91      49.081 122.592  64.456  1.00  0.00           C  
ATOM   1395  H   VAL    91      46.297 119.932  62.677  1.00  0.00           H  
ATOM   1396  HA  VAL    91      46.523 122.566  63.998  1.00  0.00           H  
ATOM   1397  HB  VAL    91      47.855 120.975  65.023  1.00  0.00           H  
ATOM   1398 HG11 VAL    91      49.949 120.073  63.659  1.00  0.00           H  
ATOM   1399 HG12 VAL    91      48.310 119.484  63.058  1.00  0.00           H  
ATOM   1400 HG13 VAL    91      49.128 120.787  62.243  1.00  0.00           H  
ATOM   1401 HG21 VAL    91      49.271 123.306  63.655  1.00  0.00           H  
ATOM   1402 HG22 VAL    91      48.563 123.144  65.240  1.00  0.00           H  
ATOM   1403 HG23 VAL    91      50.070 122.234  64.744  1.00  0.00           H  
ATOM   1404  N   THR    92      47.088 123.788  61.970  1.00  0.00           N  
ATOM   1405  CA  THR    92      47.115 124.603  60.732  1.00  0.00           C  
ATOM   1406  C   THR    92      48.165 125.720  60.992  1.00  0.00           C  
ATOM   1407  O   THR    92      48.143 126.374  62.003  1.00  0.00           O  
ATOM   1408  CB  THR    92      45.735 125.134  60.375  1.00  0.00           C  
ATOM   1409  CG2 THR    92      45.708 126.000  59.102  1.00  0.00           C  
ATOM   1410  OG1 THR    92      44.840 124.045  60.183  1.00  0.00           O  
ATOM   1411  H   THR    92      46.868 124.266  62.832  1.00  0.00           H  
ATOM   1412  HA  THR    92      47.464 124.010  59.887  1.00  0.00           H  
ATOM   1413  HB  THR    92      45.300 125.734  61.175  1.00  0.00           H  
ATOM   1414  HG1 THR    92      44.287 124.033  60.967  1.00  0.00           H  
ATOM   1415 HG21 THR    92      46.027 125.349  58.288  1.00  0.00           H  
ATOM   1416 HG22 THR    92      44.686 126.316  58.892  1.00  0.00           H  
ATOM   1417 HG23 THR    92      46.236 126.954  59.134  1.00  0.00           H  
ATOM   1418  N   VAL    93      48.984 125.954  59.905  1.00  0.00           N  
ATOM   1419  CA  VAL    93      50.032 127.022  59.949  1.00  0.00           C  
ATOM   1420  C   VAL    93      49.723 127.885  58.779  1.00  0.00           C  
ATOM   1421  O   VAL    93      49.594 127.456  57.603  1.00  0.00           O  
ATOM   1422  CB  VAL    93      51.402 126.414  59.904  1.00  0.00           C  
ATOM   1423  CG1 VAL    93      52.629 127.341  59.549  1.00  0.00           C  
ATOM   1424  CG2 VAL    93      51.782 125.586  61.124  1.00  0.00           C  
ATOM   1425  H   VAL    93      48.915 125.429  59.045  1.00  0.00           H  
ATOM   1426  HA  VAL    93      49.849 127.626  60.838  1.00  0.00           H  
ATOM   1427  HB  VAL    93      51.260 125.703  59.090  1.00  0.00           H  
ATOM   1428 HG11 VAL    93      52.350 128.153  58.877  1.00  0.00           H  
ATOM   1429 HG12 VAL    93      52.972 127.851  60.449  1.00  0.00           H  
ATOM   1430 HG13 VAL    93      53.321 126.607  59.135  1.00  0.00           H  
ATOM   1431 HG21 VAL    93      52.771 125.152  61.271  1.00  0.00           H  
ATOM   1432 HG22 VAL    93      51.365 126.066  62.010  1.00  0.00           H  
ATOM   1433 HG23 VAL    93      51.238 124.647  61.024  1.00  0.00           H  
ATOM   1434  N   ASN    94      49.521 129.148  59.069  1.00  0.00           N  
ATOM   1435  CA  ASN    94      49.558 130.273  58.055  1.00  0.00           C  
ATOM   1436  C   ASN    94      50.923 130.982  58.092  1.00  0.00           C  
ATOM   1437  O   ASN    94      51.523 131.176  59.167  1.00  0.00           O  
ATOM   1438  CB  ASN    94      48.440 131.346  58.291  1.00  0.00           C  
ATOM   1439  CG  ASN    94      47.205 130.958  57.545  1.00  0.00           C  
ATOM   1440  ND2 ASN    94      46.342 130.259  58.265  1.00  0.00           N  
ATOM   1441  OD1 ASN    94      46.954 131.441  56.467  1.00  0.00           O  
ATOM   1442  H   ASN    94      49.557 129.443  60.035  1.00  0.00           H  
ATOM   1443  HA  ASN    94      49.511 129.926  57.023  1.00  0.00           H  
ATOM   1444  HB2 ASN    94      48.320 131.492  59.364  1.00  0.00           H  
ATOM   1445  HB3 ASN    94      48.781 132.333  57.978  1.00  0.00           H  
ATOM   1446 HD21 ASN    94      45.432 130.048  57.881  1.00  0.00           H  
ATOM   1447 HD22 ASN    94      46.602 129.935  59.186  1.00  0.00           H  
ATOM   1448  N   TYR    95      51.467 131.326  56.903  1.00  0.00           N  
ATOM   1449  CA  TYR    95      52.744 132.051  56.726  1.00  0.00           C  
ATOM   1450  C   TYR    95      52.635 133.542  56.314  1.00  0.00           C  
ATOM   1451  O   TYR    95      51.839 133.824  55.433  1.00  0.00           O  
ATOM   1452  CB  TYR    95      53.603 131.227  55.744  1.00  0.00           C  
ATOM   1453  CG  TYR    95      53.936 129.801  56.080  1.00  0.00           C  
ATOM   1454  CD1 TYR    95      54.943 129.503  56.981  1.00  0.00           C  
ATOM   1455  CD2 TYR    95      53.221 128.744  55.529  1.00  0.00           C  
ATOM   1456  CE1 TYR    95      55.409 128.106  57.218  1.00  0.00           C  
ATOM   1457  CE2 TYR    95      53.528 127.431  55.831  1.00  0.00           C  
ATOM   1458  CZ  TYR    95      54.675 127.082  56.635  1.00  0.00           C  
ATOM   1459  OH  TYR    95      54.983 125.821  56.794  1.00  0.00           O  
ATOM   1460  H   TYR    95      50.977 130.953  56.102  1.00  0.00           H  
ATOM   1461  HA  TYR    95      53.200 132.031  57.715  1.00  0.00           H  
ATOM   1462  HB2 TYR    95      53.180 131.414  54.757  1.00  0.00           H  
ATOM   1463  HB3 TYR    95      54.606 131.629  55.603  1.00  0.00           H  
ATOM   1464  HD1 TYR    95      55.389 130.270  57.598  1.00  0.00           H  
ATOM   1465  HD2 TYR    95      52.407 128.955  54.852  1.00  0.00           H  
ATOM   1466  HE1 TYR    95      56.215 127.853  57.891  1.00  0.00           H  
ATOM   1467  HE2 TYR    95      52.870 126.673  55.430  1.00  0.00           H  
ATOM   1468  HH  TYR    95      55.890 125.601  56.568  1.00  0.00           H  
ATOM   1469  N   TYR    96      53.461 134.395  56.856  1.00  0.00           N  
ATOM   1470  CA  TYR    96      53.357 135.847  56.671  1.00  0.00           C  
ATOM   1471  C   TYR    96      54.731 136.528  56.757  1.00  0.00           C  
ATOM   1472  O   TYR    96      55.705 135.996  57.357  1.00  0.00           O  
ATOM   1473  CB  TYR    96      52.524 136.319  57.922  1.00  0.00           C  
ATOM   1474  CG  TYR    96      51.099 135.879  57.966  1.00  0.00           C  
ATOM   1475  CD1 TYR    96      50.651 134.800  58.822  1.00  0.00           C  
ATOM   1476  CD2 TYR    96      50.159 136.723  57.512  1.00  0.00           C  
ATOM   1477  CE1 TYR    96      49.314 134.635  59.158  1.00  0.00           C  
ATOM   1478  CE2 TYR    96      48.770 136.617  57.743  1.00  0.00           C  
ATOM   1479  CZ  TYR    96      48.426 135.594  58.634  1.00  0.00           C  
ATOM   1480  OH  TYR    96      47.070 135.302  58.808  1.00  0.00           O  
ATOM   1481  H   TYR    96      54.132 133.993  57.495  1.00  0.00           H  
ATOM   1482  HA  TYR    96      52.851 136.098  55.739  1.00  0.00           H  
ATOM   1483  HB2 TYR    96      53.061 135.977  58.807  1.00  0.00           H  
ATOM   1484  HB3 TYR    96      52.545 137.406  57.993  1.00  0.00           H  
ATOM   1485  HD1 TYR    96      51.403 134.228  59.345  1.00  0.00           H  
ATOM   1486  HD2 TYR    96      50.407 137.515  56.822  1.00  0.00           H  
ATOM   1487  HE1 TYR    96      48.926 133.857  59.798  1.00  0.00           H  
ATOM   1488  HE2 TYR    96      48.036 137.277  57.304  1.00  0.00           H  
ATOM   1489  HH  TYR    96      47.042 134.780  59.614  1.00  0.00           H  
ATOM   1490  N   ASP    97      54.812 137.783  56.301  1.00  0.00           N  
ATOM   1491  CA  ASP    97      55.796 138.713  56.837  1.00  0.00           C  
ATOM   1492  C   ASP    97      55.286 139.313  58.209  1.00  0.00           C  
ATOM   1493  O   ASP    97      54.170 139.140  58.709  1.00  0.00           O  
ATOM   1494  CB  ASP    97      56.138 139.771  55.819  1.00  0.00           C  
ATOM   1495  CG  ASP    97      57.385 140.626  56.050  1.00  0.00           C  
ATOM   1496  OD1 ASP    97      57.668 141.524  55.203  1.00  0.00           O  
ATOM   1497  OD2 ASP    97      58.078 140.247  57.016  1.00  0.00           O1-
ATOM   1498  H   ASP    97      53.918 138.159  56.016  1.00  0.00           H  
ATOM   1499  HA  ASP    97      56.767 138.244  56.997  1.00  0.00           H  
ATOM   1500  HB2 ASP    97      56.163 139.286  54.843  1.00  0.00           H  
ATOM   1501  HB3 ASP    97      55.336 140.508  55.823  1.00  0.00           H  
ATOM   1502  N   GLU    98      56.155 140.002  58.932  1.00  0.00           N  
ATOM   1503  CA  GLU    98      55.877 140.725  60.200  1.00  0.00           C  
ATOM   1504  C   GLU    98      54.913 141.919  60.080  1.00  0.00           C  
ATOM   1505  O   GLU    98      54.235 142.283  61.042  1.00  0.00           O  
ATOM   1506  CB  GLU    98      57.263 141.315  60.593  1.00  0.00           C  
ATOM   1507  CG  GLU    98      57.397 142.241  61.762  1.00  0.00           C  
ATOM   1508  CD  GLU    98      56.781 141.633  63.003  1.00  0.00           C  
ATOM   1509  OE1 GLU    98      56.510 140.427  63.087  1.00  0.00           O  
ATOM   1510  OE2 GLU    98      56.323 142.397  63.846  1.00  0.00           O1-
ATOM   1511  H   GLU    98      57.057 140.173  58.511  1.00  0.00           H  
ATOM   1512  HA  GLU    98      55.546 140.067  61.004  1.00  0.00           H  
ATOM   1513  HB2 GLU    98      57.959 140.481  60.688  1.00  0.00           H  
ATOM   1514  HB3 GLU    98      57.730 141.798  59.735  1.00  0.00           H  
ATOM   1515  HG2 GLU    98      58.427 142.579  61.877  1.00  0.00           H  
ATOM   1516  HG3 GLU    98      56.770 143.050  61.386  1.00  0.00           H  
ATOM   1517  N   GLU    99      54.856 142.429  58.896  1.00  0.00           N  
ATOM   1518  CA  GLU    99      54.005 143.592  58.568  1.00  0.00           C  
ATOM   1519  C   GLU    99      52.660 143.145  57.788  1.00  0.00           C  
ATOM   1520  O   GLU    99      51.881 144.000  57.368  1.00  0.00           O  
ATOM   1521  CB  GLU    99      54.655 144.663  57.739  1.00  0.00           C  
ATOM   1522  CG  GLU    99      55.214 144.202  56.334  1.00  0.00           C  
ATOM   1523  CD  GLU    99      56.049 145.214  55.627  1.00  0.00           C  
ATOM   1524  OE1 GLU    99      55.497 146.198  55.013  1.00  0.00           O  
ATOM   1525  OE2 GLU    99      57.293 145.197  55.613  1.00  0.00           O1-
ATOM   1526  H   GLU    99      55.377 142.046  58.120  1.00  0.00           H  
ATOM   1527  HA  GLU    99      53.736 144.000  59.542  1.00  0.00           H  
ATOM   1528  HB2 GLU    99      53.977 145.503  57.583  1.00  0.00           H  
ATOM   1529  HB3 GLU    99      55.520 145.029  58.292  1.00  0.00           H  
ATOM   1530  HG2 GLU    99      55.761 143.267  56.455  1.00  0.00           H  
ATOM   1531  HG3 GLU    99      54.340 143.983  55.720  1.00  0.00           H  
ATOM   1532  N   GLY   100      52.452 141.888  57.548  1.00  0.00           N  
ATOM   1533  CA  GLY   100      51.581 141.416  56.471  1.00  0.00           C  
ATOM   1534  C   GLY   100      50.150 141.413  56.896  1.00  0.00           C  
ATOM   1535  O   GLY   100      49.788 140.818  57.920  1.00  0.00           O  
ATOM   1536  H   GLY   100      53.089 141.191  57.905  1.00  0.00           H  
ATOM   1537  HA2 GLY   100      51.703 142.135  55.661  1.00  0.00           H  
ATOM   1538  HA3 GLY   100      51.806 140.416  56.103  1.00  0.00           H  
ATOM   1539  N   SER   101      49.188 141.915  56.117  1.00  0.00           N  
ATOM   1540  CA  SER   101      47.788 141.722  56.382  1.00  0.00           C  
ATOM   1541  C   SER   101      47.132 140.413  55.877  1.00  0.00           C  
ATOM   1542  O   SER   101      46.110 139.909  56.365  1.00  0.00           O  
ATOM   1543  CB  SER   101      47.087 142.903  55.703  1.00  0.00           C  
ATOM   1544  OG  SER   101      47.606 143.134  54.396  1.00  0.00           O  
ATOM   1545  H   SER   101      49.491 142.129  55.177  1.00  0.00           H  
ATOM   1546  HA  SER   101      47.574 141.721  57.451  1.00  0.00           H  
ATOM   1547  HB2 SER   101      46.047 142.615  55.555  1.00  0.00           H  
ATOM   1548  HB3 SER   101      47.093 143.822  56.290  1.00  0.00           H  
ATOM   1549  HG  SER   101      47.431 144.075  54.317  1.00  0.00           H  
ATOM   1550  N   ILE   102      47.722 139.800  54.784  1.00  0.00           N  
ATOM   1551  CA  ILE   102      47.275 138.646  54.041  1.00  0.00           C  
ATOM   1552  C   ILE   102      48.315 137.510  54.103  1.00  0.00           C  
ATOM   1553  O   ILE   102      49.513 137.652  53.903  1.00  0.00           O  
ATOM   1554  CB  ILE   102      46.827 138.962  52.607  1.00  0.00           C  
ATOM   1555  CG1 ILE   102      45.411 139.548  52.613  1.00  0.00           C  
ATOM   1556  CG2 ILE   102      46.955 137.892  51.607  1.00  0.00           C  
ATOM   1557  CD1 ILE   102      45.151 140.622  51.525  1.00  0.00           C  
ATOM   1558  H   ILE   102      48.612 140.204  54.530  1.00  0.00           H  
ATOM   1559  HA  ILE   102      46.359 138.251  54.479  1.00  0.00           H  
ATOM   1560  HB  ILE   102      47.498 139.745  52.254  1.00  0.00           H  
ATOM   1561 HG12 ILE   102      44.617 138.805  52.684  1.00  0.00           H  
ATOM   1562 HG13 ILE   102      45.384 140.174  53.505  1.00  0.00           H  
ATOM   1563 HG21 ILE   102      46.505 136.919  51.802  1.00  0.00           H  
ATOM   1564 HG22 ILE   102      46.556 138.223  50.648  1.00  0.00           H  
ATOM   1565 HG23 ILE   102      48.005 137.819  51.326  1.00  0.00           H  
ATOM   1566 HD11 ILE   102      44.090 140.465  51.327  1.00  0.00           H  
ATOM   1567 HD12 ILE   102      45.389 141.541  52.059  1.00  0.00           H  
ATOM   1568 HD13 ILE   102      45.790 140.458  50.657  1.00  0.00           H  
ATOM   1569  N   PRO   103      47.875 136.214  54.410  1.00  0.00           N  
ATOM   1570  CA  PRO   103      48.822 135.098  54.439  1.00  0.00           C  
ATOM   1571  C   PRO   103      49.487 134.782  53.072  1.00  0.00           C  
ATOM   1572  O   PRO   103      48.819 134.844  52.029  1.00  0.00           O  
ATOM   1573  CB  PRO   103      48.103 133.887  54.827  1.00  0.00           C  
ATOM   1574  CG  PRO   103      46.621 134.254  54.517  1.00  0.00           C  
ATOM   1575  CD  PRO   103      46.472 135.736  54.530  1.00  0.00           C  
ATOM   1576  HA  PRO   103      49.487 135.266  55.286  1.00  0.00           H  
ATOM   1577  HB2 PRO   103      48.349 132.944  54.340  1.00  0.00           H  
ATOM   1578  HB3 PRO   103      48.042 133.739  55.905  1.00  0.00           H  
ATOM   1579  HG2 PRO   103      46.355 133.752  53.587  1.00  0.00           H  
ATOM   1580  HG3 PRO   103      45.932 133.864  55.266  1.00  0.00           H  
ATOM   1581  HD2 PRO   103      45.834 136.186  53.770  1.00  0.00           H  
ATOM   1582  HD3 PRO   103      46.073 136.108  55.474  1.00  0.00           H  
ATOM   1583  N   ILE   104      50.766 134.499  52.984  1.00  0.00           N  
ATOM   1584  CA  ILE   104      51.578 134.016  51.838  1.00  0.00           C  
ATOM   1585  C   ILE   104      51.096 132.642  51.385  1.00  0.00           C  
ATOM   1586  O   ILE   104      50.745 132.471  50.238  1.00  0.00           O  
ATOM   1587  CB  ILE   104      53.043 134.158  52.238  1.00  0.00           C  
ATOM   1588  CG1 ILE   104      53.350 135.672  52.587  1.00  0.00           C  
ATOM   1589  CG2 ILE   104      53.945 133.737  51.004  1.00  0.00           C  
ATOM   1590  CD1 ILE   104      52.926 136.768  51.560  1.00  0.00           C  
ATOM   1591  H   ILE   104      51.258 134.442  53.864  1.00  0.00           H  
ATOM   1592  HA  ILE   104      51.336 134.636  50.974  1.00  0.00           H  
ATOM   1593  HB  ILE   104      53.336 133.579  53.114  1.00  0.00           H  
ATOM   1594 HG12 ILE   104      52.856 135.963  53.514  1.00  0.00           H  
ATOM   1595 HG13 ILE   104      54.413 135.775  52.807  1.00  0.00           H  
ATOM   1596 HG21 ILE   104      53.562 134.263  50.130  1.00  0.00           H  
ATOM   1597 HG22 ILE   104      54.970 134.071  51.165  1.00  0.00           H  
ATOM   1598 HG23 ILE   104      54.051 132.672  50.796  1.00  0.00           H  
ATOM   1599 HD11 ILE   104      51.859 136.745  51.337  1.00  0.00           H  
ATOM   1600 HD12 ILE   104      53.107 137.698  52.098  1.00  0.00           H  
ATOM   1601 HD13 ILE   104      53.447 136.641  50.611  1.00  0.00           H  
ATOM   1602  N   ASP   105      51.109 131.722  52.297  1.00  0.00           N  
ATOM   1603  CA  ASP   105      50.494 130.324  52.175  1.00  0.00           C  
ATOM   1604  C   ASP   105      49.901 129.752  53.430  1.00  0.00           C  
ATOM   1605  O   ASP   105      49.986 130.422  54.500  1.00  0.00           O  
ATOM   1606  CB  ASP   105      51.682 129.470  51.684  1.00  0.00           C  
ATOM   1607  CG  ASP   105      51.226 128.173  50.973  1.00  0.00           C  
ATOM   1608  OD1 ASP   105      50.049 128.010  50.577  1.00  0.00           O  
ATOM   1609  OD2 ASP   105      52.102 127.243  50.844  1.00  0.00           O1-
ATOM   1610  H   ASP   105      51.350 132.044  53.224  1.00  0.00           H  
ATOM   1611  HA  ASP   105      49.732 130.441  51.404  1.00  0.00           H  
ATOM   1612  HB2 ASP   105      52.405 129.925  51.006  1.00  0.00           H  
ATOM   1613  HB3 ASP   105      52.275 129.146  52.540  1.00  0.00           H  
ATOM   1614  N   GLN   106      49.353 128.561  53.349  1.00  0.00           N  
ATOM   1615  CA  GLN   106      48.945 127.800  54.464  1.00  0.00           C  
ATOM   1616  C   GLN   106      49.322 126.305  54.260  1.00  0.00           C  
ATOM   1617  O   GLN   106      49.545 125.805  53.147  1.00  0.00           O  
ATOM   1618  CB  GLN   106      47.469 128.136  54.711  1.00  0.00           C  
ATOM   1619  CG  GLN   106      46.732 127.362  55.782  1.00  0.00           C  
ATOM   1620  CD  GLN   106      45.296 127.607  55.857  1.00  0.00           C  
ATOM   1621  NE2 GLN   106      44.351 126.757  56.244  1.00  0.00           N  
ATOM   1622  OE1 GLN   106      44.937 128.758  55.627  1.00  0.00           O  
ATOM   1623  H   GLN   106      49.384 128.183  52.413  1.00  0.00           H  
ATOM   1624  HA  GLN   106      49.407 128.223  55.355  1.00  0.00           H  
ATOM   1625  HB2 GLN   106      47.437 129.191  54.982  1.00  0.00           H  
ATOM   1626  HB3 GLN   106      46.924 128.258  53.775  1.00  0.00           H  
ATOM   1627  HG2 GLN   106      46.810 126.290  55.603  1.00  0.00           H  
ATOM   1628  HG3 GLN   106      47.140 127.665  56.746  1.00  0.00           H  
ATOM   1629 HE21 GLN   106      43.437 127.183  56.178  1.00  0.00           H  
ATOM   1630 HE22 GLN   106      44.548 125.794  56.476  1.00  0.00           H  
ATOM   1631  N   ALA   107      49.432 125.602  55.396  1.00  0.00           N  
ATOM   1632  CA  ALA   107      49.696 124.163  55.521  1.00  0.00           C  
ATOM   1633  C   ALA   107      49.050 123.468  56.723  1.00  0.00           C  
ATOM   1634  O   ALA   107      48.654 124.139  57.672  1.00  0.00           O  
ATOM   1635  CB  ALA   107      51.233 123.849  55.498  1.00  0.00           C  
ATOM   1636  H   ALA   107      49.067 126.100  56.196  1.00  0.00           H  
ATOM   1637  HA  ALA   107      49.207 123.524  54.785  1.00  0.00           H  
ATOM   1638  HB1 ALA   107      51.758 124.205  54.611  1.00  0.00           H  
ATOM   1639  HB2 ALA   107      51.588 124.412  56.361  1.00  0.00           H  
ATOM   1640  HB3 ALA   107      51.292 122.770  55.637  1.00  0.00           H  
ATOM   1641  N   GLY   108      48.987 122.118  56.816  1.00  0.00           N  
ATOM   1642  CA  GLY   108      48.559 121.538  58.055  1.00  0.00           C  
ATOM   1643  C   GLY   108      48.333 120.033  58.149  1.00  0.00           C  
ATOM   1644  O   GLY   108      48.515 119.366  57.131  1.00  0.00           O  
ATOM   1645  H   GLY   108      49.459 121.551  56.126  1.00  0.00           H  
ATOM   1646  HA2 GLY   108      49.289 121.745  58.837  1.00  0.00           H  
ATOM   1647  HA3 GLY   108      47.623 121.930  58.451  1.00  0.00           H  
ATOM   1648  N   LEU   109      48.073 119.543  59.362  1.00  0.00           N  
ATOM   1649  CA  LEU   109      48.005 118.103  59.603  1.00  0.00           C  
ATOM   1650  C   LEU   109      46.747 117.811  60.536  1.00  0.00           C  
ATOM   1651  O   LEU   109      46.531 118.310  61.675  1.00  0.00           O  
ATOM   1652  CB  LEU   109      49.339 117.692  60.146  1.00  0.00           C  
ATOM   1653  CG  LEU   109      49.365 116.249  60.641  1.00  0.00           C  
ATOM   1654  CD1 LEU   109      49.735 115.307  59.473  1.00  0.00           C  
ATOM   1655  CD2 LEU   109      50.414 116.206  61.763  1.00  0.00           C  
ATOM   1656  H   LEU   109      48.081 120.236  60.097  1.00  0.00           H  
ATOM   1657  HA  LEU   109      47.878 117.609  58.640  1.00  0.00           H  
ATOM   1658  HB2 LEU   109      50.118 117.877  59.406  1.00  0.00           H  
ATOM   1659  HB3 LEU   109      49.459 118.358  61.000  1.00  0.00           H  
ATOM   1660  HG  LEU   109      48.453 115.848  61.083  1.00  0.00           H  
ATOM   1661 HD11 LEU   109      49.001 115.370  58.670  1.00  0.00           H  
ATOM   1662 HD12 LEU   109      50.659 115.705  59.053  1.00  0.00           H  
ATOM   1663 HD13 LEU   109      49.801 114.246  59.714  1.00  0.00           H  
ATOM   1664 HD21 LEU   109      49.990 116.650  62.664  1.00  0.00           H  
ATOM   1665 HD22 LEU   109      50.608 115.183  62.085  1.00  0.00           H  
ATOM   1666 HD23 LEU   109      51.344 116.699  61.480  1.00  0.00           H  
ATOM   1667  N   PHE   110      45.909 116.908  60.078  1.00  0.00           N  
ATOM   1668  CA  PHE   110      44.867 116.165  60.846  1.00  0.00           C  
ATOM   1669  C   PHE   110      45.546 115.079  61.748  1.00  0.00           C  
ATOM   1670  O   PHE   110      46.451 114.336  61.298  1.00  0.00           O  
ATOM   1671  CB  PHE   110      43.786 115.596  60.023  1.00  0.00           C  
ATOM   1672  CG  PHE   110      42.701 116.582  59.797  1.00  0.00           C  
ATOM   1673  CD1 PHE   110      42.631 117.196  58.563  1.00  0.00           C  
ATOM   1674  CD2 PHE   110      41.636 116.790  60.696  1.00  0.00           C  
ATOM   1675  CE1 PHE   110      41.493 117.971  58.125  1.00  0.00           C  
ATOM   1676  CE2 PHE   110      40.516 117.544  60.361  1.00  0.00           C  
ATOM   1677  CZ  PHE   110      40.463 118.109  59.013  1.00  0.00           C  
ATOM   1678  H   PHE   110      46.100 116.456  59.195  1.00  0.00           H  
ATOM   1679  HA  PHE   110      44.411 116.916  61.491  1.00  0.00           H  
ATOM   1680  HB2 PHE   110      44.314 115.289  59.120  1.00  0.00           H  
ATOM   1681  HB3 PHE   110      43.357 114.825  60.663  1.00  0.00           H  
ATOM   1682  HD1 PHE   110      43.433 116.972  57.875  1.00  0.00           H  
ATOM   1683  HD2 PHE   110      41.676 116.300  61.657  1.00  0.00           H  
ATOM   1684  HE1 PHE   110      41.469 118.313  57.101  1.00  0.00           H  
ATOM   1685  HE2 PHE   110      39.570 117.546  60.882  1.00  0.00           H  
ATOM   1686  HZ  PHE   110      39.571 118.565  58.608  1.00  0.00           H  
ATOM   1687  N   LEU   111      45.196 115.083  63.031  1.00  0.00           N  
ATOM   1688  CA  LEU   111      45.709 114.115  64.045  1.00  0.00           C  
ATOM   1689  C   LEU   111      44.590 113.192  64.542  1.00  0.00           C  
ATOM   1690  O   LEU   111      43.407 113.519  64.713  1.00  0.00           O  
ATOM   1691  CB  LEU   111      46.297 115.075  65.141  1.00  0.00           C  
ATOM   1692  CG  LEU   111      47.700 115.706  64.855  1.00  0.00           C  
ATOM   1693  CD1 LEU   111      47.701 117.062  65.585  1.00  0.00           C  
ATOM   1694  CD2 LEU   111      48.791 114.784  65.099  1.00  0.00           C  
ATOM   1695  H   LEU   111      44.592 115.876  63.192  1.00  0.00           H  
ATOM   1696  HA  LEU   111      46.591 113.561  63.724  1.00  0.00           H  
ATOM   1697  HB2 LEU   111      45.501 115.785  65.363  1.00  0.00           H  
ATOM   1698  HB3 LEU   111      46.446 114.487  66.047  1.00  0.00           H  
ATOM   1699  HG  LEU   111      47.755 115.920  63.788  1.00  0.00           H  
ATOM   1700 HD11 LEU   111      48.589 117.505  65.134  1.00  0.00           H  
ATOM   1701 HD12 LEU   111      46.783 117.593  65.330  1.00  0.00           H  
ATOM   1702 HD13 LEU   111      47.698 116.947  66.669  1.00  0.00           H  
ATOM   1703 HD21 LEU   111      49.778 115.188  64.876  1.00  0.00           H  
ATOM   1704 HD22 LEU   111      48.896 114.601  66.168  1.00  0.00           H  
ATOM   1705 HD23 LEU   111      48.701 113.834  64.572  1.00  0.00           H  
ATOM   1706  N   THR   112      45.051 112.073  65.059  1.00  0.00           N  
ATOM   1707  CA  THR   112      44.197 111.062  65.623  1.00  0.00           C  
ATOM   1708  C   THR   112      44.911 110.326  66.745  1.00  0.00           C  
ATOM   1709  O   THR   112      46.001 109.799  66.452  1.00  0.00           O  
ATOM   1710  CB  THR   112      43.760 109.966  64.630  1.00  0.00           C  
ATOM   1711  CG2 THR   112      42.863 108.836  65.254  1.00  0.00           C  
ATOM   1712  OG1 THR   112      43.184 110.514  63.485  1.00  0.00           O  
ATOM   1713  H   THR   112      46.037 111.862  64.992  1.00  0.00           H  
ATOM   1714  HA  THR   112      43.259 111.442  66.029  1.00  0.00           H  
ATOM   1715  HB  THR   112      44.649 109.454  64.262  1.00  0.00           H  
ATOM   1716  HG1 THR   112      43.814 111.023  62.969  1.00  0.00           H  
ATOM   1717 HG21 THR   112      42.568 108.032  64.578  1.00  0.00           H  
ATOM   1718 HG22 THR   112      43.483 108.291  65.966  1.00  0.00           H  
ATOM   1719 HG23 THR   112      41.923 109.060  65.758  1.00  0.00           H  
ATOM   1720  N   ALA   113      44.308 110.212  67.912  1.00  0.00           N  
ATOM   1721  CA  ALA   113      45.138 109.800  69.090  1.00  0.00           C  
ATOM   1722  C   ALA   113      44.748 108.394  69.549  1.00  0.00           C  
ATOM   1723  O   ALA   113      43.529 108.062  69.688  1.00  0.00           O  
ATOM   1724  CB  ALA   113      44.984 110.814  70.196  1.00  0.00           C  
ATOM   1725  H   ALA   113      43.508 110.796  68.108  1.00  0.00           H  
ATOM   1726  HA  ALA   113      46.189 109.753  68.805  1.00  0.00           H  
ATOM   1727  HB1 ALA   113      45.787 110.597  70.901  1.00  0.00           H  
ATOM   1728  HB2 ALA   113      45.141 111.869  69.975  1.00  0.00           H  
ATOM   1729  HB3 ALA   113      44.025 110.730  70.706  1.00  0.00           H  
ATOM   1730  N   ILE   114      45.721 107.602  69.849  1.00  0.00           N  
ATOM   1731  CA  ILE   114      45.759 106.116  70.164  1.00  0.00           C  
ATOM   1732  C   ILE   114      46.749 105.765  71.270  1.00  0.00           C  
ATOM   1733  O   ILE   114      47.758 106.469  71.363  1.00  0.00           O  
ATOM   1734  CB  ILE   114      45.971 105.384  68.833  1.00  0.00           C  
ATOM   1735  CG1 ILE   114      44.725 105.284  67.889  1.00  0.00           C  
ATOM   1736  CG2 ILE   114      46.437 103.947  69.168  1.00  0.00           C  
ATOM   1737  CD1 ILE   114      44.935 105.172  66.418  1.00  0.00           C  
ATOM   1738  H   ILE   114      46.671 107.914  69.704  1.00  0.00           H  
ATOM   1739  HA  ILE   114      44.787 105.942  70.627  1.00  0.00           H  
ATOM   1740  HB  ILE   114      46.824 105.919  68.416  1.00  0.00           H  
ATOM   1741 HG12 ILE   114      44.053 104.480  68.188  1.00  0.00           H  
ATOM   1742 HG13 ILE   114      44.126 106.192  67.961  1.00  0.00           H  
ATOM   1743 HG21 ILE   114      47.420 104.079  69.620  1.00  0.00           H  
ATOM   1744 HG22 ILE   114      45.670 103.492  69.794  1.00  0.00           H  
ATOM   1745 HG23 ILE   114      46.517 103.379  68.241  1.00  0.00           H  
ATOM   1746 HD11 ILE   114      44.048 104.695  66.002  1.00  0.00           H  
ATOM   1747 HD12 ILE   114      45.034 106.120  65.888  1.00  0.00           H  
ATOM   1748 HD13 ILE   114      45.734 104.434  66.357  1.00  0.00           H  
ATOM   1749  N   GLU   115      46.471 104.721  72.125  1.00  0.00           N  
ATOM   1750  CA  GLU   115      47.384 104.368  73.238  1.00  0.00           C  
ATOM   1751  C   GLU   115      47.702 102.843  73.251  1.00  0.00           C  
ATOM   1752  O   GLU   115      46.799 101.995  73.178  1.00  0.00           O  
ATOM   1753  CB  GLU   115      46.621 104.713  74.528  1.00  0.00           C  
ATOM   1754  CG  GLU   115      47.357 104.551  75.884  1.00  0.00           C  
ATOM   1755  CD  GLU   115      48.808 105.209  76.003  1.00  0.00           C  
ATOM   1756  OE1 GLU   115      49.008 106.255  76.625  1.00  0.00           O  
ATOM   1757  OE2 GLU   115      49.703 104.506  75.489  1.00  0.00           O1-
ATOM   1758  H   GLU   115      45.694 104.103  71.943  1.00  0.00           H  
ATOM   1759  HA  GLU   115      48.320 104.921  73.149  1.00  0.00           H  
ATOM   1760  HB2 GLU   115      46.336 105.761  74.436  1.00  0.00           H  
ATOM   1761  HB3 GLU   115      45.647 104.222  74.551  1.00  0.00           H  
ATOM   1762  HG2 GLU   115      46.634 105.007  76.560  1.00  0.00           H  
ATOM   1763  HG3 GLU   115      47.344 103.504  76.187  1.00  0.00           H  
ATOM   1764  N   ILE   116      49.022 102.561  73.320  1.00  0.00           N  
ATOM   1765  CA  ILE   116      49.604 101.178  73.063  1.00  0.00           C  
ATOM   1766  C   ILE   116      50.711 100.664  73.911  1.00  0.00           C  
ATOM   1767  O   ILE   116      51.661 101.502  73.970  1.00  0.00           O  
ATOM   1768  CB  ILE   116      49.900 101.173  71.573  1.00  0.00           C  
ATOM   1769  CG1 ILE   116      50.665  99.917  71.320  1.00  0.00           C  
ATOM   1770  CG2 ILE   116      50.509 102.464  71.003  1.00  0.00           C  
ATOM   1771  CD1 ILE   116      50.696  99.430  69.877  1.00  0.00           C  
ATOM   1772  H   ILE   116      49.598 103.347  73.587  1.00  0.00           H  
ATOM   1773  HA  ILE   116      48.829 100.437  73.259  1.00  0.00           H  
ATOM   1774  HB  ILE   116      48.933 101.090  71.077  1.00  0.00           H  
ATOM   1775 HG12 ILE   116      51.734 100.074  71.470  1.00  0.00           H  
ATOM   1776 HG13 ILE   116      50.371  99.091  71.967  1.00  0.00           H  
ATOM   1777 HG21 ILE   116      50.621 102.335  69.926  1.00  0.00           H  
ATOM   1778 HG22 ILE   116      50.033 103.444  71.041  1.00  0.00           H  
ATOM   1779 HG23 ILE   116      51.582 102.569  71.161  1.00  0.00           H  
ATOM   1780 HD11 ILE   116      51.378  98.598  69.701  1.00  0.00           H  
ATOM   1781 HD12 ILE   116      49.721  98.986  69.680  1.00  0.00           H  
ATOM   1782 HD13 ILE   116      50.991 100.179  69.142  1.00  0.00           H  
ATOM   1783  N   SER   117      50.672  99.521  74.579  1.00  0.00           N  
ATOM   1784  CA  SER   117      51.738  98.923  75.441  1.00  0.00           C  
ATOM   1785  C   SER   117      51.616  97.444  75.541  1.00  0.00           C  
ATOM   1786  O   SER   117      50.621  96.743  75.792  1.00  0.00           O  
ATOM   1787  CB  SER   117      51.721  99.482  76.854  1.00  0.00           C  
ATOM   1788  OG  SER   117      52.899  99.304  77.563  1.00  0.00           O  
ATOM   1789  H   SER   117      49.931  98.853  74.421  1.00  0.00           H  
ATOM   1790  HA  SER   117      52.686  99.119  74.940  1.00  0.00           H  
ATOM   1791  HB2 SER   117      51.770 100.552  76.648  1.00  0.00           H  
ATOM   1792  HB3 SER   117      50.898  99.133  77.477  1.00  0.00           H  
ATOM   1793  HG  SER   117      52.882  98.599  78.214  1.00  0.00           H  
ATOM   1794  N   LEU   118      52.835  96.804  75.478  1.00  0.00           N  
ATOM   1795  CA  LEU   118      53.081  95.426  75.826  1.00  0.00           C  
ATOM   1796  C   LEU   118      53.736  95.409  77.181  1.00  0.00           C  
ATOM   1797  O   LEU   118      54.767  96.050  77.326  1.00  0.00           O  
ATOM   1798  CB  LEU   118      53.874  94.799  74.646  1.00  0.00           C  
ATOM   1799  CG  LEU   118      54.200  93.335  74.871  1.00  0.00           C  
ATOM   1800  CD1 LEU   118      53.002  92.326  74.832  1.00  0.00           C  
ATOM   1801  CD2 LEU   118      55.188  92.910  73.790  1.00  0.00           C  
ATOM   1802  H   LEU   118      53.654  97.393  75.523  1.00  0.00           H  
ATOM   1803  HA  LEU   118      52.165  94.836  75.810  1.00  0.00           H  
ATOM   1804  HB2 LEU   118      53.339  94.911  73.704  1.00  0.00           H  
ATOM   1805  HB3 LEU   118      54.745  95.445  74.532  1.00  0.00           H  
ATOM   1806  HG  LEU   118      54.732  93.194  75.812  1.00  0.00           H  
ATOM   1807 HD11 LEU   118      53.322  91.322  75.110  1.00  0.00           H  
ATOM   1808 HD12 LEU   118      52.209  92.641  75.511  1.00  0.00           H  
ATOM   1809 HD13 LEU   118      52.534  92.357  73.848  1.00  0.00           H  
ATOM   1810 HD21 LEU   118      54.746  93.046  72.804  1.00  0.00           H  
ATOM   1811 HD22 LEU   118      56.132  93.453  73.824  1.00  0.00           H  
ATOM   1812 HD23 LEU   118      55.444  91.856  73.900  1.00  0.00           H  
ATOM   1813  N   ASP   119      53.185  94.610  78.078  1.00  0.00           N  
ATOM   1814  CA  ASP   119      53.453  94.632  79.510  1.00  0.00           C  
ATOM   1815  C   ASP   119      53.557  93.235  80.237  1.00  0.00           C  
ATOM   1816  O   ASP   119      53.066  92.221  79.889  1.00  0.00           O  
ATOM   1817  CB  ASP   119      52.284  95.443  80.164  1.00  0.00           C  
ATOM   1818  CG  ASP   119      52.239  96.954  79.835  1.00  0.00           C  
ATOM   1819  OD1 ASP   119      51.174  97.619  79.927  1.00  0.00           O  
ATOM   1820  OD2 ASP   119      53.337  97.455  79.527  1.00  0.00           O1-
ATOM   1821  H   ASP   119      52.369  94.074  77.823  1.00  0.00           H  
ATOM   1822  HA  ASP   119      54.361  95.216  79.662  1.00  0.00           H  
ATOM   1823  HB2 ASP   119      51.373  94.903  79.905  1.00  0.00           H  
ATOM   1824  HB3 ASP   119      52.500  95.319  81.225  1.00  0.00           H  
ATOM   1825  N   VAL   120      54.375  93.404  81.292  1.00  0.00           N  
ATOM   1826  CA  VAL   120      54.959  92.333  82.139  1.00  0.00           C  
ATOM   1827  C   VAL   120      55.052  92.850  83.600  1.00  0.00           C  
ATOM   1828  O   VAL   120      54.905  94.043  83.844  1.00  0.00           O  
ATOM   1829  CB  VAL   120      56.318  91.994  81.622  1.00  0.00           C  
ATOM   1830  CG1 VAL   120      56.331  91.347  80.235  1.00  0.00           C  
ATOM   1831  CG2 VAL   120      57.373  93.081  81.691  1.00  0.00           C  
ATOM   1832  H   VAL   120      54.709  94.305  81.603  1.00  0.00           H  
ATOM   1833  HA  VAL   120      54.407  91.393  82.125  1.00  0.00           H  
ATOM   1834  HB  VAL   120      56.736  91.219  82.264  1.00  0.00           H  
ATOM   1835 HG11 VAL   120      57.277  90.806  80.236  1.00  0.00           H  
ATOM   1836 HG12 VAL   120      55.469  90.686  80.331  1.00  0.00           H  
ATOM   1837 HG13 VAL   120      56.252  92.057  79.411  1.00  0.00           H  
ATOM   1838 HG21 VAL   120      57.354  93.460  82.713  1.00  0.00           H  
ATOM   1839 HG22 VAL   120      58.356  92.647  81.504  1.00  0.00           H  
ATOM   1840 HG23 VAL   120      57.119  93.879  80.993  1.00  0.00           H  
ATOM   1841  N   ASP   121      55.313  91.896  84.581  1.00  0.00           N  
ATOM   1842  CA  ASP   121      55.584  92.209  85.968  1.00  0.00           C  
ATOM   1843  C   ASP   121      57.071  92.701  86.070  1.00  0.00           C  
ATOM   1844  O   ASP   121      57.990  91.893  86.237  1.00  0.00           O  
ATOM   1845  CB  ASP   121      55.461  90.846  86.717  1.00  0.00           C  
ATOM   1846  CG  ASP   121      55.694  91.132  88.294  1.00  0.00           C  
ATOM   1847  OD1 ASP   121      55.571  92.303  88.743  1.00  0.00           O  
ATOM   1848  OD2 ASP   121      56.048  90.183  89.036  1.00  0.00           O1-
ATOM   1849  H   ASP   121      55.459  90.927  84.333  1.00  0.00           H  
ATOM   1850  HA  ASP   121      55.009  92.953  86.520  1.00  0.00           H  
ATOM   1851  HB2 ASP   121      54.523  90.326  86.521  1.00  0.00           H  
ATOM   1852  HB3 ASP   121      56.215  90.144  86.363  1.00  0.00           H  
ATOM   1853  N   ALA   122      57.206  94.003  86.001  1.00  0.00           N  
ATOM   1854  CA  ALA   122      58.508  94.737  86.135  1.00  0.00           C  
ATOM   1855  C   ALA   122      59.019  94.715  87.604  1.00  0.00           C  
ATOM   1856  O   ALA   122      60.222  94.622  87.859  1.00  0.00           O  
ATOM   1857  CB  ALA   122      58.392  96.165  85.552  1.00  0.00           C  
ATOM   1858  H   ALA   122      56.394  94.562  85.779  1.00  0.00           H  
ATOM   1859  HA  ALA   122      59.372  94.226  85.710  1.00  0.00           H  
ATOM   1860  HB1 ALA   122      57.473  96.620  85.920  1.00  0.00           H  
ATOM   1861  HB2 ALA   122      59.241  96.734  85.931  1.00  0.00           H  
ATOM   1862  HB3 ALA   122      58.458  96.141  84.464  1.00  0.00           H  
ATOM   1863  N   ASP   123      58.132  94.940  88.524  1.00  0.00           N  
ATOM   1864  CA  ASP   123      58.531  95.121  89.924  1.00  0.00           C  
ATOM   1865  C   ASP   123      58.549  93.861  90.786  1.00  0.00           C  
ATOM   1866  O   ASP   123      58.853  93.886  91.991  1.00  0.00           O  
ATOM   1867  CB  ASP   123      57.777  96.340  90.572  1.00  0.00           C  
ATOM   1868  CG  ASP   123      56.314  96.193  90.910  1.00  0.00           C  
ATOM   1869  OD1 ASP   123      55.599  97.153  91.267  1.00  0.00           O  
ATOM   1870  OD2 ASP   123      55.807  94.984  90.978  1.00  0.00           O1-
ATOM   1871  H   ASP   123      57.161  95.122  88.310  1.00  0.00           H  
ATOM   1872  HA  ASP   123      59.556  95.484  89.993  1.00  0.00           H  
ATOM   1873  HB2 ASP   123      58.350  96.558  91.474  1.00  0.00           H  
ATOM   1874  HB3 ASP   123      58.026  97.247  90.021  1.00  0.00           H  
ATOM   1875  N   ARG   124      58.370  92.644  90.191  1.00  0.00           N  
ATOM   1876  CA  ARG   124      58.609  91.298  90.656  1.00  0.00           C  
ATOM   1877  C   ARG   124      57.846  90.897  91.942  1.00  0.00           C  
ATOM   1878  O   ARG   124      58.401  90.323  92.895  1.00  0.00           O  
ATOM   1879  CB  ARG   124      60.126  90.958  90.874  1.00  0.00           C  
ATOM   1880  CG  ARG   124      60.951  91.410  89.646  1.00  0.00           C  
ATOM   1881  CD  ARG   124      62.397  91.322  90.043  1.00  0.00           C  
ATOM   1882  NE  ARG   124      63.320  91.515  88.959  1.00  0.00           N  
ATOM   1883  CZ  ARG   124      64.620  91.895  89.064  1.00  0.00           C  
ATOM   1884  NH1 ARG   124      65.221  92.000  90.206  1.00  0.00           N1+
ATOM   1885  NH2 ARG   124      65.215  92.052  87.946  1.00  0.00           N  
ATOM   1886  H   ARG   124      57.969  92.740  89.269  1.00  0.00           H  
ATOM   1887  HA  ARG   124      58.283  90.639  89.851  1.00  0.00           H  
ATOM   1888  HB2 ARG   124      60.418  91.447  91.804  1.00  0.00           H  
ATOM   1889  HB3 ARG   124      60.325  89.906  91.078  1.00  0.00           H  
ATOM   1890  HG2 ARG   124      60.775  90.808  88.755  1.00  0.00           H  
ATOM   1891  HG3 ARG   124      60.668  92.415  89.332  1.00  0.00           H  
ATOM   1892  HD2 ARG   124      62.506  92.122  90.776  1.00  0.00           H  
ATOM   1893  HD3 ARG   124      62.608  90.465  90.683  1.00  0.00           H  
ATOM   1894  HE  ARG   124      63.019  91.452  87.997  1.00  0.00           H  
ATOM   1895 HH11 ARG   124      64.592  91.902  90.990  1.00  0.00           H  
ATOM   1896 HH12 ARG   124      66.138  92.424  90.215  1.00  0.00           H  
ATOM   1897 HH21 ARG   124      64.925  91.612  87.084  1.00  0.00           H  
ATOM   1898 HH22 ARG   124      66.176  92.347  87.848  1.00  0.00           H  
ATOM   1899  N   ASP   125      56.510  91.015  91.912  1.00  0.00           N  
ATOM   1900  CA  ASP   125      55.513  90.644  92.886  1.00  0.00           C  
ATOM   1901  C   ASP   125      54.355  89.806  92.375  1.00  0.00           C  
ATOM   1902  O   ASP   125      53.244  89.644  92.932  1.00  0.00           O  
ATOM   1903  CB  ASP   125      55.007  91.943  93.496  1.00  0.00           C  
ATOM   1904  CG  ASP   125      54.218  92.731  92.475  1.00  0.00           C  
ATOM   1905  OD1 ASP   125      54.104  92.382  91.302  1.00  0.00           O  
ATOM   1906  OD2 ASP   125      53.625  93.779  92.879  1.00  0.00           O1-
ATOM   1907  H   ASP   125      56.238  91.507  91.074  1.00  0.00           H  
ATOM   1908  HA  ASP   125      55.965  90.173  93.759  1.00  0.00           H  
ATOM   1909  HB2 ASP   125      54.297  91.748  94.300  1.00  0.00           H  
ATOM   1910  HB3 ASP   125      55.904  92.505  93.757  1.00  0.00           H  
ATOM   1911  N   GLY   126      54.545  89.212  91.176  1.00  0.00           N  
ATOM   1912  CA  GLY   126      53.627  88.403  90.506  1.00  0.00           C  
ATOM   1913  C   GLY   126      52.477  89.030  89.648  1.00  0.00           C  
ATOM   1914  O   GLY   126      51.912  88.360  88.816  1.00  0.00           O  
ATOM   1915  H   GLY   126      55.305  89.636  90.665  1.00  0.00           H  
ATOM   1916  HA2 GLY   126      54.161  87.721  89.845  1.00  0.00           H  
ATOM   1917  HA3 GLY   126      53.086  87.714  91.156  1.00  0.00           H  
ATOM   1918  N   VAL   127      52.174  90.300  89.803  1.00  0.00           N  
ATOM   1919  CA  VAL   127      51.091  91.022  89.147  1.00  0.00           C  
ATOM   1920  C   VAL   127      51.779  91.931  88.098  1.00  0.00           C  
ATOM   1921  O   VAL   127      52.667  92.756  88.390  1.00  0.00           O  
ATOM   1922  CB  VAL   127      50.198  91.828  90.101  1.00  0.00           C  
ATOM   1923  CG1 VAL   127      49.081  92.621  89.453  1.00  0.00           C  
ATOM   1924  CG2 VAL   127      49.407  90.941  91.179  1.00  0.00           C  
ATOM   1925  H   VAL   127      52.801  90.723  90.472  1.00  0.00           H  
ATOM   1926  HA  VAL   127      50.389  90.378  88.618  1.00  0.00           H  
ATOM   1927  HB  VAL   127      50.819  92.525  90.664  1.00  0.00           H  
ATOM   1928 HG11 VAL   127      48.331  92.030  88.928  1.00  0.00           H  
ATOM   1929 HG12 VAL   127      48.563  93.296  90.134  1.00  0.00           H  
ATOM   1930 HG13 VAL   127      49.547  93.287  88.726  1.00  0.00           H  
ATOM   1931 HG21 VAL   127      48.826  90.190  90.645  1.00  0.00           H  
ATOM   1932 HG22 VAL   127      50.123  90.516  91.882  1.00  0.00           H  
ATOM   1933 HG23 VAL   127      48.730  91.505  91.821  1.00  0.00           H  
ATOM   1934  N   VAL   128      51.344  91.865  86.853  1.00  0.00           N  
ATOM   1935  CA  VAL   128      51.837  92.673  85.707  1.00  0.00           C  
ATOM   1936  C   VAL   128      51.560  94.233  85.926  1.00  0.00           C  
ATOM   1937  O   VAL   128      50.596  94.620  86.532  1.00  0.00           O  
ATOM   1938  CB  VAL   128      51.091  92.254  84.397  1.00  0.00           C  
ATOM   1939  CG1 VAL   128      51.552  93.166  83.212  1.00  0.00           C  
ATOM   1940  CG2 VAL   128      51.514  90.833  84.060  1.00  0.00           C  
ATOM   1941  H   VAL   128      50.688  91.114  86.691  1.00  0.00           H  
ATOM   1942  HA  VAL   128      52.919  92.554  85.648  1.00  0.00           H  
ATOM   1943  HB  VAL   128      50.025  92.360  84.599  1.00  0.00           H  
ATOM   1944 HG11 VAL   128      51.072  94.144  83.245  1.00  0.00           H  
ATOM   1945 HG12 VAL   128      52.615  93.406  83.174  1.00  0.00           H  
ATOM   1946 HG13 VAL   128      51.293  92.682  82.270  1.00  0.00           H  
ATOM   1947 HG21 VAL   128      51.106  90.097  84.752  1.00  0.00           H  
ATOM   1948 HG22 VAL   128      51.097  90.638  83.071  1.00  0.00           H  
ATOM   1949 HG23 VAL   128      52.601  90.805  84.130  1.00  0.00           H  
ATOM   1950  N   GLU   129      52.625  94.978  85.456  1.00  0.00           N  
ATOM   1951  CA  GLU   129      52.599  96.412  85.677  1.00  0.00           C  
ATOM   1952  C   GLU   129      51.783  97.224  84.575  1.00  0.00           C  
ATOM   1953  O   GLU   129      51.505  96.637  83.493  1.00  0.00           O  
ATOM   1954  CB  GLU   129      54.027  96.942  85.607  1.00  0.00           C  
ATOM   1955  CG  GLU   129      54.575  97.329  86.982  1.00  0.00           C  
ATOM   1956  CD  GLU   129      54.391  96.141  87.896  1.00  0.00           C  
ATOM   1957  OE1 GLU   129      53.458  96.117  88.719  1.00  0.00           O  
ATOM   1958  OE2 GLU   129      55.197  95.220  87.892  1.00  0.00           O1-
ATOM   1959  H   GLU   129      53.165  94.634  84.675  1.00  0.00           H  
ATOM   1960  HA  GLU   129      52.190  96.707  86.643  1.00  0.00           H  
ATOM   1961  HB2 GLU   129      54.611  96.145  85.147  1.00  0.00           H  
ATOM   1962  HB3 GLU   129      54.194  97.713  84.854  1.00  0.00           H  
ATOM   1963  HG2 GLU   129      55.606  97.676  86.914  1.00  0.00           H  
ATOM   1964  HG3 GLU   129      53.850  98.105  87.226  1.00  0.00           H  
ATOM   1965  N   LYS   130      51.423  98.466  84.762  1.00  0.00           N  
ATOM   1966  CA  LYS   130      50.759  99.462  83.842  1.00  0.00           C  
ATOM   1967  C   LYS   130      51.797 100.416  83.218  1.00  0.00           C  
ATOM   1968  O   LYS   130      52.169 101.425  83.842  1.00  0.00           O  
ATOM   1969  CB  LYS   130      49.482 100.055  84.502  1.00  0.00           C  
ATOM   1970  CG  LYS   130      48.689 101.071  83.621  1.00  0.00           C  
ATOM   1971  CD  LYS   130      47.576 101.644  84.409  1.00  0.00           C  
ATOM   1972  CE  LYS   130      46.297 100.867  84.476  1.00  0.00           C  
ATOM   1973  NZ  LYS   130      45.500 101.223  85.657  1.00  0.00           N1+
ATOM   1974  H   LYS   130      51.535  98.888  85.673  1.00  0.00           H  
ATOM   1975  HA  LYS   130      50.392  98.827  83.035  1.00  0.00           H  
ATOM   1976  HB2 LYS   130      48.874  99.226  84.865  1.00  0.00           H  
ATOM   1977  HB3 LYS   130      49.783 100.532  85.434  1.00  0.00           H  
ATOM   1978  HG2 LYS   130      49.475 101.759  83.309  1.00  0.00           H  
ATOM   1979  HG3 LYS   130      48.270 100.617  82.723  1.00  0.00           H  
ATOM   1980  HD2 LYS   130      47.902 101.799  85.437  1.00  0.00           H  
ATOM   1981  HD3 LYS   130      47.254 102.524  83.852  1.00  0.00           H  
ATOM   1982  HE2 LYS   130      45.676 101.027  83.595  1.00  0.00           H  
ATOM   1983  HE3 LYS   130      46.581  99.826  84.635  1.00  0.00           H  
ATOM   1984  HZ1 LYS   130      44.612 100.755  85.775  1.00  0.00           H  
ATOM   1985  HZ2 LYS   130      46.104 100.967  86.425  1.00  0.00           H  
ATOM   1986  HZ3 LYS   130      45.329 102.216  85.592  1.00  0.00           H  
ATOM   1987  N   ASN   131      52.350  99.969  82.076  1.00  0.00           N  
ATOM   1988  CA  ASN   131      53.444 100.503  81.294  1.00  0.00           C  
ATOM   1989  C   ASN   131      54.542 101.144  82.117  1.00  0.00           C  
ATOM   1990  O   ASN   131      54.798 102.327  82.233  1.00  0.00           O  
ATOM   1991  CB  ASN   131      52.860 101.518  80.289  1.00  0.00           C  
ATOM   1992  CG  ASN   131      53.802 101.796  79.181  1.00  0.00           C  
ATOM   1993  ND2 ASN   131      53.391 102.462  78.144  1.00  0.00           N  
ATOM   1994  OD1 ASN   131      54.958 101.304  79.120  1.00  0.00           O  
ATOM   1995  H   ASN   131      51.833  99.232  81.618  1.00  0.00           H  
ATOM   1996  HA  ASN   131      53.828  99.650  80.736  1.00  0.00           H  
ATOM   1997  HB2 ASN   131      51.891 101.181  79.922  1.00  0.00           H  
ATOM   1998  HB3 ASN   131      52.702 102.430  80.865  1.00  0.00           H  
ATOM   1999 HD21 ASN   131      54.034 102.512  77.367  1.00  0.00           H  
ATOM   2000 HD22 ASN   131      52.422 102.744  78.180  1.00  0.00           H  
ATOM   2001  N   ASN   132      55.354 100.197  82.625  1.00  0.00           N  
ATOM   2002  CA  ASN   132      56.553 100.528  83.403  1.00  0.00           C  
ATOM   2003  C   ASN   132      57.725 100.779  82.361  1.00  0.00           C  
ATOM   2004  O   ASN   132      57.937  99.804  81.650  1.00  0.00           O  
ATOM   2005  CB  ASN   132      56.785  99.480  84.406  1.00  0.00           C  
ATOM   2006  CG  ASN   132      58.036  99.589  85.327  1.00  0.00           C  
ATOM   2007  ND2 ASN   132      57.913  99.534  86.620  1.00  0.00           N  
ATOM   2008  OD1 ASN   132      59.129  99.943  84.843  1.00  0.00           O  
ATOM   2009  H   ASN   132      55.223  99.254  82.289  1.00  0.00           H  
ATOM   2010  HA  ASN   132      56.345 101.477  83.898  1.00  0.00           H  
ATOM   2011  HB2 ASN   132      56.000  99.436  85.161  1.00  0.00           H  
ATOM   2012  HB3 ASN   132      56.880  98.493  83.953  1.00  0.00           H  
ATOM   2013 HD21 ASN   132      58.741  99.409  87.185  1.00  0.00           H  
ATOM   2014 HD22 ASN   132      57.039  99.382  87.102  1.00  0.00           H  
ATOM   2015  N   PRO   133      58.487 101.850  82.381  1.00  0.00           N  
ATOM   2016  CA  PRO   133      59.644 102.031  81.500  1.00  0.00           C  
ATOM   2017  C   PRO   133      60.777 101.093  81.661  1.00  0.00           C  
ATOM   2018  O   PRO   133      61.370 100.598  80.699  1.00  0.00           O  
ATOM   2019  CB  PRO   133      60.108 103.423  81.870  1.00  0.00           C  
ATOM   2020  CG  PRO   133      59.767 103.619  83.255  1.00  0.00           C  
ATOM   2021  CD  PRO   133      58.446 102.888  83.372  1.00  0.00           C  
ATOM   2022  HA  PRO   133      59.227 102.052  80.493  1.00  0.00           H  
ATOM   2023  HB2 PRO   133      61.168 103.654  81.766  1.00  0.00           H  
ATOM   2024  HB3 PRO   133      59.509 104.111  81.273  1.00  0.00           H  
ATOM   2025  HG2 PRO   133      60.402 103.085  83.962  1.00  0.00           H  
ATOM   2026  HG3 PRO   133      59.755 104.626  83.670  1.00  0.00           H  
ATOM   2027  HD2 PRO   133      58.321 102.519  84.390  1.00  0.00           H  
ATOM   2028  HD3 PRO   133      57.648 103.596  83.149  1.00  0.00           H  
ATOM   2029  N   LYS   134      61.031 100.635  82.944  1.00  0.00           N  
ATOM   2030  CA  LYS   134      62.050  99.736  83.322  1.00  0.00           C  
ATOM   2031  C   LYS   134      61.833  98.284  82.886  1.00  0.00           C  
ATOM   2032  O   LYS   134      62.591  97.368  83.272  1.00  0.00           O  
ATOM   2033  CB  LYS   134      62.384  99.898  84.790  1.00  0.00           C  
ATOM   2034  CG  LYS   134      62.978 101.293  85.278  1.00  0.00           C  
ATOM   2035  CD  LYS   134      63.612 101.187  86.664  1.00  0.00           C  
ATOM   2036  CE  LYS   134      63.868 102.510  87.288  1.00  0.00           C  
ATOM   2037  NZ  LYS   134      64.999 102.572  88.284  1.00  0.00           N1+
ATOM   2038  H   LYS   134      60.389 100.790  83.708  1.00  0.00           H  
ATOM   2039  HA  LYS   134      62.944 100.141  82.849  1.00  0.00           H  
ATOM   2040  HB2 LYS   134      61.557  99.608  85.439  1.00  0.00           H  
ATOM   2041  HB3 LYS   134      63.095  99.123  85.078  1.00  0.00           H  
ATOM   2042  HG2 LYS   134      63.684 101.564  84.493  1.00  0.00           H  
ATOM   2043  HG3 LYS   134      62.257 102.109  85.234  1.00  0.00           H  
ATOM   2044  HD2 LYS   134      62.945 100.634  87.325  1.00  0.00           H  
ATOM   2045  HD3 LYS   134      64.572 100.683  86.546  1.00  0.00           H  
ATOM   2046  HE2 LYS   134      64.020 103.250  86.503  1.00  0.00           H  
ATOM   2047  HE3 LYS   134      62.960 102.901  87.747  1.00  0.00           H  
ATOM   2048  HZ1 LYS   134      64.866 103.351  88.914  1.00  0.00           H  
ATOM   2049  HZ2 LYS   134      65.109 101.711  88.799  1.00  0.00           H  
ATOM   2050  HZ3 LYS   134      65.865 102.703  87.781  1.00  0.00           H  
ATOM   2051  N   LYS   135      60.867  98.100  81.992  1.00  0.00           N  
ATOM   2052  CA  LYS   135      60.633  96.818  81.300  1.00  0.00           C  
ATOM   2053  C   LYS   135      61.591  96.528  80.158  1.00  0.00           C  
ATOM   2054  O   LYS   135      61.850  95.388  79.763  1.00  0.00           O  
ATOM   2055  CB  LYS   135      59.114  96.787  80.924  1.00  0.00           C  
ATOM   2056  CG  LYS   135      58.778  97.598  79.657  1.00  0.00           C  
ATOM   2057  CD  LYS   135      57.188  97.656  79.375  1.00  0.00           C  
ATOM   2058  CE  LYS   135      56.839  98.660  78.264  1.00  0.00           C  
ATOM   2059  NZ  LYS   135      55.410  98.597  77.862  1.00  0.00           N1+
ATOM   2060  H   LYS   135      60.253  98.883  81.819  1.00  0.00           H  
ATOM   2061  HA  LYS   135      60.856  95.968  81.944  1.00  0.00           H  
ATOM   2062  HB2 LYS   135      58.830  95.751  80.740  1.00  0.00           H  
ATOM   2063  HB3 LYS   135      58.429  97.104  81.710  1.00  0.00           H  
ATOM   2064  HG2 LYS   135      59.139  98.627  79.684  1.00  0.00           H  
ATOM   2065  HG3 LYS   135      59.182  97.107  78.772  1.00  0.00           H  
ATOM   2066  HD2 LYS   135      56.728  96.669  79.315  1.00  0.00           H  
ATOM   2067  HD3 LYS   135      56.839  98.170  80.270  1.00  0.00           H  
ATOM   2068  HE2 LYS   135      57.242  99.617  78.597  1.00  0.00           H  
ATOM   2069  HE3 LYS   135      57.413  98.386  77.379  1.00  0.00           H  
ATOM   2070  HZ1 LYS   135      54.896  99.365  78.270  1.00  0.00           H  
ATOM   2071  HZ2 LYS   135      55.279  98.518  76.864  1.00  0.00           H  
ATOM   2072  HZ3 LYS   135      55.039  97.713  78.177  1.00  0.00           H  
ATOM   2073  N   ALA   136      62.258  97.552  79.626  1.00  0.00           N  
ATOM   2074  CA  ALA   136      63.308  97.470  78.591  1.00  0.00           C  
ATOM   2075  C   ALA   136      64.707  97.039  79.107  1.00  0.00           C  
ATOM   2076  O   ALA   136      65.735  97.397  78.492  1.00  0.00           O  
ATOM   2077  CB  ALA   136      63.311  98.684  77.703  1.00  0.00           C  
ATOM   2078  H   ALA   136      62.077  98.486  79.968  1.00  0.00           H  
ATOM   2079  HA  ALA   136      63.080  96.625  77.941  1.00  0.00           H  
ATOM   2080  HB1 ALA   136      62.292  98.632  77.318  1.00  0.00           H  
ATOM   2081  HB2 ALA   136      63.341  99.596  78.299  1.00  0.00           H  
ATOM   2082  HB3 ALA   136      64.056  98.657  76.908  1.00  0.00           H  
ATOM   2083  N   SER   137      64.765  96.318  80.176  1.00  0.00           N  
ATOM   2084  CA  SER   137      65.991  96.214  81.023  1.00  0.00           C  
ATOM   2085  C   SER   137      65.882  95.180  82.142  1.00  0.00           C  
ATOM   2086  O   SER   137      64.899  95.154  82.923  1.00  0.00           O  
ATOM   2087  CB  SER   137      66.336  97.620  81.579  1.00  0.00           C  
ATOM   2088  OG  SER   137      67.365  97.586  82.574  1.00  0.00           O  
ATOM   2089  H   SER   137      63.881  95.990  80.538  1.00  0.00           H  
ATOM   2090  HA  SER   137      66.724  95.791  80.336  1.00  0.00           H  
ATOM   2091  HB2 SER   137      66.712  98.242  80.766  1.00  0.00           H  
ATOM   2092  HB3 SER   137      65.439  97.997  82.069  1.00  0.00           H  
ATOM   2093  HG  SER   137      66.951  97.493  83.435  1.00  0.00           H  
ATOM   2094  N   TRP   138      66.936  94.383  82.310  1.00  0.00           N  
ATOM   2095  CA  TRP   138      67.032  93.472  83.424  1.00  0.00           C  
ATOM   2096  C   TRP   138      68.222  93.793  84.407  1.00  0.00           C  
ATOM   2097  O   TRP   138      69.344  93.800  84.045  1.00  0.00           O  
ATOM   2098  CB  TRP   138      67.034  92.065  82.910  1.00  0.00           C  
ATOM   2099  CG  TRP   138      66.474  91.142  83.941  1.00  0.00           C  
ATOM   2100  CD1 TRP   138      65.210  90.666  83.965  1.00  0.00           C  
ATOM   2101  CD2 TRP   138      67.051  90.600  85.162  1.00  0.00           C  
ATOM   2102  CE2 TRP   138      66.167  89.690  85.809  1.00  0.00           C  
ATOM   2103  CE3 TRP   138      68.356  90.740  85.853  1.00  0.00           C  
ATOM   2104  NE1 TRP   138      65.004  89.823  84.997  1.00  0.00           N  
ATOM   2105  CZ2 TRP   138      66.433  88.981  86.977  1.00  0.00           C  
ATOM   2106  CZ3 TRP   138      68.641  90.084  87.082  1.00  0.00           C  
ATOM   2107  CH2 TRP   138      67.668  89.207  87.624  1.00  0.00           C  
ATOM   2108  H   TRP   138      67.756  94.412  81.721  1.00  0.00           H  
ATOM   2109  HA  TRP   138      66.078  93.582  83.940  1.00  0.00           H  
ATOM   2110  HB2 TRP   138      66.451  91.970  81.993  1.00  0.00           H  
ATOM   2111  HB3 TRP   138      68.036  91.698  82.686  1.00  0.00           H  
ATOM   2112  HD1 TRP   138      64.514  90.923  83.181  1.00  0.00           H  
ATOM   2113  HE1 TRP   138      64.075  89.472  85.180  1.00  0.00           H  
ATOM   2114  HE3 TRP   138      69.076  91.381  85.366  1.00  0.00           H  
ATOM   2115  HZ2 TRP   138      65.708  88.304  87.406  1.00  0.00           H  
ATOM   2116  HZ3 TRP   138      69.673  90.185  87.384  1.00  0.00           H  
ATOM   2117  HH2 TRP   138      67.929  88.711  88.548  1.00  0.00           H  
ATOM   2118  N   THR   139      67.859  94.073  85.678  1.00  0.00           N  
ATOM   2119  CA  THR   139      68.824  94.327  86.721  1.00  0.00           C  
ATOM   2120  C   THR   139      68.735  93.481  87.967  1.00  0.00           C  
ATOM   2121  O   THR   139      67.668  93.216  88.497  1.00  0.00           O  
ATOM   2122  CB  THR   139      68.740  95.852  87.107  1.00  0.00           C  
ATOM   2123  CG2 THR   139      69.533  96.881  86.308  1.00  0.00           C  
ATOM   2124  OG1 THR   139      67.427  96.234  87.171  1.00  0.00           O  
ATOM   2125  H   THR   139      66.881  94.119  85.924  1.00  0.00           H  
ATOM   2126  HA  THR   139      69.796  94.300  86.230  1.00  0.00           H  
ATOM   2127  HB  THR   139      69.006  96.041  88.147  1.00  0.00           H  
ATOM   2128  HG1 THR   139      67.355  97.086  87.607  1.00  0.00           H  
ATOM   2129 HG21 THR   139      70.605  96.683  86.291  1.00  0.00           H  
ATOM   2130 HG22 THR   139      69.275  96.803  85.252  1.00  0.00           H  
ATOM   2131 HG23 THR   139      69.378  97.902  86.659  1.00  0.00           H  
ATOM   2132  N   TRP   140      69.907  93.033  88.464  1.00  0.00           N  
ATOM   2133  CA  TRP   140      70.057  92.248  89.656  1.00  0.00           C  
ATOM   2134  C   TRP   140      69.637  93.099  90.853  1.00  0.00           C  
ATOM   2135  O   TRP   140      70.048  94.309  90.978  1.00  0.00           O  
ATOM   2136  CB  TRP   140      71.516  91.778  89.848  1.00  0.00           C  
ATOM   2137  CG  TRP   140      71.981  90.674  89.002  1.00  0.00           C  
ATOM   2138  CD1 TRP   140      72.428  90.789  87.678  1.00  0.00           C  
ATOM   2139  CD2 TRP   140      71.807  89.268  89.081  1.00  0.00           C  
ATOM   2140  CE2 TRP   140      72.344  88.527  87.943  1.00  0.00           C  
ATOM   2141  CE3 TRP   140      71.176  88.487  90.037  1.00  0.00           C  
ATOM   2142  NE1 TRP   140      72.679  89.542  87.086  1.00  0.00           N  
ATOM   2143  CZ2 TRP   140      72.206  87.127  87.892  1.00  0.00           C  
ATOM   2144  CZ3 TRP   140      71.058  87.101  90.058  1.00  0.00           C  
ATOM   2145  CH2 TRP   140      71.530  86.359  88.914  1.00  0.00           C  
ATOM   2146  H   TRP   140      70.766  93.362  88.047  1.00  0.00           H  
ATOM   2147  HA  TRP   140      69.377  91.400  89.571  1.00  0.00           H  
ATOM   2148  HB2 TRP   140      72.168  92.648  89.770  1.00  0.00           H  
ATOM   2149  HB3 TRP   140      71.693  91.372  90.844  1.00  0.00           H  
ATOM   2150  HD1 TRP   140      72.667  91.734  87.213  1.00  0.00           H  
ATOM   2151  HE1 TRP   140      73.026  89.468  86.141  1.00  0.00           H  
ATOM   2152  HE3 TRP   140      70.775  88.979  90.910  1.00  0.00           H  
ATOM   2153  HZ2 TRP   140      72.671  86.536  87.117  1.00  0.00           H  
ATOM   2154  HZ3 TRP   140      70.643  86.428  90.794  1.00  0.00           H  
ATOM   2155  HH2 TRP   140      71.593  85.281  88.931  1.00  0.00           H  
ATOM   2156  N   GLY   141      69.141  92.440  91.845  1.00  0.00           N  
ATOM   2157  CA  GLY   141      69.127  92.870  93.192  1.00  0.00           C  
ATOM   2158  C   GLY   141      67.823  93.442  93.732  1.00  0.00           C  
ATOM   2159  O   GLY   141      66.827  93.641  93.012  1.00  0.00           O  
ATOM   2160  H   GLY   141      68.846  91.475  91.812  1.00  0.00           H  
ATOM   2161  HA2 GLY   141      69.399  92.003  93.795  1.00  0.00           H  
ATOM   2162  HA3 GLY   141      69.839  93.682  93.340  1.00  0.00           H  
ATOM   2163  N   PRO   142      67.732  93.846  95.005  1.00  0.00           N  
ATOM   2164  CA  PRO   142      66.491  94.348  95.592  1.00  0.00           C  
ATOM   2165  C   PRO   142      65.967  95.655  95.002  1.00  0.00           C  
ATOM   2166  O   PRO   142      64.817  95.966  94.939  1.00  0.00           O  
ATOM   2167  CB  PRO   142      66.858  94.620  97.124  1.00  0.00           C  
ATOM   2168  CG  PRO   142      67.961  93.592  97.362  1.00  0.00           C  
ATOM   2169  CD  PRO   142      68.759  93.722  96.003  1.00  0.00           C  
ATOM   2170  HA  PRO   142      65.683  93.618  95.561  1.00  0.00           H  
ATOM   2171  HB2 PRO   142      67.309  95.593  97.316  1.00  0.00           H  
ATOM   2172  HB3 PRO   142      65.989  94.442  97.757  1.00  0.00           H  
ATOM   2173  HG2 PRO   142      68.595  93.762  98.232  1.00  0.00           H  
ATOM   2174  HG3 PRO   142      67.499  92.612  97.481  1.00  0.00           H  
ATOM   2175  HD2 PRO   142      69.293  94.670  95.947  1.00  0.00           H  
ATOM   2176  HD3 PRO   142      69.381  92.857  95.771  1.00  0.00           H  
ATOM   2177  N   GLU   143      66.891  96.405  94.429  1.00  0.00           N  
ATOM   2178  CA  GLU   143      66.731  97.707  93.742  1.00  0.00           C  
ATOM   2179  C   GLU   143      66.639  97.579  92.250  1.00  0.00           C  
ATOM   2180  O   GLU   143      66.560  98.682  91.550  1.00  0.00           O  
ATOM   2181  CB  GLU   143      67.649  98.794  94.394  1.00  0.00           C  
ATOM   2182  CG  GLU   143      67.329  98.911  95.896  1.00  0.00           C  
ATOM   2183  CD  GLU   143      65.850  99.066  96.386  1.00  0.00           C  
ATOM   2184  OE1 GLU   143      65.459  98.731  97.551  1.00  0.00           O  
ATOM   2185  OE2 GLU   143      65.169  99.791  95.565  1.00  0.00           O1-
ATOM   2186  H   GLU   143      67.840  96.080  94.546  1.00  0.00           H  
ATOM   2187  HA  GLU   143      65.766  98.140  94.004  1.00  0.00           H  
ATOM   2188  HB2 GLU   143      68.695  98.489  94.392  1.00  0.00           H  
ATOM   2189  HB3 GLU   143      67.477  99.745  93.892  1.00  0.00           H  
ATOM   2190  HG2 GLU   143      67.663  97.949  96.283  1.00  0.00           H  
ATOM   2191  HG3 GLU   143      67.867  99.757  96.324  1.00  0.00           H  
ATOM   2192  N   GLY   144      66.731  96.334  91.835  1.00  0.00           N  
ATOM   2193  CA  GLY   144      66.609  95.890  90.446  1.00  0.00           C  
ATOM   2194  C   GLY   144      65.262  95.387  90.012  1.00  0.00           C  
ATOM   2195  O   GLY   144      64.497  95.224  90.952  1.00  0.00           O  
ATOM   2196  H   GLY   144      66.963  95.687  92.574  1.00  0.00           H  
ATOM   2197  HA2 GLY   144      66.934  96.764  89.881  1.00  0.00           H  
ATOM   2198  HA3 GLY   144      67.407  95.167  90.276  1.00  0.00           H  
ATOM   2199  N   GLN   145      64.892  95.469  88.728  1.00  0.00           N  
ATOM   2200  CA  GLN   145      63.608  95.284  88.063  1.00  0.00           C  
ATOM   2201  C   GLN   145      63.864  94.708  86.657  1.00  0.00           C  
ATOM   2202  O   GLN   145      65.031  94.525  86.177  1.00  0.00           O  
ATOM   2203  CB  GLN   145      62.904  96.649  87.946  1.00  0.00           C  
ATOM   2204  CG  GLN   145      62.540  97.340  89.255  1.00  0.00           C  
ATOM   2205  CD  GLN   145      61.143  98.039  89.186  1.00  0.00           C  
ATOM   2206  NE2 GLN   145      60.678  98.453  90.379  1.00  0.00           N  
ATOM   2207  OE1 GLN   145      60.501  98.314  88.207  1.00  0.00           O  
ATOM   2208  H   GLN   145      65.688  95.684  88.145  1.00  0.00           H  
ATOM   2209  HA  GLN   145      62.859  94.712  88.610  1.00  0.00           H  
ATOM   2210  HB2 GLN   145      63.578  97.345  87.447  1.00  0.00           H  
ATOM   2211  HB3 GLN   145      61.985  96.520  87.375  1.00  0.00           H  
ATOM   2212  HG2 GLN   145      62.411  96.460  89.885  1.00  0.00           H  
ATOM   2213  HG3 GLN   145      63.337  97.962  89.662  1.00  0.00           H  
ATOM   2214 HE21 GLN   145      59.764  98.882  90.358  1.00  0.00           H  
ATOM   2215 HE22 GLN   145      61.078  98.058  91.218  1.00  0.00           H  
ATOM   2216  N   GLY   146      62.788  94.354  85.958  1.00  0.00           N  
ATOM   2217  CA  GLY   146      62.657  93.663  84.747  1.00  0.00           C  
ATOM   2218  C   GLY   146      62.237  92.121  84.967  1.00  0.00           C  
ATOM   2219  O   GLY   146      62.595  91.575  86.044  1.00  0.00           O  
ATOM   2220  H   GLY   146      61.931  94.481  86.477  1.00  0.00           H  
ATOM   2221  HA2 GLY   146      61.893  94.160  84.149  1.00  0.00           H  
ATOM   2222  HA3 GLY   146      63.587  93.677  84.178  1.00  0.00           H  
ATOM   2223  N   ALA   147      61.465  91.458  84.090  1.00  0.00           N  
ATOM   2224  CA  ALA   147      60.467  90.400  84.360  1.00  0.00           C  
ATOM   2225  C   ALA   147      61.228  89.051  84.342  1.00  0.00           C  
ATOM   2226  O   ALA   147      62.445  88.902  83.966  1.00  0.00           O  
ATOM   2227  CB  ALA   147      59.331  90.535  83.340  1.00  0.00           C  
ATOM   2228  H   ALA   147      61.288  92.057  83.296  1.00  0.00           H  
ATOM   2229  HA  ALA   147      60.108  90.615  85.366  1.00  0.00           H  
ATOM   2230  HB1 ALA   147      59.712  90.514  82.319  1.00  0.00           H  
ATOM   2231  HB2 ALA   147      58.643  89.705  83.506  1.00  0.00           H  
ATOM   2232  HB3 ALA   147      58.836  91.495  83.485  1.00  0.00           H  
ATOM   2233  N   ILE   148      60.639  87.978  84.837  1.00  0.00           N  
ATOM   2234  CA  ILE   148      61.264  86.684  85.178  1.00  0.00           C  
ATOM   2235  C   ILE   148      60.255  85.620  84.758  1.00  0.00           C  
ATOM   2236  O   ILE   148      59.105  85.614  84.916  1.00  0.00           O  
ATOM   2237  CB  ILE   148      61.525  86.595  86.715  1.00  0.00           C  
ATOM   2238  CG1 ILE   148      62.413  87.789  87.218  1.00  0.00           C  
ATOM   2239  CG2 ILE   148      62.218  85.239  87.075  1.00  0.00           C  
ATOM   2240  CD1 ILE   148      62.615  87.769  88.743  1.00  0.00           C  
ATOM   2241  H   ILE   148      59.697  88.112  85.177  1.00  0.00           H  
ATOM   2242  HA  ILE   148      62.190  86.541  84.619  1.00  0.00           H  
ATOM   2243  HB  ILE   148      60.554  86.583  87.210  1.00  0.00           H  
ATOM   2244 HG12 ILE   148      63.347  87.603  86.687  1.00  0.00           H  
ATOM   2245 HG13 ILE   148      61.954  88.721  86.889  1.00  0.00           H  
ATOM   2246 HG21 ILE   148      62.363  84.884  88.095  1.00  0.00           H  
ATOM   2247 HG22 ILE   148      61.654  84.422  86.625  1.00  0.00           H  
ATOM   2248 HG23 ILE   148      63.123  85.091  86.485  1.00  0.00           H  
ATOM   2249 HD11 ILE   148      61.710  87.814  89.349  1.00  0.00           H  
ATOM   2250 HD12 ILE   148      63.125  86.862  89.067  1.00  0.00           H  
ATOM   2251 HD13 ILE   148      63.169  88.676  88.986  1.00  0.00           H  
ATOM   2252  N   LEU   149      60.830  84.544  84.224  1.00  0.00           N  
ATOM   2253  CA  LEU   149      60.111  83.396  83.524  1.00  0.00           C  
ATOM   2254  C   LEU   149      60.675  82.040  83.891  1.00  0.00           C  
ATOM   2255  O   LEU   149      61.946  81.942  84.035  1.00  0.00           O  
ATOM   2256  CB  LEU   149      60.282  83.650  81.997  1.00  0.00           C  
ATOM   2257  CG  LEU   149      59.990  82.572  80.958  1.00  0.00           C  
ATOM   2258  CD1 LEU   149      58.468  82.290  81.111  1.00  0.00           C  
ATOM   2259  CD2 LEU   149      60.206  83.125  79.543  1.00  0.00           C  
ATOM   2260  H   LEU   149      61.838  84.611  84.196  1.00  0.00           H  
ATOM   2261  HA  LEU   149      59.040  83.482  83.708  1.00  0.00           H  
ATOM   2262  HB2 LEU   149      60.017  84.654  81.665  1.00  0.00           H  
ATOM   2263  HB3 LEU   149      61.371  83.690  81.969  1.00  0.00           H  
ATOM   2264  HG  LEU   149      60.545  81.657  81.165  1.00  0.00           H  
ATOM   2265 HD11 LEU   149      57.869  83.195  81.008  1.00  0.00           H  
ATOM   2266 HD12 LEU   149      58.076  81.459  80.523  1.00  0.00           H  
ATOM   2267 HD13 LEU   149      58.382  81.810  82.085  1.00  0.00           H  
ATOM   2268 HD21 LEU   149      59.544  83.918  79.197  1.00  0.00           H  
ATOM   2269 HD22 LEU   149      61.230  83.495  79.498  1.00  0.00           H  
ATOM   2270 HD23 LEU   149      60.191  82.277  78.858  1.00  0.00           H  
ATOM   2271  N   LEU   150      59.878  80.992  84.048  1.00  0.00           N  
ATOM   2272  CA  LEU   150      60.403  79.672  84.356  1.00  0.00           C  
ATOM   2273  C   LEU   150      60.585  78.839  83.136  1.00  0.00           C  
ATOM   2274  O   LEU   150      59.756  78.984  82.197  1.00  0.00           O  
ATOM   2275  CB  LEU   150      59.456  78.899  85.297  1.00  0.00           C  
ATOM   2276  CG  LEU   150      58.917  79.530  86.643  1.00  0.00           C  
ATOM   2277  CD1 LEU   150      57.880  78.609  87.213  1.00  0.00           C  
ATOM   2278  CD2 LEU   150      60.059  79.666  87.594  1.00  0.00           C  
ATOM   2279  H   LEU   150      58.888  81.082  83.868  1.00  0.00           H  
ATOM   2280  HA  LEU   150      61.376  79.706  84.845  1.00  0.00           H  
ATOM   2281  HB2 LEU   150      58.515  78.774  84.762  1.00  0.00           H  
ATOM   2282  HB3 LEU   150      59.789  77.883  85.509  1.00  0.00           H  
ATOM   2283  HG  LEU   150      58.524  80.509  86.368  1.00  0.00           H  
ATOM   2284 HD11 LEU   150      57.062  78.635  86.494  1.00  0.00           H  
ATOM   2285 HD12 LEU   150      58.201  77.577  87.349  1.00  0.00           H  
ATOM   2286 HD13 LEU   150      57.534  78.939  88.193  1.00  0.00           H  
ATOM   2287 HD21 LEU   150      60.724  80.453  87.238  1.00  0.00           H  
ATOM   2288 HD22 LEU   150      59.768  79.934  88.610  1.00  0.00           H  
ATOM   2289 HD23 LEU   150      60.638  78.752  87.729  1.00  0.00           H  
ATOM   2290  N   VAL   151      61.347  77.845  83.209  1.00  0.00           N  
ATOM   2291  CA  VAL   151      61.291  76.628  82.332  1.00  0.00           C  
ATOM   2292  C   VAL   151      60.208  75.587  82.836  1.00  0.00           C  
ATOM   2293  O   VAL   151      60.367  75.010  83.926  1.00  0.00           O  
ATOM   2294  CB  VAL   151      62.680  75.944  82.038  1.00  0.00           C  
ATOM   2295  CG1 VAL   151      62.519  74.766  81.052  1.00  0.00           C  
ATOM   2296  CG2 VAL   151      63.681  76.978  81.443  1.00  0.00           C  
ATOM   2297  H   VAL   151      62.016  77.827  83.965  1.00  0.00           H  
ATOM   2298  HA  VAL   151      60.936  76.983  81.364  1.00  0.00           H  
ATOM   2299  HB  VAL   151      62.974  75.647  83.044  1.00  0.00           H  
ATOM   2300 HG11 VAL   151      63.504  74.329  80.888  1.00  0.00           H  
ATOM   2301 HG12 VAL   151      62.021  73.931  81.545  1.00  0.00           H  
ATOM   2302 HG13 VAL   151      61.998  74.970  80.117  1.00  0.00           H  
ATOM   2303 HG21 VAL   151      64.638  76.457  81.429  1.00  0.00           H  
ATOM   2304 HG22 VAL   151      63.447  77.215  80.406  1.00  0.00           H  
ATOM   2305 HG23 VAL   151      63.660  77.841  82.108  1.00  0.00           H  
ATOM   2306  N   ASN   152      59.227  75.370  81.957  1.00  0.00           N  
ATOM   2307  CA  ASN   152      57.986  74.625  82.289  1.00  0.00           C  
ATOM   2308  C   ASN   152      58.226  73.072  82.320  1.00  0.00           C  
ATOM   2309  O   ASN   152      57.580  72.343  81.503  1.00  0.00           O  
ATOM   2310  CB  ASN   152      56.898  75.045  81.319  1.00  0.00           C  
ATOM   2311  CG  ASN   152      55.531  74.381  81.494  1.00  0.00           C  
ATOM   2312  ND2 ASN   152      54.638  74.410  80.495  1.00  0.00           N  
ATOM   2313  OD1 ASN   152      55.293  73.864  82.568  1.00  0.00           O  
ATOM   2314  H   ASN   152      59.202  75.939  81.122  1.00  0.00           H  
ATOM   2315  HA  ASN   152      57.701  74.865  83.313  1.00  0.00           H  
ATOM   2316  HB2 ASN   152      56.703  76.108  81.462  1.00  0.00           H  
ATOM   2317  HB3 ASN   152      57.241  74.969  80.287  1.00  0.00           H  
ATOM   2318 HD21 ASN   152      53.729  73.982  80.599  1.00  0.00           H  
ATOM   2319 HD22 ASN   152      54.857  74.866  79.621  1.00  0.00           H  
ATOM   2320  N   CYS   153      59.156  72.564  83.070  1.00  0.00           N  
ATOM   2321  CA  CYS   153      59.755  71.302  82.937  1.00  0.00           C  
ATOM   2322  C   CYS   153      59.021  70.226  83.735  1.00  0.00           C  
ATOM   2323  O   CYS   153      59.320  69.039  83.548  1.00  0.00           O  
ATOM   2324  CB  CYS   153      61.255  71.379  83.244  1.00  0.00           C  
ATOM   2325  SG  CYS   153      61.747  72.388  84.691  1.00  0.00           S  
ATOM   2326  H   CYS   153      59.608  73.219  83.693  1.00  0.00           H  
ATOM   2327  HA  CYS   153      59.572  70.939  81.925  1.00  0.00           H  
ATOM   2328  HB2 CYS   153      61.605  70.347  83.285  1.00  0.00           H  
ATOM   2329  HB3 CYS   153      61.627  71.790  82.306  1.00  0.00           H  
ATOM   2330  HG  CYS   153      61.090  73.504  84.361  1.00  0.00           H  
ATOM   2331  N   ASP   154      58.009  70.502  84.569  1.00  0.00           N  
ATOM   2332  CA  ASP   154      57.043  69.511  85.047  1.00  0.00           C  
ATOM   2333  C   ASP   154      56.080  69.101  83.938  1.00  0.00           C  
ATOM   2334  O   ASP   154      56.273  69.474  82.762  1.00  0.00           O  
ATOM   2335  CB  ASP   154      56.322  69.980  86.271  1.00  0.00           C  
ATOM   2336  CG  ASP   154      55.464  71.254  86.091  1.00  0.00           C  
ATOM   2337  OD1 ASP   154      55.502  71.835  84.980  1.00  0.00           O  
ATOM   2338  OD2 ASP   154      54.649  71.578  86.987  1.00  0.00           O1-
ATOM   2339  H   ASP   154      57.736  71.474  84.584  1.00  0.00           H  
ATOM   2340  HA  ASP   154      57.545  68.638  85.463  1.00  0.00           H  
ATOM   2341  HB2 ASP   154      55.670  69.219  86.700  1.00  0.00           H  
ATOM   2342  HB3 ASP   154      57.143  70.183  86.958  1.00  0.00           H  
ATOM   2343  N   ARG   155      55.106  68.181  84.191  1.00  0.00           N  
ATOM   2344  CA  ARG   155      54.203  67.564  83.179  1.00  0.00           C  
ATOM   2345  C   ARG   155      52.704  67.517  83.664  1.00  0.00           C  
ATOM   2346  O   ARG   155      52.381  66.783  84.590  1.00  0.00           O  
ATOM   2347  CB  ARG   155      54.639  66.230  82.720  1.00  0.00           C  
ATOM   2348  CG  ARG   155      53.684  65.473  81.675  1.00  0.00           C  
ATOM   2349  CD  ARG   155      54.327  64.080  81.481  1.00  0.00           C  
ATOM   2350  NE  ARG   155      54.201  63.200  82.671  1.00  0.00           N  
ATOM   2351  CZ  ARG   155      54.989  62.227  83.076  1.00  0.00           C  
ATOM   2352  NH1 ARG   155      55.707  61.613  82.250  1.00  0.00           N1+
ATOM   2353  NH2 ARG   155      54.921  61.784  84.236  1.00  0.00           N  
ATOM   2354  H   ARG   155      54.991  67.879  85.147  1.00  0.00           H  
ATOM   2355  HA  ARG   155      54.142  68.098  82.231  1.00  0.00           H  
ATOM   2356  HB2 ARG   155      55.507  66.390  82.080  1.00  0.00           H  
ATOM   2357  HB3 ARG   155      54.626  65.565  83.584  1.00  0.00           H  
ATOM   2358  HG2 ARG   155      52.724  65.395  82.186  1.00  0.00           H  
ATOM   2359  HG3 ARG   155      53.552  65.983  80.721  1.00  0.00           H  
ATOM   2360  HD2 ARG   155      53.686  63.741  80.667  1.00  0.00           H  
ATOM   2361  HD3 ARG   155      55.379  64.173  81.212  1.00  0.00           H  
ATOM   2362  HE  ARG   155      53.453  63.508  83.276  1.00  0.00           H  
ATOM   2363 HH11 ARG   155      55.763  61.973  81.308  1.00  0.00           H  
ATOM   2364 HH12 ARG   155      56.409  60.966  82.580  1.00  0.00           H  
ATOM   2365 HH21 ARG   155      55.621  61.077  84.410  1.00  0.00           H  
ATOM   2366 HH22 ARG   155      54.125  61.967  84.829  1.00  0.00           H  
ATOM   2367  N   GLU   156      51.841  68.299  82.938  1.00  0.00           N  
ATOM   2368  CA  GLU   156      50.431  68.186  83.099  1.00  0.00           C  
ATOM   2369  C   GLU   156      49.625  68.137  81.754  1.00  0.00           C  
ATOM   2370  O   GLU   156      48.408  68.156  81.693  1.00  0.00           O  
ATOM   2371  CB  GLU   156      49.937  69.266  83.994  1.00  0.00           C  
ATOM   2372  CG  GLU   156      50.446  69.407  85.438  1.00  0.00           C  
ATOM   2373  CD  GLU   156      51.712  70.319  85.665  1.00  0.00           C  
ATOM   2374  OE1 GLU   156      51.877  70.865  86.787  1.00  0.00           O  
ATOM   2375  OE2 GLU   156      52.382  70.672  84.679  1.00  0.00           O1-
ATOM   2376  H   GLU   156      52.180  68.960  82.254  1.00  0.00           H  
ATOM   2377  HA  GLU   156      50.246  67.307  83.717  1.00  0.00           H  
ATOM   2378  HB2 GLU   156      50.086  70.203  83.458  1.00  0.00           H  
ATOM   2379  HB3 GLU   156      48.861  69.092  84.014  1.00  0.00           H  
ATOM   2380  HG2 GLU   156      49.572  69.770  85.978  1.00  0.00           H  
ATOM   2381  HG3 GLU   156      50.732  68.388  85.699  1.00  0.00           H  
ATOM   2382  N   THR   157      50.328  68.309  80.665  1.00  0.00           N  
ATOM   2383  CA  THR   157      49.784  68.079  79.257  1.00  0.00           C  
ATOM   2384  C   THR   157      49.084  66.654  79.134  1.00  0.00           C  
ATOM   2385  O   THR   157      49.702  65.687  79.499  1.00  0.00           O  
ATOM   2386  CB  THR   157      50.990  68.043  78.222  1.00  0.00           C  
ATOM   2387  CG2 THR   157      50.575  68.047  76.722  1.00  0.00           C  
ATOM   2388  OG1 THR   157      51.593  69.295  78.328  1.00  0.00           O  
ATOM   2389  H   THR   157      51.337  68.307  80.726  1.00  0.00           H  
ATOM   2390  HA  THR   157      49.113  68.859  78.898  1.00  0.00           H  
ATOM   2391  HB  THR   157      51.675  67.225  78.446  1.00  0.00           H  
ATOM   2392  HG1 THR   157      52.119  69.269  79.131  1.00  0.00           H  
ATOM   2393 HG21 THR   157      49.889  67.249  76.437  1.00  0.00           H  
ATOM   2394 HG22 THR   157      50.169  68.991  76.359  1.00  0.00           H  
ATOM   2395 HG23 THR   157      51.488  67.765  76.198  1.00  0.00           H  
ATOM   2396  N   PRO   158      47.833  66.536  78.667  1.00  0.00           N  
ATOM   2397  CA  PRO   158      46.988  65.371  78.990  1.00  0.00           C  
ATOM   2398  C   PRO   158      47.362  63.965  78.423  1.00  0.00           C  
ATOM   2399  O   PRO   158      46.888  62.961  78.982  1.00  0.00           O  
ATOM   2400  CB  PRO   158      45.585  65.862  78.641  1.00  0.00           C  
ATOM   2401  CG  PRO   158      45.632  67.275  78.157  1.00  0.00           C  
ATOM   2402  CD  PRO   158      47.153  67.520  77.911  1.00  0.00           C  
ATOM   2403  HA  PRO   158      47.020  65.203  80.066  1.00  0.00           H  
ATOM   2404  HB2 PRO   158      45.223  65.248  77.817  1.00  0.00           H  
ATOM   2405  HB3 PRO   158      44.882  65.787  79.471  1.00  0.00           H  
ATOM   2406  HG2 PRO   158      45.066  67.469  77.246  1.00  0.00           H  
ATOM   2407  HG3 PRO   158      45.301  67.919  78.972  1.00  0.00           H  
ATOM   2408  HD2 PRO   158      47.457  67.382  76.874  1.00  0.00           H  
ATOM   2409  HD3 PRO   158      47.453  68.548  78.115  1.00  0.00           H  
ATOM   2410  N   TRP   159      48.173  63.837  77.343  1.00  0.00           N  
ATOM   2411  CA  TRP   159      48.428  62.547  76.661  1.00  0.00           C  
ATOM   2412  C   TRP   159      49.857  62.464  75.943  1.00  0.00           C  
ATOM   2413  O   TRP   159      50.192  61.479  75.371  1.00  0.00           O  
ATOM   2414  CB  TRP   159      47.254  62.164  75.805  1.00  0.00           C  
ATOM   2415  CG  TRP   159      46.757  63.049  74.708  1.00  0.00           C  
ATOM   2416  CD1 TRP   159      45.697  63.825  74.766  1.00  0.00           C  
ATOM   2417  CD2 TRP   159      47.294  63.188  73.389  1.00  0.00           C  
ATOM   2418  CE2 TRP   159      46.542  64.223  72.741  1.00  0.00           C  
ATOM   2419  CE3 TRP   159      48.379  62.551  72.715  1.00  0.00           C  
ATOM   2420  NE1 TRP   159      45.548  64.568  73.606  1.00  0.00           N  
ATOM   2421  CZ2 TRP   159      46.840  64.579  71.403  1.00  0.00           C  
ATOM   2422  CZ3 TRP   159      48.702  62.919  71.388  1.00  0.00           C  
ATOM   2423  CH2 TRP   159      47.895  63.886  70.775  1.00  0.00           C  
ATOM   2424  H   TRP   159      48.415  64.696  76.871  1.00  0.00           H  
ATOM   2425  HA  TRP   159      48.492  61.819  77.470  1.00  0.00           H  
ATOM   2426  HB2 TRP   159      47.529  61.222  75.330  1.00  0.00           H  
ATOM   2427  HB3 TRP   159      46.523  61.838  76.544  1.00  0.00           H  
ATOM   2428  HD1 TRP   159      45.116  64.002  75.659  1.00  0.00           H  
ATOM   2429  HE1 TRP   159      44.789  65.209  73.424  1.00  0.00           H  
ATOM   2430  HE3 TRP   159      48.986  61.777  73.160  1.00  0.00           H  
ATOM   2431  HZ2 TRP   159      46.194  65.342  70.994  1.00  0.00           H  
ATOM   2432  HZ3 TRP   159      49.530  62.527  70.815  1.00  0.00           H  
ATOM   2433  HH2 TRP   159      48.157  64.183  69.770  1.00  0.00           H  
ATOM   2434  N   LEU   160      50.640  63.540  76.014  1.00  0.00           N  
ATOM   2435  CA  LEU   160      52.071  63.563  75.706  1.00  0.00           C  
ATOM   2436  C   LEU   160      52.801  63.078  76.952  1.00  0.00           C  
ATOM   2437  O   LEU   160      52.543  63.414  78.071  1.00  0.00           O  
ATOM   2438  CB  LEU   160      52.494  65.046  75.304  1.00  0.00           C  
ATOM   2439  CG  LEU   160      51.977  65.391  73.898  1.00  0.00           C  
ATOM   2440  CD1 LEU   160      52.593  66.740  73.427  1.00  0.00           C  
ATOM   2441  CD2 LEU   160      52.403  64.370  72.876  1.00  0.00           C  
ATOM   2442  H   LEU   160      50.199  64.341  76.443  1.00  0.00           H  
ATOM   2443  HA  LEU   160      52.303  62.909  74.866  1.00  0.00           H  
ATOM   2444  HB2 LEU   160      52.035  65.693  76.051  1.00  0.00           H  
ATOM   2445  HB3 LEU   160      53.580  65.118  75.351  1.00  0.00           H  
ATOM   2446  HG  LEU   160      50.894  65.511  73.930  1.00  0.00           H  
ATOM   2447 HD11 LEU   160      52.264  67.516  74.119  1.00  0.00           H  
ATOM   2448 HD12 LEU   160      53.650  66.604  73.199  1.00  0.00           H  
ATOM   2449 HD13 LEU   160      51.957  66.941  72.565  1.00  0.00           H  
ATOM   2450 HD21 LEU   160      53.450  64.115  73.039  1.00  0.00           H  
ATOM   2451 HD22 LEU   160      51.667  63.576  73.009  1.00  0.00           H  
ATOM   2452 HD23 LEU   160      52.214  64.701  71.855  1.00  0.00           H  
ATOM   2453  N   PRO   161      53.747  62.025  76.782  1.00  0.00           N  
ATOM   2454  CA  PRO   161      54.535  61.502  77.966  1.00  0.00           C  
ATOM   2455  C   PRO   161      55.706  62.386  78.445  1.00  0.00           C  
ATOM   2456  O   PRO   161      56.098  62.329  79.633  1.00  0.00           O  
ATOM   2457  CB  PRO   161      54.937  60.081  77.472  1.00  0.00           C  
ATOM   2458  CG  PRO   161      55.188  60.343  75.931  1.00  0.00           C  
ATOM   2459  CD  PRO   161      54.069  61.332  75.544  1.00  0.00           C  
ATOM   2460  HA  PRO   161      53.845  61.378  78.801  1.00  0.00           H  
ATOM   2461  HB2 PRO   161      55.878  59.783  77.934  1.00  0.00           H  
ATOM   2462  HB3 PRO   161      54.175  59.332  77.685  1.00  0.00           H  
ATOM   2463  HG2 PRO   161      56.194  60.680  75.681  1.00  0.00           H  
ATOM   2464  HG3 PRO   161      55.001  59.387  75.443  1.00  0.00           H  
ATOM   2465  HD2 PRO   161      54.368  62.039  74.771  1.00  0.00           H  
ATOM   2466  HD3 PRO   161      53.256  60.671  75.241  1.00  0.00           H  
ATOM   2467  N   LYS   162      56.167  63.315  77.575  1.00  0.00           N  
ATOM   2468  CA  LYS   162      57.290  64.217  77.841  1.00  0.00           C  
ATOM   2469  C   LYS   162      56.972  65.494  78.702  1.00  0.00           C  
ATOM   2470  O   LYS   162      55.822  65.696  79.080  1.00  0.00           O  
ATOM   2471  CB  LYS   162      58.122  64.600  76.546  1.00  0.00           C  
ATOM   2472  CG  LYS   162      58.849  63.386  75.843  1.00  0.00           C  
ATOM   2473  CD  LYS   162      60.041  62.797  76.599  1.00  0.00           C  
ATOM   2474  CE  LYS   162      60.460  61.485  75.901  1.00  0.00           C  
ATOM   2475  NZ  LYS   162      61.423  60.700  76.716  1.00  0.00           N1+
ATOM   2476  H   LYS   162      55.641  63.407  76.718  1.00  0.00           H  
ATOM   2477  HA  LYS   162      57.968  63.655  78.483  1.00  0.00           H  
ATOM   2478  HB2 LYS   162      57.414  65.068  75.861  1.00  0.00           H  
ATOM   2479  HB3 LYS   162      58.907  65.292  76.850  1.00  0.00           H  
ATOM   2480  HG2 LYS   162      58.038  62.671  75.702  1.00  0.00           H  
ATOM   2481  HG3 LYS   162      59.226  63.626  74.849  1.00  0.00           H  
ATOM   2482  HD2 LYS   162      60.832  63.524  76.782  1.00  0.00           H  
ATOM   2483  HD3 LYS   162      59.725  62.528  77.607  1.00  0.00           H  
ATOM   2484  HE2 LYS   162      59.562  60.900  75.704  1.00  0.00           H  
ATOM   2485  HE3 LYS   162      60.966  61.817  74.994  1.00  0.00           H  
ATOM   2486  HZ1 LYS   162      61.049  60.491  77.631  1.00  0.00           H  
ATOM   2487  HZ2 LYS   162      61.688  59.843  76.253  1.00  0.00           H  
ATOM   2488  HZ3 LYS   162      62.319  61.163  76.780  1.00  0.00           H  
ATOM   2489  N   GLU   163      57.997  66.341  78.934  1.00  0.00           N  
ATOM   2490  CA  GLU   163      57.949  67.493  79.878  1.00  0.00           C  
ATOM   2491  C   GLU   163      57.198  68.694  79.284  1.00  0.00           C  
ATOM   2492  O   GLU   163      57.154  68.722  77.946  1.00  0.00           O  
ATOM   2493  CB  GLU   163      59.332  67.953  80.320  1.00  0.00           C  
ATOM   2494  CG  GLU   163      60.366  68.462  79.312  1.00  0.00           C  
ATOM   2495  CD  GLU   163      61.307  67.364  78.704  1.00  0.00           C  
ATOM   2496  OE1 GLU   163      62.560  67.488  78.768  1.00  0.00           O  
ATOM   2497  OE2 GLU   163      60.795  66.425  78.080  1.00  0.00           O1-
ATOM   2498  H   GLU   163      58.792  66.231  78.321  1.00  0.00           H  
ATOM   2499  HA  GLU   163      57.435  67.273  80.814  1.00  0.00           H  
ATOM   2500  HB2 GLU   163      59.172  68.754  81.042  1.00  0.00           H  
ATOM   2501  HB3 GLU   163      59.865  67.222  80.928  1.00  0.00           H  
ATOM   2502  HG2 GLU   163      59.909  68.928  78.439  1.00  0.00           H  
ATOM   2503  HG3 GLU   163      61.040  69.083  79.901  1.00  0.00           H  
ATOM   2504  N   ASP   164      56.560  69.658  79.906  1.00  0.00           N  
ATOM   2505  CA  ASP   164      55.707  70.487  79.193  1.00  0.00           C  
ATOM   2506  C   ASP   164      56.450  71.526  78.290  1.00  0.00           C  
ATOM   2507  O   ASP   164      55.948  71.967  77.238  1.00  0.00           O  
ATOM   2508  CB  ASP   164      54.711  71.036  80.160  1.00  0.00           C  
ATOM   2509  CG  ASP   164      53.655  70.245  80.847  1.00  0.00           C  
ATOM   2510  OD1 ASP   164      53.199  70.649  81.923  1.00  0.00           O  
ATOM   2511  OD2 ASP   164      53.201  69.213  80.255  1.00  0.00           O1-
ATOM   2512  H   ASP   164      56.615  69.718  80.913  1.00  0.00           H  
ATOM   2513  HA  ASP   164      55.119  69.894  78.493  1.00  0.00           H  
ATOM   2514  HB2 ASP   164      55.182  71.646  80.931  1.00  0.00           H  
ATOM   2515  HB3 ASP   164      54.126  71.741  79.569  1.00  0.00           H  
ATOM   2516  N   CYS   165      57.706  71.779  78.653  1.00  0.00           N  
ATOM   2517  CA  CYS   165      58.657  72.557  77.885  1.00  0.00           C  
ATOM   2518  C   CYS   165      59.276  71.800  76.638  1.00  0.00           C  
ATOM   2519  O   CYS   165      59.961  72.367  75.786  1.00  0.00           O  
ATOM   2520  CB  CYS   165      59.707  73.182  78.744  1.00  0.00           C  
ATOM   2521  SG  CYS   165      60.705  71.887  79.611  1.00  0.00           S  
ATOM   2522  H   CYS   165      58.064  71.426  79.530  1.00  0.00           H  
ATOM   2523  HA  CYS   165      58.120  73.414  77.479  1.00  0.00           H  
ATOM   2524  HB2 CYS   165      60.424  73.710  78.115  1.00  0.00           H  
ATOM   2525  HB3 CYS   165      59.094  73.818  79.383  1.00  0.00           H  
ATOM   2526  HG  CYS   165      61.396  71.422  78.566  1.00  0.00           H  
ATOM   2527  N   ARG   166      58.958  70.492  76.406  1.00  0.00           N  
ATOM   2528  CA  ARG   166      59.353  69.872  75.156  1.00  0.00           C  
ATOM   2529  C   ARG   166      58.615  70.401  73.943  1.00  0.00           C  
ATOM   2530  O   ARG   166      59.010  70.014  72.832  1.00  0.00           O  
ATOM   2531  CB  ARG   166      58.961  68.407  75.419  1.00  0.00           C  
ATOM   2532  CG  ARG   166      59.489  67.390  74.400  1.00  0.00           C  
ATOM   2533  CD  ARG   166      61.024  67.274  74.243  1.00  0.00           C  
ATOM   2534  NE  ARG   166      61.702  66.756  75.499  1.00  0.00           N  
ATOM   2535  CZ  ARG   166      62.871  66.143  75.451  1.00  0.00           C  
ATOM   2536  NH1 ARG   166      63.524  66.039  74.416  1.00  0.00           N1+
ATOM   2537  NH2 ARG   166      63.329  65.599  76.561  1.00  0.00           N  
ATOM   2538  H   ARG   166      58.321  70.018  77.030  1.00  0.00           H  
ATOM   2539  HA  ARG   166      60.415  69.903  74.914  1.00  0.00           H  
ATOM   2540  HB2 ARG   166      59.372  68.022  76.352  1.00  0.00           H  
ATOM   2541  HB3 ARG   166      57.898  68.261  75.613  1.00  0.00           H  
ATOM   2542  HG2 ARG   166      58.988  66.446  74.614  1.00  0.00           H  
ATOM   2543  HG3 ARG   166      59.142  67.644  73.398  1.00  0.00           H  
ATOM   2544  HD2 ARG   166      61.200  66.551  73.446  1.00  0.00           H  
ATOM   2545  HD3 ARG   166      61.250  68.276  73.878  1.00  0.00           H  
ATOM   2546  HE  ARG   166      61.248  66.585  76.384  1.00  0.00           H  
ATOM   2547 HH11 ARG   166      63.223  66.535  73.589  1.00  0.00           H  
ATOM   2548 HH12 ARG   166      64.320  65.422  74.353  1.00  0.00           H  
ATOM   2549 HH21 ARG   166      62.910  65.891  77.432  1.00  0.00           H  
ATOM   2550 HH22 ARG   166      64.239  65.169  76.482  1.00  0.00           H  
ATOM   2551  N   ASP   167      57.762  71.400  74.051  1.00  0.00           N  
ATOM   2552  CA  ASP   167      57.255  72.085  72.890  1.00  0.00           C  
ATOM   2553  C   ASP   167      56.725  73.526  73.187  1.00  0.00           C  
ATOM   2554  O   ASP   167      56.481  73.872  74.324  1.00  0.00           O  
ATOM   2555  CB  ASP   167      55.990  71.374  72.475  1.00  0.00           C  
ATOM   2556  CG  ASP   167      55.022  71.026  73.526  1.00  0.00           C  
ATOM   2557  OD1 ASP   167      54.600  71.944  74.244  1.00  0.00           O  
ATOM   2558  OD2 ASP   167      54.636  69.847  73.708  1.00  0.00           O1-
ATOM   2559  H   ASP   167      57.596  71.822  74.953  1.00  0.00           H  
ATOM   2560  HA  ASP   167      57.994  72.175  72.094  1.00  0.00           H  
ATOM   2561  HB2 ASP   167      55.510  71.909  71.655  1.00  0.00           H  
ATOM   2562  HB3 ASP   167      56.378  70.490  71.969  1.00  0.00           H  
ATOM   2563  N   GLU   168      56.489  74.284  72.128  1.00  0.00           N  
ATOM   2564  CA  GLU   168      56.007  75.654  72.022  1.00  0.00           C  
ATOM   2565  C   GLU   168      54.512  75.874  72.280  1.00  0.00           C  
ATOM   2566  O   GLU   168      54.033  76.996  72.580  1.00  0.00           O  
ATOM   2567  CB  GLU   168      56.526  76.447  70.832  1.00  0.00           C  
ATOM   2568  CG  GLU   168      55.739  76.365  69.533  1.00  0.00           C  
ATOM   2569  CD  GLU   168      55.830  75.089  68.619  1.00  0.00           C  
ATOM   2570  OE1 GLU   168      55.136  75.137  67.596  1.00  0.00           O  
ATOM   2571  OE2 GLU   168      56.465  74.082  69.031  1.00  0.00           O1-
ATOM   2572  H   GLU   168      56.805  73.880  71.258  1.00  0.00           H  
ATOM   2573  HA  GLU   168      56.463  76.071  72.920  1.00  0.00           H  
ATOM   2574  HB2 GLU   168      56.417  77.447  71.252  1.00  0.00           H  
ATOM   2575  HB3 GLU   168      57.586  76.243  70.679  1.00  0.00           H  
ATOM   2576  HG2 GLU   168      54.676  76.538  69.700  1.00  0.00           H  
ATOM   2577  HG3 GLU   168      56.056  77.199  68.906  1.00  0.00           H  
ATOM   2578  N   LYS   169      53.758  74.771  71.946  1.00  0.00           N  
ATOM   2579  CA  LYS   169      52.355  74.658  72.140  1.00  0.00           C  
ATOM   2580  C   LYS   169      51.916  74.586  73.589  1.00  0.00           C  
ATOM   2581  O   LYS   169      52.740  74.406  74.516  1.00  0.00           O  
ATOM   2582  CB  LYS   169      51.813  73.422  71.299  1.00  0.00           C  
ATOM   2583  CG  LYS   169      52.158  73.526  69.777  1.00  0.00           C  
ATOM   2584  CD  LYS   169      51.445  72.573  68.815  1.00  0.00           C  
ATOM   2585  CE  LYS   169      51.683  72.934  67.329  1.00  0.00           C  
ATOM   2586  NZ  LYS   169      53.130  73.091  67.045  1.00  0.00           N1+
ATOM   2587  H   LYS   169      54.246  73.907  71.756  1.00  0.00           H  
ATOM   2588  HA  LYS   169      51.829  75.517  71.722  1.00  0.00           H  
ATOM   2589  HB2 LYS   169      52.250  72.477  71.623  1.00  0.00           H  
ATOM   2590  HB3 LYS   169      50.751  73.218  71.430  1.00  0.00           H  
ATOM   2591  HG2 LYS   169      51.943  74.554  69.485  1.00  0.00           H  
ATOM   2592  HG3 LYS   169      53.218  73.276  69.720  1.00  0.00           H  
ATOM   2593  HD2 LYS   169      51.877  71.586  68.980  1.00  0.00           H  
ATOM   2594  HD3 LYS   169      50.370  72.624  68.984  1.00  0.00           H  
ATOM   2595  HE2 LYS   169      51.397  72.046  66.764  1.00  0.00           H  
ATOM   2596  HE3 LYS   169      51.109  73.850  67.190  1.00  0.00           H  
ATOM   2597  HZ1 LYS   169      53.174  73.268  66.051  1.00  0.00           H  
ATOM   2598  HZ2 LYS   169      53.490  73.884  67.557  1.00  0.00           H  
ATOM   2599  HZ3 LYS   169      53.599  72.243  67.329  1.00  0.00           H  
ATOM   2600  N   VAL   170      50.621  74.625  73.899  1.00  0.00           N  
ATOM   2601  CA  VAL   170      50.023  74.456  75.247  1.00  0.00           C  
ATOM   2602  C   VAL   170      48.674  73.725  75.174  1.00  0.00           C  
ATOM   2603  O   VAL   170      47.875  74.074  74.302  1.00  0.00           O  
ATOM   2604  CB  VAL   170      49.961  75.799  75.973  1.00  0.00           C  
ATOM   2605  CG1 VAL   170      48.930  76.781  75.377  1.00  0.00           C  
ATOM   2606  CG2 VAL   170      49.792  75.589  77.472  1.00  0.00           C  
ATOM   2607  H   VAL   170      50.139  74.854  73.042  1.00  0.00           H  
ATOM   2608  HA  VAL   170      50.768  73.858  75.772  1.00  0.00           H  
ATOM   2609  HB  VAL   170      50.932  76.261  75.790  1.00  0.00           H  
ATOM   2610 HG11 VAL   170      49.251  76.911  74.343  1.00  0.00           H  
ATOM   2611 HG12 VAL   170      47.909  76.431  75.527  1.00  0.00           H  
ATOM   2612 HG13 VAL   170      49.049  77.644  76.032  1.00  0.00           H  
ATOM   2613 HG21 VAL   170      49.999  76.447  78.112  1.00  0.00           H  
ATOM   2614 HG22 VAL   170      48.799  75.144  77.533  1.00  0.00           H  
ATOM   2615 HG23 VAL   170      50.383  74.752  77.845  1.00  0.00           H  
ATOM   2616  N   TYR   171      48.461  72.746  76.073  1.00  0.00           N  
ATOM   2617  CA  TYR   171      47.343  71.851  75.960  1.00  0.00           C  
ATOM   2618  C   TYR   171      46.352  71.808  77.164  1.00  0.00           C  
ATOM   2619  O   TYR   171      45.429  70.964  77.165  1.00  0.00           O  
ATOM   2620  CB  TYR   171      47.905  70.420  75.699  1.00  0.00           C  
ATOM   2621  CG  TYR   171      48.724  70.314  74.434  1.00  0.00           C  
ATOM   2622  CD1 TYR   171      48.065  70.009  73.194  1.00  0.00           C  
ATOM   2623  CD2 TYR   171      50.094  70.573  74.399  1.00  0.00           C  
ATOM   2624  CE1 TYR   171      48.768  69.835  71.987  1.00  0.00           C  
ATOM   2625  CE2 TYR   171      50.766  70.427  73.187  1.00  0.00           C  
ATOM   2626  CZ  TYR   171      50.108  70.068  71.998  1.00  0.00           C  
ATOM   2627  OH  TYR   171      50.800  70.096  70.869  1.00  0.00           O  
ATOM   2628  H   TYR   171      49.231  72.418  76.639  1.00  0.00           H  
ATOM   2629  HA  TYR   171      46.775  72.223  75.108  1.00  0.00           H  
ATOM   2630  HB2 TYR   171      48.562  70.228  76.547  1.00  0.00           H  
ATOM   2631  HB3 TYR   171      47.146  69.638  75.659  1.00  0.00           H  
ATOM   2632  HD1 TYR   171      46.992  69.886  73.176  1.00  0.00           H  
ATOM   2633  HD2 TYR   171      50.634  70.829  75.298  1.00  0.00           H  
ATOM   2634  HE1 TYR   171      48.174  69.626  71.109  1.00  0.00           H  
ATOM   2635  HE2 TYR   171      51.808  70.709  73.221  1.00  0.00           H  
ATOM   2636  HH  TYR   171      50.250  69.658  70.215  1.00  0.00           H  
ATOM   2637  N   SER   172      46.681  72.595  78.222  1.00  0.00           N  
ATOM   2638  CA  SER   172      45.915  72.489  79.509  1.00  0.00           C  
ATOM   2639  C   SER   172      45.832  73.843  80.136  1.00  0.00           C  
ATOM   2640  O   SER   172      46.805  74.600  80.238  1.00  0.00           O  
ATOM   2641  CB  SER   172      46.574  71.475  80.472  1.00  0.00           C  
ATOM   2642  OG  SER   172      45.909  71.496  81.733  1.00  0.00           O  
ATOM   2643  H   SER   172      47.572  73.068  78.179  1.00  0.00           H  
ATOM   2644  HA  SER   172      44.884  72.177  79.339  1.00  0.00           H  
ATOM   2645  HB2 SER   172      46.748  70.468  80.092  1.00  0.00           H  
ATOM   2646  HB3 SER   172      47.616  71.745  80.642  1.00  0.00           H  
ATOM   2647  HG  SER   172      45.643  70.639  82.071  1.00  0.00           H  
ATOM   2648  N   LYS   173      44.725  74.146  80.851  1.00  0.00           N  
ATOM   2649  CA  LYS   173      44.576  75.291  81.747  1.00  0.00           C  
ATOM   2650  C   LYS   173      45.279  75.132  83.137  1.00  0.00           C  
ATOM   2651  O   LYS   173      45.708  76.143  83.730  1.00  0.00           O  
ATOM   2652  CB  LYS   173      43.091  75.587  81.984  1.00  0.00           C  
ATOM   2653  CG  LYS   173      42.490  76.271  80.741  1.00  0.00           C  
ATOM   2654  CD  LYS   173      41.056  76.664  80.885  1.00  0.00           C  
ATOM   2655  CE  LYS   173      40.697  77.091  79.444  1.00  0.00           C  
ATOM   2656  NZ  LYS   173      39.477  77.940  79.458  1.00  0.00           N1+
ATOM   2657  H   LYS   173      43.935  73.575  80.585  1.00  0.00           H  
ATOM   2658  HA  LYS   173      45.100  76.067  81.188  1.00  0.00           H  
ATOM   2659  HB2 LYS   173      42.516  74.667  82.089  1.00  0.00           H  
ATOM   2660  HB3 LYS   173      42.986  76.235  82.854  1.00  0.00           H  
ATOM   2661  HG2 LYS   173      43.106  77.168  80.684  1.00  0.00           H  
ATOM   2662  HG3 LYS   173      42.603  75.662  79.844  1.00  0.00           H  
ATOM   2663  HD2 LYS   173      40.420  75.847  81.224  1.00  0.00           H  
ATOM   2664  HD3 LYS   173      41.055  77.543  81.529  1.00  0.00           H  
ATOM   2665  HE2 LYS   173      41.509  77.735  79.107  1.00  0.00           H  
ATOM   2666  HE3 LYS   173      40.468  76.283  78.749  1.00  0.00           H  
ATOM   2667  HZ1 LYS   173      39.572  78.590  80.226  1.00  0.00           H  
ATOM   2668  HZ2 LYS   173      39.307  78.497  78.633  1.00  0.00           H  
ATOM   2669  HZ3 LYS   173      38.605  77.463  79.640  1.00  0.00           H  
ATOM   2670  N   GLU   174      45.438  73.924  83.648  1.00  0.00           N  
ATOM   2671  CA  GLU   174      46.322  73.573  84.722  1.00  0.00           C  
ATOM   2672  C   GLU   174      47.800  73.854  84.355  1.00  0.00           C  
ATOM   2673  O   GLU   174      48.662  74.169  85.189  1.00  0.00           O  
ATOM   2674  CB  GLU   174      46.032  72.122  85.142  1.00  0.00           C  
ATOM   2675  CG  GLU   174      46.804  71.543  86.333  1.00  0.00           C  
ATOM   2676  CD  GLU   174      46.856  72.379  87.608  1.00  0.00           C  
ATOM   2677  OE1 GLU   174      45.802  73.080  87.842  1.00  0.00           O  
ATOM   2678  OE2 GLU   174      47.892  72.451  88.272  1.00  0.00           O1-
ATOM   2679  H   GLU   174      44.964  73.195  83.134  1.00  0.00           H  
ATOM   2680  HA  GLU   174      46.076  74.186  85.589  1.00  0.00           H  
ATOM   2681  HB2 GLU   174      44.993  72.081  85.469  1.00  0.00           H  
ATOM   2682  HB3 GLU   174      46.170  71.419  84.321  1.00  0.00           H  
ATOM   2683  HG2 GLU   174      46.477  70.544  86.621  1.00  0.00           H  
ATOM   2684  HG3 GLU   174      47.842  71.343  86.069  1.00  0.00           H  
ATOM   2685  N   ASP   175      48.137  73.787  83.059  1.00  0.00           N  
ATOM   2686  CA  ASP   175      49.566  74.109  82.588  1.00  0.00           C  
ATOM   2687  C   ASP   175      49.835  75.644  82.418  1.00  0.00           C  
ATOM   2688  O   ASP   175      50.878  76.163  82.697  1.00  0.00           O  
ATOM   2689  CB  ASP   175      49.951  73.416  81.311  1.00  0.00           C  
ATOM   2690  CG  ASP   175      51.394  73.360  81.001  1.00  0.00           C  
ATOM   2691  OD1 ASP   175      52.264  73.491  81.873  1.00  0.00           O  
ATOM   2692  OD2 ASP   175      51.664  73.212  79.823  1.00  0.00           O1-
ATOM   2693  H   ASP   175      47.422  73.616  82.366  1.00  0.00           H  
ATOM   2694  HA  ASP   175      50.245  73.825  83.392  1.00  0.00           H  
ATOM   2695  HB2 ASP   175      49.638  72.383  81.463  1.00  0.00           H  
ATOM   2696  HB3 ASP   175      49.282  73.721  80.506  1.00  0.00           H  
ATOM   2697  N   LEU   176      48.727  76.401  82.165  1.00  0.00           N  
ATOM   2698  CA  LEU   176      48.680  77.892  82.213  1.00  0.00           C  
ATOM   2699  C   LEU   176      48.765  78.492  83.592  1.00  0.00           C  
ATOM   2700  O   LEU   176      48.829  79.715  83.814  1.00  0.00           O  
ATOM   2701  CB  LEU   176      47.458  78.432  81.513  1.00  0.00           C  
ATOM   2702  CG  LEU   176      47.255  78.028  80.048  1.00  0.00           C  
ATOM   2703  CD1 LEU   176      46.038  78.676  79.412  1.00  0.00           C  
ATOM   2704  CD2 LEU   176      48.554  78.555  79.293  1.00  0.00           C  
ATOM   2705  H   LEU   176      47.836  75.942  82.035  1.00  0.00           H  
ATOM   2706  HA  LEU   176      49.558  78.253  81.677  1.00  0.00           H  
ATOM   2707  HB2 LEU   176      46.487  78.188  81.946  1.00  0.00           H  
ATOM   2708  HB3 LEU   176      47.336  79.511  81.608  1.00  0.00           H  
ATOM   2709  HG  LEU   176      47.179  76.957  79.864  1.00  0.00           H  
ATOM   2710 HD11 LEU   176      45.166  78.538  80.051  1.00  0.00           H  
ATOM   2711 HD12 LEU   176      46.127  79.757  79.301  1.00  0.00           H  
ATOM   2712 HD13 LEU   176      45.675  78.130  78.541  1.00  0.00           H  
ATOM   2713 HD21 LEU   176      48.933  79.512  79.652  1.00  0.00           H  
ATOM   2714 HD22 LEU   176      49.385  77.941  79.641  1.00  0.00           H  
ATOM   2715 HD23 LEU   176      48.512  78.658  78.209  1.00  0.00           H  
ATOM   2716  N   LYS   177      48.949  77.644  84.614  1.00  0.00           N  
ATOM   2717  CA  LYS   177      49.420  78.121  85.927  1.00  0.00           C  
ATOM   2718  C   LYS   177      50.923  78.169  86.057  1.00  0.00           C  
ATOM   2719  O   LYS   177      51.478  79.004  86.801  1.00  0.00           O  
ATOM   2720  CB  LYS   177      48.868  77.192  87.047  1.00  0.00           C  
ATOM   2721  CG  LYS   177      47.320  77.419  87.321  1.00  0.00           C  
ATOM   2722  CD  LYS   177      46.732  76.327  88.243  1.00  0.00           C  
ATOM   2723  CE  LYS   177      45.187  76.470  88.281  1.00  0.00           C  
ATOM   2724  NZ  LYS   177      44.679  75.318  89.031  1.00  0.00           N1+
ATOM   2725  H   LYS   177      49.054  76.691  84.295  1.00  0.00           H  
ATOM   2726  HA  LYS   177      48.936  79.072  86.150  1.00  0.00           H  
ATOM   2727  HB2 LYS   177      49.062  76.149  86.799  1.00  0.00           H  
ATOM   2728  HB3 LYS   177      49.549  77.362  87.882  1.00  0.00           H  
ATOM   2729  HG2 LYS   177      47.104  78.403  87.737  1.00  0.00           H  
ATOM   2730  HG3 LYS   177      46.809  77.280  86.368  1.00  0.00           H  
ATOM   2731  HD2 LYS   177      47.001  75.317  87.934  1.00  0.00           H  
ATOM   2732  HD3 LYS   177      47.039  76.464  89.280  1.00  0.00           H  
ATOM   2733  HE2 LYS   177      44.943  77.405  88.787  1.00  0.00           H  
ATOM   2734  HE3 LYS   177      44.780  76.549  87.273  1.00  0.00           H  
ATOM   2735  HZ1 LYS   177      43.672  75.378  89.077  1.00  0.00           H  
ATOM   2736  HZ2 LYS   177      44.793  74.425  88.574  1.00  0.00           H  
ATOM   2737  HZ3 LYS   177      44.910  75.295  90.015  1.00  0.00           H  
ATOM   2738  N   ASP   178      51.651  77.488  85.226  1.00  0.00           N  
ATOM   2739  CA  ASP   178      53.119  77.558  85.098  1.00  0.00           C  
ATOM   2740  C   ASP   178      53.586  78.595  84.146  1.00  0.00           C  
ATOM   2741  O   ASP   178      54.341  79.480  84.470  1.00  0.00           O  
ATOM   2742  CB  ASP   178      53.614  76.053  84.768  1.00  0.00           C  
ATOM   2743  CG  ASP   178      52.997  74.972  85.681  1.00  0.00           C  
ATOM   2744  OD1 ASP   178      52.972  73.820  85.285  1.00  0.00           O  
ATOM   2745  OD2 ASP   178      52.865  75.101  86.901  1.00  0.00           O1-
ATOM   2746  H   ASP   178      51.139  76.993  84.509  1.00  0.00           H  
ATOM   2747  HA  ASP   178      53.538  77.842  86.064  1.00  0.00           H  
ATOM   2748  HB2 ASP   178      53.475  75.799  83.717  1.00  0.00           H  
ATOM   2749  HB3 ASP   178      54.695  76.085  84.906  1.00  0.00           H  
ATOM   2750  N   MET   179      52.990  78.734  82.945  1.00  0.00           N  
ATOM   2751  CA  MET   179      53.244  79.750  81.931  1.00  0.00           C  
ATOM   2752  C   MET   179      52.856  81.231  82.411  1.00  0.00           C  
ATOM   2753  O   MET   179      51.707  81.596  82.610  1.00  0.00           O  
ATOM   2754  CB  MET   179      52.563  79.383  80.607  1.00  0.00           C  
ATOM   2755  CG  MET   179      52.984  77.955  80.210  1.00  0.00           C  
ATOM   2756  SD  MET   179      52.409  77.298  78.694  1.00  0.00           S  
ATOM   2757  CE  MET   179      51.988  78.664  77.601  1.00  0.00           C  
ATOM   2758  H   MET   179      52.226  78.108  82.733  1.00  0.00           H  
ATOM   2759  HA  MET   179      54.299  79.798  81.660  1.00  0.00           H  
ATOM   2760  HB2 MET   179      51.481  79.355  80.729  1.00  0.00           H  
ATOM   2761  HB3 MET   179      52.762  80.112  79.821  1.00  0.00           H  
ATOM   2762  HG2 MET   179      54.066  77.914  80.328  1.00  0.00           H  
ATOM   2763  HG3 MET   179      52.604  77.215  80.915  1.00  0.00           H  
ATOM   2764  HE1 MET   179      51.486  79.508  78.073  1.00  0.00           H  
ATOM   2765  HE2 MET   179      52.913  78.974  77.115  1.00  0.00           H  
ATOM   2766  HE3 MET   179      51.384  78.229  76.805  1.00  0.00           H  
ATOM   2767  N   SER   180      53.808  82.211  82.260  1.00  0.00           N  
ATOM   2768  CA  SER   180      53.642  83.503  82.966  1.00  0.00           C  
ATOM   2769  C   SER   180      52.837  84.505  82.233  1.00  0.00           C  
ATOM   2770  O   SER   180      53.120  84.683  81.069  1.00  0.00           O  
ATOM   2771  CB  SER   180      54.972  84.052  83.368  1.00  0.00           C  
ATOM   2772  OG  SER   180      55.740  83.199  84.163  1.00  0.00           O  
ATOM   2773  H   SER   180      54.745  81.923  82.018  1.00  0.00           H  
ATOM   2774  HA  SER   180      53.022  83.277  83.834  1.00  0.00           H  
ATOM   2775  HB2 SER   180      55.487  84.403  82.474  1.00  0.00           H  
ATOM   2776  HB3 SER   180      54.617  84.876  83.986  1.00  0.00           H  
ATOM   2777  HG  SER   180      56.108  83.768  84.843  1.00  0.00           H  
ATOM   2778  N   GLN   181      52.060  85.379  82.888  1.00  0.00           N  
ATOM   2779  CA  GLN   181      51.203  86.427  82.197  1.00  0.00           C  
ATOM   2780  C   GLN   181      52.046  87.538  81.571  1.00  0.00           C  
ATOM   2781  O   GLN   181      52.941  88.126  82.080  1.00  0.00           O  
ATOM   2782  CB  GLN   181      50.232  87.056  83.234  1.00  0.00           C  
ATOM   2783  CG  GLN   181      49.241  86.087  83.784  1.00  0.00           C  
ATOM   2784  CD  GLN   181      48.120  86.690  84.526  1.00  0.00           C  
ATOM   2785  NE2 GLN   181      47.142  85.915  84.900  1.00  0.00           N  
ATOM   2786  OE1 GLN   181      47.979  87.867  84.628  1.00  0.00           O  
ATOM   2787  H   GLN   181      52.133  85.417  83.895  1.00  0.00           H  
ATOM   2788  HA  GLN   181      50.706  85.899  81.383  1.00  0.00           H  
ATOM   2789  HB2 GLN   181      50.908  87.392  84.020  1.00  0.00           H  
ATOM   2790  HB3 GLN   181      49.772  87.878  82.684  1.00  0.00           H  
ATOM   2791  HG2 GLN   181      48.897  85.416  82.997  1.00  0.00           H  
ATOM   2792  HG3 GLN   181      49.849  85.424  84.400  1.00  0.00           H  
ATOM   2793 HE21 GLN   181      46.256  86.310  85.181  1.00  0.00           H  
ATOM   2794 HE22 GLN   181      47.394  84.939  84.962  1.00  0.00           H  
ATOM   2795  N   MET   182      51.637  87.909  80.399  1.00  0.00           N  
ATOM   2796  CA  MET   182      52.067  89.045  79.569  1.00  0.00           C  
ATOM   2797  C   MET   182      50.890  89.672  78.870  1.00  0.00           C  
ATOM   2798  O   MET   182      49.949  88.893  78.544  1.00  0.00           O  
ATOM   2799  CB  MET   182      53.087  88.623  78.555  1.00  0.00           C  
ATOM   2800  CG  MET   182      53.731  89.754  77.804  1.00  0.00           C  
ATOM   2801  SD  MET   182      55.202  89.485  76.737  1.00  0.00           S  
ATOM   2802  CE  MET   182      54.435  88.624  75.422  1.00  0.00           C  
ATOM   2803  H   MET   182      50.932  87.403  79.882  1.00  0.00           H  
ATOM   2804  HA  MET   182      52.485  89.758  80.281  1.00  0.00           H  
ATOM   2805  HB2 MET   182      53.901  88.133  79.090  1.00  0.00           H  
ATOM   2806  HB3 MET   182      52.638  87.891  77.883  1.00  0.00           H  
ATOM   2807  HG2 MET   182      52.991  90.229  77.160  1.00  0.00           H  
ATOM   2808  HG3 MET   182      54.077  90.456  78.563  1.00  0.00           H  
ATOM   2809  HE1 MET   182      54.007  87.712  75.839  1.00  0.00           H  
ATOM   2810  HE2 MET   182      53.708  89.312  74.993  1.00  0.00           H  
ATOM   2811  HE3 MET   182      55.238  88.375  74.728  1.00  0.00           H  
ATOM   2812  N   ILE   183      50.764  91.031  78.824  1.00  0.00           N  
ATOM   2813  CA  ILE   183      49.570  91.863  78.694  1.00  0.00           C  
ATOM   2814  C   ILE   183      49.747  92.869  77.539  1.00  0.00           C  
ATOM   2815  O   ILE   183      50.717  93.619  77.604  1.00  0.00           O  
ATOM   2816  CB  ILE   183      49.174  92.461  80.039  1.00  0.00           C  
ATOM   2817  CG1 ILE   183      48.691  91.428  81.060  1.00  0.00           C  
ATOM   2818  CG2 ILE   183      48.177  93.624  80.018  1.00  0.00           C  
ATOM   2819  CD1 ILE   183      47.238  90.897  80.903  1.00  0.00           C  
ATOM   2820  H   ILE   183      51.563  91.632  78.968  1.00  0.00           H  
ATOM   2821  HA  ILE   183      48.756  91.197  78.407  1.00  0.00           H  
ATOM   2822  HB  ILE   183      50.120  92.854  80.412  1.00  0.00           H  
ATOM   2823 HG12 ILE   183      49.284  90.513  81.059  1.00  0.00           H  
ATOM   2824 HG13 ILE   183      48.882  91.804  82.065  1.00  0.00           H  
ATOM   2825 HG21 ILE   183      48.185  94.091  81.003  1.00  0.00           H  
ATOM   2826 HG22 ILE   183      48.463  94.295  79.208  1.00  0.00           H  
ATOM   2827 HG23 ILE   183      47.180  93.255  79.780  1.00  0.00           H  
ATOM   2828 HD11 ILE   183      47.192  90.439  79.915  1.00  0.00           H  
ATOM   2829 HD12 ILE   183      46.919  90.285  81.747  1.00  0.00           H  
ATOM   2830 HD13 ILE   183      46.493  91.690  80.969  1.00  0.00           H  
ATOM   2831  N   LEU   184      48.764  92.957  76.567  1.00  0.00           N  
ATOM   2832  CA  LEU   184      48.772  93.957  75.503  1.00  0.00           C  
ATOM   2833  C   LEU   184      47.475  94.846  75.490  1.00  0.00           C  
ATOM   2834  O   LEU   184      46.436  94.409  75.089  1.00  0.00           O  
ATOM   2835  CB  LEU   184      48.984  93.292  74.195  1.00  0.00           C  
ATOM   2836  CG  LEU   184      48.823  94.169  72.901  1.00  0.00           C  
ATOM   2837  CD1 LEU   184      49.705  95.423  72.970  1.00  0.00           C  
ATOM   2838  CD2 LEU   184      49.338  93.337  71.777  1.00  0.00           C  
ATOM   2839  H   LEU   184      48.042  92.255  76.495  1.00  0.00           H  
ATOM   2840  HA  LEU   184      49.593  94.627  75.758  1.00  0.00           H  
ATOM   2841  HB2 LEU   184      49.994  92.893  74.291  1.00  0.00           H  
ATOM   2842  HB3 LEU   184      48.320  92.439  74.054  1.00  0.00           H  
ATOM   2843  HG  LEU   184      47.815  94.567  72.782  1.00  0.00           H  
ATOM   2844 HD11 LEU   184      50.650  95.051  73.367  1.00  0.00           H  
ATOM   2845 HD12 LEU   184      49.733  95.868  71.976  1.00  0.00           H  
ATOM   2846 HD13 LEU   184      49.292  96.142  73.677  1.00  0.00           H  
ATOM   2847 HD21 LEU   184      50.339  92.921  71.891  1.00  0.00           H  
ATOM   2848 HD22 LEU   184      48.590  92.545  71.814  1.00  0.00           H  
ATOM   2849 HD23 LEU   184      49.126  93.666  70.760  1.00  0.00           H  
ATOM   2850  N   ARG   185      47.679  96.099  75.807  1.00  0.00           N  
ATOM   2851  CA  ARG   185      46.648  97.104  75.874  1.00  0.00           C  
ATOM   2852  C   ARG   185      46.591  98.085  74.633  1.00  0.00           C  
ATOM   2853  O   ARG   185      47.648  98.534  74.191  1.00  0.00           O  
ATOM   2854  CB  ARG   185      46.762  97.815  77.303  1.00  0.00           C  
ATOM   2855  CG  ARG   185      47.958  98.708  77.341  1.00  0.00           C  
ATOM   2856  CD  ARG   185      48.126  99.555  78.602  1.00  0.00           C  
ATOM   2857  NE  ARG   185      48.697  98.725  79.684  1.00  0.00           N  
ATOM   2858  CZ  ARG   185      48.173  98.094  80.722  1.00  0.00           C  
ATOM   2859  NH1 ARG   185      46.981  97.980  80.997  1.00  0.00           N1+
ATOM   2860  NH2 ARG   185      49.031  97.471  81.543  1.00  0.00           N  
ATOM   2861  H   ARG   185      48.632  96.419  75.906  1.00  0.00           H  
ATOM   2862  HA  ARG   185      45.658  96.650  75.826  1.00  0.00           H  
ATOM   2863  HB2 ARG   185      45.882  98.447  77.421  1.00  0.00           H  
ATOM   2864  HB3 ARG   185      46.960  97.039  78.043  1.00  0.00           H  
ATOM   2865  HG2 ARG   185      48.831  98.066  77.222  1.00  0.00           H  
ATOM   2866  HG3 ARG   185      47.999  99.375  76.480  1.00  0.00           H  
ATOM   2867  HD2 ARG   185      48.503 100.575  78.516  1.00  0.00           H  
ATOM   2868  HD3 ARG   185      47.120  99.810  78.936  1.00  0.00           H  
ATOM   2869  HE  ARG   185      49.665  98.519  79.479  1.00  0.00           H  
ATOM   2870 HH11 ARG   185      46.419  98.487  80.328  1.00  0.00           H  
ATOM   2871 HH12 ARG   185      46.766  97.281  81.694  1.00  0.00           H  
ATOM   2872 HH21 ARG   185      49.991  97.451  81.229  1.00  0.00           H  
ATOM   2873 HH22 ARG   185      48.656  96.860  82.254  1.00  0.00           H  
ATOM   2874  N   THR   186      45.394  98.250  74.060  1.00  0.00           N  
ATOM   2875  CA  THR   186      45.215  99.110  72.853  1.00  0.00           C  
ATOM   2876  C   THR   186      43.920  99.916  73.022  1.00  0.00           C  
ATOM   2877  O   THR   186      42.865  99.332  73.225  1.00  0.00           O  
ATOM   2878  CB  THR   186      45.261  98.161  71.640  1.00  0.00           C  
ATOM   2879  CG2 THR   186      46.507  97.264  71.544  1.00  0.00           C  
ATOM   2880  OG1 THR   186      44.177  97.165  71.723  1.00  0.00           O  
ATOM   2881  H   THR   186      44.555  97.812  74.413  1.00  0.00           H  
ATOM   2882  HA  THR   186      46.059  99.779  72.684  1.00  0.00           H  
ATOM   2883  HB  THR   186      45.098  98.754  70.740  1.00  0.00           H  
ATOM   2884  HG1 THR   186      43.316  97.562  71.877  1.00  0.00           H  
ATOM   2885 HG21 THR   186      46.696  96.755  70.599  1.00  0.00           H  
ATOM   2886 HG22 THR   186      47.346  97.944  71.689  1.00  0.00           H  
ATOM   2887 HG23 THR   186      46.577  96.541  72.357  1.00  0.00           H  
ATOM   2888  N   LYS   187      43.963 101.204  72.847  1.00  0.00           N  
ATOM   2889  CA  LYS   187      42.809 102.125  72.883  1.00  0.00           C  
ATOM   2890  C   LYS   187      42.895 103.214  71.864  1.00  0.00           C  
ATOM   2891  O   LYS   187      43.972 103.572  71.331  1.00  0.00           O  
ATOM   2892  CB  LYS   187      42.671 102.722  74.286  1.00  0.00           C  
ATOM   2893  CG  LYS   187      42.043 101.829  75.349  1.00  0.00           C  
ATOM   2894  CD  LYS   187      42.452 102.288  76.764  1.00  0.00           C  
ATOM   2895  CE  LYS   187      41.753 101.593  77.932  1.00  0.00           C  
ATOM   2896  NZ  LYS   187      42.168 101.990  79.295  1.00  0.00           N1+
ATOM   2897  H   LYS   187      44.872 101.644  72.845  1.00  0.00           H  
ATOM   2898  HA  LYS   187      41.858 101.600  72.792  1.00  0.00           H  
ATOM   2899  HB2 LYS   187      43.696 102.935  74.590  1.00  0.00           H  
ATOM   2900  HB3 LYS   187      42.104 103.652  74.262  1.00  0.00           H  
ATOM   2901  HG2 LYS   187      40.970 101.935  75.184  1.00  0.00           H  
ATOM   2902  HG3 LYS   187      42.307 100.786  75.174  1.00  0.00           H  
ATOM   2903  HD2 LYS   187      43.540 102.278  76.831  1.00  0.00           H  
ATOM   2904  HD3 LYS   187      42.109 103.322  76.771  1.00  0.00           H  
ATOM   2905  HE2 LYS   187      40.671 101.700  77.861  1.00  0.00           H  
ATOM   2906  HE3 LYS   187      41.979 100.562  77.662  1.00  0.00           H  
ATOM   2907  HZ1 LYS   187      41.682 102.743  79.762  1.00  0.00           H  
ATOM   2908  HZ2 LYS   187      41.779 101.244  79.855  1.00  0.00           H  
ATOM   2909  HZ3 LYS   187      43.162 102.086  79.445  1.00  0.00           H  
ATOM   2910  N   GLY   188      41.760 103.844  71.565  1.00  0.00           N  
ATOM   2911  CA  GLY   188      41.595 104.544  70.290  1.00  0.00           C  
ATOM   2912  C   GLY   188      40.189 104.646  69.746  1.00  0.00           C  
ATOM   2913  O   GLY   188      39.230 104.071  70.281  1.00  0.00           O  
ATOM   2914  H   GLY   188      40.938 103.767  72.147  1.00  0.00           H  
ATOM   2915  HA2 GLY   188      41.943 105.564  70.455  1.00  0.00           H  
ATOM   2916  HA3 GLY   188      42.199 104.043  69.533  1.00  0.00           H  
ATOM   2917  N   PRO   189      40.049 105.282  68.595  1.00  0.00           N  
ATOM   2918  CA  PRO   189      38.755 105.528  68.003  1.00  0.00           C  
ATOM   2919  C   PRO   189      37.865 104.262  67.723  1.00  0.00           C  
ATOM   2920  O   PRO   189      38.417 103.166  67.487  1.00  0.00           O  
ATOM   2921  CB  PRO   189      39.074 106.374  66.795  1.00  0.00           C  
ATOM   2922  CG  PRO   189      40.446 106.001  66.347  1.00  0.00           C  
ATOM   2923  CD  PRO   189      41.134 105.812  67.732  1.00  0.00           C  
ATOM   2924  HA  PRO   189      38.166 106.181  68.648  1.00  0.00           H  
ATOM   2925  HB2 PRO   189      38.403 106.168  65.962  1.00  0.00           H  
ATOM   2926  HB3 PRO   189      39.048 107.428  67.075  1.00  0.00           H  
ATOM   2927  HG2 PRO   189      40.461 105.047  65.820  1.00  0.00           H  
ATOM   2928  HG3 PRO   189      41.033 106.652  65.699  1.00  0.00           H  
ATOM   2929  HD2 PRO   189      41.915 105.065  67.589  1.00  0.00           H  
ATOM   2930  HD3 PRO   189      41.464 106.790  68.081  1.00  0.00           H  
ATOM   2931  N   ASP   190      36.528 104.505  67.806  1.00  0.00           N  
ATOM   2932  CA  ASP   190      35.537 103.449  67.544  1.00  0.00           C  
ATOM   2933  C   ASP   190      35.654 102.820  66.145  1.00  0.00           C  
ATOM   2934  O   ASP   190      35.123 101.693  65.944  1.00  0.00           O  
ATOM   2935  CB  ASP   190      34.140 104.008  67.873  1.00  0.00           C  
ATOM   2936  CG  ASP   190      33.748 104.085  69.391  1.00  0.00           C  
ATOM   2937  OD1 ASP   190      32.503 104.081  69.691  1.00  0.00           O  
ATOM   2938  OD2 ASP   190      34.590 104.141  70.337  1.00  0.00           O1-
ATOM   2939  H   ASP   190      36.131 105.434  67.835  1.00  0.00           H  
ATOM   2940  HA  ASP   190      35.646 102.588  68.204  1.00  0.00           H  
ATOM   2941  HB2 ASP   190      34.051 104.967  67.363  1.00  0.00           H  
ATOM   2942  HB3 ASP   190      33.340 103.492  67.342  1.00  0.00           H  
ATOM   2943  N   ARG   191      36.260 103.554  65.226  1.00  0.00           N  
ATOM   2944  CA  ARG   191      36.856 102.921  64.024  1.00  0.00           C  
ATOM   2945  C   ARG   191      38.339 103.391  63.947  1.00  0.00           C  
ATOM   2946  O   ARG   191      38.530 104.596  63.772  1.00  0.00           O  
ATOM   2947  CB  ARG   191      36.035 103.155  62.787  1.00  0.00           C  
ATOM   2948  CG  ARG   191      36.831 102.671  61.576  1.00  0.00           C  
ATOM   2949  CD  ARG   191      35.915 102.531  60.332  1.00  0.00           C  
ATOM   2950  NE  ARG   191      36.722 101.946  59.295  1.00  0.00           N  
ATOM   2951  CZ  ARG   191      36.805 100.643  58.913  1.00  0.00           C  
ATOM   2952  NH1 ARG   191      36.223  99.734  59.610  1.00  0.00           N1+
ATOM   2953  NH2 ARG   191      37.581 100.383  57.936  1.00  0.00           N  
ATOM   2954  H   ARG   191      36.700 104.397  65.566  1.00  0.00           H  
ATOM   2955  HA  ARG   191      36.904 101.851  64.225  1.00  0.00           H  
ATOM   2956  HB2 ARG   191      35.042 102.736  62.952  1.00  0.00           H  
ATOM   2957  HB3 ARG   191      35.882 104.232  62.718  1.00  0.00           H  
ATOM   2958  HG2 ARG   191      37.609 103.396  61.338  1.00  0.00           H  
ATOM   2959  HG3 ARG   191      37.195 101.672  61.819  1.00  0.00           H  
ATOM   2960  HD2 ARG   191      35.026 101.938  60.546  1.00  0.00           H  
ATOM   2961  HD3 ARG   191      35.579 103.528  60.045  1.00  0.00           H  
ATOM   2962  HE  ARG   191      37.273 102.580  58.733  1.00  0.00           H  
ATOM   2963 HH11 ARG   191      35.556 100.018  60.314  1.00  0.00           H  
ATOM   2964 HH12 ARG   191      36.254  98.770  59.310  1.00  0.00           H  
ATOM   2965 HH21 ARG   191      37.876 101.125  57.316  1.00  0.00           H  
ATOM   2966 HH22 ARG   191      37.837  99.421  57.766  1.00  0.00           H  
ATOM   2967  N   LEU   192      39.344 102.447  63.915  1.00  0.00           N  
ATOM   2968  CA  LEU   192      40.633 102.759  63.324  1.00  0.00           C  
ATOM   2969  C   LEU   192      40.549 102.686  61.786  1.00  0.00           C  
ATOM   2970  O   LEU   192      39.934 101.717  61.291  1.00  0.00           O  
ATOM   2971  CB  LEU   192      41.775 101.752  63.887  1.00  0.00           C  
ATOM   2972  CG  LEU   192      43.148 101.833  63.283  1.00  0.00           C  
ATOM   2973  CD1 LEU   192      43.839 103.085  63.758  1.00  0.00           C  
ATOM   2974  CD2 LEU   192      43.778 100.556  63.892  1.00  0.00           C  
ATOM   2975  H   LEU   192      39.126 101.460  63.909  1.00  0.00           H  
ATOM   2976  HA  LEU   192      41.070 103.692  63.679  1.00  0.00           H  
ATOM   2977  HB2 LEU   192      41.833 101.839  64.972  1.00  0.00           H  
ATOM   2978  HB3 LEU   192      41.290 100.801  63.668  1.00  0.00           H  
ATOM   2979  HG  LEU   192      43.158 101.804  62.194  1.00  0.00           H  
ATOM   2980 HD11 LEU   192      43.336 103.957  63.340  1.00  0.00           H  
ATOM   2981 HD12 LEU   192      43.743 103.092  64.843  1.00  0.00           H  
ATOM   2982 HD13 LEU   192      44.914 103.071  63.577  1.00  0.00           H  
ATOM   2983 HD21 LEU   192      43.713 100.503  64.979  1.00  0.00           H  
ATOM   2984 HD22 LEU   192      43.235  99.656  63.601  1.00  0.00           H  
ATOM   2985 HD23 LEU   192      44.846 100.446  63.706  1.00  0.00           H  
ATOM   2986  N   PRO   193      41.107 103.611  60.968  1.00  0.00           N  
ATOM   2987  CA  PRO   193      41.040 103.477  59.534  1.00  0.00           C  
ATOM   2988  C   PRO   193      41.880 102.237  59.098  1.00  0.00           C  
ATOM   2989  O   PRO   193      42.847 101.848  59.781  1.00  0.00           O  
ATOM   2990  CB  PRO   193      41.614 104.853  58.962  1.00  0.00           C  
ATOM   2991  CG  PRO   193      41.588 105.794  60.143  1.00  0.00           C  
ATOM   2992  CD  PRO   193      41.355 104.993  61.370  1.00  0.00           C  
ATOM   2993  HA  PRO   193      39.987 103.334  59.291  1.00  0.00           H  
ATOM   2994  HB2 PRO   193      42.610 104.725  58.538  1.00  0.00           H  
ATOM   2995  HB3 PRO   193      40.947 105.239  58.192  1.00  0.00           H  
ATOM   2996  HG2 PRO   193      42.508 106.379  60.130  1.00  0.00           H  
ATOM   2997  HG3 PRO   193      40.832 106.575  60.059  1.00  0.00           H  
ATOM   2998  HD2 PRO   193      42.218 105.129  62.022  1.00  0.00           H  
ATOM   2999  HD3 PRO   193      40.495 105.457  61.854  1.00  0.00           H  
ATOM   3000  N   ALA   194      41.488 101.632  57.984  1.00  0.00           N  
ATOM   3001  CA  ALA   194      42.054 100.387  57.503  1.00  0.00           C  
ATOM   3002  C   ALA   194      43.376 100.587  56.750  1.00  0.00           C  
ATOM   3003  O   ALA   194      44.036  99.659  56.287  1.00  0.00           O  
ATOM   3004  CB  ALA   194      41.019  99.801  56.512  1.00  0.00           C  
ATOM   3005  H   ALA   194      40.652 101.930  57.502  1.00  0.00           H  
ATOM   3006  HA  ALA   194      42.235  99.625  58.261  1.00  0.00           H  
ATOM   3007  HB1 ALA   194      41.423  98.830  56.225  1.00  0.00           H  
ATOM   3008  HB2 ALA   194      40.093  99.586  57.045  1.00  0.00           H  
ATOM   3009  HB3 ALA   194      40.847 100.458  55.659  1.00  0.00           H  
ATOM   3010  N   GLY   195      43.878 101.810  56.612  1.00  0.00           N  
ATOM   3011  CA  GLY   195      45.237 102.124  56.133  1.00  0.00           C  
ATOM   3012  C   GLY   195      46.361 101.937  57.177  1.00  0.00           C  
ATOM   3013  O   GLY   195      47.538 102.231  56.870  1.00  0.00           O  
ATOM   3014  H   GLY   195      43.307 102.560  56.975  1.00  0.00           H  
ATOM   3015  HA2 GLY   195      45.416 101.466  55.283  1.00  0.00           H  
ATOM   3016  HA3 GLY   195      45.196 103.153  55.777  1.00  0.00           H  
ATOM   3017  N   TYR   196      46.145 101.411  58.388  1.00  0.00           N  
ATOM   3018  CA  TYR   196      47.119 101.267  59.537  1.00  0.00           C  
ATOM   3019  C   TYR   196      47.231  99.782  60.121  1.00  0.00           C  
ATOM   3020  O   TYR   196      46.357  99.023  59.781  1.00  0.00           O  
ATOM   3021  CB  TYR   196      46.717 102.185  60.666  1.00  0.00           C  
ATOM   3022  CG  TYR   196      46.969 103.665  60.377  1.00  0.00           C  
ATOM   3023  CD1 TYR   196      48.183 104.224  60.806  1.00  0.00           C  
ATOM   3024  CD2 TYR   196      45.967 104.404  59.769  1.00  0.00           C  
ATOM   3025  CE1 TYR   196      48.473 105.545  60.343  1.00  0.00           C  
ATOM   3026  CE2 TYR   196      46.173 105.777  59.431  1.00  0.00           C  
ATOM   3027  CZ  TYR   196      47.451 106.275  59.670  1.00  0.00           C  
ATOM   3028  OH  TYR   196      47.757 107.529  59.167  1.00  0.00           O  
ATOM   3029  H   TYR   196      45.165 101.300  58.603  1.00  0.00           H  
ATOM   3030  HA  TYR   196      48.133 101.565  59.273  1.00  0.00           H  
ATOM   3031  HB2 TYR   196      45.640 102.051  60.769  1.00  0.00           H  
ATOM   3032  HB3 TYR   196      47.156 101.941  61.633  1.00  0.00           H  
ATOM   3033  HD1 TYR   196      48.943 103.651  61.316  1.00  0.00           H  
ATOM   3034  HD2 TYR   196      44.945 104.083  59.627  1.00  0.00           H  
ATOM   3035  HE1 TYR   196      49.420 106.034  60.518  1.00  0.00           H  
ATOM   3036  HE2 TYR   196      45.401 106.407  59.016  1.00  0.00           H  
ATOM   3037  HH  TYR   196      48.693 107.624  58.979  1.00  0.00           H  
ATOM   3038  N   GLU   197      48.298  99.379  60.771  1.00  0.00           N  
ATOM   3039  CA  GLU   197      48.562  97.944  61.169  1.00  0.00           C  
ATOM   3040  C   GLU   197      49.270  97.783  62.492  1.00  0.00           C  
ATOM   3041  O   GLU   197      50.150  98.608  62.832  1.00  0.00           O  
ATOM   3042  CB  GLU   197      49.185  97.123  60.064  1.00  0.00           C  
ATOM   3043  CG  GLU   197      48.781  95.597  60.105  1.00  0.00           C  
ATOM   3044  CD  GLU   197      47.266  95.258  60.284  1.00  0.00           C  
ATOM   3045  OE1 GLU   197      46.733  95.435  61.425  1.00  0.00           O  
ATOM   3046  OE2 GLU   197      46.661  94.847  59.252  1.00  0.00           O1-
ATOM   3047  H   GLU   197      49.051 100.043  60.878  1.00  0.00           H  
ATOM   3048  HA  GLU   197      47.595  97.563  61.499  1.00  0.00           H  
ATOM   3049  HB2 GLU   197      48.895  97.495  59.081  1.00  0.00           H  
ATOM   3050  HB3 GLU   197      50.275  97.135  60.081  1.00  0.00           H  
ATOM   3051  HG2 GLU   197      49.128  95.155  59.171  1.00  0.00           H  
ATOM   3052  HG3 GLU   197      49.272  95.176  60.982  1.00  0.00           H  
ATOM   3053  N   ILE   198      48.941  96.712  63.276  1.00  0.00           N  
ATOM   3054  CA  ILE   198      49.705  96.366  64.516  1.00  0.00           C  
ATOM   3055  C   ILE   198      50.343  94.963  64.458  1.00  0.00           C  
ATOM   3056  O   ILE   198      49.652  93.885  64.257  1.00  0.00           O  
ATOM   3057  CB  ILE   198      49.025  96.763  65.830  1.00  0.00           C  
ATOM   3058  CG1 ILE   198      48.899  98.200  66.010  1.00  0.00           C  
ATOM   3059  CG2 ILE   198      49.916  96.276  66.981  1.00  0.00           C  
ATOM   3060  CD1 ILE   198      47.848  98.695  66.927  1.00  0.00           C  
ATOM   3061  H   ILE   198      48.336  96.028  62.844  1.00  0.00           H  
ATOM   3062  HA  ILE   198      50.651  96.903  64.454  1.00  0.00           H  
ATOM   3063  HB  ILE   198      48.048  96.280  65.852  1.00  0.00           H  
ATOM   3064 HG12 ILE   198      49.920  98.448  66.299  1.00  0.00           H  
ATOM   3065 HG13 ILE   198      48.749  98.752  65.082  1.00  0.00           H  
ATOM   3066 HG21 ILE   198      49.950  95.189  66.901  1.00  0.00           H  
ATOM   3067 HG22 ILE   198      50.921  96.693  66.931  1.00  0.00           H  
ATOM   3068 HG23 ILE   198      49.444  96.538  67.928  1.00  0.00           H  
ATOM   3069 HD11 ILE   198      46.860  98.420  66.559  1.00  0.00           H  
ATOM   3070 HD12 ILE   198      47.982  98.213  67.895  1.00  0.00           H  
ATOM   3071 HD13 ILE   198      47.837  99.772  67.089  1.00  0.00           H  
ATOM   3072  N   VAL   199      51.694  94.852  64.527  1.00  0.00           N  
ATOM   3073  CA  VAL   199      52.526  93.621  64.388  1.00  0.00           C  
ATOM   3074  C   VAL   199      53.376  93.361  65.624  1.00  0.00           C  
ATOM   3075  O   VAL   199      54.324  94.187  65.975  1.00  0.00           O  
ATOM   3076  CB  VAL   199      53.285  93.677  63.089  1.00  0.00           C  
ATOM   3077  CG1 VAL   199      54.084  92.374  62.851  1.00  0.00           C  
ATOM   3078  CG2 VAL   199      52.406  94.010  61.863  1.00  0.00           C  
ATOM   3079  H   VAL   199      52.183  95.736  64.552  1.00  0.00           H  
ATOM   3080  HA  VAL   199      51.848  92.788  64.202  1.00  0.00           H  
ATOM   3081  HB  VAL   199      53.959  94.516  63.259  1.00  0.00           H  
ATOM   3082 HG11 VAL   199      54.793  92.168  63.652  1.00  0.00           H  
ATOM   3083 HG12 VAL   199      53.480  91.472  62.746  1.00  0.00           H  
ATOM   3084 HG13 VAL   199      54.579  92.394  61.880  1.00  0.00           H  
ATOM   3085 HG21 VAL   199      51.388  93.663  62.041  1.00  0.00           H  
ATOM   3086 HG22 VAL   199      52.311  95.089  61.744  1.00  0.00           H  
ATOM   3087 HG23 VAL   199      52.789  93.542  60.956  1.00  0.00           H  
ATOM   3088  N   LEU   200      53.125  92.280  66.331  1.00  0.00           N  
ATOM   3089  CA  LEU   200      53.966  91.636  67.389  1.00  0.00           C  
ATOM   3090  C   LEU   200      55.136  90.984  66.555  1.00  0.00           C  
ATOM   3091  O   LEU   200      54.892  90.322  65.520  1.00  0.00           O  
ATOM   3092  CB  LEU   200      53.209  90.578  68.175  1.00  0.00           C  
ATOM   3093  CG  LEU   200      52.407  91.003  69.453  1.00  0.00           C  
ATOM   3094  CD1 LEU   200      51.354  89.986  69.854  1.00  0.00           C  
ATOM   3095  CD2 LEU   200      53.250  91.145  70.683  1.00  0.00           C  
ATOM   3096  H   LEU   200      52.280  91.809  66.040  1.00  0.00           H  
ATOM   3097  HA  LEU   200      54.413  92.425  67.993  1.00  0.00           H  
ATOM   3098  HB2 LEU   200      52.472  90.076  67.549  1.00  0.00           H  
ATOM   3099  HB3 LEU   200      53.805  89.724  68.495  1.00  0.00           H  
ATOM   3100  HG  LEU   200      51.966  91.976  69.236  1.00  0.00           H  
ATOM   3101 HD11 LEU   200      50.771  89.719  68.972  1.00  0.00           H  
ATOM   3102 HD12 LEU   200      51.790  89.020  70.109  1.00  0.00           H  
ATOM   3103 HD13 LEU   200      50.760  90.339  70.697  1.00  0.00           H  
ATOM   3104 HD21 LEU   200      53.579  90.182  71.072  1.00  0.00           H  
ATOM   3105 HD22 LEU   200      54.150  91.688  70.395  1.00  0.00           H  
ATOM   3106 HD23 LEU   200      52.685  91.743  71.399  1.00  0.00           H  
ATOM   3107  N   TYR   201      56.400  91.126  67.020  1.00  0.00           N  
ATOM   3108  CA  TYR   201      57.500  90.406  66.364  1.00  0.00           C  
ATOM   3109  C   TYR   201      58.616  89.915  67.339  1.00  0.00           C  
ATOM   3110  O   TYR   201      58.634  90.340  68.505  1.00  0.00           O  
ATOM   3111  CB  TYR   201      58.028  91.262  65.206  1.00  0.00           C  
ATOM   3112  CG  TYR   201      58.762  92.512  65.648  1.00  0.00           C  
ATOM   3113  CD1 TYR   201      60.197  92.513  65.574  1.00  0.00           C  
ATOM   3114  CD2 TYR   201      58.124  93.641  66.073  1.00  0.00           C  
ATOM   3115  CE1 TYR   201      60.918  93.660  66.106  1.00  0.00           C  
ATOM   3116  CE2 TYR   201      58.793  94.790  66.413  1.00  0.00           C  
ATOM   3117  CZ  TYR   201      60.193  94.756  66.529  1.00  0.00           C  
ATOM   3118  OH  TYR   201      60.802  95.863  67.036  1.00  0.00           O  
ATOM   3119  H   TYR   201      56.576  91.494  67.944  1.00  0.00           H  
ATOM   3120  HA  TYR   201      57.129  89.505  65.876  1.00  0.00           H  
ATOM   3121  HB2 TYR   201      58.719  90.722  64.559  1.00  0.00           H  
ATOM   3122  HB3 TYR   201      57.164  91.588  64.626  1.00  0.00           H  
ATOM   3123  HD1 TYR   201      60.733  91.681  65.142  1.00  0.00           H  
ATOM   3124  HD2 TYR   201      57.045  93.604  66.057  1.00  0.00           H  
ATOM   3125  HE1 TYR   201      61.994  93.750  66.144  1.00  0.00           H  
ATOM   3126  HE2 TYR   201      58.317  95.690  66.775  1.00  0.00           H  
ATOM   3127  HH  TYR   201      61.678  95.725  67.404  1.00  0.00           H  
ATOM   3128  N   ILE   202      59.570  89.113  66.909  1.00  0.00           N  
ATOM   3129  CA  ILE   202      60.604  88.611  67.655  1.00  0.00           C  
ATOM   3130  C   ILE   202      61.700  88.058  66.908  1.00  0.00           C  
ATOM   3131  O   ILE   202      61.557  87.611  65.762  1.00  0.00           O  
ATOM   3132  CB  ILE   202      60.070  87.499  68.613  1.00  0.00           C  
ATOM   3133  CG1 ILE   202      61.056  87.155  69.745  1.00  0.00           C  
ATOM   3134  CG2 ILE   202      59.401  86.319  67.925  1.00  0.00           C  
ATOM   3135  CD1 ILE   202      60.341  86.325  70.768  1.00  0.00           C  
ATOM   3136  H   ILE   202      59.517  88.839  65.939  1.00  0.00           H  
ATOM   3137  HA  ILE   202      60.940  89.439  68.279  1.00  0.00           H  
ATOM   3138  HB  ILE   202      59.187  87.955  69.060  1.00  0.00           H  
ATOM   3139 HG12 ILE   202      61.972  86.774  69.295  1.00  0.00           H  
ATOM   3140 HG13 ILE   202      61.280  88.000  70.396  1.00  0.00           H  
ATOM   3141 HG21 ILE   202      60.172  85.635  67.570  1.00  0.00           H  
ATOM   3142 HG22 ILE   202      58.746  85.716  68.553  1.00  0.00           H  
ATOM   3143 HG23 ILE   202      58.960  86.693  67.001  1.00  0.00           H  
ATOM   3144 HD11 ILE   202      59.369  86.751  71.018  1.00  0.00           H  
ATOM   3145 HD12 ILE   202      60.314  85.281  70.459  1.00  0.00           H  
ATOM   3146 HD13 ILE   202      60.895  86.292  71.706  1.00  0.00           H  
ATOM   3147  N   SER   203      62.919  88.127  67.469  1.00  0.00           N  
ATOM   3148  CA  SER   203      64.206  87.819  66.802  1.00  0.00           C  
ATOM   3149  C   SER   203      64.595  86.315  66.917  1.00  0.00           C  
ATOM   3150  O   SER   203      64.392  85.757  67.999  1.00  0.00           O  
ATOM   3151  CB  SER   203      65.300  88.761  67.240  1.00  0.00           C  
ATOM   3152  OG  SER   203      66.549  88.165  67.464  1.00  0.00           O  
ATOM   3153  H   SER   203      62.998  88.556  68.380  1.00  0.00           H  
ATOM   3154  HA  SER   203      64.053  88.135  65.770  1.00  0.00           H  
ATOM   3155  HB2 SER   203      65.498  89.509  66.473  1.00  0.00           H  
ATOM   3156  HB3 SER   203      64.993  89.261  68.159  1.00  0.00           H  
ATOM   3157  HG  SER   203      66.768  88.408  68.366  1.00  0.00           H  
ATOM   3158  N   MET   204      65.039  85.754  65.809  1.00  0.00           N  
ATOM   3159  CA  MET   204      65.314  84.321  65.687  1.00  0.00           C  
ATOM   3160  C   MET   204      65.957  83.678  66.895  1.00  0.00           C  
ATOM   3161  O   MET   204      65.423  82.730  67.408  1.00  0.00           O  
ATOM   3162  CB  MET   204      66.164  84.070  64.416  1.00  0.00           C  
ATOM   3163  CG  MET   204      66.319  82.576  63.960  1.00  0.00           C  
ATOM   3164  SD  MET   204      66.871  82.458  62.210  1.00  0.00           S  
ATOM   3165  CE  MET   204      68.504  83.086  62.377  1.00  0.00           C  
ATOM   3166  H   MET   204      65.184  86.283  64.961  1.00  0.00           H  
ATOM   3167  HA  MET   204      64.339  83.843  65.589  1.00  0.00           H  
ATOM   3168  HB2 MET   204      65.717  84.550  63.545  1.00  0.00           H  
ATOM   3169  HB3 MET   204      67.151  84.520  64.522  1.00  0.00           H  
ATOM   3170  HG2 MET   204      67.149  82.193  64.554  1.00  0.00           H  
ATOM   3171  HG3 MET   204      65.390  82.015  64.064  1.00  0.00           H  
ATOM   3172  HE1 MET   204      69.070  83.008  61.449  1.00  0.00           H  
ATOM   3173  HE2 MET   204      68.391  84.154  62.559  1.00  0.00           H  
ATOM   3174  HE3 MET   204      68.920  82.677  63.298  1.00  0.00           H  
ATOM   3175  N   SER   205      67.034  84.217  67.436  1.00  0.00           N  
ATOM   3176  CA  SER   205      67.754  83.619  68.524  1.00  0.00           C  
ATOM   3177  C   SER   205      66.946  83.500  69.801  1.00  0.00           C  
ATOM   3178  O   SER   205      67.045  82.479  70.570  1.00  0.00           O  
ATOM   3179  CB  SER   205      69.076  84.392  68.728  1.00  0.00           C  
ATOM   3180  OG  SER   205      69.811  84.302  67.528  1.00  0.00           O  
ATOM   3181  H   SER   205      67.534  84.907  66.895  1.00  0.00           H  
ATOM   3182  HA  SER   205      67.940  82.617  68.138  1.00  0.00           H  
ATOM   3183  HB2 SER   205      68.935  85.431  69.027  1.00  0.00           H  
ATOM   3184  HB3 SER   205      69.658  83.942  69.532  1.00  0.00           H  
ATOM   3185  HG  SER   205      70.297  83.474  67.537  1.00  0.00           H  
ATOM   3186  N   ASP   206      66.201  84.509  70.117  1.00  0.00           N  
ATOM   3187  CA  ASP   206      65.377  84.522  71.336  1.00  0.00           C  
ATOM   3188  C   ASP   206      64.130  83.611  71.167  1.00  0.00           C  
ATOM   3189  O   ASP   206      63.715  83.048  72.123  1.00  0.00           O  
ATOM   3190  CB  ASP   206      64.898  86.026  71.670  1.00  0.00           C  
ATOM   3191  CG  ASP   206      66.116  86.814  72.154  1.00  0.00           C  
ATOM   3192  OD1 ASP   206      67.268  86.336  72.176  1.00  0.00           O  
ATOM   3193  OD2 ASP   206      65.957  87.986  72.569  1.00  0.00           O1-
ATOM   3194  H   ASP   206      66.284  85.321  69.522  1.00  0.00           H  
ATOM   3195  HA  ASP   206      65.970  84.160  72.176  1.00  0.00           H  
ATOM   3196  HB2 ASP   206      64.385  86.393  70.780  1.00  0.00           H  
ATOM   3197  HB3 ASP   206      64.094  85.991  72.405  1.00  0.00           H  
ATOM   3198  N   SER   207      63.642  83.472  69.883  1.00  0.00           N  
ATOM   3199  CA  SER   207      62.393  82.722  69.593  1.00  0.00           C  
ATOM   3200  C   SER   207      62.600  81.130  69.443  1.00  0.00           C  
ATOM   3201  O   SER   207      61.635  80.335  69.332  1.00  0.00           O  
ATOM   3202  CB  SER   207      61.786  83.313  68.310  1.00  0.00           C  
ATOM   3203  OG  SER   207      62.622  83.185  67.189  1.00  0.00           O  
ATOM   3204  H   SER   207      64.129  83.974  69.154  1.00  0.00           H  
ATOM   3205  HA  SER   207      61.719  82.972  70.413  1.00  0.00           H  
ATOM   3206  HB2 SER   207      60.844  82.808  68.095  1.00  0.00           H  
ATOM   3207  HB3 SER   207      61.720  84.381  68.519  1.00  0.00           H  
ATOM   3208  HG  SER   207      63.451  83.643  67.344  1.00  0.00           H  
ATOM   3209  N   ASP   208      63.836  80.713  69.692  1.00  0.00           N  
ATOM   3210  CA  ASP   208      64.171  79.264  69.964  1.00  0.00           C  
ATOM   3211  C   ASP   208      63.927  78.936  71.423  1.00  0.00           C  
ATOM   3212  O   ASP   208      63.696  77.746  71.811  1.00  0.00           O  
ATOM   3213  CB  ASP   208      65.684  79.074  69.572  1.00  0.00           C  
ATOM   3214  CG  ASP   208      66.081  77.544  69.467  1.00  0.00           C  
ATOM   3215  OD1 ASP   208      65.154  76.650  69.494  1.00  0.00           O  
ATOM   3216  OD2 ASP   208      67.269  77.264  69.433  1.00  0.00           O1-
ATOM   3217  H   ASP   208      64.533  81.411  69.907  1.00  0.00           H  
ATOM   3218  HA  ASP   208      63.617  78.640  69.263  1.00  0.00           H  
ATOM   3219  HB2 ASP   208      65.906  79.553  68.618  1.00  0.00           H  
ATOM   3220  HB3 ASP   208      66.343  79.609  70.256  1.00  0.00           H  
ATOM   3221  N   LYS   209      63.964  79.895  72.310  1.00  0.00           N  
ATOM   3222  CA  LYS   209      63.861  79.730  73.767  1.00  0.00           C  
ATOM   3223  C   LYS   209      62.501  80.025  74.278  1.00  0.00           C  
ATOM   3224  O   LYS   209      62.350  79.765  75.468  1.00  0.00           O  
ATOM   3225  CB  LYS   209      64.834  80.637  74.406  1.00  0.00           C  
ATOM   3226  CG  LYS   209      66.277  80.618  73.870  1.00  0.00           C  
ATOM   3227  CD  LYS   209      66.962  79.266  74.089  1.00  0.00           C  
ATOM   3228  CE  LYS   209      68.439  79.489  73.941  1.00  0.00           C  
ATOM   3229  NZ  LYS   209      69.286  78.323  74.166  1.00  0.00           N1+
ATOM   3230  H   LYS   209      64.116  80.864  72.068  1.00  0.00           H  
ATOM   3231  HA  LYS   209      64.232  78.771  74.126  1.00  0.00           H  
ATOM   3232  HB2 LYS   209      64.436  81.648  74.491  1.00  0.00           H  
ATOM   3233  HB3 LYS   209      64.851  80.404  75.471  1.00  0.00           H  
ATOM   3234  HG2 LYS   209      66.343  80.886  72.815  1.00  0.00           H  
ATOM   3235  HG3 LYS   209      66.903  81.214  74.535  1.00  0.00           H  
ATOM   3236  HD2 LYS   209      66.743  78.890  75.088  1.00  0.00           H  
ATOM   3237  HD3 LYS   209      66.565  78.567  73.352  1.00  0.00           H  
ATOM   3238  HE2 LYS   209      68.640  79.847  72.932  1.00  0.00           H  
ATOM   3239  HE3 LYS   209      68.767  80.218  74.682  1.00  0.00           H  
ATOM   3240  HZ1 LYS   209      69.305  77.990  75.119  1.00  0.00           H  
ATOM   3241  HZ2 LYS   209      68.961  77.621  73.516  1.00  0.00           H  
ATOM   3242  HZ3 LYS   209      70.229  78.455  73.829  1.00  0.00           H  
ATOM   3243  N   VAL   210      61.553  80.644  73.587  1.00  0.00           N  
ATOM   3244  CA  VAL   210      60.176  81.082  74.012  1.00  0.00           C  
ATOM   3245  C   VAL   210      59.063  80.424  73.219  1.00  0.00           C  
ATOM   3246  O   VAL   210      59.145  80.319  71.986  1.00  0.00           O  
ATOM   3247  CB  VAL   210      60.073  82.687  74.147  1.00  0.00           C  
ATOM   3248  CG1 VAL   210      59.610  83.354  72.870  1.00  0.00           C  
ATOM   3249  CG2 VAL   210      59.237  83.198  75.367  1.00  0.00           C  
ATOM   3250  H   VAL   210      61.744  80.888  72.626  1.00  0.00           H  
ATOM   3251  HA  VAL   210      60.007  80.729  75.029  1.00  0.00           H  
ATOM   3252  HB  VAL   210      61.116  82.996  74.220  1.00  0.00           H  
ATOM   3253 HG11 VAL   210      60.250  83.135  72.015  1.00  0.00           H  
ATOM   3254 HG12 VAL   210      58.582  83.006  72.769  1.00  0.00           H  
ATOM   3255 HG13 VAL   210      59.661  84.431  73.031  1.00  0.00           H  
ATOM   3256 HG21 VAL   210      59.352  84.263  75.573  1.00  0.00           H  
ATOM   3257 HG22 VAL   210      58.185  83.090  75.102  1.00  0.00           H  
ATOM   3258 HG23 VAL   210      59.402  82.656  76.298  1.00  0.00           H  
ATOM   3259  N   GLY   211      57.987  79.991  73.973  1.00  0.00           N  
ATOM   3260  CA  GLY   211      56.691  79.882  73.464  1.00  0.00           C  
ATOM   3261  C   GLY   211      55.696  80.970  73.963  1.00  0.00           C  
ATOM   3262  O   GLY   211      55.868  81.522  75.047  1.00  0.00           O  
ATOM   3263  H   GLY   211      57.964  80.201  74.960  1.00  0.00           H  
ATOM   3264  HA2 GLY   211      56.573  79.931  72.381  1.00  0.00           H  
ATOM   3265  HA3 GLY   211      56.229  78.933  73.733  1.00  0.00           H  
ATOM   3266  N   VAL   212      54.777  81.448  73.083  1.00  0.00           N  
ATOM   3267  CA  VAL   212      53.714  82.344  73.596  1.00  0.00           C  
ATOM   3268  C   VAL   212      52.443  81.897  72.971  1.00  0.00           C  
ATOM   3269  O   VAL   212      52.296  81.858  71.690  1.00  0.00           O  
ATOM   3270  CB  VAL   212      54.058  83.835  73.293  1.00  0.00           C  
ATOM   3271  CG1 VAL   212      53.008  84.795  73.837  1.00  0.00           C  
ATOM   3272  CG2 VAL   212      55.378  84.290  73.805  1.00  0.00           C  
ATOM   3273  H   VAL   212      54.613  80.969  72.209  1.00  0.00           H  
ATOM   3274  HA  VAL   212      53.692  82.263  74.682  1.00  0.00           H  
ATOM   3275  HB  VAL   212      54.018  83.940  72.209  1.00  0.00           H  
ATOM   3276 HG11 VAL   212      52.060  84.664  73.314  1.00  0.00           H  
ATOM   3277 HG12 VAL   212      52.788  84.570  74.881  1.00  0.00           H  
ATOM   3278 HG13 VAL   212      53.357  85.825  73.779  1.00  0.00           H  
ATOM   3279 HG21 VAL   212      55.464  84.215  74.889  1.00  0.00           H  
ATOM   3280 HG22 VAL   212      56.165  83.694  73.343  1.00  0.00           H  
ATOM   3281 HG23 VAL   212      55.448  85.321  73.458  1.00  0.00           H  
ATOM   3282  N   PHE   213      51.400  81.861  73.728  1.00  0.00           N  
ATOM   3283  CA  PHE   213      50.061  81.346  73.453  1.00  0.00           C  
ATOM   3284  C   PHE   213      48.945  82.133  74.107  1.00  0.00           C  
ATOM   3285  O   PHE   213      49.025  82.705  75.147  1.00  0.00           O  
ATOM   3286  CB  PHE   213      49.932  79.855  73.751  1.00  0.00           C  
ATOM   3287  CG  PHE   213      50.016  78.985  72.528  1.00  0.00           C  
ATOM   3288  CD1 PHE   213      48.832  78.346  72.173  1.00  0.00           C  
ATOM   3289  CD2 PHE   213      51.205  78.693  71.889  1.00  0.00           C  
ATOM   3290  CE1 PHE   213      48.910  77.409  71.094  1.00  0.00           C  
ATOM   3291  CE2 PHE   213      51.305  77.743  70.858  1.00  0.00           C  
ATOM   3292  CZ  PHE   213      50.109  77.036  70.531  1.00  0.00           C  
ATOM   3293  H   PHE   213      51.444  82.189  74.682  1.00  0.00           H  
ATOM   3294  HA  PHE   213      49.881  81.400  72.379  1.00  0.00           H  
ATOM   3295  HB2 PHE   213      50.662  79.678  74.541  1.00  0.00           H  
ATOM   3296  HB3 PHE   213      48.981  79.722  74.266  1.00  0.00           H  
ATOM   3297  HD1 PHE   213      47.903  78.488  72.705  1.00  0.00           H  
ATOM   3298  HD2 PHE   213      52.155  79.118  72.178  1.00  0.00           H  
ATOM   3299  HE1 PHE   213      48.003  76.913  70.781  1.00  0.00           H  
ATOM   3300  HE2 PHE   213      52.231  77.605  70.319  1.00  0.00           H  
ATOM   3301  HZ  PHE   213      50.118  76.303  69.737  1.00  0.00           H  
ATOM   3302  N   TYR   214      47.810  82.201  73.387  1.00  0.00           N  
ATOM   3303  CA  TYR   214      46.501  82.667  73.793  1.00  0.00           C  
ATOM   3304  C   TYR   214      45.575  81.554  74.038  1.00  0.00           C  
ATOM   3305  O   TYR   214      45.654  80.508  73.375  1.00  0.00           O  
ATOM   3306  CB  TYR   214      46.033  83.547  72.612  1.00  0.00           C  
ATOM   3307  CG  TYR   214      44.641  84.147  72.708  1.00  0.00           C  
ATOM   3308  CD1 TYR   214      43.477  83.661  72.045  1.00  0.00           C  
ATOM   3309  CD2 TYR   214      44.497  85.318  73.522  1.00  0.00           C  
ATOM   3310  CE1 TYR   214      42.189  84.225  72.164  1.00  0.00           C  
ATOM   3311  CE2 TYR   214      43.195  85.926  73.642  1.00  0.00           C  
ATOM   3312  CZ  TYR   214      42.058  85.384  72.953  1.00  0.00           C  
ATOM   3313  OH  TYR   214      40.856  85.844  73.167  1.00  0.00           O  
ATOM   3314  H   TYR   214      47.879  81.923  72.418  1.00  0.00           H  
ATOM   3315  HA  TYR   214      46.570  83.302  74.676  1.00  0.00           H  
ATOM   3316  HB2 TYR   214      46.680  84.424  72.628  1.00  0.00           H  
ATOM   3317  HB3 TYR   214      45.976  83.064  71.636  1.00  0.00           H  
ATOM   3318  HD1 TYR   214      43.652  82.751  71.491  1.00  0.00           H  
ATOM   3319  HD2 TYR   214      45.371  85.743  73.993  1.00  0.00           H  
ATOM   3320  HE1 TYR   214      41.305  83.755  71.762  1.00  0.00           H  
ATOM   3321  HE2 TYR   214      43.161  86.866  74.172  1.00  0.00           H  
ATOM   3322  HH  TYR   214      40.903  86.423  73.931  1.00  0.00           H  
ATOM   3323  N   VAL   215      44.543  81.745  74.853  1.00  0.00           N  
ATOM   3324  CA  VAL   215      43.376  80.875  74.999  1.00  0.00           C  
ATOM   3325  C   VAL   215      42.156  81.828  74.905  1.00  0.00           C  
ATOM   3326  O   VAL   215      42.280  82.999  75.308  1.00  0.00           O  
ATOM   3327  CB  VAL   215      43.490  80.016  76.306  1.00  0.00           C  
ATOM   3328  CG1 VAL   215      43.333  80.852  77.640  1.00  0.00           C  
ATOM   3329  CG2 VAL   215      42.502  78.900  76.351  1.00  0.00           C  
ATOM   3330  H   VAL   215      44.739  82.563  75.413  1.00  0.00           H  
ATOM   3331  HA  VAL   215      43.370  80.245  74.109  1.00  0.00           H  
ATOM   3332  HB  VAL   215      44.492  79.593  76.384  1.00  0.00           H  
ATOM   3333 HG11 VAL   215      42.499  81.537  77.491  1.00  0.00           H  
ATOM   3334 HG12 VAL   215      42.943  80.158  78.384  1.00  0.00           H  
ATOM   3335 HG13 VAL   215      44.245  81.379  77.922  1.00  0.00           H  
ATOM   3336 HG21 VAL   215      41.479  79.272  76.288  1.00  0.00           H  
ATOM   3337 HG22 VAL   215      42.653  78.273  75.472  1.00  0.00           H  
ATOM   3338 HG23 VAL   215      42.592  78.376  77.303  1.00  0.00           H  
ATOM   3339  N   GLU   216      41.045  81.341  74.311  1.00  0.00           N  
ATOM   3340  CA  GLU   216      39.881  82.200  74.346  1.00  0.00           C  
ATOM   3341  C   GLU   216      39.455  82.641  75.736  1.00  0.00           C  
ATOM   3342  O   GLU   216      39.715  81.980  76.727  1.00  0.00           O  
ATOM   3343  CB  GLU   216      38.681  81.397  73.652  1.00  0.00           C  
ATOM   3344  CG  GLU   216      38.964  81.088  72.215  1.00  0.00           C  
ATOM   3345  CD  GLU   216      37.894  80.373  71.411  1.00  0.00           C  
ATOM   3346  OE1 GLU   216      37.257  81.118  70.639  1.00  0.00           O  
ATOM   3347  OE2 GLU   216      37.717  79.170  71.510  1.00  0.00           O1-
ATOM   3348  H   GLU   216      41.001  80.368  74.042  1.00  0.00           H  
ATOM   3349  HA  GLU   216      40.011  83.090  73.731  1.00  0.00           H  
ATOM   3350  HB2 GLU   216      38.402  80.500  74.204  1.00  0.00           H  
ATOM   3351  HB3 GLU   216      37.722  81.897  73.785  1.00  0.00           H  
ATOM   3352  HG2 GLU   216      39.156  82.056  71.752  1.00  0.00           H  
ATOM   3353  HG3 GLU   216      39.874  80.495  72.123  1.00  0.00           H  
ATOM   3354  N   ASN   217      38.732  83.749  75.791  1.00  0.00           N  
ATOM   3355  CA  ASN   217      38.295  84.368  77.047  1.00  0.00           C  
ATOM   3356  C   ASN   217      37.477  83.412  77.907  1.00  0.00           C  
ATOM   3357  O   ASN   217      36.958  82.355  77.508  1.00  0.00           O  
ATOM   3358  CB  ASN   217      37.524  85.673  76.813  1.00  0.00           C  
ATOM   3359  CG  ASN   217      38.517  86.856  76.481  1.00  0.00           C  
ATOM   3360  ND2 ASN   217      38.572  87.791  77.414  1.00  0.00           N  
ATOM   3361  OD1 ASN   217      39.363  86.858  75.633  1.00  0.00           O  
ATOM   3362  H   ASN   217      38.644  84.304  74.952  1.00  0.00           H  
ATOM   3363  HA  ASN   217      39.223  84.538  77.592  1.00  0.00           H  
ATOM   3364  HB2 ASN   217      37.029  85.661  75.842  1.00  0.00           H  
ATOM   3365  HB3 ASN   217      36.871  85.971  77.633  1.00  0.00           H  
ATOM   3366 HD21 ASN   217      39.216  88.563  77.312  1.00  0.00           H  
ATOM   3367 HD22 ASN   217      37.761  87.884  78.008  1.00  0.00           H  
ATOM   3368  N   PRO   218      37.271  83.699  79.215  1.00  0.00           N  
ATOM   3369  CA  PRO   218      36.345  82.946  79.948  1.00  0.00           C  
ATOM   3370  C   PRO   218      34.925  82.957  79.372  1.00  0.00           C  
ATOM   3371  O   PRO   218      34.530  83.956  78.757  1.00  0.00           O  
ATOM   3372  CB  PRO   218      36.478  83.463  81.422  1.00  0.00           C  
ATOM   3373  CG  PRO   218      37.008  84.837  81.254  1.00  0.00           C  
ATOM   3374  CD  PRO   218      37.890  84.725  80.057  1.00  0.00           C  
ATOM   3375  HA  PRO   218      36.717  81.921  79.943  1.00  0.00           H  
ATOM   3376  HB2 PRO   218      35.519  83.477  81.939  1.00  0.00           H  
ATOM   3377  HB3 PRO   218      37.221  82.793  81.856  1.00  0.00           H  
ATOM   3378  HG2 PRO   218      36.093  85.380  81.017  1.00  0.00           H  
ATOM   3379  HG3 PRO   218      37.583  85.156  82.123  1.00  0.00           H  
ATOM   3380  HD2 PRO   218      38.078  85.704  79.616  1.00  0.00           H  
ATOM   3381  HD3 PRO   218      38.829  84.265  80.366  1.00  0.00           H  
ATOM   3382  N   ALA   219      34.276  81.824  79.519  1.00  0.00           N  
ATOM   3383  CA  ALA   219      33.018  81.478  78.774  1.00  0.00           C  
ATOM   3384  C   ALA   219      32.987  81.494  77.183  1.00  0.00           C  
ATOM   3385  O   ALA   219      32.138  80.889  76.486  1.00  0.00           O  
ATOM   3386  CB  ALA   219      31.906  82.279  79.463  1.00  0.00           C  
ATOM   3387  H   ALA   219      34.764  81.132  80.069  1.00  0.00           H  
ATOM   3388  HA  ALA   219      32.896  80.425  79.028  1.00  0.00           H  
ATOM   3389  HB1 ALA   219      30.936  82.091  79.003  1.00  0.00           H  
ATOM   3390  HB2 ALA   219      31.990  82.047  80.525  1.00  0.00           H  
ATOM   3391  HB3 ALA   219      32.105  83.321  79.214  1.00  0.00           H  
ATOM   3392  N   ALA   220      33.721  82.343  76.580  1.00  0.00           N  
ATOM   3393  CA  ALA   220      33.791  82.569  75.056  1.00  0.00           C  
ATOM   3394  C   ALA   220      34.155  81.266  74.281  1.00  0.00           C  
ATOM   3395  O   ALA   220      33.580  80.952  73.223  1.00  0.00           O  
ATOM   3396  CB  ALA   220      34.866  83.532  74.715  1.00  0.00           C  
ATOM   3397  H   ALA   220      34.330  82.962  77.096  1.00  0.00           H  
ATOM   3398  HA  ALA   220      32.845  83.013  74.748  1.00  0.00           H  
ATOM   3399  HB1 ALA   220      34.687  84.556  75.043  1.00  0.00           H  
ATOM   3400  HB2 ALA   220      35.814  83.205  75.141  1.00  0.00           H  
ATOM   3401  HB3 ALA   220      35.042  83.547  73.640  1.00  0.00           H  
ATOM   3402  N   GLY   221      35.014  80.413  74.838  1.00  0.00           N  
ATOM   3403  CA  GLY   221      35.506  79.290  74.054  1.00  0.00           C  
ATOM   3404  C   GLY   221      36.662  78.546  74.829  1.00  0.00           C  
ATOM   3405  O   GLY   221      36.799  78.670  76.028  1.00  0.00           O  
ATOM   3406  H   GLY   221      35.388  80.594  75.758  1.00  0.00           H  
ATOM   3407  HA2 GLY   221      34.753  78.504  73.990  1.00  0.00           H  
ATOM   3408  HA3 GLY   221      35.928  79.654  73.117  1.00  0.00           H  
ATOM   3409  N   GLN   222      37.361  77.709  74.104  1.00  0.00           N  
ATOM   3410  CA  GLN   222      38.586  77.065  74.719  1.00  0.00           C  
ATOM   3411  C   GLN   222      39.647  76.520  73.725  1.00  0.00           C  
ATOM   3412  O   GLN   222      40.257  75.488  73.892  1.00  0.00           O  
ATOM   3413  CB  GLN   222      38.194  76.005  75.856  1.00  0.00           C  
ATOM   3414  CG  GLN   222      37.300  74.831  75.226  1.00  0.00           C  
ATOM   3415  CD  GLN   222      37.533  73.559  75.976  1.00  0.00           C  
ATOM   3416  NE2 GLN   222      37.428  72.422  75.275  1.00  0.00           N  
ATOM   3417  OE1 GLN   222      37.841  73.636  77.142  1.00  0.00           O  
ATOM   3418  H   GLN   222      37.095  77.605  73.135  1.00  0.00           H  
ATOM   3419  HA  GLN   222      39.189  77.861  75.156  1.00  0.00           H  
ATOM   3420  HB2 GLN   222      39.190  75.710  76.185  1.00  0.00           H  
ATOM   3421  HB3 GLN   222      37.776  76.560  76.696  1.00  0.00           H  
ATOM   3422  HG2 GLN   222      36.263  75.147  75.116  1.00  0.00           H  
ATOM   3423  HG3 GLN   222      37.722  74.715  74.227  1.00  0.00           H  
ATOM   3424 HE21 GLN   222      37.396  71.607  75.871  1.00  0.00           H  
ATOM   3425 HE22 GLN   222      37.283  72.414  74.275  1.00  0.00           H  
ATOM   3426  N   ARG   223      39.816  77.238  72.551  1.00  0.00           N  
ATOM   3427  CA  ARG   223      40.895  76.987  71.594  1.00  0.00           C  
ATOM   3428  C   ARG   223      42.156  77.675  72.095  1.00  0.00           C  
ATOM   3429  O   ARG   223      42.158  78.822  72.506  1.00  0.00           O  
ATOM   3430  CB  ARG   223      40.511  77.387  70.184  1.00  0.00           C  
ATOM   3431  CG  ARG   223      39.477  76.503  69.585  1.00  0.00           C  
ATOM   3432  CD  ARG   223      38.903  77.105  68.320  1.00  0.00           C  
ATOM   3433  NE  ARG   223      37.994  78.180  68.654  1.00  0.00           N  
ATOM   3434  CZ  ARG   223      37.261  78.871  67.752  1.00  0.00           C  
ATOM   3435  NH1 ARG   223      37.240  78.678  66.477  1.00  0.00           N1+
ATOM   3436  NH2 ARG   223      36.539  79.812  68.237  1.00  0.00           N  
ATOM   3437  H   ARG   223      39.236  78.026  72.301  1.00  0.00           H  
ATOM   3438  HA  ARG   223      41.183  75.938  71.519  1.00  0.00           H  
ATOM   3439  HB2 ARG   223      40.059  78.378  70.245  1.00  0.00           H  
ATOM   3440  HB3 ARG   223      41.321  77.453  69.458  1.00  0.00           H  
ATOM   3441  HG2 ARG   223      39.874  75.515  69.353  1.00  0.00           H  
ATOM   3442  HG3 ARG   223      38.617  76.431  70.250  1.00  0.00           H  
ATOM   3443  HD2 ARG   223      39.742  77.370  67.676  1.00  0.00           H  
ATOM   3444  HD3 ARG   223      38.342  76.340  67.783  1.00  0.00           H  
ATOM   3445  HE  ARG   223      37.974  78.391  69.642  1.00  0.00           H  
ATOM   3446 HH11 ARG   223      37.757  77.956  65.996  1.00  0.00           H  
ATOM   3447 HH12 ARG   223      36.725  79.299  65.870  1.00  0.00           H  
ATOM   3448 HH21 ARG   223      36.700  80.032  69.209  1.00  0.00           H  
ATOM   3449 HH22 ARG   223      36.205  80.516  67.593  1.00  0.00           H  
ATOM   3450  N   TYR   224      43.259  76.909  72.030  1.00  0.00           N  
ATOM   3451  CA  TYR   224      44.589  77.402  72.339  1.00  0.00           C  
ATOM   3452  C   TYR   224      45.252  77.920  71.048  1.00  0.00           C  
ATOM   3453  O   TYR   224      45.538  77.113  70.170  1.00  0.00           O  
ATOM   3454  CB  TYR   224      45.449  76.315  72.961  1.00  0.00           C  
ATOM   3455  CG  TYR   224      44.942  75.666  74.258  1.00  0.00           C  
ATOM   3456  CD1 TYR   224      45.106  76.330  75.433  1.00  0.00           C  
ATOM   3457  CD2 TYR   224      44.190  74.441  74.180  1.00  0.00           C  
ATOM   3458  CE1 TYR   224      44.671  75.866  76.619  1.00  0.00           C  
ATOM   3459  CE2 TYR   224      43.768  73.902  75.413  1.00  0.00           C  
ATOM   3460  CZ  TYR   224      44.062  74.594  76.670  1.00  0.00           C  
ATOM   3461  OH  TYR   224      43.699  73.929  77.813  1.00  0.00           O  
ATOM   3462  H   TYR   224      43.321  75.935  71.768  1.00  0.00           H  
ATOM   3463  HA  TYR   224      44.597  78.171  73.112  1.00  0.00           H  
ATOM   3464  HB2 TYR   224      45.576  75.490  72.260  1.00  0.00           H  
ATOM   3465  HB3 TYR   224      46.475  76.648  73.121  1.00  0.00           H  
ATOM   3466  HD1 TYR   224      45.655  77.258  75.501  1.00  0.00           H  
ATOM   3467  HD2 TYR   224      43.939  73.909  73.274  1.00  0.00           H  
ATOM   3468  HE1 TYR   224      44.940  76.461  77.479  1.00  0.00           H  
ATOM   3469  HE2 TYR   224      43.200  72.990  75.524  1.00  0.00           H  
ATOM   3470  HH  TYR   224      43.183  73.143  77.616  1.00  0.00           H  
ATOM   3471  N   ILE   225      45.660  79.165  70.886  1.00  0.00           N  
ATOM   3472  CA  ILE   225      46.173  79.817  69.659  1.00  0.00           C  
ATOM   3473  C   ILE   225      47.544  80.364  69.844  1.00  0.00           C  
ATOM   3474  O   ILE   225      47.775  81.222  70.710  1.00  0.00           O  
ATOM   3475  CB  ILE   225      45.156  80.856  69.120  1.00  0.00           C  
ATOM   3476  CG1 ILE   225      43.943  80.070  68.566  1.00  0.00           C  
ATOM   3477  CG2 ILE   225      45.724  81.939  68.109  1.00  0.00           C  
ATOM   3478  CD1 ILE   225      42.655  80.854  68.403  1.00  0.00           C  
ATOM   3479  H   ILE   225      45.418  79.780  71.649  1.00  0.00           H  
ATOM   3480  HA  ILE   225      46.205  79.091  68.846  1.00  0.00           H  
ATOM   3481  HB  ILE   225      44.781  81.381  69.999  1.00  0.00           H  
ATOM   3482 HG12 ILE   225      44.116  79.550  67.624  1.00  0.00           H  
ATOM   3483 HG13 ILE   225      43.712  79.229  69.220  1.00  0.00           H  
ATOM   3484 HG21 ILE   225      46.026  81.381  67.223  1.00  0.00           H  
ATOM   3485 HG22 ILE   225      44.976  82.601  67.673  1.00  0.00           H  
ATOM   3486 HG23 ILE   225      46.509  82.561  68.539  1.00  0.00           H  
ATOM   3487 HD11 ILE   225      42.798  81.509  67.543  1.00  0.00           H  
ATOM   3488 HD12 ILE   225      41.823  80.225  68.086  1.00  0.00           H  
ATOM   3489 HD13 ILE   225      42.336  81.377  69.304  1.00  0.00           H  
ATOM   3490  N   HIE   226      48.460  79.970  68.939  1.00  0.00           N  
ATOM   3491  CA  HIE   226      49.878  80.461  68.945  1.00  0.00           C  
ATOM   3492  C   HIE   226      50.028  81.925  68.437  1.00  0.00           C  
ATOM   3493  O   HIE   226      49.616  82.267  67.359  1.00  0.00           O  
ATOM   3494  CB  HIE   226      50.605  79.522  67.983  1.00  0.00           C  
ATOM   3495  CG  HIE   226      52.038  79.779  67.834  1.00  0.00           C  
ATOM   3496  CD2 HIE   226      52.964  80.116  68.791  1.00  0.00           C  
ATOM   3497  ND1 HIE   226      52.784  79.238  66.763  1.00  0.00           N  
ATOM   3498  CE1 HIE   226      54.047  79.188  67.215  1.00  0.00           C  
ATOM   3499  NE2 HIE   226      54.198  79.825  68.351  1.00  0.00           N  
ATOM   3500  H   HIE   226      48.187  79.335  68.203  1.00  0.00           H  
ATOM   3501  HA  HIE   226      50.291  80.449  69.954  1.00  0.00           H  
ATOM   3502  HB2 HIE   226      50.439  78.460  68.166  1.00  0.00           H  
ATOM   3503  HB3 HIE   226      50.182  79.795  67.016  1.00  0.00           H  
ATOM   3504  HD2 HIE   226      52.672  80.515  69.752  1.00  0.00           H  
ATOM   3505  HE1 HIE   226      54.900  78.771  66.700  1.00  0.00           H  
ATOM   3506  HE2 HIE   226      55.035  79.996  68.889  1.00  0.00           H  
ATOM   3507  N   ILE   227      50.837  82.743  69.160  1.00  0.00           N  
ATOM   3508  CA  ILE   227      51.202  84.145  68.829  1.00  0.00           C  
ATOM   3509  C   ILE   227      52.651  84.298  68.346  1.00  0.00           C  
ATOM   3510  O   ILE   227      52.861  84.844  67.273  1.00  0.00           O  
ATOM   3511  CB  ILE   227      50.952  85.122  69.960  1.00  0.00           C  
ATOM   3512  CG1 ILE   227      49.496  84.912  70.543  1.00  0.00           C  
ATOM   3513  CG2 ILE   227      51.054  86.579  69.547  1.00  0.00           C  
ATOM   3514  CD1 ILE   227      48.309  84.979  69.618  1.00  0.00           C  
ATOM   3515  H   ILE   227      51.276  82.402  70.002  1.00  0.00           H  
ATOM   3516  HA  ILE   227      50.507  84.420  68.036  1.00  0.00           H  
ATOM   3517  HB  ILE   227      51.626  84.900  70.787  1.00  0.00           H  
ATOM   3518 HG12 ILE   227      49.554  83.959  71.068  1.00  0.00           H  
ATOM   3519 HG13 ILE   227      49.275  85.521  71.419  1.00  0.00           H  
ATOM   3520 HG21 ILE   227      52.080  86.770  69.235  1.00  0.00           H  
ATOM   3521 HG22 ILE   227      50.537  86.827  68.620  1.00  0.00           H  
ATOM   3522 HG23 ILE   227      50.679  87.255  70.315  1.00  0.00           H  
ATOM   3523 HD11 ILE   227      48.192  85.967  69.172  1.00  0.00           H  
ATOM   3524 HD12 ILE   227      48.349  84.176  68.883  1.00  0.00           H  
ATOM   3525 HD13 ILE   227      47.403  84.751  70.181  1.00  0.00           H  
ATOM   3526  N   LEU   228      53.600  83.778  69.068  1.00  0.00           N  
ATOM   3527  CA  LEU   228      55.078  83.897  68.808  1.00  0.00           C  
ATOM   3528  C   LEU   228      55.793  82.674  69.398  1.00  0.00           C  
ATOM   3529  O   LEU   228      55.286  81.979  70.275  1.00  0.00           O  
ATOM   3530  CB  LEU   228      55.646  85.133  69.557  1.00  0.00           C  
ATOM   3531  CG  LEU   228      55.210  86.555  69.098  1.00  0.00           C  
ATOM   3532  CD1 LEU   228      55.905  87.645  69.948  1.00  0.00           C  
ATOM   3533  CD2 LEU   228      55.672  86.735  67.621  1.00  0.00           C  
ATOM   3534  H   LEU   228      53.270  83.390  69.941  1.00  0.00           H  
ATOM   3535  HA  LEU   228      55.183  83.954  67.725  1.00  0.00           H  
ATOM   3536  HB2 LEU   228      55.517  85.085  70.639  1.00  0.00           H  
ATOM   3537  HB3 LEU   228      56.735  85.160  69.530  1.00  0.00           H  
ATOM   3538  HG  LEU   228      54.123  86.592  69.169  1.00  0.00           H  
ATOM   3539 HD11 LEU   228      56.979  87.580  69.771  1.00  0.00           H  
ATOM   3540 HD12 LEU   228      55.400  88.571  69.675  1.00  0.00           H  
ATOM   3541 HD13 LEU   228      55.710  87.353  70.980  1.00  0.00           H  
ATOM   3542 HD21 LEU   228      54.889  86.433  66.925  1.00  0.00           H  
ATOM   3543 HD22 LEU   228      55.999  87.768  67.501  1.00  0.00           H  
ATOM   3544 HD23 LEU   228      56.649  86.259  67.536  1.00  0.00           H  
ATOM   3545  N   GLY   229      56.967  82.457  68.841  1.00  0.00           N  
ATOM   3546  CA  GLY   229      57.970  81.513  69.370  1.00  0.00           C  
ATOM   3547  C   GLY   229      58.480  80.586  68.211  1.00  0.00           C  
ATOM   3548  O   GLY   229      58.723  81.025  67.059  1.00  0.00           O  
ATOM   3549  H   GLY   229      57.232  82.926  67.986  1.00  0.00           H  
ATOM   3550  HA2 GLY   229      58.788  82.004  69.897  1.00  0.00           H  
ATOM   3551  HA3 GLY   229      57.495  80.848  70.091  1.00  0.00           H  
ATOM   3552  N   ARG   230      58.570  79.251  68.348  1.00  0.00           N  
ATOM   3553  CA  ARG   230      59.216  78.431  67.343  1.00  0.00           C  
ATOM   3554  C   ARG   230      58.379  78.314  66.084  1.00  0.00           C  
ATOM   3555  O   ARG   230      57.140  78.125  66.086  1.00  0.00           O  
ATOM   3556  CB  ARG   230      59.700  76.958  67.841  1.00  0.00           C  
ATOM   3557  CG  ARG   230      61.011  77.018  68.623  1.00  0.00           C  
ATOM   3558  CD  ARG   230      61.590  75.637  68.922  1.00  0.00           C  
ATOM   3559  NE  ARG   230      62.448  75.702  70.122  1.00  0.00           N  
ATOM   3560  CZ  ARG   230      62.390  74.820  71.098  1.00  0.00           C  
ATOM   3561  NH1 ARG   230      61.496  73.910  71.289  1.00  0.00           N1+
ATOM   3562  NH2 ARG   230      63.322  74.997  72.023  1.00  0.00           N  
ATOM   3563  H   ARG   230      58.220  78.840  69.202  1.00  0.00           H  
ATOM   3564  HA  ARG   230      60.156  78.855  66.990  1.00  0.00           H  
ATOM   3565  HB2 ARG   230      58.908  76.570  68.482  1.00  0.00           H  
ATOM   3566  HB3 ARG   230      59.741  76.237  67.025  1.00  0.00           H  
ATOM   3567  HG2 ARG   230      61.759  77.567  68.049  1.00  0.00           H  
ATOM   3568  HG3 ARG   230      60.852  77.582  69.542  1.00  0.00           H  
ATOM   3569  HD2 ARG   230      60.765  74.939  69.065  1.00  0.00           H  
ATOM   3570  HD3 ARG   230      62.093  75.233  68.043  1.00  0.00           H  
ATOM   3571  HE  ARG   230      63.195  76.380  70.145  1.00  0.00           H  
ATOM   3572 HH11 ARG   230      60.674  73.809  70.711  1.00  0.00           H  
ATOM   3573 HH12 ARG   230      61.573  73.290  72.083  1.00  0.00           H  
ATOM   3574 HH21 ARG   230      63.915  75.810  71.928  1.00  0.00           H  
ATOM   3575 HH22 ARG   230      63.366  74.486  72.893  1.00  0.00           H  
ATOM   3576  N   ARG   231      58.978  78.456  64.857  1.00  0.00           N  
ATOM   3577  CA  ARG   231      58.353  78.583  63.484  1.00  0.00           C  
ATOM   3578  C   ARG   231      57.309  79.695  63.397  1.00  0.00           C  
ATOM   3579  O   ARG   231      56.497  79.732  62.500  1.00  0.00           O  
ATOM   3580  CB  ARG   231      57.747  77.280  62.877  1.00  0.00           C  
ATOM   3581  CG  ARG   231      58.578  76.076  62.738  1.00  0.00           C  
ATOM   3582  CD  ARG   231      57.856  74.980  61.996  1.00  0.00           C  
ATOM   3583  NE  ARG   231      58.328  73.668  62.329  1.00  0.00           N  
ATOM   3584  CZ  ARG   231      57.688  72.541  62.174  1.00  0.00           C  
ATOM   3585  NH1 ARG   231      56.466  72.488  61.782  1.00  0.00           N1+
ATOM   3586  NH2 ARG   231      58.221  71.397  62.485  1.00  0.00           N  
ATOM   3587  H   ARG   231      59.940  78.675  65.070  1.00  0.00           H  
ATOM   3588  HA  ARG   231      59.048  78.900  62.706  1.00  0.00           H  
ATOM   3589  HB2 ARG   231      56.912  76.996  63.518  1.00  0.00           H  
ATOM   3590  HB3 ARG   231      57.353  77.579  61.905  1.00  0.00           H  
ATOM   3591  HG2 ARG   231      59.391  76.415  62.095  1.00  0.00           H  
ATOM   3592  HG3 ARG   231      59.054  75.741  63.660  1.00  0.00           H  
ATOM   3593  HD2 ARG   231      56.784  75.065  62.175  1.00  0.00           H  
ATOM   3594  HD3 ARG   231      58.037  75.100  60.928  1.00  0.00           H  
ATOM   3595  HE  ARG   231      59.227  73.612  62.786  1.00  0.00           H  
ATOM   3596 HH11 ARG   231      55.979  73.342  61.551  1.00  0.00           H  
ATOM   3597 HH12 ARG   231      55.922  71.640  61.852  1.00  0.00           H  
ATOM   3598 HH21 ARG   231      59.135  71.371  62.914  1.00  0.00           H  
ATOM   3599 HH22 ARG   231      57.701  70.605  62.136  1.00  0.00           H  
ATOM   3600  N   LYS   232      57.371  80.727  64.283  1.00  0.00           N  
ATOM   3601  CA  LYS   232      56.399  81.850  64.392  1.00  0.00           C  
ATOM   3602  C   LYS   232      57.064  83.206  64.859  1.00  0.00           C  
ATOM   3603  O   LYS   232      57.094  83.498  66.022  1.00  0.00           O  
ATOM   3604  CB  LYS   232      55.303  81.405  65.373  1.00  0.00           C  
ATOM   3605  CG  LYS   232      54.117  82.284  65.455  1.00  0.00           C  
ATOM   3606  CD  LYS   232      53.298  82.265  64.132  1.00  0.00           C  
ATOM   3607  CE  LYS   232      51.858  82.754  64.386  1.00  0.00           C  
ATOM   3608  NZ  LYS   232      51.797  84.118  64.887  1.00  0.00           N1+
ATOM   3609  H   LYS   232      58.040  80.854  65.029  1.00  0.00           H  
ATOM   3610  HA  LYS   232      55.874  82.055  63.459  1.00  0.00           H  
ATOM   3611  HB2 LYS   232      54.986  80.383  65.166  1.00  0.00           H  
ATOM   3612  HB3 LYS   232      55.762  81.315  66.358  1.00  0.00           H  
ATOM   3613  HG2 LYS   232      53.411  81.859  66.169  1.00  0.00           H  
ATOM   3614  HG3 LYS   232      54.332  83.316  65.732  1.00  0.00           H  
ATOM   3615  HD2 LYS   232      53.838  82.919  63.447  1.00  0.00           H  
ATOM   3616  HD3 LYS   232      53.328  81.234  63.780  1.00  0.00           H  
ATOM   3617  HE2 LYS   232      51.327  82.535  63.459  1.00  0.00           H  
ATOM   3618  HE3 LYS   232      51.420  82.121  65.158  1.00  0.00           H  
ATOM   3619  HZ1 LYS   232      52.400  84.646  64.271  1.00  0.00           H  
ATOM   3620  HZ2 LYS   232      50.855  84.415  64.677  1.00  0.00           H  
ATOM   3621  HZ3 LYS   232      52.046  84.303  65.848  1.00  0.00           H  
ATOM   3622  N   LEU   233      57.719  83.923  63.912  1.00  0.00           N  
ATOM   3623  CA  LEU   233      58.552  85.184  64.200  1.00  0.00           C  
ATOM   3624  C   LEU   233      57.713  86.490  64.163  1.00  0.00           C  
ATOM   3625  O   LEU   233      58.221  87.555  64.619  1.00  0.00           O  
ATOM   3626  CB  LEU   233      59.642  85.337  63.103  1.00  0.00           C  
ATOM   3627  CG  LEU   233      60.757  84.239  62.891  1.00  0.00           C  
ATOM   3628  CD1 LEU   233      61.220  84.278  61.438  1.00  0.00           C  
ATOM   3629  CD2 LEU   233      61.792  84.564  63.960  1.00  0.00           C  
ATOM   3630  H   LEU   233      57.565  83.614  62.963  1.00  0.00           H  
ATOM   3631  HA  LEU   233      58.964  85.136  65.209  1.00  0.00           H  
ATOM   3632  HB2 LEU   233      59.054  85.484  62.197  1.00  0.00           H  
ATOM   3633  HB3 LEU   233      60.048  86.337  63.254  1.00  0.00           H  
ATOM   3634  HG  LEU   233      60.205  83.304  62.994  1.00  0.00           H  
ATOM   3635 HD11 LEU   233      61.545  85.288  61.187  1.00  0.00           H  
ATOM   3636 HD12 LEU   233      61.910  83.485  61.150  1.00  0.00           H  
ATOM   3637 HD13 LEU   233      60.373  84.067  60.787  1.00  0.00           H  
ATOM   3638 HD21 LEU   233      61.362  84.779  64.938  1.00  0.00           H  
ATOM   3639 HD22 LEU   233      62.416  83.674  63.876  1.00  0.00           H  
ATOM   3640 HD23 LEU   233      62.335  85.486  63.757  1.00  0.00           H  
ATOM   3641  N   TYR   234      56.439  86.336  63.781  1.00  0.00           N  
ATOM   3642  CA  TYR   234      55.588  87.502  63.736  1.00  0.00           C  
ATOM   3643  C   TYR   234      54.122  87.119  64.249  1.00  0.00           C  
ATOM   3644  O   TYR   234      53.704  85.952  64.217  1.00  0.00           O  
ATOM   3645  CB  TYR   234      55.556  88.019  62.247  1.00  0.00           C  
ATOM   3646  CG  TYR   234      56.942  88.527  61.752  1.00  0.00           C  
ATOM   3647  CD1 TYR   234      57.359  89.857  61.954  1.00  0.00           C  
ATOM   3648  CD2 TYR   234      57.769  87.579  61.104  1.00  0.00           C  
ATOM   3649  CE1 TYR   234      58.671  90.229  61.638  1.00  0.00           C  
ATOM   3650  CE2 TYR   234      59.122  87.888  60.849  1.00  0.00           C  
ATOM   3651  CZ  TYR   234      59.544  89.191  61.098  1.00  0.00           C  
ATOM   3652  OH  TYR   234      60.706  89.713  60.665  1.00  0.00           O  
ATOM   3653  H   TYR   234      56.161  85.451  63.384  1.00  0.00           H  
ATOM   3654  HA  TYR   234      55.919  88.269  64.437  1.00  0.00           H  
ATOM   3655  HB2 TYR   234      55.131  87.155  61.737  1.00  0.00           H  
ATOM   3656  HB3 TYR   234      54.867  88.862  62.195  1.00  0.00           H  
ATOM   3657  HD1 TYR   234      56.706  90.576  62.427  1.00  0.00           H  
ATOM   3658  HD2 TYR   234      57.420  86.566  60.972  1.00  0.00           H  
ATOM   3659  HE1 TYR   234      59.075  91.210  61.840  1.00  0.00           H  
ATOM   3660  HE2 TYR   234      59.726  87.113  60.403  1.00  0.00           H  
ATOM   3661  HH  TYR   234      60.813  90.653  60.831  1.00  0.00           H  
ATOM   3662  N   HIE   235      53.296  88.192  64.546  1.00  0.00           N  
ATOM   3663  CA  HIE   235      51.824  88.157  64.737  1.00  0.00           C  
ATOM   3664  C   HIE   235      51.014  89.515  64.519  1.00  0.00           C  
ATOM   3665  O   HIE   235      51.210  90.516  65.222  1.00  0.00           O  
ATOM   3666  CB  HIE   235      51.479  87.593  66.095  1.00  0.00           C  
ATOM   3667  CG  HIE   235      50.027  87.136  66.181  1.00  0.00           C  
ATOM   3668  CD2 HIE   235      48.948  87.959  66.511  1.00  0.00           C  
ATOM   3669  ND1 HIE   235      49.510  85.851  65.888  1.00  0.00           N  
ATOM   3670  CE1 HIE   235      48.169  85.967  66.027  1.00  0.00           C  
ATOM   3671  NE2 HIE   235      47.759  87.265  66.361  1.00  0.00           N  
ATOM   3672  H   HIE   235      53.792  89.052  64.730  1.00  0.00           H  
ATOM   3673  HA  HIE   235      51.388  87.429  64.052  1.00  0.00           H  
ATOM   3674  HB2 HIE   235      52.134  86.740  66.276  1.00  0.00           H  
ATOM   3675  HB3 HIE   235      51.529  88.329  66.898  1.00  0.00           H  
ATOM   3676  HD2 HIE   235      49.029  88.937  66.962  1.00  0.00           H  
ATOM   3677  HE1 HIE   235      47.437  85.280  65.630  1.00  0.00           H  
ATOM   3678  HE2 HIE   235      46.798  87.574  66.346  1.00  0.00           H  
ATOM   3679  N   VAL   236      50.207  89.506  63.461  1.00  0.00           N  
ATOM   3680  CA  VAL   236      49.394  90.657  63.106  1.00  0.00           C  
ATOM   3681  C   VAL   236      48.135  90.737  64.013  1.00  0.00           C  
ATOM   3682  O   VAL   236      47.203  89.905  64.077  1.00  0.00           O  
ATOM   3683  CB  VAL   236      48.980  90.621  61.672  1.00  0.00           C  
ATOM   3684  CG1 VAL   236      48.152  91.828  61.049  1.00  0.00           C  
ATOM   3685  CG2 VAL   236      50.213  90.531  60.680  1.00  0.00           C  
ATOM   3686  H   VAL   236      50.137  88.695  62.864  1.00  0.00           H  
ATOM   3687  HA  VAL   236      49.974  91.575  63.201  1.00  0.00           H  
ATOM   3688  HB  VAL   236      48.533  89.661  61.416  1.00  0.00           H  
ATOM   3689 HG11 VAL   236      48.679  92.782  61.030  1.00  0.00           H  
ATOM   3690 HG12 VAL   236      47.730  91.529  60.089  1.00  0.00           H  
ATOM   3691 HG13 VAL   236      47.382  92.108  61.767  1.00  0.00           H  
ATOM   3692 HG21 VAL   236      50.847  91.418  60.660  1.00  0.00           H  
ATOM   3693 HG22 VAL   236      50.754  89.595  60.822  1.00  0.00           H  
ATOM   3694 HG23 VAL   236      49.788  90.523  59.676  1.00  0.00           H  
ATOM   3695  N   VAL   237      48.183  91.711  64.958  1.00  0.00           N  
ATOM   3696  CA  VAL   237      47.270  92.023  66.071  1.00  0.00           C  
ATOM   3697  C   VAL   237      45.925  92.602  65.591  1.00  0.00           C  
ATOM   3698  O   VAL   237      45.872  93.469  64.780  1.00  0.00           O  
ATOM   3699  CB  VAL   237      47.950  92.912  67.121  1.00  0.00           C  
ATOM   3700  CG1 VAL   237      46.850  93.513  68.063  1.00  0.00           C  
ATOM   3701  CG2 VAL   237      48.924  92.125  68.030  1.00  0.00           C  
ATOM   3702  H   VAL   237      48.883  92.438  64.923  1.00  0.00           H  
ATOM   3703  HA  VAL   237      47.144  91.112  66.656  1.00  0.00           H  
ATOM   3704  HB  VAL   237      48.387  93.818  66.698  1.00  0.00           H  
ATOM   3705 HG11 VAL   237      46.131  92.792  68.452  1.00  0.00           H  
ATOM   3706 HG12 VAL   237      47.409  94.054  68.826  1.00  0.00           H  
ATOM   3707 HG13 VAL   237      46.268  94.294  67.575  1.00  0.00           H  
ATOM   3708 HG21 VAL   237      48.464  91.586  68.859  1.00  0.00           H  
ATOM   3709 HG22 VAL   237      49.624  91.569  67.407  1.00  0.00           H  
ATOM   3710 HG23 VAL   237      49.551  92.867  68.523  1.00  0.00           H  
ATOM   3711  N   LYS   238      44.847  91.985  66.096  1.00  0.00           N  
ATOM   3712  CA  LYS   238      43.460  92.189  65.498  1.00  0.00           C  
ATOM   3713  C   LYS   238      42.635  93.404  65.925  1.00  0.00           C  
ATOM   3714  O   LYS   238      41.406  93.263  66.029  1.00  0.00           O  
ATOM   3715  CB  LYS   238      42.688  90.865  65.716  1.00  0.00           C  
ATOM   3716  CG  LYS   238      41.645  90.457  64.637  1.00  0.00           C  
ATOM   3717  CD  LYS   238      40.888  89.172  64.891  1.00  0.00           C  
ATOM   3718  CE  LYS   238      39.544  89.079  64.130  1.00  0.00           C  
ATOM   3719  NZ  LYS   238      38.778  87.807  64.281  1.00  0.00           N1+
ATOM   3720  H   LYS   238      44.978  91.304  66.830  1.00  0.00           H  
ATOM   3721  HA  LYS   238      43.664  92.294  64.432  1.00  0.00           H  
ATOM   3722  HB2 LYS   238      43.461  90.097  65.728  1.00  0.00           H  
ATOM   3723  HB3 LYS   238      42.225  90.779  66.699  1.00  0.00           H  
ATOM   3724  HG2 LYS   238      40.925  91.275  64.609  1.00  0.00           H  
ATOM   3725  HG3 LYS   238      42.141  90.447  63.666  1.00  0.00           H  
ATOM   3726  HD2 LYS   238      41.551  88.420  64.463  1.00  0.00           H  
ATOM   3727  HD3 LYS   238      40.738  88.989  65.955  1.00  0.00           H  
ATOM   3728  HE2 LYS   238      38.936  89.960  64.341  1.00  0.00           H  
ATOM   3729  HE3 LYS   238      39.737  89.263  63.073  1.00  0.00           H  
ATOM   3730  HZ1 LYS   238      39.329  86.975  64.124  1.00  0.00           H  
ATOM   3731  HZ2 LYS   238      38.436  87.508  65.183  1.00  0.00           H  
ATOM   3732  HZ3 LYS   238      38.000  87.803  63.637  1.00  0.00           H  
ATOM   3733  N   TYR   239      43.237  94.550  66.262  1.00  0.00           N  
ATOM   3734  CA  TYR   239      42.524  95.757  66.811  1.00  0.00           C  
ATOM   3735  C   TYR   239      41.741  96.398  65.612  1.00  0.00           C  
ATOM   3736  O   TYR   239      42.356  96.785  64.667  1.00  0.00           O  
ATOM   3737  CB  TYR   239      43.588  96.701  67.441  1.00  0.00           C  
ATOM   3738  CG  TYR   239      42.897  97.965  67.911  1.00  0.00           C  
ATOM   3739  CD1 TYR   239      41.846  97.934  68.838  1.00  0.00           C  
ATOM   3740  CD2 TYR   239      43.439  99.239  67.571  1.00  0.00           C  
ATOM   3741  CE1 TYR   239      41.302  99.123  69.411  1.00  0.00           C  
ATOM   3742  CE2 TYR   239      43.055 100.407  68.279  1.00  0.00           C  
ATOM   3743  CZ  TYR   239      41.982 100.343  69.177  1.00  0.00           C  
ATOM   3744  OH  TYR   239      41.579 101.531  69.718  1.00  0.00           O  
ATOM   3745  H   TYR   239      44.232  94.611  66.100  1.00  0.00           H  
ATOM   3746  HA  TYR   239      41.787  95.353  67.505  1.00  0.00           H  
ATOM   3747  HB2 TYR   239      44.078  96.241  68.299  1.00  0.00           H  
ATOM   3748  HB3 TYR   239      44.377  96.828  66.700  1.00  0.00           H  
ATOM   3749  HD1 TYR   239      41.363  97.020  69.151  1.00  0.00           H  
ATOM   3750  HD2 TYR   239      44.278  99.243  66.890  1.00  0.00           H  
ATOM   3751  HE1 TYR   239      40.471  99.036  70.096  1.00  0.00           H  
ATOM   3752  HE2 TYR   239      43.586 101.345  68.218  1.00  0.00           H  
ATOM   3753  HH  TYR   239      40.809 101.432  70.283  1.00  0.00           H  
ATOM   3754  N   THR   240      40.429  96.580  65.849  1.00  0.00           N  
ATOM   3755  CA  THR   240      39.461  97.229  64.936  1.00  0.00           C  
ATOM   3756  C   THR   240      39.087  98.646  65.350  1.00  0.00           C  
ATOM   3757  O   THR   240      39.046  99.624  64.591  1.00  0.00           O  
ATOM   3758  CB  THR   240      38.132  96.465  64.646  1.00  0.00           C  
ATOM   3759  CG2 THR   240      38.422  95.047  64.040  1.00  0.00           C  
ATOM   3760  OG1 THR   240      37.344  96.203  65.763  1.00  0.00           O  
ATOM   3761  H   THR   240      40.102  96.301  66.763  1.00  0.00           H  
ATOM   3762  HA  THR   240      39.975  97.342  63.982  1.00  0.00           H  
ATOM   3763  HB  THR   240      37.554  96.970  63.872  1.00  0.00           H  
ATOM   3764  HG1 THR   240      36.559  96.731  65.603  1.00  0.00           H  
ATOM   3765 HG21 THR   240      37.447  94.599  63.849  1.00  0.00           H  
ATOM   3766 HG22 THR   240      38.961  95.238  63.112  1.00  0.00           H  
ATOM   3767 HG23 THR   240      38.901  94.352  64.729  1.00  0.00           H  
ATOM   3768  N   GLY   241      38.801  98.825  66.676  1.00  0.00           N  
ATOM   3769  CA  GLY   241      38.470 100.093  67.230  1.00  0.00           C  
ATOM   3770  C   GLY   241      37.851  99.982  68.698  1.00  0.00           C  
ATOM   3771  O   GLY   241      37.519  98.957  69.085  1.00  0.00           O  
ATOM   3772  H   GLY   241      38.862  98.072  67.347  1.00  0.00           H  
ATOM   3773  HA2 GLY   241      39.394 100.670  67.211  1.00  0.00           H  
ATOM   3774  HA3 GLY   241      37.720 100.663  66.682  1.00  0.00           H  
ATOM   3775  N   GLY   242      37.695 101.117  69.415  1.00  0.00           N  
ATOM   3776  CA  GLY   242      37.402 101.117  70.874  1.00  0.00           C  
ATOM   3777  C   GLY   242      38.546 100.601  71.679  1.00  0.00           C  
ATOM   3778  O   GLY   242      39.690 101.056  71.492  1.00  0.00           O  
ATOM   3779  H   GLY   242      37.989 102.036  69.115  1.00  0.00           H  
ATOM   3780  HA2 GLY   242      37.278 102.164  71.151  1.00  0.00           H  
ATOM   3781  HA3 GLY   242      36.550 100.440  70.921  1.00  0.00           H  
ATOM   3782  N   SER   243      38.262  99.820  72.774  1.00  0.00           N  
ATOM   3783  CA  SER   243      39.204  99.579  73.911  1.00  0.00           C  
ATOM   3784  C   SER   243      39.443  98.070  74.129  1.00  0.00           C  
ATOM   3785  O   SER   243      38.418  97.401  74.109  1.00  0.00           O  
ATOM   3786  CB  SER   243      38.554 100.235  75.173  1.00  0.00           C  
ATOM   3787  OG  SER   243      39.168  99.779  76.319  1.00  0.00           O  
ATOM   3788  H   SER   243      37.429  99.250  72.809  1.00  0.00           H  
ATOM   3789  HA  SER   243      40.169 100.064  73.770  1.00  0.00           H  
ATOM   3790  HB2 SER   243      38.532 101.321  75.075  1.00  0.00           H  
ATOM   3791  HB3 SER   243      37.532  99.868  75.270  1.00  0.00           H  
ATOM   3792  HG  SER   243      38.586 100.177  76.970  1.00  0.00           H  
ATOM   3793  N   ALA   244      40.666  97.574  74.384  1.00  0.00           N  
ATOM   3794  CA  ALA   244      40.895  96.199  74.857  1.00  0.00           C  
ATOM   3795  C   ALA   244      42.148  96.089  75.664  1.00  0.00           C  
ATOM   3796  O   ALA   244      43.019  96.965  75.640  1.00  0.00           O  
ATOM   3797  CB  ALA   244      40.908  95.218  73.627  1.00  0.00           C  
ATOM   3798  H   ALA   244      41.455  98.164  74.607  1.00  0.00           H  
ATOM   3799  HA  ALA   244      40.090  95.860  75.509  1.00  0.00           H  
ATOM   3800  HB1 ALA   244      41.235  94.226  73.941  1.00  0.00           H  
ATOM   3801  HB2 ALA   244      39.887  95.103  73.264  1.00  0.00           H  
ATOM   3802  HB3 ALA   244      41.605  95.469  72.828  1.00  0.00           H  
ATOM   3803  N   GLU   245      42.333  95.105  76.503  1.00  0.00           N  
ATOM   3804  CA  GLU   245      43.505  94.676  77.264  1.00  0.00           C  
ATOM   3805  C   GLU   245      43.779  93.109  77.198  1.00  0.00           C  
ATOM   3806  O   GLU   245      43.207  92.352  78.042  1.00  0.00           O  
ATOM   3807  CB  GLU   245      43.470  95.311  78.710  1.00  0.00           C  
ATOM   3808  CG  GLU   245      44.741  95.153  79.545  1.00  0.00           C  
ATOM   3809  CD  GLU   245      44.673  95.712  80.999  1.00  0.00           C  
ATOM   3810  OE1 GLU   245      44.163  96.877  81.211  1.00  0.00           O  
ATOM   3811  OE2 GLU   245      45.187  95.141  81.991  1.00  0.00           O1-
ATOM   3812  H   GLU   245      41.545  94.489  76.646  1.00  0.00           H  
ATOM   3813  HA  GLU   245      44.427  95.084  76.848  1.00  0.00           H  
ATOM   3814  HB2 GLU   245      43.316  96.386  78.615  1.00  0.00           H  
ATOM   3815  HB3 GLU   245      42.612  94.850  79.200  1.00  0.00           H  
ATOM   3816  HG2 GLU   245      45.017  94.104  79.654  1.00  0.00           H  
ATOM   3817  HG3 GLU   245      45.532  95.668  79.001  1.00  0.00           H  
ATOM   3818  N   LEU   246      44.530  92.604  76.188  1.00  0.00           N  
ATOM   3819  CA  LEU   246      44.672  91.253  75.905  1.00  0.00           C  
ATOM   3820  C   LEU   246      45.637  90.514  76.848  1.00  0.00           C  
ATOM   3821  O   LEU   246      46.577  91.130  77.258  1.00  0.00           O  
ATOM   3822  CB  LEU   246      45.323  91.077  74.514  1.00  0.00           C  
ATOM   3823  CG  LEU   246      44.344  91.294  73.323  1.00  0.00           C  
ATOM   3824  CD1 LEU   246      44.997  91.499  72.003  1.00  0.00           C  
ATOM   3825  CD2 LEU   246      43.523  89.922  73.161  1.00  0.00           C  
ATOM   3826  H   LEU   246      45.065  93.221  75.593  1.00  0.00           H  
ATOM   3827  HA  LEU   246      43.729  90.714  75.815  1.00  0.00           H  
ATOM   3828  HB2 LEU   246      46.162  91.767  74.423  1.00  0.00           H  
ATOM   3829  HB3 LEU   246      45.780  90.087  74.493  1.00  0.00           H  
ATOM   3830  HG  LEU   246      43.687  92.138  73.532  1.00  0.00           H  
ATOM   3831 HD11 LEU   246      45.740  90.754  71.718  1.00  0.00           H  
ATOM   3832 HD12 LEU   246      44.243  91.528  71.216  1.00  0.00           H  
ATOM   3833 HD13 LEU   246      45.533  92.441  72.121  1.00  0.00           H  
ATOM   3834 HD21 LEU   246      42.975  89.619  74.053  1.00  0.00           H  
ATOM   3835 HD22 LEU   246      42.851  89.928  72.303  1.00  0.00           H  
ATOM   3836 HD23 LEU   246      44.274  89.177  72.900  1.00  0.00           H  
ATOM   3837  N   LEU   247      45.296  89.300  77.108  1.00  0.00           N  
ATOM   3838  CA  LEU   247      46.210  88.441  77.862  1.00  0.00           C  
ATOM   3839  C   LEU   247      46.793  87.403  76.946  1.00  0.00           C  
ATOM   3840  O   LEU   247      46.138  86.715  76.170  1.00  0.00           O  
ATOM   3841  CB  LEU   247      45.449  87.808  79.030  1.00  0.00           C  
ATOM   3842  CG  LEU   247      46.239  86.898  79.913  1.00  0.00           C  
ATOM   3843  CD1 LEU   247      47.365  87.608  80.713  1.00  0.00           C  
ATOM   3844  CD2 LEU   247      45.367  86.032  80.842  1.00  0.00           C  
ATOM   3845  H   LEU   247      44.532  88.820  76.655  1.00  0.00           H  
ATOM   3846  HA  LEU   247      46.994  88.975  78.400  1.00  0.00           H  
ATOM   3847  HB2 LEU   247      45.055  88.555  79.718  1.00  0.00           H  
ATOM   3848  HB3 LEU   247      44.637  87.208  78.620  1.00  0.00           H  
ATOM   3849  HG  LEU   247      46.777  86.122  79.368  1.00  0.00           H  
ATOM   3850 HD11 LEU   247      46.865  88.135  81.526  1.00  0.00           H  
ATOM   3851 HD12 LEU   247      48.089  86.875  81.066  1.00  0.00           H  
ATOM   3852 HD13 LEU   247      47.841  88.307  80.025  1.00  0.00           H  
ATOM   3853 HD21 LEU   247      46.008  85.452  81.505  1.00  0.00           H  
ATOM   3854 HD22 LEU   247      44.818  86.721  81.484  1.00  0.00           H  
ATOM   3855 HD23 LEU   247      44.606  85.492  80.279  1.00  0.00           H  
ATOM   3856  N   PHE   248      48.189  87.192  77.024  1.00  0.00           N  
ATOM   3857  CA  PHE   248      48.944  86.009  76.474  1.00  0.00           C  
ATOM   3858  C   PHE   248      49.750  85.322  77.656  1.00  0.00           C  
ATOM   3859  O   PHE   248      49.993  85.990  78.629  1.00  0.00           O  
ATOM   3860  CB  PHE   248      49.850  86.362  75.285  1.00  0.00           C  
ATOM   3861  CG  PHE   248      49.309  87.474  74.441  1.00  0.00           C  
ATOM   3862  CD1 PHE   248      50.153  88.583  74.365  1.00  0.00           C  
ATOM   3863  CD2 PHE   248      47.999  87.516  73.844  1.00  0.00           C  
ATOM   3864  CE1 PHE   248      49.775  89.708  73.579  1.00  0.00           C  
ATOM   3865  CE2 PHE   248      47.593  88.563  73.074  1.00  0.00           C  
ATOM   3866  CZ  PHE   248      48.512  89.694  72.874  1.00  0.00           C  
ATOM   3867  H   PHE   248      48.778  87.848  77.517  1.00  0.00           H  
ATOM   3868  HA  PHE   248      48.126  85.365  76.149  1.00  0.00           H  
ATOM   3869  HB2 PHE   248      50.826  86.627  75.690  1.00  0.00           H  
ATOM   3870  HB3 PHE   248      49.966  85.468  74.673  1.00  0.00           H  
ATOM   3871  HD1 PHE   248      51.073  88.678  74.923  1.00  0.00           H  
ATOM   3872  HD2 PHE   248      47.348  86.680  74.056  1.00  0.00           H  
ATOM   3873  HE1 PHE   248      50.460  90.533  73.448  1.00  0.00           H  
ATOM   3874  HE2 PHE   248      46.592  88.519  72.671  1.00  0.00           H  
ATOM   3875  HZ  PHE   248      48.177  90.517  72.260  1.00  0.00           H  
ATOM   3876  N   PHE   249      50.131  84.081  77.508  1.00  0.00           N  
ATOM   3877  CA  PHE   249      50.822  83.203  78.444  1.00  0.00           C  
ATOM   3878  C   PHE   249      52.166  82.810  77.889  1.00  0.00           C  
ATOM   3879  O   PHE   249      52.254  82.486  76.719  1.00  0.00           O  
ATOM   3880  CB  PHE   249      49.854  82.082  78.800  1.00  0.00           C  
ATOM   3881  CG  PHE   249      48.580  82.413  79.582  1.00  0.00           C  
ATOM   3882  CD1 PHE   249      48.704  82.407  80.977  1.00  0.00           C  
ATOM   3883  CD2 PHE   249      47.321  82.714  78.956  1.00  0.00           C  
ATOM   3884  CE1 PHE   249      47.542  82.659  81.786  1.00  0.00           C  
ATOM   3885  CE2 PHE   249      46.195  83.001  79.721  1.00  0.00           C  
ATOM   3886  CZ  PHE   249      46.311  82.875  81.167  1.00  0.00           C  
ATOM   3887  H   PHE   249      49.788  83.708  76.634  1.00  0.00           H  
ATOM   3888  HA  PHE   249      51.042  83.693  79.392  1.00  0.00           H  
ATOM   3889  HB2 PHE   249      49.594  81.508  77.910  1.00  0.00           H  
ATOM   3890  HB3 PHE   249      50.454  81.441  79.445  1.00  0.00           H  
ATOM   3891  HD1 PHE   249      49.684  82.301  81.418  1.00  0.00           H  
ATOM   3892  HD2 PHE   249      47.245  82.693  77.879  1.00  0.00           H  
ATOM   3893  HE1 PHE   249      47.714  82.646  82.852  1.00  0.00           H  
ATOM   3894  HE2 PHE   249      45.271  83.253  79.222  1.00  0.00           H  
ATOM   3895  HZ  PHE   249      45.446  83.133  81.761  1.00  0.00           H  
ATOM   3896  N   VAL   250      53.209  83.115  78.679  1.00  0.00           N  
ATOM   3897  CA  VAL   250      54.653  82.850  78.300  1.00  0.00           C  
ATOM   3898  C   VAL   250      55.277  81.654  78.994  1.00  0.00           C  
ATOM   3899  O   VAL   250      55.423  81.638  80.225  1.00  0.00           O  
ATOM   3900  CB  VAL   250      55.506  84.116  78.539  1.00  0.00           C  
ATOM   3901  CG1 VAL   250      56.829  83.992  77.776  1.00  0.00           C  
ATOM   3902  CG2 VAL   250      54.756  85.300  77.953  1.00  0.00           C  
ATOM   3903  H   VAL   250      52.985  83.590  79.542  1.00  0.00           H  
ATOM   3904  HA  VAL   250      54.710  82.564  77.250  1.00  0.00           H  
ATOM   3905  HB  VAL   250      55.719  84.222  79.603  1.00  0.00           H  
ATOM   3906 HG11 VAL   250      57.241  83.015  78.030  1.00  0.00           H  
ATOM   3907 HG12 VAL   250      56.582  84.091  76.719  1.00  0.00           H  
ATOM   3908 HG13 VAL   250      57.477  84.813  78.083  1.00  0.00           H  
ATOM   3909 HG21 VAL   250      55.426  86.158  77.908  1.00  0.00           H  
ATOM   3910 HG22 VAL   250      54.473  85.131  76.913  1.00  0.00           H  
ATOM   3911 HG23 VAL   250      53.909  85.628  78.555  1.00  0.00           H  
ATOM   3912  N   GLU   251      55.848  80.787  78.154  1.00  0.00           N  
ATOM   3913  CA  GLU   251      56.490  79.585  78.420  1.00  0.00           C  
ATOM   3914  C   GLU   251      57.995  79.697  78.137  1.00  0.00           C  
ATOM   3915  O   GLU   251      58.453  80.116  77.134  1.00  0.00           O  
ATOM   3916  CB  GLU   251      55.894  78.465  77.584  1.00  0.00           C  
ATOM   3917  CG  GLU   251      56.609  77.158  77.590  1.00  0.00           C  
ATOM   3918  CD  GLU   251      55.872  75.893  77.006  1.00  0.00           C  
ATOM   3919  OE1 GLU   251      55.232  75.867  75.983  1.00  0.00           O  
ATOM   3920  OE2 GLU   251      55.836  74.848  77.716  1.00  0.00           O1-
ATOM   3921  H   GLU   251      55.822  81.068  77.184  1.00  0.00           H  
ATOM   3922  HA  GLU   251      56.524  79.391  79.492  1.00  0.00           H  
ATOM   3923  HB2 GLU   251      54.975  78.182  78.097  1.00  0.00           H  
ATOM   3924  HB3 GLU   251      55.656  78.809  76.577  1.00  0.00           H  
ATOM   3925  HG2 GLU   251      57.513  77.434  77.047  1.00  0.00           H  
ATOM   3926  HG3 GLU   251      56.789  76.890  78.631  1.00  0.00           H  
ATOM   3927  N   GLY   252      58.743  79.273  79.201  1.00  0.00           N  
ATOM   3928  CA  GLY   252      60.200  79.068  79.016  1.00  0.00           C  
ATOM   3929  C   GLY   252      60.531  77.696  78.582  1.00  0.00           C  
ATOM   3930  O   GLY   252      60.082  76.697  79.172  1.00  0.00           O  
ATOM   3931  H   GLY   252      58.251  78.877  79.990  1.00  0.00           H  
ATOM   3932  HA2 GLY   252      60.636  79.677  78.224  1.00  0.00           H  
ATOM   3933  HA3 GLY   252      60.784  79.319  79.902  1.00  0.00           H  
ATOM   3934  N   LEU   253      61.187  77.564  77.387  1.00  0.00           N  
ATOM   3935  CA  LEU   253      61.579  76.244  76.872  1.00  0.00           C  
ATOM   3936  C   LEU   253      62.940  75.816  77.206  1.00  0.00           C  
ATOM   3937  O   LEU   253      63.056  74.610  77.470  1.00  0.00           O  
ATOM   3938  CB  LEU   253      61.486  76.215  75.316  1.00  0.00           C  
ATOM   3939  CG  LEU   253      60.255  76.856  74.691  1.00  0.00           C  
ATOM   3940  CD1 LEU   253      60.193  76.881  73.151  1.00  0.00           C  
ATOM   3941  CD2 LEU   253      58.993  75.885  74.991  1.00  0.00           C  
ATOM   3942  H   LEU   253      61.559  78.346  76.868  1.00  0.00           H  
ATOM   3943  HA  LEU   253      60.817  75.516  77.152  1.00  0.00           H  
ATOM   3944  HB2 LEU   253      62.335  76.776  74.925  1.00  0.00           H  
ATOM   3945  HB3 LEU   253      61.648  75.219  74.903  1.00  0.00           H  
ATOM   3946  HG  LEU   253      60.049  77.835  75.124  1.00  0.00           H  
ATOM   3947 HD11 LEU   253      59.493  77.694  72.960  1.00  0.00           H  
ATOM   3948 HD12 LEU   253      61.182  77.139  72.772  1.00  0.00           H  
ATOM   3949 HD13 LEU   253      59.888  75.951  72.672  1.00  0.00           H  
ATOM   3950 HD21 LEU   253      59.057  74.936  74.459  1.00  0.00           H  
ATOM   3951 HD22 LEU   253      59.006  75.682  76.062  1.00  0.00           H  
ATOM   3952 HD23 LEU   253      58.014  76.342  74.843  1.00  0.00           H  
ATOM   3953  N   CYS   254      64.016  76.660  77.351  1.00  0.00           N  
ATOM   3954  CA  CYS   254      65.326  76.090  77.726  1.00  0.00           C  
ATOM   3955  C   CYS   254      65.974  76.792  78.935  1.00  0.00           C  
ATOM   3956  O   CYS   254      65.850  78.009  79.091  1.00  0.00           O  
ATOM   3957  CB  CYS   254      66.276  76.341  76.556  1.00  0.00           C  
ATOM   3958  SG  CYS   254      65.570  75.865  74.931  1.00  0.00           S  
ATOM   3959  H   CYS   254      63.916  77.655  77.210  1.00  0.00           H  
ATOM   3960  HA  CYS   254      65.279  75.074  78.117  1.00  0.00           H  
ATOM   3961  HB2 CYS   254      66.419  77.417  76.461  1.00  0.00           H  
ATOM   3962  HB3 CYS   254      67.195  75.758  76.624  1.00  0.00           H  
ATOM   3963  HG  CYS   254      65.497  74.564  75.225  1.00  0.00           H  
ATOM   3964  N   PHE   255      66.843  76.076  79.672  1.00  0.00           N  
ATOM   3965  CA  PHE   255      67.506  76.654  80.824  1.00  0.00           C  
ATOM   3966  C   PHE   255      68.650  77.610  80.273  1.00  0.00           C  
ATOM   3967  O   PHE   255      69.280  77.283  79.242  1.00  0.00           O  
ATOM   3968  CB  PHE   255      68.131  75.561  81.639  1.00  0.00           C  
ATOM   3969  CG  PHE   255      67.212  74.984  82.702  1.00  0.00           C  
ATOM   3970  CD1 PHE   255      66.355  73.889  82.453  1.00  0.00           C  
ATOM   3971  CD2 PHE   255      67.120  75.651  83.932  1.00  0.00           C  
ATOM   3972  CE1 PHE   255      65.415  73.488  83.468  1.00  0.00           C  
ATOM   3973  CE2 PHE   255      66.270  75.246  84.927  1.00  0.00           C  
ATOM   3974  CZ  PHE   255      65.399  74.119  84.741  1.00  0.00           C  
ATOM   3975  H   PHE   255      66.987  75.095  79.480  1.00  0.00           H  
ATOM   3976  HA  PHE   255      66.807  77.236  81.424  1.00  0.00           H  
ATOM   3977  HB2 PHE   255      68.485  74.727  81.032  1.00  0.00           H  
ATOM   3978  HB3 PHE   255      69.008  75.901  82.189  1.00  0.00           H  
ATOM   3979  HD1 PHE   255      66.511  73.369  81.519  1.00  0.00           H  
ATOM   3980  HD2 PHE   255      67.791  76.476  84.126  1.00  0.00           H  
ATOM   3981  HE1 PHE   255      64.728  72.700  83.195  1.00  0.00           H  
ATOM   3982  HE2 PHE   255      66.201  75.908  85.778  1.00  0.00           H  
ATOM   3983  HZ  PHE   255      64.646  73.900  85.483  1.00  0.00           H  
ATOM   3984  N   PRO   256      69.096  78.561  81.052  1.00  0.00           N  
ATOM   3985  CA  PRO   256      70.362  79.264  80.878  1.00  0.00           C  
ATOM   3986  C   PRO   256      71.499  78.274  80.855  1.00  0.00           C  
ATOM   3987  O   PRO   256      71.480  77.225  81.514  1.00  0.00           O  
ATOM   3988  CB  PRO   256      70.454  80.227  82.033  1.00  0.00           C  
ATOM   3989  CG  PRO   256      69.024  80.504  82.545  1.00  0.00           C  
ATOM   3990  CD  PRO   256      68.416  79.135  82.196  1.00  0.00           C  
ATOM   3991  HA  PRO   256      70.383  79.830  79.947  1.00  0.00           H  
ATOM   3992  HB2 PRO   256      71.100  79.805  82.803  1.00  0.00           H  
ATOM   3993  HB3 PRO   256      70.791  81.208  81.698  1.00  0.00           H  
ATOM   3994  HG2 PRO   256      68.833  80.790  83.579  1.00  0.00           H  
ATOM   3995  HG3 PRO   256      68.599  81.253  81.877  1.00  0.00           H  
ATOM   3996  HD2 PRO   256      68.604  78.467  83.036  1.00  0.00           H  
ATOM   3997  HD3 PRO   256      67.352  79.282  82.012  1.00  0.00           H  
ATOM   3998  N   ASP   257      72.384  78.485  79.930  1.00  0.00           N  
ATOM   3999  CA  ASP   257      73.598  77.580  79.720  1.00  0.00           C  
ATOM   4000  C   ASP   257      74.781  78.373  79.161  1.00  0.00           C  
ATOM   4001  O   ASP   257      74.590  79.571  78.762  1.00  0.00           O  
ATOM   4002  CB  ASP   257      73.207  76.512  78.672  1.00  0.00           C  
ATOM   4003  CG  ASP   257      74.223  75.418  78.502  1.00  0.00           C  
ATOM   4004  OD1 ASP   257      75.112  75.217  79.364  1.00  0.00           O  
ATOM   4005  OD2 ASP   257      74.099  74.650  77.497  1.00  0.00           O1-
ATOM   4006  H   ASP   257      72.180  79.227  79.276  1.00  0.00           H  
ATOM   4007  HA  ASP   257      73.841  76.925  80.556  1.00  0.00           H  
ATOM   4008  HB2 ASP   257      72.308  75.984  78.991  1.00  0.00           H  
ATOM   4009  HB3 ASP   257      73.113  76.977  77.690  1.00  0.00           H  
ATOM   4010  N   GLU   258      75.973  77.792  79.128  1.00  0.00           N  
ATOM   4011  CA  GLU   258      77.034  78.427  78.466  1.00  0.00           C  
ATOM   4012  C   GLU   258      76.670  78.889  77.056  1.00  0.00           C  
ATOM   4013  O   GLU   258      76.161  78.084  76.277  1.00  0.00           O  
ATOM   4014  CB  GLU   258      78.209  77.460  78.475  1.00  0.00           C  
ATOM   4015  CG  GLU   258      79.445  78.101  77.679  1.00  0.00           C  
ATOM   4016  CD  GLU   258      79.971  79.254  78.524  1.00  0.00           C  
ATOM   4017  OE1 GLU   258      79.482  80.336  78.289  1.00  0.00           O  
ATOM   4018  OE2 GLU   258      80.992  79.127  79.159  1.00  0.00           O1-
ATOM   4019  H   GLU   258      76.053  76.822  79.400  1.00  0.00           H  
ATOM   4020  HA  GLU   258      77.286  79.284  79.090  1.00  0.00           H  
ATOM   4021  HB2 GLU   258      78.541  77.192  79.478  1.00  0.00           H  
ATOM   4022  HB3 GLU   258      77.910  76.543  77.967  1.00  0.00           H  
ATOM   4023  HG2 GLU   258      80.318  77.467  77.530  1.00  0.00           H  
ATOM   4024  HG3 GLU   258      79.149  78.415  76.678  1.00  0.00           H  
ATOM   4025  N   GLY   259      76.877  80.199  76.695  1.00  0.00           N  
ATOM   4026  CA  GLY   259      76.589  80.711  75.378  1.00  0.00           C  
ATOM   4027  C   GLY   259      75.102  81.131  75.152  1.00  0.00           C  
ATOM   4028  O   GLY   259      74.770  81.608  74.032  1.00  0.00           O  
ATOM   4029  H   GLY   259      77.370  80.846  77.293  1.00  0.00           H  
ATOM   4030  HA2 GLY   259      77.168  81.632  75.313  1.00  0.00           H  
ATOM   4031  HA3 GLY   259      76.942  80.010  74.621  1.00  0.00           H  
ATOM   4032  N   PHE   260      74.224  80.960  76.138  1.00  0.00           N  
ATOM   4033  CA  PHE   260      72.911  81.663  76.162  1.00  0.00           C  
ATOM   4034  C   PHE   260      72.809  82.356  77.578  1.00  0.00           C  
ATOM   4035  O   PHE   260      72.512  81.679  78.553  1.00  0.00           O  
ATOM   4036  CB  PHE   260      71.777  80.638  75.918  1.00  0.00           C  
ATOM   4037  CG  PHE   260      70.425  80.977  76.488  1.00  0.00           C  
ATOM   4038  CD1 PHE   260      69.871  82.287  76.323  1.00  0.00           C  
ATOM   4039  CD2 PHE   260      69.649  80.064  77.262  1.00  0.00           C  
ATOM   4040  CE1 PHE   260      68.624  82.636  76.785  1.00  0.00           C  
ATOM   4041  CE2 PHE   260      68.330  80.323  77.741  1.00  0.00           C  
ATOM   4042  CZ  PHE   260      67.861  81.695  77.529  1.00  0.00           C  
ATOM   4043  H   PHE   260      74.516  80.629  77.047  1.00  0.00           H  
ATOM   4044  HA  PHE   260      72.833  82.363  75.330  1.00  0.00           H  
ATOM   4045  HB2 PHE   260      71.815  80.317  74.877  1.00  0.00           H  
ATOM   4046  HB3 PHE   260      72.038  79.702  76.411  1.00  0.00           H  
ATOM   4047  HD1 PHE   260      70.460  83.009  75.776  1.00  0.00           H  
ATOM   4048  HD2 PHE   260      70.166  79.175  77.592  1.00  0.00           H  
ATOM   4049  HE1 PHE   260      68.245  83.615  76.531  1.00  0.00           H  
ATOM   4050  HE2 PHE   260      67.777  79.669  78.399  1.00  0.00           H  
ATOM   4051  HZ  PHE   260      66.943  81.975  78.024  1.00  0.00           H  
ATOM   4052  N   SER   261      73.031  83.674  77.581  1.00  0.00           N  
ATOM   4053  CA  SER   261      73.087  84.518  78.779  1.00  0.00           C  
ATOM   4054  C   SER   261      71.672  84.779  79.436  1.00  0.00           C  
ATOM   4055  O   SER   261      71.375  85.844  79.907  1.00  0.00           O  
ATOM   4056  CB  SER   261      73.868  85.778  78.543  1.00  0.00           C  
ATOM   4057  OG  SER   261      75.140  85.485  78.019  1.00  0.00           O  
ATOM   4058  H   SER   261      73.407  84.021  76.711  1.00  0.00           H  
ATOM   4059  HA  SER   261      73.585  84.064  79.636  1.00  0.00           H  
ATOM   4060  HB2 SER   261      73.230  86.423  77.939  1.00  0.00           H  
ATOM   4061  HB3 SER   261      74.097  86.298  79.473  1.00  0.00           H  
ATOM   4062  HG  SER   261      75.588  84.753  78.449  1.00  0.00           H  
ATOM   4063  N   GLY   262      70.775  83.819  79.353  1.00  0.00           N  
ATOM   4064  CA  GLY   262      69.512  83.645  80.178  1.00  0.00           C  
ATOM   4065  C   GLY   262      68.359  84.662  79.928  1.00  0.00           C  
ATOM   4066  O   GLY   262      67.245  84.535  80.459  1.00  0.00           O  
ATOM   4067  H   GLY   262      71.105  82.965  78.927  1.00  0.00           H  
ATOM   4068  HA2 GLY   262      69.046  82.778  79.711  1.00  0.00           H  
ATOM   4069  HA3 GLY   262      69.773  83.621  81.236  1.00  0.00           H  
ATOM   4070  N   LEU   263      68.597  85.667  79.040  1.00  0.00           N  
ATOM   4071  CA  LEU   263      67.535  86.661  78.775  1.00  0.00           C  
ATOM   4072  C   LEU   263      66.733  86.330  77.473  1.00  0.00           C  
ATOM   4073  O   LEU   263      67.307  85.809  76.492  1.00  0.00           O  
ATOM   4074  CB  LEU   263      68.232  88.022  78.625  1.00  0.00           C  
ATOM   4075  CG  LEU   263      68.946  88.576  79.841  1.00  0.00           C  
ATOM   4076  CD1 LEU   263      69.949  89.680  79.372  1.00  0.00           C  
ATOM   4077  CD2 LEU   263      67.994  89.112  80.891  1.00  0.00           C  
ATOM   4078  H   LEU   263      69.539  85.902  78.760  1.00  0.00           H  
ATOM   4079  HA  LEU   263      66.851  86.869  79.597  1.00  0.00           H  
ATOM   4080  HB2 LEU   263      68.916  87.968  77.778  1.00  0.00           H  
ATOM   4081  HB3 LEU   263      67.530  88.817  78.375  1.00  0.00           H  
ATOM   4082  HG  LEU   263      69.495  87.774  80.334  1.00  0.00           H  
ATOM   4083 HD11 LEU   263      70.637  89.226  78.658  1.00  0.00           H  
ATOM   4084 HD12 LEU   263      69.446  90.525  78.902  1.00  0.00           H  
ATOM   4085 HD13 LEU   263      70.519  90.091  80.205  1.00  0.00           H  
ATOM   4086 HD21 LEU   263      67.387  88.258  81.191  1.00  0.00           H  
ATOM   4087 HD22 LEU   263      68.547  89.574  81.709  1.00  0.00           H  
ATOM   4088 HD23 LEU   263      67.358  89.841  80.389  1.00  0.00           H  
ATOM   4089  N   VAL   264      65.482  86.792  77.373  1.00  0.00           N  
ATOM   4090  CA  VAL   264      64.577  86.672  76.220  1.00  0.00           C  
ATOM   4091  C   VAL   264      63.815  88.051  76.007  1.00  0.00           C  
ATOM   4092  O   VAL   264      63.253  88.595  76.984  1.00  0.00           O  
ATOM   4093  CB  VAL   264      63.485  85.681  76.457  1.00  0.00           C  
ATOM   4094  CG1 VAL   264      62.623  85.437  75.169  1.00  0.00           C  
ATOM   4095  CG2 VAL   264      63.970  84.276  76.797  1.00  0.00           C  
ATOM   4096  H   VAL   264      65.145  87.423  78.087  1.00  0.00           H  
ATOM   4097  HA  VAL   264      65.027  86.326  75.290  1.00  0.00           H  
ATOM   4098  HB  VAL   264      62.824  86.032  77.250  1.00  0.00           H  
ATOM   4099 HG11 VAL   264      63.118  84.722  74.512  1.00  0.00           H  
ATOM   4100 HG12 VAL   264      61.750  84.861  75.476  1.00  0.00           H  
ATOM   4101 HG13 VAL   264      62.298  86.410  74.799  1.00  0.00           H  
ATOM   4102 HG21 VAL   264      63.121  83.596  76.864  1.00  0.00           H  
ATOM   4103 HG22 VAL   264      64.614  83.812  76.050  1.00  0.00           H  
ATOM   4104 HG23 VAL   264      64.486  84.293  77.757  1.00  0.00           H  
ATOM   4105  N   SER   265      63.849  88.639  74.746  1.00  0.00           N  
ATOM   4106  CA  SER   265      63.274  89.920  74.422  1.00  0.00           C  
ATOM   4107  C   SER   265      62.093  89.849  73.455  1.00  0.00           C  
ATOM   4108  O   SER   265      62.202  89.095  72.457  1.00  0.00           O  
ATOM   4109  CB  SER   265      64.371  90.952  74.107  1.00  0.00           C  
ATOM   4110  OG  SER   265      64.953  90.753  72.805  1.00  0.00           O  
ATOM   4111  H   SER   265      64.365  88.197  73.998  1.00  0.00           H  
ATOM   4112  HA  SER   265      62.855  90.339  75.337  1.00  0.00           H  
ATOM   4113  HB2 SER   265      63.837  91.891  73.965  1.00  0.00           H  
ATOM   4114  HB3 SER   265      65.101  91.083  74.905  1.00  0.00           H  
ATOM   4115  HG  SER   265      65.478  89.949  72.792  1.00  0.00           H  
ATOM   4116  N   ILE   266      60.985  90.620  73.693  1.00  0.00           N  
ATOM   4117  CA  ILE   266      59.761  90.543  72.905  1.00  0.00           C  
ATOM   4118  C   ILE   266      59.273  91.882  72.587  1.00  0.00           C  
ATOM   4119  O   ILE   266      59.177  92.803  73.341  1.00  0.00           O  
ATOM   4120  CB  ILE   266      58.719  89.630  73.653  1.00  0.00           C  
ATOM   4121  CG1 ILE   266      59.418  88.307  73.966  1.00  0.00           C  
ATOM   4122  CG2 ILE   266      57.423  89.522  72.829  1.00  0.00           C  
ATOM   4123  CD1 ILE   266      58.497  87.139  74.482  1.00  0.00           C  
ATOM   4124  H   ILE   266      60.847  91.179  74.523  1.00  0.00           H  
ATOM   4125  HA  ILE   266      60.064  90.074  71.969  1.00  0.00           H  
ATOM   4126  HB  ILE   266      58.506  90.206  74.554  1.00  0.00           H  
ATOM   4127 HG12 ILE   266      59.961  88.027  73.063  1.00  0.00           H  
ATOM   4128 HG13 ILE   266      60.179  88.386  74.743  1.00  0.00           H  
ATOM   4129 HG21 ILE   266      57.694  88.833  72.029  1.00  0.00           H  
ATOM   4130 HG22 ILE   266      56.511  89.323  73.391  1.00  0.00           H  
ATOM   4131 HG23 ILE   266      57.215  90.515  72.430  1.00  0.00           H  
ATOM   4132 HD11 ILE   266      59.020  86.184  74.539  1.00  0.00           H  
ATOM   4133 HD12 ILE   266      58.037  87.275  75.461  1.00  0.00           H  
ATOM   4134 HD13 ILE   266      57.682  86.963  73.779  1.00  0.00           H  
ATOM   4135  N   HIE   267      58.871  92.101  71.269  1.00  0.00           N  
ATOM   4136  CA  HIE   267      58.525  93.384  70.733  1.00  0.00           C  
ATOM   4137  C   HIE   267      57.109  93.566  70.033  1.00  0.00           C  
ATOM   4138  O   HIE   267      56.493  92.625  69.597  1.00  0.00           O  
ATOM   4139  CB  HIE   267      59.722  93.956  69.966  1.00  0.00           C  
ATOM   4140  CG  HIE   267      61.054  93.244  70.052  1.00  0.00           C  
ATOM   4141  CD2 HIE   267      61.478  92.288  69.148  1.00  0.00           C  
ATOM   4142  ND1 HIE   267      62.114  93.513  70.895  1.00  0.00           N  
ATOM   4143  CE1 HIE   267      63.019  92.578  70.621  1.00  0.00           C  
ATOM   4144  NE2 HIE   267      62.688  91.793  69.601  1.00  0.00           N  
ATOM   4145  H   HIE   267      58.979  91.401  70.549  1.00  0.00           H  
ATOM   4146  HA  HIE   267      58.322  93.980  71.623  1.00  0.00           H  
ATOM   4147  HB2 HIE   267      59.513  93.934  68.896  1.00  0.00           H  
ATOM   4148  HB3 HIE   267      59.870  95.002  70.236  1.00  0.00           H  
ATOM   4149  HD2 HIE   267      60.789  92.031  68.357  1.00  0.00           H  
ATOM   4150  HE1 HIE   267      63.972  92.495  71.122  1.00  0.00           H  
ATOM   4151  HE2 HIE   267      63.209  90.994  69.270  1.00  0.00           H  
ATOM   4152  N   VAL   268      56.731  94.849  69.733  1.00  0.00           N  
ATOM   4153  CA  VAL   268      55.469  95.205  68.962  1.00  0.00           C  
ATOM   4154  C   VAL   268      55.690  96.591  68.328  1.00  0.00           C  
ATOM   4155  O   VAL   268      56.482  97.407  68.788  1.00  0.00           O  
ATOM   4156  CB  VAL   268      54.228  95.104  69.865  1.00  0.00           C  
ATOM   4157  CG1 VAL   268      54.294  96.104  70.973  1.00  0.00           C  
ATOM   4158  CG2 VAL   268      52.854  95.163  69.105  1.00  0.00           C  
ATOM   4159  H   VAL   268      57.397  95.587  69.909  1.00  0.00           H  
ATOM   4160  HA  VAL   268      55.448  94.490  68.140  1.00  0.00           H  
ATOM   4161  HB  VAL   268      54.338  94.090  70.250  1.00  0.00           H  
ATOM   4162 HG11 VAL   268      55.227  96.067  71.535  1.00  0.00           H  
ATOM   4163 HG12 VAL   268      54.176  97.113  70.578  1.00  0.00           H  
ATOM   4164 HG13 VAL   268      53.416  96.011  71.612  1.00  0.00           H  
ATOM   4165 HG21 VAL   268      52.009  94.917  69.747  1.00  0.00           H  
ATOM   4166 HG22 VAL   268      52.647  96.106  68.599  1.00  0.00           H  
ATOM   4167 HG23 VAL   268      52.958  94.371  68.364  1.00  0.00           H  
ATOM   4168  N   SER   269      55.102  96.806  67.195  1.00  0.00           N  
ATOM   4169  CA  SER   269      55.305  98.037  66.367  1.00  0.00           C  
ATOM   4170  C   SER   269      54.041  98.345  65.550  1.00  0.00           C  
ATOM   4171  O   SER   269      53.295  97.375  65.312  1.00  0.00           O  
ATOM   4172  CB  SER   269      56.667  97.952  65.614  1.00  0.00           C  
ATOM   4173  OG  SER   269      56.720  99.091  64.756  1.00  0.00           O  
ATOM   4174  H   SER   269      54.499  96.108  66.784  1.00  0.00           H  
ATOM   4175  HA  SER   269      55.427  98.941  66.963  1.00  0.00           H  
ATOM   4176  HB2 SER   269      57.527  97.841  66.275  1.00  0.00           H  
ATOM   4177  HB3 SER   269      56.735  97.077  64.968  1.00  0.00           H  
ATOM   4178  HG  SER   269      56.803  99.765  65.435  1.00  0.00           H  
ATOM   4179  N   LEU   270      53.865  99.551  65.253  1.00  0.00           N  
ATOM   4180  CA  LEU   270      52.665 100.185  64.646  1.00  0.00           C  
ATOM   4181  C   LEU   270      52.940 100.882  63.322  1.00  0.00           C  
ATOM   4182  O   LEU   270      53.773 101.741  63.349  1.00  0.00           O  
ATOM   4183  CB  LEU   270      52.133 101.076  65.775  1.00  0.00           C  
ATOM   4184  CG  LEU   270      51.035 102.095  65.341  1.00  0.00           C  
ATOM   4185  CD1 LEU   270      49.708 101.403  64.947  1.00  0.00           C  
ATOM   4186  CD2 LEU   270      50.810 103.097  66.486  1.00  0.00           C  
ATOM   4187  H   LEU   270      54.653 100.149  65.457  1.00  0.00           H  
ATOM   4188  HA  LEU   270      51.982  99.354  64.469  1.00  0.00           H  
ATOM   4189  HB2 LEU   270      51.846 100.421  66.598  1.00  0.00           H  
ATOM   4190  HB3 LEU   270      53.044 101.572  66.108  1.00  0.00           H  
ATOM   4191  HG  LEU   270      51.383 102.636  64.461  1.00  0.00           H  
ATOM   4192 HD11 LEU   270      49.149 102.219  64.490  1.00  0.00           H  
ATOM   4193 HD12 LEU   270      49.764 100.544  64.277  1.00  0.00           H  
ATOM   4194 HD13 LEU   270      49.200 101.081  65.855  1.00  0.00           H  
ATOM   4195 HD21 LEU   270      50.447 102.609  67.390  1.00  0.00           H  
ATOM   4196 HD22 LEU   270      51.731 103.659  66.644  1.00  0.00           H  
ATOM   4197 HD23 LEU   270      49.982 103.795  66.365  1.00  0.00           H  
ATOM   4198  N   LEU   271      52.225 100.567  62.223  1.00  0.00           N  
ATOM   4199  CA  LEU   271      52.660 100.954  60.845  1.00  0.00           C  
ATOM   4200  C   LEU   271      51.546 101.722  60.117  1.00  0.00           C  
ATOM   4201  O   LEU   271      50.402 101.610  60.485  1.00  0.00           O  
ATOM   4202  CB  LEU   271      53.052  99.730  60.096  1.00  0.00           C  
ATOM   4203  CG  LEU   271      54.065  98.773  60.794  1.00  0.00           C  
ATOM   4204  CD1 LEU   271      53.621  97.356  61.032  1.00  0.00           C  
ATOM   4205  CD2 LEU   271      55.368  98.788  59.973  1.00  0.00           C  
ATOM   4206  H   LEU   271      51.437  99.940  62.304  1.00  0.00           H  
ATOM   4207  HA  LEU   271      53.495 101.655  60.831  1.00  0.00           H  
ATOM   4208  HB2 LEU   271      52.129  99.296  59.713  1.00  0.00           H  
ATOM   4209  HB3 LEU   271      53.514 100.069  59.169  1.00  0.00           H  
ATOM   4210  HG  LEU   271      54.363  99.136  61.778  1.00  0.00           H  
ATOM   4211 HD11 LEU   271      53.304  96.859  60.115  1.00  0.00           H  
ATOM   4212 HD12 LEU   271      54.417  96.808  61.535  1.00  0.00           H  
ATOM   4213 HD13 LEU   271      52.821  97.467  61.764  1.00  0.00           H  
ATOM   4214 HD21 LEU   271      55.682  99.813  59.776  1.00  0.00           H  
ATOM   4215 HD22 LEU   271      56.158  98.113  60.302  1.00  0.00           H  
ATOM   4216 HD23 LEU   271      55.125  98.414  58.978  1.00  0.00           H  
ATOM   4217  N   GLU   272      51.995 102.532  59.136  1.00  0.00           N  
ATOM   4218  CA  GLU   272      51.160 103.419  58.357  1.00  0.00           C  
ATOM   4219  C   GLU   272      51.295 103.093  56.857  1.00  0.00           C  
ATOM   4220  O   GLU   272      52.383 103.037  56.362  1.00  0.00           O  
ATOM   4221  CB  GLU   272      51.621 104.890  58.672  1.00  0.00           C  
ATOM   4222  CG  GLU   272      50.958 105.810  57.714  1.00  0.00           C  
ATOM   4223  CD  GLU   272      51.237 107.249  58.200  1.00  0.00           C  
ATOM   4224  OE1 GLU   272      52.252 107.821  57.761  1.00  0.00           O  
ATOM   4225  OE2 GLU   272      50.428 107.833  58.948  1.00  0.00           O1-
ATOM   4226  H   GLU   272      52.988 102.497  58.957  1.00  0.00           H  
ATOM   4227  HA  GLU   272      50.116 103.491  58.665  1.00  0.00           H  
ATOM   4228  HB2 GLU   272      51.281 104.955  59.705  1.00  0.00           H  
ATOM   4229  HB3 GLU   272      52.679 105.150  58.684  1.00  0.00           H  
ATOM   4230  HG2 GLU   272      51.478 105.670  56.766  1.00  0.00           H  
ATOM   4231  HG3 GLU   272      49.902 105.604  57.537  1.00  0.00           H  
ATOM   4232  N   TYR   273      50.193 102.968  56.119  1.00  0.00           N  
ATOM   4233  CA  TYR   273      50.308 102.856  54.666  1.00  0.00           C  
ATOM   4234  C   TYR   273      50.613 104.319  54.183  1.00  0.00           C  
ATOM   4235  O   TYR   273      50.063 105.290  54.696  1.00  0.00           O  
ATOM   4236  CB  TYR   273      49.009 102.407  54.136  1.00  0.00           C  
ATOM   4237  CG  TYR   273      48.848 102.242  52.658  1.00  0.00           C  
ATOM   4238  CD1 TYR   273      48.515 103.362  51.851  1.00  0.00           C  
ATOM   4239  CD2 TYR   273      48.945 100.991  52.045  1.00  0.00           C  
ATOM   4240  CE1 TYR   273      48.216 103.112  50.461  1.00  0.00           C  
ATOM   4241  CE2 TYR   273      48.591 100.753  50.698  1.00  0.00           C  
ATOM   4242  CZ  TYR   273      48.322 101.894  49.874  1.00  0.00           C  
ATOM   4243  OH  TYR   273      48.163 101.742  48.532  1.00  0.00           O  
ATOM   4244  H   TYR   273      49.259 102.950  56.504  1.00  0.00           H  
ATOM   4245  HA  TYR   273      51.097 102.222  54.263  1.00  0.00           H  
ATOM   4246  HB2 TYR   273      49.007 101.424  54.605  1.00  0.00           H  
ATOM   4247  HB3 TYR   273      48.079 102.825  54.521  1.00  0.00           H  
ATOM   4248  HD1 TYR   273      48.534 104.302  52.381  1.00  0.00           H  
ATOM   4249  HD2 TYR   273      49.174 100.172  52.711  1.00  0.00           H  
ATOM   4250  HE1 TYR   273      48.060 103.979  49.836  1.00  0.00           H  
ATOM   4251  HE2 TYR   273      48.599  99.765  50.262  1.00  0.00           H  
ATOM   4252  HH  TYR   273      47.722 100.901  48.391  1.00  0.00           H  
ATOM   4253  N   MET   274      51.433 104.338  53.103  1.00  0.00           N  
ATOM   4254  CA  MET   274      51.448 105.546  52.344  1.00  0.00           C  
ATOM   4255  C   MET   274      50.901 105.478  50.901  1.00  0.00           C  
ATOM   4256  O   MET   274      50.228 106.394  50.401  1.00  0.00           O  
ATOM   4257  CB  MET   274      52.892 105.901  52.316  1.00  0.00           C  
ATOM   4258  CG  MET   274      53.699 106.184  53.624  1.00  0.00           C  
ATOM   4259  SD  MET   274      55.095 107.215  53.271  1.00  0.00           S  
ATOM   4260  CE  MET   274      54.122 108.788  53.384  1.00  0.00           C  
ATOM   4261  H   MET   274      51.971 103.511  52.889  1.00  0.00           H  
ATOM   4262  HA  MET   274      50.874 106.360  52.788  1.00  0.00           H  
ATOM   4263  HB2 MET   274      53.401 105.091  51.794  1.00  0.00           H  
ATOM   4264  HB3 MET   274      52.993 106.769  51.664  1.00  0.00           H  
ATOM   4265  HG2 MET   274      52.998 106.459  54.412  1.00  0.00           H  
ATOM   4266  HG3 MET   274      54.172 105.231  53.862  1.00  0.00           H  
ATOM   4267  HE1 MET   274      54.805 109.566  53.042  1.00  0.00           H  
ATOM   4268  HE2 MET   274      53.282 108.778  52.691  1.00  0.00           H  
ATOM   4269  HE3 MET   274      53.658 108.989  54.350  1.00  0.00           H  
ATOM   4270  N   ALA   275      51.200 104.431  50.178  1.00  0.00           N  
ATOM   4271  CA  ALA   275      50.934 104.349  48.717  1.00  0.00           C  
ATOM   4272  C   ALA   275      51.184 102.898  48.289  1.00  0.00           C  
ATOM   4273  O   ALA   275      51.650 102.058  49.001  1.00  0.00           O  
ATOM   4274  CB  ALA   275      52.029 105.255  47.982  1.00  0.00           C  
ATOM   4275  H   ALA   275      51.685 103.640  50.576  1.00  0.00           H  
ATOM   4276  HA  ALA   275      49.898 104.594  48.485  1.00  0.00           H  
ATOM   4277  HB1 ALA   275      53.002 104.762  47.979  1.00  0.00           H  
ATOM   4278  HB2 ALA   275      51.617 105.420  46.986  1.00  0.00           H  
ATOM   4279  HB3 ALA   275      52.014 106.234  48.461  1.00  0.00           H  
ATOM   4280  N   GLN   276      50.899 102.631  46.998  1.00  0.00           N  
ATOM   4281  CA  GLN   276      50.731 101.268  46.484  1.00  0.00           C  
ATOM   4282  C   GLN   276      52.094 100.641  46.153  1.00  0.00           C  
ATOM   4283  O   GLN   276      52.988 101.356  45.693  1.00  0.00           O  
ATOM   4284  CB  GLN   276      49.746 101.180  45.312  1.00  0.00           C  
ATOM   4285  CG  GLN   276      50.193 101.731  43.956  1.00  0.00           C  
ATOM   4286  CD  GLN   276      48.980 101.878  42.964  1.00  0.00           C  
ATOM   4287  NE2 GLN   276      49.148 101.514  41.769  1.00  0.00           N  
ATOM   4288  OE1 GLN   276      47.879 102.291  43.267  1.00  0.00           O  
ATOM   4289  H   GLN   276      50.651 103.413  46.409  1.00  0.00           H  
ATOM   4290  HA  GLN   276      50.455 100.663  47.348  1.00  0.00           H  
ATOM   4291  HB2 GLN   276      49.473 100.125  45.300  1.00  0.00           H  
ATOM   4292  HB3 GLN   276      48.839 101.559  45.783  1.00  0.00           H  
ATOM   4293  HG2 GLN   276      50.615 102.715  44.161  1.00  0.00           H  
ATOM   4294  HG3 GLN   276      50.964 101.112  43.496  1.00  0.00           H  
ATOM   4295 HE21 GLN   276      48.366 101.587  41.134  1.00  0.00           H  
ATOM   4296 HE22 GLN   276      49.993 101.034  41.496  1.00  0.00           H  
ATOM   4297  N   ASP   277      52.164  99.291  46.352  1.00  0.00           N  
ATOM   4298  CA  ASP   277      53.279  98.383  46.360  1.00  0.00           C  
ATOM   4299  C   ASP   277      54.338  98.632  47.441  1.00  0.00           C  
ATOM   4300  O   ASP   277      54.921  97.710  47.945  1.00  0.00           O  
ATOM   4301  CB  ASP   277      53.943  98.261  45.006  1.00  0.00           C  
ATOM   4302  CG  ASP   277      52.951  97.979  43.902  1.00  0.00           C  
ATOM   4303  OD1 ASP   277      53.018  98.497  42.755  1.00  0.00           O  
ATOM   4304  OD2 ASP   277      51.879  97.309  44.107  1.00  0.00           O1-
ATOM   4305  H   ASP   277      51.260  98.899  46.572  1.00  0.00           H  
ATOM   4306  HA  ASP   277      52.868  97.392  46.557  1.00  0.00           H  
ATOM   4307  HB2 ASP   277      54.525  99.166  44.828  1.00  0.00           H  
ATOM   4308  HB3 ASP   277      54.779  97.562  45.001  1.00  0.00           H  
ATOM   4309  N   ILE   278      54.763  99.906  47.647  1.00  0.00           N  
ATOM   4310  CA  ILE   278      55.549 100.424  48.766  1.00  0.00           C  
ATOM   4311  C   ILE   278      55.013  99.861  50.054  1.00  0.00           C  
ATOM   4312  O   ILE   278      53.848 100.016  50.415  1.00  0.00           O  
ATOM   4313  CB  ILE   278      55.506 101.956  48.701  1.00  0.00           C  
ATOM   4314  CG1 ILE   278      56.309 102.526  47.497  1.00  0.00           C  
ATOM   4315  CG2 ILE   278      55.969 102.636  50.020  1.00  0.00           C  
ATOM   4316  CD1 ILE   278      55.583 103.681  46.886  1.00  0.00           C  
ATOM   4317  H   ILE   278      54.175 100.562  47.151  1.00  0.00           H  
ATOM   4318  HA  ILE   278      56.545 100.030  48.566  1.00  0.00           H  
ATOM   4319  HB  ILE   278      54.452 102.226  48.632  1.00  0.00           H  
ATOM   4320 HG12 ILE   278      57.301 102.824  47.837  1.00  0.00           H  
ATOM   4321 HG13 ILE   278      56.537 101.780  46.736  1.00  0.00           H  
ATOM   4322 HG21 ILE   278      55.925 103.718  49.902  1.00  0.00           H  
ATOM   4323 HG22 ILE   278      55.315 102.459  50.874  1.00  0.00           H  
ATOM   4324 HG23 ILE   278      57.025 102.434  50.194  1.00  0.00           H  
ATOM   4325 HD11 ILE   278      54.599 103.323  46.585  1.00  0.00           H  
ATOM   4326 HD12 ILE   278      55.315 104.402  47.659  1.00  0.00           H  
ATOM   4327 HD13 ILE   278      56.096 104.214  46.085  1.00  0.00           H  
ATOM   4328  N   PRO   279      55.848  99.215  50.879  1.00  0.00           N  
ATOM   4329  CA  PRO   279      55.411  98.668  52.146  1.00  0.00           C  
ATOM   4330  C   PRO   279      55.041  99.753  53.155  1.00  0.00           C  
ATOM   4331  O   PRO   279      55.212 100.985  53.038  1.00  0.00           O  
ATOM   4332  CB  PRO   279      56.656  97.878  52.616  1.00  0.00           C  
ATOM   4333  CG  PRO   279      57.879  98.709  52.186  1.00  0.00           C  
ATOM   4334  CD  PRO   279      57.329  99.124  50.784  1.00  0.00           C  
ATOM   4335  HA  PRO   279      54.594  97.948  52.142  1.00  0.00           H  
ATOM   4336  HB2 PRO   279      56.636  97.664  53.684  1.00  0.00           H  
ATOM   4337  HB3 PRO   279      56.594  96.901  52.136  1.00  0.00           H  
ATOM   4338  HG2 PRO   279      57.996  99.506  52.920  1.00  0.00           H  
ATOM   4339  HG3 PRO   279      58.813  98.148  52.182  1.00  0.00           H  
ATOM   4340  HD2 PRO   279      57.756 100.082  50.485  1.00  0.00           H  
ATOM   4341  HD3 PRO   279      57.618  98.260  50.186  1.00  0.00           H  
ATOM   4342  N   LEU   280      54.341  99.344  54.212  1.00  0.00           N  
ATOM   4343  CA  LEU   280      53.861 100.213  55.290  1.00  0.00           C  
ATOM   4344  C   LEU   280      55.075 100.718  56.148  1.00  0.00           C  
ATOM   4345  O   LEU   280      56.075 100.021  56.426  1.00  0.00           O  
ATOM   4346  CB  LEU   280      52.800  99.514  56.181  1.00  0.00           C  
ATOM   4347  CG  LEU   280      51.466  99.282  55.489  1.00  0.00           C  
ATOM   4348  CD1 LEU   280      51.448  98.178  54.446  1.00  0.00           C  
ATOM   4349  CD2 LEU   280      50.413  99.023  56.567  1.00  0.00           C  
ATOM   4350  H   LEU   280      54.203  98.359  54.387  1.00  0.00           H  
ATOM   4351  HA  LEU   280      53.379 101.080  54.839  1.00  0.00           H  
ATOM   4352  HB2 LEU   280      53.206  98.623  56.661  1.00  0.00           H  
ATOM   4353  HB3 LEU   280      52.694 100.220  57.004  1.00  0.00           H  
ATOM   4354  HG  LEU   280      51.155 100.204  54.998  1.00  0.00           H  
ATOM   4355 HD11 LEU   280      50.443  98.037  54.048  1.00  0.00           H  
ATOM   4356 HD12 LEU   280      52.013  98.493  53.568  1.00  0.00           H  
ATOM   4357 HD13 LEU   280      51.822  97.250  54.877  1.00  0.00           H  
ATOM   4358 HD21 LEU   280      50.143  99.980  57.013  1.00  0.00           H  
ATOM   4359 HD22 LEU   280      49.562  98.553  56.074  1.00  0.00           H  
ATOM   4360 HD23 LEU   280      50.803  98.318  57.302  1.00  0.00           H  
ATOM   4361  N   THR   281      55.030 102.002  56.573  1.00  0.00           N  
ATOM   4362  CA  THR   281      56.117 102.709  57.262  1.00  0.00           C  
ATOM   4363  C   THR   281      55.837 102.682  58.813  1.00  0.00           C  
ATOM   4364  O   THR   281      54.720 102.899  59.203  1.00  0.00           O  
ATOM   4365  CB  THR   281      56.346 104.157  56.614  1.00  0.00           C  
ATOM   4366  CG2 THR   281      55.255 105.158  56.843  1.00  0.00           C  
ATOM   4367  OG1 THR   281      57.548 104.681  57.051  1.00  0.00           O  
ATOM   4368  H   THR   281      54.281 102.576  56.213  1.00  0.00           H  
ATOM   4369  HA  THR   281      56.998 102.175  56.905  1.00  0.00           H  
ATOM   4370  HB  THR   281      56.336 103.951  55.543  1.00  0.00           H  
ATOM   4371  HG1 THR   281      58.137 104.702  56.293  1.00  0.00           H  
ATOM   4372 HG21 THR   281      55.196 105.440  57.895  1.00  0.00           H  
ATOM   4373 HG22 THR   281      55.469 106.035  56.233  1.00  0.00           H  
ATOM   4374 HG23 THR   281      54.259 104.792  56.593  1.00  0.00           H  
ATOM   4375  N   PRO   282      56.820 102.454  59.691  1.00  0.00           N  
ATOM   4376  CA  PRO   282      56.607 102.412  61.162  1.00  0.00           C  
ATOM   4377  C   PRO   282      56.650 103.763  61.832  1.00  0.00           C  
ATOM   4378  O   PRO   282      57.541 104.551  61.484  1.00  0.00           O  
ATOM   4379  CB  PRO   282      57.647 101.499  61.706  1.00  0.00           C  
ATOM   4380  CG  PRO   282      58.843 101.456  60.695  1.00  0.00           C  
ATOM   4381  CD  PRO   282      58.232 102.132  59.458  1.00  0.00           C  
ATOM   4382  HA  PRO   282      55.658 101.951  61.436  1.00  0.00           H  
ATOM   4383  HB2 PRO   282      58.082 101.695  62.686  1.00  0.00           H  
ATOM   4384  HB3 PRO   282      57.299 100.467  61.755  1.00  0.00           H  
ATOM   4385  HG2 PRO   282      59.753 101.987  60.975  1.00  0.00           H  
ATOM   4386  HG3 PRO   282      59.135 100.432  60.460  1.00  0.00           H  
ATOM   4387  HD2 PRO   282      58.805 102.993  59.113  1.00  0.00           H  
ATOM   4388  HD3 PRO   282      58.192 101.294  58.763  1.00  0.00           H  
ATOM   4389  N   ILE   283      55.737 103.979  62.782  1.00  0.00           N  
ATOM   4390  CA  ILE   283      55.595 105.230  63.618  1.00  0.00           C  
ATOM   4391  C   ILE   283      55.761 105.104  65.110  1.00  0.00           C  
ATOM   4392  O   ILE   283      55.934 106.110  65.830  1.00  0.00           O  
ATOM   4393  CB  ILE   283      54.270 105.962  63.157  1.00  0.00           C  
ATOM   4394  CG1 ILE   283      52.967 105.324  63.775  1.00  0.00           C  
ATOM   4395  CG2 ILE   283      54.241 106.236  61.676  1.00  0.00           C  
ATOM   4396  CD1 ILE   283      51.635 106.086  63.589  1.00  0.00           C  
ATOM   4397  H   ILE   283      55.089 103.214  62.901  1.00  0.00           H  
ATOM   4398  HA  ILE   283      56.409 105.889  63.316  1.00  0.00           H  
ATOM   4399  HB  ILE   283      54.470 106.946  63.582  1.00  0.00           H  
ATOM   4400 HG12 ILE   283      52.760 104.369  63.292  1.00  0.00           H  
ATOM   4401 HG13 ILE   283      53.136 105.118  64.833  1.00  0.00           H  
ATOM   4402 HG21 ILE   283      54.270 105.279  61.156  1.00  0.00           H  
ATOM   4403 HG22 ILE   283      53.415 106.913  61.456  1.00  0.00           H  
ATOM   4404 HG23 ILE   283      55.134 106.808  61.423  1.00  0.00           H  
ATOM   4405 HD11 ILE   283      51.423 106.187  62.524  1.00  0.00           H  
ATOM   4406 HD12 ILE   283      50.874 105.528  64.134  1.00  0.00           H  
ATOM   4407 HD13 ILE   283      51.807 107.074  64.017  1.00  0.00           H  
ATOM   4408  N   PHE   284      55.716 103.892  65.696  1.00  0.00           N  
ATOM   4409  CA  PHE   284      55.878 103.528  67.129  1.00  0.00           C  
ATOM   4410  C   PHE   284      56.422 102.083  67.280  1.00  0.00           C  
ATOM   4411  O   PHE   284      55.990 101.191  66.543  1.00  0.00           O  
ATOM   4412  CB  PHE   284      54.542 103.681  67.838  1.00  0.00           C  
ATOM   4413  CG  PHE   284      54.491 103.255  69.245  1.00  0.00           C  
ATOM   4414  CD1 PHE   284      54.892 104.168  70.288  1.00  0.00           C  
ATOM   4415  CD2 PHE   284      54.161 102.013  69.579  1.00  0.00           C  
ATOM   4416  CE1 PHE   284      54.884 103.734  71.586  1.00  0.00           C  
ATOM   4417  CE2 PHE   284      54.133 101.570  70.927  1.00  0.00           C  
ATOM   4418  CZ  PHE   284      54.393 102.493  71.935  1.00  0.00           C  
ATOM   4419  H   PHE   284      55.429 103.127  65.103  1.00  0.00           H  
ATOM   4420  HA  PHE   284      56.613 104.172  67.611  1.00  0.00           H  
ATOM   4421  HB2 PHE   284      54.274 104.730  67.709  1.00  0.00           H  
ATOM   4422  HB3 PHE   284      53.873 103.143  67.167  1.00  0.00           H  
ATOM   4423  HD1 PHE   284      54.945 105.223  70.062  1.00  0.00           H  
ATOM   4424  HD2 PHE   284      53.919 101.275  68.829  1.00  0.00           H  
ATOM   4425  HE1 PHE   284      55.103 104.443  72.370  1.00  0.00           H  
ATOM   4426  HE2 PHE   284      53.797 100.563  71.127  1.00  0.00           H  
ATOM   4427  HZ  PHE   284      54.454 102.257  72.987  1.00  0.00           H  
ATOM   4428  N   THR   285      57.141 101.867  68.438  1.00  0.00           N  
ATOM   4429  CA  THR   285      57.640 100.579  68.941  1.00  0.00           C  
ATOM   4430  C   THR   285      57.591 100.472  70.477  1.00  0.00           C  
ATOM   4431  O   THR   285      57.831 101.414  71.226  1.00  0.00           O  
ATOM   4432  CB  THR   285      59.032 100.238  68.459  1.00  0.00           C  
ATOM   4433  CG2 THR   285      59.467  98.818  68.514  1.00  0.00           C  
ATOM   4434  OG1 THR   285      58.984 100.391  67.044  1.00  0.00           O  
ATOM   4435  H   THR   285      57.369 102.701  68.960  1.00  0.00           H  
ATOM   4436  HA  THR   285      57.044  99.728  68.613  1.00  0.00           H  
ATOM   4437  HB  THR   285      59.843 100.871  68.819  1.00  0.00           H  
ATOM   4438  HG1 THR   285      59.840 100.738  66.781  1.00  0.00           H  
ATOM   4439 HG21 THR   285      58.683  98.184  68.100  1.00  0.00           H  
ATOM   4440 HG22 THR   285      60.399  98.637  67.979  1.00  0.00           H  
ATOM   4441 HG23 THR   285      59.580  98.476  69.543  1.00  0.00           H  
ATOM   4442  N   ASP   286      57.360  99.196  70.926  1.00  0.00           N  
ATOM   4443  CA  ASP   286      57.566  98.865  72.316  1.00  0.00           C  
ATOM   4444  C   ASP   286      58.161  97.442  72.513  1.00  0.00           C  
ATOM   4445  O   ASP   286      57.933  96.563  71.794  1.00  0.00           O  
ATOM   4446  CB  ASP   286      56.251  98.894  73.001  1.00  0.00           C  
ATOM   4447  CG  ASP   286      56.206  98.933  74.539  1.00  0.00           C  
ATOM   4448  OD1 ASP   286      55.106  99.025  75.112  1.00  0.00           O  
ATOM   4449  OD2 ASP   286      57.244  99.005  75.185  1.00  0.00           O1-
ATOM   4450  H   ASP   286      57.239  98.473  70.231  1.00  0.00           H  
ATOM   4451  HA  ASP   286      58.244  99.587  72.771  1.00  0.00           H  
ATOM   4452  HB2 ASP   286      55.692  99.739  72.599  1.00  0.00           H  
ATOM   4453  HB3 ASP   286      55.771  97.950  72.742  1.00  0.00           H  
ATOM   4454  N   THR   287      58.875  97.218  73.610  1.00  0.00           N  
ATOM   4455  CA  THR   287      59.871  96.098  73.763  1.00  0.00           C  
ATOM   4456  C   THR   287      60.021  95.706  75.211  1.00  0.00           C  
ATOM   4457  O   THR   287      60.015  96.503  76.094  1.00  0.00           O  
ATOM   4458  CB  THR   287      61.234  96.377  73.171  1.00  0.00           C  
ATOM   4459  CG2 THR   287      62.026  97.460  73.909  1.00  0.00           C  
ATOM   4460  OG1 THR   287      61.970  95.273  73.212  1.00  0.00           O  
ATOM   4461  H   THR   287      58.785  97.843  74.398  1.00  0.00           H  
ATOM   4462  HA  THR   287      59.557  95.227  73.188  1.00  0.00           H  
ATOM   4463  HB  THR   287      61.123  96.573  72.105  1.00  0.00           H  
ATOM   4464  HG1 THR   287      61.675  94.802  72.430  1.00  0.00           H  
ATOM   4465 HG21 THR   287      61.415  98.362  73.947  1.00  0.00           H  
ATOM   4466 HG22 THR   287      62.100  97.130  74.945  1.00  0.00           H  
ATOM   4467 HG23 THR   287      62.989  97.586  73.414  1.00  0.00           H  
ATOM   4468  N   VAL   288      60.069  94.416  75.514  1.00  0.00           N  
ATOM   4469  CA  VAL   288      60.060  93.795  76.861  1.00  0.00           C  
ATOM   4470  C   VAL   288      61.133  92.725  77.091  1.00  0.00           C  
ATOM   4471  O   VAL   288      61.588  92.162  76.067  1.00  0.00           O  
ATOM   4472  CB  VAL   288      58.679  93.304  77.290  1.00  0.00           C  
ATOM   4473  CG1 VAL   288      57.593  94.383  77.205  1.00  0.00           C  
ATOM   4474  CG2 VAL   288      58.145  91.999  76.669  1.00  0.00           C  
ATOM   4475  H   VAL   288      59.971  93.762  74.751  1.00  0.00           H  
ATOM   4476  HA  VAL   288      60.281  94.620  77.538  1.00  0.00           H  
ATOM   4477  HB  VAL   288      58.941  92.996  78.302  1.00  0.00           H  
ATOM   4478 HG11 VAL   288      58.035  95.244  77.706  1.00  0.00           H  
ATOM   4479 HG12 VAL   288      57.198  94.599  76.212  1.00  0.00           H  
ATOM   4480 HG13 VAL   288      56.827  93.964  77.858  1.00  0.00           H  
ATOM   4481 HG21 VAL   288      57.116  91.904  77.014  1.00  0.00           H  
ATOM   4482 HG22 VAL   288      58.114  92.000  75.579  1.00  0.00           H  
ATOM   4483 HG23 VAL   288      58.728  91.223  77.165  1.00  0.00           H  
ATOM   4484  N   ILE   289      61.556  92.444  78.315  1.00  0.00           N  
ATOM   4485  CA  ILE   289      62.584  91.510  78.631  1.00  0.00           C  
ATOM   4486  C   ILE   289      62.238  90.631  79.829  1.00  0.00           C  
ATOM   4487  O   ILE   289      61.956  91.133  80.891  1.00  0.00           O  
ATOM   4488  CB  ILE   289      64.005  92.180  78.554  1.00  0.00           C  
ATOM   4489  CG1 ILE   289      65.113  91.181  78.245  1.00  0.00           C  
ATOM   4490  CG2 ILE   289      64.346  92.915  79.802  1.00  0.00           C  
ATOM   4491  CD1 ILE   289      66.607  91.585  78.078  1.00  0.00           C  
ATOM   4492  H   ILE   289      61.379  93.116  79.048  1.00  0.00           H  
ATOM   4493  HA  ILE   289      62.503  90.695  77.912  1.00  0.00           H  
ATOM   4494  HB  ILE   289      64.058  92.795  77.655  1.00  0.00           H  
ATOM   4495 HG12 ILE   289      65.034  90.474  79.071  1.00  0.00           H  
ATOM   4496 HG13 ILE   289      64.836  90.798  77.263  1.00  0.00           H  
ATOM   4497 HG21 ILE   289      63.489  93.543  80.045  1.00  0.00           H  
ATOM   4498 HG22 ILE   289      64.449  92.252  80.661  1.00  0.00           H  
ATOM   4499 HG23 ILE   289      65.297  93.409  79.605  1.00  0.00           H  
ATOM   4500 HD11 ILE   289      66.683  92.540  77.557  1.00  0.00           H  
ATOM   4501 HD12 ILE   289      67.069  91.825  79.036  1.00  0.00           H  
ATOM   4502 HD13 ILE   289      67.144  90.818  77.521  1.00  0.00           H  
ATOM   4503  N   PHE   290      62.323  89.328  79.736  1.00  0.00           N  
ATOM   4504  CA  PHE   290      62.325  88.317  80.750  1.00  0.00           C  
ATOM   4505  C   PHE   290      63.741  87.730  80.978  1.00  0.00           C  
ATOM   4506  O   PHE   290      64.371  87.243  80.027  1.00  0.00           O  
ATOM   4507  CB  PHE   290      61.378  87.250  80.239  1.00  0.00           C  
ATOM   4508  CG  PHE   290      59.900  87.621  80.035  1.00  0.00           C  
ATOM   4509  CD1 PHE   290      59.515  88.164  78.754  1.00  0.00           C  
ATOM   4510  CD2 PHE   290      58.924  87.410  81.051  1.00  0.00           C  
ATOM   4511  CE1 PHE   290      58.147  88.387  78.499  1.00  0.00           C  
ATOM   4512  CE2 PHE   290      57.609  87.719  80.761  1.00  0.00           C  
ATOM   4513  CZ  PHE   290      57.205  88.167  79.484  1.00  0.00           C  
ATOM   4514  H   PHE   290      62.684  88.905  78.892  1.00  0.00           H  
ATOM   4515  HA  PHE   290      61.999  88.643  81.737  1.00  0.00           H  
ATOM   4516  HB2 PHE   290      61.755  86.807  79.317  1.00  0.00           H  
ATOM   4517  HB3 PHE   290      61.356  86.442  80.970  1.00  0.00           H  
ATOM   4518  HD1 PHE   290      60.186  88.318  77.922  1.00  0.00           H  
ATOM   4519  HD2 PHE   290      59.155  87.040  82.039  1.00  0.00           H  
ATOM   4520  HE1 PHE   290      57.793  88.727  77.537  1.00  0.00           H  
ATOM   4521  HE2 PHE   290      56.850  87.698  81.530  1.00  0.00           H  
ATOM   4522  HZ  PHE   290      56.187  88.502  79.352  1.00  0.00           H  
ATOM   4523  N   ARG   291      64.222  87.563  82.211  1.00  0.00           N  
ATOM   4524  CA  ARG   291      65.336  86.620  82.481  1.00  0.00           C  
ATOM   4525  C   ARG   291      64.683  85.274  82.887  1.00  0.00           C  
ATOM   4526  O   ARG   291      63.818  85.247  83.679  1.00  0.00           O  
ATOM   4527  CB  ARG   291      66.277  87.233  83.604  1.00  0.00           C  
ATOM   4528  CG  ARG   291      67.526  86.402  83.752  1.00  0.00           C  
ATOM   4529  CD  ARG   291      68.630  87.105  84.576  1.00  0.00           C  
ATOM   4530  NE  ARG   291      69.763  86.162  84.737  1.00  0.00           N  
ATOM   4531  CZ  ARG   291      70.986  86.124  84.282  1.00  0.00           C  
ATOM   4532  NH1 ARG   291      71.578  87.174  83.800  1.00  0.00           N1+
ATOM   4533  NH2 ARG   291      71.626  85.020  84.268  1.00  0.00           N  
ATOM   4534  H   ARG   291      63.659  87.954  82.952  1.00  0.00           H  
ATOM   4535  HA  ARG   291      65.914  86.423  81.578  1.00  0.00           H  
ATOM   4536  HB2 ARG   291      66.530  88.243  83.281  1.00  0.00           H  
ATOM   4537  HB3 ARG   291      65.700  87.352  84.521  1.00  0.00           H  
ATOM   4538  HG2 ARG   291      67.183  85.478  84.219  1.00  0.00           H  
ATOM   4539  HG3 ARG   291      67.891  86.250  82.736  1.00  0.00           H  
ATOM   4540  HD2 ARG   291      68.941  88.099  84.253  1.00  0.00           H  
ATOM   4541  HD3 ARG   291      68.141  87.244  85.541  1.00  0.00           H  
ATOM   4542  HE  ARG   291      69.483  85.276  85.134  1.00  0.00           H  
ATOM   4543 HH11 ARG   291      71.002  87.964  83.544  1.00  0.00           H  
ATOM   4544 HH12 ARG   291      72.558  87.131  83.562  1.00  0.00           H  
ATOM   4545 HH21 ARG   291      71.258  84.237  84.790  1.00  0.00           H  
ATOM   4546 HH22 ARG   291      72.508  84.853  83.807  1.00  0.00           H  
ATOM   4547  N   ILE   292      65.209  84.110  82.381  1.00  0.00           N  
ATOM   4548  CA  ILE   292      64.832  82.743  82.625  1.00  0.00           C  
ATOM   4549  C   ILE   292      65.577  82.329  83.931  1.00  0.00           C  
ATOM   4550  O   ILE   292      66.807  82.314  84.067  1.00  0.00           O  
ATOM   4551  CB  ILE   292      65.004  81.720  81.545  1.00  0.00           C  
ATOM   4552  CG1 ILE   292      64.075  82.153  80.350  1.00  0.00           C  
ATOM   4553  CG2 ILE   292      64.556  80.300  82.013  1.00  0.00           C  
ATOM   4554  CD1 ILE   292      64.187  81.051  79.294  1.00  0.00           C  
ATOM   4555  H   ILE   292      65.914  84.264  81.675  1.00  0.00           H  
ATOM   4556  HA  ILE   292      63.778  82.818  82.892  1.00  0.00           H  
ATOM   4557  HB  ILE   292      66.045  81.611  81.241  1.00  0.00           H  
ATOM   4558 HG12 ILE   292      63.067  82.378  80.697  1.00  0.00           H  
ATOM   4559 HG13 ILE   292      64.616  83.028  79.989  1.00  0.00           H  
ATOM   4560 HG21 ILE   292      64.881  80.070  83.027  1.00  0.00           H  
ATOM   4561 HG22 ILE   292      63.505  80.064  81.844  1.00  0.00           H  
ATOM   4562 HG23 ILE   292      65.008  79.578  81.332  1.00  0.00           H  
ATOM   4563 HD11 ILE   292      63.371  80.336  79.407  1.00  0.00           H  
ATOM   4564 HD12 ILE   292      64.107  81.533  78.320  1.00  0.00           H  
ATOM   4565 HD13 ILE   292      65.155  80.550  79.289  1.00  0.00           H  
ATOM   4566  N   ALA   293      64.724  81.882  84.910  1.00  0.00           N  
ATOM   4567  CA  ALA   293      64.920  81.311  86.232  1.00  0.00           C  
ATOM   4568  C   ALA   293      66.079  80.230  86.221  1.00  0.00           C  
ATOM   4569  O   ALA   293      65.899  79.211  85.604  1.00  0.00           O  
ATOM   4570  CB  ALA   293      63.561  80.769  86.581  1.00  0.00           C  
ATOM   4571  H   ALA   293      63.745  81.863  84.661  1.00  0.00           H  
ATOM   4572  HA  ALA   293      65.232  82.161  86.840  1.00  0.00           H  
ATOM   4573  HB1 ALA   293      62.918  81.648  86.628  1.00  0.00           H  
ATOM   4574  HB2 ALA   293      63.260  80.100  85.774  1.00  0.00           H  
ATOM   4575  HB3 ALA   293      63.593  80.229  87.527  1.00  0.00           H  
ATOM   4576  N   PRO   294      67.264  80.531  86.801  1.00  0.00           N  
ATOM   4577  CA  PRO   294      68.351  79.475  86.934  1.00  0.00           C  
ATOM   4578  C   PRO   294      68.022  78.385  87.956  1.00  0.00           C  
ATOM   4579  O   PRO   294      67.252  78.603  88.889  1.00  0.00           O  
ATOM   4580  CB  PRO   294      69.534  80.277  87.404  1.00  0.00           C  
ATOM   4581  CG  PRO   294      68.989  81.462  88.163  1.00  0.00           C  
ATOM   4582  CD  PRO   294      67.609  81.732  87.612  1.00  0.00           C  
ATOM   4583  HA  PRO   294      68.511  79.003  85.965  1.00  0.00           H  
ATOM   4584  HB2 PRO   294      70.139  79.630  88.039  1.00  0.00           H  
ATOM   4585  HB3 PRO   294      70.023  80.621  86.492  1.00  0.00           H  
ATOM   4586  HG2 PRO   294      68.960  81.335  89.245  1.00  0.00           H  
ATOM   4587  HG3 PRO   294      69.641  82.326  88.036  1.00  0.00           H  
ATOM   4588  HD2 PRO   294      66.873  81.769  88.416  1.00  0.00           H  
ATOM   4589  HD3 PRO   294      67.597  82.631  86.995  1.00  0.00           H  
ATOM   4590  N   TRP   295      68.730  77.277  87.849  1.00  0.00           N  
ATOM   4591  CA  TRP   295      68.485  76.090  88.702  1.00  0.00           C  
ATOM   4592  C   TRP   295      69.232  76.272  90.047  1.00  0.00           C  
ATOM   4593  O   TRP   295      70.347  76.731  90.183  1.00  0.00           O  
ATOM   4594  CB  TRP   295      68.825  74.815  87.932  1.00  0.00           C  
ATOM   4595  CG  TRP   295      68.606  73.587  88.751  1.00  0.00           C  
ATOM   4596  CD1 TRP   295      67.469  72.911  88.951  1.00  0.00           C  
ATOM   4597  CD2 TRP   295      69.661  72.824  89.428  1.00  0.00           C  
ATOM   4598  CE2 TRP   295      69.084  71.646  89.948  1.00  0.00           C  
ATOM   4599  CE3 TRP   295      71.046  73.008  89.589  1.00  0.00           C  
ATOM   4600  NE1 TRP   295      67.721  71.785  89.705  1.00  0.00           N  
ATOM   4601  CZ2 TRP   295      69.918  70.630  90.550  1.00  0.00           C  
ATOM   4602  CZ3 TRP   295      71.796  71.976  90.255  1.00  0.00           C  
ATOM   4603  CH2 TRP   295      71.264  70.771  90.601  1.00  0.00           C  
ATOM   4604  H   TRP   295      69.232  77.062  86.999  1.00  0.00           H  
ATOM   4605  HA  TRP   295      67.429  76.019  88.963  1.00  0.00           H  
ATOM   4606  HB2 TRP   295      68.263  74.741  87.001  1.00  0.00           H  
ATOM   4607  HB3 TRP   295      69.892  74.933  87.747  1.00  0.00           H  
ATOM   4608  HD1 TRP   295      66.478  73.086  88.558  1.00  0.00           H  
ATOM   4609  HE1 TRP   295      66.995  71.112  89.901  1.00  0.00           H  
ATOM   4610  HE3 TRP   295      71.528  73.914  89.252  1.00  0.00           H  
ATOM   4611  HZ2 TRP   295      69.523  69.710  90.954  1.00  0.00           H  
ATOM   4612  HZ3 TRP   295      72.851  72.134  90.421  1.00  0.00           H  
ATOM   4613  HH2 TRP   295      71.769  69.919  91.032  1.00  0.00           H  
ATOM   4614  N   ILE   296      68.499  75.898  91.115  1.00  0.00           N  
ATOM   4615  CA  ILE   296      69.092  75.962  92.504  1.00  0.00           C  
ATOM   4616  C   ILE   296      69.189  74.616  93.181  1.00  0.00           C  
ATOM   4617  O   ILE   296      68.114  74.043  93.286  1.00  0.00           O  
ATOM   4618  CB  ILE   296      68.221  77.055  93.265  1.00  0.00           C  
ATOM   4619  CG1 ILE   296      68.216  78.426  92.553  1.00  0.00           C  
ATOM   4620  CG2 ILE   296      68.707  77.187  94.722  1.00  0.00           C  
ATOM   4621  CD1 ILE   296      66.975  79.238  92.797  1.00  0.00           C  
ATOM   4622  H   ILE   296      67.671  75.368  90.883  1.00  0.00           H  
ATOM   4623  HA  ILE   296      70.097  76.380  92.559  1.00  0.00           H  
ATOM   4624  HB  ILE   296      67.177  76.741  93.300  1.00  0.00           H  
ATOM   4625 HG12 ILE   296      69.039  79.073  92.855  1.00  0.00           H  
ATOM   4626 HG13 ILE   296      68.388  78.301  91.484  1.00  0.00           H  
ATOM   4627 HG21 ILE   296      68.198  78.069  95.111  1.00  0.00           H  
ATOM   4628 HG22 ILE   296      68.455  76.301  95.304  1.00  0.00           H  
ATOM   4629 HG23 ILE   296      69.773  77.404  94.657  1.00  0.00           H  
ATOM   4630 HD11 ILE   296      66.872  80.136  92.188  1.00  0.00           H  
ATOM   4631 HD12 ILE   296      66.095  78.689  92.461  1.00  0.00           H  
ATOM   4632 HD13 ILE   296      66.906  79.366  93.877  1.00  0.00           H  
ATOM   4633  N   MET   297      70.353  74.240  93.607  1.00  0.00           N  
ATOM   4634  CA  MET   297      70.479  72.987  94.438  1.00  0.00           C  
ATOM   4635  C   MET   297      70.362  73.187  95.944  1.00  0.00           C  
ATOM   4636  O   MET   297      70.644  74.274  96.448  1.00  0.00           O  
ATOM   4637  CB  MET   297      71.797  72.258  94.058  1.00  0.00           C  
ATOM   4638  CG  MET   297      72.110  70.807  94.414  1.00  0.00           C  
ATOM   4639  SD  MET   297      73.885  70.245  94.374  1.00  0.00           S  
ATOM   4640  CE  MET   297      74.329  70.821  92.720  1.00  0.00           C  
ATOM   4641  H   MET   297      71.155  74.844  93.495  1.00  0.00           H  
ATOM   4642  HA  MET   297      69.598  72.408  94.166  1.00  0.00           H  
ATOM   4643  HB2 MET   297      71.908  72.345  92.977  1.00  0.00           H  
ATOM   4644  HB3 MET   297      72.611  72.789  94.551  1.00  0.00           H  
ATOM   4645  HG2 MET   297      71.781  70.732  95.451  1.00  0.00           H  
ATOM   4646  HG3 MET   297      71.417  70.177  93.856  1.00  0.00           H  
ATOM   4647  HE1 MET   297      73.740  71.702  92.467  1.00  0.00           H  
ATOM   4648  HE2 MET   297      75.389  71.073  92.681  1.00  0.00           H  
ATOM   4649  HE3 MET   297      74.050  69.948  92.129  1.00  0.00           H  
ATOM   4650  N   THR   298      69.793  72.170  96.662  1.00  0.00           N  
ATOM   4651  CA  THR   298      69.447  72.247  98.093  1.00  0.00           C  
ATOM   4652  C   THR   298      70.487  71.652  99.009  1.00  0.00           C  
ATOM   4653  O   THR   298      70.534  70.446  99.038  1.00  0.00           O  
ATOM   4654  CB  THR   298      68.041  71.822  98.356  1.00  0.00           C  
ATOM   4655  CG2 THR   298      67.014  72.812  97.900  1.00  0.00           C  
ATOM   4656  OG1 THR   298      67.762  70.638  97.641  1.00  0.00           O  
ATOM   4657  H   THR   298      69.433  71.391  96.129  1.00  0.00           H  
ATOM   4658  HA  THR   298      69.364  73.310  98.316  1.00  0.00           H  
ATOM   4659  HB  THR   298      67.929  71.605  99.418  1.00  0.00           H  
ATOM   4660  HG1 THR   298      68.323  69.938  97.984  1.00  0.00           H  
ATOM   4661 HG21 THR   298      66.104  72.476  98.396  1.00  0.00           H  
ATOM   4662 HG22 THR   298      67.135  73.799  98.346  1.00  0.00           H  
ATOM   4663 HG23 THR   298      66.884  72.873  96.819  1.00  0.00           H  
ATOM   4664  N   PRO   299      71.282  72.439  99.845  1.00  0.00           N  
ATOM   4665  CA  PRO   299      72.355  71.942 100.713  1.00  0.00           C  
ATOM   4666  C   PRO   299      71.935  71.151 101.983  1.00  0.00           C  
ATOM   4667  O   PRO   299      70.771  71.100 102.284  1.00  0.00           O  
ATOM   4668  CB  PRO   299      73.185  73.188 101.113  1.00  0.00           C  
ATOM   4669  CG  PRO   299      72.039  74.258 101.216  1.00  0.00           C  
ATOM   4670  CD  PRO   299      71.358  73.894  99.900  1.00  0.00           C  
ATOM   4671  HA  PRO   299      73.054  71.432 100.050  1.00  0.00           H  
ATOM   4672  HB2 PRO   299      73.566  73.062 102.126  1.00  0.00           H  
ATOM   4673  HB3 PRO   299      74.043  73.482 100.509  1.00  0.00           H  
ATOM   4674  HG2 PRO   299      71.385  73.920 102.021  1.00  0.00           H  
ATOM   4675  HG3 PRO   299      72.375  75.291 101.125  1.00  0.00           H  
ATOM   4676  HD2 PRO   299      70.364  74.338  99.954  1.00  0.00           H  
ATOM   4677  HD3 PRO   299      71.976  74.248  99.075  1.00  0.00           H  
ATOM   4678  N   ASN   300      72.924  70.816 102.856  1.00  0.00           N  
ATOM   4679  CA  ASN   300      72.666  69.882 104.016  1.00  0.00           C  
ATOM   4680  C   ASN   300      71.753  70.535 105.078  1.00  0.00           C  
ATOM   4681  O   ASN   300      71.222  69.814 105.951  1.00  0.00           O  
ATOM   4682  CB  ASN   300      74.029  69.360 104.600  1.00  0.00           C  
ATOM   4683  CG  ASN   300      74.604  68.140 103.963  1.00  0.00           C  
ATOM   4684  ND2 ASN   300      75.577  67.542 104.520  1.00  0.00           N  
ATOM   4685  OD1 ASN   300      74.210  67.790 102.902  1.00  0.00           O  
ATOM   4686  H   ASN   300      73.888  70.873 102.558  1.00  0.00           H  
ATOM   4687  HA  ASN   300      72.003  69.077 103.699  1.00  0.00           H  
ATOM   4688  HB2 ASN   300      74.757  70.144 104.392  1.00  0.00           H  
ATOM   4689  HB3 ASN   300      73.938  69.133 105.662  1.00  0.00           H  
ATOM   4690 HD21 ASN   300      76.022  66.757 104.065  1.00  0.00           H  
ATOM   4691 HD22 ASN   300      76.052  67.955 105.310  1.00  0.00           H  
ATOM   4692  N   ILE   301      71.615  71.920 105.057  1.00  0.00           N  
ATOM   4693  CA  ILE   301      70.971  72.663 106.154  1.00  0.00           C  
ATOM   4694  C   ILE   301      69.504  73.066 105.960  1.00  0.00           C  
ATOM   4695  O   ILE   301      69.010  73.834 106.753  1.00  0.00           O  
ATOM   4696  CB  ILE   301      71.791  73.936 106.432  1.00  0.00           C  
ATOM   4697  CG1 ILE   301      71.653  74.950 105.267  1.00  0.00           C  
ATOM   4698  CG2 ILE   301      73.186  73.488 106.942  1.00  0.00           C  
ATOM   4699  CD1 ILE   301      72.159  76.291 105.537  1.00  0.00           C  
ATOM   4700  H   ILE   301      72.016  72.477 104.315  1.00  0.00           H  
ATOM   4701  HA  ILE   301      71.079  72.023 107.029  1.00  0.00           H  
ATOM   4702  HB  ILE   301      71.432  74.455 107.320  1.00  0.00           H  
ATOM   4703 HG12 ILE   301      72.252  74.643 104.409  1.00  0.00           H  
ATOM   4704 HG13 ILE   301      70.646  75.129 104.890  1.00  0.00           H  
ATOM   4705 HG21 ILE   301      73.598  72.629 106.412  1.00  0.00           H  
ATOM   4706 HG22 ILE   301      73.854  74.336 106.791  1.00  0.00           H  
ATOM   4707 HG23 ILE   301      73.080  73.233 107.996  1.00  0.00           H  
ATOM   4708 HD11 ILE   301      73.199  76.208 105.852  1.00  0.00           H  
ATOM   4709 HD12 ILE   301      72.105  76.784 104.567  1.00  0.00           H  
ATOM   4710 HD13 ILE   301      71.496  76.743 106.275  1.00  0.00           H  
ATOM   4711  N   LEU   302      68.907  72.473 105.010  1.00  0.00           N  
ATOM   4712  CA  LEU   302      67.419  72.528 104.733  1.00  0.00           C  
ATOM   4713  C   LEU   302      66.765  71.190 105.130  1.00  0.00           C  
ATOM   4714  O   LEU   302      67.341  70.141 104.783  1.00  0.00           O  
ATOM   4715  CB  LEU   302      67.244  72.848 103.238  1.00  0.00           C  
ATOM   4716  CG  LEU   302      67.968  74.149 102.722  1.00  0.00           C  
ATOM   4717  CD1 LEU   302      68.004  74.424 101.199  1.00  0.00           C  
ATOM   4718  CD2 LEU   302      67.592  75.407 103.488  1.00  0.00           C  
ATOM   4719  H   LEU   302      69.466  71.727 104.623  1.00  0.00           H  
ATOM   4720  HA  LEU   302      67.000  73.366 105.291  1.00  0.00           H  
ATOM   4721  HB2 LEU   302      67.589  72.013 102.628  1.00  0.00           H  
ATOM   4722  HB3 LEU   302      66.172  73.032 103.155  1.00  0.00           H  
ATOM   4723  HG  LEU   302      69.028  74.009 102.933  1.00  0.00           H  
ATOM   4724 HD11 LEU   302      68.504  75.379 101.038  1.00  0.00           H  
ATOM   4725 HD12 LEU   302      68.599  73.696 100.647  1.00  0.00           H  
ATOM   4726 HD13 LEU   302      67.030  74.457 100.712  1.00  0.00           H  
ATOM   4727 HD21 LEU   302      68.049  76.298 103.059  1.00  0.00           H  
ATOM   4728 HD22 LEU   302      66.517  75.585 103.502  1.00  0.00           H  
ATOM   4729 HD23 LEU   302      67.874  75.278 104.533  1.00  0.00           H  
ATOM   4730  N   PRO   303      65.646  71.197 105.765  1.00  0.00           N  
ATOM   4731  CA  PRO   303      65.046  69.965 106.251  1.00  0.00           C  
ATOM   4732  C   PRO   303      64.757  68.939 105.079  1.00  0.00           C  
ATOM   4733  O   PRO   303      64.504  69.365 103.952  1.00  0.00           O  
ATOM   4734  CB  PRO   303      63.714  70.362 106.958  1.00  0.00           C  
ATOM   4735  CG  PRO   303      63.374  71.736 106.341  1.00  0.00           C  
ATOM   4736  CD  PRO   303      64.776  72.292 106.087  1.00  0.00           C  
ATOM   4737  HA  PRO   303      65.690  69.464 106.973  1.00  0.00           H  
ATOM   4738  HB2 PRO   303      62.861  69.692 106.852  1.00  0.00           H  
ATOM   4739  HB3 PRO   303      63.860  70.379 108.038  1.00  0.00           H  
ATOM   4740  HG2 PRO   303      62.761  71.789 105.441  1.00  0.00           H  
ATOM   4741  HG3 PRO   303      62.904  72.422 107.046  1.00  0.00           H  
ATOM   4742  HD2 PRO   303      64.617  72.978 105.256  1.00  0.00           H  
ATOM   4743  HD3 PRO   303      65.126  72.870 106.942  1.00  0.00           H  
ATOM   4744  N   PRO   304      64.853  67.606 105.320  1.00  0.00           N  
ATOM   4745  CA  PRO   304      64.680  66.570 104.248  1.00  0.00           C  
ATOM   4746  C   PRO   304      63.183  66.424 103.900  1.00  0.00           C  
ATOM   4747  O   PRO   304      62.353  66.740 104.788  1.00  0.00           O  
ATOM   4748  CB  PRO   304      65.058  65.212 104.982  1.00  0.00           C  
ATOM   4749  CG  PRO   304      64.821  65.528 106.453  1.00  0.00           C  
ATOM   4750  CD  PRO   304      65.277  66.989 106.597  1.00  0.00           C  
ATOM   4751  HA  PRO   304      65.253  66.800 103.350  1.00  0.00           H  
ATOM   4752  HB2 PRO   304      64.466  64.361 104.643  1.00  0.00           H  
ATOM   4753  HB3 PRO   304      66.133  65.049 104.909  1.00  0.00           H  
ATOM   4754  HG2 PRO   304      63.752  65.421 106.636  1.00  0.00           H  
ATOM   4755  HG3 PRO   304      65.313  64.842 107.143  1.00  0.00           H  
ATOM   4756  HD2 PRO   304      64.586  67.474 107.287  1.00  0.00           H  
ATOM   4757  HD3 PRO   304      66.333  67.235 106.715  1.00  0.00           H  
ATOM   4758  N   VAL   305      62.871  65.892 102.738  1.00  0.00           N  
ATOM   4759  CA  VAL   305      61.497  65.706 102.263  1.00  0.00           C  
ATOM   4760  C   VAL   305      61.209  64.239 101.755  1.00  0.00           C  
ATOM   4761  O   VAL   305      60.121  63.650 101.922  1.00  0.00           O  
ATOM   4762  CB  VAL   305      61.339  66.709 101.075  1.00  0.00           C  
ATOM   4763  CG1 VAL   305      60.127  66.471 100.210  1.00  0.00           C  
ATOM   4764  CG2 VAL   305      61.321  68.159 101.691  1.00  0.00           C  
ATOM   4765  H   VAL   305      63.656  65.861 102.102  1.00  0.00           H  
ATOM   4766  HA  VAL   305      60.745  65.972 103.006  1.00  0.00           H  
ATOM   4767  HB  VAL   305      62.221  66.644 100.436  1.00  0.00           H  
ATOM   4768 HG11 VAL   305      60.063  67.389  99.625  1.00  0.00           H  
ATOM   4769 HG12 VAL   305      60.216  65.657  99.491  1.00  0.00           H  
ATOM   4770 HG13 VAL   305      59.283  66.505 100.899  1.00  0.00           H  
ATOM   4771 HG21 VAL   305      60.305  68.412 101.994  1.00  0.00           H  
ATOM   4772 HG22 VAL   305      62.016  68.207 102.529  1.00  0.00           H  
ATOM   4773 HG23 VAL   305      61.467  68.907 100.911  1.00  0.00           H  
ATOM   4774  N   SER   306      62.219  63.563 101.120  1.00  0.00           N  
ATOM   4775  CA  SER   306      62.127  62.118 100.712  1.00  0.00           C  
ATOM   4776  C   SER   306      63.570  61.555 100.605  1.00  0.00           C  
ATOM   4777  O   SER   306      64.418  62.169  99.983  1.00  0.00           O  
ATOM   4778  CB  SER   306      61.345  61.859  99.388  1.00  0.00           C  
ATOM   4779  OG  SER   306      60.927  60.523  99.413  1.00  0.00           O  
ATOM   4780  H   SER   306      63.025  64.154 100.972  1.00  0.00           H  
ATOM   4781  HA  SER   306      61.638  61.542 101.498  1.00  0.00           H  
ATOM   4782  HB2 SER   306      60.393  62.384  99.462  1.00  0.00           H  
ATOM   4783  HB3 SER   306      61.916  62.182  98.517  1.00  0.00           H  
ATOM   4784  HG  SER   306      60.250  60.441  98.737  1.00  0.00           H  
ATOM   4785  N   VAL   307      63.832  60.495 101.251  1.00  0.00           N  
ATOM   4786  CA  VAL   307      65.043  59.626 101.183  1.00  0.00           C  
ATOM   4787  C   VAL   307      64.745  58.479 100.192  1.00  0.00           C  
ATOM   4788  O   VAL   307      63.917  57.528 100.488  1.00  0.00           O  
ATOM   4789  CB  VAL   307      65.257  59.018 102.561  1.00  0.00           C  
ATOM   4790  CG1 VAL   307      66.680  58.478 102.739  1.00  0.00           C  
ATOM   4791  CG2 VAL   307      65.073  60.043 103.662  1.00  0.00           C  
ATOM   4792  H   VAL   307      63.078  60.084 101.782  1.00  0.00           H  
ATOM   4793  HA  VAL   307      65.992  60.126 100.987  1.00  0.00           H  
ATOM   4794  HB  VAL   307      64.550  58.212 102.762  1.00  0.00           H  
ATOM   4795 HG11 VAL   307      66.922  58.190 103.762  1.00  0.00           H  
ATOM   4796 HG12 VAL   307      66.863  57.702 101.997  1.00  0.00           H  
ATOM   4797 HG13 VAL   307      67.450  59.218 102.522  1.00  0.00           H  
ATOM   4798 HG21 VAL   307      65.610  60.939 103.352  1.00  0.00           H  
ATOM   4799 HG22 VAL   307      64.011  60.268 103.764  1.00  0.00           H  
ATOM   4800 HG23 VAL   307      65.487  59.683 104.604  1.00  0.00           H  
ATOM   4801  N   PHE   308      65.463  58.470  99.040  1.00  0.00           N  
ATOM   4802  CA  PHE   308      65.516  57.383  98.041  1.00  0.00           C  
ATOM   4803  C   PHE   308      66.625  56.333  98.245  1.00  0.00           C  
ATOM   4804  O   PHE   308      67.747  56.707  98.651  1.00  0.00           O  
ATOM   4805  CB  PHE   308      65.592  57.876  96.593  1.00  0.00           C  
ATOM   4806  CG  PHE   308      64.304  58.490  95.999  1.00  0.00           C  
ATOM   4807  CD1 PHE   308      64.099  59.842  96.260  1.00  0.00           C  
ATOM   4808  CD2 PHE   308      63.415  57.730  95.265  1.00  0.00           C  
ATOM   4809  CE1 PHE   308      62.940  60.423  95.632  1.00  0.00           C  
ATOM   4810  CE2 PHE   308      62.320  58.301  94.704  1.00  0.00           C  
ATOM   4811  CZ  PHE   308      61.976  59.683  94.906  1.00  0.00           C  
ATOM   4812  H   PHE   308      65.987  59.302  98.808  1.00  0.00           H  
ATOM   4813  HA  PHE   308      64.535  56.914  98.119  1.00  0.00           H  
ATOM   4814  HB2 PHE   308      66.354  58.655  96.586  1.00  0.00           H  
ATOM   4815  HB3 PHE   308      65.781  57.058  95.898  1.00  0.00           H  
ATOM   4816  HD1 PHE   308      64.800  60.526  96.714  1.00  0.00           H  
ATOM   4817  HD2 PHE   308      63.569  56.674  95.103  1.00  0.00           H  
ATOM   4818  HE1 PHE   308      62.717  61.476  95.724  1.00  0.00           H  
ATOM   4819  HE2 PHE   308      61.769  57.649  94.043  1.00  0.00           H  
ATOM   4820  HZ  PHE   308      61.187  60.202  94.382  1.00  0.00           H  
ATOM   4821  N   VAL   309      66.453  54.986  97.994  1.00  0.00           N  
ATOM   4822  CA  VAL   309      67.292  53.963  98.545  1.00  0.00           C  
ATOM   4823  C   VAL   309      67.246  52.758  97.622  1.00  0.00           C  
ATOM   4824  O   VAL   309      66.186  52.318  97.278  1.00  0.00           O  
ATOM   4825  CB  VAL   309      66.764  53.424  99.903  1.00  0.00           C  
ATOM   4826  CG1 VAL   309      67.520  52.136 100.381  1.00  0.00           C  
ATOM   4827  CG2 VAL   309      66.760  54.392 101.098  1.00  0.00           C  
ATOM   4828  H   VAL   309      65.563  54.716  97.600  1.00  0.00           H  
ATOM   4829  HA  VAL   309      68.257  54.398  98.808  1.00  0.00           H  
ATOM   4830  HB  VAL   309      65.699  53.230  99.775  1.00  0.00           H  
ATOM   4831 HG11 VAL   309      67.206  51.757 101.353  1.00  0.00           H  
ATOM   4832 HG12 VAL   309      67.242  51.342  99.689  1.00  0.00           H  
ATOM   4833 HG13 VAL   309      68.606  52.223 100.335  1.00  0.00           H  
ATOM   4834 HG21 VAL   309      66.227  55.239 100.664  1.00  0.00           H  
ATOM   4835 HG22 VAL   309      66.228  54.080 101.997  1.00  0.00           H  
ATOM   4836 HG23 VAL   309      67.750  54.774 101.347  1.00  0.00           H  
ATOM   4837  N   CYS   310      68.414  52.284  97.152  1.00  0.00           N  
ATOM   4838  CA  CYS   310      68.441  51.017  96.403  1.00  0.00           C  
ATOM   4839  C   CYS   310      68.084  49.889  97.366  1.00  0.00           C  
ATOM   4840  O   CYS   310      68.730  49.766  98.337  1.00  0.00           O  
ATOM   4841  CB  CYS   310      69.764  50.770  95.698  1.00  0.00           C  
ATOM   4842  SG  CYS   310      70.091  51.959  94.378  1.00  0.00           S  
ATOM   4843  H   CYS   310      69.293  52.667  97.469  1.00  0.00           H  
ATOM   4844  HA  CYS   310      67.658  51.016  95.645  1.00  0.00           H  
ATOM   4845  HB2 CYS   310      70.558  50.712  96.442  1.00  0.00           H  
ATOM   4846  HB3 CYS   310      69.855  49.797  95.216  1.00  0.00           H  
ATOM   4847  HG  CYS   310      69.093  51.362  93.722  1.00  0.00           H  
ATOM   4848  N   CYS   311      67.228  48.919  96.960  1.00  0.00           N  
ATOM   4849  CA  CYS   311      67.277  47.561  97.531  1.00  0.00           C  
ATOM   4850  C   CYS   311      67.679  46.565  96.375  1.00  0.00           C  
ATOM   4851  O   CYS   311      67.483  46.922  95.247  1.00  0.00           O  
ATOM   4852  CB  CYS   311      65.949  47.128  98.119  1.00  0.00           C  
ATOM   4853  SG  CYS   311      65.832  47.795  99.829  1.00  0.00           S  
ATOM   4854  H   CYS   311      66.657  49.021  96.134  1.00  0.00           H  
ATOM   4855  HA  CYS   311      68.076  47.518  98.271  1.00  0.00           H  
ATOM   4856  HB2 CYS   311      65.122  47.474  97.498  1.00  0.00           H  
ATOM   4857  HB3 CYS   311      65.935  46.038  98.129  1.00  0.00           H  
ATOM   4858  HG  CYS   311      66.386  46.707 100.371  1.00  0.00           H  
ATOM   4859  N   MET   312      68.287  45.348  96.618  1.00  0.00           N  
ATOM   4860  CA  MET   312      68.777  44.941  97.959  1.00  0.00           C  
ATOM   4861  C   MET   312      70.346  44.764  98.114  1.00  0.00           C  
ATOM   4862  O   MET   312      71.042  44.532  97.113  1.00  0.00           O  
ATOM   4863  CB  MET   312      68.022  43.598  98.322  1.00  0.00           C  
ATOM   4864  CG  MET   312      68.441  42.376  97.520  1.00  0.00           C  
ATOM   4865  SD  MET   312      67.401  40.885  97.587  1.00  0.00           S  
ATOM   4866  CE  MET   312      65.981  41.466  96.578  1.00  0.00           C  
ATOM   4867  H   MET   312      68.215  44.736  95.817  1.00  0.00           H  
ATOM   4868  HA  MET   312      68.539  45.705  98.699  1.00  0.00           H  
ATOM   4869  HB2 MET   312      68.179  43.463  99.392  1.00  0.00           H  
ATOM   4870  HB3 MET   312      66.963  43.732  98.098  1.00  0.00           H  
ATOM   4871  HG2 MET   312      68.408  42.638  96.463  1.00  0.00           H  
ATOM   4872  HG3 MET   312      69.443  42.003  97.729  1.00  0.00           H  
ATOM   4873  HE1 MET   312      66.355  41.761  95.597  1.00  0.00           H  
ATOM   4874  HE2 MET   312      65.352  40.598  96.382  1.00  0.00           H  
ATOM   4875  HE3 MET   312      65.435  42.171  97.204  1.00  0.00           H  
ATOM   4876  N   LYS   313      70.767  44.969  99.375  1.00  0.00           N  
ATOM   4877  CA  LYS   313      72.019  44.390  99.871  1.00  0.00           C  
ATOM   4878  C   LYS   313      72.052  42.888  99.606  1.00  0.00           C  
ATOM   4879  O   LYS   313      71.024  42.271  99.870  1.00  0.00           O  
ATOM   4880  CB  LYS   313      72.145  44.669 101.346  1.00  0.00           C  
ATOM   4881  CG  LYS   313      72.682  46.109 101.524  1.00  0.00           C  
ATOM   4882  CD  LYS   313      72.599  46.409 102.994  1.00  0.00           C  
ATOM   4883  CE  LYS   313      71.165  46.761 103.320  1.00  0.00           C  
ATOM   4884  NZ  LYS   313      71.056  47.315 104.674  1.00  0.00           N1+
ATOM   4885  H   LYS   313      69.981  45.200  99.965  1.00  0.00           H  
ATOM   4886  HA  LYS   313      72.916  44.807  99.413  1.00  0.00           H  
ATOM   4887  HB2 LYS   313      71.235  44.432 101.897  1.00  0.00           H  
ATOM   4888  HB3 LYS   313      72.846  44.002 101.847  1.00  0.00           H  
ATOM   4889  HG2 LYS   313      73.675  46.215 101.088  1.00  0.00           H  
ATOM   4890  HG3 LYS   313      72.059  46.851 101.025  1.00  0.00           H  
ATOM   4891  HD2 LYS   313      72.990  45.619 103.635  1.00  0.00           H  
ATOM   4892  HD3 LYS   313      73.236  47.286 103.104  1.00  0.00           H  
ATOM   4893  HE2 LYS   313      70.778  47.488 102.605  1.00  0.00           H  
ATOM   4894  HE3 LYS   313      70.508  45.891 103.339  1.00  0.00           H  
ATOM   4895  HZ1 LYS   313      70.103  47.569 104.890  1.00  0.00           H  
ATOM   4896  HZ2 LYS   313      71.459  46.714 105.379  1.00  0.00           H  
ATOM   4897  HZ3 LYS   313      71.687  48.102 104.721  1.00  0.00           H  
ATOM   4898  N   ASP   314      73.165  42.291  99.228  1.00  0.00           N  
ATOM   4899  CA  ASP   314      74.516  42.909  99.091  1.00  0.00           C  
ATOM   4900  C   ASP   314      74.877  43.565  97.669  1.00  0.00           C  
ATOM   4901  O   ASP   314      75.055  44.812  97.676  1.00  0.00           O  
ATOM   4902  CB  ASP   314      75.499  41.742  99.424  1.00  0.00           C  
ATOM   4903  CG  ASP   314      77.017  42.085  99.216  1.00  0.00           C  
ATOM   4904  OD1 ASP   314      77.610  43.111  99.615  1.00  0.00           O  
ATOM   4905  OD2 ASP   314      77.664  41.239  98.603  1.00  0.00           O1-
ATOM   4906  OXT ASP   314      74.911  42.878  96.617  1.00  0.00           O1-
ATOM   4907  H   ASP   314      73.174  41.326  98.929  1.00  0.00           H  
ATOM   4908  HA  ASP   314      74.625  43.644  99.889  1.00  0.00           H  
ATOM   4909  HB2 ASP   314      75.294  41.543 100.475  1.00  0.00           H  
ATOM   4910  HB3 ASP   314      75.256  40.835  98.871  1.00  0.00           H  
ATOM   4911  N   THR   315      62.209  64.645 112.500  1.00  0.00           N  
ATOM   4912  CA  THR   315      61.328  65.444 111.544  1.00  0.00           C  
ATOM   4913  C   THR   315      60.986  64.469 110.459  1.00  0.00           C  
ATOM   4914  O   THR   315      61.903  64.069 109.794  1.00  0.00           O  
ATOM   4915  CB  THR   315      62.074  66.593 110.894  1.00  0.00           C  
ATOM   4916  CG2 THR   315      61.445  67.205 109.684  1.00  0.00           C  
ATOM   4917  OG1 THR   315      62.117  67.543 111.848  1.00  0.00           O  
ATOM   4918  HA  THR   315      60.490  65.847 112.112  1.00  0.00           H  
ATOM   4919  HB  THR   315      63.118  66.358 110.684  1.00  0.00           H  
ATOM   4920  HG1 THR   315      62.866  68.088 111.599  1.00  0.00           H  
ATOM   4921 HG21 THR   315      61.560  66.503 108.858  1.00  0.00           H  
ATOM   4922 HG22 THR   315      60.431  67.557 109.875  1.00  0.00           H  
ATOM   4923 HG23 THR   315      61.842  68.193 109.450  1.00  0.00           H  
ATOM   4924  H1  THR   315      62.341  65.192 113.339  1.00  0.00           H  
ATOM   4925  H2  THR   315      63.134  64.598 112.097  1.00  0.00           H  
ATOM   4926  H3  THR   315      61.845  63.712 112.634  1.00  0.00           H  
ATOM   4927  N   ASN   316      59.696  64.226 110.205  1.00  0.00           N  
ATOM   4928  CA  ASN   316      59.238  63.284 109.164  1.00  0.00           C  
ATOM   4929  C   ASN   316      59.635  63.781 107.737  1.00  0.00           C  
ATOM   4930  O   ASN   316      59.800  64.957 107.463  1.00  0.00           O  
ATOM   4931  CB  ASN   316      57.687  62.950 109.208  1.00  0.00           C  
ATOM   4932  CG  ASN   316      57.277  62.126 110.450  1.00  0.00           C  
ATOM   4933  ND2 ASN   316      56.068  62.371 110.920  1.00  0.00           N  
ATOM   4934  OD1 ASN   316      57.946  61.194 110.919  1.00  0.00           O  
ATOM   4935  H   ASN   316      59.101  64.777 110.806  1.00  0.00           H  
ATOM   4936  HA  ASN   316      59.751  62.371 109.465  1.00  0.00           H  
ATOM   4937  HB2 ASN   316      57.093  63.864 109.211  1.00  0.00           H  
ATOM   4938  HB3 ASN   316      57.494  62.357 108.314  1.00  0.00           H
[truncated: 1,314,825 more chars]
