# Supplementary material for: Molecular Mechanism of Protein Arginine Deiminase 2: A Study Involving Multiple Microsecond Long Molecular Dynamics Simulations
Source: Biochemistry. 2022 Jun 23;61(13):1286–97. doi: 10.1021/acs.biochem.2c00158 (PMC9260958; doi:10.1021/acs.biochem.2c00158)
Supplement: Supplementary file 2 — bi2c00158_si_002.zip [file bi2c00158_si_002.zip › closest/ps3-07-100w-last-frame.pdb]

ATOM      1  N   ARG     1      51.121  61.894  96.123  1.00  0.00           N  
ATOM      2  CA  ARG     1      51.762  63.087  96.741  1.00  0.00           C  
ATOM      3  C   ARG     1      51.079  63.255  98.064  1.00  0.00           C  
ATOM      4  O   ARG     1      49.841  63.575  98.151  1.00  0.00           O  
ATOM      5  CB  ARG     1      51.708  64.369  95.912  1.00  0.00           C  
ATOM      6  CG  ARG     1      52.595  65.500  96.292  1.00  0.00           C  
ATOM      7  CD  ARG     1      52.293  66.740  95.554  1.00  0.00           C  
ATOM      8  NE  ARG     1      52.573  66.546  94.126  1.00  0.00           N  
ATOM      9  CZ  ARG     1      52.621  67.541  93.197  1.00  0.00           C  
ATOM     10  NH1 ARG     1      52.257  68.747  93.457  1.00  0.00           N1+
ATOM     11  NH2 ARG     1      53.013  67.253  91.976  1.00  0.00           N  
ATOM     12  HA  ARG     1      52.781  62.802  97.006  1.00  0.00           H  
ATOM     13  HB2 ARG     1      52.060  64.071  94.924  1.00  0.00           H  
ATOM     14  HB3 ARG     1      50.686  64.705  95.739  1.00  0.00           H  
ATOM     15  HG2 ARG     1      52.445  65.701  97.352  1.00  0.00           H  
ATOM     16  HG3 ARG     1      53.617  65.161  96.124  1.00  0.00           H  
ATOM     17  HD2 ARG     1      51.215  66.841  95.428  1.00  0.00           H  
ATOM     18  HD3 ARG     1      52.823  67.592  95.981  1.00  0.00           H  
ATOM     19  HE  ARG     1      52.878  65.661  93.747  1.00  0.00           H  
ATOM     20 HH11 ARG     1      52.120  69.012  94.421  1.00  0.00           H  
ATOM     21 HH12 ARG     1      52.156  69.345  92.649  1.00  0.00           H  
ATOM     22 HH21 ARG     1      53.066  68.064  91.376  1.00  0.00           H  
ATOM     23 HH22 ARG     1      53.275  66.312  91.720  1.00  0.00           H  
ATOM     24  H1  ARG     1      50.209  62.036  95.713  1.00  0.00           H  
ATOM     25  H2  ARG     1      51.066  61.151  96.806  1.00  0.00           H  
ATOM     26  H3  ARG     1      51.605  61.530  95.315  1.00  0.00           H  
ATOM     27  N   GLU     2      51.806  63.215  99.164  1.00  0.00           N  
ATOM     28  CA  GLU     2      51.280  63.247 100.503  1.00  0.00           C  
ATOM     29  C   GLU     2      51.012  64.775 100.819  1.00  0.00           C  
ATOM     30  O   GLU     2      51.722  65.589 100.324  1.00  0.00           O  
ATOM     31  CB  GLU     2      52.182  62.692 101.583  1.00  0.00           C  
ATOM     32  CG  GLU     2      52.282  61.100 101.596  1.00  0.00           C  
ATOM     33  CD  GLU     2      53.056  60.502 100.467  1.00  0.00           C  
ATOM     34  OE1 GLU     2      53.971  61.141  99.903  1.00  0.00           O  
ATOM     35  OE2 GLU     2      52.697  59.388 100.025  1.00  0.00           O1-
ATOM     36  H   GLU     2      52.782  62.970  99.080  1.00  0.00           H  
ATOM     37  HA  GLU     2      50.351  62.676 100.529  1.00  0.00           H  
ATOM     38  HB2 GLU     2      53.211  63.046 101.511  1.00  0.00           H  
ATOM     39  HB3 GLU     2      51.715  62.997 102.519  1.00  0.00           H  
ATOM     40  HG2 GLU     2      52.827  60.778 102.483  1.00  0.00           H  
ATOM     41  HG3 GLU     2      51.232  60.846 101.744  1.00  0.00           H  
ATOM     42  N   ARG     3      50.150  65.092 101.847  1.00  0.00           N  
ATOM     43  CA  ARG     3      50.073  66.315 102.755  1.00  0.00           C  
ATOM     44  C   ARG     3      49.905  66.084 104.240  1.00  0.00           C  
ATOM     45  O   ARG     3      49.365  65.002 104.577  1.00  0.00           O  
ATOM     46  CB  ARG     3      49.011  67.188 102.038  1.00  0.00           C  
ATOM     47  CG  ARG     3      48.506  68.383 102.977  1.00  0.00           C  
ATOM     48  CD  ARG     3      47.527  69.363 102.310  1.00  0.00           C  
ATOM     49  NE  ARG     3      47.262  70.402 103.307  1.00  0.00           N  
ATOM     50  CZ  ARG     3      46.192  71.153 103.558  1.00  0.00           C  
ATOM     51  NH1 ARG     3      45.285  71.331 102.693  1.00  0.00           N1+
ATOM     52  NH2 ARG     3      46.179  71.725 104.752  1.00  0.00           N  
ATOM     53  H   ARG     3      49.469  64.413 102.155  1.00  0.00           H  
ATOM     54  HA  ARG     3      50.994  66.886 102.638  1.00  0.00           H  
ATOM     55  HB2 ARG     3      49.385  67.661 101.130  1.00  0.00           H  
ATOM     56  HB3 ARG     3      48.160  66.606 101.683  1.00  0.00           H  
ATOM     57  HG2 ARG     3      48.026  68.010 103.882  1.00  0.00           H  
ATOM     58  HG3 ARG     3      49.409  68.930 103.249  1.00  0.00           H  
ATOM     59  HD2 ARG     3      47.931  69.730 101.366  1.00  0.00           H  
ATOM     60  HD3 ARG     3      46.624  68.808 102.055  1.00  0.00           H  
ATOM     61  HE  ARG     3      47.973  70.510 104.016  1.00  0.00           H  
ATOM     62 HH11 ARG     3      45.316  70.893 101.784  1.00  0.00           H  
ATOM     63 HH12 ARG     3      44.717  72.154 102.836  1.00  0.00           H  
ATOM     64 HH21 ARG     3      47.006  71.783 105.329  1.00  0.00           H  
ATOM     65 HH22 ARG     3      45.323  72.152 105.079  1.00  0.00           H  
ATOM     66  N   THR     4      50.503  66.915 105.088  1.00  0.00           N  
ATOM     67  CA  THR     4      50.413  66.764 106.570  1.00  0.00           C  
ATOM     68  C   THR     4      49.169  67.617 107.073  1.00  0.00           C  
ATOM     69  O   THR     4      49.165  68.859 106.981  1.00  0.00           O  
ATOM     70  CB  THR     4      51.629  67.356 107.262  1.00  0.00           C  
ATOM     71  CG2 THR     4      51.507  67.231 108.769  1.00  0.00           C  
ATOM     72  OG1 THR     4      52.834  66.719 106.858  1.00  0.00           O  
ATOM     73  H   THR     4      51.207  67.596 104.842  1.00  0.00           H  
ATOM     74  HA  THR     4      50.268  65.699 106.751  1.00  0.00           H  
ATOM     75  HB  THR     4      51.711  68.382 106.904  1.00  0.00           H  
ATOM     76  HG1 THR     4      52.847  66.941 105.924  1.00  0.00           H  
ATOM     77 HG21 THR     4      51.160  66.233 109.038  1.00  0.00           H  
ATOM     78 HG22 THR     4      52.478  67.517 109.172  1.00  0.00           H  
ATOM     79 HG23 THR     4      50.745  67.881 109.198  1.00  0.00           H  
ATOM     80  N   VAL     5      48.228  67.012 107.743  1.00  0.00           N  
ATOM     81  CA  VAL     5      46.996  67.715 108.236  1.00  0.00           C  
ATOM     82  C   VAL     5      46.775  67.456 109.734  1.00  0.00           C  
ATOM     83  O   VAL     5      47.168  66.430 110.311  1.00  0.00           O  
ATOM     84  CB  VAL     5      45.717  67.330 107.417  1.00  0.00           C  
ATOM     85  CG1 VAL     5      44.484  68.157 107.784  1.00  0.00           C  
ATOM     86  CG2 VAL     5      45.970  67.733 105.942  1.00  0.00           C  
ATOM     87  H   VAL     5      48.490  66.220 108.312  1.00  0.00           H  
ATOM     88  HA  VAL     5      47.110  68.779 108.031  1.00  0.00           H  
ATOM     89  HB  VAL     5      45.473  66.269 107.481  1.00  0.00           H  
ATOM     90 HG11 VAL     5      44.264  67.883 108.816  1.00  0.00           H  
ATOM     91 HG12 VAL     5      44.712  69.202 107.574  1.00  0.00           H  
ATOM     92 HG13 VAL     5      43.635  67.899 107.151  1.00  0.00           H  
ATOM     93 HG21 VAL     5      46.342  68.742 105.766  1.00  0.00           H  
ATOM     94 HG22 VAL     5      46.669  67.063 105.441  1.00  0.00           H  
ATOM     95 HG23 VAL     5      45.076  67.552 105.345  1.00  0.00           H  
ATOM     96  N   ARG     6      46.031  68.365 110.408  1.00  0.00           N  
ATOM     97  CA  ARG     6      45.466  68.196 111.773  1.00  0.00           C  
ATOM     98  C   ARG     6      44.030  68.749 111.834  1.00  0.00           C  
ATOM     99  O   ARG     6      43.641  69.662 111.099  1.00  0.00           O  
ATOM    100  CB  ARG     6      46.398  68.807 112.878  1.00  0.00           C  
ATOM    101  CG  ARG     6      46.499  70.349 113.045  1.00  0.00           C  
ATOM    102  CD  ARG     6      47.411  70.874 114.168  1.00  0.00           C  
ATOM    103  NE  ARG     6      48.747  70.498 113.802  1.00  0.00           N  
ATOM    104  CZ  ARG     6      49.547  69.523 114.409  1.00  0.00           C  
ATOM    105  NH1 ARG     6      49.289  68.843 115.459  1.00  0.00           N1+
ATOM    106  NH2 ARG     6      50.751  69.316 113.900  1.00  0.00           N  
ATOM    107  H   ARG     6      45.874  69.251 109.948  1.00  0.00           H  
ATOM    108  HA  ARG     6      45.536  67.123 111.951  1.00  0.00           H  
ATOM    109  HB2 ARG     6      46.132  68.397 113.852  1.00  0.00           H  
ATOM    110  HB3 ARG     6      47.395  68.417 112.670  1.00  0.00           H  
ATOM    111  HG2 ARG     6      46.769  70.657 112.035  1.00  0.00           H  
ATOM    112  HG3 ARG     6      45.493  70.729 113.223  1.00  0.00           H  
ATOM    113  HD2 ARG     6      47.417  71.960 114.266  1.00  0.00           H  
ATOM    114  HD3 ARG     6      47.154  70.512 115.163  1.00  0.00           H  
ATOM    115  HE  ARG     6      49.137  70.882 112.954  1.00  0.00           H  
ATOM    116 HH11 ARG     6      48.477  69.090 116.007  1.00  0.00           H  
ATOM    117 HH12 ARG     6      50.032  68.356 115.940  1.00  0.00           H  
ATOM    118 HH21 ARG     6      51.244  69.809 113.169  1.00  0.00           H  
ATOM    119 HH22 ARG     6      51.304  68.577 114.308  1.00  0.00           H  
ATOM    120  N   LEU     7      43.235  68.085 112.657  1.00  0.00           N  
ATOM    121  CA  LEU     7      41.934  68.603 113.072  1.00  0.00           C  
ATOM    122  C   LEU     7      42.179  69.768 114.022  1.00  0.00           C  
ATOM    123  O   LEU     7      43.229  69.808 114.668  1.00  0.00           O  
ATOM    124  CB  LEU     7      41.182  67.380 113.696  1.00  0.00           C  
ATOM    125  CG  LEU     7      40.968  66.118 112.814  1.00  0.00           C  
ATOM    126  CD1 LEU     7      40.288  64.991 113.668  1.00  0.00           C  
ATOM    127  CD2 LEU     7      40.126  66.434 111.610  1.00  0.00           C  
ATOM    128  H   LEU     7      43.679  67.286 113.087  1.00  0.00           H  
ATOM    129  HA  LEU     7      41.430  68.903 112.153  1.00  0.00           H  
ATOM    130  HB2 LEU     7      41.689  67.160 114.635  1.00  0.00           H  
ATOM    131  HB3 LEU     7      40.217  67.835 113.921  1.00  0.00           H  
ATOM    132  HG  LEU     7      41.969  65.797 112.526  1.00  0.00           H  
ATOM    133 HD11 LEU     7      39.908  64.229 112.987  1.00  0.00           H  
ATOM    134 HD12 LEU     7      40.968  64.790 114.496  1.00  0.00           H  
ATOM    135 HD13 LEU     7      39.314  65.309 114.038  1.00  0.00           H  
ATOM    136 HD21 LEU     7      39.185  66.894 111.914  1.00  0.00           H  
ATOM    137 HD22 LEU     7      40.585  67.159 110.937  1.00  0.00           H  
ATOM    138 HD23 LEU     7      40.015  65.515 111.035  1.00  0.00           H  
ATOM    139  N   GLN     8      41.231  70.701 114.197  1.00  0.00           N  
ATOM    140  CA  GLN     8      41.180  71.754 115.290  1.00  0.00           C  
ATOM    141  C   GLN     8      40.226  71.407 116.467  1.00  0.00           C  
ATOM    142  O   GLN     8      39.279  70.625 116.378  1.00  0.00           O  
ATOM    143  CB  GLN     8      41.001  73.134 114.718  1.00  0.00           C  
ATOM    144  CG  GLN     8      42.092  73.506 113.803  1.00  0.00           C  
ATOM    145  CD  GLN     8      43.458  73.607 114.429  1.00  0.00           C  
ATOM    146  NE2 GLN     8      44.512  73.257 113.677  1.00  0.00           N  
ATOM    147  OE1 GLN     8      43.659  73.897 115.639  1.00  0.00           O  
ATOM    148  H   GLN     8      40.317  70.539 113.799  1.00  0.00           H  
ATOM    149  HA  GLN     8      42.177  71.665 115.721  1.00  0.00           H  
ATOM    150  HB2 GLN     8      40.093  73.148 114.115  1.00  0.00           H  
ATOM    151  HB3 GLN     8      40.895  73.805 115.570  1.00  0.00           H  
ATOM    152  HG2 GLN     8      42.145  72.883 112.910  1.00  0.00           H  
ATOM    153  HG3 GLN     8      41.855  74.516 113.470  1.00  0.00           H  
ATOM    154 HE21 GLN     8      45.433  73.279 114.091  1.00  0.00           H  
ATOM    155 HE22 GLN     8      44.432  73.049 112.692  1.00  0.00           H  
ATOM    156  N   TYR     9      40.561  71.923 117.657  1.00  0.00           N  
ATOM    157  CA  TYR     9      39.734  72.008 118.858  1.00  0.00           C  
ATOM    158  C   TYR     9      38.686  73.138 118.619  1.00  0.00           C  
ATOM    159  O   TYR     9      38.985  74.336 118.598  1.00  0.00           O  
ATOM    160  CB  TYR     9      40.523  72.110 120.177  1.00  0.00           C  
ATOM    161  CG  TYR     9      39.630  72.170 121.370  1.00  0.00           C  
ATOM    162  CD1 TYR     9      39.214  70.988 121.972  1.00  0.00           C  
ATOM    163  CD2 TYR     9      39.100  73.410 121.866  1.00  0.00           C  
ATOM    164  CE1 TYR     9      38.249  70.986 123.005  1.00  0.00           C  
ATOM    165  CE2 TYR     9      38.192  73.413 122.954  1.00  0.00           C  
ATOM    166  CZ  TYR     9      37.804  72.166 123.534  1.00  0.00           C  
ATOM    167  OH  TYR     9      36.800  72.149 124.487  1.00  0.00           O  
ATOM    168  H   TYR     9      41.418  72.456 117.691  1.00  0.00           H  
ATOM    169  HA  TYR     9      39.144  71.096 118.949  1.00  0.00           H  
ATOM    170  HB2 TYR     9      41.041  71.161 120.312  1.00  0.00           H  
ATOM    171  HB3 TYR     9      41.268  72.905 120.155  1.00  0.00           H  
ATOM    172  HD1 TYR     9      39.566  70.042 121.590  1.00  0.00           H  
ATOM    173  HD2 TYR     9      39.323  74.322 121.333  1.00  0.00           H  
ATOM    174  HE1 TYR     9      37.822  70.025 123.250  1.00  0.00           H  
ATOM    175  HE2 TYR     9      37.781  74.366 123.252  1.00  0.00           H  
ATOM    176  HH  TYR     9      36.293  71.334 124.466  1.00  0.00           H  
ATOM    177  N   GLY    10      37.452  72.717 118.658  1.00  0.00           N  
ATOM    178  CA  GLY    10      36.264  73.607 118.617  1.00  0.00           C  
ATOM    179  C   GLY    10      35.789  73.869 117.258  1.00  0.00           C  
ATOM    180  O   GLY    10      34.887  74.730 117.149  1.00  0.00           O  
ATOM    181  H   GLY    10      37.292  71.726 118.765  1.00  0.00           H  
ATOM    182  HA2 GLY    10      35.411  73.305 119.225  1.00  0.00           H  
ATOM    183  HA3 GLY    10      36.576  74.570 119.022  1.00  0.00           H  
ATOM    184  N   SER    11      36.400  73.317 116.203  1.00  0.00           N  
ATOM    185  CA  SER    11      36.018  73.752 114.864  1.00  0.00           C  
ATOM    186  C   SER    11      36.419  72.769 113.734  1.00  0.00           C  
ATOM    187  O   SER    11      37.485  72.222 113.654  1.00  0.00           O  
ATOM    188  CB  SER    11      36.530  75.180 114.573  1.00  0.00           C  
ATOM    189  OG  SER    11      35.831  75.656 113.369  1.00  0.00           O  
ATOM    190  H   SER    11      37.173  72.688 116.369  1.00  0.00           H  
ATOM    191  HA  SER    11      34.930  73.805 114.851  1.00  0.00           H  
ATOM    192  HB2 SER    11      36.215  75.779 115.428  1.00  0.00           H  
ATOM    193  HB3 SER    11      37.602  75.211 114.377  1.00  0.00           H  
ATOM    194  HG  SER    11      35.374  76.441 113.680  1.00  0.00           H  
ATOM    195  N   ALA    12      35.452  72.577 112.759  1.00  0.00           N  
ATOM    196  CA  ALA    12      35.727  71.832 111.491  1.00  0.00           C  
ATOM    197  C   ALA    12      36.691  72.551 110.579  1.00  0.00           C  
ATOM    198  O   ALA    12      36.667  73.735 110.292  1.00  0.00           O  
ATOM    199  CB  ALA    12      34.366  71.583 110.787  1.00  0.00           C  
ATOM    200  H   ALA    12      34.604  73.116 112.858  1.00  0.00           H  
ATOM    201  HA  ALA    12      36.123  70.869 111.813  1.00  0.00           H  
ATOM    202  HB1 ALA    12      34.692  71.144 109.844  1.00  0.00           H  
ATOM    203  HB2 ALA    12      33.738  70.788 111.187  1.00  0.00           H  
ATOM    204  HB3 ALA    12      33.818  72.513 110.630  1.00  0.00           H  
ATOM    205  N   VAL    13      37.774  71.820 110.244  1.00  0.00           N  
ATOM    206  CA  VAL    13      38.857  72.276 109.324  1.00  0.00           C  
ATOM    207  C   VAL    13      38.244  72.290 107.939  1.00  0.00           C  
ATOM    208  O   VAL    13      37.880  71.205 107.424  1.00  0.00           O  
ATOM    209  CB  VAL    13      40.140  71.429 109.433  1.00  0.00           C  
ATOM    210  CG1 VAL    13      41.211  71.774 108.389  1.00  0.00           C  
ATOM    211  CG2 VAL    13      40.717  71.625 110.751  1.00  0.00           C  
ATOM    212  H   VAL    13      37.732  70.860 110.556  1.00  0.00           H  
ATOM    213  HA  VAL    13      39.161  73.312 109.472  1.00  0.00           H  
ATOM    214  HB  VAL    13      39.876  70.376 109.331  1.00  0.00           H  
ATOM    215 HG11 VAL    13      42.206  71.394 108.621  1.00  0.00           H  
ATOM    216 HG12 VAL    13      40.939  71.487 107.373  1.00  0.00           H  
ATOM    217 HG13 VAL    13      41.404  72.846 108.433  1.00  0.00           H  
ATOM    218 HG21 VAL    13      39.914  71.372 111.443  1.00  0.00           H  
ATOM    219 HG22 VAL    13      41.643  71.054 110.826  1.00  0.00           H  
ATOM    220 HG23 VAL    13      40.949  72.664 110.985  1.00  0.00           H  
ATOM    221  N   GLU    14      38.357  73.356 107.159  1.00  0.00           N  
ATOM    222  CA  GLU    14      38.259  73.326 105.758  1.00  0.00           C  
ATOM    223  C   GLU    14      39.503  72.900 105.060  1.00  0.00           C  
ATOM    224  O   GLU    14      40.677  73.013 105.618  1.00  0.00           O  
ATOM    225  CB  GLU    14      37.932  74.801 105.322  1.00  0.00           C  
ATOM    226  CG  GLU    14      36.672  75.436 105.747  1.00  0.00           C  
ATOM    227  CD  GLU    14      35.411  74.901 105.015  1.00  0.00           C  
ATOM    228  OE1 GLU    14      35.465  73.939 104.228  1.00  0.00           O  
ATOM    229  OE2 GLU    14      34.310  75.407 105.346  1.00  0.00           O1-
ATOM    230  H   GLU    14      38.636  74.213 107.614  1.00  0.00           H  
ATOM    231  HA  GLU    14      37.363  72.783 105.457  1.00  0.00           H  
ATOM    232  HB2 GLU    14      38.759  75.493 105.485  1.00  0.00           H  
ATOM    233  HB3 GLU    14      37.810  74.811 104.239  1.00  0.00           H  
ATOM    234  HG2 GLU    14      36.517  75.309 106.819  1.00  0.00           H  
ATOM    235  HG3 GLU    14      36.940  76.485 105.617  1.00  0.00           H  
ATOM    236  N   ALA    15      39.345  72.500 103.819  1.00  0.00           N  
ATOM    237  CA  ALA    15      40.261  72.312 102.735  1.00  0.00           C  
ATOM    238  C   ALA    15      39.608  72.364 101.374  1.00  0.00           C  
ATOM    239  O   ALA    15      38.490  71.837 101.203  1.00  0.00           O  
ATOM    240  CB  ALA    15      41.058  71.032 102.920  1.00  0.00           C  
ATOM    241  H   ALA    15      38.382  72.243 103.657  1.00  0.00           H  
ATOM    242  HA  ALA    15      40.964  73.136 102.854  1.00  0.00           H  
ATOM    243  HB1 ALA    15      41.561  71.134 103.882  1.00  0.00           H  
ATOM    244  HB2 ALA    15      40.355  70.200 102.955  1.00  0.00           H  
ATOM    245  HB3 ALA    15      41.820  70.981 102.142  1.00  0.00           H  
ATOM    246  N   VAL    16      40.328  72.983 100.431  1.00  0.00           N  
ATOM    247  CA  VAL    16      40.073  72.692  99.027  1.00  0.00           C  
ATOM    248  C   VAL    16      41.059  71.682  98.577  1.00  0.00           C  
ATOM    249  O   VAL    16      42.247  71.741  98.994  1.00  0.00           O  
ATOM    250  CB  VAL    16      40.255  73.953  98.242  1.00  0.00           C  
ATOM    251  CG1 VAL    16      39.806  73.837  96.792  1.00  0.00           C  
ATOM    252  CG2 VAL    16      39.282  75.081  98.755  1.00  0.00           C  
ATOM    253  H   VAL    16      41.218  73.412 100.643  1.00  0.00           H  
ATOM    254  HA  VAL    16      39.042  72.359  98.907  1.00  0.00           H  
ATOM    255  HB  VAL    16      41.290  74.286  98.174  1.00  0.00           H  
ATOM    256 HG11 VAL    16      40.352  73.015  96.330  1.00  0.00           H  
ATOM    257 HG12 VAL    16      38.761  73.528  96.797  1.00  0.00           H  
ATOM    258 HG13 VAL    16      40.035  74.805  96.346  1.00  0.00           H  
ATOM    259 HG21 VAL    16      39.785  75.597  99.573  1.00  0.00           H  
ATOM    260 HG22 VAL    16      39.112  75.832  97.984  1.00  0.00           H  
ATOM    261 HG23 VAL    16      38.368  74.740  99.243  1.00  0.00           H  
ATOM    262  N   TYR    17      40.677  70.659  97.825  1.00  0.00           N  
ATOM    263  CA  TYR    17      41.403  69.438  97.798  1.00  0.00           C  
ATOM    264  C   TYR    17      41.686  68.896  96.343  1.00  0.00           C  
ATOM    265  O   TYR    17      40.842  69.057  95.423  1.00  0.00           O  
ATOM    266  CB  TYR    17      40.586  68.384  98.650  1.00  0.00           C  
ATOM    267  CG  TYR    17      41.090  66.914  98.482  1.00  0.00           C  
ATOM    268  CD1 TYR    17      42.210  66.376  99.118  1.00  0.00           C  
ATOM    269  CD2 TYR    17      40.429  66.093  97.545  1.00  0.00           C  
ATOM    270  CE1 TYR    17      42.734  65.152  98.811  1.00  0.00           C  
ATOM    271  CE2 TYR    17      40.814  64.764  97.320  1.00  0.00           C  
ATOM    272  CZ  TYR    17      41.960  64.285  97.997  1.00  0.00           C  
ATOM    273  OH  TYR    17      42.415  62.992  97.909  1.00  0.00           O  
ATOM    274  H   TYR    17      39.728  70.666  97.480  1.00  0.00           H  
ATOM    275  HA  TYR    17      42.355  69.618  98.298  1.00  0.00           H  
ATOM    276  HB2 TYR    17      40.538  68.619  99.713  1.00  0.00           H  
ATOM    277  HB3 TYR    17      39.584  68.460  98.228  1.00  0.00           H  
ATOM    278  HD1 TYR    17      42.804  66.954  99.810  1.00  0.00           H  
ATOM    279  HD2 TYR    17      39.560  66.468  97.025  1.00  0.00           H  
ATOM    280  HE1 TYR    17      43.633  64.803  99.297  1.00  0.00           H  
ATOM    281  HE2 TYR    17      40.169  64.121  96.739  1.00  0.00           H  
ATOM    282  HH  TYR    17      43.066  62.884  98.606  1.00  0.00           H  
ATOM    283  N   VAL    18      42.838  68.268  96.124  1.00  0.00           N  
ATOM    284  CA  VAL    18      43.261  67.785  94.746  1.00  0.00           C  
ATOM    285  C   VAL    18      43.213  66.260  94.767  1.00  0.00           C  
ATOM    286  O   VAL    18      43.627  65.528  95.703  1.00  0.00           O  
ATOM    287  CB  VAL    18      44.616  68.354  94.364  1.00  0.00           C  
ATOM    288  CG1 VAL    18      44.967  67.891  92.902  1.00  0.00           C  
ATOM    289  CG2 VAL    18      44.535  69.869  94.265  1.00  0.00           C  
ATOM    290  H   VAL    18      43.438  68.032  96.902  1.00  0.00           H  
ATOM    291  HA  VAL    18      42.513  68.089  94.013  1.00  0.00           H  
ATOM    292  HB  VAL    18      45.310  68.040  95.144  1.00  0.00           H  
ATOM    293 HG11 VAL    18      45.278  66.850  92.985  1.00  0.00           H  
ATOM    294 HG12 VAL    18      44.145  68.179  92.247  1.00  0.00           H  
ATOM    295 HG13 VAL    18      45.761  68.547  92.545  1.00  0.00           H  
ATOM    296 HG21 VAL    18      43.688  70.294  93.726  1.00  0.00           H  
ATOM    297 HG22 VAL    18      44.454  70.281  95.270  1.00  0.00           H  
ATOM    298 HG23 VAL    18      45.453  70.171  93.760  1.00  0.00           H  
ATOM    299  N   LEU    19      42.608  65.781  93.661  1.00  0.00           N  
ATOM    300  CA  LEU    19      42.072  64.379  93.638  1.00  0.00           C  
ATOM    301  C   LEU    19      43.217  63.329  93.778  1.00  0.00           C  
ATOM    302  O   LEU    19      44.171  63.268  92.936  1.00  0.00           O  
ATOM    303  CB  LEU    19      41.150  64.185  92.373  1.00  0.00           C  
ATOM    304  CG  LEU    19      40.181  65.321  92.102  1.00  0.00           C  
ATOM    305  CD1 LEU    19      39.482  64.964  90.793  1.00  0.00           C  
ATOM    306  CD2 LEU    19      39.240  65.690  93.310  1.00  0.00           C  
ATOM    307  H   LEU    19      42.438  66.380  92.866  1.00  0.00           H  
ATOM    308  HA  LEU    19      41.418  64.286  94.506  1.00  0.00           H  
ATOM    309  HB2 LEU    19      41.825  64.096  91.522  1.00  0.00           H  
ATOM    310  HB3 LEU    19      40.579  63.261  92.458  1.00  0.00           H  
ATOM    311  HG  LEU    19      40.748  66.223  91.876  1.00  0.00           H  
ATOM    312 HD11 LEU    19      38.718  65.640  90.409  1.00  0.00           H  
ATOM    313 HD12 LEU    19      40.253  64.839  90.034  1.00  0.00           H  
ATOM    314 HD13 LEU    19      39.143  63.935  90.910  1.00  0.00           H  
ATOM    315 HD21 LEU    19      38.973  64.738  93.769  1.00  0.00           H  
ATOM    316 HD22 LEU    19      39.816  66.287  94.016  1.00  0.00           H  
ATOM    317 HD23 LEU    19      38.408  66.272  92.915  1.00  0.00           H  
ATOM    318  N   GLY    20      43.176  62.410  94.781  1.00  0.00           N  
ATOM    319  CA  GLY    20      44.115  61.292  94.931  1.00  0.00           C  
ATOM    320  C   GLY    20      45.339  61.578  95.868  1.00  0.00           C  
ATOM    321  O   GLY    20      46.203  60.739  96.138  1.00  0.00           O  
ATOM    322  H   GLY    20      42.488  62.495  95.517  1.00  0.00           H  
ATOM    323  HA2 GLY    20      43.536  60.480  95.372  1.00  0.00           H  
ATOM    324  HA3 GLY    20      44.610  61.026  93.997  1.00  0.00           H  
ATOM    325  N   THR    21      45.480  62.828  96.293  1.00  0.00           N  
ATOM    326  CA  THR    21      46.467  63.312  97.162  1.00  0.00           C  
ATOM    327  C   THR    21      46.142  62.964  98.628  1.00  0.00           C  
ATOM    328  O   THR    21      44.971  62.761  99.011  1.00  0.00           O  
ATOM    329  CB  THR    21      46.625  64.808  97.077  1.00  0.00           C  
ATOM    330  CG2 THR    21      47.015  65.250  95.671  1.00  0.00           C  
ATOM    331  OG1 THR    21      45.510  65.489  97.524  1.00  0.00           O  
ATOM    332  H   THR    21      44.764  63.502  96.063  1.00  0.00           H  
ATOM    333  HA  THR    21      47.393  62.771  96.968  1.00  0.00           H  
ATOM    334  HB  THR    21      47.491  65.152  97.643  1.00  0.00           H  
ATOM    335  HG1 THR    21      44.763  65.465  96.923  1.00  0.00           H  
ATOM    336 HG21 THR    21      47.948  64.724  95.470  1.00  0.00           H  
ATOM    337 HG22 THR    21      46.252  64.854  95.001  1.00  0.00           H  
ATOM    338 HG23 THR    21      47.023  66.336  95.580  1.00  0.00           H  
ATOM    339  N   TYR    22      47.166  62.495  99.392  1.00  0.00           N  
ATOM    340  CA  TYR    22      47.008  61.788 100.631  1.00  0.00           C  
ATOM    341  C   TYR    22      47.206  62.646 101.793  1.00  0.00           C  
ATOM    342  O   TYR    22      48.325  62.994 102.081  1.00  0.00           O  
ATOM    343  CB  TYR    22      48.025  60.623 100.586  1.00  0.00           C  
ATOM    344  CG  TYR    22      47.676  59.320  99.908  1.00  0.00           C  
ATOM    345  CD1 TYR    22      48.422  58.187 100.274  1.00  0.00           C  
ATOM    346  CD2 TYR    22      46.553  59.229  99.045  1.00  0.00           C  
ATOM    347  CE1 TYR    22      48.119  56.969  99.652  1.00  0.00           C  
ATOM    348  CE2 TYR    22      46.242  57.982  98.430  1.00  0.00           C  
ATOM    349  CZ  TYR    22      47.111  56.785  98.721  1.00  0.00           C  
ATOM    350  OH  TYR    22      46.891  55.632  98.009  1.00  0.00           O  
ATOM    351  H   TYR    22      48.140  62.685  99.203  1.00  0.00           H  
ATOM    352  HA  TYR    22      46.046  61.285 100.732  1.00  0.00           H  
ATOM    353  HB2 TYR    22      49.051  60.946 100.406  1.00  0.00           H  
ATOM    354  HB3 TYR    22      48.136  60.384 101.644  1.00  0.00           H  
ATOM    355  HD1 TYR    22      49.235  58.272 100.980  1.00  0.00           H  
ATOM    356  HD2 TYR    22      45.953  60.051  98.685  1.00  0.00           H  
ATOM    357  HE1 TYR    22      48.747  56.101  99.793  1.00  0.00           H  
ATOM    358  HE2 TYR    22      45.451  58.017  97.695  1.00  0.00           H  
ATOM    359  HH  TYR    22      47.443  54.929  98.359  1.00  0.00           H  
ATOM    360  N   LEU    23      46.177  63.059 102.485  1.00  0.00           N  
ATOM    361  CA  LEU    23      46.073  63.884 103.730  1.00  0.00           C  
ATOM    362  C   LEU    23      46.102  62.991 104.954  1.00  0.00           C  
ATOM    363  O   LEU    23      45.070  62.560 105.483  1.00  0.00           O  
ATOM    364  CB  LEU    23      44.674  64.587 103.709  1.00  0.00           C  
ATOM    365  CG  LEU    23      44.271  65.472 102.516  1.00  0.00           C  
ATOM    366  CD1 LEU    23      42.905  66.108 102.879  1.00  0.00           C  
ATOM    367  CD2 LEU    23      45.309  66.502 102.137  1.00  0.00           C  
ATOM    368  H   LEU    23      45.266  62.754 102.173  1.00  0.00           H  
ATOM    369  HA  LEU    23      46.939  64.540 103.821  1.00  0.00           H  
ATOM    370  HB2 LEU    23      43.810  63.937 103.846  1.00  0.00           H  
ATOM    371  HB3 LEU    23      44.611  65.242 104.578  1.00  0.00           H  
ATOM    372  HG  LEU    23      44.123  64.761 101.703  1.00  0.00           H  
ATOM    373 HD11 LEU    23      42.230  65.318 103.205  1.00  0.00           H  
ATOM    374 HD12 LEU    23      43.070  66.923 103.584  1.00  0.00           H  
ATOM    375 HD13 LEU    23      42.534  66.567 101.962  1.00  0.00           H  
ATOM    376 HD21 LEU    23      46.205  66.057 101.704  1.00  0.00           H  
ATOM    377 HD22 LEU    23      44.983  67.115 101.296  1.00  0.00           H  
ATOM    378 HD23 LEU    23      45.547  67.148 102.982  1.00  0.00           H  
ATOM    379  N   TRP    24      47.320  62.761 105.406  1.00  0.00           N  
ATOM    380  CA  TRP    24      47.555  62.056 106.685  1.00  0.00           C  
ATOM    381  C   TRP    24      47.254  62.946 107.861  1.00  0.00           C  
ATOM    382  O   TRP    24      48.021  63.826 108.282  1.00  0.00           O  
ATOM    383  CB  TRP    24      48.965  61.543 106.814  1.00  0.00           C  
ATOM    384  CG  TRP    24      49.397  60.544 105.874  1.00  0.00           C  
ATOM    385  CD1 TRP    24      49.901  60.816 104.648  1.00  0.00           C  
ATOM    386  CD2 TRP    24      49.112  59.110 105.915  1.00  0.00           C  
ATOM    387  CE2 TRP    24      49.647  58.494 104.677  1.00  0.00           C  
ATOM    388  CE3 TRP    24      48.564  58.293 106.939  1.00  0.00           C  
ATOM    389  NE1 TRP    24      49.991  59.603 103.894  1.00  0.00           N  
ATOM    390  CZ2 TRP    24      49.662  57.080 104.522  1.00  0.00           C  
ATOM    391  CZ3 TRP    24      48.567  56.923 106.696  1.00  0.00           C  
ATOM    392  CH2 TRP    24      49.142  56.314 105.566  1.00  0.00           C  
ATOM    393  H   TRP    24      48.107  63.202 104.953  1.00  0.00           H  
ATOM    394  HA  TRP    24      46.866  61.216 106.769  1.00  0.00           H  
ATOM    395  HB2 TRP    24      49.574  62.427 106.622  1.00  0.00           H  
ATOM    396  HB3 TRP    24      49.129  61.025 107.759  1.00  0.00           H  
ATOM    397  HD1 TRP    24      50.118  61.794 104.245  1.00  0.00           H  
ATOM    398  HE1 TRP    24      50.348  59.571 102.950  1.00  0.00           H  
ATOM    399  HE3 TRP    24      47.987  58.744 107.733  1.00  0.00           H  
ATOM    400  HZ2 TRP    24      50.271  56.632 103.750  1.00  0.00           H  
ATOM    401  HZ3 TRP    24      48.165  56.306 107.486  1.00  0.00           H  
ATOM    402  HH2 TRP    24      49.088  55.237 105.508  1.00  0.00           H  
ATOM    403  N   THR    25      46.023  62.792 108.329  1.00  0.00           N  
ATOM    404  CA  THR    25      45.446  63.715 109.354  1.00  0.00           C  
ATOM    405  C   THR    25      45.755  63.193 110.772  1.00  0.00           C  
ATOM    406  O   THR    25      45.402  62.090 111.198  1.00  0.00           O  
ATOM    407  CB  THR    25      43.960  63.802 109.291  1.00  0.00           C  
ATOM    408  CG2 THR    25      43.358  65.040 109.961  1.00  0.00           C  
ATOM    409  OG1 THR    25      43.494  63.882 107.956  1.00  0.00           O  
ATOM    410  H   THR    25      45.423  62.017 108.085  1.00  0.00           H  
ATOM    411  HA  THR    25      45.795  64.745 109.288  1.00  0.00           H  
ATOM    412  HB  THR    25      43.528  62.962 109.834  1.00  0.00           H  
ATOM    413  HG1 THR    25      44.176  63.451 107.435  1.00  0.00           H  
ATOM    414 HG21 THR    25      43.836  65.912 109.514  1.00  0.00           H  
ATOM    415 HG22 THR    25      42.272  64.951 109.981  1.00  0.00           H  
ATOM    416 HG23 THR    25      43.792  65.162 110.953  1.00  0.00           H  
ATOM    417  N   ASP    26      46.268  64.098 111.612  1.00  0.00           N  
ATOM    418  CA  ASP    26      46.349  63.895 113.043  1.00  0.00           C  
ATOM    419  C   ASP    26      44.947  63.950 113.765  1.00  0.00           C  
ATOM    420  O   ASP    26      44.189  64.879 113.562  1.00  0.00           O  
ATOM    421  CB  ASP    26      47.284  64.903 113.591  1.00  0.00           C  
ATOM    422  CG  ASP    26      47.585  64.684 115.107  1.00  0.00           C  
ATOM    423  OD1 ASP    26      46.826  65.141 115.945  1.00  0.00           O  
ATOM    424  OD2 ASP    26      48.640  64.089 115.403  1.00  0.00           O1-
ATOM    425  H   ASP    26      46.472  65.055 111.364  1.00  0.00           H  
ATOM    426  HA  ASP    26      46.760  62.903 113.233  1.00  0.00           H  
ATOM    427  HB2 ASP    26      48.184  64.887 112.975  1.00  0.00           H  
ATOM    428  HB3 ASP    26      46.788  65.873 113.556  1.00  0.00           H  
ATOM    429  N   VAL    27      44.688  63.126 114.753  1.00  0.00           N  
ATOM    430  CA  VAL    27      43.413  63.198 115.588  1.00  0.00           C  
ATOM    431  C   VAL    27      43.657  63.443 117.114  1.00  0.00           C  
ATOM    432  O   VAL    27      42.752  63.829 117.890  1.00  0.00           O  
ATOM    433  CB  VAL    27      42.537  61.927 115.371  1.00  0.00           C  
ATOM    434  CG1 VAL    27      43.367  60.681 115.710  1.00  0.00           C  
ATOM    435  CG2 VAL    27      41.237  61.923 116.111  1.00  0.00           C  
ATOM    436  H   VAL    27      45.365  62.397 114.929  1.00  0.00           H  
ATOM    437  HA  VAL    27      42.791  64.023 115.242  1.00  0.00           H  
ATOM    438  HB  VAL    27      42.427  61.803 114.294  1.00  0.00           H  
ATOM    439 HG11 VAL    27      42.686  59.848 115.889  1.00  0.00           H  
ATOM    440 HG12 VAL    27      43.944  60.363 114.842  1.00  0.00           H  
ATOM    441 HG13 VAL    27      43.941  60.745 116.635  1.00  0.00           H  
ATOM    442 HG21 VAL    27      41.390  61.590 117.138  1.00  0.00           H  
ATOM    443 HG22 VAL    27      40.835  62.934 116.057  1.00  0.00           H  
ATOM    444 HG23 VAL    27      40.506  61.287 115.613  1.00  0.00           H  
ATOM    445  N   TYR    28      44.908  63.034 117.601  1.00  0.00           N  
ATOM    446  CA  TYR    28      45.354  63.164 119.018  1.00  0.00           C  
ATOM    447  C   TYR    28      45.596  64.592 119.375  1.00  0.00           C  
ATOM    448  O   TYR    28      45.155  64.967 120.463  1.00  0.00           O  
ATOM    449  CB  TYR    28      46.679  62.370 119.214  1.00  0.00           C  
ATOM    450  CG  TYR    28      47.316  62.547 120.575  1.00  0.00           C  
ATOM    451  CD1 TYR    28      48.236  63.606 120.806  1.00  0.00           C  
ATOM    452  CD2 TYR    28      47.094  61.716 121.636  1.00  0.00           C  
ATOM    453  CE1 TYR    28      48.893  63.882 122.029  1.00  0.00           C  
ATOM    454  CE2 TYR    28      47.679  61.872 122.912  1.00  0.00           C  
ATOM    455  CZ  TYR    28      48.598  63.007 123.102  1.00  0.00           C  
ATOM    456  OH  TYR    28      48.995  63.331 124.351  1.00  0.00           O  
ATOM    457  H   TYR    28      45.622  62.779 116.933  1.00  0.00           H  
ATOM    458  HA  TYR    28      44.677  62.761 119.771  1.00  0.00           H  
ATOM    459  HB2 TYR    28      46.529  61.310 119.007  1.00  0.00           H  
ATOM    460  HB3 TYR    28      47.399  62.700 118.465  1.00  0.00           H  
ATOM    461  HD1 TYR    28      48.376  64.263 119.961  1.00  0.00           H  
ATOM    462  HD2 TYR    28      46.370  60.917 121.582  1.00  0.00           H  
ATOM    463  HE1 TYR    28      49.659  64.636 122.135  1.00  0.00           H  
ATOM    464  HE2 TYR    28      47.375  61.215 123.714  1.00  0.00           H  
ATOM    465  HH  TYR    28      48.825  62.666 125.022  1.00  0.00           H  
ATOM    466  N   SER    29      46.165  65.472 118.551  1.00  0.00           N  
ATOM    467  CA  SER    29      46.540  66.818 119.046  1.00  0.00           C  
ATOM    468  C   SER    29      45.312  67.733 119.332  1.00  0.00           C  
ATOM    469  O   SER    29      45.493  68.587 120.225  1.00  0.00           O  
ATOM    470  CB  SER    29      47.462  67.529 118.118  1.00  0.00           C  
ATOM    471  OG  SER    29      46.948  67.602 116.744  1.00  0.00           O  
ATOM    472  H   SER    29      46.590  65.137 117.698  1.00  0.00           H  
ATOM    473  HA  SER    29      47.183  66.822 119.926  1.00  0.00           H  
ATOM    474  HB2 SER    29      47.436  68.588 118.375  1.00  0.00           H  
ATOM    475  HB3 SER    29      48.483  67.159 118.209  1.00  0.00           H  
ATOM    476  HG  SER    29      47.128  66.817 116.222  1.00  0.00           H  
ATOM    477  N   ALA    30      44.209  67.528 118.660  1.00  0.00           N  
ATOM    478  CA  ALA    30      42.951  68.218 118.861  1.00  0.00           C  
ATOM    479  C   ALA    30      42.065  67.740 120.107  1.00  0.00           C  
ATOM    480  O   ALA    30      41.060  68.421 120.416  1.00  0.00           O  
ATOM    481  CB  ALA    30      42.202  67.999 117.560  1.00  0.00           C  
ATOM    482  H   ALA    30      44.244  66.932 117.846  1.00  0.00           H  
ATOM    483  HA  ALA    30      43.282  69.254 118.939  1.00  0.00           H  
ATOM    484  HB1 ALA    30      41.396  68.726 117.461  1.00  0.00           H  
ATOM    485  HB2 ALA    30      42.933  68.038 116.752  1.00  0.00           H  
ATOM    486  HB3 ALA    30      41.739  67.013 117.604  1.00  0.00           H  
ATOM    487  N   ALA    31      42.448  66.571 120.689  1.00  0.00           N  
ATOM    488  CA  ALA    31      41.582  65.848 121.608  1.00  0.00           C  
ATOM    489  C   ALA    31      41.278  66.637 122.884  1.00  0.00           C  
ATOM    490  O   ALA    31      42.152  67.428 123.453  1.00  0.00           O  
ATOM    491  CB  ALA    31      42.274  64.481 121.911  1.00  0.00           C  
ATOM    492  H   ALA    31      43.281  66.142 120.311  1.00  0.00           H  
ATOM    493  HA  ALA    31      40.620  65.661 121.131  1.00  0.00           H  
ATOM    494  HB1 ALA    31      43.337  64.574 122.135  1.00  0.00           H  
ATOM    495  HB2 ALA    31      41.791  63.888 122.688  1.00  0.00           H  
ATOM    496  HB3 ALA    31      42.355  63.911 120.986  1.00  0.00           H  
ATOM    497  N   PRO    32      40.080  66.437 123.466  1.00  0.00           N  
ATOM    498  CA  PRO    32      39.675  66.981 124.767  1.00  0.00           C  
ATOM    499  C   PRO    32      40.327  66.289 125.935  1.00  0.00           C  
ATOM    500  O   PRO    32      40.732  65.118 125.814  1.00  0.00           O  
ATOM    501  CB  PRO    32      38.098  66.744 124.815  1.00  0.00           C  
ATOM    502  CG  PRO    32      37.861  65.578 123.851  1.00  0.00           C  
ATOM    503  CD  PRO    32      38.929  65.758 122.782  1.00  0.00           C  
ATOM    504  HA  PRO    32      39.967  68.028 124.846  1.00  0.00           H  
ATOM    505  HB2 PRO    32      37.698  66.379 125.761  1.00  0.00           H  
ATOM    506  HB3 PRO    32      37.720  67.707 124.470  1.00  0.00           H  
ATOM    507  HG2 PRO    32      38.116  64.730 124.487  1.00  0.00           H  
ATOM    508  HG3 PRO    32      36.819  65.413 123.579  1.00  0.00           H  
ATOM    509  HD2 PRO    32      39.255  64.756 122.501  1.00  0.00           H  
ATOM    510  HD3 PRO    32      38.543  66.304 121.921  1.00  0.00           H  
ATOM    511  N   ALA    33      40.493  66.940 127.090  1.00  0.00           N  
ATOM    512  CA  ALA    33      41.086  66.373 128.341  1.00  0.00           C  
ATOM    513  C   ALA    33      40.121  65.273 128.840  1.00  0.00           C  
ATOM    514  O   ALA    33      38.904  65.433 128.911  1.00  0.00           O  
ATOM    515  CB  ALA    33      41.294  67.497 129.341  1.00  0.00           C  
ATOM    516  H   ALA    33      39.984  67.811 127.144  1.00  0.00           H  
ATOM    517  HA  ALA    33      42.089  66.029 128.090  1.00  0.00           H  
ATOM    518  HB1 ALA    33      40.387  68.101 129.313  1.00  0.00           H  
ATOM    519  HB2 ALA    33      41.532  67.315 130.389  1.00  0.00           H  
ATOM    520  HB3 ALA    33      42.064  68.164 128.953  1.00  0.00           H  
ATOM    521  N   GLY    34      40.765  64.230 129.292  1.00  0.00           N  
ATOM    522  CA  GLY    34      40.037  62.944 129.741  1.00  0.00           C  
ATOM    523  C   GLY    34      39.751  61.982 128.577  1.00  0.00           C  
ATOM    524  O   GLY    34      39.492  60.829 128.915  1.00  0.00           O  
ATOM    525  H   GLY    34      41.767  64.131 129.218  1.00  0.00           H  
ATOM    526  HA2 GLY    34      40.724  62.433 130.416  1.00  0.00           H  
ATOM    527  HA3 GLY    34      39.151  63.264 130.289  1.00  0.00           H  
ATOM    528  N   ALA    35      39.893  62.391 127.284  1.00  0.00           N  
ATOM    529  CA  ALA    35      39.736  61.512 126.171  1.00  0.00           C  
ATOM    530  C   ALA    35      40.767  60.407 126.154  1.00  0.00           C  
ATOM    531  O   ALA    35      41.953  60.603 126.426  1.00  0.00           O  
ATOM    532  CB  ALA    35      40.031  62.334 124.929  1.00  0.00           C  
ATOM    533  H   ALA    35      40.171  63.352 127.146  1.00  0.00           H  
ATOM    534  HA  ALA    35      38.763  61.020 126.162  1.00  0.00           H  
ATOM    535  HB1 ALA    35      39.321  63.155 124.832  1.00  0.00           H  
ATOM    536  HB2 ALA    35      41.021  62.788 124.974  1.00  0.00           H  
ATOM    537  HB3 ALA    35      40.075  61.642 124.088  1.00  0.00           H  
ATOM    538  N   GLN    36      40.323  59.200 125.738  1.00  0.00           N  
ATOM    539  CA  GLN    36      41.154  57.995 125.543  1.00  0.00           C  
ATOM    540  C   GLN    36      41.070  57.440 124.076  1.00  0.00           C  
ATOM    541  O   GLN    36      42.009  56.870 123.524  1.00  0.00           O  
ATOM    542  CB  GLN    36      40.810  56.911 126.476  1.00  0.00           C  
ATOM    543  CG  GLN    36      41.310  57.246 127.896  1.00  0.00           C  
ATOM    544  CD  GLN    36      41.963  56.228 128.661  1.00  0.00           C  
ATOM    545  NE2 GLN    36      42.029  56.388 129.943  1.00  0.00           N  
ATOM    546  OE1 GLN    36      42.317  55.183 128.174  1.00  0.00           O  
ATOM    547  H   GLN    36      39.360  59.080 125.458  1.00  0.00           H  
ATOM    548  HA  GLN    36      42.207  58.229 125.699  1.00  0.00           H  
ATOM    549  HB2 GLN    36      39.725  56.815 126.449  1.00  0.00           H  
ATOM    550  HB3 GLN    36      41.154  55.912 126.210  1.00  0.00           H  
ATOM    551  HG2 GLN    36      42.011  58.080 127.848  1.00  0.00           H  
ATOM    552  HG3 GLN    36      40.500  57.623 128.520  1.00  0.00           H  
ATOM    553 HE21 GLN    36      42.146  55.585 130.546  1.00  0.00           H  
ATOM    554 HE22 GLN    36      41.658  57.272 130.258  1.00  0.00           H  
ATOM    555  N   THR    37      39.902  57.491 123.492  1.00  0.00           N  
ATOM    556  CA  THR    37      39.549  56.743 122.264  1.00  0.00           C  
ATOM    557  C   THR    37      38.653  57.679 121.438  1.00  0.00           C  
ATOM    558  O   THR    37      38.356  58.847 121.762  1.00  0.00           O  
ATOM    559  CB  THR    37      38.785  55.531 122.598  1.00  0.00           C  
ATOM    560  CG2 THR    37      39.266  54.675 123.862  1.00  0.00           C  
ATOM    561  OG1 THR    37      37.500  55.696 122.945  1.00  0.00           O  
ATOM    562  H   THR    37      39.104  57.951 123.907  1.00  0.00           H  
ATOM    563  HA  THR    37      40.410  56.487 121.646  1.00  0.00           H  
ATOM    564  HB  THR    37      38.862  54.950 121.679  1.00  0.00           H  
ATOM    565  HG1 THR    37      37.290  55.198 123.739  1.00  0.00           H  
ATOM    566 HG21 THR    37      38.549  53.876 124.050  1.00  0.00           H  
ATOM    567 HG22 THR    37      40.253  54.245 123.686  1.00  0.00           H  
ATOM    568 HG23 THR    37      39.308  55.316 124.743  1.00  0.00           H  
ATOM    569  N   PHE    38      38.219  57.243 120.326  1.00  0.00           N  
ATOM    570  CA  PHE    38      37.476  58.011 119.327  1.00  0.00           C  
ATOM    571  C   PHE    38      36.617  57.107 118.431  1.00  0.00           C  
ATOM    572  O   PHE    38      37.121  56.037 118.021  1.00  0.00           O  
ATOM    573  CB  PHE    38      38.454  58.863 118.450  1.00  0.00           C  
ATOM    574  CG  PHE    38      39.234  58.126 117.311  1.00  0.00           C  
ATOM    575  CD1 PHE    38      38.746  58.087 115.973  1.00  0.00           C  
ATOM    576  CD2 PHE    38      40.584  57.702 117.560  1.00  0.00           C  
ATOM    577  CE1 PHE    38      39.518  57.494 114.981  1.00  0.00           C  
ATOM    578  CE2 PHE    38      41.424  57.205 116.525  1.00  0.00           C  
ATOM    579  CZ  PHE    38      40.861  57.050 115.225  1.00  0.00           C  
ATOM    580  H   PHE    38      38.431  56.318 119.979  1.00  0.00           H  
ATOM    581  HA  PHE    38      36.829  58.729 119.830  1.00  0.00           H  
ATOM    582  HB2 PHE    38      37.796  59.601 117.991  1.00  0.00           H  
ATOM    583  HB3 PHE    38      39.198  59.384 119.053  1.00  0.00           H  
ATOM    584  HD1 PHE    38      37.748  58.376 115.677  1.00  0.00           H  
ATOM    585  HD2 PHE    38      40.957  57.721 118.573  1.00  0.00           H  
ATOM    586  HE1 PHE    38      39.143  57.372 113.976  1.00  0.00           H  
ATOM    587  HE2 PHE    38      42.433  56.842 116.653  1.00  0.00           H  
ATOM    588  HZ  PHE    38      41.484  56.657 114.434  1.00  0.00           H  
ATOM    589  N   SER    39      35.584  57.702 117.780  1.00  0.00           N  
ATOM    590  CA  SER    39      34.749  57.114 116.679  1.00  0.00           C  
ATOM    591  C   SER    39      34.959  57.839 115.328  1.00  0.00           C  
ATOM    592  O   SER    39      35.327  58.977 115.365  1.00  0.00           O  
ATOM    593  CB  SER    39      33.275  57.224 117.115  1.00  0.00           C  
ATOM    594  OG  SER    39      32.310  56.580 116.328  1.00  0.00           O  
ATOM    595  H   SER    39      35.482  58.697 117.923  1.00  0.00           H  
ATOM    596  HA  SER    39      34.928  56.045 116.559  1.00  0.00           H  
ATOM    597  HB2 SER    39      33.220  56.748 118.094  1.00  0.00           H  
ATOM    598  HB3 SER    39      32.968  58.256 117.283  1.00  0.00           H  
ATOM    599  HG  SER    39      31.477  57.054 116.370  1.00  0.00           H  
ATOM    600  N   LEU    40      34.529  57.261 114.242  1.00  0.00           N  
ATOM    601  CA  LEU    40      34.735  57.926 112.861  1.00  0.00           C  
ATOM    602  C   LEU    40      33.427  58.003 112.049  1.00  0.00           C  
ATOM    603  O   LEU    40      32.608  57.102 112.162  1.00  0.00           O  
ATOM    604  CB  LEU    40      35.783  57.093 112.131  1.00  0.00           C  
ATOM    605  CG  LEU    40      36.119  57.302 110.589  1.00  0.00           C  
ATOM    606  CD1 LEU    40      36.913  58.575 110.428  1.00  0.00           C  
ATOM    607  CD2 LEU    40      36.981  56.231 109.965  1.00  0.00           C  
ATOM    608  H   LEU    40      34.003  56.427 114.460  1.00  0.00           H  
ATOM    609  HA  LEU    40      35.117  58.947 112.854  1.00  0.00           H  
ATOM    610  HB2 LEU    40      36.731  57.293 112.632  1.00  0.00           H  
ATOM    611  HB3 LEU    40      35.711  56.027 112.342  1.00  0.00           H  
ATOM    612  HG  LEU    40      35.199  57.490 110.035  1.00  0.00           H  
ATOM    613 HD11 LEU    40      37.728  58.526 111.149  1.00  0.00           H  
ATOM    614 HD12 LEU    40      37.201  58.729 109.388  1.00  0.00           H  
ATOM    615 HD13 LEU    40      36.191  59.363 110.643  1.00  0.00           H  
ATOM    616 HD21 LEU    40      37.348  56.454 108.963  1.00  0.00           H  
ATOM    617 HD22 LEU    40      37.740  55.906 110.676  1.00  0.00           H  
ATOM    618 HD23 LEU    40      36.226  55.447 109.902  1.00  0.00           H  
ATOM    619  N   LYS    41      33.248  58.994 111.215  1.00  0.00           N  
ATOM    620  CA  LYS    41      32.382  59.052 110.092  1.00  0.00           C  
ATOM    621  C   LYS    41      32.877  59.764 108.849  1.00  0.00           C  
ATOM    622  O   LYS    41      33.820  60.537 109.052  1.00  0.00           O  
ATOM    623  CB  LYS    41      30.951  59.687 110.461  1.00  0.00           C  
ATOM    624  CG  LYS    41      30.083  59.049 111.635  1.00  0.00           C  
ATOM    625  CD  LYS    41      28.646  59.636 111.437  1.00  0.00           C  
ATOM    626  CE  LYS    41      27.790  58.913 112.447  1.00  0.00           C  
ATOM    627  NZ  LYS    41      26.386  59.252 112.331  1.00  0.00           N1+
ATOM    628  H   LYS    41      33.981  59.688 111.185  1.00  0.00           H  
ATOM    629  HA  LYS    41      32.244  58.025 109.754  1.00  0.00           H  
ATOM    630  HB2 LYS    41      31.027  60.759 110.640  1.00  0.00           H  
ATOM    631  HB3 LYS    41      30.285  59.502 109.618  1.00  0.00           H  
ATOM    632  HG2 LYS    41      30.163  57.966 111.535  1.00  0.00           H  
ATOM    633  HG3 LYS    41      30.503  59.393 112.580  1.00  0.00           H  
ATOM    634  HD2 LYS    41      28.579  60.690 111.708  1.00  0.00           H  
ATOM    635  HD3 LYS    41      28.140  59.447 110.490  1.00  0.00           H  
ATOM    636  HE2 LYS    41      27.919  57.841 112.297  1.00  0.00           H  
ATOM    637  HE3 LYS    41      28.049  59.051 113.497  1.00  0.00           H  
ATOM    638  HZ1 LYS    41      26.201  59.307 111.339  1.00  0.00           H  
ATOM    639  HZ2 LYS    41      25.788  58.524 112.696  1.00  0.00           H  
ATOM    640  HZ3 LYS    41      26.257  60.145 112.784  1.00  0.00           H  
ATOM    641  N   HIP    42      32.352  59.425 107.726  1.00  0.00           N  
ATOM    642  CA  HIP    42      32.736  59.971 106.370  1.00  0.00           C  
ATOM    643  C   HIP    42      31.578  60.146 105.425  1.00  0.00           C  
ATOM    644  O   HIP    42      30.742  59.271 105.398  1.00  0.00           O  
ATOM    645  CB  HIP    42      33.839  59.201 105.744  1.00  0.00           C  
ATOM    646  CG  HIP    42      33.398  57.883 105.183  1.00  0.00           C  
ATOM    647  CD2 HIP    42      33.445  56.659 105.881  1.00  0.00           C  
ATOM    648  ND1 HIP    42      33.013  57.621 103.887  1.00  0.00           N1+
ATOM    649  CE1 HIP    42      32.796  56.279 103.756  1.00  0.00           C  
ATOM    650  NE2 HIP    42      32.978  55.704 104.983  1.00  0.00           N  
ATOM    651  H   HIP    42      31.683  58.668 107.689  1.00  0.00           H  
ATOM    652  HA  HIP    42      33.128  60.979 106.511  1.00  0.00           H  
ATOM    653  HB2 HIP    42      34.168  59.891 104.967  1.00  0.00           H  
ATOM    654  HB3 HIP    42      34.640  58.996 106.454  1.00  0.00           H  
ATOM    655  HD1 HIP    42      32.888  58.387 103.240  1.00  0.00           H  
ATOM    656  HD2 HIP    42      33.676  56.550 106.930  1.00  0.00           H  
ATOM    657  HE1 HIP    42      32.497  55.717 102.883  1.00  0.00           H  
ATOM    658  HE2 HIP    42      32.916  54.713 105.167  1.00  0.00           H  
ATOM    659  N   SER    43      31.591  61.229 104.607  1.00  0.00           N  
ATOM    660  CA  SER    43      30.695  61.302 103.429  1.00  0.00           C  
ATOM    661  C   SER    43      30.960  60.198 102.337  1.00  0.00           C  
ATOM    662  O   SER    43      32.099  59.678 102.260  1.00  0.00           O  
ATOM    663  CB  SER    43      30.627  62.658 102.716  1.00  0.00           C  
ATOM    664  OG  SER    43      30.418  63.561 103.769  1.00  0.00           O  
ATOM    665  H   SER    43      32.355  61.884 104.692  1.00  0.00           H  
ATOM    666  HA  SER    43      29.685  61.108 103.791  1.00  0.00           H  
ATOM    667  HB2 SER    43      31.614  62.818 102.282  1.00  0.00           H  
ATOM    668  HB3 SER    43      29.801  62.664 102.006  1.00  0.00           H  
ATOM    669  HG  SER    43      29.561  63.419 104.177  1.00  0.00           H  
ATOM    670  N   GLU    44      29.940  59.875 101.425  1.00  0.00           N  
ATOM    671  CA  GLU    44      30.044  58.629 100.737  1.00  0.00           C  
ATOM    672  C   GLU    44      31.187  58.538  99.677  1.00  0.00           C  
ATOM    673  O   GLU    44      31.818  57.522  99.477  1.00  0.00           O  
ATOM    674  CB  GLU    44      28.720  58.350  99.966  1.00  0.00           C  
ATOM    675  CG  GLU    44      27.579  58.049 100.911  1.00  0.00           C  
ATOM    676  CD  GLU    44      27.233  56.526 100.925  1.00  0.00           C  
ATOM    677  OE1 GLU    44      27.980  55.793 101.615  1.00  0.00           O  
ATOM    678  OE2 GLU    44      26.278  56.139 100.235  1.00  0.00           O1-
ATOM    679  H   GLU    44      29.074  60.394 101.379  1.00  0.00           H  
ATOM    680  HA  GLU    44      30.125  57.737 101.358  1.00  0.00           H  
ATOM    681  HB2 GLU    44      28.538  59.307  99.478  1.00  0.00           H  
ATOM    682  HB3 GLU    44      28.943  57.625  99.183  1.00  0.00           H  
ATOM    683  HG2 GLU    44      27.917  58.177 101.939  1.00  0.00           H  
ATOM    684  HG3 GLU    44      26.732  58.725 100.791  1.00  0.00           H  
ATOM    685  N   HIP    45      31.610  59.680  99.149  1.00  0.00           N  
ATOM    686  CA  HIP    45      32.754  59.794  98.154  1.00  0.00           C  
ATOM    687  C   HIP    45      34.135  59.668  98.815  1.00  0.00           C  
ATOM    688  O   HIP    45      35.045  59.195  98.166  1.00  0.00           O  
ATOM    689  CB  HIP    45      32.594  61.070  97.270  1.00  0.00           C  
ATOM    690  CG  HIP    45      31.371  61.170  96.386  1.00  0.00           C  
ATOM    691  CD2 HIP    45      30.379  60.261  96.237  1.00  0.00           C  
ATOM    692  ND1 HIP    45      30.986  62.239  95.712  1.00  0.00           N1+
ATOM    693  CE1 HIP    45      29.784  62.037  95.079  1.00  0.00           C  
ATOM    694  NE2 HIP    45      29.387  60.815  95.470  1.00  0.00           N  
ATOM    695  H   HIP    45      31.236  60.560  99.475  1.00  0.00           H  
ATOM    696  HA  HIP    45      32.601  59.002  97.420  1.00  0.00           H  
ATOM    697  HB2 HIP    45      32.482  61.904  97.963  1.00  0.00           H  
ATOM    698  HB3 HIP    45      33.490  61.134  96.652  1.00  0.00           H  
ATOM    699  HD1 HIP    45      31.505  63.105  95.738  1.00  0.00           H  
ATOM    700  HD2 HIP    45      30.333  59.254  96.623  1.00  0.00           H  
ATOM    701  HE1 HIP    45      29.236  62.672  94.399  1.00  0.00           H  
ATOM    702  HE2 HIP    45      28.660  60.317  94.978  1.00  0.00           H  
ATOM    703  N   VAL    46      34.250  59.987 100.164  1.00  0.00           N  
ATOM    704  CA  VAL    46      35.477  59.875 100.834  1.00  0.00           C  
ATOM    705  C   VAL    46      35.951  58.460 101.067  1.00  0.00           C  
ATOM    706  O   VAL    46      35.161  57.612 101.463  1.00  0.00           O  
ATOM    707  CB  VAL    46      35.581  60.652 102.156  1.00  0.00           C  
ATOM    708  CG1 VAL    46      37.027  61.038 102.548  1.00  0.00           C  
ATOM    709  CG2 VAL    46      34.782  62.001 102.051  1.00  0.00           C  
ATOM    710  H   VAL    46      33.479  59.987 100.816  1.00  0.00           H  
ATOM    711  HA  VAL    46      36.216  60.322 100.170  1.00  0.00           H  
ATOM    712  HB  VAL    46      35.112  60.006 102.898  1.00  0.00           H  
ATOM    713 HG11 VAL    46      36.961  61.882 103.235  1.00  0.00           H  
ATOM    714 HG12 VAL    46      37.569  60.170 102.924  1.00  0.00           H  
ATOM    715 HG13 VAL    46      37.654  61.349 101.712  1.00  0.00           H  
ATOM    716 HG21 VAL    46      33.744  61.758 101.824  1.00  0.00           H  
ATOM    717 HG22 VAL    46      34.851  62.563 102.982  1.00  0.00           H  
ATOM    718 HG23 VAL    46      35.216  62.499 101.184  1.00  0.00           H  
ATOM    719  N   TRP    47      37.202  58.119 100.763  1.00  0.00           N  
ATOM    720  CA  TRP    47      37.824  56.909 101.111  1.00  0.00           C  
ATOM    721  C   TRP    47      38.682  57.205 102.330  1.00  0.00           C  
ATOM    722  O   TRP    47      39.633  58.086 102.247  1.00  0.00           O  
ATOM    723  CB  TRP    47      38.562  56.462  99.863  1.00  0.00           C  
ATOM    724  CG  TRP    47      39.439  55.245 100.132  1.00  0.00           C  
ATOM    725  CD1 TRP    47      39.205  54.208 100.989  1.00  0.00           C  
ATOM    726  CD2 TRP    47      40.693  54.906  99.498  1.00  0.00           C  
ATOM    727  CE2 TRP    47      41.123  53.649  99.937  1.00  0.00           C  
ATOM    728  CE3 TRP    47      41.469  55.425  98.435  1.00  0.00           C  
ATOM    729  NE1 TRP    47      40.180  53.242 100.864  1.00  0.00           N  
ATOM    730  CZ2 TRP    47      42.380  52.999  99.475  1.00  0.00           C  
ATOM    731  CZ3 TRP    47      42.515  54.793  97.848  1.00  0.00           C  
ATOM    732  CH2 TRP    47      43.044  53.581  98.347  1.00  0.00           C  
ATOM    733  H   TRP    47      37.774  58.830 100.331  1.00  0.00           H  
ATOM    734  HA  TRP    47      36.997  56.278 101.437  1.00  0.00           H  
ATOM    735  HB2 TRP    47      37.906  56.149  99.052  1.00  0.00           H  
ATOM    736  HB3 TRP    47      39.199  57.200  99.376  1.00  0.00           H  
ATOM    737  HD1 TRP    47      38.215  54.143 101.416  1.00  0.00           H  
ATOM    738  HE1 TRP    47      40.228  52.537 101.586  1.00  0.00           H  
ATOM    739  HE3 TRP    47      41.226  56.366  97.964  1.00  0.00           H  
ATOM    740  HZ2 TRP    47      42.635  52.049  99.921  1.00  0.00           H  
ATOM    741  HZ3 TRP    47      42.954  55.209  96.954  1.00  0.00           H  
ATOM    742  HH2 TRP    47      43.755  53.105  97.688  1.00  0.00           H  
ATOM    743  N   VAL    48      38.514  56.444 103.367  1.00  0.00           N  
ATOM    744  CA  VAL    48      39.229  56.688 104.649  1.00  0.00           C  
ATOM    745  C   VAL    48      39.863  55.424 105.214  1.00  0.00           C  
ATOM    746  O   VAL    48      39.301  54.358 104.995  1.00  0.00           O  
ATOM    747  CB  VAL    48      38.282  57.433 105.647  1.00  0.00           C  
ATOM    748  CG1 VAL    48      37.042  56.579 106.054  1.00  0.00           C  
ATOM    749  CG2 VAL    48      38.958  58.068 106.834  1.00  0.00           C  
ATOM    750  H   VAL    48      37.783  55.748 103.404  1.00  0.00           H  
ATOM    751  HA  VAL    48      40.118  57.299 104.493  1.00  0.00           H  
ATOM    752  HB  VAL    48      37.785  58.210 105.066  1.00  0.00           H  
ATOM    753 HG11 VAL    48      37.466  55.776 106.657  1.00  0.00           H  
ATOM    754 HG12 VAL    48      36.371  57.213 106.634  1.00  0.00           H  
ATOM    755 HG13 VAL    48      36.561  56.266 105.126  1.00  0.00           H  
ATOM    756 HG21 VAL    48      38.159  58.618 107.331  1.00  0.00           H  
ATOM    757 HG22 VAL    48      39.320  57.222 107.419  1.00  0.00           H  
ATOM    758 HG23 VAL    48      39.746  58.690 106.410  1.00  0.00           H  
ATOM    759  N   GLU    49      40.817  55.512 106.110  1.00  0.00           N  
ATOM    760  CA  GLU    49      41.318  54.359 106.912  1.00  0.00           C  
ATOM    761  C   GLU    49      42.180  54.895 108.102  1.00  0.00           C  
ATOM    762  O   GLU    49      42.866  55.813 107.864  1.00  0.00           O  
ATOM    763  CB  GLU    49      42.253  53.532 105.978  1.00  0.00           C  
ATOM    764  CG  GLU    49      42.732  52.240 106.671  1.00  0.00           C  
ATOM    765  CD  GLU    49      42.611  50.990 105.817  1.00  0.00           C  
ATOM    766  OE1 GLU    49      41.762  50.118 106.115  1.00  0.00           O  
ATOM    767  OE2 GLU    49      43.381  50.838 104.797  1.00  0.00           O1-
ATOM    768  H   GLU    49      41.201  56.393 106.422  1.00  0.00           H  
ATOM    769  HA  GLU    49      40.484  53.744 107.250  1.00  0.00           H  
ATOM    770  HB2 GLU    49      41.625  53.189 105.156  1.00  0.00           H  
ATOM    771  HB3 GLU    49      43.057  54.145 105.572  1.00  0.00           H  
ATOM    772  HG2 GLU    49      43.765  52.361 106.998  1.00  0.00           H  
ATOM    773  HG3 GLU    49      42.253  52.074 107.636  1.00  0.00           H  
ATOM    774  N   VAL    50      41.985  54.278 109.323  1.00  0.00           N  
ATOM    775  CA  VAL    50      42.863  54.593 110.505  1.00  0.00           C  
ATOM    776  C   VAL    50      44.145  53.698 110.413  1.00  0.00           C  
ATOM    777  O   VAL    50      44.122  52.508 110.061  1.00  0.00           O  
ATOM    778  CB  VAL    50      42.105  54.162 111.876  1.00  0.00           C  
ATOM    779  CG1 VAL    50      42.907  54.558 113.147  1.00  0.00           C  
ATOM    780  CG2 VAL    50      40.881  55.077 111.791  1.00  0.00           C  
ATOM    781  H   VAL    50      41.341  53.511 109.450  1.00  0.00           H  
ATOM    782  HA  VAL    50      43.120  55.649 110.582  1.00  0.00           H  
ATOM    783  HB  VAL    50      41.802  53.116 111.921  1.00  0.00           H  
ATOM    784 HG11 VAL    50      43.209  55.603 113.085  1.00  0.00           H  
ATOM    785 HG12 VAL    50      42.267  54.348 114.005  1.00  0.00           H  
ATOM    786 HG13 VAL    50      43.813  53.955 113.084  1.00  0.00           H  
ATOM    787 HG21 VAL    50      41.264  56.089 111.656  1.00  0.00           H  
ATOM    788 HG22 VAL    50      40.138  54.683 111.098  1.00  0.00           H  
ATOM    789 HG23 VAL    50      40.419  55.142 112.776  1.00  0.00           H  
ATOM    790  N   VAL    51      45.278  54.387 110.721  1.00  0.00           N  
ATOM    791  CA  VAL    51      46.629  53.773 110.654  1.00  0.00           C  
ATOM    792  C   VAL    51      47.308  53.989 111.981  1.00  0.00           C  
ATOM    793  O   VAL    51      47.411  55.097 112.534  1.00  0.00           O  
ATOM    794  CB  VAL    51      47.390  54.381 109.527  1.00  0.00           C  
ATOM    795  CG1 VAL    51      48.930  54.232 109.576  1.00  0.00           C  
ATOM    796  CG2 VAL    51      46.872  53.828 108.148  1.00  0.00           C  
ATOM    797  H   VAL    51      45.147  55.344 111.018  1.00  0.00           H  
ATOM    798  HA  VAL    51      46.573  52.687 110.572  1.00  0.00           H  
ATOM    799  HB  VAL    51      47.159  55.442 109.623  1.00  0.00           H  
ATOM    800 HG11 VAL    51      49.221  53.183 109.628  1.00  0.00           H  
ATOM    801 HG12 VAL    51      49.248  54.570 108.589  1.00  0.00           H  
ATOM    802 HG13 VAL    51      49.473  54.657 110.420  1.00  0.00           H  
ATOM    803 HG21 VAL    51      45.823  54.057 107.962  1.00  0.00           H  
ATOM    804 HG22 VAL    51      47.441  54.209 107.301  1.00  0.00           H  
ATOM    805 HG23 VAL    51      46.815  52.740 108.141  1.00  0.00           H  
ATOM    806  N   ARG    52      48.095  52.981 112.344  1.00  0.00           N  
ATOM    807  CA  ARG    52      49.169  53.105 113.378  1.00  0.00           C  
ATOM    808  C   ARG    52      50.298  52.213 112.976  1.00  0.00           C  
ATOM    809  O   ARG    52      50.090  51.150 112.442  1.00  0.00           O  
ATOM    810  CB  ARG    52      48.710  52.858 114.797  1.00  0.00           C  
ATOM    811  CG  ARG    52      48.131  51.486 115.192  1.00  0.00           C  
ATOM    812  CD  ARG    52      47.434  51.550 116.630  1.00  0.00           C  
ATOM    813  NE  ARG    52      46.856  50.300 116.991  1.00  0.00           N  
ATOM    814  CZ  ARG    52      46.637  49.872 118.263  1.00  0.00           C  
ATOM    815  NH1 ARG    52      46.881  50.562 119.299  1.00  0.00           N1+
ATOM    816  NH2 ARG    52      45.988  48.716 118.478  1.00  0.00           N  
ATOM    817  H   ARG    52      48.059  52.212 111.691  1.00  0.00           H  
ATOM    818  HA  ARG    52      49.547  54.127 113.426  1.00  0.00           H  
ATOM    819  HB2 ARG    52      49.659  52.942 115.326  1.00  0.00           H  
ATOM    820  HB3 ARG    52      48.076  53.686 115.114  1.00  0.00           H  
ATOM    821  HG2 ARG    52      47.347  51.105 114.538  1.00  0.00           H  
ATOM    822  HG3 ARG    52      48.918  50.732 115.183  1.00  0.00           H  
ATOM    823  HD2 ARG    52      48.069  51.962 117.414  1.00  0.00           H  
ATOM    824  HD3 ARG    52      46.625  52.276 116.542  1.00  0.00           H  
ATOM    825  HE  ARG    52      46.336  49.751 116.322  1.00  0.00           H  
ATOM    826 HH11 ARG    52      47.308  51.477 119.265  1.00  0.00           H  
ATOM    827 HH12 ARG    52      46.678  50.187 120.215  1.00  0.00           H  
ATOM    828 HH21 ARG    52      45.596  48.353 117.621  1.00  0.00           H  
ATOM    829 HH22 ARG    52      45.642  48.487 119.399  1.00  0.00           H  
ATOM    830  N   ASP    53      51.556  52.599 113.333  1.00  0.00           N  
ATOM    831  CA  ASP    53      52.791  51.763 113.129  1.00  0.00           C  
ATOM    832  C   ASP    53      53.180  51.592 111.654  1.00  0.00           C  
ATOM    833  O   ASP    53      54.034  50.774 111.299  1.00  0.00           O  
ATOM    834  CB  ASP    53      52.812  50.499 114.012  1.00  0.00           C  
ATOM    835  CG  ASP    53      52.191  50.651 115.335  1.00  0.00           C  
ATOM    836  OD1 ASP    53      52.113  51.781 115.873  1.00  0.00           O  
ATOM    837  OD2 ASP    53      51.883  49.660 116.049  1.00  0.00           O1-
ATOM    838  H   ASP    53      51.649  53.487 113.806  1.00  0.00           H  
ATOM    839  HA  ASP    53      53.575  52.370 113.582  1.00  0.00           H  
ATOM    840  HB2 ASP    53      52.256  49.710 113.505  1.00  0.00           H  
ATOM    841  HB3 ASP    53      53.865  50.256 114.153  1.00  0.00           H  
ATOM    842  N   GLY    54      52.608  52.451 110.818  1.00  0.00           N  
ATOM    843  CA  GLY    54      52.709  52.268 109.443  1.00  0.00           C  
ATOM    844  C   GLY    54      51.660  51.228 108.920  1.00  0.00           C  
ATOM    845  O   GLY    54      51.617  51.076 107.723  1.00  0.00           O  
ATOM    846  H   GLY    54      51.903  53.127 111.074  1.00  0.00           H  
ATOM    847  HA2 GLY    54      52.506  53.195 108.908  1.00  0.00           H  
ATOM    848  HA3 GLY    54      53.740  51.965 109.260  1.00  0.00           H  
ATOM    849  N   GLU    55      50.826  50.564 109.732  1.00  0.00           N  
ATOM    850  CA  GLU    55      49.795  49.596 109.206  1.00  0.00           C  
ATOM    851  C   GLU    55      48.365  50.031 109.564  1.00  0.00           C  
ATOM    852  O   GLU    55      48.198  50.806 110.531  1.00  0.00           O  
ATOM    853  CB  GLU    55      50.148  48.151 109.620  1.00  0.00           C  
ATOM    854  CG  GLU    55      51.526  47.601 109.170  1.00  0.00           C  
ATOM    855  CD  GLU    55      51.564  46.100 109.066  1.00  0.00           C  
ATOM    856  OE1 GLU    55      52.412  45.483 109.681  1.00  0.00           O  
ATOM    857  OE2 GLU    55      50.687  45.427 108.573  1.00  0.00           O1-
ATOM    858  H   GLU    55      50.732  50.762 110.718  1.00  0.00           H  
ATOM    859  HA  GLU    55      49.807  49.605 108.116  1.00  0.00           H  
ATOM    860  HB2 GLU    55      50.056  48.003 110.696  1.00  0.00           H  
ATOM    861  HB3 GLU    55      49.476  47.555 109.004  1.00  0.00           H  
ATOM    862  HG2 GLU    55      51.829  47.970 108.191  1.00  0.00           H  
ATOM    863  HG3 GLU    55      52.372  47.900 109.788  1.00  0.00           H  
ATOM    864  N   ALA    56      47.458  49.539 108.746  1.00  0.00           N  
ATOM    865  CA  ALA    56      46.055  49.871 108.847  1.00  0.00           C  
ATOM    866  C   ALA    56      45.372  49.069 109.965  1.00  0.00           C  
ATOM    867  O   ALA    56      45.588  47.873 110.254  1.00  0.00           O  
ATOM    868  CB  ALA    56      45.320  49.498 107.588  1.00  0.00           C  
ATOM    869  H   ALA    56      47.738  48.904 108.012  1.00  0.00           H  
ATOM    870  HA  ALA    56      45.940  50.935 109.055  1.00  0.00           H  
ATOM    871  HB1 ALA    56      45.830  50.075 106.816  1.00  0.00           H  
ATOM    872  HB2 ALA    56      45.221  48.435 107.369  1.00  0.00           H  
ATOM    873  HB3 ALA    56      44.269  49.784 107.615  1.00  0.00           H  
ATOM    874  N   GLU    57      44.356  49.687 110.499  1.00  0.00           N  
ATOM    875  CA  GLU    57      43.485  49.083 111.587  1.00  0.00           C  
ATOM    876  C   GLU    57      42.239  48.325 111.165  1.00  0.00           C  
ATOM    877  O   GLU    57      41.114  48.616 111.521  1.00  0.00           O  
ATOM    878  CB  GLU    57      43.202  50.195 112.687  1.00  0.00           C  
ATOM    879  CG  GLU    57      44.455  50.666 113.572  1.00  0.00           C  
ATOM    880  CD  GLU    57      45.136  49.551 114.427  1.00  0.00           C  
ATOM    881  OE1 GLU    57      44.679  49.442 115.585  1.00  0.00           O  
ATOM    882  OE2 GLU    57      46.160  48.887 114.081  1.00  0.00           O1-
ATOM    883  H   GLU    57      44.157  50.662 110.328  1.00  0.00           H  
ATOM    884  HA  GLU    57      44.131  48.356 112.081  1.00  0.00           H  
ATOM    885  HB2 GLU    57      42.915  51.095 112.143  1.00  0.00           H  
ATOM    886  HB3 GLU    57      42.333  49.952 113.299  1.00  0.00           H  
ATOM    887  HG2 GLU    57      45.281  51.077 112.992  1.00  0.00           H  
ATOM    888  HG3 GLU    57      44.080  51.489 114.180  1.00  0.00           H  
ATOM    889  N   GLU    58      42.414  47.239 110.377  1.00  0.00           N  
ATOM    890  CA  GLU    58      41.383  46.339 109.868  1.00  0.00           C  
ATOM    891  C   GLU    58      40.753  45.477 111.002  1.00  0.00           C  
ATOM    892  O   GLU    58      39.531  45.391 111.081  1.00  0.00           O  
ATOM    893  CB  GLU    58      42.041  45.407 108.816  1.00  0.00           C  
ATOM    894  CG  GLU    58      41.062  44.408 108.071  1.00  0.00           C  
ATOM    895  CD  GLU    58      39.984  45.093 107.213  1.00  0.00           C  
ATOM    896  OE1 GLU    58      38.926  44.527 106.992  1.00  0.00           O  
ATOM    897  OE2 GLU    58      40.253  46.176 106.690  1.00  0.00           O1-
ATOM    898  H   GLU    58      43.372  47.038 110.128  1.00  0.00           H  
ATOM    899  HA  GLU    58      40.609  46.893 109.337  1.00  0.00           H  
ATOM    900  HB2 GLU    58      42.477  46.132 108.128  1.00  0.00           H  
ATOM    901  HB3 GLU    58      42.866  44.874 109.288  1.00  0.00           H  
ATOM    902  HG2 GLU    58      41.573  43.594 107.558  1.00  0.00           H  
ATOM    903  HG3 GLU    58      40.539  43.752 108.766  1.00  0.00           H  
ATOM    904  N   VAL    59      41.505  44.934 111.975  1.00  0.00           N  
ATOM    905  CA  VAL    59      41.003  44.055 113.014  1.00  0.00           C  
ATOM    906  C   VAL    59      40.207  44.894 114.010  1.00  0.00           C  
ATOM    907  O   VAL    59      39.301  44.261 114.556  1.00  0.00           O  
ATOM    908  CB  VAL    59      42.226  43.415 113.713  1.00  0.00           C  
ATOM    909  CG1 VAL    59      41.798  42.824 115.059  1.00  0.00           C  
ATOM    910  CG2 VAL    59      42.607  42.344 112.729  1.00  0.00           C  
ATOM    911  H   VAL    59      42.506  44.959 111.839  1.00  0.00           H  
ATOM    912  HA  VAL    59      40.292  43.320 112.635  1.00  0.00           H  
ATOM    913  HB  VAL    59      42.912  44.258 113.802  1.00  0.00           H  
ATOM    914 HG11 VAL    59      41.544  43.599 115.782  1.00  0.00           H  
ATOM    915 HG12 VAL    59      41.088  42.003 114.968  1.00  0.00           H  
ATOM    916 HG13 VAL    59      42.700  42.352 115.448  1.00  0.00           H  
ATOM    917 HG21 VAL    59      43.503  41.839 113.090  1.00  0.00           H  
ATOM    918 HG22 VAL    59      41.947  41.480 112.648  1.00  0.00           H  
ATOM    919 HG23 VAL    59      42.885  42.661 111.723  1.00  0.00           H  
ATOM    920  N   ALA    60      40.506  46.148 114.268  1.00  0.00           N  
ATOM    921  CA  ALA    60      39.674  46.993 115.120  1.00  0.00           C  
ATOM    922  C   ALA    60      38.403  47.496 114.442  1.00  0.00           C  
ATOM    923  O   ALA    60      37.386  47.754 115.113  1.00  0.00           O  
ATOM    924  CB  ALA    60      40.624  48.158 115.455  1.00  0.00           C  
ATOM    925  H   ALA    60      41.353  46.536 113.879  1.00  0.00           H  
ATOM    926  HA  ALA    60      39.348  46.534 116.053  1.00  0.00           H  
ATOM    927  HB1 ALA    60      41.036  48.560 114.529  1.00  0.00           H  
ATOM    928  HB2 ALA    60      40.035  48.929 115.952  1.00  0.00           H  
ATOM    929  HB3 ALA    60      41.446  47.827 116.091  1.00  0.00           H  
ATOM    930  N   THR    61      38.397  47.702 113.131  1.00  0.00           N  
ATOM    931  CA  THR    61      37.366  48.119 112.182  1.00  0.00           C  
ATOM    932  C   THR    61      36.287  47.058 112.115  1.00  0.00           C  
ATOM    933  O   THR    61      35.083  47.349 112.096  1.00  0.00           O  
ATOM    934  CB  THR    61      37.979  48.351 110.818  1.00  0.00           C  
ATOM    935  CG2 THR    61      36.981  48.618 109.769  1.00  0.00           C  
ATOM    936  OG1 THR    61      38.737  49.542 110.758  1.00  0.00           O  
ATOM    937  H   THR    61      39.288  47.443 112.732  1.00  0.00           H  
ATOM    938  HA  THR    61      36.871  49.023 112.535  1.00  0.00           H  
ATOM    939  HB  THR    61      38.637  47.496 110.667  1.00  0.00           H  
ATOM    940  HG1 THR    61      39.524  49.334 111.267  1.00  0.00           H  
ATOM    941 HG21 THR    61      36.432  47.710 109.518  1.00  0.00           H  
ATOM    942 HG22 THR    61      36.246  49.306 110.188  1.00  0.00           H  
ATOM    943 HG23 THR    61      37.477  48.963 108.862  1.00  0.00           H  
ATOM    944  N   ASN    62      36.629  45.792 112.155  1.00  0.00           N  
ATOM    945  CA  ASN    62      35.797  44.553 112.286  1.00  0.00           C  
ATOM    946  C   ASN    62      35.501  44.295 113.773  1.00  0.00           C  
ATOM    947  O   ASN    62      34.403  43.759 113.999  1.00  0.00           O  
ATOM    948  CB  ASN    62      36.355  43.404 111.544  1.00  0.00           C  
ATOM    949  CG  ASN    62      36.383  43.640 110.042  1.00  0.00           C  
ATOM    950  ND2 ASN    62      37.535  43.788 109.434  1.00  0.00           N  
ATOM    951  OD1 ASN    62      35.269  43.884 109.433  1.00  0.00           O  
ATOM    952  H   ASN    62      37.606  45.598 111.982  1.00  0.00           H  
ATOM    953  HA  ASN    62      34.831  44.769 111.829  1.00  0.00           H  
ATOM    954  HB2 ASN    62      37.408  43.226 111.764  1.00  0.00           H  
ATOM    955  HB3 ASN    62      35.842  42.456 111.705  1.00  0.00           H  
ATOM    956 HD21 ASN    62      37.547  44.001 108.446  1.00  0.00           H  
ATOM    957 HD22 ASN    62      38.429  43.602 109.865  1.00  0.00           H  
ATOM    958  N   GLY    63      36.333  44.700 114.728  1.00  0.00           N  
ATOM    959  CA  GLY    63      35.943  44.802 116.097  1.00  0.00           C  
ATOM    960  C   GLY    63      34.970  45.991 116.434  1.00  0.00           C  
ATOM    961  O   GLY    63      34.134  46.402 115.640  1.00  0.00           O  
ATOM    962  H   GLY    63      37.251  45.024 114.457  1.00  0.00           H  
ATOM    963  HA2 GLY    63      35.320  43.932 116.307  1.00  0.00           H  
ATOM    964  HA3 GLY    63      36.805  44.964 116.744  1.00  0.00           H  
ATOM    965  N   LYS    64      35.206  46.670 117.602  1.00  0.00           N  
ATOM    966  CA  LYS    64      34.213  47.618 118.116  1.00  0.00           C  
ATOM    967  C   LYS    64      34.347  49.048 117.644  1.00  0.00           C  
ATOM    968  O   LYS    64      33.617  49.920 118.105  1.00  0.00           O  
ATOM    969  CB  LYS    64      34.229  47.322 119.662  1.00  0.00           C  
ATOM    970  CG  LYS    64      33.378  46.195 120.230  1.00  0.00           C  
ATOM    971  CD  LYS    64      33.731  44.794 119.759  1.00  0.00           C  
ATOM    972  CE  LYS    64      32.888  43.821 120.576  1.00  0.00           C  
ATOM    973  NZ  LYS    64      31.396  43.829 120.293  1.00  0.00           N1+
ATOM    974  H   LYS    64      36.012  46.406 118.150  1.00  0.00           H  
ATOM    975  HA  LYS    64      33.201  47.369 117.797  1.00  0.00           H  
ATOM    976  HB2 LYS    64      35.271  47.193 119.953  1.00  0.00           H  
ATOM    977  HB3 LYS    64      33.886  48.226 120.166  1.00  0.00           H  
ATOM    978  HG2 LYS    64      33.414  46.259 121.317  1.00  0.00           H  
ATOM    979  HG3 LYS    64      32.353  46.461 119.971  1.00  0.00           H  
ATOM    980  HD2 LYS    64      33.487  44.765 118.697  1.00  0.00           H  
ATOM    981  HD3 LYS    64      34.797  44.623 119.912  1.00  0.00           H  
ATOM    982  HE2 LYS    64      33.231  42.791 120.477  1.00  0.00           H  
ATOM    983  HE3 LYS    64      33.090  44.029 121.627  1.00  0.00           H  
ATOM    984  HZ1 LYS    64      31.071  43.018 120.800  1.00  0.00           H  
ATOM    985  HZ2 LYS    64      30.953  44.654 120.671  1.00  0.00           H  
ATOM    986  HZ3 LYS    64      31.332  43.714 119.291  1.00  0.00           H  
ATOM    987  N   GLN    65      35.181  49.309 116.715  1.00  0.00           N  
ATOM    988  CA  GLN    65      35.161  50.581 116.056  1.00  0.00           C  
ATOM    989  C   GLN    65      35.266  51.842 116.977  1.00  0.00           C  
ATOM    990  O   GLN    65      34.550  52.862 116.908  1.00  0.00           O  
ATOM    991  CB  GLN    65      34.016  50.765 115.130  1.00  0.00           C  
ATOM    992  CG  GLN    65      33.721  49.574 114.230  1.00  0.00           C  
ATOM    993  CD  GLN    65      32.579  49.624 113.168  1.00  0.00           C  
ATOM    994  NE2 GLN    65      32.414  48.778 112.233  1.00  0.00           N  
ATOM    995  OE1 GLN    65      31.858  50.659 113.171  1.00  0.00           O  
ATOM    996  H   GLN    65      35.757  48.527 116.438  1.00  0.00           H  
ATOM    997  HA  GLN    65      36.090  50.593 115.487  1.00  0.00           H  
ATOM    998  HB2 GLN    65      33.199  51.041 115.798  1.00  0.00           H  
ATOM    999  HB3 GLN    65      34.157  51.707 114.601  1.00  0.00           H  
ATOM   1000  HG2 GLN    65      34.658  49.311 113.738  1.00  0.00           H  
ATOM   1001  HG3 GLN    65      33.445  48.723 114.852  1.00  0.00           H  
ATOM   1002 HE21 GLN    65      31.765  49.018 111.498  1.00  0.00           H  
ATOM   1003 HE22 GLN    65      33.091  48.032 112.159  1.00  0.00           H  
ATOM   1004  N   ARG    66      36.207  51.756 117.903  1.00  0.00           N  
ATOM   1005  CA  ARG    66      36.500  52.812 118.954  1.00  0.00           C  
ATOM   1006  C   ARG    66      37.966  52.902 119.369  1.00  0.00           C  
ATOM   1007  O   ARG    66      38.489  52.407 120.399  1.00  0.00           O  
ATOM   1008  CB  ARG    66      35.679  52.453 120.180  1.00  0.00           C  
ATOM   1009  CG  ARG    66      34.237  52.707 120.134  1.00  0.00           C  
ATOM   1010  CD  ARG    66      33.941  54.247 120.049  1.00  0.00           C  
ATOM   1011  NE  ARG    66      32.472  54.264 119.986  1.00  0.00           N  
ATOM   1012  CZ  ARG    66      31.566  54.149 118.956  1.00  0.00           C  
ATOM   1013  NH1 ARG    66      31.917  53.904 117.713  1.00  0.00           N1+
ATOM   1014  NH2 ARG    66      30.293  54.118 119.232  1.00  0.00           N  
ATOM   1015  H   ARG    66      36.776  50.930 118.019  1.00  0.00           H  
ATOM   1016  HA  ARG    66      36.222  53.826 118.667  1.00  0.00           H  
ATOM   1017  HB2 ARG    66      35.774  51.368 120.198  1.00  0.00           H  
ATOM   1018  HB3 ARG    66      36.083  52.903 121.087  1.00  0.00           H  
ATOM   1019  HG2 ARG    66      33.696  52.247 119.306  1.00  0.00           H  
ATOM   1020  HG3 ARG    66      33.755  52.365 121.050  1.00  0.00           H  
ATOM   1021  HD2 ARG    66      34.283  54.733 120.962  1.00  0.00           H  
ATOM   1022  HD3 ARG    66      34.386  54.581 119.112  1.00  0.00           H  
ATOM   1023  HE  ARG    66      32.052  54.430 120.889  1.00  0.00           H  
ATOM   1024 HH11 ARG    66      32.889  53.761 117.480  1.00  0.00           H  
ATOM   1025 HH12 ARG    66      31.202  53.607 117.064  1.00  0.00           H  
ATOM   1026 HH21 ARG    66      30.025  54.062 120.204  1.00  0.00           H  
ATOM   1027 HH22 ARG    66      29.636  54.003 118.474  1.00  0.00           H  
ATOM   1028  N   TRP    67      38.769  53.406 118.407  1.00  0.00           N  
ATOM   1029  CA  TRP    67      40.279  53.241 118.411  1.00  0.00           C  
ATOM   1030  C   TRP    67      40.991  54.021 119.461  1.00  0.00           C  
ATOM   1031  O   TRP    67      40.527  55.106 119.868  1.00  0.00           O  
ATOM   1032  CB  TRP    67      40.751  53.733 117.034  1.00  0.00           C  
ATOM   1033  CG  TRP    67      40.235  52.956 115.853  1.00  0.00           C  
ATOM   1034  CD1 TRP    67      40.807  51.938 115.247  1.00  0.00           C  
ATOM   1035  CD2 TRP    67      38.967  53.255 115.108  1.00  0.00           C  
ATOM   1036  CE2 TRP    67      38.851  52.324 114.082  1.00  0.00           C  
ATOM   1037  CE3 TRP    67      37.916  54.186 115.218  1.00  0.00           C  
ATOM   1038  NE1 TRP    67      40.028  51.521 114.203  1.00  0.00           N  
ATOM   1039  CZ2 TRP    67      37.824  52.279 113.037  1.00  0.00           C  
ATOM   1040  CZ3 TRP    67      36.868  54.153 114.276  1.00  0.00           C  
ATOM   1041  CH2 TRP    67      36.807  53.223 113.230  1.00  0.00           C  
ATOM   1042  H   TRP    67      38.171  53.912 117.769  1.00  0.00           H  
ATOM   1043  HA  TRP    67      40.658  52.221 118.484  1.00  0.00           H  
ATOM   1044  HB2 TRP    67      40.348  54.746 117.047  1.00  0.00           H  
ATOM   1045  HB3 TRP    67      41.828  53.732 116.871  1.00  0.00           H  
ATOM   1046  HD1 TRP    67      41.778  51.535 115.496  1.00  0.00           H  
ATOM   1047  HE1 TRP    67      40.292  50.789 113.559  1.00  0.00           H  
ATOM   1048  HE3 TRP    67      37.962  54.908 116.020  1.00  0.00           H  
ATOM   1049  HZ2 TRP    67      37.878  51.593 112.204  1.00  0.00           H  
ATOM   1050  HZ3 TRP    67      36.042  54.809 114.507  1.00  0.00           H  
ATOM   1051  HH2 TRP    67      35.960  53.322 112.566  1.00  0.00           H  
ATOM   1052  N   LEU    68      42.160  53.554 119.832  1.00  0.00           N  
ATOM   1053  CA  LEU    68      42.978  54.392 120.779  1.00  0.00           C  
ATOM   1054  C   LEU    68      43.534  55.757 120.189  1.00  0.00           C  
ATOM   1055  O   LEU    68      43.945  55.907 119.024  1.00  0.00           O  
ATOM   1056  CB  LEU    68      44.181  53.536 121.140  1.00  0.00           C  
ATOM   1057  CG  LEU    68      43.868  52.580 122.234  1.00  0.00           C  
ATOM   1058  CD1 LEU    68      42.959  51.423 121.945  1.00  0.00           C  
ATOM   1059  CD2 LEU    68      45.244  51.983 122.639  1.00  0.00           C  
ATOM   1060  H   LEU    68      42.515  52.684 119.462  1.00  0.00           H  
ATOM   1061  HA  LEU    68      42.357  54.579 121.656  1.00  0.00           H  
ATOM   1062  HB2 LEU    68      44.533  53.087 120.211  1.00  0.00           H  
ATOM   1063  HB3 LEU    68      45.010  54.151 121.491  1.00  0.00           H  
ATOM   1064  HG  LEU    68      43.405  53.150 123.040  1.00  0.00           H  
ATOM   1065 HD11 LEU    68      41.948  51.828 121.921  1.00  0.00           H  
ATOM   1066 HD12 LEU    68      43.208  51.021 120.963  1.00  0.00           H  
ATOM   1067 HD13 LEU    68      42.915  50.638 122.700  1.00  0.00           H  
ATOM   1068 HD21 LEU    68      45.747  51.446 121.834  1.00  0.00           H  
ATOM   1069 HD22 LEU    68      45.834  52.760 123.124  1.00  0.00           H  
ATOM   1070 HD23 LEU    68      45.115  51.298 123.477  1.00  0.00           H  
ATOM   1071  N   LEU    69      43.636  56.766 121.025  1.00  0.00           N  
ATOM   1072  CA  LEU    69      44.442  57.977 120.747  1.00  0.00           C  
ATOM   1073  C   LEU    69      45.917  57.796 121.010  1.00  0.00           C  
ATOM   1074  O   LEU    69      46.347  57.442 122.103  1.00  0.00           O  
ATOM   1075  CB  LEU    69      43.938  59.146 121.460  1.00  0.00           C  
ATOM   1076  CG  LEU    69      42.477  59.439 120.960  1.00  0.00           C  
ATOM   1077  CD1 LEU    69      41.851  60.392 122.041  1.00  0.00           C  
ATOM   1078  CD2 LEU    69      42.370  60.092 119.522  1.00  0.00           C  
ATOM   1079  H   LEU    69      43.235  56.670 121.948  1.00  0.00           H  
ATOM   1080  HA  LEU    69      44.324  58.207 119.688  1.00  0.00           H  
ATOM   1081  HB2 LEU    69      43.883  59.105 122.548  1.00  0.00           H  
ATOM   1082  HB3 LEU    69      44.521  60.014 121.153  1.00  0.00           H  
ATOM   1083  HG  LEU    69      41.940  58.499 120.830  1.00  0.00           H  
ATOM   1084 HD11 LEU    69      42.340  61.366 122.010  1.00  0.00           H  
ATOM   1085 HD12 LEU    69      40.808  60.546 121.764  1.00  0.00           H  
ATOM   1086 HD13 LEU    69      41.957  59.985 123.046  1.00  0.00           H  
ATOM   1087 HD21 LEU    69      41.344  60.360 119.268  1.00  0.00           H  
ATOM   1088 HD22 LEU    69      43.055  60.927 119.376  1.00  0.00           H  
ATOM   1089 HD23 LEU    69      42.569  59.270 118.834  1.00  0.00           H  
ATOM   1090  N   SER    70      46.690  57.968 119.964  1.00  0.00           N  
ATOM   1091  CA  SER    70      48.190  57.958 120.051  1.00  0.00           C  
ATOM   1092  C   SER    70      48.887  58.854 119.068  1.00  0.00           C  
ATOM   1093  O   SER    70      48.387  58.986 117.961  1.00  0.00           O  
ATOM   1094  CB  SER    70      48.666  56.515 120.181  1.00  0.00           C  
ATOM   1095  OG  SER    70      48.494  55.778 118.972  1.00  0.00           O  
ATOM   1096  H   SER    70      46.282  58.041 119.043  1.00  0.00           H  
ATOM   1097  HA  SER    70      48.460  58.419 121.000  1.00  0.00           H  
ATOM   1098  HB2 SER    70      49.734  56.541 120.397  1.00  0.00           H  
ATOM   1099  HB3 SER    70      48.149  56.119 121.055  1.00  0.00           H  
ATOM   1100  HG  SER    70      48.722  54.862 119.147  1.00  0.00           H  
ATOM   1101  N   PRO    71      50.013  59.336 119.321  1.00  0.00           N  
ATOM   1102  CA  PRO    71      50.851  60.010 118.300  1.00  0.00           C  
ATOM   1103  C   PRO    71      51.185  59.097 116.997  1.00  0.00           C  
ATOM   1104  O   PRO    71      51.434  59.614 115.945  1.00  0.00           O  
ATOM   1105  CB  PRO    71      52.153  60.329 118.962  1.00  0.00           C  
ATOM   1106  CG  PRO    71      51.627  60.618 120.386  1.00  0.00           C  
ATOM   1107  CD  PRO    71      50.584  59.680 120.692  1.00  0.00           C  
ATOM   1108  HA  PRO    71      50.288  60.909 118.052  1.00  0.00           H  
ATOM   1109  HB2 PRO    71      52.821  59.467 118.959  1.00  0.00           H  
ATOM   1110  HB3 PRO    71      52.496  61.201 118.405  1.00  0.00           H  
ATOM   1111  HG2 PRO    71      52.483  60.559 121.058  1.00  0.00           H  
ATOM   1112  HG3 PRO    71      51.243  61.631 120.507  1.00  0.00           H  
ATOM   1113  HD2 PRO    71      51.007  58.769 121.114  1.00  0.00           H  
ATOM   1114  HD3 PRO    71      49.836  60.176 121.310  1.00  0.00           H  
ATOM   1115  N   SER    72      51.178  57.768 117.136  1.00  0.00           N  
ATOM   1116  CA  SER    72      51.295  56.784 115.997  1.00  0.00           C  
ATOM   1117  C   SER    72      50.111  56.753 115.070  1.00  0.00           C  
ATOM   1118  O   SER    72      50.125  56.498 113.845  1.00  0.00           O  
ATOM   1119  CB  SER    72      51.603  55.317 116.550  1.00  0.00           C  
ATOM   1120  OG  SER    72      51.785  54.485 115.478  1.00  0.00           O  
ATOM   1121  H   SER    72      51.116  57.412 118.080  1.00  0.00           H  
ATOM   1122  HA  SER    72      52.119  57.110 115.363  1.00  0.00           H  
ATOM   1123  HB2 SER    72      52.466  55.302 117.216  1.00  0.00           H  
ATOM   1124  HB3 SER    72      50.738  54.945 117.098  1.00  0.00           H  
ATOM   1125  HG  SER    72      51.798  53.559 115.730  1.00  0.00           H  
ATOM   1126  N   THR    73      49.005  57.147 115.728  1.00  0.00           N  
ATOM   1127  CA  THR    73      47.680  57.058 115.053  1.00  0.00           C  
ATOM   1128  C   THR    73      47.533  58.226 114.001  1.00  0.00           C  
ATOM   1129  O   THR    73      47.848  59.404 114.348  1.00  0.00           O  
ATOM   1130  CB  THR    73      46.550  57.024 116.043  1.00  0.00           C  
ATOM   1131  CG2 THR    73      45.148  57.109 115.367  1.00  0.00           C  
ATOM   1132  OG1 THR    73      46.568  55.866 116.813  1.00  0.00           O  
ATOM   1133  H   THR    73      48.948  57.444 116.692  1.00  0.00           H  
ATOM   1134  HA  THR    73      47.696  56.132 114.479  1.00  0.00           H  
ATOM   1135  HB  THR    73      46.626  57.895 116.694  1.00  0.00           H  
ATOM   1136  HG1 THR    73      47.307  55.892 117.426  1.00  0.00           H  
ATOM   1137 HG21 THR    73      45.098  56.575 114.419  1.00  0.00           H  
ATOM   1138 HG22 THR    73      44.388  56.633 115.986  1.00  0.00           H  
ATOM   1139 HG23 THR    73      44.796  58.120 115.160  1.00  0.00           H  
ATOM   1140  N   THR    74      47.071  57.916 112.838  1.00  0.00           N  
ATOM   1141  CA  THR    74      46.747  58.861 111.676  1.00  0.00           C  
ATOM   1142  C   THR    74      45.579  58.393 110.782  1.00  0.00           C  
ATOM   1143  O   THR    74      45.328  57.178 110.726  1.00  0.00           O  
ATOM   1144  CB  THR    74      47.991  59.213 110.824  1.00  0.00           C  
ATOM   1145  CG2 THR    74      48.734  58.066 110.122  1.00  0.00           C  
ATOM   1146  OG1 THR    74      47.669  60.298 109.967  1.00  0.00           O  
ATOM   1147  H   THR    74      46.961  56.925 112.674  1.00  0.00           H  
ATOM   1148  HA  THR    74      46.409  59.748 112.212  1.00  0.00           H  
ATOM   1149  HB  THR    74      48.760  59.663 111.452  1.00  0.00           H  
ATOM   1150  HG1 THR    74      47.990  61.053 110.464  1.00  0.00           H  
ATOM   1151 HG21 THR    74      49.400  58.547 109.405  1.00  0.00           H  
ATOM   1152 HG22 THR    74      49.382  57.590 110.858  1.00  0.00           H  
ATOM   1153 HG23 THR    74      48.031  57.400 109.622  1.00  0.00           H  
ATOM   1154  N   LEU    75      44.780  59.342 110.249  1.00  0.00           N  
ATOM   1155  CA  LEU    75      43.760  58.998 109.229  1.00  0.00           C  
ATOM   1156  C   LEU    75      44.293  59.297 107.772  1.00  0.00           C  
ATOM   1157  O   LEU    75      44.652  60.452 107.484  1.00  0.00           O  
ATOM   1158  CB  LEU    75      42.598  60.022 109.374  1.00  0.00           C  
ATOM   1159  CG  LEU    75      41.620  59.555 110.546  1.00  0.00           C  
ATOM   1160  CD1 LEU    75      40.804  60.782 111.074  1.00  0.00           C  
ATOM   1161  CD2 LEU    75      40.615  58.401 110.123  1.00  0.00           C  
ATOM   1162  H   LEU    75      45.051  60.289 110.472  1.00  0.00           H  
ATOM   1163  HA  LEU    75      43.383  57.978 109.309  1.00  0.00           H  
ATOM   1164  HB2 LEU    75      42.959  61.027 109.591  1.00  0.00           H  
ATOM   1165  HB3 LEU    75      41.981  60.097 108.479  1.00  0.00           H  
ATOM   1166  HG  LEU    75      42.249  59.178 111.352  1.00  0.00           H  
ATOM   1167 HD11 LEU    75      40.179  60.513 111.926  1.00  0.00           H  
ATOM   1168 HD12 LEU    75      41.536  61.534 111.368  1.00  0.00           H  
ATOM   1169 HD13 LEU    75      40.081  60.969 110.280  1.00  0.00           H  
ATOM   1170 HD21 LEU    75      40.921  57.540 109.529  1.00  0.00           H  
ATOM   1171 HD22 LEU    75      40.142  58.082 111.052  1.00  0.00           H  
ATOM   1172 HD23 LEU    75      39.720  58.815 109.657  1.00  0.00           H  
ATOM   1173  N   ARG    76      44.433  58.236 107.018  1.00  0.00           N  
ATOM   1174  CA  ARG    76      44.773  58.279 105.566  1.00  0.00           C  
ATOM   1175  C   ARG    76      43.558  58.834 104.803  1.00  0.00           C  
ATOM   1176  O   ARG    76      42.692  58.027 104.417  1.00  0.00           O  
ATOM   1177  CB  ARG    76      45.164  56.864 105.092  1.00  0.00           C  
ATOM   1178  CG  ARG    76      45.787  56.915 103.638  1.00  0.00           C  
ATOM   1179  CD  ARG    76      46.076  55.535 103.079  1.00  0.00           C  
ATOM   1180  NE  ARG    76      44.713  54.991 102.637  1.00  0.00           N  
ATOM   1181  CZ  ARG    76      44.294  53.777 102.972  1.00  0.00           C  
ATOM   1182  NH1 ARG    76      44.981  52.909 103.633  1.00  0.00           N1+
ATOM   1183  NH2 ARG    76      43.087  53.515 102.598  1.00  0.00           N  
ATOM   1184  H   ARG    76      44.155  57.364 107.445  1.00  0.00           H  
ATOM   1185  HA  ARG    76      45.633  58.924 105.386  1.00  0.00           H  
ATOM   1186  HB2 ARG    76      45.998  56.554 105.722  1.00  0.00           H  
ATOM   1187  HB3 ARG    76      44.383  56.110 105.197  1.00  0.00           H  
ATOM   1188  HG2 ARG    76      45.042  57.269 102.926  1.00  0.00           H  
ATOM   1189  HG3 ARG    76      46.619  57.591 103.437  1.00  0.00           H  
ATOM   1190  HD2 ARG    76      46.662  55.641 102.166  1.00  0.00           H  
ATOM   1191  HD3 ARG    76      46.655  54.965 103.806  1.00  0.00           H  
ATOM   1192  HE  ARG    76      43.995  55.651 102.376  1.00  0.00           H  
ATOM   1193 HH11 ARG    76      45.979  53.016 103.748  1.00  0.00           H  
ATOM   1194 HH12 ARG    76      44.611  51.987 103.814  1.00  0.00           H  
ATOM   1195 HH21 ARG    76      42.613  54.104 101.929  1.00  0.00           H  
ATOM   1196 HH22 ARG    76      42.791  52.566 102.777  1.00  0.00           H  
ATOM   1197  N   VAL    77      43.280  60.158 104.721  1.00  0.00           N  
ATOM   1198  CA  VAL    77      42.182  60.754 103.951  1.00  0.00           C  
ATOM   1199  C   VAL    77      42.474  61.061 102.473  1.00  0.00           C  
ATOM   1200  O   VAL    77      43.430  61.819 102.241  1.00  0.00           O  
ATOM   1201  CB  VAL    77      41.550  62.023 104.722  1.00  0.00           C  
ATOM   1202  CG1 VAL    77      40.455  62.676 103.948  1.00  0.00           C  
ATOM   1203  CG2 VAL    77      40.873  61.609 106.001  1.00  0.00           C  
ATOM   1204  H   VAL    77      43.899  60.753 105.252  1.00  0.00           H  
ATOM   1205  HA  VAL    77      41.413  59.986 103.868  1.00  0.00           H  
ATOM   1206  HB  VAL    77      42.300  62.796 104.893  1.00  0.00           H  
ATOM   1207 HG11 VAL    77      39.601  62.046 103.701  1.00  0.00           H  
ATOM   1208 HG12 VAL    77      40.046  63.456 104.591  1.00  0.00           H  
ATOM   1209 HG13 VAL    77      40.840  63.137 103.038  1.00  0.00           H  
ATOM   1210 HG21 VAL    77      40.054  60.892 105.943  1.00  0.00           H  
ATOM   1211 HG22 VAL    77      41.668  61.205 106.628  1.00  0.00           H  
ATOM   1212 HG23 VAL    77      40.487  62.499 106.497  1.00  0.00           H  
ATOM   1213  N   THR    78      41.664  60.450 101.514  1.00  0.00           N  
ATOM   1214  CA  THR    78      41.833  60.544 100.054  1.00  0.00           C  
ATOM   1215  C   THR    78      40.456  60.315  99.394  1.00  0.00           C  
ATOM   1216  O   THR    78      39.606  59.614  99.899  1.00  0.00           O  
ATOM   1217  CB  THR    78      43.037  59.664  99.482  1.00  0.00           C  
ATOM   1218  CG2 THR    78      42.912  58.288  99.900  1.00  0.00           C  
ATOM   1219  OG1 THR    78      43.015  59.679  98.073  1.00  0.00           O  
ATOM   1220  H   THR    78      40.916  59.916 101.933  1.00  0.00           H  
ATOM   1221  HA  THR    78      42.142  61.582  99.933  1.00  0.00           H  
ATOM   1222  HB  THR    78      43.992  60.047  99.841  1.00  0.00           H  
ATOM   1223  HG1 THR    78      43.690  59.048  97.811  1.00  0.00           H  
ATOM   1224 HG21 THR    78      43.353  57.584  99.194  1.00  0.00           H  
ATOM   1225 HG22 THR    78      43.251  58.202 100.932  1.00  0.00           H  
ATOM   1226 HG23 THR    78      41.896  58.024 100.193  1.00  0.00           H  
ATOM   1227  N   MET    79      40.150  61.045  98.313  1.00  0.00           N  
ATOM   1228  CA  MET    79      38.994  60.932  97.468  1.00  0.00           C  
ATOM   1229  C   MET    79      39.456  61.026  96.022  1.00  0.00           C  
ATOM   1230  O   MET    79      40.422  61.709  95.791  1.00  0.00           O  
ATOM   1231  CB  MET    79      38.026  62.029  97.893  1.00  0.00           C  
ATOM   1232  CG  MET    79      36.608  61.948  97.359  1.00  0.00           C  
ATOM   1233  SD  MET    79      35.372  62.782  98.367  1.00  0.00           S  
ATOM   1234  CE  MET    79      35.745  64.520  98.446  1.00  0.00           C  
ATOM   1235  H   MET    79      40.936  61.596  98.001  1.00  0.00           H  
ATOM   1236  HA  MET    79      38.485  59.998  97.703  1.00  0.00           H  
ATOM   1237  HB2 MET    79      37.963  62.026  98.981  1.00  0.00           H  
ATOM   1238  HB3 MET    79      38.403  63.036  97.714  1.00  0.00           H  
ATOM   1239  HG2 MET    79      36.553  62.454  96.395  1.00  0.00           H  
ATOM   1240  HG3 MET    79      36.379  60.883  97.336  1.00  0.00           H  
ATOM   1241  HE1 MET    79      36.783  64.692  98.731  1.00  0.00           H  
ATOM   1242  HE2 MET    79      35.667  64.975  97.459  1.00  0.00           H  
ATOM   1243  HE3 MET    79      35.044  65.030  99.108  1.00  0.00           H  
ATOM   1244  N   SER    80      38.767  60.300  95.093  1.00  0.00           N  
ATOM   1245  CA  SER    80      38.886  60.320  93.655  1.00  0.00           C  
ATOM   1246  C   SER    80      37.904  61.259  92.876  1.00  0.00           C  
ATOM   1247  O   SER    80      37.999  61.256  91.656  1.00  0.00           O  
ATOM   1248  CB  SER    80      38.697  58.831  93.285  1.00  0.00           C  
ATOM   1249  OG  SER    80      37.284  58.600  93.469  1.00  0.00           O  
ATOM   1250  H   SER    80      37.912  59.921  95.475  1.00  0.00           H  
ATOM   1251  HA  SER    80      39.904  60.602  93.385  1.00  0.00           H  
ATOM   1252  HB2 SER    80      38.895  58.686  92.223  1.00  0.00           H  
ATOM   1253  HB3 SER    80      39.218  58.056  93.848  1.00  0.00           H  
ATOM   1254  HG  SER    80      37.307  58.346  94.395  1.00  0.00           H  
ATOM   1255  N   GLN    81      37.114  62.041  93.649  1.00  0.00           N  
ATOM   1256  CA  GLN    81      35.943  62.771  93.119  1.00  0.00           C  
ATOM   1257  C   GLN    81      35.869  64.202  93.619  1.00  0.00           C  
ATOM   1258  O   GLN    81      35.754  64.410  94.836  1.00  0.00           O  
ATOM   1259  CB  GLN    81      34.637  61.963  93.543  1.00  0.00           C  
ATOM   1260  CG  GLN    81      34.455  60.648  92.784  1.00  0.00           C  
ATOM   1261  CD  GLN    81      33.618  59.663  93.566  1.00  0.00           C  
ATOM   1262  NE2 GLN    81      32.325  59.564  93.239  1.00  0.00           N  
ATOM   1263  OE1 GLN    81      34.072  58.991  94.488  1.00  0.00           O  
ATOM   1264  H   GLN    81      37.331  62.177  94.626  1.00  0.00           H  
ATOM   1265  HA  GLN    81      36.099  62.706  92.042  1.00  0.00           H  
ATOM   1266  HB2 GLN    81      34.628  61.813  94.623  1.00  0.00           H  
ATOM   1267  HB3 GLN    81      33.736  62.555  93.386  1.00  0.00           H  
ATOM   1268  HG2 GLN    81      33.999  60.682  91.795  1.00  0.00           H  
ATOM   1269  HG3 GLN    81      35.453  60.222  92.676  1.00  0.00           H  
ATOM   1270 HE21 GLN    81      31.843  58.903  93.830  1.00  0.00           H  
ATOM   1271 HE22 GLN    81      31.921  60.085  92.474  1.00  0.00           H  
ATOM   1272  N   ALA    82      35.871  65.129  92.617  1.00  0.00           N  
ATOM   1273  CA  ALA    82      35.487  66.513  92.736  1.00  0.00           C  
ATOM   1274  C   ALA    82      34.174  66.722  93.374  1.00  0.00           C  
ATOM   1275  O   ALA    82      33.215  66.089  93.066  1.00  0.00           O  
ATOM   1276  CB  ALA    82      35.576  67.084  91.363  1.00  0.00           C  
ATOM   1277  H   ALA    82      35.957  64.749  91.685  1.00  0.00           H  
ATOM   1278  HA  ALA    82      36.292  66.886  93.368  1.00  0.00           H  
ATOM   1279  HB1 ALA    82      34.692  66.908  90.750  1.00  0.00           H  
ATOM   1280  HB2 ALA    82      35.800  68.150  91.415  1.00  0.00           H  
ATOM   1281  HB3 ALA    82      36.418  66.652  90.822  1.00  0.00           H  
ATOM   1282  N   SER    83      34.035  67.717  94.262  1.00  0.00           N  
ATOM   1283  CA  SER    83      32.735  68.114  94.974  1.00  0.00           C  
ATOM   1284  C   SER    83      31.679  68.807  94.102  1.00  0.00           C  
ATOM   1285  O   SER    83      31.946  69.366  93.023  1.00  0.00           O  
ATOM   1286  CB  SER    83      33.063  68.898  96.165  1.00  0.00           C  
ATOM   1287  OG  SER    83      33.896  68.398  97.116  1.00  0.00           O  
ATOM   1288  H   SER    83      34.770  68.410  94.271  1.00  0.00           H  
ATOM   1289  HA  SER    83      32.276  67.150  95.194  1.00  0.00           H  
ATOM   1290  HB2 SER    83      33.546  69.780  95.746  1.00  0.00           H  
ATOM   1291  HB3 SER    83      32.181  69.220  96.719  1.00  0.00           H  
ATOM   1292  HG  SER    83      33.483  67.547  97.282  1.00  0.00           H  
ATOM   1293  N   THR    84      30.383  68.596  94.450  1.00  0.00           N  
ATOM   1294  CA  THR    84      29.176  68.967  93.714  1.00  0.00           C  
ATOM   1295  C   THR    84      28.639  70.317  94.327  1.00  0.00           C  
ATOM   1296  O   THR    84      28.100  71.149  93.576  1.00  0.00           O  
ATOM   1297  CB  THR    84      27.991  67.965  93.606  1.00  0.00           C  
ATOM   1298  CG2 THR    84      28.492  66.757  92.881  1.00  0.00           C  
ATOM   1299  OG1 THR    84      27.537  67.628  94.920  1.00  0.00           O  
ATOM   1300  H   THR    84      30.334  67.856  95.136  1.00  0.00           H  
ATOM   1301  HA  THR    84      29.377  69.178  92.664  1.00  0.00           H  
ATOM   1302  HB  THR    84      27.051  68.280  93.153  1.00  0.00           H  
ATOM   1303  HG1 THR    84      27.095  66.775  94.911  1.00  0.00           H  
ATOM   1304 HG21 THR    84      29.239  66.383  93.581  1.00  0.00           H  
ATOM   1305 HG22 THR    84      27.679  66.037  92.793  1.00  0.00           H  
ATOM   1306 HG23 THR    84      29.048  66.992  91.973  1.00  0.00           H  
ATOM   1307  N   GLU    85      28.962  70.620  95.597  1.00  0.00           N  
ATOM   1308  CA  GLU    85      28.880  71.873  96.304  1.00  0.00           C  
ATOM   1309  C   GLU    85      30.027  72.075  97.318  1.00  0.00           C  
ATOM   1310  O   GLU    85      30.541  71.086  97.862  1.00  0.00           O  
ATOM   1311  CB  GLU    85      27.607  72.071  97.052  1.00  0.00           C  
ATOM   1312  CG  GLU    85      26.223  71.887  96.373  1.00  0.00           C  
ATOM   1313  CD  GLU    85      25.777  73.112  95.500  1.00  0.00           C  
ATOM   1314  OE1 GLU    85      24.645  73.086  94.890  1.00  0.00           O  
ATOM   1315  OE2 GLU    85      26.555  74.078  95.357  1.00  0.00           O1-
ATOM   1316  H   GLU    85      29.495  69.929  96.107  1.00  0.00           H  
ATOM   1317  HA  GLU    85      29.010  72.715  95.624  1.00  0.00           H  
ATOM   1318  HB2 GLU    85      27.645  71.255  97.774  1.00  0.00           H  
ATOM   1319  HB3 GLU    85      27.637  73.073  97.479  1.00  0.00           H  
ATOM   1320  HG2 GLU    85      26.247  70.959  95.802  1.00  0.00           H  
ATOM   1321  HG3 GLU    85      25.412  71.725  97.083  1.00  0.00           H  
ATOM   1322  N   ALA    86      30.410  73.325  97.604  1.00  0.00           N  
ATOM   1323  CA  ALA    86      31.482  73.549  98.547  1.00  0.00           C  
ATOM   1324  C   ALA    86      31.139  73.174  99.994  1.00  0.00           C  
ATOM   1325  O   ALA    86      30.020  73.368 100.417  1.00  0.00           O  
ATOM   1326  CB  ALA    86      31.917  74.999  98.443  1.00  0.00           C  
ATOM   1327  H   ALA    86      29.797  74.068  97.303  1.00  0.00           H  
ATOM   1328  HA  ALA    86      32.270  72.873  98.214  1.00  0.00           H  
ATOM   1329  HB1 ALA    86      32.893  75.159  98.901  1.00  0.00           H  
ATOM   1330  HB2 ALA    86      31.952  75.248  97.383  1.00  0.00           H  
ATOM   1331  HB3 ALA    86      31.267  75.797  98.802  1.00  0.00           H  
ATOM   1332  N   SER    87      32.089  72.740 100.838  1.00  0.00           N  
ATOM   1333  CA  SER    87      32.070  72.404 102.252  1.00  0.00           C  
ATOM   1334  C   SER    87      30.842  71.541 102.573  1.00  0.00           C  
ATOM   1335  O   SER    87      30.174  71.684 103.617  1.00  0.00           O  
ATOM   1336  CB  SER    87      32.076  73.620 103.187  1.00  0.00           C  
ATOM   1337  OG  SER    87      33.136  74.513 102.879  1.00  0.00           O  
ATOM   1338  H   SER    87      33.051  72.797 100.534  1.00  0.00           H  
ATOM   1339  HA  SER    87      32.965  71.827 102.486  1.00  0.00           H  
ATOM   1340  HB2 SER    87      31.086  74.072 103.132  1.00  0.00           H  
ATOM   1341  HB3 SER    87      32.246  73.314 104.219  1.00  0.00           H  
ATOM   1342  HG  SER    87      33.809  74.557 103.562  1.00  0.00           H  
ATOM   1343  N   SER    88      30.664  70.522 101.828  1.00  0.00           N  
ATOM   1344  CA  SER    88      29.519  69.592 101.844  1.00  0.00           C  
ATOM   1345  C   SER    88      29.886  68.070 101.942  1.00  0.00           C  
ATOM   1346  O   SER    88      29.258  67.330 102.646  1.00  0.00           O  
ATOM   1347  CB  SER    88      28.651  69.775 100.593  1.00  0.00           C  
ATOM   1348  OG  SER    88      27.415  69.189 100.814  1.00  0.00           O  
ATOM   1349  H   SER    88      31.315  70.394 101.067  1.00  0.00           H  
ATOM   1350  HA  SER    88      28.883  69.822 102.699  1.00  0.00           H  
ATOM   1351  HB2 SER    88      28.589  70.853 100.443  1.00  0.00           H  
ATOM   1352  HB3 SER    88      29.132  69.223  99.785  1.00  0.00           H  
ATOM   1353  HG  SER    88      26.956  69.507 100.033  1.00  0.00           H  
ATOM   1354  N   ASP    89      31.057  67.543 101.433  1.00  0.00           N  
ATOM   1355  CA  ASP    89      31.811  66.349 101.659  1.00  0.00           C  
ATOM   1356  C   ASP    89      32.767  66.465 102.903  1.00  0.00           C  
ATOM   1357  O   ASP    89      33.667  67.310 102.936  1.00  0.00           O  
ATOM   1358  CB  ASP    89      32.495  65.751 100.413  1.00  0.00           C  
ATOM   1359  CG  ASP    89      31.876  65.915  99.058  1.00  0.00           C  
ATOM   1360  OD1 ASP    89      30.656  65.561  98.974  1.00  0.00           O  
ATOM   1361  OD2 ASP    89      32.579  66.240  98.131  1.00  0.00           O1-
ATOM   1362  H   ASP    89      31.534  68.204 100.837  1.00  0.00           H  
ATOM   1363  HA  ASP    89      31.063  65.594 101.899  1.00  0.00           H  
ATOM   1364  HB2 ASP    89      33.484  66.201 100.333  1.00  0.00           H  
ATOM   1365  HB3 ASP    89      32.549  64.705 100.715  1.00  0.00           H  
ATOM   1366  N   LYS    90      32.597  65.511 103.909  1.00  0.00           N  
ATOM   1367  CA  LYS    90      33.320  65.726 105.149  1.00  0.00           C  
ATOM   1368  C   LYS    90      33.794  64.371 105.712  1.00  0.00           C  
ATOM   1369  O   LYS    90      33.264  63.399 105.234  1.00  0.00           O  
ATOM   1370  CB  LYS    90      32.495  66.614 106.089  1.00  0.00           C  
ATOM   1371  CG  LYS    90      30.973  66.287 106.366  1.00  0.00           C  
ATOM   1372  CD  LYS    90      30.293  67.313 107.340  1.00  0.00           C  
ATOM   1373  CE  LYS    90      28.790  67.053 107.463  1.00  0.00           C  
ATOM   1374  NZ  LYS    90      28.147  68.155 108.181  1.00  0.00           N1+
ATOM   1375  H   LYS    90      31.955  64.733 103.849  1.00  0.00           H  
ATOM   1376  HA  LYS    90      34.198  66.340 104.945  1.00  0.00           H  
ATOM   1377  HB2 LYS    90      32.973  66.553 107.066  1.00  0.00           H  
ATOM   1378  HB3 LYS    90      32.555  67.651 105.759  1.00  0.00           H  
ATOM   1379  HG2 LYS    90      30.458  66.351 105.408  1.00  0.00           H  
ATOM   1380  HG3 LYS    90      30.808  65.245 106.638  1.00  0.00           H  
ATOM   1381  HD2 LYS    90      30.589  66.996 108.340  1.00  0.00           H  
ATOM   1382  HD3 LYS    90      30.465  68.357 107.078  1.00  0.00           H  
ATOM   1383  HE2 LYS    90      28.388  67.038 106.450  1.00  0.00           H  
ATOM   1384  HE3 LYS    90      28.544  66.110 107.952  1.00  0.00           H  
ATOM   1385  HZ1 LYS    90      27.141  68.072 108.137  1.00  0.00           H  
ATOM   1386  HZ2 LYS    90      28.383  68.213 109.161  1.00  0.00           H  
ATOM   1387  HZ3 LYS    90      28.217  69.041 107.702  1.00  0.00           H  
ATOM   1388  N   VAL    91      34.844  64.408 106.608  1.00  0.00           N  
ATOM   1389  CA  VAL    91      35.125  63.354 107.596  1.00  0.00           C  
ATOM   1390  C   VAL    91      35.093  63.929 108.983  1.00  0.00           C  
ATOM   1391  O   VAL    91      35.240  65.151 109.168  1.00  0.00           O  
ATOM   1392  CB  VAL    91      36.512  62.624 107.419  1.00  0.00           C  
ATOM   1393  CG1 VAL    91      36.726  62.183 105.983  1.00  0.00           C  
ATOM   1394  CG2 VAL    91      37.793  63.301 107.934  1.00  0.00           C  
ATOM   1395  H   VAL    91      35.206  65.302 106.908  1.00  0.00           H  
ATOM   1396  HA  VAL    91      34.278  62.668 107.592  1.00  0.00           H  
ATOM   1397  HB  VAL    91      36.314  61.742 108.028  1.00  0.00           H  
ATOM   1398 HG11 VAL    91      37.305  62.929 105.440  1.00  0.00           H  
ATOM   1399 HG12 VAL    91      37.168  61.187 105.948  1.00  0.00           H  
ATOM   1400 HG13 VAL    91      35.817  62.127 105.384  1.00  0.00           H  
ATOM   1401 HG21 VAL    91      37.554  63.787 108.880  1.00  0.00           H  
ATOM   1402 HG22 VAL    91      38.497  62.528 108.243  1.00  0.00           H  
ATOM   1403 HG23 VAL    91      38.261  64.024 107.266  1.00  0.00           H  
ATOM   1404  N   THR    92      34.609  63.107 109.956  1.00  0.00           N  
ATOM   1405  CA  THR    92      34.072  63.600 111.154  1.00  0.00           C  
ATOM   1406  C   THR    92      34.282  62.593 112.213  1.00  0.00           C  
ATOM   1407  O   THR    92      34.061  61.447 112.044  1.00  0.00           O  
ATOM   1408  CB  THR    92      32.562  63.899 111.053  1.00  0.00           C  
ATOM   1409  CG2 THR    92      31.942  64.538 112.350  1.00  0.00           C  
ATOM   1410  OG1 THR    92      32.081  64.663 109.960  1.00  0.00           O  
ATOM   1411  H   THR    92      34.378  62.144 109.758  1.00  0.00           H  
ATOM   1412  HA  THR    92      34.580  64.507 111.482  1.00  0.00           H  
ATOM   1413  HB  THR    92      32.054  62.935 110.999  1.00  0.00           H  
ATOM   1414  HG1 THR    92      32.062  64.076 109.200  1.00  0.00           H  
ATOM   1415 HG21 THR    92      32.676  65.277 112.670  1.00  0.00           H  
ATOM   1416 HG22 THR    92      30.970  65.000 112.173  1.00  0.00           H  
ATOM   1417 HG23 THR    92      31.880  63.823 113.170  1.00  0.00           H  
ATOM   1418  N   VAL    93      34.628  63.084 113.443  1.00  0.00           N  
ATOM   1419  CA  VAL    93      35.022  62.231 114.561  1.00  0.00           C  
ATOM   1420  C   VAL    93      34.483  62.736 115.912  1.00  0.00           C  
ATOM   1421  O   VAL    93      34.525  63.983 116.160  1.00  0.00           O  
ATOM   1422  CB  VAL    93      36.533  62.153 114.704  1.00  0.00           C  
ATOM   1423  CG1 VAL    93      37.354  61.328 113.610  1.00  0.00           C  
ATOM   1424  CG2 VAL    93      37.293  63.435 115.007  1.00  0.00           C  
ATOM   1425  H   VAL    93      34.823  64.066 113.571  1.00  0.00           H  
ATOM   1426  HA  VAL    93      34.664  61.209 114.441  1.00  0.00           H  
ATOM   1427  HB  VAL    93      36.719  61.641 115.648  1.00  0.00           H  
ATOM   1428 HG11 VAL    93      37.362  60.305 113.985  1.00  0.00           H  
ATOM   1429 HG12 VAL    93      36.841  61.278 112.650  1.00  0.00           H  
ATOM   1430 HG13 VAL    93      38.387  61.644 113.468  1.00  0.00           H  
ATOM   1431 HG21 VAL    93      38.376  63.341 115.093  1.00  0.00           H  
ATOM   1432 HG22 VAL    93      37.221  64.197 114.232  1.00  0.00           H  
ATOM   1433 HG23 VAL    93      36.933  63.890 115.930  1.00  0.00           H  
ATOM   1434  N   ASN    94      34.161  61.755 116.795  1.00  0.00           N  
ATOM   1435  CA  ASN    94      33.787  61.942 118.165  1.00  0.00           C  
ATOM   1436  C   ASN    94      34.756  61.346 119.186  1.00  0.00           C  
ATOM   1437  O   ASN    94      35.270  60.228 118.987  1.00  0.00           O  
ATOM   1438  CB  ASN    94      32.373  61.460 118.533  1.00  0.00           C  
ATOM   1439  CG  ASN    94      31.248  62.262 118.010  1.00  0.00           C  
ATOM   1440  ND2 ASN    94      31.036  63.532 118.476  1.00  0.00           N  
ATOM   1441  OD1 ASN    94      30.504  61.819 117.165  1.00  0.00           O  
ATOM   1442  H   ASN    94      33.982  60.844 116.395  1.00  0.00           H  
ATOM   1443  HA  ASN    94      33.849  63.017 118.338  1.00  0.00           H  
ATOM   1444  HB2 ASN    94      32.258  60.400 118.309  1.00  0.00           H  
ATOM   1445  HB3 ASN    94      32.191  61.378 119.604  1.00  0.00           H  
ATOM   1446 HD21 ASN    94      30.184  63.977 118.165  1.00  0.00           H  
ATOM   1447 HD22 ASN    94      31.689  63.855 119.176  1.00  0.00           H  
ATOM   1448  N   TYR    95      35.121  62.037 120.317  1.00  0.00           N  
ATOM   1449  CA  TYR    95      35.956  61.469 121.355  1.00  0.00           C  
ATOM   1450  C   TYR    95      35.105  60.636 122.288  1.00  0.00           C  
ATOM   1451  O   TYR    95      33.867  60.871 122.443  1.00  0.00           O  
ATOM   1452  CB  TYR    95      36.802  62.515 122.059  1.00  0.00           C  
ATOM   1453  CG  TYR    95      37.705  63.205 120.998  1.00  0.00           C  
ATOM   1454  CD1 TYR    95      38.957  62.603 120.628  1.00  0.00           C  
ATOM   1455  CD2 TYR    95      37.311  64.312 120.232  1.00  0.00           C  
ATOM   1456  CE1 TYR    95      39.742  63.132 119.672  1.00  0.00           C  
ATOM   1457  CE2 TYR    95      38.110  64.903 119.193  1.00  0.00           C  
ATOM   1458  CZ  TYR    95      39.340  64.252 118.852  1.00  0.00           C  
ATOM   1459  OH  TYR    95      40.184  64.734 117.912  1.00  0.00           O  
ATOM   1460  H   TYR    95      34.913  63.026 120.315  1.00  0.00           H  
ATOM   1461  HA  TYR    95      36.697  60.820 120.889  1.00  0.00           H  
ATOM   1462  HB2 TYR    95      36.180  63.230 122.596  1.00  0.00           H  
ATOM   1463  HB3 TYR    95      37.404  62.157 122.894  1.00  0.00           H  
ATOM   1464  HD1 TYR    95      39.314  61.704 121.107  1.00  0.00           H  
ATOM   1465  HD2 TYR    95      36.351  64.750 120.462  1.00  0.00           H  
ATOM   1466  HE1 TYR    95      40.683  62.675 119.405  1.00  0.00           H  
ATOM   1467  HE2 TYR    95      37.934  65.854 118.712  1.00  0.00           H  
ATOM   1468  HH  TYR    95      41.051  64.323 117.884  1.00  0.00           H  
ATOM   1469  N   TYR    96      35.780  59.788 123.060  1.00  0.00           N  
ATOM   1470  CA  TYR    96      35.286  58.823 123.987  1.00  0.00           C  
ATOM   1471  C   TYR    96      36.290  58.396 125.107  1.00  0.00           C  
ATOM   1472  O   TYR    96      37.483  58.598 125.002  1.00  0.00           O  
ATOM   1473  CB  TYR    96      34.970  57.518 123.205  1.00  0.00           C  
ATOM   1474  CG  TYR    96      33.535  57.605 122.587  1.00  0.00           C  
ATOM   1475  CD1 TYR    96      33.315  57.971 121.216  1.00  0.00           C  
ATOM   1476  CD2 TYR    96      32.461  57.073 123.373  1.00  0.00           C  
ATOM   1477  CE1 TYR    96      32.045  57.717 120.706  1.00  0.00           C  
ATOM   1478  CE2 TYR    96      31.218  57.003 122.841  1.00  0.00           C  
ATOM   1479  CZ  TYR    96      30.949  57.183 121.383  1.00  0.00           C  
ATOM   1480  OH  TYR    96      29.727  57.090 120.933  1.00  0.00           O  
ATOM   1481  H   TYR    96      36.769  59.731 122.862  1.00  0.00           H  
ATOM   1482  HA  TYR    96      34.453  59.318 124.487  1.00  0.00           H  
ATOM   1483  HB2 TYR    96      35.674  57.474 122.374  1.00  0.00           H  
ATOM   1484  HB3 TYR    96      35.086  56.688 123.902  1.00  0.00           H  
ATOM   1485  HD1 TYR    96      34.106  58.248 120.535  1.00  0.00           H  
ATOM   1486  HD2 TYR    96      32.700  56.804 124.391  1.00  0.00           H  
ATOM   1487  HE1 TYR    96      31.838  57.862 119.656  1.00  0.00           H  
ATOM   1488  HE2 TYR    96      30.376  56.719 123.456  1.00  0.00           H  
ATOM   1489  HH  TYR    96      29.557  57.720 120.230  1.00  0.00           H  
ATOM   1490  N   ASP    97      35.753  57.749 126.151  1.00  0.00           N  
ATOM   1491  CA  ASP    97      36.563  56.966 127.102  1.00  0.00           C  
ATOM   1492  C   ASP    97      36.869  55.511 126.678  1.00  0.00           C  
ATOM   1493  O   ASP    97      36.465  55.064 125.617  1.00  0.00           O  
ATOM   1494  CB  ASP    97      35.829  56.952 128.462  1.00  0.00           C  
ATOM   1495  CG  ASP    97      34.548  56.171 128.342  1.00  0.00           C  
ATOM   1496  OD1 ASP    97      34.355  55.237 129.063  1.00  0.00           O  
ATOM   1497  OD2 ASP    97      33.658  56.472 127.538  1.00  0.00           O1-
ATOM   1498  H   ASP    97      34.748  57.660 126.209  1.00  0.00           H  
ATOM   1499  HA  ASP    97      37.520  57.433 127.336  1.00  0.00           H  
ATOM   1500  HB2 ASP    97      36.385  56.732 129.373  1.00  0.00           H  
ATOM   1501  HB3 ASP    97      35.501  57.966 128.691  1.00  0.00           H  
ATOM   1502  N   GLU    98      37.506  54.805 127.551  1.00  0.00           N  
ATOM   1503  CA  GLU    98      38.014  53.405 127.224  1.00  0.00           C  
ATOM   1504  C   GLU    98      36.958  52.328 127.304  1.00  0.00           C  
ATOM   1505  O   GLU    98      37.168  51.234 126.735  1.00  0.00           O  
ATOM   1506  CB  GLU    98      39.190  53.097 128.121  1.00  0.00           C  
ATOM   1507  CG  GLU    98      38.930  52.956 129.655  1.00  0.00           C  
ATOM   1508  CD  GLU    98      39.084  54.214 130.491  1.00  0.00           C  
ATOM   1509  OE1 GLU    98      38.409  55.242 130.160  1.00  0.00           O  
ATOM   1510  OE2 GLU    98      39.962  54.302 131.351  1.00  0.00           O1-
ATOM   1511  H   GLU    98      37.727  55.197 128.455  1.00  0.00           H  
ATOM   1512  HA  GLU    98      38.412  53.472 126.211  1.00  0.00           H  
ATOM   1513  HB2 GLU    98      39.546  52.090 127.906  1.00  0.00           H  
ATOM   1514  HB3 GLU    98      40.090  53.704 128.021  1.00  0.00           H  
ATOM   1515  HG2 GLU    98      37.939  52.517 129.768  1.00  0.00           H  
ATOM   1516  HG3 GLU    98      39.629  52.221 130.055  1.00  0.00           H  
ATOM   1517  N   GLU    99      35.774  52.526 127.891  1.00  0.00           N  
ATOM   1518  CA  GLU    99      34.558  51.760 127.623  1.00  0.00           C  
ATOM   1519  C   GLU    99      33.730  52.212 126.436  1.00  0.00           C  
ATOM   1520  O   GLU    99      32.697  51.556 126.167  1.00  0.00           O  
ATOM   1521  CB  GLU    99      33.794  51.533 128.940  1.00  0.00           C  
ATOM   1522  CG  GLU    99      34.449  50.405 129.915  1.00  0.00           C  
ATOM   1523  CD  GLU    99      34.749  48.999 129.313  1.00  0.00           C  
ATOM   1524  OE1 GLU    99      34.113  48.630 128.328  1.00  0.00           O  
ATOM   1525  OE2 GLU    99      35.724  48.395 129.807  1.00  0.00           O1-
ATOM   1526  H   GLU    99      35.609  53.452 128.257  1.00  0.00           H  
ATOM   1527  HA  GLU    99      34.952  50.794 127.308  1.00  0.00           H  
ATOM   1528  HB2 GLU    99      33.608  52.436 129.521  1.00  0.00           H  
ATOM   1529  HB3 GLU    99      32.796  51.166 128.700  1.00  0.00           H  
ATOM   1530  HG2 GLU    99      35.358  50.857 130.313  1.00  0.00           H  
ATOM   1531  HG3 GLU    99      33.672  50.269 130.667  1.00  0.00           H  
ATOM   1532  N   GLY   100      33.990  53.375 125.835  1.00  0.00           N  
ATOM   1533  CA  GLY   100      33.036  53.814 124.738  1.00  0.00           C  
ATOM   1534  C   GLY   100      31.737  54.282 125.248  1.00  0.00           C  
ATOM   1535  O   GLY   100      30.685  53.782 124.823  1.00  0.00           O  
ATOM   1536  H   GLY   100      34.734  53.951 126.203  1.00  0.00           H  
ATOM   1537  HA2 GLY   100      33.459  54.650 124.182  1.00  0.00           H  
ATOM   1538  HA3 GLY   100      32.810  52.983 124.070  1.00  0.00           H  
ATOM   1539  N   SER   101      31.712  55.008 126.307  1.00  0.00           N  
ATOM   1540  CA  SER   101      30.425  55.232 126.974  1.00  0.00           C  
ATOM   1541  C   SER   101      29.487  56.221 126.216  1.00  0.00           C  
ATOM   1542  O   SER   101      28.480  55.911 125.603  1.00  0.00           O  
ATOM   1543  CB  SER   101      30.652  55.684 128.498  1.00  0.00           C  
ATOM   1544  OG  SER   101      31.320  56.875 128.473  1.00  0.00           O  
ATOM   1545  H   SER   101      32.565  55.334 126.739  1.00  0.00           H  
ATOM   1546  HA  SER   101      29.949  54.261 127.112  1.00  0.00           H  
ATOM   1547  HB2 SER   101      29.716  55.837 129.035  1.00  0.00           H  
ATOM   1548  HB3 SER   101      31.308  54.914 128.903  1.00  0.00           H  
ATOM   1549  HG  SER   101      32.246  56.682 128.307  1.00  0.00           H  
ATOM   1550  N   ILE   102      29.872  57.506 126.223  1.00  0.00           N  
ATOM   1551  CA  ILE   102      29.106  58.603 125.764  1.00  0.00           C  
ATOM   1552  C   ILE   102      30.049  59.685 125.224  1.00  0.00           C  
ATOM   1553  O   ILE   102      30.998  60.048 125.906  1.00  0.00           O  
ATOM   1554  CB  ILE   102      28.322  59.295 126.961  1.00  0.00           C  
ATOM   1555  CG1 ILE   102      27.694  58.160 127.900  1.00  0.00           C  
ATOM   1556  CG2 ILE   102      27.111  60.108 126.447  1.00  0.00           C  
ATOM   1557  CD1 ILE   102      26.570  58.588 128.816  1.00  0.00           C  
ATOM   1558  H   ILE   102      30.687  57.685 126.791  1.00  0.00           H  
ATOM   1559  HA  ILE   102      28.392  58.302 124.996  1.00  0.00           H  
ATOM   1560  HB  ILE   102      28.902  59.985 127.574  1.00  0.00           H  
ATOM   1561 HG12 ILE   102      27.340  57.356 127.256  1.00  0.00           H  
ATOM   1562 HG13 ILE   102      28.514  57.734 128.479  1.00  0.00           H  
ATOM   1563 HG21 ILE   102      26.396  59.480 125.916  1.00  0.00           H  
ATOM   1564 HG22 ILE   102      26.504  60.563 127.230  1.00  0.00           H  
ATOM   1565 HG23 ILE   102      27.447  60.867 125.740  1.00  0.00           H  
ATOM   1566 HD11 ILE   102      25.591  58.515 128.343  1.00  0.00           H  
ATOM   1567 HD12 ILE   102      26.385  57.840 129.588  1.00  0.00           H  
ATOM   1568 HD13 ILE   102      26.722  59.532 129.340  1.00  0.00           H  
ATOM   1569  N   PRO   103      29.915  60.172 123.950  1.00  0.00           N  
ATOM   1570  CA  PRO   103      30.892  61.086 123.297  1.00  0.00           C  
ATOM   1571  C   PRO   103      31.102  62.428 123.907  1.00  0.00           C  
ATOM   1572  O   PRO   103      30.065  63.076 124.055  1.00  0.00           O  
ATOM   1573  CB  PRO   103      30.448  61.236 121.854  1.00  0.00           C  
ATOM   1574  CG  PRO   103      28.929  61.062 121.906  1.00  0.00           C  
ATOM   1575  CD  PRO   103      28.821  59.938 122.965  1.00  0.00           C  
ATOM   1576  HA  PRO   103      31.767  60.437 123.281  1.00  0.00           H  
ATOM   1577  HB2 PRO   103      30.752  62.161 121.365  1.00  0.00           H  
ATOM   1578  HB3 PRO   103      30.837  60.395 121.279  1.00  0.00           H  
ATOM   1579  HG2 PRO   103      28.329  61.879 122.304  1.00  0.00           H  
ATOM   1580  HG3 PRO   103      28.558  60.795 120.917  1.00  0.00           H  
ATOM   1581  HD2 PRO   103      27.858  59.999 123.472  1.00  0.00           H  
ATOM   1582  HD3 PRO   103      28.876  58.937 122.537  1.00  0.00           H  
ATOM   1583  N   ILE   104      32.380  62.736 124.320  1.00  0.00           N  
ATOM   1584  CA  ILE   104      32.641  64.018 124.966  1.00  0.00           C  
ATOM   1585  C   ILE   104      32.394  65.187 124.010  1.00  0.00           C  
ATOM   1586  O   ILE   104      31.512  66.029 124.297  1.00  0.00           O  
ATOM   1587  CB  ILE   104      34.106  64.127 125.458  1.00  0.00           C  
ATOM   1588  CG1 ILE   104      34.641  63.140 126.555  1.00  0.00           C  
ATOM   1589  CG2 ILE   104      34.594  65.570 126.018  1.00  0.00           C  
ATOM   1590  CD1 ILE   104      36.061  62.654 126.442  1.00  0.00           C  
ATOM   1591  H   ILE   104      33.160  62.104 124.211  1.00  0.00           H  
ATOM   1592  HA  ILE   104      31.923  63.990 125.786  1.00  0.00           H  
ATOM   1593  HB  ILE   104      34.701  64.076 124.546  1.00  0.00           H  
ATOM   1594 HG12 ILE   104      34.462  63.521 127.561  1.00  0.00           H  
ATOM   1595 HG13 ILE   104      34.014  62.250 126.599  1.00  0.00           H  
ATOM   1596 HG21 ILE   104      34.463  66.329 125.246  1.00  0.00           H  
ATOM   1597 HG22 ILE   104      33.974  65.944 126.833  1.00  0.00           H  
ATOM   1598 HG23 ILE   104      35.655  65.555 126.264  1.00  0.00           H  
ATOM   1599 HD11 ILE   104      36.253  62.236 125.454  1.00  0.00           H  
ATOM   1600 HD12 ILE   104      36.830  63.388 126.685  1.00  0.00           H  
ATOM   1601 HD13 ILE   104      36.040  61.884 127.213  1.00  0.00           H  
ATOM   1602  N   ASP   105      32.935  65.222 122.790  1.00  0.00           N  
ATOM   1603  CA  ASP   105      32.840  66.372 121.835  1.00  0.00           C  
ATOM   1604  C   ASP   105      33.151  65.884 120.301  1.00  0.00           C  
ATOM   1605  O   ASP   105      33.546  64.772 120.094  1.00  0.00           O  
ATOM   1606  CB  ASP   105      33.815  67.464 122.354  1.00  0.00           C  
ATOM   1607  CG  ASP   105      33.441  68.842 121.904  1.00  0.00           C  
ATOM   1608  OD1 ASP   105      32.455  68.996 121.155  1.00  0.00           O  
ATOM   1609  OD2 ASP   105      34.116  69.752 122.434  1.00  0.00           O1-
ATOM   1610  H   ASP   105      33.509  64.436 122.521  1.00  0.00           H  
ATOM   1611  HA  ASP   105      31.825  66.760 121.917  1.00  0.00           H  
ATOM   1612  HB2 ASP   105      33.718  67.425 123.439  1.00  0.00           H  
ATOM   1613  HB3 ASP   105      34.812  67.115 122.086  1.00  0.00           H  
ATOM   1614  N   GLN   106      32.987  66.857 119.363  1.00  0.00           N  
ATOM   1615  CA  GLN   106      33.143  66.655 117.933  1.00  0.00           C  
ATOM   1616  C   GLN   106      34.416  67.343 117.225  1.00  0.00           C  
ATOM   1617  O   GLN   106      34.755  68.478 117.614  1.00  0.00           O  
ATOM   1618  CB  GLN   106      31.815  66.816 117.195  1.00  0.00           C  
ATOM   1619  CG  GLN   106      31.905  66.355 115.785  1.00  0.00           C  
ATOM   1620  CD  GLN   106      30.524  66.297 115.049  1.00  0.00           C  
ATOM   1621  NE2 GLN   106      29.977  67.509 114.786  1.00  0.00           N  
ATOM   1622  OE1 GLN   106      29.958  65.273 114.711  1.00  0.00           O  
ATOM   1623  H   GLN   106      32.704  67.772 119.684  1.00  0.00           H  
ATOM   1624  HA  GLN   106      33.252  65.587 117.747  1.00  0.00           H  
ATOM   1625  HB2 GLN   106      31.127  66.205 117.780  1.00  0.00           H  
ATOM   1626  HB3 GLN   106      31.448  67.842 117.185  1.00  0.00           H  
ATOM   1627  HG2 GLN   106      32.547  67.082 115.287  1.00  0.00           H  
ATOM   1628  HG3 GLN   106      32.316  65.347 115.826  1.00  0.00           H  
ATOM   1629 HE21 GLN   106      29.026  67.420 114.459  1.00  0.00           H  
ATOM   1630 HE22 GLN   106      30.354  68.376 115.140  1.00  0.00           H  
ATOM   1631  N   ALA   107      34.980  66.722 116.131  1.00  0.00           N  
ATOM   1632  CA  ALA   107      35.960  67.380 115.286  1.00  0.00           C  
ATOM   1633  C   ALA   107      35.834  66.899 113.826  1.00  0.00           C  
ATOM   1634  O   ALA   107      35.073  65.914 113.665  1.00  0.00           O  
ATOM   1635  CB  ALA   107      37.424  67.336 115.839  1.00  0.00           C  
ATOM   1636  H   ALA   107      34.678  65.784 115.912  1.00  0.00           H  
ATOM   1637  HA  ALA   107      35.635  68.415 115.188  1.00  0.00           H  
ATOM   1638  HB1 ALA   107      37.381  68.085 116.630  1.00  0.00           H  
ATOM   1639  HB2 ALA   107      37.621  66.377 116.320  1.00  0.00           H  
ATOM   1640  HB3 ALA   107      38.208  67.492 115.098  1.00  0.00           H  
ATOM   1641  N   GLY   108      36.501  67.529 112.831  1.00  0.00           N  
ATOM   1642  CA  GLY   108      36.233  67.174 111.432  1.00  0.00           C  
ATOM   1643  C   GLY   108      36.922  67.929 110.301  1.00  0.00           C  
ATOM   1644  O   GLY   108      37.371  69.015 110.487  1.00  0.00           O  
ATOM   1645  H   GLY   108      37.142  68.275 113.061  1.00  0.00           H  
ATOM   1646  HA2 GLY   108      36.631  66.168 111.305  1.00  0.00           H  
ATOM   1647  HA3 GLY   108      35.194  67.137 111.103  1.00  0.00           H  
ATOM   1648  N   LEU   109      37.091  67.288 109.123  1.00  0.00           N  
ATOM   1649  CA  LEU   109      37.675  67.925 107.933  1.00  0.00           C  
ATOM   1650  C   LEU   109      36.712  68.020 106.773  1.00  0.00           C  
ATOM   1651  O   LEU   109      36.322  66.960 106.186  1.00  0.00           O  
ATOM   1652  CB  LEU   109      38.886  67.088 107.612  1.00  0.00           C  
ATOM   1653  CG  LEU   109      39.732  67.412 106.364  1.00  0.00           C  
ATOM   1654  CD1 LEU   109      40.469  68.729 106.584  1.00  0.00           C  
ATOM   1655  CD2 LEU   109      40.749  66.356 106.085  1.00  0.00           C  
ATOM   1656  H   LEU   109      36.684  66.368 109.036  1.00  0.00           H  
ATOM   1657  HA  LEU   109      37.999  68.940 108.162  1.00  0.00           H  
ATOM   1658  HB2 LEU   109      39.552  67.010 108.471  1.00  0.00           H  
ATOM   1659  HB3 LEU   109      38.592  66.040 107.684  1.00  0.00           H  
ATOM   1660  HG  LEU   109      39.036  67.467 105.527  1.00  0.00           H  
ATOM   1661 HD11 LEU   109      39.784  69.560 106.418  1.00  0.00           H  
ATOM   1662 HD12 LEU   109      40.947  68.744 107.564  1.00  0.00           H  
ATOM   1663 HD13 LEU   109      41.181  68.913 105.780  1.00  0.00           H  
ATOM   1664 HD21 LEU   109      41.192  66.657 105.136  1.00  0.00           H  
ATOM   1665 HD22 LEU   109      41.501  66.290 106.872  1.00  0.00           H  
ATOM   1666 HD23 LEU   109      40.286  65.375 105.980  1.00  0.00           H  
ATOM   1667  N   PHE   110      36.345  69.214 106.287  1.00  0.00           N  
ATOM   1668  CA  PHE   110      35.564  69.476 105.011  1.00  0.00           C  
ATOM   1669  C   PHE   110      36.537  69.395 103.842  1.00  0.00           C  
ATOM   1670  O   PHE   110      37.668  69.924 103.877  1.00  0.00           O  
ATOM   1671  CB  PHE   110      34.778  70.815 104.887  1.00  0.00           C  
ATOM   1672  CG  PHE   110      33.878  71.217 106.033  1.00  0.00           C  
ATOM   1673  CD1 PHE   110      34.312  72.078 106.971  1.00  0.00           C  
ATOM   1674  CD2 PHE   110      32.480  70.887 106.000  1.00  0.00           C  
ATOM   1675  CE1 PHE   110      33.440  72.552 107.981  1.00  0.00           C  
ATOM   1676  CE2 PHE   110      31.655  71.315 107.001  1.00  0.00           C  
ATOM   1677  CZ  PHE   110      32.109  72.238 108.008  1.00  0.00           C  
ATOM   1678  H   PHE   110      36.763  70.038 106.694  1.00  0.00           H  
ATOM   1679  HA  PHE   110      34.846  68.663 104.903  1.00  0.00           H  
ATOM   1680  HB2 PHE   110      35.576  71.547 104.758  1.00  0.00           H  
ATOM   1681  HB3 PHE   110      34.215  70.709 103.960  1.00  0.00           H  
ATOM   1682  HD1 PHE   110      35.353  72.357 106.893  1.00  0.00           H  
ATOM   1683  HD2 PHE   110      32.095  70.223 105.240  1.00  0.00           H  
ATOM   1684  HE1 PHE   110      33.812  73.363 108.589  1.00  0.00           H  
ATOM   1685  HE2 PHE   110      30.618  71.014 107.027  1.00  0.00           H  
ATOM   1686  HZ  PHE   110      31.415  72.560 108.770  1.00  0.00           H  
ATOM   1687  N   LEU   111      36.071  68.825 102.741  1.00  0.00           N  
ATOM   1688  CA  LEU   111      36.844  68.548 101.528  1.00  0.00           C  
ATOM   1689  C   LEU   111      36.202  69.100 100.305  1.00  0.00           C  
ATOM   1690  O   LEU   111      35.367  68.500  99.648  1.00  0.00           O  
ATOM   1691  CB  LEU   111      36.967  67.012 101.369  1.00  0.00           C  
ATOM   1692  CG  LEU   111      37.774  66.079 102.317  1.00  0.00           C  
ATOM   1693  CD1 LEU   111      37.483  64.697 101.779  1.00  0.00           C  
ATOM   1694  CD2 LEU   111      39.294  66.443 102.119  1.00  0.00           C  
ATOM   1695  H   LEU   111      35.134  68.460 102.831  1.00  0.00           H  
ATOM   1696  HA  LEU   111      37.851  68.963 101.566  1.00  0.00           H  
ATOM   1697  HB2 LEU   111      35.916  66.778 101.538  1.00  0.00           H  
ATOM   1698  HB3 LEU   111      37.212  66.677 100.361  1.00  0.00           H  
ATOM   1699  HG  LEU   111      37.539  66.165 103.378  1.00  0.00           H  
ATOM   1700 HD11 LEU   111      38.142  64.030 102.334  1.00  0.00           H  
ATOM   1701 HD12 LEU   111      36.409  64.512 101.795  1.00  0.00           H  
ATOM   1702 HD13 LEU   111      37.913  64.620 100.780  1.00  0.00           H  
ATOM   1703 HD21 LEU   111      39.406  67.411 102.607  1.00  0.00           H  
ATOM   1704 HD22 LEU   111      39.906  65.731 102.671  1.00  0.00           H  
ATOM   1705 HD23 LEU   111      39.505  66.525 101.052  1.00  0.00           H  
ATOM   1706  N   THR   112      36.434  70.359  99.904  1.00  0.00           N  
ATOM   1707  CA  THR   112      36.042  70.913  98.662  1.00  0.00           C  
ATOM   1708  C   THR   112      36.997  70.382  97.547  1.00  0.00           C  
ATOM   1709  O   THR   112      37.938  71.003  97.080  1.00  0.00           O  
ATOM   1710  CB  THR   112      35.933  72.506  98.556  1.00  0.00           C  
ATOM   1711  CG2 THR   112      35.559  72.974  97.139  1.00  0.00           C  
ATOM   1712  OG1 THR   112      35.014  73.066  99.482  1.00  0.00           O  
ATOM   1713  H   THR   112      37.087  70.840 100.506  1.00  0.00           H  
ATOM   1714  HA  THR   112      35.043  70.539  98.437  1.00  0.00           H  
ATOM   1715  HB  THR   112      36.869  72.867  98.982  1.00  0.00           H  
ATOM   1716  HG1 THR   112      35.394  73.050 100.363  1.00  0.00           H  
ATOM   1717 HG21 THR   112      35.139  72.196  96.502  1.00  0.00           H  
ATOM   1718 HG22 THR   112      34.771  73.726  97.164  1.00  0.00           H  
ATOM   1719 HG23 THR   112      36.455  73.473  96.767  1.00  0.00           H  
ATOM   1720  N   ALA   113      36.810  69.189  97.096  1.00  0.00           N  
ATOM   1721  CA  ALA   113      37.693  68.486  96.128  1.00  0.00           C  
ATOM   1722  C   ALA   113      37.461  69.147  94.703  1.00  0.00           C  
ATOM   1723  O   ALA   113      36.382  69.339  94.207  1.00  0.00           O  
ATOM   1724  CB  ALA   113      37.211  67.021  96.174  1.00  0.00           C  
ATOM   1725  H   ALA   113      36.070  68.624  97.488  1.00  0.00           H  
ATOM   1726  HA  ALA   113      38.752  68.529  96.384  1.00  0.00           H  
ATOM   1727  HB1 ALA   113      37.763  66.407  95.463  1.00  0.00           H  
ATOM   1728  HB2 ALA   113      37.330  66.556  97.153  1.00  0.00           H  
ATOM   1729  HB3 ALA   113      36.155  66.946  95.918  1.00  0.00           H  
ATOM   1730  N   ILE   114      38.579  69.433  93.976  1.00  0.00           N  
ATOM   1731  CA  ILE   114      38.725  70.104  92.631  1.00  0.00           C  
ATOM   1732  C   ILE   114      39.665  69.239  91.822  1.00  0.00           C  
ATOM   1733  O   ILE   114      40.822  68.990  92.245  1.00  0.00           O  
ATOM   1734  CB  ILE   114      39.249  71.562  92.696  1.00  0.00           C  
ATOM   1735  CG1 ILE   114      38.726  72.475  93.892  1.00  0.00           C  
ATOM   1736  CG2 ILE   114      39.316  72.410  91.415  1.00  0.00           C  
ATOM   1737  CD1 ILE   114      37.227  72.700  93.706  1.00  0.00           C  
ATOM   1738  H   ILE   114      39.466  69.216  94.407  1.00  0.00           H  
ATOM   1739  HA  ILE   114      37.748  70.145  92.150  1.00  0.00           H  
ATOM   1740  HB  ILE   114      40.238  71.240  93.021  1.00  0.00           H  
ATOM   1741 HG12 ILE   114      38.947  71.941  94.816  1.00  0.00           H  
ATOM   1742 HG13 ILE   114      39.212  73.448  93.823  1.00  0.00           H  
ATOM   1743 HG21 ILE   114      40.168  72.074  90.824  1.00  0.00           H  
ATOM   1744 HG22 ILE   114      38.357  72.279  90.914  1.00  0.00           H  
ATOM   1745 HG23 ILE   114      39.476  73.462  91.654  1.00  0.00           H  
ATOM   1746 HD11 ILE   114      36.994  73.210  92.771  1.00  0.00           H  
ATOM   1747 HD12 ILE   114      36.684  71.762  93.822  1.00  0.00           H  
ATOM   1748 HD13 ILE   114      36.693  73.319  94.427  1.00  0.00           H  
ATOM   1749  N   GLU   115      39.263  68.945  90.590  1.00  0.00           N  
ATOM   1750  CA  GLU   115      40.189  68.441  89.563  1.00  0.00           C  
ATOM   1751  C   GLU   115      41.046  69.635  89.122  1.00  0.00           C  
ATOM   1752  O   GLU   115      40.482  70.665  88.726  1.00  0.00           O  
ATOM   1753  CB  GLU   115      39.410  67.900  88.378  1.00  0.00           C  
ATOM   1754  CG  GLU   115      40.217  67.263  87.258  1.00  0.00           C  
ATOM   1755  CD  GLU   115      41.024  65.997  87.773  1.00  0.00           C  
ATOM   1756  OE1 GLU   115      40.501  64.849  87.586  1.00  0.00           O  
ATOM   1757  OE2 GLU   115      42.110  66.182  88.318  1.00  0.00           O1-
ATOM   1758  H   GLU   115      38.296  69.046  90.317  1.00  0.00           H  
ATOM   1759  HA  GLU   115      40.813  67.635  89.950  1.00  0.00           H  
ATOM   1760  HB2 GLU   115      38.801  67.087  88.772  1.00  0.00           H  
ATOM   1761  HB3 GLU   115      38.803  68.678  87.915  1.00  0.00           H  
ATOM   1762  HG2 GLU   115      39.698  66.992  86.339  1.00  0.00           H  
ATOM   1763  HG3 GLU   115      40.947  67.995  86.912  1.00  0.00           H  
ATOM   1764  N   ILE   116      42.395  69.462  89.045  1.00  0.00           N  
ATOM   1765  CA  ILE   116      43.240  70.385  88.324  1.00  0.00           C  
ATOM   1766  C   ILE   116      44.387  69.734  87.562  1.00  0.00           C  
ATOM   1767  O   ILE   116      45.188  69.011  88.230  1.00  0.00           O  
ATOM   1768  CB  ILE   116      43.601  71.536  89.232  1.00  0.00           C  
ATOM   1769  CG1 ILE   116      44.506  72.604  88.576  1.00  0.00           C  
ATOM   1770  CG2 ILE   116      44.342  70.964  90.482  1.00  0.00           C  
ATOM   1771  CD1 ILE   116      44.489  74.046  89.267  1.00  0.00           C  
ATOM   1772  H   ILE   116      42.786  68.537  89.155  1.00  0.00           H  
ATOM   1773  HA  ILE   116      42.598  70.815  87.555  1.00  0.00           H  
ATOM   1774  HB  ILE   116      42.729  72.005  89.689  1.00  0.00           H  
ATOM   1775 HG12 ILE   116      45.509  72.187  88.488  1.00  0.00           H  
ATOM   1776 HG13 ILE   116      44.222  72.615  87.523  1.00  0.00           H  
ATOM   1777 HG21 ILE   116      45.260  70.420  90.262  1.00  0.00           H  
ATOM   1778 HG22 ILE   116      44.625  71.849  91.053  1.00  0.00           H  
ATOM   1779 HG23 ILE   116      43.648  70.315  91.015  1.00  0.00           H  
ATOM   1780 HD11 ILE   116      45.169  74.155  90.113  1.00  0.00           H  
ATOM   1781 HD12 ILE   116      44.713  74.861  88.579  1.00  0.00           H  
ATOM   1782 HD13 ILE   116      43.483  74.100  89.681  1.00  0.00           H  
ATOM   1783  N   SER   117      44.556  70.154  86.316  1.00  0.00           N  
ATOM   1784  CA  SER   117      45.784  69.888  85.585  1.00  0.00           C  
ATOM   1785  C   SER   117      46.094  70.909  84.567  1.00  0.00           C  
ATOM   1786  O   SER   117      45.262  71.595  83.966  1.00  0.00           O  
ATOM   1787  CB  SER   117      45.598  68.610  84.763  1.00  0.00           C  
ATOM   1788  OG  SER   117      46.756  68.141  84.107  1.00  0.00           O  
ATOM   1789  H   SER   117      43.836  70.617  85.780  1.00  0.00           H  
ATOM   1790  HA  SER   117      46.643  69.709  86.232  1.00  0.00           H  
ATOM   1791  HB2 SER   117      45.147  67.934  85.490  1.00  0.00           H  
ATOM   1792  HB3 SER   117      44.851  68.761  83.983  1.00  0.00           H  
ATOM   1793  HG  SER   117      46.556  68.221  83.172  1.00  0.00           H  
ATOM   1794  N   LEU   118      47.452  71.013  84.291  1.00  0.00           N  
ATOM   1795  CA  LEU   118      47.994  71.718  83.119  1.00  0.00           C  
ATOM   1796  C   LEU   118      48.908  70.857  82.287  1.00  0.00           C  
ATOM   1797  O   LEU   118      49.779  70.067  82.701  1.00  0.00           O  
ATOM   1798  CB  LEU   118      48.785  72.932  83.636  1.00  0.00           C  
ATOM   1799  CG  LEU   118      49.475  73.971  82.624  1.00  0.00           C  
ATOM   1800  CD1 LEU   118      48.404  74.779  81.901  1.00  0.00           C  
ATOM   1801  CD2 LEU   118      50.429  74.894  83.378  1.00  0.00           C  
ATOM   1802  H   LEU   118      48.054  70.300  84.678  1.00  0.00           H  
ATOM   1803  HA  LEU   118      47.214  72.081  82.451  1.00  0.00           H  
ATOM   1804  HB2 LEU   118      48.077  73.452  84.280  1.00  0.00           H  
ATOM   1805  HB3 LEU   118      49.583  72.578  84.288  1.00  0.00           H  
ATOM   1806  HG  LEU   118      49.954  73.403  81.826  1.00  0.00           H  
ATOM   1807 HD11 LEU   118      47.662  74.207  81.345  1.00  0.00           H  
ATOM   1808 HD12 LEU   118      48.031  75.541  82.584  1.00  0.00           H  
ATOM   1809 HD13 LEU   118      48.970  75.339  81.157  1.00  0.00           H  
ATOM   1810 HD21 LEU   118      50.522  75.852  82.866  1.00  0.00           H  
ATOM   1811 HD22 LEU   118      49.820  75.125  84.252  1.00  0.00           H  
ATOM   1812 HD23 LEU   118      51.388  74.439  83.625  1.00  0.00           H  
ATOM   1813  N   ASP   119      48.804  70.957  80.977  1.00  0.00           N  
ATOM   1814  CA  ASP   119      49.309  69.959  80.086  1.00  0.00           C  
ATOM   1815  C   ASP   119      49.880  70.431  78.758  1.00  0.00           C  
ATOM   1816  O   ASP   119      49.467  71.411  78.269  1.00  0.00           O  
ATOM   1817  CB  ASP   119      48.241  68.936  79.780  1.00  0.00           C  
ATOM   1818  CG  ASP   119      47.804  68.163  81.057  1.00  0.00           C  
ATOM   1819  OD1 ASP   119      46.652  68.190  81.438  1.00  0.00           O  
ATOM   1820  OD2 ASP   119      48.615  67.385  81.570  1.00  0.00           O1-
ATOM   1821  H   ASP   119      48.089  71.507  80.523  1.00  0.00           H  
ATOM   1822  HA  ASP   119      50.154  69.463  80.564  1.00  0.00           H  
ATOM   1823  HB2 ASP   119      47.336  69.382  79.367  1.00  0.00           H  
ATOM   1824  HB3 ASP   119      48.593  68.235  79.023  1.00  0.00           H  
ATOM   1825  N   VAL   120      50.765  69.594  78.085  1.00  0.00           N  
ATOM   1826  CA  VAL   120      51.523  69.858  76.863  1.00  0.00           C  
ATOM   1827  C   VAL   120      51.777  68.678  75.943  1.00  0.00           C  
ATOM   1828  O   VAL   120      51.315  67.551  76.291  1.00  0.00           O  
ATOM   1829  CB  VAL   120      52.907  70.451  77.284  1.00  0.00           C  
ATOM   1830  CG1 VAL   120      52.680  71.696  78.089  1.00  0.00           C  
ATOM   1831  CG2 VAL   120      53.803  69.487  78.100  1.00  0.00           C  
ATOM   1832  H   VAL   120      50.894  68.658  78.441  1.00  0.00           H  
ATOM   1833  HA  VAL   120      51.036  70.571  76.199  1.00  0.00           H  
ATOM   1834  HB  VAL   120      53.359  70.665  76.316  1.00  0.00           H  
ATOM   1835 HG11 VAL   120      53.641  72.198  78.193  1.00  0.00           H  
ATOM   1836 HG12 VAL   120      51.988  72.284  77.486  1.00  0.00           H  
ATOM   1837 HG13 VAL   120      52.299  71.402  79.067  1.00  0.00           H  
ATOM   1838 HG21 VAL   120      54.768  69.904  78.389  1.00  0.00           H  
ATOM   1839 HG22 VAL   120      53.331  69.200  79.039  1.00  0.00           H  
ATOM   1840 HG23 VAL   120      53.901  68.532  77.585  1.00  0.00           H  
ATOM   1841  N   ASP   121      52.403  68.806  74.766  1.00  0.00           N  
ATOM   1842  CA  ASP   121      52.802  67.760  73.822  1.00  0.00           C  
ATOM   1843  C   ASP   121      54.084  67.000  74.300  1.00  0.00           C  
ATOM   1844  O   ASP   121      55.177  66.926  73.688  1.00  0.00           O  
ATOM   1845  CB  ASP   121      52.900  68.361  72.446  1.00  0.00           C  
ATOM   1846  CG  ASP   121      53.415  67.256  71.481  1.00  0.00           C  
ATOM   1847  OD1 ASP   121      52.872  66.116  71.545  1.00  0.00           O  
ATOM   1848  OD2 ASP   121      54.196  67.551  70.583  1.00  0.00           O1-
ATOM   1849  H   ASP   121      52.561  69.781  74.555  1.00  0.00           H  
ATOM   1850  HA  ASP   121      51.996  67.026  73.808  1.00  0.00           H  
ATOM   1851  HB2 ASP   121      51.931  68.795  72.204  1.00  0.00           H  
ATOM   1852  HB3 ASP   121      53.596  69.198  72.395  1.00  0.00           H  
ATOM   1853  N   ALA   122      53.990  66.477  75.470  1.00  0.00           N  
ATOM   1854  CA  ALA   122      54.981  65.600  76.046  1.00  0.00           C  
ATOM   1855  C   ALA   122      55.491  64.260  75.300  1.00  0.00           C  
ATOM   1856  O   ALA   122      56.568  63.778  75.641  1.00  0.00           O  
ATOM   1857  CB  ALA   122      54.825  65.367  77.587  1.00  0.00           C  
ATOM   1858  H   ALA   122      53.153  66.686  75.994  1.00  0.00           H  
ATOM   1859  HA  ALA   122      55.936  66.125  76.034  1.00  0.00           H  
ATOM   1860  HB1 ALA   122      53.823  65.012  77.829  1.00  0.00           H  
ATOM   1861  HB2 ALA   122      55.701  64.844  77.972  1.00  0.00           H  
ATOM   1862  HB3 ALA   122      54.871  66.330  78.095  1.00  0.00           H  
ATOM   1863  N   ASP   123      54.710  63.726  74.365  1.00  0.00           N  
ATOM   1864  CA  ASP   123      55.146  62.688  73.395  1.00  0.00           C  
ATOM   1865  C   ASP   123      55.288  63.087  71.919  1.00  0.00           C  
ATOM   1866  O   ASP   123      55.413  62.294  70.976  1.00  0.00           O  
ATOM   1867  CB  ASP   123      54.472  61.298  73.665  1.00  0.00           C  
ATOM   1868  CG  ASP   123      53.014  61.295  73.244  1.00  0.00           C  
ATOM   1869  OD1 ASP   123      52.376  60.278  73.588  1.00  0.00           O  
ATOM   1870  OD2 ASP   123      52.459  62.274  72.645  1.00  0.00           O1-
ATOM   1871  H   ASP   123      53.838  64.195  74.162  1.00  0.00           H  
ATOM   1872  HA  ASP   123      56.198  62.580  73.660  1.00  0.00           H  
ATOM   1873  HB2 ASP   123      55.035  60.700  72.948  1.00  0.00           H  
ATOM   1874  HB3 ASP   123      54.605  61.012  74.708  1.00  0.00           H  
ATOM   1875  N   ARG   124      55.502  64.404  71.717  1.00  0.00           N  
ATOM   1876  CA  ARG   124      56.151  65.036  70.573  1.00  0.00           C  
ATOM   1877  C   ARG   124      55.538  64.873  69.198  1.00  0.00           C  
ATOM   1878  O   ARG   124      56.224  64.560  68.179  1.00  0.00           O  
ATOM   1879  CB  ARG   124      57.673  64.769  70.569  1.00  0.00           C  
ATOM   1880  CG  ARG   124      58.292  64.897  71.896  1.00  0.00           C  
ATOM   1881  CD  ARG   124      59.637  64.226  72.031  1.00  0.00           C  
ATOM   1882  NE  ARG   124      60.398  64.618  73.276  1.00  0.00           N  
ATOM   1883  CZ  ARG   124      61.613  64.337  73.643  1.00  0.00           C  
ATOM   1884  NH1 ARG   124      62.471  63.586  72.867  1.00  0.00           N1+
ATOM   1885  NH2 ARG   124      62.110  64.759  74.711  1.00  0.00           N  
ATOM   1886  H   ARG   124      55.314  65.015  72.498  1.00  0.00           H  
ATOM   1887  HA  ARG   124      55.986  66.101  70.735  1.00  0.00           H  
ATOM   1888  HB2 ARG   124      57.729  63.709  70.322  1.00  0.00           H  
ATOM   1889  HB3 ARG   124      58.247  65.164  69.731  1.00  0.00           H  
ATOM   1890  HG2 ARG   124      58.498  65.965  71.972  1.00  0.00           H  
ATOM   1891  HG3 ARG   124      57.656  64.599  72.730  1.00  0.00           H  
ATOM   1892  HD2 ARG   124      59.571  63.151  72.196  1.00  0.00           H  
ATOM   1893  HD3 ARG   124      60.350  64.497  71.252  1.00  0.00           H  
ATOM   1894  HE  ARG   124      59.862  65.272  73.828  1.00  0.00           H  
ATOM   1895 HH11 ARG   124      62.043  63.041  72.132  1.00  0.00           H  
ATOM   1896 HH12 ARG   124      63.396  63.464  73.255  1.00  0.00           H  
ATOM   1897 HH21 ARG   124      61.607  65.270  75.422  1.00  0.00           H  
ATOM   1898 HH22 ARG   124      63.030  64.413  74.943  1.00  0.00           H  
ATOM   1899  N   ASP   125      54.169  65.039  69.128  1.00  0.00           N  
ATOM   1900  CA  ASP   125      53.516  64.881  67.811  1.00  0.00           C  
ATOM   1901  C   ASP   125      52.709  66.105  67.497  1.00  0.00           C  
ATOM   1902  O   ASP   125      51.855  66.087  66.562  1.00  0.00           O  
ATOM   1903  CB  ASP   125      52.675  63.593  67.817  1.00  0.00           C  
ATOM   1904  CG  ASP   125      51.474  63.713  68.685  1.00  0.00           C  
ATOM   1905  OD1 ASP   125      51.474  64.518  69.641  1.00  0.00           O  
ATOM   1906  OD2 ASP   125      50.475  62.995  68.439  1.00  0.00           O1-
ATOM   1907  H   ASP   125      53.605  65.471  69.846  1.00  0.00           H  
ATOM   1908  HA  ASP   125      54.289  64.783  67.049  1.00  0.00           H  
ATOM   1909  HB2 ASP   125      52.174  63.424  66.863  1.00  0.00           H  
ATOM   1910  HB3 ASP   125      53.226  62.719  68.166  1.00  0.00           H  
ATOM   1911  N   GLY   126      52.844  67.290  68.154  1.00  0.00           N  
ATOM   1912  CA  GLY   126      52.069  68.497  67.938  1.00  0.00           C  
ATOM   1913  C   GLY   126      50.712  68.590  68.698  1.00  0.00           C  
ATOM   1914  O   GLY   126      50.140  69.666  68.803  1.00  0.00           O  
ATOM   1915  H   GLY   126      53.454  67.327  68.958  1.00  0.00           H  
ATOM   1916  HA2 GLY   126      52.589  69.454  67.963  1.00  0.00           H  
ATOM   1917  HA3 GLY   126      51.829  68.466  66.875  1.00  0.00           H  
ATOM   1918  N   VAL   127      50.197  67.409  69.142  1.00  0.00           N  
ATOM   1919  CA  VAL   127      49.037  67.217  70.075  1.00  0.00           C  
ATOM   1920  C   VAL   127      49.419  67.186  71.555  1.00  0.00           C  
ATOM   1921  O   VAL   127      50.178  66.248  71.972  1.00  0.00           O  
ATOM   1922  CB  VAL   127      48.163  65.960  69.686  1.00  0.00           C  
ATOM   1923  CG1 VAL   127      46.821  65.796  70.493  1.00  0.00           C  
ATOM   1924  CG2 VAL   127      47.814  65.934  68.223  1.00  0.00           C  
ATOM   1925  H   VAL   127      50.725  66.604  68.837  1.00  0.00           H  
ATOM   1926  HA  VAL   127      48.416  68.095  69.897  1.00  0.00           H  
ATOM   1927  HB  VAL   127      48.811  65.113  69.914  1.00  0.00           H  
ATOM   1928 HG11 VAL   127      46.198  66.635  70.183  1.00  0.00           H  
ATOM   1929 HG12 VAL   127      46.317  64.927  70.070  1.00  0.00           H  
ATOM   1930 HG13 VAL   127      46.930  65.636  71.566  1.00  0.00           H  
ATOM   1931 HG21 VAL   127      48.707  66.071  67.613  1.00  0.00           H  
ATOM   1932 HG22 VAL   127      47.367  64.963  68.011  1.00  0.00           H  
ATOM   1933 HG23 VAL   127      47.129  66.717  67.898  1.00  0.00           H  
ATOM   1934  N   VAL   128      48.800  68.042  72.367  1.00  0.00           N  
ATOM   1935  CA  VAL   128      48.806  68.077  73.871  1.00  0.00           C  
ATOM   1936  C   VAL   128      48.176  66.842  74.507  1.00  0.00           C  
ATOM   1937  O   VAL   128      47.081  66.466  74.163  1.00  0.00           O  
ATOM   1938  CB  VAL   128      48.023  69.347  74.343  1.00  0.00           C  
ATOM   1939  CG1 VAL   128      47.873  69.463  75.847  1.00  0.00           C  
ATOM   1940  CG2 VAL   128      48.723  70.670  73.820  1.00  0.00           C  
ATOM   1941  H   VAL   128      48.252  68.762  71.918  1.00  0.00           H  
ATOM   1942  HA  VAL   128      49.867  68.063  74.120  1.00  0.00           H  
ATOM   1943  HB  VAL   128      47.043  69.335  73.865  1.00  0.00           H  
ATOM   1944 HG11 VAL   128      48.890  69.508  76.236  1.00  0.00           H  
ATOM   1945 HG12 VAL   128      47.315  70.361  76.114  1.00  0.00           H  
ATOM   1946 HG13 VAL   128      47.429  68.538  76.216  1.00  0.00           H  
ATOM   1947 HG21 VAL   128      49.691  70.827  74.296  1.00  0.00           H  
ATOM   1948 HG22 VAL   128      48.903  70.628  72.746  1.00  0.00           H  
ATOM   1949 HG23 VAL   128      48.103  71.530  74.070  1.00  0.00           H  
ATOM   1950  N   GLU   129      48.945  66.219  75.453  1.00  0.00           N  
ATOM   1951  CA  GLU   129      48.568  65.043  76.261  1.00  0.00           C  
ATOM   1952  C   GLU   129      47.401  65.282  77.336  1.00  0.00           C  
ATOM   1953  O   GLU   129      47.191  66.302  78.034  1.00  0.00           O  
ATOM   1954  CB  GLU   129      49.915  64.457  77.007  1.00  0.00           C  
ATOM   1955  CG  GLU   129      50.778  63.611  76.152  1.00  0.00           C  
ATOM   1956  CD  GLU   129      50.937  63.947  74.721  1.00  0.00           C  
ATOM   1957  OE1 GLU   129      51.963  64.434  74.211  1.00  0.00           O  
ATOM   1958  OE2 GLU   129      49.958  63.680  73.942  1.00  0.00           O1-
ATOM   1959  H   GLU   129      49.773  66.725  75.733  1.00  0.00           H  
ATOM   1960  HA  GLU   129      48.195  64.249  75.614  1.00  0.00           H  
ATOM   1961  HB2 GLU   129      50.455  65.318  77.400  1.00  0.00           H  
ATOM   1962  HB3 GLU   129      49.555  63.820  77.815  1.00  0.00           H  
ATOM   1963  HG2 GLU   129      51.759  63.512  76.616  1.00  0.00           H  
ATOM   1964  HG3 GLU   129      50.427  62.580  76.195  1.00  0.00           H  
ATOM   1965  N   LYS   130      46.756  64.180  77.768  1.00  0.00           N  
ATOM   1966  CA  LYS   130      45.888  64.025  78.869  1.00  0.00           C  
ATOM   1967  C   LYS   130      46.361  62.986  79.952  1.00  0.00           C  
ATOM   1968  O   LYS   130      46.473  61.773  79.542  1.00  0.00           O  
ATOM   1969  CB  LYS   130      44.584  63.600  78.359  1.00  0.00           C  
ATOM   1970  CG  LYS   130      43.843  64.758  77.618  1.00  0.00           C  
ATOM   1971  CD  LYS   130      42.489  64.123  77.228  1.00  0.00           C  
ATOM   1972  CE  LYS   130      41.698  65.193  76.525  1.00  0.00           C  
ATOM   1973  NZ  LYS   130      40.252  64.896  76.538  1.00  0.00           N1+
ATOM   1974  H   LYS   130      47.096  63.359  77.287  1.00  0.00           H  
ATOM   1975  HA  LYS   130      45.718  65.016  79.289  1.00  0.00           H  
ATOM   1976  HB2 LYS   130      44.600  62.687  77.763  1.00  0.00           H  
ATOM   1977  HB3 LYS   130      43.986  63.287  79.215  1.00  0.00           H  
ATOM   1978  HG2 LYS   130      43.702  65.550  78.353  1.00  0.00           H  
ATOM   1979  HG3 LYS   130      44.354  65.061  76.705  1.00  0.00           H  
ATOM   1980  HD2 LYS   130      42.600  63.231  76.612  1.00  0.00           H  
ATOM   1981  HD3 LYS   130      41.991  63.786  78.136  1.00  0.00           H  
ATOM   1982  HE2 LYS   130      41.881  66.170  76.970  1.00  0.00           H  
ATOM   1983  HE3 LYS   130      42.060  65.488  75.540  1.00  0.00           H  
ATOM   1984  HZ1 LYS   130      40.049  63.923  76.361  1.00  0.00           H  
ATOM   1985  HZ2 LYS   130      39.993  65.040  77.504  1.00  0.00           H  
ATOM   1986  HZ3 LYS   130      39.892  65.546  75.853  1.00  0.00           H  
ATOM   1987  N   ASN   131      46.351  63.340  81.236  1.00  0.00           N  
ATOM   1988  CA  ASN   131      46.723  62.429  82.382  1.00  0.00           C  
ATOM   1989  C   ASN   131      48.239  62.011  82.494  1.00  0.00           C  
ATOM   1990  O   ASN   131      48.573  61.119  83.219  1.00  0.00           O  
ATOM   1991  CB  ASN   131      45.819  61.168  82.569  1.00  0.00           C  
ATOM   1992  CG  ASN   131      45.692  60.862  84.033  1.00  0.00           C  
ATOM   1993  ND2 ASN   131      45.786  59.584  84.538  1.00  0.00           N  
ATOM   1994  OD1 ASN   131      45.492  61.754  84.861  1.00  0.00           O  
ATOM   1995  H   ASN   131      45.916  64.226  81.448  1.00  0.00           H  
ATOM   1996  HA  ASN   131      46.607  62.982  83.314  1.00  0.00           H  
ATOM   1997  HB2 ASN   131      44.810  61.352  82.199  1.00  0.00           H  
ATOM   1998  HB3 ASN   131      46.234  60.333  82.005  1.00  0.00           H  
ATOM   1999 HD21 ASN   131      45.733  59.536  85.546  1.00  0.00           H  
ATOM   2000 HD22 ASN   131      46.025  58.777  83.979  1.00  0.00           H  
ATOM   2001  N   ASN   132      49.074  62.584  81.653  1.00  0.00           N  
ATOM   2002  CA  ASN   132      50.426  61.972  81.528  1.00  0.00           C  
ATOM   2003  C   ASN   132      51.225  62.154  82.840  1.00  0.00           C  
ATOM   2004  O   ASN   132      51.475  63.354  83.254  1.00  0.00           O  
ATOM   2005  CB  ASN   132      51.099  62.540  80.261  1.00  0.00           C  
ATOM   2006  CG  ASN   132      52.505  61.860  80.050  1.00  0.00           C  
ATOM   2007  ND2 ASN   132      52.670  61.126  79.006  1.00  0.00           N  
ATOM   2008  OD1 ASN   132      53.422  62.286  80.681  1.00  0.00           O  
ATOM   2009  H   ASN   132      48.947  63.414  81.093  1.00  0.00           H  
ATOM   2010  HA  ASN   132      50.232  60.924  81.299  1.00  0.00           H  
ATOM   2011  HB2 ASN   132      50.577  62.383  79.317  1.00  0.00           H  
ATOM   2012  HB3 ASN   132      51.209  63.620  80.358  1.00  0.00           H  
ATOM   2013 HD21 ASN   132      53.488  60.535  78.968  1.00  0.00           H  
ATOM   2014 HD22 ASN   132      51.915  60.840  78.399  1.00  0.00           H  
ATOM   2015  N   PRO   133      51.803  61.126  83.437  1.00  0.00           N  
ATOM   2016  CA  PRO   133      52.654  61.086  84.686  1.00  0.00           C  
ATOM   2017  C   PRO   133      54.119  61.429  84.423  1.00  0.00           C  
ATOM   2018  O   PRO   133      54.915  61.060  85.316  1.00  0.00           O  
ATOM   2019  CB  PRO   133      52.514  59.667  85.149  1.00  0.00           C  
ATOM   2020  CG  PRO   133      52.494  58.791  83.849  1.00  0.00           C  
ATOM   2021  CD  PRO   133      51.838  59.799  82.807  1.00  0.00           C  
ATOM   2022  HA  PRO   133      52.199  61.772  85.401  1.00  0.00           H  
ATOM   2023  HB2 PRO   133      53.366  59.329  85.738  1.00  0.00           H  
ATOM   2024  HB3 PRO   133      51.581  59.472  85.678  1.00  0.00           H  
ATOM   2025  HG2 PRO   133      53.490  58.444  83.573  1.00  0.00           H  
ATOM   2026  HG3 PRO   133      51.845  57.924  83.976  1.00  0.00           H  
ATOM   2027  HD2 PRO   133      52.551  59.787  81.983  1.00  0.00           H  
ATOM   2028  HD3 PRO   133      50.843  59.410  82.587  1.00  0.00           H  
ATOM   2029  N   LYS   134      54.548  61.905  83.240  1.00  0.00           N  
ATOM   2030  CA  LYS   134      56.015  62.108  82.956  1.00  0.00           C  
ATOM   2031  C   LYS   134      56.325  63.531  82.349  1.00  0.00           C  
ATOM   2032  O   LYS   134      57.502  63.849  82.064  1.00  0.00           O  
ATOM   2033  CB  LYS   134      56.620  61.017  82.080  1.00  0.00           C  
ATOM   2034  CG  LYS   134      56.519  59.617  82.659  1.00  0.00           C  
ATOM   2035  CD  LYS   134      56.900  58.540  81.705  1.00  0.00           C  
ATOM   2036  CE  LYS   134      57.446  57.331  82.433  1.00  0.00           C  
ATOM   2037  NZ  LYS   134      57.481  56.167  81.542  1.00  0.00           N1+
ATOM   2038  H   LYS   134      53.903  61.930  82.464  1.00  0.00           H  
ATOM   2039  HA  LYS   134      56.512  62.158  83.925  1.00  0.00           H  
ATOM   2040  HB2 LYS   134      56.085  60.902  81.138  1.00  0.00           H  
ATOM   2041  HB3 LYS   134      57.658  61.206  81.808  1.00  0.00           H  
ATOM   2042  HG2 LYS   134      57.116  59.451  83.556  1.00  0.00           H  
ATOM   2043  HG3 LYS   134      55.466  59.477  82.904  1.00  0.00           H  
ATOM   2044  HD2 LYS   134      56.088  58.292  81.020  1.00  0.00           H  
ATOM   2045  HD3 LYS   134      57.678  58.861  81.013  1.00  0.00           H  
ATOM   2046  HE2 LYS   134      58.423  57.646  82.800  1.00  0.00           H  
ATOM   2047  HE3 LYS   134      56.775  57.069  83.251  1.00  0.00           H  
ATOM   2048  HZ1 LYS   134      56.616  56.146  81.020  1.00  0.00           H  
ATOM   2049  HZ2 LYS   134      58.258  56.283  80.907  1.00  0.00           H  
ATOM   2050  HZ3 LYS   134      57.568  55.413  82.207  1.00  0.00           H  
ATOM   2051  N   LYS   135      55.329  64.363  82.095  1.00  0.00           N  
ATOM   2052  CA  LYS   135      55.229  65.675  81.444  1.00  0.00           C  
ATOM   2053  C   LYS   135      56.229  66.757  82.085  1.00  0.00           C  
ATOM   2054  O   LYS   135      56.325  67.814  81.507  1.00  0.00           O  
ATOM   2055  CB  LYS   135      53.744  66.079  81.336  1.00  0.00           C  
ATOM   2056  CG  LYS   135      53.253  66.538  82.746  1.00  0.00           C  
ATOM   2057  CD  LYS   135      51.771  66.610  82.735  1.00  0.00           C  
ATOM   2058  CE  LYS   135      51.445  67.264  84.094  1.00  0.00           C  
ATOM   2059  NZ  LYS   135      49.994  67.549  84.181  1.00  0.00           N1+
ATOM   2060  H   LYS   135      54.452  63.876  82.216  1.00  0.00           H  
ATOM   2061  HA  LYS   135      55.619  65.590  80.429  1.00  0.00           H  
ATOM   2062  HB2 LYS   135      53.729  66.838  80.553  1.00  0.00           H  
ATOM   2063  HB3 LYS   135      53.175  65.253  80.909  1.00  0.00           H  
ATOM   2064  HG2 LYS   135      53.695  66.035  83.606  1.00  0.00           H  
ATOM   2065  HG3 LYS   135      53.710  67.516  82.896  1.00  0.00           H  
ATOM   2066  HD2 LYS   135      51.359  67.132  81.872  1.00  0.00           H  
ATOM   2067  HD3 LYS   135      51.347  65.608  82.679  1.00  0.00           H  
ATOM   2068  HE2 LYS   135      51.746  66.526  84.837  1.00  0.00           H  
ATOM   2069  HE3 LYS   135      51.981  68.201  84.247  1.00  0.00           H  
ATOM   2070  HZ1 LYS   135      49.528  66.654  84.145  1.00  0.00           H  
ATOM   2071  HZ2 LYS   135      49.833  68.042  85.047  1.00  0.00           H  
ATOM   2072  HZ3 LYS   135      49.670  68.101  83.399  1.00  0.00           H  
ATOM   2073  N   ALA   136      56.771  66.610  83.282  1.00  0.00           N  
ATOM   2074  CA  ALA   136      57.851  67.487  83.806  1.00  0.00           C  
ATOM   2075  C   ALA   136      59.330  67.023  83.713  1.00  0.00           C  
ATOM   2076  O   ALA   136      60.176  67.761  84.211  1.00  0.00           O  
ATOM   2077  CB  ALA   136      57.473  67.835  85.242  1.00  0.00           C  
ATOM   2078  H   ALA   136      56.624  65.746  83.783  1.00  0.00           H  
ATOM   2079  HA  ALA   136      57.758  68.460  83.324  1.00  0.00           H  
ATOM   2080  HB1 ALA   136      57.633  67.016  85.943  1.00  0.00           H  
ATOM   2081  HB2 ALA   136      58.054  68.670  85.633  1.00  0.00           H  
ATOM   2082  HB3 ALA   136      56.412  68.047  85.378  1.00  0.00           H  
ATOM   2083  N   SER   137      59.557  66.003  82.953  1.00  0.00           N  
ATOM   2084  CA  SER   137      60.850  65.449  82.672  1.00  0.00           C  
ATOM   2085  C   SER   137      61.093  65.283  81.208  1.00  0.00           C  
ATOM   2086  O   SER   137      60.128  65.324  80.443  1.00  0.00           O  
ATOM   2087  CB  SER   137      61.141  64.060  83.340  1.00  0.00           C  
ATOM   2088  OG  SER   137      60.163  63.073  83.058  1.00  0.00           O  
ATOM   2089  H   SER   137      58.716  65.656  82.515  1.00  0.00           H  
ATOM   2090  HA  SER   137      61.475  66.244  83.077  1.00  0.00           H  
ATOM   2091  HB2 SER   137      62.162  63.774  83.089  1.00  0.00           H  
ATOM   2092  HB3 SER   137      61.090  64.215  84.418  1.00  0.00           H  
ATOM   2093  HG  SER   137      59.367  63.518  82.760  1.00  0.00           H  
ATOM   2094  N   TRP   138      62.376  65.315  80.814  1.00  0.00           N  
ATOM   2095  CA  TRP   138      62.659  65.443  79.413  1.00  0.00           C  
ATOM   2096  C   TRP   138      63.851  64.531  79.000  1.00  0.00           C  
ATOM   2097  O   TRP   138      64.819  64.395  79.721  1.00  0.00           O  
ATOM   2098  CB  TRP   138      62.994  66.884  79.170  1.00  0.00           C  
ATOM   2099  CG  TRP   138      63.049  67.312  77.670  1.00  0.00           C  
ATOM   2100  CD1 TRP   138      62.105  68.082  77.144  1.00  0.00           C  
ATOM   2101  CD2 TRP   138      63.971  66.980  76.529  1.00  0.00           C  
ATOM   2102  CE2 TRP   138      63.439  67.652  75.335  1.00  0.00           C  
ATOM   2103  CE3 TRP   138      65.066  66.155  76.221  1.00  0.00           C  
ATOM   2104  NE1 TRP   138      62.366  68.299  75.804  1.00  0.00           N  
ATOM   2105  CZ2 TRP   138      63.961  67.572  74.050  1.00  0.00           C  
ATOM   2106  CZ3 TRP   138      65.623  66.027  74.944  1.00  0.00           C  
ATOM   2107  CH2 TRP   138      65.059  66.715  73.867  1.00  0.00           C  
ATOM   2108  H   TRP   138      63.172  65.423  81.426  1.00  0.00           H  
ATOM   2109  HA  TRP   138      61.850  65.134  78.752  1.00  0.00           H  
ATOM   2110  HB2 TRP   138      62.264  67.480  79.717  1.00  0.00           H  
ATOM   2111  HB3 TRP   138      64.014  67.068  79.507  1.00  0.00           H  
ATOM   2112  HD1 TRP   138      61.260  68.447  77.709  1.00  0.00           H  
ATOM   2113  HE1 TRP   138      61.703  68.825  75.253  1.00  0.00           H  
ATOM   2114  HE3 TRP   138      65.468  65.490  76.971  1.00  0.00           H  
ATOM   2115  HZ2 TRP   138      63.422  68.060  73.252  1.00  0.00           H  
ATOM   2116  HZ3 TRP   138      66.483  65.383  74.837  1.00  0.00           H  
ATOM   2117  HH2 TRP   138      65.388  66.533  72.855  1.00  0.00           H  
ATOM   2118  N   THR   139      63.721  63.764  77.887  1.00  0.00           N  
ATOM   2119  CA  THR   139      64.635  62.651  77.581  1.00  0.00           C  
ATOM   2120  C   THR   139      64.961  62.458  76.114  1.00  0.00           C  
ATOM   2121  O   THR   139      64.305  63.113  75.273  1.00  0.00           O  
ATOM   2122  CB  THR   139      64.174  61.322  78.215  1.00  0.00           C  
ATOM   2123  CG2 THR   139      63.785  61.287  79.703  1.00  0.00           C  
ATOM   2124  OG1 THR   139      63.042  60.864  77.506  1.00  0.00           O  
ATOM   2125  H   THR   139      62.776  63.671  77.541  1.00  0.00           H  
ATOM   2126  HA  THR   139      65.597  62.838  78.059  1.00  0.00           H  
ATOM   2127  HB  THR   139      64.960  60.588  78.034  1.00  0.00           H  
ATOM   2128  HG1 THR   139      63.004  59.934  77.743  1.00  0.00           H  
ATOM   2129 HG21 THR   139      64.560  61.523  80.432  1.00  0.00           H  
ATOM   2130 HG22 THR   139      63.025  62.030  79.946  1.00  0.00           H  
ATOM   2131 HG23 THR   139      63.312  60.329  79.916  1.00  0.00           H  
ATOM   2132  N   TRP   140      65.978  61.727  75.733  1.00  0.00           N  
ATOM   2133  CA  TRP   140      66.583  61.617  74.363  1.00  0.00           C  
ATOM   2134  C   TRP   140      66.039  60.408  73.541  1.00  0.00           C  
ATOM   2135  O   TRP   140      65.316  59.618  74.166  1.00  0.00           O  
ATOM   2136  CB  TRP   140      68.145  61.582  74.405  1.00  0.00           C  
ATOM   2137  CG  TRP   140      68.854  62.776  74.725  1.00  0.00           C  
ATOM   2138  CD1 TRP   140      69.593  62.976  75.874  1.00  0.00           C  
ATOM   2139  CD2 TRP   140      68.896  64.053  74.032  1.00  0.00           C  
ATOM   2140  CE2 TRP   140      69.661  64.978  74.793  1.00  0.00           C  
ATOM   2141  CE3 TRP   140      68.463  64.493  72.704  1.00  0.00           C  
ATOM   2142  NE1 TRP   140      70.083  64.248  75.886  1.00  0.00           N  
ATOM   2143  CZ2 TRP   140      69.939  66.264  74.281  1.00  0.00           C  
ATOM   2144  CZ3 TRP   140      68.800  65.804  72.238  1.00  0.00           C  
ATOM   2145  CH2 TRP   140      69.387  66.713  73.100  1.00  0.00           C  
ATOM   2146  H   TRP   140      66.442  61.262  76.500  1.00  0.00           H  
ATOM   2147  HA  TRP   140      66.391  62.493  73.744  1.00  0.00           H  
ATOM   2148  HB2 TRP   140      68.407  60.851  75.171  1.00  0.00           H  
ATOM   2149  HB3 TRP   140      68.461  61.228  73.424  1.00  0.00           H  
ATOM   2150  HD1 TRP   140      69.750  62.218  76.627  1.00  0.00           H  
ATOM   2151  HE1 TRP   140      70.702  64.521  76.635  1.00  0.00           H  
ATOM   2152  HE3 TRP   140      68.011  63.770  72.041  1.00  0.00           H  
ATOM   2153  HZ2 TRP   140      70.526  66.935  74.891  1.00  0.00           H  
ATOM   2154  HZ3 TRP   140      68.401  66.202  71.317  1.00  0.00           H  
ATOM   2155  HH2 TRP   140      69.585  67.731  72.799  1.00  0.00           H  
ATOM   2156  N   GLY   141      66.423  60.178  72.292  1.00  0.00           N  
ATOM   2157  CA  GLY   141      66.032  58.963  71.612  1.00  0.00           C  
ATOM   2158  C   GLY   141      64.539  58.853  71.175  1.00  0.00           C  
ATOM   2159  O   GLY   141      63.653  59.614  71.478  1.00  0.00           O  
ATOM   2160  H   GLY   141      66.953  60.827  71.729  1.00  0.00           H  
ATOM   2161  HA2 GLY   141      66.710  58.894  70.761  1.00  0.00           H  
ATOM   2162  HA3 GLY   141      66.321  58.068  72.164  1.00  0.00           H  
ATOM   2163  N   PRO   142      64.200  57.853  70.352  1.00  0.00           N  
ATOM   2164  CA  PRO   142      62.936  57.681  69.580  1.00  0.00           C  
ATOM   2165  C   PRO   142      61.649  57.386  70.439  1.00  0.00           C  
ATOM   2166  O   PRO   142      60.527  57.851  70.089  1.00  0.00           O  
ATOM   2167  CB  PRO   142      63.270  56.577  68.627  1.00  0.00           C  
ATOM   2168  CG  PRO   142      64.287  55.740  69.366  1.00  0.00           C  
ATOM   2169  CD  PRO   142      65.082  56.693  70.205  1.00  0.00           C  
ATOM   2170  HA  PRO   142      62.652  58.599  69.066  1.00  0.00           H  
ATOM   2171  HB2 PRO   142      62.342  56.031  68.459  1.00  0.00           H  
ATOM   2172  HB3 PRO   142      63.580  57.065  67.703  1.00  0.00           H  
ATOM   2173  HG2 PRO   142      63.744  54.965  69.908  1.00  0.00           H  
ATOM   2174  HG3 PRO   142      64.895  55.112  68.715  1.00  0.00           H  
ATOM   2175  HD2 PRO   142      65.291  56.198  71.154  1.00  0.00           H  
ATOM   2176  HD3 PRO   142      65.975  56.997  69.660  1.00  0.00           H  
ATOM   2177  N   GLU   143      61.713  56.711  71.637  1.00  0.00           N  
ATOM   2178  CA  GLU   143      60.653  56.641  72.735  1.00  0.00           C  
ATOM   2179  C   GLU   143      60.900  57.620  73.847  1.00  0.00           C  
ATOM   2180  O   GLU   143      60.254  57.519  74.895  1.00  0.00           O  
ATOM   2181  CB  GLU   143      60.387  55.192  73.278  1.00  0.00           C  
ATOM   2182  CG  GLU   143      60.648  54.010  72.248  1.00  0.00           C  
ATOM   2183  CD  GLU   143      62.164  53.632  72.124  1.00  0.00           C  
ATOM   2184  OE1 GLU   143      63.033  54.265  72.695  1.00  0.00           O  
ATOM   2185  OE2 GLU   143      62.535  52.655  71.400  1.00  0.00           O1-
ATOM   2186  H   GLU   143      62.589  56.311  71.943  1.00  0.00           H  
ATOM   2187  HA  GLU   143      59.685  56.867  72.288  1.00  0.00           H  
ATOM   2188  HB2 GLU   143      61.064  55.080  74.125  1.00  0.00           H  
ATOM   2189  HB3 GLU   143      59.391  55.003  73.677  1.00  0.00           H  
ATOM   2190  HG2 GLU   143      60.128  53.135  72.635  1.00  0.00           H  
ATOM   2191  HG3 GLU   143      60.123  54.294  71.336  1.00  0.00           H  
ATOM   2192  N   GLY   144      61.771  58.599  73.653  1.00  0.00           N  
ATOM   2193  CA  GLY   144      61.926  59.835  74.479  1.00  0.00           C  
ATOM   2194  C   GLY   144      60.696  60.770  74.534  1.00  0.00           C  
ATOM   2195  O   GLY   144      59.954  60.893  73.514  1.00  0.00           O  
ATOM   2196  H   GLY   144      62.213  58.646  72.746  1.00  0.00           H  
ATOM   2197  HA2 GLY   144      62.175  59.428  75.459  1.00  0.00           H  
ATOM   2198  HA3 GLY   144      62.769  60.491  74.263  1.00  0.00           H  
ATOM   2199  N   GLN   145      60.447  61.236  75.758  1.00  0.00           N  
ATOM   2200  CA  GLN   145      59.350  62.073  76.149  1.00  0.00           C  
ATOM   2201  C   GLN   145      59.786  63.390  76.823  1.00  0.00           C  
ATOM   2202  O   GLN   145      60.929  63.592  77.081  1.00  0.00           O  
ATOM   2203  CB  GLN   145      58.330  61.160  76.915  1.00  0.00           C  
ATOM   2204  CG  GLN   145      58.886  60.569  78.282  1.00  0.00           C  
ATOM   2205  CD  GLN   145      59.240  61.544  79.413  1.00  0.00           C  
ATOM   2206  NE2 GLN   145      58.441  62.546  79.713  1.00  0.00           N  
ATOM   2207  OE1 GLN   145      60.324  61.430  79.949  1.00  0.00           O  
ATOM   2208  H   GLN   145      61.145  61.206  76.487  1.00  0.00           H  
ATOM   2209  HA  GLN   145      58.758  62.335  75.273  1.00  0.00           H  
ATOM   2210  HB2 GLN   145      57.460  61.780  77.128  1.00  0.00           H  
ATOM   2211  HB3 GLN   145      57.980  60.277  76.380  1.00  0.00           H  
ATOM   2212  HG2 GLN   145      58.016  60.019  78.641  1.00  0.00           H  
ATOM   2213  HG3 GLN   145      59.684  59.840  78.145  1.00  0.00           H  
ATOM   2214 HE21 GLN   145      58.742  63.218  80.404  1.00  0.00           H  
ATOM   2215 HE22 GLN   145      57.562  62.634  79.223  1.00  0.00           H  
ATOM   2216  N   GLY   146      58.839  64.332  77.063  1.00  0.00           N  
ATOM   2217  CA  GLY   146      59.121  65.769  77.470  1.00  0.00           C  
ATOM   2218  C   GLY   146      59.014  66.652  76.245  1.00  0.00           C  
ATOM   2219  O   GLY   146      59.635  66.499  75.148  1.00  0.00           O  
ATOM   2220  H   GLY   146      58.018  64.046  76.549  1.00  0.00           H  
ATOM   2221  HA2 GLY   146      58.339  66.093  78.156  1.00  0.00           H  
ATOM   2222  HA3 GLY   146      60.147  65.924  77.806  1.00  0.00           H  
ATOM   2223  N   ALA   147      58.234  67.742  76.343  1.00  0.00           N  
ATOM   2224  CA  ALA   147      57.949  68.699  75.211  1.00  0.00           C  
ATOM   2225  C   ALA   147      59.095  69.567  74.659  1.00  0.00           C  
ATOM   2226  O   ALA   147      60.063  69.868  75.344  1.00  0.00           O  
ATOM   2227  CB  ALA   147      56.743  69.497  75.624  1.00  0.00           C  
ATOM   2228  H   ALA   147      57.755  67.992  77.196  1.00  0.00           H  
ATOM   2229  HA  ALA   147      57.630  68.107  74.353  1.00  0.00           H  
ATOM   2230  HB1 ALA   147      56.392  70.161  74.834  1.00  0.00           H  
ATOM   2231  HB2 ALA   147      55.949  68.774  75.808  1.00  0.00           H  
ATOM   2232  HB3 ALA   147      56.669  70.086  76.538  1.00  0.00           H  
ATOM   2233  N   ILE   148      58.851  70.215  73.478  1.00  0.00           N  
ATOM   2234  CA  ILE   148      59.738  71.068  72.761  1.00  0.00           C  
ATOM   2235  C   ILE   148      59.127  72.404  72.498  1.00  0.00           C  
ATOM   2236  O   ILE   148      57.912  72.568  72.406  1.00  0.00           O  
ATOM   2237  CB  ILE   148      60.194  70.356  71.422  1.00  0.00           C  
ATOM   2238  CG1 ILE   148      60.889  69.078  71.647  1.00  0.00           C  
ATOM   2239  CG2 ILE   148      61.141  71.254  70.550  1.00  0.00           C  
ATOM   2240  CD1 ILE   148      60.923  68.143  70.412  1.00  0.00           C  
ATOM   2241  H   ILE   148      57.927  70.175  73.071  1.00  0.00           H  
ATOM   2242  HA  ILE   148      60.536  71.152  73.499  1.00  0.00           H  
ATOM   2243  HB  ILE   148      59.299  70.088  70.860  1.00  0.00           H  
ATOM   2244 HG12 ILE   148      61.869  69.329  72.055  1.00  0.00           H  
ATOM   2245 HG13 ILE   148      60.342  68.460  72.359  1.00  0.00           H  
ATOM   2246 HG21 ILE   148      61.441  70.710  69.655  1.00  0.00           H  
ATOM   2247 HG22 ILE   148      60.550  72.019  70.048  1.00  0.00           H  
ATOM   2248 HG23 ILE   148      61.954  71.771  71.061  1.00  0.00           H  
ATOM   2249 HD11 ILE   148      61.396  67.191  70.654  1.00  0.00           H  
ATOM   2250 HD12 ILE   148      59.924  67.903  70.048  1.00  0.00           H  
ATOM   2251 HD13 ILE   148      61.508  68.600  69.613  1.00  0.00           H  
ATOM   2252  N   LEU   149      59.994  73.392  72.332  1.00  0.00           N  
ATOM   2253  CA  LEU   149      59.555  74.712  71.945  1.00  0.00           C  
ATOM   2254  C   LEU   149      60.500  75.372  70.931  1.00  0.00           C  
ATOM   2255  O   LEU   149      61.743  75.297  71.089  1.00  0.00           O  
ATOM   2256  CB  LEU   149      59.538  75.566  73.267  1.00  0.00           C  
ATOM   2257  CG  LEU   149      59.193  77.059  73.181  1.00  0.00           C  
ATOM   2258  CD1 LEU   149      57.792  77.238  72.704  1.00  0.00           C  
ATOM   2259  CD2 LEU   149      59.146  77.690  74.613  1.00  0.00           C  
ATOM   2260  H   LEU   149      60.969  73.196  72.509  1.00  0.00           H  
ATOM   2261  HA  LEU   149      58.575  74.703  71.469  1.00  0.00           H  
ATOM   2262  HB2 LEU   149      58.874  75.050  73.960  1.00  0.00           H  
ATOM   2263  HB3 LEU   149      60.546  75.548  73.682  1.00  0.00           H  
ATOM   2264  HG  LEU   149      59.937  77.626  72.622  1.00  0.00           H  
ATOM   2265 HD11 LEU   149      57.871  76.811  71.705  1.00  0.00           H  
ATOM   2266 HD12 LEU   149      57.087  76.769  73.391  1.00  0.00           H  
ATOM   2267 HD13 LEU   149      57.629  78.305  72.550  1.00  0.00           H  
ATOM   2268 HD21 LEU   149      60.151  77.623  75.028  1.00  0.00           H  
ATOM   2269 HD22 LEU   149      58.907  78.748  74.508  1.00  0.00           H  
ATOM   2270 HD23 LEU   149      58.453  77.244  75.327  1.00  0.00           H  
ATOM   2271  N   LEU   150      60.023  76.109  69.905  1.00  0.00           N  
ATOM   2272  CA  LEU   150      60.883  76.873  68.976  1.00  0.00           C  
ATOM   2273  C   LEU   150      61.268  78.193  69.646  1.00  0.00           C  
ATOM   2274  O   LEU   150      60.370  78.905  70.116  1.00  0.00           O  
ATOM   2275  CB  LEU   150      60.177  77.155  67.641  1.00  0.00           C  
ATOM   2276  CG  LEU   150      59.716  75.901  66.806  1.00  0.00           C  
ATOM   2277  CD1 LEU   150      59.274  76.524  65.506  1.00  0.00           C  
ATOM   2278  CD2 LEU   150      60.889  74.899  66.531  1.00  0.00           C  
ATOM   2279  H   LEU   150      59.020  76.125  69.788  1.00  0.00           H  
ATOM   2280  HA  LEU   150      61.759  76.264  68.752  1.00  0.00           H  
ATOM   2281  HB2 LEU   150      59.331  77.791  67.900  1.00  0.00           H  
ATOM   2282  HB3 LEU   150      60.831  77.746  67.000  1.00  0.00           H  
ATOM   2283  HG  LEU   150      58.904  75.307  67.226  1.00  0.00           H  
ATOM   2284 HD11 LEU   150      60.095  77.007  64.977  1.00  0.00           H  
ATOM   2285 HD12 LEU   150      58.762  75.851  64.818  1.00  0.00           H  
ATOM   2286 HD13 LEU   150      58.494  77.277  65.619  1.00  0.00           H  
ATOM   2287 HD21 LEU   150      61.053  74.272  67.408  1.00  0.00           H  
ATOM   2288 HD22 LEU   150      60.566  74.210  65.750  1.00  0.00           H  
ATOM   2289 HD23 LEU   150      61.800  75.422  66.240  1.00  0.00           H  
ATOM   2290  N   VAL   151      62.512  78.738  69.535  1.00  0.00           N  
ATOM   2291  CA  VAL   151      62.649  80.208  69.520  1.00  0.00           C  
ATOM   2292  C   VAL   151      61.925  80.857  68.302  1.00  0.00           C  
ATOM   2293  O   VAL   151      62.229  80.543  67.200  1.00  0.00           O  
ATOM   2294  CB  VAL   151      64.105  80.614  69.643  1.00  0.00           C  
ATOM   2295  CG1 VAL   151      64.357  82.063  69.840  1.00  0.00           C  
ATOM   2296  CG2 VAL   151      64.774  79.952  70.843  1.00  0.00           C  
ATOM   2297  H   VAL   151      63.239  78.173  69.120  1.00  0.00           H  
ATOM   2298  HA  VAL   151      62.258  80.598  70.459  1.00  0.00           H  
ATOM   2299  HB  VAL   151      64.665  80.255  68.779  1.00  0.00           H  
ATOM   2300 HG11 VAL   151      64.231  82.656  68.934  1.00  0.00           H  
ATOM   2301 HG12 VAL   151      63.602  82.368  70.564  1.00  0.00           H  
ATOM   2302 HG13 VAL   151      65.382  82.205  70.183  1.00  0.00           H  
ATOM   2303 HG21 VAL   151      65.813  80.248  70.992  1.00  0.00           H  
ATOM   2304 HG22 VAL   151      64.274  80.353  71.725  1.00  0.00           H  
ATOM   2305 HG23 VAL   151      64.830  78.865  70.904  1.00  0.00           H  
ATOM   2306  N   ASN   152      60.932  81.759  68.531  1.00  0.00           N  
ATOM   2307  CA  ASN   152      60.209  82.458  67.480  1.00  0.00           C  
ATOM   2308  C   ASN   152      61.087  83.542  66.832  1.00  0.00           C  
ATOM   2309  O   ASN   152      60.927  84.753  67.077  1.00  0.00           O  
ATOM   2310  CB  ASN   152      58.995  83.112  68.117  1.00  0.00           C  
ATOM   2311  CG  ASN   152      58.039  83.727  67.164  1.00  0.00           C  
ATOM   2312  ND2 ASN   152      57.130  84.593  67.577  1.00  0.00           N  
ATOM   2313  OD1 ASN   152      57.983  83.391  65.967  1.00  0.00           O  
ATOM   2314  H   ASN   152      60.924  82.012  69.508  1.00  0.00           H  
ATOM   2315  HA  ASN   152      59.965  81.693  66.742  1.00  0.00           H  
ATOM   2316  HB2 ASN   152      58.403  82.359  68.638  1.00  0.00           H  
ATOM   2317  HB3 ASN   152      59.291  83.938  68.764  1.00  0.00           H  
ATOM   2318 HD21 ASN   152      56.610  85.141  66.907  1.00  0.00           H  
ATOM   2319 HD22 ASN   152      57.148  84.858  68.552  1.00  0.00           H  
ATOM   2320  N   CYS   153      61.994  83.074  65.904  1.00  0.00           N  
ATOM   2321  CA  CYS   153      63.111  83.907  65.334  1.00  0.00           C  
ATOM   2322  C   CYS   153      63.048  84.156  63.813  1.00  0.00           C  
ATOM   2323  O   CYS   153      64.047  84.669  63.282  1.00  0.00           O  
ATOM   2324  CB  CYS   153      64.407  83.227  65.769  1.00  0.00           C  
ATOM   2325  SG  CYS   153      64.659  81.602  65.085  1.00  0.00           S  
ATOM   2326  H   CYS   153      62.114  82.072  65.863  1.00  0.00           H  
ATOM   2327  HA  CYS   153      63.186  84.851  65.874  1.00  0.00           H  
ATOM   2328  HB2 CYS   153      65.311  83.769  65.492  1.00  0.00           H  
ATOM   2329  HB3 CYS   153      64.277  83.222  66.851  1.00  0.00           H  
ATOM   2330  HG  CYS   153      63.606  81.073  65.716  1.00  0.00           H  
ATOM   2331  N   ASP   154      61.882  83.895  63.146  1.00  0.00           N  
ATOM   2332  CA  ASP   154      61.498  84.550  61.899  1.00  0.00           C  
ATOM   2333  C   ASP   154      60.892  86.017  62.181  1.00  0.00           C  
ATOM   2334  O   ASP   154      60.857  86.488  63.328  1.00  0.00           O  
ATOM   2335  CB  ASP   154      60.490  83.655  61.274  1.00  0.00           C  
ATOM   2336  CG  ASP   154      59.276  83.254  62.169  1.00  0.00           C  
ATOM   2337  OD1 ASP   154      59.246  83.450  63.408  1.00  0.00           O  
ATOM   2338  OD2 ASP   154      58.280  82.707  61.593  1.00  0.00           O1-
ATOM   2339  H   ASP   154      61.128  83.518  63.703  1.00  0.00           H  
ATOM   2340  HA  ASP   154      62.281  84.742  61.166  1.00  0.00           H  
ATOM   2341  HB2 ASP   154      60.020  84.114  60.404  1.00  0.00           H  
ATOM   2342  HB3 ASP   154      60.888  82.713  60.895  1.00  0.00           H  
ATOM   2343  N   ARG   155      60.510  86.652  61.128  1.00  0.00           N  
ATOM   2344  CA  ARG   155      59.919  88.022  61.184  1.00  0.00           C  
ATOM   2345  C   ARG   155      58.647  88.191  60.245  1.00  0.00           C  
ATOM   2346  O   ARG   155      58.802  88.689  59.128  1.00  0.00           O  
ATOM   2347  CB  ARG   155      60.972  89.010  60.832  1.00  0.00           C  
ATOM   2348  CG  ARG   155      60.429  90.504  61.008  1.00  0.00           C  
ATOM   2349  CD  ARG   155      61.431  91.580  60.556  1.00  0.00           C  
ATOM   2350  NE  ARG   155      61.892  91.425  59.112  1.00  0.00           N  
ATOM   2351  CZ  ARG   155      62.276  92.449  58.320  1.00  0.00           C  
ATOM   2352  NH1 ARG   155      62.398  93.723  58.745  1.00  0.00           N1+
ATOM   2353  NH2 ARG   155      62.535  92.272  57.044  1.00  0.00           N  
ATOM   2354  H   ARG   155      60.729  86.318  60.201  1.00  0.00           H  
ATOM   2355  HA  ARG   155      59.585  88.236  62.199  1.00  0.00           H  
ATOM   2356  HB2 ARG   155      61.870  89.049  61.449  1.00  0.00           H  
ATOM   2357  HB3 ARG   155      61.408  88.736  59.871  1.00  0.00           H  
ATOM   2358  HG2 ARG   155      59.515  90.597  60.421  1.00  0.00           H  
ATOM   2359  HG3 ARG   155      59.988  90.715  61.982  1.00  0.00           H  
ATOM   2360  HD2 ARG   155      61.161  92.575  60.909  1.00  0.00           H  
ATOM   2361  HD3 ARG   155      62.321  91.404  61.160  1.00  0.00           H  
ATOM   2362  HE  ARG   155      61.986  90.522  58.670  1.00  0.00           H  
ATOM   2363 HH11 ARG   155      62.205  93.972  59.704  1.00  0.00           H  
ATOM   2364 HH12 ARG   155      62.671  94.438  58.086  1.00  0.00           H  
ATOM   2365 HH21 ARG   155      62.942  92.963  56.430  1.00  0.00           H  
ATOM   2366 HH22 ARG   155      62.472  91.333  56.679  1.00  0.00           H  
ATOM   2367  N   GLU   156      57.620  87.531  60.696  1.00  0.00           N  
ATOM   2368  CA  GLU   156      56.329  87.899  60.168  1.00  0.00           C  
ATOM   2369  C   GLU   156      55.903  89.412  60.313  1.00  0.00           C  
ATOM   2370  O   GLU   156      55.307  89.936  59.315  1.00  0.00           O  
ATOM   2371  CB  GLU   156      55.254  87.172  60.909  1.00  0.00           C  
ATOM   2372  CG  GLU   156      54.786  85.827  60.393  1.00  0.00           C  
ATOM   2373  CD  GLU   156      55.788  84.749  60.826  1.00  0.00           C  
ATOM   2374  OE1 GLU   156      56.204  83.919  59.988  1.00  0.00           O  
ATOM   2375  OE2 GLU   156      55.805  84.361  61.996  1.00  0.00           O1-
ATOM   2376  H   GLU   156      57.684  87.134  61.622  1.00  0.00           H  
ATOM   2377  HA  GLU   156      56.087  87.655  59.133  1.00  0.00           H  
ATOM   2378  HB2 GLU   156      55.613  87.096  61.936  1.00  0.00           H  
ATOM   2379  HB3 GLU   156      54.332  87.737  61.045  1.00  0.00           H  
ATOM   2380  HG2 GLU   156      53.892  85.535  60.945  1.00  0.00           H  
ATOM   2381  HG3 GLU   156      54.774  85.844  59.303  1.00  0.00           H  
ATOM   2382  N   THR   157      56.293  90.069  61.398  1.00  0.00           N  
ATOM   2383  CA  THR   157      56.065  91.445  61.633  1.00  0.00           C  
ATOM   2384  C   THR   157      56.538  92.293  60.499  1.00  0.00           C  
ATOM   2385  O   THR   157      57.748  92.401  60.218  1.00  0.00           O  
ATOM   2386  CB  THR   157      56.780  91.822  62.973  1.00  0.00           C  
ATOM   2387  CG2 THR   157      56.199  93.078  63.563  1.00  0.00           C  
ATOM   2388  OG1 THR   157      56.585  90.867  64.067  1.00  0.00           O  
ATOM   2389  H   THR   157      56.894  89.600  62.061  1.00  0.00           H  
ATOM   2390  HA  THR   157      55.001  91.554  61.841  1.00  0.00           H  
ATOM   2391  HB  THR   157      57.845  91.962  62.786  1.00  0.00           H  
ATOM   2392  HG1 THR   157      56.942  90.032  63.758  1.00  0.00           H  
ATOM   2393 HG21 THR   157      56.544  93.255  64.582  1.00  0.00           H  
ATOM   2394 HG22 THR   157      56.504  94.029  63.126  1.00  0.00           H  
ATOM   2395 HG23 THR   157      55.116  92.986  63.487  1.00  0.00           H  
ATOM   2396  N   PRO   158      55.608  93.085  59.767  1.00  0.00           N  
ATOM   2397  CA  PRO   158      55.968  93.718  58.545  1.00  0.00           C  
ATOM   2398  C   PRO   158      56.795  94.992  58.698  1.00  0.00           C  
ATOM   2399  O   PRO   158      56.943  95.821  57.785  1.00  0.00           O  
ATOM   2400  CB  PRO   158      54.631  94.046  57.841  1.00  0.00           C  
ATOM   2401  CG  PRO   158      53.579  94.177  58.951  1.00  0.00           C  
ATOM   2402  CD  PRO   158      54.180  93.172  59.902  1.00  0.00           C  
ATOM   2403  HA  PRO   158      56.573  93.015  57.973  1.00  0.00           H  
ATOM   2404  HB2 PRO   158      54.581  95.010  57.335  1.00  0.00           H  
ATOM   2405  HB3 PRO   158      54.232  93.221  57.251  1.00  0.00           H  
ATOM   2406  HG2 PRO   158      53.677  95.204  59.301  1.00  0.00           H  
ATOM   2407  HG3 PRO   158      52.570  93.935  58.616  1.00  0.00           H  
ATOM   2408  HD2 PRO   158      53.874  93.435  60.915  1.00  0.00           H  
ATOM   2409  HD3 PRO   158      53.879  92.139  59.731  1.00  0.00           H  
ATOM   2410  N   TRP   159      57.564  95.138  59.818  1.00  0.00           N  
ATOM   2411  CA  TRP   159      58.438  96.388  60.194  1.00  0.00           C  
ATOM   2412  C   TRP   159      59.481  96.171  61.318  1.00  0.00           C  
ATOM   2413  O   TRP   159      59.283  95.245  62.097  1.00  0.00           O  
ATOM   2414  CB  TRP   159      57.469  97.450  60.632  1.00  0.00           C  
ATOM   2415  CG  TRP   159      56.393  97.034  61.646  1.00  0.00           C  
ATOM   2416  CD1 TRP   159      56.531  96.791  62.985  1.00  0.00           C  
ATOM   2417  CD2 TRP   159      54.963  97.039  61.481  1.00  0.00           C  
ATOM   2418  CE2 TRP   159      54.230  96.765  62.692  1.00  0.00           C  
ATOM   2419  CE3 TRP   159      54.214  97.343  60.353  1.00  0.00           C  
ATOM   2420  NE1 TRP   159      55.228  96.630  63.621  1.00  0.00           N  
ATOM   2421  CZ2 TRP   159      52.828  96.767  62.677  1.00  0.00           C  
ATOM   2422  CZ3 TRP   159      52.750  97.343  60.316  1.00  0.00           C  
ATOM   2423  CH2 TRP   159      52.118  97.036  61.510  1.00  0.00           C  
ATOM   2424  H   TRP   159      57.681  94.368  60.461  1.00  0.00           H  
ATOM   2425  HA  TRP   159      59.116  96.702  59.400  1.00  0.00           H  
ATOM   2426  HB2 TRP   159      58.018  98.333  60.959  1.00  0.00           H  
ATOM   2427  HB3 TRP   159      57.004  97.869  59.740  1.00  0.00           H  
ATOM   2428  HD1 TRP   159      57.462  96.685  63.522  1.00  0.00           H  
ATOM   2429  HE1 TRP   159      55.196  96.447  64.614  1.00  0.00           H  
ATOM   2430  HE3 TRP   159      54.703  97.659  59.444  1.00  0.00           H  
ATOM   2431  HZ2 TRP   159      52.274  96.470  63.554  1.00  0.00           H  
ATOM   2432  HZ3 TRP   159      52.148  97.672  59.482  1.00  0.00           H  
ATOM   2433  HH2 TRP   159      51.041  96.989  61.578  1.00  0.00           H  
ATOM   2434  N   LEU   160      60.527  97.013  61.309  1.00  0.00           N  
ATOM   2435  CA  LEU   160      61.680  96.866  62.170  1.00  0.00           C  
ATOM   2436  C   LEU   160      62.663  95.665  61.817  1.00  0.00           C  
ATOM   2437  O   LEU   160      62.196  94.536  61.408  1.00  0.00           O  
ATOM   2438  CB  LEU   160      61.270  97.045  63.642  1.00  0.00           C  
ATOM   2439  CG  LEU   160      60.318  98.245  63.876  1.00  0.00           C  
ATOM   2440  CD1 LEU   160      59.666  98.097  65.247  1.00  0.00           C  
ATOM   2441  CD2 LEU   160      61.045  99.637  63.784  1.00  0.00           C  
ATOM   2442  H   LEU   160      60.669  97.589  60.491  1.00  0.00           H  
ATOM   2443  HA  LEU   160      62.212  97.803  62.009  1.00  0.00           H  
ATOM   2444  HB2 LEU   160      60.806  96.100  63.924  1.00  0.00           H  
ATOM   2445  HB3 LEU   160      62.107  97.164  64.329  1.00  0.00           H  
ATOM   2446  HG  LEU   160      59.518  98.232  63.135  1.00  0.00           H  
ATOM   2447 HD11 LEU   160      60.370  97.995  66.074  1.00  0.00           H  
ATOM   2448 HD12 LEU   160      59.081  98.990  65.467  1.00  0.00           H  
ATOM   2449 HD13 LEU   160      59.040  97.205  65.259  1.00  0.00           H  
ATOM   2450 HD21 LEU   160      60.493 100.411  64.317  1.00  0.00           H  
ATOM   2451 HD22 LEU   160      61.911  99.617  64.445  1.00  0.00           H  
ATOM   2452 HD23 LEU   160      61.273  99.915  62.755  1.00  0.00           H  
ATOM   2453  N   PRO   161      64.042  95.776  62.022  1.00  0.00           N  
ATOM   2454  CA  PRO   161      64.938  94.669  61.991  1.00  0.00           C  
ATOM   2455  C   PRO   161      64.735  93.568  63.103  1.00  0.00           C  
ATOM   2456  O   PRO   161      65.549  92.678  63.148  1.00  0.00           O  
ATOM   2457  CB  PRO   161      66.325  95.370  62.077  1.00  0.00           C  
ATOM   2458  CG  PRO   161      66.174  96.650  62.897  1.00  0.00           C  
ATOM   2459  CD  PRO   161      64.735  96.991  62.356  1.00  0.00           C  
ATOM   2460  HA  PRO   161      64.934  94.223  60.996  1.00  0.00           H  
ATOM   2461  HB2 PRO   161      67.124  94.740  62.468  1.00  0.00           H  
ATOM   2462  HB3 PRO   161      66.730  95.576  61.086  1.00  0.00           H  
ATOM   2463  HG2 PRO   161      66.158  96.540  63.981  1.00  0.00           H  
ATOM   2464  HG3 PRO   161      66.913  97.364  62.532  1.00  0.00           H  
ATOM   2465  HD2 PRO   161      64.307  97.685  63.080  1.00  0.00           H  
ATOM   2466  HD3 PRO   161      64.933  97.600  61.474  1.00  0.00           H  
ATOM   2467  N   LYS   162      63.748  93.693  63.952  1.00  0.00           N  
ATOM   2468  CA  LYS   162      63.557  92.689  65.091  1.00  0.00           C  
ATOM   2469  C   LYS   162      62.946  91.386  64.461  1.00  0.00           C  
ATOM   2470  O   LYS   162      62.172  91.400  63.501  1.00  0.00           O  
ATOM   2471  CB  LYS   162      62.550  93.343  65.978  1.00  0.00           C  
ATOM   2472  CG  LYS   162      63.121  94.457  66.815  1.00  0.00           C  
ATOM   2473  CD  LYS   162      62.054  95.301  67.494  1.00  0.00           C  
ATOM   2474  CE  LYS   162      62.652  96.534  68.346  1.00  0.00           C  
ATOM   2475  NZ  LYS   162      61.616  97.077  69.301  1.00  0.00           N1+
ATOM   2476  H   LYS   162      63.076  94.421  63.754  1.00  0.00           H  
ATOM   2477  HA  LYS   162      64.527  92.499  65.549  1.00  0.00           H  
ATOM   2478  HB2 LYS   162      61.673  93.827  65.548  1.00  0.00           H  
ATOM   2479  HB3 LYS   162      62.060  92.601  66.609  1.00  0.00           H  
ATOM   2480  HG2 LYS   162      63.853  94.111  67.544  1.00  0.00           H  
ATOM   2481  HG3 LYS   162      63.590  95.250  66.233  1.00  0.00           H  
ATOM   2482  HD2 LYS   162      61.385  95.682  66.722  1.00  0.00           H  
ATOM   2483  HD3 LYS   162      61.500  94.696  68.211  1.00  0.00           H  
ATOM   2484  HE2 LYS   162      63.621  96.305  68.789  1.00  0.00           H  
ATOM   2485  HE3 LYS   162      62.892  97.268  67.577  1.00  0.00           H  
ATOM   2486  HZ1 LYS   162      61.500  96.448  70.082  1.00  0.00           H  
ATOM   2487  HZ2 LYS   162      61.973  97.933  69.699  1.00  0.00           H  
ATOM   2488  HZ3 LYS   162      60.724  97.310  68.887  1.00  0.00           H  
ATOM   2489  N   GLU   163      63.348  90.299  65.176  1.00  0.00           N  
ATOM   2490  CA  GLU   163      62.677  89.008  65.142  1.00  0.00           C  
ATOM   2491  C   GLU   163      61.303  89.139  65.706  1.00  0.00           C  
ATOM   2492  O   GLU   163      61.106  90.120  66.401  1.00  0.00           O  
ATOM   2493  CB  GLU   163      63.492  88.026  65.859  1.00  0.00           C  
ATOM   2494  CG  GLU   163      65.011  87.945  65.425  1.00  0.00           C  
ATOM   2495  CD  GLU   163      65.869  88.838  66.314  1.00  0.00           C  
ATOM   2496  OE1 GLU   163      65.654  90.106  66.379  1.00  0.00           O  
ATOM   2497  OE2 GLU   163      66.806  88.284  66.982  1.00  0.00           O1-
ATOM   2498  H   GLU   163      64.058  90.484  65.870  1.00  0.00           H  
ATOM   2499  HA  GLU   163      62.514  88.587  64.150  1.00  0.00           H  
ATOM   2500  HB2 GLU   163      63.493  88.388  66.886  1.00  0.00           H  
ATOM   2501  HB3 GLU   163      63.081  87.018  65.790  1.00  0.00           H  
ATOM   2502  HG2 GLU   163      65.350  86.915  65.530  1.00  0.00           H  
ATOM   2503  HG3 GLU   163      65.131  88.131  64.357  1.00  0.00           H  
ATOM   2504  N   ASP   164      60.280  88.291  65.468  1.00  0.00           N  
ATOM   2505  CA  ASP   164      58.937  88.397  66.084  1.00  0.00           C  
ATOM   2506  C   ASP   164      58.923  88.431  67.641  1.00  0.00           C  
ATOM   2507  O   ASP   164      58.085  89.188  68.154  1.00  0.00           O  
ATOM   2508  CB  ASP   164      58.043  87.355  65.437  1.00  0.00           C  
ATOM   2509  CG  ASP   164      57.785  87.399  63.905  1.00  0.00           C  
ATOM   2510  OD1 ASP   164      57.834  86.294  63.319  1.00  0.00           O  
ATOM   2511  OD2 ASP   164      57.542  88.512  63.376  1.00  0.00           O1-
ATOM   2512  H   ASP   164      60.488  87.575  64.787  1.00  0.00           H  
ATOM   2513  HA  ASP   164      58.468  89.331  65.776  1.00  0.00           H  
ATOM   2514  HB2 ASP   164      58.523  86.418  65.719  1.00  0.00           H  
ATOM   2515  HB3 ASP   164      57.058  87.355  65.903  1.00  0.00           H  
ATOM   2516  N   CYS   165      59.810  87.740  68.381  1.00  0.00           N  
ATOM   2517  CA  CYS   165      59.849  87.576  69.888  1.00  0.00           C  
ATOM   2518  C   CYS   165      60.046  88.801  70.717  1.00  0.00           C  
ATOM   2519  O   CYS   165      60.227  88.763  71.967  1.00  0.00           O  
ATOM   2520  CB  CYS   165      60.861  86.501  70.203  1.00  0.00           C  
ATOM   2521  SG  CYS   165      62.527  86.879  69.566  1.00  0.00           S  
ATOM   2522  H   CYS   165      60.552  87.171  67.999  1.00  0.00           H  
ATOM   2523  HA  CYS   165      58.848  87.279  70.203  1.00  0.00           H  
ATOM   2524  HB2 CYS   165      60.773  86.263  71.263  1.00  0.00           H  
ATOM   2525  HB3 CYS   165      60.532  85.619  69.654  1.00  0.00           H  
ATOM   2526  HG  CYS   165      63.012  86.000  70.448  1.00  0.00           H  
ATOM   2527  N   ARG   166      60.230  89.870  69.972  1.00  0.00           N  
ATOM   2528  CA  ARG   166      61.033  91.011  70.535  1.00  0.00           C  
ATOM   2529  C   ARG   166      60.034  92.011  71.215  1.00  0.00           C  
ATOM   2530  O   ARG   166      60.503  92.990  71.834  1.00  0.00           O  
ATOM   2531  CB  ARG   166      61.754  91.632  69.357  1.00  0.00           C  
ATOM   2532  CG  ARG   166      62.922  90.759  68.866  1.00  0.00           C  
ATOM   2533  CD  ARG   166      63.974  90.612  69.911  1.00  0.00           C  
ATOM   2534  NE  ARG   166      65.149  89.953  69.378  1.00  0.00           N  
ATOM   2535  CZ  ARG   166      66.289  89.951  70.067  1.00  0.00           C  
ATOM   2536  NH1 ARG   166      66.479  90.355  71.279  1.00  0.00           N1+
ATOM   2537  NH2 ARG   166      67.281  89.368  69.576  1.00  0.00           N  
ATOM   2538  H   ARG   166      60.290  89.709  68.977  1.00  0.00           H  
ATOM   2539  HA  ARG   166      61.662  90.619  71.333  1.00  0.00           H  
ATOM   2540  HB2 ARG   166      60.965  91.840  68.634  1.00  0.00           H  
ATOM   2541  HB3 ARG   166      62.175  92.601  69.626  1.00  0.00           H  
ATOM   2542  HG2 ARG   166      62.499  89.803  68.559  1.00  0.00           H  
ATOM   2543  HG3 ARG   166      63.412  91.235  68.017  1.00  0.00           H  
ATOM   2544  HD2 ARG   166      64.361  91.583  70.222  1.00  0.00           H  
ATOM   2545  HD3 ARG   166      63.567  90.095  70.780  1.00  0.00           H  
ATOM   2546  HE  ARG   166      65.324  89.582  68.455  1.00  0.00           H  
ATOM   2547 HH11 ARG   166      65.807  90.947  71.745  1.00  0.00           H  
ATOM   2548 HH12 ARG   166      67.427  90.364  71.627  1.00  0.00           H  
ATOM   2549 HH21 ARG   166      67.132  88.852  68.721  1.00  0.00           H  
ATOM   2550 HH22 ARG   166      67.998  89.133  70.247  1.00  0.00           H  
ATOM   2551  N   ASP   167      58.726  91.729  71.136  1.00  0.00           N  
ATOM   2552  CA  ASP   167      57.657  92.577  71.885  1.00  0.00           C  
ATOM   2553  C   ASP   167      56.544  91.798  72.558  1.00  0.00           C  
ATOM   2554  O   ASP   167      56.525  90.548  72.521  1.00  0.00           O  
ATOM   2555  CB  ASP   167      56.990  93.535  70.840  1.00  0.00           C  
ATOM   2556  CG  ASP   167      56.264  92.891  69.706  1.00  0.00           C  
ATOM   2557  OD1 ASP   167      55.775  93.625  68.788  1.00  0.00           O  
ATOM   2558  OD2 ASP   167      56.292  91.637  69.716  1.00  0.00           O1-
ATOM   2559  H   ASP   167      58.421  90.988  70.521  1.00  0.00           H  
ATOM   2560  HA  ASP   167      58.118  93.186  72.663  1.00  0.00           H  
ATOM   2561  HB2 ASP   167      56.318  94.245  71.324  1.00  0.00           H  
ATOM   2562  HB3 ASP   167      57.835  94.039  70.371  1.00  0.00           H  
ATOM   2563  N   GLU   168      55.628  92.528  73.204  1.00  0.00           N  
ATOM   2564  CA  GLU   168      54.447  92.090  73.962  1.00  0.00           C  
ATOM   2565  C   GLU   168      53.338  91.376  73.181  1.00  0.00           C  
ATOM   2566  O   GLU   168      52.189  91.260  73.662  1.00  0.00           O  
ATOM   2567  CB  GLU   168      53.894  93.310  74.724  1.00  0.00           C  
ATOM   2568  CG  GLU   168      54.901  93.948  75.684  1.00  0.00           C  
ATOM   2569  CD  GLU   168      55.714  95.144  75.297  1.00  0.00           C  
ATOM   2570  OE1 GLU   168      55.505  95.668  74.149  1.00  0.00           O  
ATOM   2571  OE2 GLU   168      56.558  95.660  76.125  1.00  0.00           O1-
ATOM   2572  H   GLU   168      55.723  93.520  73.041  1.00  0.00           H  
ATOM   2573  HA  GLU   168      54.856  91.321  74.617  1.00  0.00           H  
ATOM   2574  HB2 GLU   168      53.589  94.065  73.999  1.00  0.00           H  
ATOM   2575  HB3 GLU   168      53.082  93.043  75.400  1.00  0.00           H  
ATOM   2576  HG2 GLU   168      54.361  94.267  76.575  1.00  0.00           H  
ATOM   2577  HG3 GLU   168      55.576  93.191  76.083  1.00  0.00           H  
ATOM   2578  N   LYS   169      53.516  90.997  71.886  1.00  0.00           N  
ATOM   2579  CA  LYS   169      52.410  90.669  70.966  1.00  0.00           C  
ATOM   2580  C   LYS   169      52.686  89.486  70.102  1.00  0.00           C  
ATOM   2581  O   LYS   169      53.762  89.395  69.540  1.00  0.00           O  
ATOM   2582  CB  LYS   169      52.135  91.888  70.203  1.00  0.00           C  
ATOM   2583  CG  LYS   169      51.500  93.103  70.981  1.00  0.00           C  
ATOM   2584  CD  LYS   169      51.029  94.176  70.061  1.00  0.00           C  
ATOM   2585  CE  LYS   169      50.447  95.423  70.773  1.00  0.00           C  
ATOM   2586  NZ  LYS   169      51.408  96.340  71.285  1.00  0.00           N1+
ATOM   2587  H   LYS   169      54.468  90.997  71.547  1.00  0.00           H  
ATOM   2588  HA  LYS   169      51.508  90.447  71.536  1.00  0.00           H  
ATOM   2589  HB2 LYS   169      53.074  92.271  69.802  1.00  0.00           H  
ATOM   2590  HB3 LYS   169      51.630  91.654  69.266  1.00  0.00           H  
ATOM   2591  HG2 LYS   169      50.675  92.771  71.611  1.00  0.00           H  
ATOM   2592  HG3 LYS   169      52.209  93.502  71.707  1.00  0.00           H  
ATOM   2593  HD2 LYS   169      51.801  94.433  69.336  1.00  0.00           H  
ATOM   2594  HD3 LYS   169      50.158  93.798  69.525  1.00  0.00           H  
ATOM   2595  HE2 LYS   169      49.847  95.974  70.049  1.00  0.00           H  
ATOM   2596  HE3 LYS   169      49.722  95.134  71.534  1.00  0.00           H  
ATOM   2597  HZ1 LYS   169      51.901  95.966  72.083  1.00  0.00           H  
ATOM   2598  HZ2 LYS   169      52.173  96.576  70.669  1.00  0.00           H  
ATOM   2599  HZ3 LYS   169      50.880  97.133  71.620  1.00  0.00           H  
ATOM   2600  N   VAL   170      51.654  88.632  69.860  1.00  0.00           N  
ATOM   2601  CA  VAL   170      51.556  87.974  68.565  1.00  0.00           C  
ATOM   2602  C   VAL   170      51.298  89.015  67.478  1.00  0.00           C  
ATOM   2603  O   VAL   170      50.500  89.946  67.723  1.00  0.00           O  
ATOM   2604  CB  VAL   170      50.328  86.944  68.547  1.00  0.00           C  
ATOM   2605  CG1 VAL   170      50.499  85.884  67.422  1.00  0.00           C  
ATOM   2606  CG2 VAL   170      50.087  86.217  69.815  1.00  0.00           C  
ATOM   2607  H   VAL   170      50.826  88.870  70.386  1.00  0.00           H  
ATOM   2608  HA  VAL   170      52.486  87.437  68.380  1.00  0.00           H  
ATOM   2609  HB  VAL   170      49.415  87.510  68.358  1.00  0.00           H  
ATOM   2610 HG11 VAL   170      49.678  85.172  67.507  1.00  0.00           H  
ATOM   2611 HG12 VAL   170      50.505  86.223  66.386  1.00  0.00           H  
ATOM   2612 HG13 VAL   170      51.482  85.422  67.507  1.00  0.00           H  
ATOM   2613 HG21 VAL   170      49.314  85.463  69.670  1.00  0.00           H  
ATOM   2614 HG22 VAL   170      50.975  85.666  70.125  1.00  0.00           H  
ATOM   2615 HG23 VAL   170      49.736  86.868  70.616  1.00  0.00           H  
ATOM   2616  N   TYR   171      51.926  88.922  66.281  1.00  0.00           N  
ATOM   2617  CA  TYR   171      51.415  89.742  65.183  1.00  0.00           C  
ATOM   2618  C   TYR   171      50.306  89.046  64.330  1.00  0.00           C  
ATOM   2619  O   TYR   171      49.198  89.531  64.233  1.00  0.00           O  
ATOM   2620  CB  TYR   171      52.618  90.196  64.362  1.00  0.00           C  
ATOM   2621  CG  TYR   171      52.056  91.067  63.183  1.00  0.00           C  
ATOM   2622  CD1 TYR   171      52.048  90.534  61.828  1.00  0.00           C  
ATOM   2623  CD2 TYR   171      51.584  92.367  63.389  1.00  0.00           C  
ATOM   2624  CE1 TYR   171      51.557  91.368  60.857  1.00  0.00           C  
ATOM   2625  CE2 TYR   171      51.069  93.182  62.354  1.00  0.00           C  
ATOM   2626  CZ  TYR   171      50.961  92.622  61.094  1.00  0.00           C  
ATOM   2627  OH  TYR   171      50.265  93.183  60.094  1.00  0.00           O  
ATOM   2628  H   TYR   171      52.620  88.225  66.050  1.00  0.00           H  
ATOM   2629  HA  TYR   171      50.963  90.644  65.596  1.00  0.00           H  
ATOM   2630  HB2 TYR   171      53.268  90.745  65.044  1.00  0.00           H  
ATOM   2631  HB3 TYR   171      53.107  89.338  63.900  1.00  0.00           H  
ATOM   2632  HD1 TYR   171      52.423  89.549  61.591  1.00  0.00           H  
ATOM   2633  HD2 TYR   171      51.508  92.754  64.395  1.00  0.00           H  
ATOM   2634  HE1 TYR   171      51.565  90.952  59.860  1.00  0.00           H  
ATOM   2635  HE2 TYR   171      50.618  94.131  62.602  1.00  0.00           H  
ATOM   2636  HH  TYR   171      49.320  93.011  60.120  1.00  0.00           H  
ATOM   2637  N   SER   172      50.383  87.799  63.857  1.00  0.00           N  
ATOM   2638  CA  SER   172      49.475  87.158  62.940  1.00  0.00           C  
ATOM   2639  C   SER   172      49.156  85.749  63.341  1.00  0.00           C  
ATOM   2640  O   SER   172      49.940  85.066  64.130  1.00  0.00           O  
ATOM   2641  CB  SER   172      50.150  87.411  61.565  1.00  0.00           C  
ATOM   2642  OG  SER   172      51.435  86.831  61.413  1.00  0.00           O  
ATOM   2643  H   SER   172      51.256  87.294  63.809  1.00  0.00           H  
ATOM   2644  HA  SER   172      48.503  87.648  62.976  1.00  0.00           H  
ATOM   2645  HB2 SER   172      49.580  86.919  60.777  1.00  0.00           H  
ATOM   2646  HB3 SER   172      50.181  88.473  61.320  1.00  0.00           H  
ATOM   2647  HG  SER   172      51.597  86.818  60.467  1.00  0.00           H  
ATOM   2648  N   LYS   173      48.126  85.079  62.797  1.00  0.00           N  
ATOM   2649  CA  LYS   173      47.866  83.646  62.900  1.00  0.00           C  
ATOM   2650  C   LYS   173      49.029  82.787  62.533  1.00  0.00           C  
ATOM   2651  O   LYS   173      49.252  81.729  63.125  1.00  0.00           O  
ATOM   2652  CB  LYS   173      46.460  83.285  62.290  1.00  0.00           C  
ATOM   2653  CG  LYS   173      45.900  81.929  62.778  1.00  0.00           C  
ATOM   2654  CD  LYS   173      44.643  81.496  62.050  1.00  0.00           C  
ATOM   2655  CE  LYS   173      44.979  81.293  60.553  1.00  0.00           C  
ATOM   2656  NZ  LYS   173      43.770  80.933  59.811  1.00  0.00           N1+
ATOM   2657  H   LYS   173      47.367  85.658  62.468  1.00  0.00           H  
ATOM   2658  HA  LYS   173      47.690  83.360  63.936  1.00  0.00           H  
ATOM   2659  HB2 LYS   173      45.713  83.950  62.724  1.00  0.00           H  
ATOM   2660  HB3 LYS   173      46.519  83.320  61.203  1.00  0.00           H  
ATOM   2661  HG2 LYS   173      46.726  81.233  62.630  1.00  0.00           H  
ATOM   2662  HG3 LYS   173      45.699  81.989  63.848  1.00  0.00           H  
ATOM   2663  HD2 LYS   173      44.121  80.635  62.467  1.00  0.00           H  
ATOM   2664  HD3 LYS   173      43.910  82.302  62.030  1.00  0.00           H  
ATOM   2665  HE2 LYS   173      45.361  82.166  60.025  1.00  0.00           H  
ATOM   2666  HE3 LYS   173      45.690  80.478  60.412  1.00  0.00           H  
ATOM   2667  HZ1 LYS   173      43.620  79.937  59.726  1.00  0.00           H  
ATOM   2668  HZ2 LYS   173      43.008  81.472  60.198  1.00  0.00           H  
ATOM   2669  HZ3 LYS   173      43.915  81.253  58.865  1.00  0.00           H  
ATOM   2670  N   GLU   174      49.825  83.199  61.541  1.00  0.00           N  
ATOM   2671  CA  GLU   174      51.100  82.654  61.085  1.00  0.00           C  
ATOM   2672  C   GLU   174      52.178  82.764  62.133  1.00  0.00           C  
ATOM   2673  O   GLU   174      52.959  81.866  62.233  1.00  0.00           O  
ATOM   2674  CB  GLU   174      51.435  83.187  59.688  1.00  0.00           C  
ATOM   2675  CG  GLU   174      52.863  82.960  59.316  1.00  0.00           C  
ATOM   2676  CD  GLU   174      53.201  81.442  59.273  1.00  0.00           C  
ATOM   2677  OE1 GLU   174      54.382  81.132  59.682  1.00  0.00           O  
ATOM   2678  OE2 GLU   174      52.418  80.622  58.815  1.00  0.00           O1-
ATOM   2679  H   GLU   174      49.492  84.040  61.092  1.00  0.00           H  
ATOM   2680  HA  GLU   174      50.909  81.587  60.976  1.00  0.00           H  
ATOM   2681  HB2 GLU   174      50.813  82.619  58.996  1.00  0.00           H  
ATOM   2682  HB3 GLU   174      51.222  84.255  59.654  1.00  0.00           H  
ATOM   2683  HG2 GLU   174      53.097  83.336  58.320  1.00  0.00           H  
ATOM   2684  HG3 GLU   174      53.519  83.411  60.060  1.00  0.00           H  
ATOM   2685  N   ASP   175      52.201  83.826  62.974  1.00  0.00           N  
ATOM   2686  CA  ASP   175      53.168  83.876  64.071  1.00  0.00           C  
ATOM   2687  C   ASP   175      52.784  82.937  65.225  1.00  0.00           C  
ATOM   2688  O   ASP   175      53.652  82.266  65.810  1.00  0.00           O  
ATOM   2689  CB  ASP   175      53.339  85.323  64.492  1.00  0.00           C  
ATOM   2690  CG  ASP   175      54.456  85.593  65.425  1.00  0.00           C  
ATOM   2691  OD1 ASP   175      55.493  85.015  65.310  1.00  0.00           O  
ATOM   2692  OD2 ASP   175      54.320  86.614  66.119  1.00  0.00           O1-
ATOM   2693  H   ASP   175      51.638  84.613  62.683  1.00  0.00           H  
ATOM   2694  HA  ASP   175      54.123  83.573  63.642  1.00  0.00           H  
ATOM   2695  HB2 ASP   175      53.475  85.900  63.578  1.00  0.00           H  
ATOM   2696  HB3 ASP   175      52.343  85.573  64.858  1.00  0.00           H  
ATOM   2697  N   LEU   176      51.492  82.884  65.461  1.00  0.00           N  
ATOM   2698  CA  LEU   176      50.937  81.931  66.392  1.00  0.00           C  
ATOM   2699  C   LEU   176      51.189  80.436  65.967  1.00  0.00           C  
ATOM   2700  O   LEU   176      51.312  79.576  66.819  1.00  0.00           O  
ATOM   2701  CB  LEU   176      49.417  82.111  66.577  1.00  0.00           C  
ATOM   2702  CG  LEU   176      48.887  81.535  67.869  1.00  0.00           C  
ATOM   2703  CD1 LEU   176      49.041  82.627  68.965  1.00  0.00           C  
ATOM   2704  CD2 LEU   176      47.362  81.322  67.756  1.00  0.00           C  
ATOM   2705  H   LEU   176      50.884  83.555  65.013  1.00  0.00           H  
ATOM   2706  HA  LEU   176      51.362  82.127  67.376  1.00  0.00           H  
ATOM   2707  HB2 LEU   176      49.251  83.184  66.482  1.00  0.00           H  
ATOM   2708  HB3 LEU   176      48.972  81.636  65.703  1.00  0.00           H  
ATOM   2709  HG  LEU   176      49.400  80.612  68.142  1.00  0.00           H  
ATOM   2710 HD11 LEU   176      50.080  82.882  69.175  1.00  0.00           H  
ATOM   2711 HD12 LEU   176      48.517  83.540  68.684  1.00  0.00           H  
ATOM   2712 HD13 LEU   176      48.695  82.225  69.917  1.00  0.00           H  
ATOM   2713 HD21 LEU   176      46.962  82.288  67.450  1.00  0.00           H  
ATOM   2714 HD22 LEU   176      47.120  80.563  67.012  1.00  0.00           H  
ATOM   2715 HD23 LEU   176      46.995  80.993  68.728  1.00  0.00           H  
ATOM   2716  N   LYS   177      51.278  80.130  64.649  1.00  0.00           N  
ATOM   2717  CA  LYS   177      51.634  78.806  64.092  1.00  0.00           C  
ATOM   2718  C   LYS   177      53.016  78.335  64.610  1.00  0.00           C  
ATOM   2719  O   LYS   177      53.231  77.143  64.914  1.00  0.00           O  
ATOM   2720  CB  LYS   177      51.828  78.992  62.532  1.00  0.00           C  
ATOM   2721  CG  LYS   177      51.791  77.652  61.750  1.00  0.00           C  
ATOM   2722  CD  LYS   177      52.249  77.744  60.257  1.00  0.00           C  
ATOM   2723  CE  LYS   177      53.756  78.013  60.075  1.00  0.00           C  
ATOM   2724  NZ  LYS   177      54.059  78.277  58.637  1.00  0.00           N1+
ATOM   2725  H   LYS   177      50.984  80.854  64.009  1.00  0.00           H  
ATOM   2726  HA  LYS   177      50.827  78.099  64.285  1.00  0.00           H  
ATOM   2727  HB2 LYS   177      51.061  79.649  62.121  1.00  0.00           H  
ATOM   2728  HB3 LYS   177      52.790  79.477  62.371  1.00  0.00           H  
ATOM   2729  HG2 LYS   177      52.429  76.938  62.270  1.00  0.00           H  
ATOM   2730  HG3 LYS   177      50.795  77.211  61.719  1.00  0.00           H  
ATOM   2731  HD2 LYS   177      52.034  76.833  59.698  1.00  0.00           H  
ATOM   2732  HD3 LYS   177      51.693  78.533  59.750  1.00  0.00           H  
ATOM   2733  HE2 LYS   177      54.058  78.829  60.732  1.00  0.00           H  
ATOM   2734  HE3 LYS   177      54.254  77.110  60.428  1.00  0.00           H  
ATOM   2735  HZ1 LYS   177      53.647  79.156  58.355  1.00  0.00           H  
ATOM   2736  HZ2 LYS   177      55.031  78.321  58.369  1.00  0.00           H  
ATOM   2737  HZ3 LYS   177      53.635  77.708  57.918  1.00  0.00           H  
ATOM   2738  N   ASP   178      53.983  79.214  64.750  1.00  0.00           N  
ATOM   2739  CA  ASP   178      55.343  78.904  65.284  1.00  0.00           C  
ATOM   2740  C   ASP   178      55.396  78.507  66.824  1.00  0.00           C  
ATOM   2741  O   ASP   178      56.395  77.859  67.222  1.00  0.00           O  
ATOM   2742  CB  ASP   178      56.246  80.122  65.103  1.00  0.00           C  
ATOM   2743  CG  ASP   178      56.239  80.665  63.659  1.00  0.00           C  
ATOM   2744  OD1 ASP   178      56.464  81.916  63.438  1.00  0.00           O  
ATOM   2745  OD2 ASP   178      56.086  79.893  62.651  1.00  0.00           O1-
ATOM   2746  H   ASP   178      53.786  80.200  64.652  1.00  0.00           H  
ATOM   2747  HA  ASP   178      55.735  78.015  64.790  1.00  0.00           H  
ATOM   2748  HB2 ASP   178      55.903  80.899  65.787  1.00  0.00           H  
ATOM   2749  HB3 ASP   178      57.299  79.973  65.341  1.00  0.00           H  
ATOM   2750  N   MET   179      54.337  78.887  67.557  1.00  0.00           N  
ATOM   2751  CA  MET   179      54.182  78.607  69.038  1.00  0.00           C  
ATOM   2752  C   MET   179      53.731  77.171  69.370  1.00  0.00           C  
ATOM   2753  O   MET   179      53.119  76.479  68.505  1.00  0.00           O  
ATOM   2754  CB  MET   179      53.155  79.709  69.530  1.00  0.00           C  
ATOM   2755  CG  MET   179      53.519  81.178  69.193  1.00  0.00           C  
ATOM   2756  SD  MET   179      52.748  82.463  70.129  1.00  0.00           S  
ATOM   2757  CE  MET   179      53.628  83.966  69.429  1.00  0.00           C  
ATOM   2758  H   MET   179      53.568  79.326  67.070  1.00  0.00           H  
ATOM   2759  HA  MET   179      55.167  78.772  69.474  1.00  0.00           H  
ATOM   2760  HB2 MET   179      52.193  79.479  69.071  1.00  0.00           H  
ATOM   2761  HB3 MET   179      52.999  79.547  70.596  1.00  0.00           H  
ATOM   2762  HG2 MET   179      54.591  81.250  69.381  1.00  0.00           H  
ATOM   2763  HG3 MET   179      53.456  81.341  68.117  1.00  0.00           H  
ATOM   2764  HE1 MET   179      54.668  83.652  69.337  1.00  0.00           H  
ATOM   2765  HE2 MET   179      53.273  84.150  68.415  1.00  0.00           H  
ATOM   2766  HE3 MET   179      53.392  84.877  69.979  1.00  0.00           H  
ATOM   2767  N   SER   180      54.079  76.740  70.558  1.00  0.00           N  
ATOM   2768  CA  SER   180      53.473  75.556  71.144  1.00  0.00           C  
ATOM   2769  C   SER   180      52.059  75.777  71.731  1.00  0.00           C  
ATOM   2770  O   SER   180      51.780  76.867  72.209  1.00  0.00           O  
ATOM   2771  CB  SER   180      54.445  74.946  72.133  1.00  0.00           C  
ATOM   2772  OG  SER   180      55.633  74.391  71.580  1.00  0.00           O  
ATOM   2773  H   SER   180      54.564  77.441  71.099  1.00  0.00           H  
ATOM   2774  HA  SER   180      53.463  74.882  70.287  1.00  0.00           H  
ATOM   2775  HB2 SER   180      54.769  75.622  72.924  1.00  0.00           H  
ATOM   2776  HB3 SER   180      53.956  74.119  72.647  1.00  0.00           H  
ATOM   2777  HG  SER   180      56.113  74.011  72.319  1.00  0.00           H  
ATOM   2778  N   GLN   181      51.262  74.707  71.815  1.00  0.00           N  
ATOM   2779  CA  GLN   181      50.027  74.594  72.627  1.00  0.00           C  
ATOM   2780  C   GLN   181      50.152  74.148  74.089  1.00  0.00           C  
ATOM   2781  O   GLN   181      51.161  73.509  74.466  1.00  0.00           O  
ATOM   2782  CB  GLN   181      48.995  73.622  71.951  1.00  0.00           C  
ATOM   2783  CG  GLN   181      48.540  74.257  70.661  1.00  0.00           C  
ATOM   2784  CD  GLN   181      47.282  73.505  70.215  1.00  0.00           C  
ATOM   2785  NE2 GLN   181      46.705  73.838  69.012  1.00  0.00           N  
ATOM   2786  OE1 GLN   181      46.646  72.684  70.833  1.00  0.00           O  
ATOM   2787  H   GLN   181      51.496  73.853  71.328  1.00  0.00           H  
ATOM   2788  HA  GLN   181      49.601  75.596  72.576  1.00  0.00           H  
ATOM   2789  HB2 GLN   181      49.556  72.707  71.760  1.00  0.00           H  
ATOM   2790  HB3 GLN   181      48.167  73.453  72.640  1.00  0.00           H  
ATOM   2791  HG2 GLN   181      48.256  75.297  70.822  1.00  0.00           H  
ATOM   2792  HG3 GLN   181      49.289  74.190  69.872  1.00  0.00           H  
ATOM   2793 HE21 GLN   181      45.906  73.292  68.721  1.00  0.00           H  
ATOM   2794 HE22 GLN   181      47.101  74.593  68.470  1.00  0.00           H  
ATOM   2795  N   MET   182      49.311  74.598  74.963  1.00  0.00           N  
ATOM   2796  CA  MET   182      49.272  74.148  76.361  1.00  0.00           C  
ATOM   2797  C   MET   182      47.875  74.296  76.879  1.00  0.00           C  
ATOM   2798  O   MET   182      47.223  75.302  76.511  1.00  0.00           O  
ATOM   2799  CB  MET   182      50.245  75.038  77.162  1.00  0.00           C  
ATOM   2800  CG  MET   182      50.156  74.664  78.629  1.00  0.00           C  
ATOM   2801  SD  MET   182      51.216  75.593  79.780  1.00  0.00           S  
ATOM   2802  CE  MET   182      50.251  77.161  79.844  1.00  0.00           C  
ATOM   2803  H   MET   182      48.522  75.148  74.653  1.00  0.00           H  
ATOM   2804  HA  MET   182      49.682  73.138  76.353  1.00  0.00           H  
ATOM   2805  HB2 MET   182      51.229  74.928  76.706  1.00  0.00           H  
ATOM   2806  HB3 MET   182      49.936  76.069  76.988  1.00  0.00           H  
ATOM   2807  HG2 MET   182      49.185  74.670  79.125  1.00  0.00           H  
ATOM   2808  HG3 MET   182      50.463  73.624  78.736  1.00  0.00           H  
ATOM   2809  HE1 MET   182      50.381  77.674  78.891  1.00  0.00           H  
ATOM   2810  HE2 MET   182      49.176  77.033  79.969  1.00  0.00           H  
ATOM   2811  HE3 MET   182      50.594  77.868  80.599  1.00  0.00           H  
ATOM   2812  N   ILE   183      47.325  73.372  77.617  1.00  0.00           N  
ATOM   2813  CA  ILE   183      45.952  73.433  78.080  1.00  0.00           C  
ATOM   2814  C   ILE   183      45.825  73.253  79.556  1.00  0.00           C  
ATOM   2815  O   ILE   183      46.285  72.284  80.154  1.00  0.00           O  
ATOM   2816  CB  ILE   183      45.063  72.410  77.236  1.00  0.00           C  
ATOM   2817  CG1 ILE   183      45.038  72.764  75.694  1.00  0.00           C  
ATOM   2818  CG2 ILE   183      43.660  72.298  77.820  1.00  0.00           C  
ATOM   2819  CD1 ILE   183      44.398  71.653  74.862  1.00  0.00           C  
ATOM   2820  H   ILE   183      47.919  72.573  77.787  1.00  0.00           H  
ATOM   2821  HA  ILE   183      45.485  74.374  77.791  1.00  0.00           H  
ATOM   2822  HB  ILE   183      45.397  71.377  77.329  1.00  0.00           H  
ATOM   2823 HG12 ILE   183      44.520  73.715  75.576  1.00  0.00           H  
ATOM   2824 HG13 ILE   183      46.054  72.885  75.318  1.00  0.00           H  
ATOM   2825 HG21 ILE   183      43.263  73.301  77.662  1.00  0.00           H  
ATOM   2826 HG22 ILE   183      43.015  71.649  77.228  1.00  0.00           H  
ATOM   2827 HG23 ILE   183      43.568  72.145  78.895  1.00  0.00           H  
ATOM   2828 HD11 ILE   183      43.340  71.445  75.022  1.00  0.00           H  
ATOM   2829 HD12 ILE   183      44.570  71.943  73.825  1.00  0.00           H  
ATOM   2830 HD13 ILE   183      44.997  70.744  74.919  1.00  0.00           H  
ATOM   2831  N   LEU   184      45.023  74.041  80.177  1.00  0.00           N  
ATOM   2832  CA  LEU   184      44.678  74.052  81.617  1.00  0.00           C  
ATOM   2833  C   LEU   184      43.263  73.421  81.637  1.00  0.00           C  
ATOM   2834  O   LEU   184      42.417  73.934  80.898  1.00  0.00           O  
ATOM   2835  CB  LEU   184      44.629  75.578  82.035  1.00  0.00           C  
ATOM   2836  CG  LEU   184      44.225  75.640  83.494  1.00  0.00           C  
ATOM   2837  CD1 LEU   184      45.377  75.190  84.421  1.00  0.00           C  
ATOM   2838  CD2 LEU   184      43.885  77.065  83.989  1.00  0.00           C  
ATOM   2839  H   LEU   184      44.639  74.822  79.664  1.00  0.00           H  
ATOM   2840  HA  LEU   184      45.356  73.513  82.277  1.00  0.00           H  
ATOM   2841  HB2 LEU   184      45.546  76.160  81.939  1.00  0.00           H  
ATOM   2842  HB3 LEU   184      43.855  76.047  81.427  1.00  0.00           H  
ATOM   2843  HG  LEU   184      43.409  74.950  83.709  1.00  0.00           H  
ATOM   2844 HD11 LEU   184      46.158  75.909  84.174  1.00  0.00           H  
ATOM   2845 HD12 LEU   184      45.043  75.358  85.444  1.00  0.00           H  
ATOM   2846 HD13 LEU   184      45.755  74.192  84.200  1.00  0.00           H  
ATOM   2847 HD21 LEU   184      43.532  77.024  85.020  1.00  0.00           H  
ATOM   2848 HD22 LEU   184      44.736  77.734  83.864  1.00  0.00           H  
ATOM   2849 HD23 LEU   184      43.105  77.488  83.357  1.00  0.00           H  
ATOM   2850  N   ARG   185      42.949  72.501  82.575  1.00  0.00           N  
ATOM   2851  CA  ARG   185      41.574  71.940  82.844  1.00  0.00           C  
ATOM   2852  C   ARG   185      41.234  71.706  84.305  1.00  0.00           C  
ATOM   2853  O   ARG   185      42.163  71.323  85.049  1.00  0.00           O  
ATOM   2854  CB  ARG   185      41.369  70.634  81.992  1.00  0.00           C  
ATOM   2855  CG  ARG   185      42.287  69.481  82.291  1.00  0.00           C  
ATOM   2856  CD  ARG   185      43.591  69.451  81.413  1.00  0.00           C  
ATOM   2857  NE  ARG   185      43.313  69.362  79.957  1.00  0.00           N  
ATOM   2858  CZ  ARG   185      43.852  68.747  79.006  1.00  0.00           C  
ATOM   2859  NH1 ARG   185      44.889  67.971  79.114  1.00  0.00           N1+
ATOM   2860  NH2 ARG   185      43.278  68.871  77.813  1.00  0.00           N  
ATOM   2861  H   ARG   185      43.719  72.248  83.177  1.00  0.00           H  
ATOM   2862  HA  ARG   185      40.777  72.560  82.433  1.00  0.00           H  
ATOM   2863  HB2 ARG   185      40.332  70.308  82.076  1.00  0.00           H  
ATOM   2864  HB3 ARG   185      41.482  70.884  80.937  1.00  0.00           H  
ATOM   2865  HG2 ARG   185      42.470  69.441  83.365  1.00  0.00           H  
ATOM   2866  HG3 ARG   185      41.810  68.545  82.002  1.00  0.00           H  
ATOM   2867  HD2 ARG   185      44.154  70.332  81.722  1.00  0.00           H  
ATOM   2868  HD3 ARG   185      44.202  68.585  81.669  1.00  0.00           H  
ATOM   2869  HE  ARG   185      42.484  69.872  79.688  1.00  0.00           H  
ATOM   2870 HH11 ARG   185      45.429  67.928  79.967  1.00  0.00           H  
ATOM   2871 HH12 ARG   185      45.321  67.601  78.279  1.00  0.00           H  
ATOM   2872 HH21 ARG   185      42.350  69.268  77.835  1.00  0.00           H  
ATOM   2873 HH22 ARG   185      43.592  68.290  77.049  1.00  0.00           H  
ATOM   2874  N   THR   186      40.050  72.150  84.680  1.00  0.00           N  
ATOM   2875  CA  THR   186      39.586  71.995  86.088  1.00  0.00           C  
ATOM   2876  C   THR   186      38.128  71.364  86.127  1.00  0.00           C  
ATOM   2877  O   THR   186      37.265  71.585  85.210  1.00  0.00           O  
ATOM   2878  CB  THR   186      39.832  73.309  86.864  1.00  0.00           C  
ATOM   2879  CG2 THR   186      41.340  73.846  86.856  1.00  0.00           C  
ATOM   2880  OG1 THR   186      38.943  74.292  86.339  1.00  0.00           O  
ATOM   2881  H   THR   186      39.363  72.532  84.045  1.00  0.00           H  
ATOM   2882  HA  THR   186      40.238  71.252  86.547  1.00  0.00           H  
ATOM   2883  HB  THR   186      39.599  73.041  87.894  1.00  0.00           H  
ATOM   2884  HG1 THR   186      38.087  74.057  86.706  1.00  0.00           H  
ATOM   2885 HG21 THR   186      41.915  73.859  85.930  1.00  0.00           H  
ATOM   2886 HG22 THR   186      41.315  74.865  87.242  1.00  0.00           H  
ATOM   2887 HG23 THR   186      41.951  73.277  87.557  1.00  0.00           H  
ATOM   2888  N   LYS   187      37.681  70.999  87.299  1.00  0.00           N  
ATOM   2889  CA  LYS   187      36.311  70.768  87.762  1.00  0.00           C  
ATOM   2890  C   LYS   187      36.074  70.965  89.277  1.00  0.00           C  
ATOM   2891  O   LYS   187      36.804  70.339  90.029  1.00  0.00           O  
ATOM   2892  CB  LYS   187      35.832  69.349  87.272  1.00  0.00           C  
ATOM   2893  CG  LYS   187      34.289  69.240  87.455  1.00  0.00           C  
ATOM   2894  CD  LYS   187      33.656  67.958  86.748  1.00  0.00           C  
ATOM   2895  CE  LYS   187      34.369  66.694  87.368  1.00  0.00           C  
ATOM   2896  NZ  LYS   187      34.042  65.454  86.764  1.00  0.00           N1+
ATOM   2897  H   LYS   187      38.412  70.992  87.996  1.00  0.00           H  
ATOM   2898  HA  LYS   187      35.722  71.512  87.227  1.00  0.00           H  
ATOM   2899  HB2 LYS   187      36.029  69.310  86.200  1.00  0.00           H  
ATOM   2900  HB3 LYS   187      36.371  68.562  87.800  1.00  0.00           H  
ATOM   2901  HG2 LYS   187      33.970  69.160  88.495  1.00  0.00           H  
ATOM   2902  HG3 LYS   187      33.769  70.111  87.057  1.00  0.00           H  
ATOM   2903  HD2 LYS   187      32.611  67.923  87.057  1.00  0.00           H  
ATOM   2904  HD3 LYS   187      33.703  68.031  85.662  1.00  0.00           H  
ATOM   2905  HE2 LYS   187      35.449  66.798  87.272  1.00  0.00           H  
ATOM   2906  HE3 LYS   187      34.302  66.638  88.454  1.00  0.00           H  
ATOM   2907  HZ1 LYS   187      34.155  65.353  85.766  1.00  0.00           H  
ATOM   2908  HZ2 LYS   187      34.596  64.724  87.189  1.00  0.00           H  
ATOM   2909  HZ3 LYS   187      33.042  65.332  86.841  1.00  0.00           H  
ATOM   2910  N   GLY   188      35.062  71.723  89.685  1.00  0.00           N  
ATOM   2911  CA  GLY   188      34.588  71.762  91.041  1.00  0.00           C  
ATOM   2912  C   GLY   188      33.240  72.507  91.169  1.00  0.00           C  
ATOM   2913  O   GLY   188      32.579  72.672  90.169  1.00  0.00           O  
ATOM   2914  H   GLY   188      34.603  72.243  88.951  1.00  0.00           H  
ATOM   2915  HA2 GLY   188      34.605  70.755  91.459  1.00  0.00           H  
ATOM   2916  HA3 GLY   188      35.334  72.350  91.574  1.00  0.00           H  
ATOM   2917  N   PRO   189      32.781  72.833  92.379  1.00  0.00           N  
ATOM   2918  CA  PRO   189      31.525  73.438  92.605  1.00  0.00           C  
ATOM   2919  C   PRO   189      31.581  74.924  92.363  1.00  0.00           C  
ATOM   2920  O   PRO   189      32.535  75.586  91.921  1.00  0.00           O  
ATOM   2921  CB  PRO   189      31.118  73.079  93.996  1.00  0.00           C  
ATOM   2922  CG  PRO   189      32.473  73.205  94.665  1.00  0.00           C  
ATOM   2923  CD  PRO   189      33.505  72.618  93.632  1.00  0.00           C  
ATOM   2924  HA  PRO   189      30.770  73.023  91.937  1.00  0.00           H  
ATOM   2925  HB2 PRO   189      30.390  73.747  94.457  1.00  0.00           H  
ATOM   2926  HB3 PRO   189      30.800  72.044  93.873  1.00  0.00           H  
ATOM   2927  HG2 PRO   189      32.572  74.274  94.854  1.00  0.00           H  
ATOM   2928  HG3 PRO   189      32.368  72.698  95.624  1.00  0.00           H  
ATOM   2929  HD2 PRO   189      34.453  73.149  93.546  1.00  0.00           H  
ATOM   2930  HD3 PRO   189      33.628  71.571  93.908  1.00  0.00           H  
ATOM   2931  N   ASP   190      30.359  75.501  92.466  1.00  0.00           N  
ATOM   2932  CA  ASP   190      30.123  76.804  91.870  1.00  0.00           C  
ATOM   2933  C   ASP   190      30.902  77.950  92.602  1.00  0.00           C  
ATOM   2934  O   ASP   190      30.903  79.019  92.067  1.00  0.00           O  
ATOM   2935  CB  ASP   190      28.639  77.075  91.923  1.00  0.00           C  
ATOM   2936  CG  ASP   190      27.964  77.316  93.283  1.00  0.00           C  
ATOM   2937  OD1 ASP   190      28.557  77.177  94.341  1.00  0.00           O  
ATOM   2938  OD2 ASP   190      26.799  77.842  93.224  1.00  0.00           O1-
ATOM   2939  H   ASP   190      29.544  74.933  92.651  1.00  0.00           H  
ATOM   2940  HA  ASP   190      30.335  76.780  90.801  1.00  0.00           H  
ATOM   2941  HB2 ASP   190      28.487  77.962  91.309  1.00  0.00           H  
ATOM   2942  HB3 ASP   190      28.092  76.210  91.548  1.00  0.00           H  
ATOM   2943  N   ARG   191      31.542  77.706  93.741  1.00  0.00           N  
ATOM   2944  CA  ARG   191      32.442  78.531  94.556  1.00  0.00           C  
ATOM   2945  C   ARG   191      33.417  77.699  95.362  1.00  0.00           C  
ATOM   2946  O   ARG   191      33.267  76.472  95.428  1.00  0.00           O  
ATOM   2947  CB  ARG   191      31.445  79.419  95.434  1.00  0.00           C  
ATOM   2948  CG  ARG   191      30.890  78.654  96.666  1.00  0.00           C  
ATOM   2949  CD  ARG   191      29.615  79.306  97.232  1.00  0.00           C  
ATOM   2950  NE  ARG   191      28.412  79.051  96.385  1.00  0.00           N  
ATOM   2951  CZ  ARG   191      27.217  79.619  96.342  1.00  0.00           C  
ATOM   2952  NH1 ARG   191      26.948  80.517  97.273  1.00  0.00           N1+
ATOM   2953  NH2 ARG   191      26.315  79.201  95.496  1.00  0.00           N  
ATOM   2954  H   ARG   191      31.487  76.766  94.108  1.00  0.00           H  
ATOM   2955  HA  ARG   191      32.945  79.189  93.848  1.00  0.00           H  
ATOM   2956  HB2 ARG   191      31.955  80.371  95.583  1.00  0.00           H  
ATOM   2957  HB3 ARG   191      30.627  79.714  94.776  1.00  0.00           H  
ATOM   2958  HG2 ARG   191      30.559  77.682  96.299  1.00  0.00           H  
ATOM   2959  HG3 ARG   191      31.661  78.626  97.436  1.00  0.00           H  
ATOM   2960  HD2 ARG   191      29.364  78.861  98.194  1.00  0.00           H  
ATOM   2961  HD3 ARG   191      29.736  80.389  97.257  1.00  0.00           H  
ATOM   2962  HE  ARG   191      28.464  78.308  95.704  1.00  0.00           H  
ATOM   2963 HH11 ARG   191      27.667  80.765  97.937  1.00  0.00           H  
ATOM   2964 HH12 ARG   191      26.004  80.876  97.308  1.00  0.00           H  
ATOM   2965 HH21 ARG   191      26.586  78.591  94.737  1.00  0.00           H  
ATOM   2966 HH22 ARG   191      25.394  79.613  95.515  1.00  0.00           H  
ATOM   2967  N   LEU   192      34.445  78.368  95.963  1.00  0.00           N  
ATOM   2968  CA  LEU   192      35.525  77.948  96.955  1.00  0.00           C  
ATOM   2969  C   LEU   192      35.166  78.416  98.393  1.00  0.00           C  
ATOM   2970  O   LEU   192      34.466  79.435  98.479  1.00  0.00           O  
ATOM   2971  CB  LEU   192      36.941  78.334  96.492  1.00  0.00           C  
ATOM   2972  CG  LEU   192      37.350  77.922  95.065  1.00  0.00           C  
ATOM   2973  CD1 LEU   192      38.721  78.434  94.780  1.00  0.00           C  
ATOM   2974  CD2 LEU   192      37.365  76.399  94.841  1.00  0.00           C  
ATOM   2975  H   LEU   192      34.478  79.369  95.834  1.00  0.00           H  
ATOM   2976  HA  LEU   192      35.520  76.858  96.956  1.00  0.00           H  
ATOM   2977  HB2 LEU   192      37.212  79.381  96.626  1.00  0.00           H  
ATOM   2978  HB3 LEU   192      37.590  77.851  97.223  1.00  0.00           H  
ATOM   2979  HG  LEU   192      36.625  78.439  94.436  1.00  0.00           H  
ATOM   2980 HD11 LEU   192      38.679  79.522  94.833  1.00  0.00           H  
ATOM   2981 HD12 LEU   192      39.440  78.125  95.539  1.00  0.00           H  
ATOM   2982 HD13 LEU   192      39.103  78.128  93.806  1.00  0.00           H  
ATOM   2983 HD21 LEU   192      37.791  76.158  93.867  1.00  0.00           H  
ATOM   2984 HD22 LEU   192      38.044  75.887  95.523  1.00  0.00           H  
ATOM   2985 HD23 LEU   192      36.353  76.019  94.975  1.00  0.00           H  
ATOM   2986  N   PRO   193      35.881  77.883  99.429  1.00  0.00           N  
ATOM   2987  CA  PRO   193      35.838  78.644 100.699  1.00  0.00           C  
ATOM   2988  C   PRO   193      36.581  79.953 100.668  1.00  0.00           C  
ATOM   2989  O   PRO   193      37.246  80.314  99.680  1.00  0.00           O  
ATOM   2990  CB  PRO   193      36.500  77.618 101.605  1.00  0.00           C  
ATOM   2991  CG  PRO   193      36.358  76.211 100.904  1.00  0.00           C  
ATOM   2992  CD  PRO   193      36.596  76.634  99.475  1.00  0.00           C  
ATOM   2993  HA  PRO   193      34.817  78.872 101.003  1.00  0.00           H  
ATOM   2994  HB2 PRO   193      37.559  77.852 101.723  1.00  0.00           H  
ATOM   2995  HB3 PRO   193      36.002  77.614 102.574  1.00  0.00           H  
ATOM   2996  HG2 PRO   193      37.170  75.565 101.240  1.00  0.00           H  
ATOM   2997  HG3 PRO   193      35.314  75.902 100.854  1.00  0.00           H  
ATOM   2998  HD2 PRO   193      37.678  76.751  99.423  1.00  0.00           H  
ATOM   2999  HD3 PRO   193      36.204  75.843  98.836  1.00  0.00           H  
ATOM   3000  N   ALA   194      36.436  80.714 101.719  1.00  0.00           N  
ATOM   3001  CA  ALA   194      37.183  81.940 101.965  1.00  0.00           C  
ATOM   3002  C   ALA   194      38.694  81.689 101.954  1.00  0.00           C  
ATOM   3003  O   ALA   194      39.085  80.544 102.170  1.00  0.00           O  
ATOM   3004  CB  ALA   194      36.824  82.547 103.382  1.00  0.00           C  
ATOM   3005  H   ALA   194      35.779  80.352 102.395  1.00  0.00           H  
ATOM   3006  HA  ALA   194      37.000  82.631 101.143  1.00  0.00           H  
ATOM   3007  HB1 ALA   194      37.068  81.806 104.143  1.00  0.00           H  
ATOM   3008  HB2 ALA   194      37.427  83.426 103.608  1.00  0.00           H  
ATOM   3009  HB3 ALA   194      35.781  82.865 103.370  1.00  0.00           H  
ATOM   3010  N   GLY   195      39.540  82.618 101.543  1.00  0.00           N  
ATOM   3011  CA  GLY   195      40.976  82.519 101.729  1.00  0.00           C  
ATOM   3012  C   GLY   195      41.792  82.040 100.480  1.00  0.00           C  
ATOM   3013  O   GLY   195      42.970  82.304 100.443  1.00  0.00           O  
ATOM   3014  H   GLY   195      39.118  83.485 101.241  1.00  0.00           H  
ATOM   3015  HA2 GLY   195      41.385  83.435 102.155  1.00  0.00           H  
ATOM   3016  HA3 GLY   195      41.212  81.749 102.463  1.00  0.00           H  
ATOM   3017  N   TYR   196      41.165  81.227  99.596  1.00  0.00           N  
ATOM   3018  CA  TYR   196      41.764  80.501  98.433  1.00  0.00           C  
ATOM   3019  C   TYR   196      41.848  81.245  97.091  1.00  0.00           C  
ATOM   3020  O   TYR   196      40.982  82.051  96.657  1.00  0.00           O  
ATOM   3021  CB  TYR   196      40.964  79.244  98.169  1.00  0.00           C  
ATOM   3022  CG  TYR   196      41.006  78.188  99.184  1.00  0.00           C  
ATOM   3023  CD1 TYR   196      42.112  77.367  99.245  1.00  0.00           C  
ATOM   3024  CD2 TYR   196      40.091  78.263 100.304  1.00  0.00           C  
ATOM   3025  CE1 TYR   196      42.264  76.378 100.265  1.00  0.00           C  
ATOM   3026  CE2 TYR   196      40.367  77.313 101.379  1.00  0.00           C  
ATOM   3027  CZ  TYR   196      41.430  76.426 101.361  1.00  0.00           C  
ATOM   3028  OH  TYR   196      41.614  75.448 102.291  1.00  0.00           O  
ATOM   3029  H   TYR   196      40.217  80.891  99.688  1.00  0.00           H  
ATOM   3030  HA  TYR   196      42.741  80.147  98.762  1.00  0.00           H  
ATOM   3031  HB2 TYR   196      39.913  79.504  98.044  1.00  0.00           H  
ATOM   3032  HB3 TYR   196      41.331  78.863  97.216  1.00  0.00           H  
ATOM   3033  HD1 TYR   196      42.871  77.338  98.478  1.00  0.00           H  
ATOM   3034  HD2 TYR   196      39.357  79.055 100.322  1.00  0.00           H  
ATOM   3035  HE1 TYR   196      43.082  75.673 100.295  1.00  0.00           H  
ATOM   3036  HE2 TYR   196      39.718  77.375 102.240  1.00  0.00           H  
ATOM   3037  HH  TYR   196      41.431  75.876 103.131  1.00  0.00           H  
ATOM   3038  N   GLU   197      42.915  80.931  96.288  1.00  0.00           N  
ATOM   3039  CA  GLU   197      43.231  81.396  94.926  1.00  0.00           C  
ATOM   3040  C   GLU   197      44.055  80.481  94.021  1.00  0.00           C  
ATOM   3041  O   GLU   197      44.885  79.728  94.567  1.00  0.00           O  
ATOM   3042  CB  GLU   197      43.911  82.744  95.069  1.00  0.00           C  
ATOM   3043  CG  GLU   197      43.942  83.495  93.786  1.00  0.00           C  
ATOM   3044  CD  GLU   197      42.731  84.349  93.681  1.00  0.00           C  
ATOM   3045  OE1 GLU   197      41.792  83.701  93.104  1.00  0.00           O  
ATOM   3046  OE2 GLU   197      42.661  85.562  94.038  1.00  0.00           O1-
ATOM   3047  H   GLU   197      43.709  80.542  96.777  1.00  0.00           H  
ATOM   3048  HA  GLU   197      42.276  81.571  94.431  1.00  0.00           H  
ATOM   3049  HB2 GLU   197      43.536  83.351  95.893  1.00  0.00           H  
ATOM   3050  HB3 GLU   197      44.945  82.552  95.356  1.00  0.00           H  
ATOM   3051  HG2 GLU   197      44.758  84.217  93.800  1.00  0.00           H  
ATOM   3052  HG3 GLU   197      44.112  82.967  92.847  1.00  0.00           H  
ATOM   3053  N   ILE   198      43.730  80.276  92.793  1.00  0.00           N  
ATOM   3054  CA  ILE   198      44.528  79.439  91.872  1.00  0.00           C  
ATOM   3055  C   ILE   198      45.427  80.395  91.070  1.00  0.00           C  
ATOM   3056  O   ILE   198      44.887  81.374  90.525  1.00  0.00           O  
ATOM   3057  CB  ILE   198      43.572  78.535  90.969  1.00  0.00           C  
ATOM   3058  CG1 ILE   198      42.653  77.526  91.702  1.00  0.00           C  
ATOM   3059  CG2 ILE   198      44.306  78.002  89.721  1.00  0.00           C  
ATOM   3060  CD1 ILE   198      41.362  77.222  90.902  1.00  0.00           C  
ATOM   3061  H   ILE   198      43.022  80.921  92.473  1.00  0.00           H  
ATOM   3062  HA  ILE   198      45.202  78.845  92.489  1.00  0.00           H  
ATOM   3063  HB  ILE   198      42.923  79.254  90.467  1.00  0.00           H  
ATOM   3064 HG12 ILE   198      43.181  76.617  91.990  1.00  0.00           H  
ATOM   3065 HG13 ILE   198      42.359  78.045  92.615  1.00  0.00           H  
ATOM   3066 HG21 ILE   198      44.850  78.864  89.333  1.00  0.00           H  
ATOM   3067 HG22 ILE   198      44.976  77.203  90.035  1.00  0.00           H  
ATOM   3068 HG23 ILE   198      43.601  77.594  88.996  1.00  0.00           H  
ATOM   3069 HD11 ILE   198      40.802  78.153  90.821  1.00  0.00           H  
ATOM   3070 HD12 ILE   198      41.581  76.870  89.894  1.00  0.00           H  
ATOM   3071 HD13 ILE   198      40.829  76.391  91.364  1.00  0.00           H  
ATOM   3072  N   VAL   199      46.682  80.120  90.768  1.00  0.00           N  
ATOM   3073  CA  VAL   199      47.555  80.873  89.860  1.00  0.00           C  
ATOM   3074  C   VAL   199      48.132  80.002  88.713  1.00  0.00           C  
ATOM   3075  O   VAL   199      48.499  78.869  88.939  1.00  0.00           O  
ATOM   3076  CB  VAL   199      48.787  81.619  90.576  1.00  0.00           C  
ATOM   3077  CG1 VAL   199      48.306  82.600  91.668  1.00  0.00           C  
ATOM   3078  CG2 VAL   199      49.898  80.707  91.208  1.00  0.00           C  
ATOM   3079  H   VAL   199      47.061  79.279  91.181  1.00  0.00           H  
ATOM   3080  HA  VAL   199      46.968  81.620  89.325  1.00  0.00           H  
ATOM   3081  HB  VAL   199      49.462  82.168  89.920  1.00  0.00           H  
ATOM   3082 HG11 VAL   199      49.151  83.258  91.870  1.00  0.00           H  
ATOM   3083 HG12 VAL   199      47.461  83.161  91.269  1.00  0.00           H  
ATOM   3084 HG13 VAL   199      47.998  82.060  92.564  1.00  0.00           H  
ATOM   3085 HG21 VAL   199      50.770  81.263  91.551  1.00  0.00           H  
ATOM   3086 HG22 VAL   199      49.448  80.094  91.989  1.00  0.00           H  
ATOM   3087 HG23 VAL   199      50.333  80.094  90.419  1.00  0.00           H  
ATOM   3088  N   LEU   200      48.348  80.639  87.545  1.00  0.00           N  
ATOM   3089  CA  LEU   200      49.430  80.279  86.647  1.00  0.00           C  
ATOM   3090  C   LEU   200      50.778  80.878  87.017  1.00  0.00           C  
ATOM   3091  O   LEU   200      50.694  82.027  87.588  1.00  0.00           O  
ATOM   3092  CB  LEU   200      48.980  80.644  85.193  1.00  0.00           C  
ATOM   3093  CG  LEU   200      47.801  79.872  84.544  1.00  0.00           C  
ATOM   3094  CD1 LEU   200      47.052  80.555  83.322  1.00  0.00           C  
ATOM   3095  CD2 LEU   200      48.371  78.552  84.067  1.00  0.00           C  
ATOM   3096  H   LEU   200      47.921  81.544  87.406  1.00  0.00           H  
ATOM   3097  HA  LEU   200      49.510  79.192  86.647  1.00  0.00           H  
ATOM   3098  HB2 LEU   200      48.630  81.663  85.358  1.00  0.00           H  
ATOM   3099  HB3 LEU   200      49.843  80.609  84.528  1.00  0.00           H  
ATOM   3100  HG  LEU   200      47.091  79.643  85.339  1.00  0.00           H  
ATOM   3101 HD11 LEU   200      46.184  79.944  83.074  1.00  0.00           H  
ATOM   3102 HD12 LEU   200      46.768  81.528  83.723  1.00  0.00           H  
ATOM   3103 HD13 LEU   200      47.764  80.585  82.497  1.00  0.00           H  
ATOM   3104 HD21 LEU   200      48.966  78.182  84.901  1.00  0.00           H  
ATOM   3105 HD22 LEU   200      47.486  77.948  83.866  1.00  0.00           H  
ATOM   3106 HD23 LEU   200      48.996  78.705  83.187  1.00  0.00           H  
ATOM   3107  N   TYR   201      51.866  80.215  86.860  1.00  0.00           N  
ATOM   3108  CA  TYR   201      53.153  80.646  87.368  1.00  0.00           C  
ATOM   3109  C   TYR   201      54.325  80.260  86.417  1.00  0.00           C  
ATOM   3110  O   TYR   201      54.235  79.275  85.659  1.00  0.00           O  
ATOM   3111  CB  TYR   201      53.278  80.069  88.778  1.00  0.00           C  
ATOM   3112  CG  TYR   201      54.660  80.242  89.405  1.00  0.00           C  
ATOM   3113  CD1 TYR   201      54.941  81.407  90.050  1.00  0.00           C  
ATOM   3114  CD2 TYR   201      55.639  79.208  89.282  1.00  0.00           C  
ATOM   3115  CE1 TYR   201      56.183  81.566  90.677  1.00  0.00           C  
ATOM   3116  CE2 TYR   201      56.834  79.321  89.859  1.00  0.00           C  
ATOM   3117  CZ  TYR   201      57.169  80.502  90.508  1.00  0.00           C  
ATOM   3118  OH  TYR   201      58.452  80.801  90.970  1.00  0.00           O  
ATOM   3119  H   TYR   201      51.826  79.349  86.342  1.00  0.00           H  
ATOM   3120  HA  TYR   201      53.148  81.736  87.379  1.00  0.00           H  
ATOM   3121  HB2 TYR   201      52.534  80.696  89.268  1.00  0.00           H  
ATOM   3122  HB3 TYR   201      52.844  79.069  88.792  1.00  0.00           H  
ATOM   3123  HD1 TYR   201      54.285  82.265  90.034  1.00  0.00           H  
ATOM   3124  HD2 TYR   201      55.432  78.252  88.824  1.00  0.00           H  
ATOM   3125  HE1 TYR   201      56.440  82.518  91.118  1.00  0.00           H  
ATOM   3126  HE2 TYR   201      57.628  78.605  89.705  1.00  0.00           H  
ATOM   3127  HH  TYR   201      58.891  80.026  91.328  1.00  0.00           H  
ATOM   3128  N   ILE   202      55.423  81.038  86.417  1.00  0.00           N  
ATOM   3129  CA  ILE   202      56.665  80.802  85.724  1.00  0.00           C  
ATOM   3130  C   ILE   202      57.826  81.377  86.621  1.00  0.00           C  
ATOM   3131  O   ILE   202      57.676  82.405  87.338  1.00  0.00           O  
ATOM   3132  CB  ILE   202      56.624  81.413  84.267  1.00  0.00           C  
ATOM   3133  CG1 ILE   202      57.817  81.005  83.350  1.00  0.00           C  
ATOM   3134  CG2 ILE   202      56.430  82.886  84.250  1.00  0.00           C  
ATOM   3135  CD1 ILE   202      57.519  81.046  81.868  1.00  0.00           C  
ATOM   3136  H   ILE   202      55.497  81.847  87.018  1.00  0.00           H  
ATOM   3137  HA  ILE   202      56.826  79.729  85.618  1.00  0.00           H  
ATOM   3138  HB  ILE   202      55.712  81.064  83.783  1.00  0.00           H  
ATOM   3139 HG12 ILE   202      58.785  81.425  83.624  1.00  0.00           H  
ATOM   3140 HG13 ILE   202      57.972  79.945  83.552  1.00  0.00           H  
ATOM   3141 HG21 ILE   202      55.515  83.123  84.794  1.00  0.00           H  
ATOM   3142 HG22 ILE   202      57.219  83.387  84.810  1.00  0.00           H  
ATOM   3143 HG23 ILE   202      56.253  83.162  83.210  1.00  0.00           H  
ATOM   3144 HD11 ILE   202      57.373  82.094  81.607  1.00  0.00           H  
ATOM   3145 HD12 ILE   202      58.379  80.707  81.291  1.00  0.00           H  
ATOM   3146 HD13 ILE   202      56.678  80.384  81.659  1.00  0.00           H  
ATOM   3147  N   SER   203      58.991  80.737  86.651  1.00  0.00           N  
ATOM   3148  CA  SER   203      60.140  81.187  87.377  1.00  0.00           C  
ATOM   3149  C   SER   203      60.849  82.409  86.705  1.00  0.00           C  
ATOM   3150  O   SER   203      60.790  82.533  85.478  1.00  0.00           O  
ATOM   3151  CB  SER   203      61.040  80.013  87.538  1.00  0.00           C  
ATOM   3152  OG  SER   203      61.498  79.620  86.284  1.00  0.00           O  
ATOM   3153  H   SER   203      59.230  80.116  85.891  1.00  0.00           H  
ATOM   3154  HA  SER   203      59.880  81.450  88.403  1.00  0.00           H  
ATOM   3155  HB2 SER   203      61.753  80.268  88.322  1.00  0.00           H  
ATOM   3156  HB3 SER   203      60.469  79.200  87.986  1.00  0.00           H  
ATOM   3157  HG  SER   203      61.839  78.726  86.366  1.00  0.00           H  
ATOM   3158  N   MET   204      61.534  83.300  87.440  1.00  0.00           N  
ATOM   3159  CA  MET   204      62.272  84.481  86.798  1.00  0.00           C  
ATOM   3160  C   MET   204      63.156  84.120  85.588  1.00  0.00           C  
ATOM   3161  O   MET   204      63.233  84.824  84.556  1.00  0.00           O  
ATOM   3162  CB  MET   204      63.121  85.170  87.906  1.00  0.00           C  
ATOM   3163  CG  MET   204      62.311  86.053  88.892  1.00  0.00           C  
ATOM   3164  SD  MET   204      63.194  87.182  90.004  1.00  0.00           S  
ATOM   3165  CE  MET   204      64.205  86.167  91.139  1.00  0.00           C  
ATOM   3166  H   MET   204      61.647  83.139  88.431  1.00  0.00           H  
ATOM   3167  HA  MET   204      61.470  85.090  86.381  1.00  0.00           H  
ATOM   3168  HB2 MET   204      63.526  84.344  88.491  1.00  0.00           H  
ATOM   3169  HB3 MET   204      63.863  85.802  87.417  1.00  0.00           H  
ATOM   3170  HG2 MET   204      61.666  86.676  88.272  1.00  0.00           H  
ATOM   3171  HG3 MET   204      61.720  85.352  89.481  1.00  0.00           H  
ATOM   3172  HE1 MET   204      64.570  86.732  91.997  1.00  0.00           H  
ATOM   3173  HE2 MET   204      63.646  85.355  91.605  1.00  0.00           H  
ATOM   3174  HE3 MET   204      65.168  85.895  90.708  1.00  0.00           H  
ATOM   3175  N   SER   205      63.821  82.943  85.636  1.00  0.00           N  
ATOM   3176  CA  SER   205      64.782  82.503  84.581  1.00  0.00           C  
ATOM   3177  C   SER   205      63.911  82.083  83.382  1.00  0.00           C  
ATOM   3178  O   SER   205      64.120  82.522  82.232  1.00  0.00           O  
ATOM   3179  CB  SER   205      65.732  81.451  85.138  1.00  0.00           C  
ATOM   3180  OG  SER   205      66.470  81.975  86.204  1.00  0.00           O  
ATOM   3181  H   SER   205      63.802  82.358  86.459  1.00  0.00           H  
ATOM   3182  HA  SER   205      65.295  83.406  84.250  1.00  0.00           H  
ATOM   3183  HB2 SER   205      65.171  80.543  85.359  1.00  0.00           H  
ATOM   3184  HB3 SER   205      66.445  81.192  84.355  1.00  0.00           H  
ATOM   3185  HG  SER   205      67.061  81.247  86.409  1.00  0.00           H  
ATOM   3186  N   ASP   206      62.944  81.228  83.551  1.00  0.00           N  
ATOM   3187  CA  ASP   206      62.005  80.881  82.485  1.00  0.00           C  
ATOM   3188  C   ASP   206      61.273  82.139  81.848  1.00  0.00           C  
ATOM   3189  O   ASP   206      60.963  82.189  80.652  1.00  0.00           O  
ATOM   3190  CB  ASP   206      61.104  79.737  82.888  1.00  0.00           C  
ATOM   3191  CG  ASP   206      61.875  78.528  83.475  1.00  0.00           C  
ATOM   3192  OD1 ASP   206      61.241  77.574  84.024  1.00  0.00           O  
ATOM   3193  OD2 ASP   206      63.151  78.427  83.221  1.00  0.00           O1-
ATOM   3194  H   ASP   206      62.692  80.937  84.485  1.00  0.00           H  
ATOM   3195  HA  ASP   206      62.610  80.517  81.654  1.00  0.00           H  
ATOM   3196  HB2 ASP   206      60.425  80.048  83.682  1.00  0.00           H  
ATOM   3197  HB3 ASP   206      60.540  79.349  82.039  1.00  0.00           H  
ATOM   3198  N   SER   207      60.844  83.094  82.678  1.00  0.00           N  
ATOM   3199  CA  SER   207      60.029  84.237  82.279  1.00  0.00           C  
ATOM   3200  C   SER   207      60.796  85.192  81.306  1.00  0.00           C  
ATOM   3201  O   SER   207      60.246  85.717  80.323  1.00  0.00           O  
ATOM   3202  CB  SER   207      59.411  84.915  83.508  1.00  0.00           C  
ATOM   3203  OG  SER   207      58.543  85.899  83.071  1.00  0.00           O  
ATOM   3204  H   SER   207      61.045  82.854  83.639  1.00  0.00           H  
ATOM   3205  HA  SER   207      59.095  83.857  81.866  1.00  0.00           H  
ATOM   3206  HB2 SER   207      58.942  84.066  84.005  1.00  0.00           H  
ATOM   3207  HB3 SER   207      60.243  85.283  84.108  1.00  0.00           H  
ATOM   3208  HG  SER   207      57.646  85.755  83.380  1.00  0.00           H  
ATOM   3209  N   ASP   208      62.146  85.324  81.523  1.00  0.00           N  
ATOM   3210  CA  ASP   208      63.015  85.985  80.532  1.00  0.00           C  
ATOM   3211  C   ASP   208      63.063  85.238  79.126  1.00  0.00           C  
ATOM   3212  O   ASP   208      63.389  85.872  78.140  1.00  0.00           O  
ATOM   3213  CB  ASP   208      64.421  86.082  81.211  1.00  0.00           C  
ATOM   3214  CG  ASP   208      65.359  86.938  80.310  1.00  0.00           C  
ATOM   3215  OD1 ASP   208      65.042  88.099  80.063  1.00  0.00           O  
ATOM   3216  OD2 ASP   208      66.463  86.423  80.047  1.00  0.00           O1-
ATOM   3217  H   ASP   208      62.538  84.758  82.261  1.00  0.00           H  
ATOM   3218  HA  ASP   208      62.782  87.015  80.262  1.00  0.00           H  
ATOM   3219  HB2 ASP   208      64.289  86.567  82.178  1.00  0.00           H  
ATOM   3220  HB3 ASP   208      64.817  85.068  81.276  1.00  0.00           H  
ATOM   3221  N   LYS   209      62.787  83.945  79.053  1.00  0.00           N  
ATOM   3222  CA  LYS   209      63.060  83.119  77.877  1.00  0.00           C  
ATOM   3223  C   LYS   209      61.785  82.540  77.187  1.00  0.00           C  
ATOM   3224  O   LYS   209      61.862  81.707  76.243  1.00  0.00           O  
ATOM   3225  CB  LYS   209      64.041  81.976  78.216  1.00  0.00           C  
ATOM   3226  CG  LYS   209      65.380  82.468  78.822  1.00  0.00           C  
ATOM   3227  CD  LYS   209      66.508  81.419  78.636  1.00  0.00           C  
ATOM   3228  CE  LYS   209      67.881  81.813  79.275  1.00  0.00           C  
ATOM   3229  NZ  LYS   209      68.698  82.750  78.548  1.00  0.00           N1+
ATOM   3230  H   LYS   209      62.449  83.417  79.845  1.00  0.00           H  
ATOM   3231  HA  LYS   209      63.478  83.779  77.117  1.00  0.00           H  
ATOM   3232  HB2 LYS   209      63.586  81.308  78.947  1.00  0.00           H  
ATOM   3233  HB3 LYS   209      64.178  81.365  77.324  1.00  0.00           H  
ATOM   3234  HG2 LYS   209      65.626  83.387  78.291  1.00  0.00           H  
ATOM   3235  HG3 LYS   209      65.293  82.713  79.881  1.00  0.00           H  
ATOM   3236  HD2 LYS   209      66.162  80.532  79.167  1.00  0.00           H  
ATOM   3237  HD3 LYS   209      66.772  81.247  77.593  1.00  0.00           H  
ATOM   3238  HE2 LYS   209      67.681  82.253  80.252  1.00  0.00           H  
ATOM   3239  HE3 LYS   209      68.515  80.941  79.437  1.00  0.00           H  
ATOM   3240  HZ1 LYS   209      69.561  82.987  79.015  1.00  0.00           H  
ATOM   3241  HZ2 LYS   209      69.134  82.356  77.726  1.00  0.00           H  
ATOM   3242  HZ3 LYS   209      68.259  83.639  78.354  1.00  0.00           H  
ATOM   3243  N   VAL   210      60.683  82.874  77.831  1.00  0.00           N  
ATOM   3244  CA  VAL   210      59.376  82.326  77.553  1.00  0.00           C  
ATOM   3245  C   VAL   210      58.344  83.375  77.723  1.00  0.00           C  
ATOM   3246  O   VAL   210      58.252  84.119  78.744  1.00  0.00           O  
ATOM   3247  CB  VAL   210      58.992  81.151  78.383  1.00  0.00           C  
ATOM   3248  CG1 VAL   210      57.797  80.404  77.614  1.00  0.00           C  
ATOM   3249  CG2 VAL   210      60.013  80.003  78.521  1.00  0.00           C  
ATOM   3250  H   VAL   210      60.698  83.603  78.530  1.00  0.00           H  
ATOM   3251  HA  VAL   210      59.349  82.006  76.511  1.00  0.00           H  
ATOM   3252  HB  VAL   210      58.611  81.506  79.340  1.00  0.00           H  
ATOM   3253 HG11 VAL   210      58.044  80.155  76.581  1.00  0.00           H  
ATOM   3254 HG12 VAL   210      57.531  79.480  78.127  1.00  0.00           H  
ATOM   3255 HG13 VAL   210      56.969  81.113  77.594  1.00  0.00           H  
ATOM   3256 HG21 VAL   210      59.564  79.157  79.041  1.00  0.00           H  
ATOM   3257 HG22 VAL   210      60.380  79.662  77.553  1.00  0.00           H  
ATOM   3258 HG23 VAL   210      60.905  80.270  79.088  1.00  0.00           H  
ATOM   3259  N   GLY   211      57.458  83.509  76.709  1.00  0.00           N  
ATOM   3260  CA  GLY   211      56.292  84.349  76.727  1.00  0.00           C  
ATOM   3261  C   GLY   211      54.978  83.506  76.612  1.00  0.00           C  
ATOM   3262  O   GLY   211      55.040  82.457  75.967  1.00  0.00           O  
ATOM   3263  H   GLY   211      57.546  82.820  75.976  1.00  0.00           H  
ATOM   3264  HA2 GLY   211      56.181  84.995  77.598  1.00  0.00           H  
ATOM   3265  HA3 GLY   211      56.395  84.987  75.849  1.00  0.00           H  
ATOM   3266  N   VAL   212      53.872  84.012  77.049  1.00  0.00           N  
ATOM   3267  CA  VAL   212      52.558  83.270  77.100  1.00  0.00           C  
ATOM   3268  C   VAL   212      51.395  84.165  76.566  1.00  0.00           C  
ATOM   3269  O   VAL   212      51.309  85.300  76.952  1.00  0.00           O  
ATOM   3270  CB  VAL   212      52.347  82.622  78.526  1.00  0.00           C  
ATOM   3271  CG1 VAL   212      51.177  81.665  78.522  1.00  0.00           C  
ATOM   3272  CG2 VAL   212      53.515  82.043  79.192  1.00  0.00           C  
ATOM   3273  H   VAL   212      53.990  84.904  77.507  1.00  0.00           H  
ATOM   3274  HA  VAL   212      52.650  82.436  76.405  1.00  0.00           H  
ATOM   3275  HB  VAL   212      52.011  83.512  79.059  1.00  0.00           H  
ATOM   3276 HG11 VAL   212      50.258  82.241  78.414  1.00  0.00           H  
ATOM   3277 HG12 VAL   212      51.394  80.959  77.720  1.00  0.00           H  
ATOM   3278 HG13 VAL   212      51.144  81.095  79.451  1.00  0.00           H  
ATOM   3279 HG21 VAL   212      54.371  82.708  79.309  1.00  0.00           H  
ATOM   3280 HG22 VAL   212      53.173  81.740  80.181  1.00  0.00           H  
ATOM   3281 HG23 VAL   212      53.871  81.148  78.682  1.00  0.00           H  
ATOM   3282  N   PHE   213      50.407  83.518  75.885  1.00  0.00           N  
ATOM   3283  CA  PHE   213      49.391  84.262  75.155  1.00  0.00           C  
ATOM   3284  C   PHE   213      47.952  83.726  75.464  1.00  0.00           C  
ATOM   3285  O   PHE   213      47.759  82.512  75.600  1.00  0.00           O  
ATOM   3286  CB  PHE   213      49.708  84.472  73.672  1.00  0.00           C  
ATOM   3287  CG  PHE   213      50.963  85.419  73.439  1.00  0.00           C  
ATOM   3288  CD1 PHE   213      50.842  86.855  73.478  1.00  0.00           C  
ATOM   3289  CD2 PHE   213      52.177  84.846  73.000  1.00  0.00           C  
ATOM   3290  CE1 PHE   213      52.002  87.642  73.246  1.00  0.00           C  
ATOM   3291  CE2 PHE   213      53.231  85.722  72.611  1.00  0.00           C  
ATOM   3292  CZ  PHE   213      53.173  87.114  72.778  1.00  0.00           C  
ATOM   3293  H   PHE   213      50.530  82.561  75.585  1.00  0.00           H  
ATOM   3294  HA  PHE   213      49.398  85.271  75.569  1.00  0.00           H  
ATOM   3295  HB2 PHE   213      49.837  83.486  73.228  1.00  0.00           H  
ATOM   3296  HB3 PHE   213      48.970  84.979  73.050  1.00  0.00           H  
ATOM   3297  HD1 PHE   213      49.966  87.409  73.782  1.00  0.00           H  
ATOM   3298  HD2 PHE   213      52.221  83.783  72.814  1.00  0.00           H  
ATOM   3299  HE1 PHE   213      51.949  88.717  73.341  1.00  0.00           H  
ATOM   3300  HE2 PHE   213      54.196  85.296  72.378  1.00  0.00           H  
ATOM   3301  HZ  PHE   213      53.981  87.773  72.497  1.00  0.00           H  
ATOM   3302  N   TYR   214      46.904  84.611  75.422  1.00  0.00           N  
ATOM   3303  CA  TYR   214      45.564  84.231  75.620  1.00  0.00           C  
ATOM   3304  C   TYR   214      44.576  85.013  74.699  1.00  0.00           C  
ATOM   3305  O   TYR   214      44.808  86.165  74.360  1.00  0.00           O  
ATOM   3306  CB  TYR   214      45.233  84.429  77.100  1.00  0.00           C  
ATOM   3307  CG  TYR   214      43.783  83.911  77.394  1.00  0.00           C  
ATOM   3308  CD1 TYR   214      43.451  82.584  77.133  1.00  0.00           C  
ATOM   3309  CD2 TYR   214      42.871  84.837  77.900  1.00  0.00           C  
ATOM   3310  CE1 TYR   214      42.146  82.115  77.481  1.00  0.00           C  
ATOM   3311  CE2 TYR   214      41.531  84.423  78.041  1.00  0.00           C  
ATOM   3312  CZ  TYR   214      41.138  83.040  77.891  1.00  0.00           C  
ATOM   3313  OH  TYR   214      39.892  82.624  78.091  1.00  0.00           O  
ATOM   3314  H   TYR   214      47.087  85.584  75.222  1.00  0.00           H  
ATOM   3315  HA  TYR   214      45.451  83.174  75.377  1.00  0.00           H  
ATOM   3316  HB2 TYR   214      45.945  83.937  77.763  1.00  0.00           H  
ATOM   3317  HB3 TYR   214      45.304  85.492  77.331  1.00  0.00           H  
ATOM   3318  HD1 TYR   214      44.273  81.931  76.880  1.00  0.00           H  
ATOM   3319  HD2 TYR   214      43.100  85.889  77.991  1.00  0.00           H  
ATOM   3320  HE1 TYR   214      41.829  81.090  77.357  1.00  0.00           H  
ATOM   3321  HE2 TYR   214      40.836  85.227  78.232  1.00  0.00           H  
ATOM   3322  HH  TYR   214      39.535  82.125  77.353  1.00  0.00           H  
ATOM   3323  N   VAL   215      43.484  84.366  74.333  1.00  0.00           N  
ATOM   3324  CA  VAL   215      42.185  84.944  73.715  1.00  0.00           C  
ATOM   3325  C   VAL   215      40.904  84.492  74.404  1.00  0.00           C  
ATOM   3326  O   VAL   215      40.707  83.265  74.523  1.00  0.00           O  
ATOM   3327  CB  VAL   215      42.325  84.917  72.229  1.00  0.00           C  
ATOM   3328  CG1 VAL   215      42.060  83.446  71.741  1.00  0.00           C  
ATOM   3329  CG2 VAL   215      41.315  85.845  71.445  1.00  0.00           C  
ATOM   3330  H   VAL   215      43.372  83.440  74.721  1.00  0.00           H  
ATOM   3331  HA  VAL   215      42.361  85.995  73.947  1.00  0.00           H  
ATOM   3332  HB  VAL   215      43.313  85.290  71.958  1.00  0.00           H  
ATOM   3333 HG11 VAL   215      42.888  82.858  72.134  1.00  0.00           H  
ATOM   3334 HG12 VAL   215      41.093  83.060  72.062  1.00  0.00           H  
ATOM   3335 HG13 VAL   215      42.175  83.322  70.664  1.00  0.00           H  
ATOM   3336 HG21 VAL   215      41.111  86.739  72.033  1.00  0.00           H  
ATOM   3337 HG22 VAL   215      41.799  86.039  70.487  1.00  0.00           H  
ATOM   3338 HG23 VAL   215      40.389  85.290  71.292  1.00  0.00           H  
ATOM   3339  N   GLU   216      40.047  85.443  74.857  1.00  0.00           N  
ATOM   3340  CA  GLU   216      38.812  85.156  75.603  1.00  0.00           C  
ATOM   3341  C   GLU   216      37.674  84.644  74.687  1.00  0.00           C  
ATOM   3342  O   GLU   216      36.995  83.689  75.179  1.00  0.00           O  
ATOM   3343  CB  GLU   216      38.262  86.433  76.354  1.00  0.00           C  
ATOM   3344  CG  GLU   216      39.281  87.581  76.797  1.00  0.00           C  
ATOM   3345  CD  GLU   216      39.688  88.635  75.672  1.00  0.00           C  
ATOM   3346  OE1 GLU   216      39.558  89.778  75.974  1.00  0.00           O  
ATOM   3347  OE2 GLU   216      39.941  88.188  74.509  1.00  0.00           O1-
ATOM   3348  H   GLU   216      40.135  86.410  74.581  1.00  0.00           H  
ATOM   3349  HA  GLU   216      39.107  84.434  76.364  1.00  0.00           H  
ATOM   3350  HB2 GLU   216      37.480  86.840  75.713  1.00  0.00           H  
ATOM   3351  HB3 GLU   216      37.864  86.185  77.338  1.00  0.00           H  
ATOM   3352  HG2 GLU   216      38.685  88.067  77.570  1.00  0.00           H  
ATOM   3353  HG3 GLU   216      40.197  87.243  77.283  1.00  0.00           H  
ATOM   3354  N   ASN   217      37.517  84.921  73.376  1.00  0.00           N  
ATOM   3355  CA  ASN   217      36.569  84.213  72.556  1.00  0.00           C  
ATOM   3356  C   ASN   217      37.362  83.208  71.684  1.00  0.00           C  
ATOM   3357  O   ASN   217      38.220  83.719  70.973  1.00  0.00           O  
ATOM   3358  CB  ASN   217      35.830  85.201  71.636  1.00  0.00           C  
ATOM   3359  CG  ASN   217      34.945  86.134  72.451  1.00  0.00           C  
ATOM   3360  ND2 ASN   217      35.591  87.105  73.050  1.00  0.00           N  
ATOM   3361  OD1 ASN   217      33.731  86.080  72.494  1.00  0.00           O  
ATOM   3362  H   ASN   217      37.956  85.627  72.803  1.00  0.00           H  
ATOM   3363  HA  ASN   217      35.891  83.548  73.091  1.00  0.00           H  
ATOM   3364  HB2 ASN   217      36.627  85.779  71.166  1.00  0.00           H  
ATOM   3365  HB3 ASN   217      35.256  84.686  70.866  1.00  0.00           H  
ATOM   3366 HD21 ASN   217      35.094  87.750  73.646  1.00  0.00           H  
ATOM   3367 HD22 ASN   217      36.567  87.182  72.803  1.00  0.00           H  
ATOM   3368  N   PRO   218      37.114  81.876  71.704  1.00  0.00           N  
ATOM   3369  CA  PRO   218      38.076  80.865  71.158  1.00  0.00           C  
ATOM   3370  C   PRO   218      38.215  80.968  69.650  1.00  0.00           C  
ATOM   3371  O   PRO   218      37.257  80.715  68.871  1.00  0.00           O  
ATOM   3372  CB  PRO   218      37.531  79.505  71.697  1.00  0.00           C  
ATOM   3373  CG  PRO   218      36.035  79.826  71.771  1.00  0.00           C  
ATOM   3374  CD  PRO   218      36.008  81.222  72.329  1.00  0.00           C  
ATOM   3375  HA  PRO   218      39.086  80.869  71.567  1.00  0.00           H  
ATOM   3376  HB2 PRO   218      37.761  78.782  70.914  1.00  0.00           H  
ATOM   3377  HB3 PRO   218      37.860  79.294  72.715  1.00  0.00           H  
ATOM   3378  HG2 PRO   218      35.489  79.864  70.829  1.00  0.00           H  
ATOM   3379  HG3 PRO   218      35.504  79.144  72.435  1.00  0.00           H  
ATOM   3380  HD2 PRO   218      35.077  81.718  72.053  1.00  0.00           H  
ATOM   3381  HD3 PRO   218      36.198  81.147  73.400  1.00  0.00           H  
ATOM   3382  N   ALA   219      39.417  81.386  69.250  1.00  0.00           N  
ATOM   3383  CA  ALA   219      39.908  81.369  67.930  1.00  0.00           C  
ATOM   3384  C   ALA   219      39.102  82.207  66.921  1.00  0.00           C  
ATOM   3385  O   ALA   219      39.469  82.173  65.776  1.00  0.00           O  
ATOM   3386  CB  ALA   219      39.921  79.950  67.385  1.00  0.00           C  
ATOM   3387  H   ALA   219      40.138  81.536  69.941  1.00  0.00           H  
ATOM   3388  HA  ALA   219      40.881  81.859  67.967  1.00  0.00           H  
ATOM   3389  HB1 ALA   219      40.382  79.958  66.397  1.00  0.00           H  
ATOM   3390  HB2 ALA   219      40.327  79.179  68.040  1.00  0.00           H  
ATOM   3391  HB3 ALA   219      38.879  79.672  67.225  1.00  0.00           H  
ATOM   3392  N   ALA   220      38.006  82.970  67.231  1.00  0.00           N  
ATOM   3393  CA  ALA   220      37.085  83.463  66.140  1.00  0.00           C  
ATOM   3394  C   ALA   220      37.628  84.805  65.549  1.00  0.00           C  
ATOM   3395  O   ALA   220      36.817  85.417  64.824  1.00  0.00           O  
ATOM   3396  CB  ALA   220      35.788  83.851  66.900  1.00  0.00           C  
ATOM   3397  H   ALA   220      37.632  82.944  68.170  1.00  0.00           H  
ATOM   3398  HA  ALA   220      36.850  82.746  65.354  1.00  0.00           H  
ATOM   3399  HB1 ALA   220      35.389  82.913  67.287  1.00  0.00           H  
ATOM   3400  HB2 ALA   220      36.028  84.570  67.683  1.00  0.00           H  
ATOM   3401  HB3 ALA   220      35.002  84.308  66.299  1.00  0.00           H  
ATOM   3402  N   GLY   221      38.826  85.312  65.692  1.00  0.00           N  
ATOM   3403  CA  GLY   221      39.333  86.459  64.961  1.00  0.00           C  
ATOM   3404  C   GLY   221      39.289  87.790  65.719  1.00  0.00           C  
ATOM   3405  O   GLY   221      39.071  88.828  65.078  1.00  0.00           O  
ATOM   3406  H   GLY   221      39.468  84.782  66.263  1.00  0.00           H  
ATOM   3407  HA2 GLY   221      40.391  86.226  64.843  1.00  0.00           H  
ATOM   3408  HA3 GLY   221      38.995  86.572  63.931  1.00  0.00           H  
ATOM   3409  N   GLN   222      39.568  87.769  66.969  1.00  0.00           N  
ATOM   3410  CA  GLN   222      39.957  88.874  67.758  1.00  0.00           C  
ATOM   3411  C   GLN   222      41.497  89.026  67.898  1.00  0.00           C  
ATOM   3412  O   GLN   222      42.202  88.109  67.589  1.00  0.00           O  
ATOM   3413  CB  GLN   222      39.367  88.921  69.171  1.00  0.00           C  
ATOM   3414  CG  GLN   222      37.837  89.046  69.069  1.00  0.00           C  
ATOM   3415  CD  GLN   222      37.090  89.322  70.371  1.00  0.00           C  
ATOM   3416  NE2 GLN   222      35.947  88.724  70.539  1.00  0.00           N  
ATOM   3417  OE1 GLN   222      37.585  89.868  71.299  1.00  0.00           O  
ATOM   3418  H   GLN   222      39.592  86.913  67.505  1.00  0.00           H  
ATOM   3419  HA  GLN   222      39.517  89.801  67.391  1.00  0.00           H  
ATOM   3420  HB2 GLN   222      39.667  88.018  69.701  1.00  0.00           H  
ATOM   3421  HB3 GLN   222      39.742  89.835  69.632  1.00  0.00           H  
ATOM   3422  HG2 GLN   222      37.552  89.803  68.338  1.00  0.00           H  
ATOM   3423  HG3 GLN   222      37.465  88.060  68.791  1.00  0.00           H  
ATOM   3424 HE21 GLN   222      35.582  88.503  71.454  1.00  0.00           H  
ATOM   3425 HE22 GLN   222      35.606  88.315  69.680  1.00  0.00           H  
ATOM   3426  N   ARG   223      42.044  90.152  68.458  1.00  0.00           N  
ATOM   3427  CA  ARG   223      43.431  90.273  68.905  1.00  0.00           C  
ATOM   3428  C   ARG   223      43.659  89.226  70.016  1.00  0.00           C  
ATOM   3429  O   ARG   223      42.779  89.119  70.851  1.00  0.00           O  
ATOM   3430  CB  ARG   223      43.761  91.702  69.323  1.00  0.00           C  
ATOM   3431  CG  ARG   223      43.381  92.136  70.735  1.00  0.00           C  
ATOM   3432  CD  ARG   223      41.867  92.148  71.031  1.00  0.00           C  
ATOM   3433  NE  ARG   223      41.599  92.389  72.434  1.00  0.00           N  
ATOM   3434  CZ  ARG   223      41.172  91.465  73.279  1.00  0.00           C  
ATOM   3435  NH1 ARG   223      41.218  90.174  73.079  1.00  0.00           N1+
ATOM   3436  NH2 ARG   223      40.655  91.824  74.432  1.00  0.00           N  
ATOM   3437  H   ARG   223      41.386  90.916  68.523  1.00  0.00           H  
ATOM   3438  HA  ARG   223      44.042  90.038  68.034  1.00  0.00           H  
ATOM   3439  HB2 ARG   223      44.833  91.895  69.295  1.00  0.00           H  
ATOM   3440  HB3 ARG   223      43.127  92.391  68.764  1.00  0.00           H  
ATOM   3441  HG2 ARG   223      43.896  91.509  71.463  1.00  0.00           H  
ATOM   3442  HG3 ARG   223      43.735  93.167  70.722  1.00  0.00           H  
ATOM   3443  HD2 ARG   223      41.319  92.943  70.526  1.00  0.00           H  
ATOM   3444  HD3 ARG   223      41.395  91.222  70.702  1.00  0.00           H  
ATOM   3445  HE  ARG   223      41.686  93.350  72.732  1.00  0.00           H  
ATOM   3446 HH11 ARG   223      41.703  89.854  72.253  1.00  0.00           H  
ATOM   3447 HH12 ARG   223      40.798  89.501  73.704  1.00  0.00           H  
ATOM   3448 HH21 ARG   223      40.524  92.770  74.760  1.00  0.00           H  
ATOM   3449 HH22 ARG   223      40.293  91.089  75.023  1.00  0.00           H  
ATOM   3450  N   TYR   224      44.826  88.634  70.179  1.00  0.00           N  
ATOM   3451  CA  TYR   224      45.331  88.058  71.418  1.00  0.00           C  
ATOM   3452  C   TYR   224      45.942  89.118  72.369  1.00  0.00           C  
ATOM   3453  O   TYR   224      46.408  90.164  71.850  1.00  0.00           O  
ATOM   3454  CB  TYR   224      46.429  87.053  71.014  1.00  0.00           C  
ATOM   3455  CG  TYR   224      45.941  85.686  70.574  1.00  0.00           C  
ATOM   3456  CD1 TYR   224      45.880  84.664  71.474  1.00  0.00           C  
ATOM   3457  CD2 TYR   224      45.655  85.512  69.175  1.00  0.00           C  
ATOM   3458  CE1 TYR   224      45.394  83.355  71.160  1.00  0.00           C  
ATOM   3459  CE2 TYR   224      45.275  84.196  68.868  1.00  0.00           C  
ATOM   3460  CZ  TYR   224      45.029  83.155  69.808  1.00  0.00           C  
ATOM   3461  OH  TYR   224      44.543  81.950  69.401  1.00  0.00           O  
ATOM   3462  H   TYR   224      45.452  88.653  69.387  1.00  0.00           H  
ATOM   3463  HA  TYR   224      44.601  87.473  71.978  1.00  0.00           H  
ATOM   3464  HB2 TYR   224      46.921  87.532  70.168  1.00  0.00           H  
ATOM   3465  HB3 TYR   224      47.186  86.922  71.787  1.00  0.00           H  
ATOM   3466  HD1 TYR   224      46.208  84.885  72.479  1.00  0.00           H  
ATOM   3467  HD2 TYR   224      45.697  86.276  68.413  1.00  0.00           H  
ATOM   3468  HE1 TYR   224      45.295  82.551  71.874  1.00  0.00           H  
ATOM   3469  HE2 TYR   224      45.051  83.856  67.868  1.00  0.00           H  
ATOM   3470  HH  TYR   224      44.140  81.465  70.125  1.00  0.00           H  
ATOM   3471  N   ILE   225      46.014  88.752  73.627  1.00  0.00           N  
ATOM   3472  CA  ILE   225      46.786  89.451  74.605  1.00  0.00           C  
ATOM   3473  C   ILE   225      48.009  88.695  75.238  1.00  0.00           C  
ATOM   3474  O   ILE   225      47.955  87.451  75.380  1.00  0.00           O  
ATOM   3475  CB  ILE   225      45.791  89.972  75.614  1.00  0.00           C  
ATOM   3476  CG1 ILE   225      45.156  88.871  76.554  1.00  0.00           C  
ATOM   3477  CG2 ILE   225      44.830  91.044  75.030  1.00  0.00           C  
ATOM   3478  CD1 ILE   225      43.721  88.601  76.192  1.00  0.00           C  
ATOM   3479  H   ILE   225      45.763  87.826  73.942  1.00  0.00           H  
ATOM   3480  HA  ILE   225      47.085  90.393  74.146  1.00  0.00           H  
ATOM   3481  HB  ILE   225      46.406  90.545  76.308  1.00  0.00           H  
ATOM   3482 HG12 ILE   225      45.665  87.910  76.481  1.00  0.00           H  
ATOM   3483 HG13 ILE   225      45.178  89.168  77.602  1.00  0.00           H  
ATOM   3484 HG21 ILE   225      44.146  91.493  75.751  1.00  0.00           H  
ATOM   3485 HG22 ILE   225      45.434  91.794  74.519  1.00  0.00           H  
ATOM   3486 HG23 ILE   225      44.177  90.531  74.324  1.00  0.00           H  
ATOM   3487 HD11 ILE   225      43.304  87.749  76.729  1.00  0.00           H  
ATOM   3488 HD12 ILE   225      43.185  89.430  76.655  1.00  0.00           H  
ATOM   3489 HD13 ILE   225      43.593  88.506  75.114  1.00  0.00           H  
ATOM   3490  N   HIE   226      49.052  89.453  75.596  1.00  0.00           N  
ATOM   3491  CA  HIE   226      50.118  88.948  76.457  1.00  0.00           C  
ATOM   3492  C   HIE   226      49.523  88.666  77.843  1.00  0.00           C  
ATOM   3493  O   HIE   226      48.830  89.536  78.365  1.00  0.00           O  
ATOM   3494  CB  HIE   226      51.369  89.831  76.418  1.00  0.00           C  
ATOM   3495  CG  HIE   226      52.159  89.921  77.650  1.00  0.00           C  
ATOM   3496  CD2 HIE   226      52.621  91.113  78.250  1.00  0.00           C  
ATOM   3497  ND1 HIE   226      52.572  88.803  78.428  1.00  0.00           N  
ATOM   3498  CE1 HIE   226      53.350  89.406  79.320  1.00  0.00           C  
ATOM   3499  NE2 HIE   226      53.307  90.732  79.344  1.00  0.00           N  
ATOM   3500  H   HIE   226      49.063  90.417  75.294  1.00  0.00           H  
ATOM   3501  HA  HIE   226      50.446  88.006  76.017  1.00  0.00           H  
ATOM   3502  HB2 HIE   226      52.094  89.494  75.678  1.00  0.00           H  
ATOM   3503  HB3 HIE   226      51.091  90.835  76.098  1.00  0.00           H  
ATOM   3504  HD2 HIE   226      52.084  92.036  78.092  1.00  0.00           H  
ATOM   3505  HE1 HIE   226      53.861  88.830  80.077  1.00  0.00           H  
ATOM   3506  HE2 HIE   226      53.806  91.302  80.012  1.00  0.00           H  
ATOM   3507  N   ILE   227      49.813  87.554  78.540  1.00  0.00           N  
ATOM   3508  CA  ILE   227      49.255  87.221  79.813  1.00  0.00           C  
ATOM   3509  C   ILE   227      50.183  86.611  80.862  1.00  0.00           C  
ATOM   3510  O   ILE   227      49.910  86.613  82.056  1.00  0.00           O  
ATOM   3511  CB  ILE   227      47.959  86.388  79.630  1.00  0.00           C  
ATOM   3512  CG1 ILE   227      47.078  86.839  80.770  1.00  0.00           C  
ATOM   3513  CG2 ILE   227      48.240  84.925  79.741  1.00  0.00           C  
ATOM   3514  CD1 ILE   227      46.264  88.007  80.355  1.00  0.00           C  
ATOM   3515  H   ILE   227      50.144  86.799  77.957  1.00  0.00           H  
ATOM   3516  HA  ILE   227      48.979  88.084  80.419  1.00  0.00           H  
ATOM   3517  HB  ILE   227      47.541  86.710  78.676  1.00  0.00           H  
ATOM   3518 HG12 ILE   227      46.406  86.028  81.050  1.00  0.00           H  
ATOM   3519 HG13 ILE   227      47.651  87.095  81.662  1.00  0.00           H  
ATOM   3520 HG21 ILE   227      47.317  84.408  79.480  1.00  0.00           H  
ATOM   3521 HG22 ILE   227      49.013  84.549  79.070  1.00  0.00           H  
ATOM   3522 HG23 ILE   227      48.329  84.672  80.798  1.00  0.00           H  
ATOM   3523 HD11 ILE   227      46.997  88.745  80.029  1.00  0.00           H  
ATOM   3524 HD12 ILE   227      45.451  87.901  79.636  1.00  0.00           H  
ATOM   3525 HD13 ILE   227      45.713  88.461  81.179  1.00  0.00           H  
ATOM   3526  N   LEU   228      51.372  86.141  80.431  1.00  0.00           N  
ATOM   3527  CA  LEU   228      52.323  85.430  81.424  1.00  0.00           C  
ATOM   3528  C   LEU   228      53.771  85.367  80.822  1.00  0.00           C  
ATOM   3529  O   LEU   228      53.872  85.443  79.578  1.00  0.00           O  
ATOM   3530  CB  LEU   228      51.746  84.037  81.918  1.00  0.00           C  
ATOM   3531  CG  LEU   228      52.510  83.210  82.947  1.00  0.00           C  
ATOM   3532  CD1 LEU   228      52.609  83.938  84.265  1.00  0.00           C  
ATOM   3533  CD2 LEU   228      51.674  81.927  83.056  1.00  0.00           C  
ATOM   3534  H   LEU   228      51.613  86.296  79.463  1.00  0.00           H  
ATOM   3535  HA  LEU   228      52.441  86.173  82.212  1.00  0.00           H  
ATOM   3536  HB2 LEU   228      50.835  84.281  82.465  1.00  0.00           H  
ATOM   3537  HB3 LEU   228      51.409  83.480  81.043  1.00  0.00           H  
ATOM   3538  HG  LEU   228      53.480  82.892  82.563  1.00  0.00           H  
ATOM   3539 HD11 LEU   228      51.625  84.081  84.710  1.00  0.00           H  
ATOM   3540 HD12 LEU   228      53.177  83.329  84.969  1.00  0.00           H  
ATOM   3541 HD13 LEU   228      53.037  84.934  84.149  1.00  0.00           H  
ATOM   3542 HD21 LEU   228      52.007  81.382  83.939  1.00  0.00           H  
ATOM   3543 HD22 LEU   228      50.633  82.248  83.110  1.00  0.00           H  
ATOM   3544 HD23 LEU   228      51.731  81.340  82.139  1.00  0.00           H  
ATOM   3545  N   GLY   229      54.881  85.109  81.543  1.00  0.00           N  
ATOM   3546  CA  GLY   229      56.220  85.127  80.883  1.00  0.00           C  
ATOM   3547  C   GLY   229      56.604  86.603  80.389  1.00  0.00           C  
ATOM   3548  O   GLY   229      55.931  87.579  80.698  1.00  0.00           O  
ATOM   3549  H   GLY   229      54.888  84.962  82.542  1.00  0.00           H  
ATOM   3550  HA2 GLY   229      57.018  84.764  81.530  1.00  0.00           H  
ATOM   3551  HA3 GLY   229      56.171  84.514  79.983  1.00  0.00           H  
ATOM   3552  N   ARG   230      57.710  86.699  79.651  1.00  0.00           N  
ATOM   3553  CA  ARG   230      58.392  87.931  79.212  1.00  0.00           C  
ATOM   3554  C   ARG   230      58.466  88.906  80.428  1.00  0.00           C  
ATOM   3555  O   ARG   230      58.227  90.138  80.369  1.00  0.00           O  
ATOM   3556  CB  ARG   230      57.875  88.613  77.904  1.00  0.00           C  
ATOM   3557  CG  ARG   230      56.329  88.764  77.735  1.00  0.00           C  
ATOM   3558  CD  ARG   230      55.936  89.584  76.597  1.00  0.00           C  
ATOM   3559  NE  ARG   230      56.758  89.302  75.385  1.00  0.00           N  
ATOM   3560  CZ  ARG   230      56.820  88.210  74.666  1.00  0.00           C  
ATOM   3561  NH1 ARG   230      56.004  87.201  74.843  1.00  0.00           N1+
ATOM   3562  NH2 ARG   230      57.580  88.109  73.657  1.00  0.00           N  
ATOM   3563  H   ARG   230      58.264  85.859  79.562  1.00  0.00           H  
ATOM   3564  HA  ARG   230      59.427  87.673  78.986  1.00  0.00           H  
ATOM   3565  HB2 ARG   230      58.329  89.591  77.746  1.00  0.00           H  
ATOM   3566  HB3 ARG   230      58.200  87.987  77.073  1.00  0.00           H  
ATOM   3567  HG2 ARG   230      55.892  87.772  77.618  1.00  0.00           H  
ATOM   3568  HG3 ARG   230      56.076  89.280  78.661  1.00  0.00           H  
ATOM   3569  HD2 ARG   230      54.895  89.330  76.396  1.00  0.00           H  
ATOM   3570  HD3 ARG   230      55.952  90.646  76.842  1.00  0.00           H  
ATOM   3571  HE  ARG   230      57.451  89.969  75.076  1.00  0.00           H  
ATOM   3572 HH11 ARG   230      55.257  87.170  75.522  1.00  0.00           H  
ATOM   3573 HH12 ARG   230      56.168  86.370  74.293  1.00  0.00           H  
ATOM   3574 HH21 ARG   230      58.369  88.728  73.535  1.00  0.00           H  
ATOM   3575 HH22 ARG   230      57.340  87.313  73.084  1.00  0.00           H  
ATOM   3576  N   ARG   231      58.934  88.336  81.499  1.00  0.00           N  
ATOM   3577  CA  ARG   231      59.229  88.956  82.888  1.00  0.00           C  
ATOM   3578  C   ARG   231      57.932  89.195  83.692  1.00  0.00           C  
ATOM   3579  O   ARG   231      57.986  89.925  84.680  1.00  0.00           O  
ATOM   3580  CB  ARG   231      60.246  90.088  83.014  1.00  0.00           C  
ATOM   3581  CG  ARG   231      61.662  89.738  82.316  1.00  0.00           C  
ATOM   3582  CD  ARG   231      62.818  90.754  82.543  1.00  0.00           C  
ATOM   3583  NE  ARG   231      63.948  90.490  81.666  1.00  0.00           N  
ATOM   3584  CZ  ARG   231      65.012  91.204  81.693  1.00  0.00           C  
ATOM   3585  NH1 ARG   231      65.187  92.377  82.314  1.00  0.00           N1+
ATOM   3586  NH2 ARG   231      66.007  90.766  80.959  1.00  0.00           N  
ATOM   3587  H   ARG   231      59.226  87.378  81.370  1.00  0.00           H  
ATOM   3588  HA  ARG   231      59.717  88.186  83.486  1.00  0.00           H  
ATOM   3589  HB2 ARG   231      59.904  91.017  82.558  1.00  0.00           H  
ATOM   3590  HB3 ARG   231      60.537  90.214  84.056  1.00  0.00           H  
ATOM   3591  HG2 ARG   231      62.001  88.759  82.655  1.00  0.00           H  
ATOM   3592  HG3 ARG   231      61.427  89.645  81.256  1.00  0.00           H  
ATOM   3593  HD2 ARG   231      62.437  91.769  82.428  1.00  0.00           H  
ATOM   3594  HD3 ARG   231      63.066  90.516  83.578  1.00  0.00           H  
ATOM   3595  HE  ARG   231      63.893  89.713  81.024  1.00  0.00           H  
ATOM   3596 HH11 ARG   231      64.677  92.733  83.109  1.00  0.00           H  
ATOM   3597 HH12 ARG   231      66.127  92.739  82.243  1.00  0.00           H  
ATOM   3598 HH21 ARG   231      65.840  89.952  80.385  1.00  0.00           H  
ATOM   3599 HH22 ARG   231      66.933  91.133  81.126  1.00  0.00           H  
ATOM   3600  N   LYS   232      56.813  88.542  83.367  1.00  0.00           N  
ATOM   3601  CA  LYS   232      55.657  88.415  84.206  1.00  0.00           C  
ATOM   3602  C   LYS   232      55.745  87.059  84.863  1.00  0.00           C  
ATOM   3603  O   LYS   232      56.090  86.033  84.189  1.00  0.00           O  
ATOM   3604  CB  LYS   232      54.395  88.636  83.367  1.00  0.00           C  
ATOM   3605  CG  LYS   232      53.180  88.867  84.247  1.00  0.00           C  
ATOM   3606  CD  LYS   232      51.982  89.034  83.400  1.00  0.00           C  
ATOM   3607  CE  LYS   232      50.632  89.075  84.169  1.00  0.00           C  
ATOM   3608  NZ  LYS   232      49.382  89.191  83.391  1.00  0.00           N1+
ATOM   3609  H   LYS   232      56.818  88.240  82.403  1.00  0.00           H  
ATOM   3610  HA  LYS   232      55.689  89.129  85.028  1.00  0.00           H  
ATOM   3611  HB2 LYS   232      54.608  89.601  82.907  1.00  0.00           H  
ATOM   3612  HB3 LYS   232      54.325  87.837  82.629  1.00  0.00           H  
ATOM   3613  HG2 LYS   232      53.130  87.963  84.854  1.00  0.00           H  
ATOM   3614  HG3 LYS   232      53.410  89.704  84.906  1.00  0.00           H  
ATOM   3615  HD2 LYS   232      52.047  89.894  82.734  1.00  0.00           H  
ATOM   3616  HD3 LYS   232      51.936  88.156  82.756  1.00  0.00           H  
ATOM   3617  HE2 LYS   232      50.574  88.249  84.877  1.00  0.00           H  
ATOM   3618  HE3 LYS   232      50.717  89.932  84.838  1.00  0.00           H  
ATOM   3619  HZ1 LYS   232      48.660  89.733  83.845  1.00  0.00           H  
ATOM   3620  HZ2 LYS   232      49.504  89.715  82.536  1.00  0.00           H  
ATOM   3621  HZ3 LYS   232      48.948  88.282  83.322  1.00  0.00           H  
ATOM   3622  N   LEU   233      55.729  86.945  86.196  1.00  0.00           N  
ATOM   3623  CA  LEU   233      56.003  85.666  87.028  1.00  0.00           C  
ATOM   3624  C   LEU   233      54.735  84.867  87.330  1.00  0.00           C  
ATOM   3625  O   LEU   233      54.828  83.655  87.304  1.00  0.00           O  
ATOM   3626  CB  LEU   233      56.802  86.031  88.325  1.00  0.00           C  
ATOM   3627  CG  LEU   233      58.006  86.905  88.090  1.00  0.00           C  
ATOM   3628  CD1 LEU   233      58.876  87.081  89.360  1.00  0.00           C  
ATOM   3629  CD2 LEU   233      58.871  86.337  86.869  1.00  0.00           C  
ATOM   3630  H   LEU   233      55.504  87.810  86.667  1.00  0.00           H  
ATOM   3631  HA  LEU   233      56.651  85.021  86.435  1.00  0.00           H  
ATOM   3632  HB2 LEU   233      56.202  86.561  89.065  1.00  0.00           H  
ATOM   3633  HB3 LEU   233      56.995  85.075  88.812  1.00  0.00           H  
ATOM   3634  HG  LEU   233      57.603  87.888  87.844  1.00  0.00           H  
ATOM   3635 HD11 LEU   233      58.297  87.422  90.219  1.00  0.00           H  
ATOM   3636 HD12 LEU   233      59.153  86.115  89.782  1.00  0.00           H  
ATOM   3637 HD13 LEU   233      59.616  87.857  89.161  1.00  0.00           H  
ATOM   3638 HD21 LEU   233      58.512  86.506  85.854  1.00  0.00           H  
ATOM   3639 HD22 LEU   233      59.915  86.648  86.902  1.00  0.00           H  
ATOM   3640 HD23 LEU   233      58.960  85.251  86.903  1.00  0.00           H  
ATOM   3641  N   TYR   234      53.617  85.581  87.430  1.00  0.00           N  
ATOM   3642  CA  TYR   234      52.277  85.007  87.712  1.00  0.00           C  
ATOM   3643  C   TYR   234      51.185  85.727  86.936  1.00  0.00           C  
ATOM   3644  O   TYR   234      51.215  86.915  86.663  1.00  0.00           O  
ATOM   3645  CB  TYR   234      51.913  85.013  89.211  1.00  0.00           C  
ATOM   3646  CG  TYR   234      51.569  86.334  89.730  1.00  0.00           C  
ATOM   3647  CD1 TYR   234      52.573  87.105  90.385  1.00  0.00           C  
ATOM   3648  CD2 TYR   234      50.234  86.844  89.807  1.00  0.00           C  
ATOM   3649  CE1 TYR   234      52.288  88.271  91.174  1.00  0.00           C  
ATOM   3650  CE2 TYR   234      49.947  88.145  90.357  1.00  0.00           C  
ATOM   3651  CZ  TYR   234      50.984  88.821  91.008  1.00  0.00           C  
ATOM   3652  OH  TYR   234      50.717  89.966  91.699  1.00  0.00           O  
ATOM   3653  H   TYR   234      53.637  86.568  87.218  1.00  0.00           H  
ATOM   3654  HA  TYR   234      52.245  83.934  87.527  1.00  0.00           H  
ATOM   3655  HB2 TYR   234      51.151  84.281  89.481  1.00  0.00           H  
ATOM   3656  HB3 TYR   234      52.770  84.704  89.810  1.00  0.00           H  
ATOM   3657  HD1 TYR   234      53.571  86.702  90.475  1.00  0.00           H  
ATOM   3658  HD2 TYR   234      49.450  86.262  89.347  1.00  0.00           H  
ATOM   3659  HE1 TYR   234      53.099  88.786  91.668  1.00  0.00           H  
ATOM   3660  HE2 TYR   234      48.938  88.506  90.226  1.00  0.00           H  
ATOM   3661  HH  TYR   234      51.537  90.455  91.605  1.00  0.00           H  
ATOM   3662  N   HIE   235      50.051  85.002  86.758  1.00  0.00           N  
ATOM   3663  CA  HIE   235      48.742  85.494  86.403  1.00  0.00           C  
ATOM   3664  C   HIE   235      47.701  84.747  87.277  1.00  0.00           C  
ATOM   3665  O   HIE   235      47.645  83.544  87.252  1.00  0.00           O  
ATOM   3666  CB  HIE   235      48.493  85.223  84.846  1.00  0.00           C  
ATOM   3667  CG  HIE   235      47.285  85.917  84.308  1.00  0.00           C  
ATOM   3668  CD2 HIE   235      46.145  85.237  84.040  1.00  0.00           C  
ATOM   3669  ND1 HIE   235      47.022  87.288  84.459  1.00  0.00           N  
ATOM   3670  CE1 HIE   235      45.736  87.423  84.099  1.00  0.00           C  
ATOM   3671  NE2 HIE   235      45.166  86.173  83.839  1.00  0.00           N  
ATOM   3672  H   HIE   235      50.131  84.018  86.973  1.00  0.00           H  
ATOM   3673  HA  HIE   235      48.658  86.576  86.502  1.00  0.00           H  
ATOM   3674  HB2 HIE   235      49.359  85.620  84.317  1.00  0.00           H  
ATOM   3675  HB3 HIE   235      48.501  84.155  84.628  1.00  0.00           H  
ATOM   3676  HD2 HIE   235      45.946  84.208  84.301  1.00  0.00           H  
ATOM   3677  HE1 HIE   235      45.213  88.367  84.078  1.00  0.00           H  
ATOM   3678  HE2 HIE   235      44.266  86.002  83.414  1.00  0.00           H  
ATOM   3679  N   VAL   236      46.894  85.492  88.081  1.00  0.00           N  
ATOM   3680  CA  VAL   236      45.876  85.015  88.892  1.00  0.00           C  
ATOM   3681  C   VAL   236      44.797  84.444  87.949  1.00  0.00           C  
ATOM   3682  O   VAL   236      44.300  85.217  87.071  1.00  0.00           O  
ATOM   3683  CB  VAL   236      45.307  86.006  89.892  1.00  0.00           C  
ATOM   3684  CG1 VAL   236      44.244  85.459  90.831  1.00  0.00           C  
ATOM   3685  CG2 VAL   236      46.454  86.548  90.730  1.00  0.00           C  
ATOM   3686  H   VAL   236      46.827  86.457  87.790  1.00  0.00           H  
ATOM   3687  HA  VAL   236      46.290  84.187  89.466  1.00  0.00           H  
ATOM   3688  HB  VAL   236      44.857  86.830  89.338  1.00  0.00           H  
ATOM   3689 HG11 VAL   236      43.397  85.078  90.262  1.00  0.00           H  
ATOM   3690 HG12 VAL   236      44.698  84.648  91.401  1.00  0.00           H  
ATOM   3691 HG13 VAL   236      43.701  86.169  91.456  1.00  0.00           H  
ATOM   3692 HG21 VAL   236      47.270  85.831  90.820  1.00  0.00           H  
ATOM   3693 HG22 VAL   236      46.859  87.380  90.154  1.00  0.00           H  
ATOM   3694 HG23 VAL   236      46.088  86.899  91.695  1.00  0.00           H  
ATOM   3695  N   VAL   237      44.333  83.203  88.145  1.00  0.00           N  
ATOM   3696  CA  VAL   237      43.294  82.455  87.471  1.00  0.00           C  
ATOM   3697  C   VAL   237      41.909  82.745  88.028  1.00  0.00           C  
ATOM   3698  O   VAL   237      41.670  82.548  89.281  1.00  0.00           O  
ATOM   3699  CB  VAL   237      43.567  80.952  87.425  1.00  0.00           C  
ATOM   3700  CG1 VAL   237      42.476  80.147  86.628  1.00  0.00           C  
ATOM   3701  CG2 VAL   237      44.944  80.542  86.870  1.00  0.00           C  
ATOM   3702  H   VAL   237      44.783  82.702  88.897  1.00  0.00           H  
ATOM   3703  HA  VAL   237      43.325  82.644  86.398  1.00  0.00           H  
ATOM   3704  HB  VAL   237      43.571  80.576  88.448  1.00  0.00           H  
ATOM   3705 HG11 VAL   237      42.459  80.583  85.629  1.00  0.00           H  
ATOM   3706 HG12 VAL   237      42.865  79.131  86.565  1.00  0.00           H  
ATOM   3707 HG13 VAL   237      41.531  80.057  87.162  1.00  0.00           H  
ATOM   3708 HG21 VAL   237      45.074  80.891  85.846  1.00  0.00           H  
ATOM   3709 HG22 VAL   237      45.683  80.924  87.575  1.00  0.00           H  
ATOM   3710 HG23 VAL   237      44.992  79.453  86.898  1.00  0.00           H  
ATOM   3711  N   LYS   238      40.902  83.167  87.197  1.00  0.00           N  
ATOM   3712  CA  LYS   238      39.480  83.325  87.544  1.00  0.00           C  
ATOM   3713  C   LYS   238      38.767  82.004  87.718  1.00  0.00           C  
ATOM   3714  O   LYS   238      38.431  81.454  86.677  1.00  0.00           O  
ATOM   3715  CB  LYS   238      38.881  84.306  86.502  1.00  0.00           C  
ATOM   3716  CG  LYS   238      39.326  85.828  86.649  1.00  0.00           C  
ATOM   3717  CD  LYS   238      38.865  86.726  85.416  1.00  0.00           C  
ATOM   3718  CE  LYS   238      39.910  86.814  84.294  1.00  0.00           C  
ATOM   3719  NZ  LYS   238      39.575  87.715  83.242  1.00  0.00           N1+
ATOM   3720  H   LYS   238      41.171  83.366  86.245  1.00  0.00           H  
ATOM   3721  HA  LYS   238      39.400  83.813  88.516  1.00  0.00           H  
ATOM   3722  HB2 LYS   238      39.168  83.954  85.512  1.00  0.00           H  
ATOM   3723  HB3 LYS   238      37.792  84.268  86.480  1.00  0.00           H  
ATOM   3724  HG2 LYS   238      38.853  86.072  87.600  1.00  0.00           H  
ATOM   3725  HG3 LYS   238      40.398  85.766  86.838  1.00  0.00           H  
ATOM   3726  HD2 LYS   238      37.943  86.388  84.943  1.00  0.00           H  
ATOM   3727  HD3 LYS   238      38.589  87.668  85.888  1.00  0.00           H  
ATOM   3728  HE2 LYS   238      40.841  87.240  84.669  1.00  0.00           H  
ATOM   3729  HE3 LYS   238      40.141  85.877  83.788  1.00  0.00           H  
ATOM   3730  HZ1 LYS   238      38.842  88.389  83.411  1.00  0.00           H  
ATOM   3731  HZ2 LYS   238      40.367  88.335  83.147  1.00  0.00           H  
ATOM   3732  HZ3 LYS   238      39.347  87.221  82.391  1.00  0.00           H  
ATOM   3733  N   TYR   239      38.573  81.514  88.930  1.00  0.00           N  
ATOM   3734  CA  TYR   239      38.046  80.170  89.165  1.00  0.00           C  
ATOM   3735  C   TYR   239      36.632  80.010  88.587  1.00  0.00           C  
ATOM   3736  O   TYR   239      35.864  80.924  88.722  1.00  0.00           O  
ATOM   3737  CB  TYR   239      38.013  79.944  90.695  1.00  0.00           C  
ATOM   3738  CG  TYR   239      37.311  78.684  91.063  1.00  0.00           C  
ATOM   3739  CD1 TYR   239      37.840  77.485  90.600  1.00  0.00           C  
ATOM   3740  CD2 TYR   239      36.030  78.722  91.601  1.00  0.00           C  
ATOM   3741  CE1 TYR   239      37.066  76.276  90.690  1.00  0.00           C  
ATOM   3742  CE2 TYR   239      35.270  77.598  91.675  1.00  0.00           C  
ATOM   3743  CZ  TYR   239      35.779  76.320  91.320  1.00  0.00           C  
ATOM   3744  OH  TYR   239      35.059  75.173  91.466  1.00  0.00           O  
ATOM   3745  H   TYR   239      38.812  82.088  89.726  1.00  0.00           H  
ATOM   3746  HA  TYR   239      38.642  79.402  88.673  1.00  0.00           H  
ATOM   3747  HB2 TYR   239      39.033  79.829  91.063  1.00  0.00           H  
ATOM   3748  HB3 TYR   239      37.472  80.817  91.062  1.00  0.00           H  
ATOM   3749  HD1 TYR   239      38.763  77.380  90.048  1.00  0.00           H  
ATOM   3750  HD2 TYR   239      35.690  79.712  91.867  1.00  0.00           H  
ATOM   3751  HE1 TYR   239      37.554  75.367  90.373  1.00  0.00           H  
ATOM   3752  HE2 TYR   239      34.249  77.637  92.025  1.00  0.00           H  
ATOM   3753  HH  TYR   239      34.121  75.294  91.634  1.00  0.00           H  
ATOM   3754  N   THR   240      36.360  78.926  87.830  1.00  0.00           N  
ATOM   3755  CA  THR   240      35.113  78.650  87.146  1.00  0.00           C  
ATOM   3756  C   THR   240      34.481  77.323  87.710  1.00  0.00           C  
ATOM   3757  O   THR   240      35.085  76.263  87.715  1.00  0.00           O  
ATOM   3758  CB  THR   240      35.353  78.319  85.633  1.00  0.00           C  
ATOM   3759  CG2 THR   240      34.071  78.222  84.778  1.00  0.00           C  
ATOM   3760  OG1 THR   240      36.052  79.438  85.112  1.00  0.00           O  
ATOM   3761  H   THR   240      37.119  78.271  87.704  1.00  0.00           H  
ATOM   3762  HA  THR   240      34.491  79.545  87.134  1.00  0.00           H  
ATOM   3763  HB  THR   240      35.961  77.434  85.446  1.00  0.00           H  
ATOM   3764  HG1 THR   240      36.841  79.468  85.658  1.00  0.00           H  
ATOM   3765 HG21 THR   240      33.525  77.306  85.004  1.00  0.00           H  
ATOM   3766 HG22 THR   240      33.470  79.075  85.093  1.00  0.00           H  
ATOM   3767 HG23 THR   240      34.322  78.301  83.721  1.00  0.00           H  
ATOM   3768  N   GLY   241      33.265  77.453  88.198  1.00  0.00           N  
ATOM   3769  CA  GLY   241      32.497  76.320  88.728  1.00  0.00           C  
ATOM   3770  C   GLY   241      31.830  75.422  87.619  1.00  0.00           C  
ATOM   3771  O   GLY   241      31.532  75.918  86.563  1.00  0.00           O  
ATOM   3772  H   GLY   241      32.895  78.380  88.352  1.00  0.00           H  
ATOM   3773  HA2 GLY   241      33.171  75.750  89.367  1.00  0.00           H  
ATOM   3774  HA3 GLY   241      31.674  76.718  89.322  1.00  0.00           H  
ATOM   3775  N   GLY   242      31.554  74.146  87.874  1.00  0.00           N  
ATOM   3776  CA  GLY   242      31.441  73.149  86.731  1.00  0.00           C  
ATOM   3777  C   GLY   242      32.749  72.810  85.994  1.00  0.00           C  
ATOM   3778  O   GLY   242      33.838  73.153  86.429  1.00  0.00           O  
ATOM   3779  H   GLY   242      31.778  73.740  88.771  1.00  0.00           H  
ATOM   3780  HA2 GLY   242      31.002  72.239  87.141  1.00  0.00           H  
ATOM   3781  HA3 GLY   242      30.663  73.470  86.039  1.00  0.00           H  
ATOM   3782  N   SER   243      32.720  71.960  85.026  1.00  0.00           N  
ATOM   3783  CA  SER   243      33.999  71.725  84.187  1.00  0.00           C  
ATOM   3784  C   SER   243      34.312  72.886  83.398  1.00  0.00           C  
ATOM   3785  O   SER   243      33.449  73.571  82.801  1.00  0.00           O  
ATOM   3786  CB  SER   243      33.886  70.429  83.422  1.00  0.00           C  
ATOM   3787  OG  SER   243      35.088  70.047  82.807  1.00  0.00           O  
ATOM   3788  H   SER   243      31.866  71.454  84.840  1.00  0.00           H  
ATOM   3789  HA  SER   243      34.756  71.641  84.967  1.00  0.00           H  
ATOM   3790  HB2 SER   243      33.548  69.575  84.009  1.00  0.00           H  
ATOM   3791  HB3 SER   243      33.208  70.494  82.571  1.00  0.00           H  
ATOM   3792  HG  SER   243      35.271  69.104  82.828  1.00  0.00           H  
ATOM   3793  N   ALA   244      35.624  73.244  83.323  1.00  0.00           N  
ATOM   3794  CA  ALA   244      36.160  74.165  82.377  1.00  0.00           C  
ATOM   3795  C   ALA   244      37.478  73.740  81.744  1.00  0.00           C  
ATOM   3796  O   ALA   244      38.276  73.135  82.387  1.00  0.00           O  
ATOM   3797  CB  ALA   244      36.170  75.676  82.806  1.00  0.00           C  
ATOM   3798  H   ALA   244      36.243  72.599  83.794  1.00  0.00           H  
ATOM   3799  HA  ALA   244      35.415  74.138  81.582  1.00  0.00           H  
ATOM   3800  HB1 ALA   244      36.494  76.393  82.051  1.00  0.00           H  
ATOM   3801  HB2 ALA   244      35.137  75.933  83.039  1.00  0.00           H  
ATOM   3802  HB3 ALA   244      36.775  75.718  83.711  1.00  0.00           H  
ATOM   3803  N   GLU   245      37.776  74.147  80.539  1.00  0.00           N  
ATOM   3804  CA  GLU   245      39.127  73.951  79.879  1.00  0.00           C  
ATOM   3805  C   GLU   245      39.550  75.220  79.059  1.00  0.00           C  
ATOM   3806  O   GLU   245      38.690  75.776  78.338  1.00  0.00           O  
ATOM   3807  CB  GLU   245      39.003  72.706  79.034  1.00  0.00           C  
ATOM   3808  CG  GLU   245      40.391  72.390  78.422  1.00  0.00           C  
ATOM   3809  CD  GLU   245      40.307  70.992  77.821  1.00  0.00           C  
ATOM   3810  OE1 GLU   245      40.809  70.033  78.474  1.00  0.00           O  
ATOM   3811  OE2 GLU   245      39.855  70.803  76.698  1.00  0.00           O1-
ATOM   3812  H   GLU   245      37.056  74.491  79.920  1.00  0.00           H  
ATOM   3813  HA  GLU   245      39.858  73.689  80.643  1.00  0.00           H  
ATOM   3814  HB2 GLU   245      38.716  71.870  79.673  1.00  0.00           H  
ATOM   3815  HB3 GLU   245      38.345  72.838  78.175  1.00  0.00           H  
ATOM   3816  HG2 GLU   245      40.720  73.029  77.602  1.00  0.00           H  
ATOM   3817  HG3 GLU   245      41.229  72.477  79.112  1.00  0.00           H  
ATOM   3818  N   LEU   246      40.849  75.555  79.125  1.00  0.00           N  
ATOM   3819  CA  LEU   246      41.412  76.716  78.481  1.00  0.00           C  
ATOM   3820  C   LEU   246      42.745  76.428  77.763  1.00  0.00           C  
ATOM   3821  O   LEU   246      43.704  76.003  78.351  1.00  0.00           O  
ATOM   3822  CB  LEU   246      41.834  77.757  79.535  1.00  0.00           C  
ATOM   3823  CG  LEU   246      40.735  78.500  80.361  1.00  0.00           C  
ATOM   3824  CD1 LEU   246      41.484  79.446  81.289  1.00  0.00           C  
ATOM   3825  CD2 LEU   246      39.672  79.241  79.561  1.00  0.00           C  
ATOM   3826  H   LEU   246      41.512  75.023  79.670  1.00  0.00           H  
ATOM   3827  HA  LEU   246      40.671  77.162  77.817  1.00  0.00           H  
ATOM   3828  HB2 LEU   246      42.373  77.163  80.273  1.00  0.00           H  
ATOM   3829  HB3 LEU   246      42.329  78.529  78.946  1.00  0.00           H  
ATOM   3830  HG  LEU   246      40.226  77.721  80.929  1.00  0.00           H  
ATOM   3831 HD11 LEU   246      42.271  78.892  81.802  1.00  0.00           H  
ATOM   3832 HD12 LEU   246      41.984  80.220  80.707  1.00  0.00           H  
ATOM   3833 HD13 LEU   246      40.760  79.792  82.026  1.00  0.00           H  
ATOM   3834 HD21 LEU   246      40.164  79.950  78.896  1.00  0.00           H  
ATOM   3835 HD22 LEU   246      39.215  78.575  78.829  1.00  0.00           H  
ATOM   3836 HD23 LEU   246      38.893  79.665  80.194  1.00  0.00           H  
ATOM   3837  N   LEU   247      42.768  76.842  76.466  1.00  0.00           N  
ATOM   3838  CA  LEU   247      43.986  76.769  75.603  1.00  0.00           C  
ATOM   3839  C   LEU   247      44.784  78.119  75.597  1.00  0.00           C  
ATOM   3840  O   LEU   247      44.230  79.183  75.397  1.00  0.00           O  
ATOM   3841  CB  LEU   247      43.500  76.489  74.111  1.00  0.00           C  
ATOM   3842  CG  LEU   247      44.571  76.557  72.996  1.00  0.00           C  
ATOM   3843  CD1 LEU   247      45.576  75.461  73.095  1.00  0.00           C  
ATOM   3844  CD2 LEU   247      43.858  76.393  71.583  1.00  0.00           C  
ATOM   3845  H   LEU   247      41.911  77.240  76.108  1.00  0.00           H  
ATOM   3846  HA  LEU   247      44.631  75.940  75.894  1.00  0.00           H  
ATOM   3847  HB2 LEU   247      42.904  75.577  74.106  1.00  0.00           H  
ATOM   3848  HB3 LEU   247      42.719  77.215  73.884  1.00  0.00           H  
ATOM   3849  HG  LEU   247      45.102  77.508  73.041  1.00  0.00           H  
ATOM   3850 HD11 LEU   247      46.306  75.448  72.286  1.00  0.00           H  
ATOM   3851 HD12 LEU   247      46.196  75.536  73.988  1.00  0.00           H  
ATOM   3852 HD13 LEU   247      45.018  74.526  73.135  1.00  0.00           H  
ATOM   3853 HD21 LEU   247      44.599  76.211  70.804  1.00  0.00           H  
ATOM   3854 HD22 LEU   247      43.137  75.577  71.624  1.00  0.00           H  
ATOM   3855 HD23 LEU   247      43.313  77.295  71.307  1.00  0.00           H  
ATOM   3856  N   PHE   248      46.081  77.916  75.768  1.00  0.00           N  
ATOM   3857  CA  PHE   248      47.068  78.980  75.700  1.00  0.00           C  
ATOM   3858  C   PHE   248      48.169  78.757  74.655  1.00  0.00           C  
ATOM   3859  O   PHE   248      48.358  77.647  74.204  1.00  0.00           O  
ATOM   3860  CB  PHE   248      47.767  79.045  77.030  1.00  0.00           C  
ATOM   3861  CG  PHE   248      46.865  79.477  78.260  1.00  0.00           C  
ATOM   3862  CD1 PHE   248      46.576  80.832  78.364  1.00  0.00           C  
ATOM   3863  CD2 PHE   248      46.214  78.574  79.069  1.00  0.00           C  
ATOM   3864  CE1 PHE   248      45.632  81.249  79.351  1.00  0.00           C  
ATOM   3865  CE2 PHE   248      45.244  78.981  80.015  1.00  0.00           C  
ATOM   3866  CZ  PHE   248      44.991  80.372  80.208  1.00  0.00           C  
ATOM   3867  H   PHE   248      46.407  76.971  75.919  1.00  0.00           H  
ATOM   3868  HA  PHE   248      46.628  79.976  75.633  1.00  0.00           H  
ATOM   3869  HB2 PHE   248      48.167  78.079  77.340  1.00  0.00           H  
ATOM   3870  HB3 PHE   248      48.593  79.755  77.004  1.00  0.00           H  
ATOM   3871  HD1 PHE   248      47.187  81.497  77.770  1.00  0.00           H  
ATOM   3872  HD2 PHE   248      46.325  77.520  78.861  1.00  0.00           H  
ATOM   3873  HE1 PHE   248      45.598  82.325  79.429  1.00  0.00           H  
ATOM   3874  HE2 PHE   248      44.738  78.237  80.612  1.00  0.00           H  
ATOM   3875  HZ  PHE   248      44.300  80.821  80.905  1.00  0.00           H  
ATOM   3876  N   PHE   249      48.919  79.796  74.257  1.00  0.00           N  
ATOM   3877  CA  PHE   249      50.092  79.619  73.374  1.00  0.00           C  
ATOM   3878  C   PHE   249      51.412  80.080  74.059  1.00  0.00           C  
ATOM   3879  O   PHE   249      51.469  80.949  74.961  1.00  0.00           O  
ATOM   3880  CB  PHE   249      49.746  80.190  71.962  1.00  0.00           C  
ATOM   3881  CG  PHE   249      48.485  79.688  71.328  1.00  0.00           C  
ATOM   3882  CD1 PHE   249      48.552  78.599  70.478  1.00  0.00           C  
ATOM   3883  CD2 PHE   249      47.222  80.342  71.679  1.00  0.00           C  
ATOM   3884  CE1 PHE   249      47.377  78.046  69.968  1.00  0.00           C  
ATOM   3885  CE2 PHE   249      46.038  79.763  71.104  1.00  0.00           C  
ATOM   3886  CZ  PHE   249      46.108  78.598  70.238  1.00  0.00           C  
ATOM   3887  H   PHE   249      48.748  80.753  74.529  1.00  0.00           H  
ATOM   3888  HA  PHE   249      50.149  78.545  73.195  1.00  0.00           H  
ATOM   3889  HB2 PHE   249      49.748  81.267  72.131  1.00  0.00           H  
ATOM   3890  HB3 PHE   249      50.606  80.108  71.298  1.00  0.00           H  
ATOM   3891  HD1 PHE   249      49.455  78.042  70.280  1.00  0.00           H  
ATOM   3892  HD2 PHE   249      47.229  81.190  72.348  1.00  0.00           H  
ATOM   3893  HE1 PHE   249      47.451  77.292  69.198  1.00  0.00           H  
ATOM   3894  HE2 PHE   249      45.095  80.245  71.317  1.00  0.00           H  
ATOM   3895  HZ  PHE   249      45.185  78.248  69.799  1.00  0.00           H  
ATOM   3896  N   VAL   250      52.498  79.405  73.642  1.00  0.00           N  
ATOM   3897  CA  VAL   250      53.786  79.633  74.308  1.00  0.00           C  
ATOM   3898  C   VAL   250      54.925  79.871  73.216  1.00  0.00           C  
ATOM   3899  O   VAL   250      55.109  79.076  72.249  1.00  0.00           O  
ATOM   3900  CB  VAL   250      54.091  78.333  75.196  1.00  0.00           C  
ATOM   3901  CG1 VAL   250      55.377  78.473  76.003  1.00  0.00           C  
ATOM   3902  CG2 VAL   250      52.933  77.860  76.095  1.00  0.00           C  
ATOM   3903  H   VAL   250      52.312  78.701  72.942  1.00  0.00           H  
ATOM   3904  HA  VAL   250      53.758  80.528  74.930  1.00  0.00           H  
ATOM   3905  HB  VAL   250      54.268  77.530  74.480  1.00  0.00           H  
ATOM   3906 HG11 VAL   250      55.231  79.321  76.673  1.00  0.00           H  
ATOM   3907 HG12 VAL   250      55.565  77.658  76.703  1.00  0.00           H  
ATOM   3908 HG13 VAL   250      56.280  78.608  75.408  1.00  0.00           H  
ATOM   3909 HG21 VAL   250      53.237  76.962  76.635  1.00  0.00           H  
ATOM   3910 HG22 VAL   250      52.562  78.553  76.850  1.00  0.00           H  
ATOM   3911 HG23 VAL   250      52.083  77.472  75.534  1.00  0.00           H  
ATOM   3912  N   GLU   251      55.539  81.090  73.403  1.00  0.00           N  
ATOM   3913  CA  GLU   251      56.568  81.694  72.514  1.00  0.00           C  
ATOM   3914  C   GLU   251      57.961  81.527  73.092  1.00  0.00           C  
ATOM   3915  O   GLU   251      58.296  82.096  74.131  1.00  0.00           O  
ATOM   3916  CB  GLU   251      56.168  83.110  72.398  1.00  0.00           C  
ATOM   3917  CG  GLU   251      57.127  83.779  71.449  1.00  0.00           C  
ATOM   3918  CD  GLU   251      56.930  85.288  71.200  1.00  0.00           C  
ATOM   3919  OE1 GLU   251      56.683  86.118  72.105  1.00  0.00           O  
ATOM   3920  OE2 GLU   251      56.926  85.642  70.009  1.00  0.00           O1-
ATOM   3921  H   GLU   251      55.223  81.682  74.157  1.00  0.00           H  
ATOM   3922  HA  GLU   251      56.485  81.218  71.537  1.00  0.00           H  
ATOM   3923  HB2 GLU   251      55.167  83.123  71.967  1.00  0.00           H  
ATOM   3924  HB3 GLU   251      56.205  83.686  73.323  1.00  0.00           H  
ATOM   3925  HG2 GLU   251      58.128  83.734  71.879  1.00  0.00           H  
ATOM   3926  HG3 GLU   251      57.256  83.211  70.528  1.00  0.00           H  
ATOM   3927  N   GLY   252      58.885  80.837  72.387  1.00  0.00           N  
ATOM   3928  CA  GLY   252      60.216  80.618  72.859  1.00  0.00           C  
ATOM   3929  C   GLY   252      60.976  81.936  72.487  1.00  0.00           C  
ATOM   3930  O   GLY   252      60.971  82.403  71.299  1.00  0.00           O  
ATOM   3931  H   GLY   252      58.557  80.383  71.547  1.00  0.00           H  
ATOM   3932  HA2 GLY   252      60.185  80.442  73.935  1.00  0.00           H  
ATOM   3933  HA3 GLY   252      60.743  79.814  72.347  1.00  0.00           H  
ATOM   3934  N   LEU   253      61.683  82.485  73.414  1.00  0.00           N  
ATOM   3935  CA  LEU   253      62.357  83.806  73.083  1.00  0.00           C  
ATOM   3936  C   LEU   253      63.869  83.805  72.892  1.00  0.00           C  
ATOM   3937  O   LEU   253      64.345  84.664  72.159  1.00  0.00           O  
ATOM   3938  CB  LEU   253      61.994  84.826  74.186  1.00  0.00           C  
ATOM   3939  CG  LEU   253      60.563  84.936  74.731  1.00  0.00           C  
ATOM   3940  CD1 LEU   253      60.382  85.858  75.965  1.00  0.00           C  
ATOM   3941  CD2 LEU   253      59.510  85.381  73.658  1.00  0.00           C  
ATOM   3942  H   LEU   253      61.592  82.249  74.392  1.00  0.00           H  
ATOM   3943  HA  LEU   253      61.948  84.192  72.149  1.00  0.00           H  
ATOM   3944  HB2 LEU   253      62.696  84.638  74.998  1.00  0.00           H  
ATOM   3945  HB3 LEU   253      62.178  85.838  73.825  1.00  0.00           H  
ATOM   3946  HG  LEU   253      60.234  83.937  75.019  1.00  0.00           H  
ATOM   3947 HD11 LEU   253      60.841  85.421  76.852  1.00  0.00           H  
ATOM   3948 HD12 LEU   253      60.979  86.740  75.731  1.00  0.00           H  
ATOM   3949 HD13 LEU   253      59.343  86.108  76.182  1.00  0.00           H  
ATOM   3950 HD21 LEU   253      58.499  85.355  74.064  1.00  0.00           H  
ATOM   3951 HD22 LEU   253      59.802  86.399  73.399  1.00  0.00           H  
ATOM   3952 HD23 LEU   253      59.718  84.664  72.864  1.00  0.00           H  
ATOM   3953  N   CYS   254      64.606  82.891  73.549  1.00  0.00           N  
ATOM   3954  CA  CYS   254      66.073  82.860  73.474  1.00  0.00           C  
ATOM   3955  C   CYS   254      66.720  81.463  73.240  1.00  0.00           C  
ATOM   3956  O   CYS   254      66.370  80.390  73.715  1.00  0.00           O  
ATOM   3957  CB  CYS   254      66.577  83.454  74.807  1.00  0.00           C  
ATOM   3958  SG  CYS   254      65.962  85.129  75.190  1.00  0.00           S  
ATOM   3959  H   CYS   254      64.117  82.331  74.232  1.00  0.00           H  
ATOM   3960  HA  CYS   254      66.306  83.435  72.578  1.00  0.00           H  
ATOM   3961  HB2 CYS   254      66.373  82.704  75.572  1.00  0.00           H  
ATOM   3962  HB3 CYS   254      67.658  83.595  74.809  1.00  0.00           H  
ATOM   3963  HG  CYS   254      66.890  85.725  74.436  1.00  0.00           H  
ATOM   3964  N   PHE   255      67.799  81.487  72.425  1.00  0.00           N  
ATOM   3965  CA  PHE   255      68.529  80.221  72.097  1.00  0.00           C  
ATOM   3966  C   PHE   255      69.328  79.692  73.285  1.00  0.00           C  
ATOM   3967  O   PHE   255      69.777  80.573  74.117  1.00  0.00           O  
ATOM   3968  CB  PHE   255      69.422  80.541  70.885  1.00  0.00           C  
ATOM   3969  CG  PHE   255      68.638  80.269  69.582  1.00  0.00           C  
ATOM   3970  CD1 PHE   255      68.663  79.045  69.019  1.00  0.00           C  
ATOM   3971  CD2 PHE   255      68.088  81.336  68.864  1.00  0.00           C  
ATOM   3972  CE1 PHE   255      68.019  78.747  67.768  1.00  0.00           C  
ATOM   3973  CE2 PHE   255      67.461  81.149  67.581  1.00  0.00           C  
ATOM   3974  CZ  PHE   255      67.519  79.810  67.016  1.00  0.00           C  
ATOM   3975  H   PHE   255      68.098  82.351  71.995  1.00  0.00           H  
ATOM   3976  HA  PHE   255      67.846  79.458  71.723  1.00  0.00           H  
ATOM   3977  HB2 PHE   255      69.961  81.487  70.946  1.00  0.00           H  
ATOM   3978  HB3 PHE   255      70.191  79.770  70.925  1.00  0.00           H  
ATOM   3979  HD1 PHE   255      69.098  78.146  69.429  1.00  0.00           H  
ATOM   3980  HD2 PHE   255      68.199  82.335  69.257  1.00  0.00           H  
ATOM   3981  HE1 PHE   255      67.994  77.698  67.509  1.00  0.00           H  
ATOM   3982  HE2 PHE   255      67.132  82.057  67.096  1.00  0.00           H  
ATOM   3983  HZ  PHE   255      67.118  79.712  66.018  1.00  0.00           H  
ATOM   3984  N   PRO   256      69.658  78.380  73.359  1.00  0.00           N  
ATOM   3985  CA  PRO   256      70.681  77.808  74.271  1.00  0.00           C  
ATOM   3986  C   PRO   256      72.042  78.403  74.222  1.00  0.00           C  
ATOM   3987  O   PRO   256      72.461  78.903  73.156  1.00  0.00           O  
ATOM   3988  CB  PRO   256      70.673  76.317  73.967  1.00  0.00           C  
ATOM   3989  CG  PRO   256      69.235  76.052  73.416  1.00  0.00           C  
ATOM   3990  CD  PRO   256      68.970  77.339  72.643  1.00  0.00           C  
ATOM   3991  HA  PRO   256      70.266  77.820  75.279  1.00  0.00           H  
ATOM   3992  HB2 PRO   256      71.395  76.041  73.199  1.00  0.00           H  
ATOM   3993  HB3 PRO   256      70.867  75.644  74.802  1.00  0.00           H  
ATOM   3994  HG2 PRO   256      69.288  75.211  72.724  1.00  0.00           H  
ATOM   3995  HG3 PRO   256      68.527  75.924  74.235  1.00  0.00           H  
ATOM   3996  HD2 PRO   256      69.401  77.465  71.649  1.00  0.00           H  
ATOM   3997  HD3 PRO   256      67.905  77.561  72.575  1.00  0.00           H  
ATOM   3998  N   ASP   257      72.738  78.336  75.337  1.00  0.00           N  
ATOM   3999  CA  ASP   257      73.981  79.041  75.567  1.00  0.00           C  
ATOM   4000  C   ASP   257      74.834  78.353  76.657  1.00  0.00           C  
ATOM   4001  O   ASP   257      74.262  77.467  77.279  1.00  0.00           O  
ATOM   4002  CB  ASP   257      73.685  80.469  76.033  1.00  0.00           C  
ATOM   4003  CG  ASP   257      74.747  81.532  75.892  1.00  0.00           C  
ATOM   4004  OD1 ASP   257      75.925  81.085  75.649  1.00  0.00           O  
ATOM   4005  OD2 ASP   257      74.560  82.724  76.207  1.00  0.00           O1-
ATOM   4006  H   ASP   257      72.393  77.725  76.064  1.00  0.00           H  
ATOM   4007  HA  ASP   257      74.612  79.096  74.680  1.00  0.00           H  
ATOM   4008  HB2 ASP   257      72.748  80.766  75.563  1.00  0.00           H  
ATOM   4009  HB3 ASP   257      73.410  80.384  77.084  1.00  0.00           H  
ATOM   4010  N   GLU   258      76.091  78.653  76.834  1.00  0.00           N  
ATOM   4011  CA  GLU   258      76.961  78.230  77.960  1.00  0.00           C  
ATOM   4012  C   GLU   258      76.382  78.493  79.371  1.00  0.00           C  
ATOM   4013  O   GLU   258      76.644  77.732  80.296  1.00  0.00           O  
ATOM   4014  CB  GLU   258      78.323  78.885  77.671  1.00  0.00           C  
ATOM   4015  CG  GLU   258      79.439  78.487  78.711  1.00  0.00           C  
ATOM   4016  CD  GLU   258      79.710  76.995  78.581  1.00  0.00           C  
ATOM   4017  OE1 GLU   258      79.706  76.495  77.430  1.00  0.00           O  
ATOM   4018  OE2 GLU   258      80.015  76.362  79.623  1.00  0.00           O1-
ATOM   4019  H   GLU   258      76.380  79.425  76.250  1.00  0.00           H  
ATOM   4020  HA  GLU   258      77.178  77.185  77.738  1.00  0.00           H  
ATOM   4021  HB2 GLU   258      78.673  78.632  76.670  1.00  0.00           H  
ATOM   4022  HB3 GLU   258      78.247  79.957  77.850  1.00  0.00           H  
ATOM   4023  HG2 GLU   258      80.344  79.044  78.470  1.00  0.00           H  
ATOM   4024  HG3 GLU   258      79.100  78.618  79.738  1.00  0.00           H  
ATOM   4025  N   GLY   259      75.396  79.453  79.468  1.00  0.00           N  
ATOM   4026  CA  GLY   259      74.581  79.708  80.655  1.00  0.00           C  
ATOM   4027  C   GLY   259      73.086  79.438  80.476  1.00  0.00           C  
ATOM   4028  O   GLY   259      72.301  79.826  81.315  1.00  0.00           O  
ATOM   4029  H   GLY   259      75.375  80.080  78.677  1.00  0.00           H  
ATOM   4030  HA2 GLY   259      74.916  79.008  81.420  1.00  0.00           H  
ATOM   4031  HA3 GLY   259      74.772  80.750  80.911  1.00  0.00           H  
ATOM   4032  N   PHE   260      72.641  78.678  79.476  1.00  0.00           N  
ATOM   4033  CA  PHE   260      71.336  78.151  79.300  1.00  0.00           C  
ATOM   4034  C   PHE   260      71.185  76.769  78.545  1.00  0.00           C  
ATOM   4035  O   PHE   260      71.349  76.633  77.360  1.00  0.00           O  
ATOM   4036  CB  PHE   260      70.353  79.153  78.648  1.00  0.00           C  
ATOM   4037  CG  PHE   260      68.940  78.626  78.275  1.00  0.00           C  
ATOM   4038  CD1 PHE   260      68.145  77.942  79.193  1.00  0.00           C  
ATOM   4039  CD2 PHE   260      68.394  79.023  77.045  1.00  0.00           C  
ATOM   4040  CE1 PHE   260      66.796  77.601  78.798  1.00  0.00           C  
ATOM   4041  CE2 PHE   260      67.063  78.670  76.622  1.00  0.00           C  
ATOM   4042  CZ  PHE   260      66.274  78.001  77.570  1.00  0.00           C  
ATOM   4043  H   PHE   260      73.334  78.389  78.800  1.00  0.00           H  
ATOM   4044  HA  PHE   260      70.905  77.966  80.284  1.00  0.00           H  
ATOM   4045  HB2 PHE   260      70.123  79.933  79.374  1.00  0.00           H  
ATOM   4046  HB3 PHE   260      70.848  79.478  77.732  1.00  0.00           H  
ATOM   4047  HD1 PHE   260      68.491  77.709  80.189  1.00  0.00           H  
ATOM   4048  HD2 PHE   260      68.984  79.603  76.351  1.00  0.00           H  
ATOM   4049  HE1 PHE   260      66.177  77.159  79.566  1.00  0.00           H  
ATOM   4050  HE2 PHE   260      66.693  78.916  75.637  1.00  0.00           H  
ATOM   4051  HZ  PHE   260      65.311  77.718  77.170  1.00  0.00           H  
ATOM   4052  N   SER   261      70.837  75.776  79.402  1.00  0.00           N  
ATOM   4053  CA  SER   261      70.525  74.342  79.126  1.00  0.00           C  
ATOM   4054  C   SER   261      69.432  74.041  78.084  1.00  0.00           C  
ATOM   4055  O   SER   261      69.316  72.880  77.558  1.00  0.00           O  
ATOM   4056  CB  SER   261      70.224  73.488  80.424  1.00  0.00           C  
ATOM   4057  OG  SER   261      68.896  73.899  80.817  1.00  0.00           O  
ATOM   4058  H   SER   261      70.777  75.963  80.393  1.00  0.00           H  
ATOM   4059  HA  SER   261      71.389  73.890  78.639  1.00  0.00           H  
ATOM   4060  HB2 SER   261      70.238  72.430  80.162  1.00  0.00           H  
ATOM   4061  HB3 SER   261      70.962  73.678  81.204  1.00  0.00           H  
ATOM   4062  HG  SER   261      68.864  73.662  81.747  1.00  0.00           H  
ATOM   4063  N   GLY   262      68.586  75.058  77.735  1.00  0.00           N  
ATOM   4064  CA  GLY   262      67.435  74.956  76.838  1.00  0.00           C  
ATOM   4065  C   GLY   262      66.228  74.563  77.681  1.00  0.00           C  
ATOM   4066  O   GLY   262      65.193  74.847  77.076  1.00  0.00           O  
ATOM   4067  H   GLY   262      68.900  75.875  78.239  1.00  0.00           H  
ATOM   4068  HA2 GLY   262      67.247  75.904  76.334  1.00  0.00           H  
ATOM   4069  HA3 GLY   262      67.542  74.148  76.115  1.00  0.00           H  
ATOM   4070  N   LEU   263      66.266  74.062  78.933  1.00  0.00           N  
ATOM   4071  CA  LEU   263      65.107  73.701  79.705  1.00  0.00           C  
ATOM   4072  C   LEU   263      64.390  74.929  80.277  1.00  0.00           C  
ATOM   4073  O   LEU   263      64.886  75.721  81.094  1.00  0.00           O  
ATOM   4074  CB  LEU   263      65.426  72.804  80.902  1.00  0.00           C  
ATOM   4075  CG  LEU   263      65.911  71.426  80.497  1.00  0.00           C  
ATOM   4076  CD1 LEU   263      66.182  70.543  81.747  1.00  0.00           C  
ATOM   4077  CD2 LEU   263      64.797  70.590  79.679  1.00  0.00           C  
ATOM   4078  H   LEU   263      67.228  73.833  79.138  1.00  0.00           H  
ATOM   4079  HA  LEU   263      64.396  73.220  79.032  1.00  0.00           H  
ATOM   4080  HB2 LEU   263      66.238  73.359  81.370  1.00  0.00           H  
ATOM   4081  HB3 LEU   263      64.563  72.667  81.554  1.00  0.00           H  
ATOM   4082  HG  LEU   263      66.846  71.502  79.942  1.00  0.00           H  
ATOM   4083 HD11 LEU   263      65.224  70.205  82.142  1.00  0.00           H  
ATOM   4084 HD12 LEU   263      66.874  69.758  81.440  1.00  0.00           H  
ATOM   4085 HD13 LEU   263      66.665  71.187  82.481  1.00  0.00           H  
ATOM   4086 HD21 LEU   263      65.088  69.543  79.765  1.00  0.00           H  
ATOM   4087 HD22 LEU   263      63.813  70.798  80.100  1.00  0.00           H  
ATOM   4088 HD23 LEU   263      64.904  70.914  78.644  1.00  0.00           H  
ATOM   4089  N   VAL   264      63.100  75.005  79.915  1.00  0.00           N  
ATOM   4090  CA  VAL   264      62.183  75.960  80.550  1.00  0.00           C  
ATOM   4091  C   VAL   264      60.958  75.135  80.960  1.00  0.00           C  
ATOM   4092  O   VAL   264      60.617  74.106  80.406  1.00  0.00           O  
ATOM   4093  CB  VAL   264      61.702  77.182  79.633  1.00  0.00           C  
ATOM   4094  CG1 VAL   264      62.960  78.062  79.557  1.00  0.00           C  
ATOM   4095  CG2 VAL   264      61.110  76.798  78.235  1.00  0.00           C  
ATOM   4096  H   VAL   264      62.707  74.355  79.249  1.00  0.00           H  
ATOM   4097  HA  VAL   264      62.588  76.299  81.504  1.00  0.00           H  
ATOM   4098  HB  VAL   264      60.960  77.751  80.193  1.00  0.00           H  
ATOM   4099 HG11 VAL   264      63.602  77.567  78.829  1.00  0.00           H  
ATOM   4100 HG12 VAL   264      62.667  79.004  79.094  1.00  0.00           H  
ATOM   4101 HG13 VAL   264      63.406  78.204  80.542  1.00  0.00           H  
ATOM   4102 HG21 VAL   264      61.527  75.869  77.847  1.00  0.00           H  
ATOM   4103 HG22 VAL   264      60.062  76.517  78.337  1.00  0.00           H  
ATOM   4104 HG23 VAL   264      61.344  77.563  77.494  1.00  0.00           H  
ATOM   4105  N   SER   265      60.219  75.567  82.004  1.00  0.00           N  
ATOM   4106  CA  SER   265      59.082  74.838  82.639  1.00  0.00           C  
ATOM   4107  C   SER   265      57.929  75.866  82.896  1.00  0.00           C  
ATOM   4108  O   SER   265      58.175  77.105  82.916  1.00  0.00           O  
ATOM   4109  CB  SER   265      59.444  74.126  83.977  1.00  0.00           C  
ATOM   4110  OG  SER   265      59.851  75.213  84.835  1.00  0.00           O  
ATOM   4111  H   SER   265      60.449  76.435  82.468  1.00  0.00           H  
ATOM   4112  HA  SER   265      58.614  74.095  81.993  1.00  0.00           H  
ATOM   4113  HB2 SER   265      58.605  73.634  84.468  1.00  0.00           H  
ATOM   4114  HB3 SER   265      60.327  73.504  83.827  1.00  0.00           H  
ATOM   4115  HG  SER   265      60.527  75.717  84.376  1.00  0.00           H  
ATOM   4116  N   ILE   266      56.693  75.394  83.043  1.00  0.00           N  
ATOM   4117  CA  ILE   266      55.506  76.169  83.318  1.00  0.00           C  
ATOM   4118  C   ILE   266      54.611  75.356  84.320  1.00  0.00           C  
ATOM   4119  O   ILE   266      54.796  74.116  84.391  1.00  0.00           O  
ATOM   4120  CB  ILE   266      54.746  76.512  81.931  1.00  0.00           C  
ATOM   4121  CG1 ILE   266      55.678  77.350  80.931  1.00  0.00           C  
ATOM   4122  CG2 ILE   266      53.428  77.328  82.291  1.00  0.00           C  
ATOM   4123  CD1 ILE   266      55.035  78.040  79.688  1.00  0.00           C  
ATOM   4124  H   ILE   266      56.505  74.411  82.910  1.00  0.00           H  
ATOM   4125  HA  ILE   266      55.860  77.091  83.779  1.00  0.00           H  
ATOM   4126  HB  ILE   266      54.588  75.585  81.379  1.00  0.00           H  
ATOM   4127 HG12 ILE   266      56.083  78.112  81.597  1.00  0.00           H  
ATOM   4128 HG13 ILE   266      56.509  76.730  80.593  1.00  0.00           H  
ATOM   4129 HG21 ILE   266      53.670  78.326  82.656  1.00  0.00           H  
ATOM   4130 HG22 ILE   266      52.928  77.551  81.348  1.00  0.00           H  
ATOM   4131 HG23 ILE   266      52.761  76.717  82.900  1.00  0.00           H  
ATOM   4132 HD11 ILE   266      55.741  78.809  79.373  1.00  0.00           H  
ATOM   4133 HD12 ILE   266      54.832  77.280  78.935  1.00  0.00           H  
ATOM   4134 HD13 ILE   266      54.164  78.625  79.983  1.00  0.00           H  
ATOM   4135  N   HIE   267      53.790  76.069  85.173  1.00  0.00           N  
ATOM   4136  CA  HIE   267      53.096  75.624  86.325  1.00  0.00           C  
ATOM   4137  C   HIE   267      51.710  76.336  86.526  1.00  0.00           C  
ATOM   4138  O   HIE   267      51.405  77.438  86.089  1.00  0.00           O  
ATOM   4139  CB  HIE   267      53.988  75.786  87.483  1.00  0.00           C  
ATOM   4140  CG  HIE   267      55.471  75.483  87.413  1.00  0.00           C  
ATOM   4141  CD2 HIE   267      56.454  76.216  86.807  1.00  0.00           C  
ATOM   4142  ND1 HIE   267      56.059  74.419  88.092  1.00  0.00           N  
ATOM   4143  CE1 HIE   267      57.394  74.447  87.890  1.00  0.00           C  
ATOM   4144  NE2 HIE   267      57.642  75.559  87.129  1.00  0.00           N  
ATOM   4145  H   HIE   267      53.702  77.053  84.960  1.00  0.00           H  
ATOM   4146  HA  HIE   267      52.854  74.569  86.199  1.00  0.00           H  
ATOM   4147  HB2 HIE   267      54.011  76.788  87.912  1.00  0.00           H  
ATOM   4148  HB3 HIE   267      53.545  75.210  88.295  1.00  0.00           H  
ATOM   4149  HD2 HIE   267      56.395  76.912  85.984  1.00  0.00           H  
ATOM   4150  HE1 HIE   267      58.167  73.824  88.315  1.00  0.00           H  
ATOM   4151  HE2 HIE   267      58.394  75.737  86.478  1.00  0.00           H  
ATOM   4152  N   VAL   268      50.812  75.522  87.149  1.00  0.00           N  
ATOM   4153  CA  VAL   268      49.583  76.002  87.853  1.00  0.00           C  
ATOM   4154  C   VAL   268      49.683  75.537  89.298  1.00  0.00           C  
ATOM   4155  O   VAL   268      50.120  74.455  89.544  1.00  0.00           O  
ATOM   4156  CB  VAL   268      48.318  75.661  87.172  1.00  0.00           C  
ATOM   4157  CG1 VAL   268      47.817  74.203  87.335  1.00  0.00           C  
ATOM   4158  CG2 VAL   268      47.142  76.538  87.584  1.00  0.00           C  
ATOM   4159  H   VAL   268      51.015  74.534  87.184  1.00  0.00           H  
ATOM   4160  HA  VAL   268      49.618  77.087  87.957  1.00  0.00           H  
ATOM   4161  HB  VAL   268      48.438  75.816  86.100  1.00  0.00           H  
ATOM   4162 HG11 VAL   268      48.684  73.579  87.119  1.00  0.00           H  
ATOM   4163 HG12 VAL   268      47.589  73.957  88.372  1.00  0.00           H  
ATOM   4164 HG13 VAL   268      47.008  74.004  86.631  1.00  0.00           H  
ATOM   4165 HG21 VAL   268      47.005  76.453  88.662  1.00  0.00           H  
ATOM   4166 HG22 VAL   268      47.237  77.577  87.271  1.00  0.00           H  
ATOM   4167 HG23 VAL   268      46.247  76.160  87.091  1.00  0.00           H  
ATOM   4168  N   SER   269      49.140  76.344  90.162  1.00  0.00           N  
ATOM   4169  CA  SER   269      49.262  76.049  91.627  1.00  0.00           C  
ATOM   4170  C   SER   269      48.238  76.712  92.499  1.00  0.00           C  
ATOM   4171  O   SER   269      47.599  77.620  91.958  1.00  0.00           O  
ATOM   4172  CB  SER   269      50.721  76.626  91.946  1.00  0.00           C  
ATOM   4173  OG  SER   269      50.913  76.559  93.319  1.00  0.00           O  
ATOM   4174  H   SER   269      48.883  77.295  89.939  1.00  0.00           H  
ATOM   4175  HA  SER   269      49.227  74.984  91.857  1.00  0.00           H  
ATOM   4176  HB2 SER   269      51.483  76.081  91.388  1.00  0.00           H  
ATOM   4177  HB3 SER   269      50.802  77.680  91.683  1.00  0.00           H  
ATOM   4178  HG  SER   269      50.670  75.726  93.729  1.00  0.00           H  
ATOM   4179  N   LEU   270      47.972  76.187  93.663  1.00  0.00           N  
ATOM   4180  CA  LEU   270      46.808  76.503  94.442  1.00  0.00           C  
ATOM   4181  C   LEU   270      47.236  76.873  95.883  1.00  0.00           C  
ATOM   4182  O   LEU   270      48.041  76.184  96.499  1.00  0.00           O  
ATOM   4183  CB  LEU   270      45.882  75.208  94.375  1.00  0.00           C  
ATOM   4184  CG  LEU   270      44.725  75.083  95.394  1.00  0.00           C  
ATOM   4185  CD1 LEU   270      43.698  76.203  95.154  1.00  0.00           C  
ATOM   4186  CD2 LEU   270      44.124  73.680  95.312  1.00  0.00           C  
ATOM   4187  H   LEU   270      48.719  75.600  94.005  1.00  0.00           H  
ATOM   4188  HA  LEU   270      46.205  77.327  94.059  1.00  0.00           H  
ATOM   4189  HB2 LEU   270      45.636  75.018  93.330  1.00  0.00           H  
ATOM   4190  HB3 LEU   270      46.514  74.348  94.597  1.00  0.00           H  
ATOM   4191  HG  LEU   270      45.143  75.272  96.383  1.00  0.00           H  
ATOM   4192 HD11 LEU   270      44.263  77.132  95.214  1.00  0.00           H  
ATOM   4193 HD12 LEU   270      43.299  76.125  94.143  1.00  0.00           H  
ATOM   4194 HD13 LEU   270      42.847  76.149  95.834  1.00  0.00           H  
ATOM   4195 HD21 LEU   270      43.161  73.649  95.820  1.00  0.00           H  
ATOM   4196 HD22 LEU   270      44.076  73.279  94.299  1.00  0.00           H  
ATOM   4197 HD23 LEU   270      44.767  73.046  95.921  1.00  0.00           H  
ATOM   4198  N   LEU   271      46.671  78.022  96.406  1.00  0.00           N  
ATOM   4199  CA  LEU   271      47.207  78.653  97.558  1.00  0.00           C  
ATOM   4200  C   LEU   271      46.126  79.260  98.497  1.00  0.00           C  
ATOM   4201  O   LEU   271      45.145  79.794  97.886  1.00  0.00           O  
ATOM   4202  CB  LEU   271      48.203  79.770  97.131  1.00  0.00           C  
ATOM   4203  CG  LEU   271      49.301  79.361  96.046  1.00  0.00           C  
ATOM   4204  CD1 LEU   271      48.856  79.720  94.650  1.00  0.00           C  
ATOM   4205  CD2 LEU   271      50.631  80.021  96.444  1.00  0.00           C  
ATOM   4206  H   LEU   271      45.859  78.363  95.912  1.00  0.00           H  
ATOM   4207  HA  LEU   271      47.727  77.865  98.104  1.00  0.00           H  
ATOM   4208  HB2 LEU   271      47.569  80.603  96.825  1.00  0.00           H  
ATOM   4209  HB3 LEU   271      48.789  80.064  98.002  1.00  0.00           H  
ATOM   4210  HG  LEU   271      49.324  78.272  96.072  1.00  0.00           H  
ATOM   4211 HD11 LEU   271      49.299  79.036  93.925  1.00  0.00           H  
ATOM   4212 HD12 LEU   271      47.774  79.615  94.577  1.00  0.00           H  
ATOM   4213 HD13 LEU   271      49.056  80.772  94.450  1.00  0.00           H  
ATOM   4214 HD21 LEU   271      51.210  79.472  97.187  1.00  0.00           H  
ATOM   4215 HD22 LEU   271      51.261  80.108  95.559  1.00  0.00           H  
ATOM   4216 HD23 LEU   271      50.611  81.079  96.702  1.00  0.00           H  
ATOM   4217  N   GLU   272      46.403  79.430  99.772  1.00  0.00           N  
ATOM   4218  CA  GLU   272      45.506  80.057 100.746  1.00  0.00           C  
ATOM   4219  C   GLU   272      46.141  81.172 101.701  1.00  0.00           C  
ATOM   4220  O   GLU   272      47.326  81.154 101.994  1.00  0.00           O  
ATOM   4221  CB  GLU   272      44.883  78.962 101.529  1.00  0.00           C  
ATOM   4222  CG  GLU   272      45.761  78.154 102.519  1.00  0.00           C  
ATOM   4223  CD  GLU   272      44.795  77.433 103.464  1.00  0.00           C  
ATOM   4224  OE1 GLU   272      44.946  76.175 103.580  1.00  0.00           O  
ATOM   4225  OE2 GLU   272      43.902  77.913 104.183  1.00  0.00           O1-
ATOM   4226  H   GLU   272      47.210  78.919 100.102  1.00  0.00           H  
ATOM   4227  HA  GLU   272      44.676  80.650 100.363  1.00  0.00           H  
ATOM   4228  HB2 GLU   272      43.989  79.258 102.080  1.00  0.00           H  
ATOM   4229  HB3 GLU   272      44.482  78.243 100.816  1.00  0.00           H  
ATOM   4230  HG2 GLU   272      46.280  77.446 101.874  1.00  0.00           H  
ATOM   4231  HG3 GLU   272      46.425  78.821 103.068  1.00  0.00           H  
ATOM   4232  N   TYR   273      45.262  82.048 102.127  1.00  0.00           N  
ATOM   4233  CA  TYR   273      45.661  83.249 102.977  1.00  0.00           C  
ATOM   4234  C   TYR   273      45.826  82.854 104.449  1.00  0.00           C  
ATOM   4235  O   TYR   273      44.999  82.118 104.966  1.00  0.00           O  
ATOM   4236  CB  TYR   273      44.516  84.276 102.766  1.00  0.00           C  
ATOM   4237  CG  TYR   273      44.593  85.602 103.515  1.00  0.00           C  
ATOM   4238  CD1 TYR   273      44.227  85.633 104.870  1.00  0.00           C  
ATOM   4239  CD2 TYR   273      44.949  86.759 102.870  1.00  0.00           C  
ATOM   4240  CE1 TYR   273      44.122  86.786 105.564  1.00  0.00           C  
ATOM   4241  CE2 TYR   273      44.925  88.021 103.555  1.00  0.00           C  
ATOM   4242  CZ  TYR   273      44.487  88.033 104.915  1.00  0.00           C  
ATOM   4243  OH  TYR   273      44.578  89.143 105.643  1.00  0.00           O  
ATOM   4244  H   TYR   273      44.434  82.189 101.566  1.00  0.00           H  
ATOM   4245  HA  TYR   273      46.568  83.714 102.591  1.00  0.00           H  
ATOM   4246  HB2 TYR   273      44.495  84.329 101.677  1.00  0.00           H  
ATOM   4247  HB3 TYR   273      43.640  83.792 103.199  1.00  0.00           H  
ATOM   4248  HD1 TYR   273      44.100  84.648 105.293  1.00  0.00           H  
ATOM   4249  HD2 TYR   273      45.154  86.680 101.812  1.00  0.00           H  
ATOM   4250  HE1 TYR   273      43.825  86.857 106.600  1.00  0.00           H  
ATOM   4251  HE2 TYR   273      45.181  88.990 103.153  1.00  0.00           H  
ATOM   4252  HH  TYR   273      44.765  89.952 105.163  1.00  0.00           H  
ATOM   4253  N   MET   274      46.913  83.295 105.088  1.00  0.00           N  
ATOM   4254  CA  MET   274      47.034  83.121 106.531  1.00  0.00           C  
ATOM   4255  C   MET   274      46.883  84.499 107.260  1.00  0.00           C  
ATOM   4256  O   MET   274      45.817  84.762 107.901  1.00  0.00           O  
ATOM   4257  CB  MET   274      48.344  82.463 106.891  1.00  0.00           C  
ATOM   4258  CG  MET   274      48.352  81.008 106.403  1.00  0.00           C  
ATOM   4259  SD  MET   274      47.561  79.794 107.467  1.00  0.00           S  
ATOM   4260  CE  MET   274      46.984  78.705 106.128  1.00  0.00           C  
ATOM   4261  H   MET   274      47.595  83.746 104.494  1.00  0.00           H  
ATOM   4262  HA  MET   274      46.274  82.477 106.972  1.00  0.00           H  
ATOM   4263  HB2 MET   274      49.078  83.040 106.328  1.00  0.00           H  
ATOM   4264  HB3 MET   274      48.349  82.445 107.981  1.00  0.00           H  
ATOM   4265  HG2 MET   274      47.900  80.911 105.416  1.00  0.00           H  
ATOM   4266  HG3 MET   274      49.387  80.742 106.191  1.00  0.00           H  
ATOM   4267  HE1 MET   274      47.815  78.395 105.495  1.00  0.00           H  
ATOM   4268  HE2 MET   274      46.481  77.816 106.508  1.00  0.00           H  
ATOM   4269  HE3 MET   274      46.398  79.269 105.401  1.00  0.00           H  
ATOM   4270  N   ALA   275      47.817  85.418 107.031  1.00  0.00           N  
ATOM   4271  CA  ALA   275      47.815  86.756 107.653  1.00  0.00           C  
ATOM   4272  C   ALA   275      47.829  87.855 106.515  1.00  0.00           C  
ATOM   4273  O   ALA   275      48.311  87.616 105.445  1.00  0.00           O  
ATOM   4274  CB  ALA   275      48.980  86.813 108.685  1.00  0.00           C  
ATOM   4275  H   ALA   275      48.572  85.292 106.372  1.00  0.00           H  
ATOM   4276  HA  ALA   275      46.832  86.866 108.111  1.00  0.00           H  
ATOM   4277  HB1 ALA   275      48.870  86.071 109.476  1.00  0.00           H  
ATOM   4278  HB2 ALA   275      49.965  86.716 108.229  1.00  0.00           H  
ATOM   4279  HB3 ALA   275      48.950  87.782 109.182  1.00  0.00           H  
ATOM   4280  N   GLN   276      47.432  89.081 106.959  1.00  0.00           N  
ATOM   4281  CA  GLN   276      47.477  90.280 106.142  1.00  0.00           C  
ATOM   4282  C   GLN   276      48.919  90.526 105.501  1.00  0.00           C  
ATOM   4283  O   GLN   276      49.844  90.347 106.207  1.00  0.00           O  
ATOM   4284  CB  GLN   276      47.113  91.506 106.969  1.00  0.00           C  
ATOM   4285  CG  GLN   276      46.982  92.745 106.138  1.00  0.00           C  
ATOM   4286  CD  GLN   276      46.257  92.511 104.784  1.00  0.00           C  
ATOM   4287  NE2 GLN   276      46.747  93.056 103.690  1.00  0.00           N  
ATOM   4288  OE1 GLN   276      45.164  91.985 104.639  1.00  0.00           O  
ATOM   4289  H   GLN   276      46.963  89.072 107.854  1.00  0.00           H  
ATOM   4290  HA  GLN   276      46.846  90.168 105.261  1.00  0.00           H  
ATOM   4291  HB2 GLN   276      46.092  91.320 107.301  1.00  0.00           H  
ATOM   4292  HB3 GLN   276      47.806  91.512 107.811  1.00  0.00           H  
ATOM   4293  HG2 GLN   276      46.403  93.474 106.706  1.00  0.00           H  
ATOM   4294  HG3 GLN   276      47.961  93.200 105.991  1.00  0.00           H  
ATOM   4295 HE21 GLN   276      46.288  92.840 102.817  1.00  0.00           H  
ATOM   4296 HE22 GLN   276      47.483  93.748 103.716  1.00  0.00           H  
ATOM   4297  N   ASP   277      49.105  90.955 104.236  1.00  0.00           N  
ATOM   4298  CA  ASP   277      50.437  91.274 103.640  1.00  0.00           C  
ATOM   4299  C   ASP   277      51.325  90.059 103.249  1.00  0.00           C  
ATOM   4300  O   ASP   277      52.097  90.131 102.330  1.00  0.00           O  
ATOM   4301  CB  ASP   277      51.276  92.374 104.411  1.00  0.00           C  
ATOM   4302  CG  ASP   277      50.501  93.682 104.759  1.00  0.00           C  
ATOM   4303  OD1 ASP   277      49.552  94.009 104.051  1.00  0.00           O  
ATOM   4304  OD2 ASP   277      50.981  94.422 105.627  1.00  0.00           O1-
ATOM   4305  H   ASP   277      48.264  91.263 103.770  1.00  0.00           H  
ATOM   4306  HA  ASP   277      50.255  91.792 102.698  1.00  0.00           H  
ATOM   4307  HB2 ASP   277      51.495  91.891 105.363  1.00  0.00           H  
ATOM   4308  HB3 ASP   277      52.281  92.582 104.044  1.00  0.00           H  
ATOM   4309  N   ILE   278      51.153  88.928 103.948  1.00  0.00           N  
ATOM   4310  CA  ILE   278      51.947  87.670 103.731  1.00  0.00           C  
ATOM   4311  C   ILE   278      51.597  86.969 102.388  1.00  0.00           C  
ATOM   4312  O   ILE   278      50.416  86.841 102.070  1.00  0.00           O  
ATOM   4313  CB  ILE   278      51.935  86.738 104.944  1.00  0.00           C  
ATOM   4314  CG1 ILE   278      52.390  87.516 106.197  1.00  0.00           C  
ATOM   4315  CG2 ILE   278      52.763  85.395 104.873  1.00  0.00           C  
ATOM   4316  CD1 ILE   278      53.830  88.080 106.238  1.00  0.00           C  
ATOM   4317  H   ILE   278      50.348  88.986 104.556  1.00  0.00           H  
ATOM   4318  HA  ILE   278      52.985  88.003 103.724  1.00  0.00           H  
ATOM   4319  HB  ILE   278      50.918  86.430 105.183  1.00  0.00           H  
ATOM   4320 HG12 ILE   278      51.784  88.402 106.384  1.00  0.00           H  
ATOM   4321 HG13 ILE   278      52.249  86.845 107.045  1.00  0.00           H  
ATOM   4322 HG21 ILE   278      52.771  84.961 105.873  1.00  0.00           H  
ATOM   4323 HG22 ILE   278      52.245  84.748 104.166  1.00  0.00           H  
ATOM   4324 HG23 ILE   278      53.780  85.597 104.537  1.00  0.00           H  
ATOM   4325 HD11 ILE   278      54.540  87.322 105.907  1.00  0.00           H  
ATOM   4326 HD12 ILE   278      53.946  88.799 105.427  1.00  0.00           H  
ATOM   4327 HD13 ILE   278      54.068  88.614 107.158  1.00  0.00           H  
ATOM   4328  N   PRO   279      52.562  86.461 101.606  1.00  0.00           N  
ATOM   4329  CA  PRO   279      52.223  85.763 100.394  1.00  0.00           C  
ATOM   4330  C   PRO   279      51.596  84.398 100.733  1.00  0.00           C  
ATOM   4331  O   PRO   279      51.993  83.643 101.647  1.00  0.00           O  
ATOM   4332  CB  PRO   279      53.581  85.466  99.683  1.00  0.00           C  
ATOM   4333  CG  PRO   279      54.692  85.796 100.673  1.00  0.00           C  
ATOM   4334  CD  PRO   279      53.998  86.716 101.604  1.00  0.00           C  
ATOM   4335  HA  PRO   279      51.603  86.332  99.702  1.00  0.00           H  
ATOM   4336  HB2 PRO   279      53.612  84.408  99.421  1.00  0.00           H  
ATOM   4337  HB3 PRO   279      53.718  86.135  98.834  1.00  0.00           H  
ATOM   4338  HG2 PRO   279      55.038  84.890 101.171  1.00  0.00           H  
ATOM   4339  HG3 PRO   279      55.476  86.256 100.070  1.00  0.00           H  
ATOM   4340  HD2 PRO   279      54.378  86.595 102.618  1.00  0.00           H  
ATOM   4341  HD3 PRO   279      54.137  87.753 101.297  1.00  0.00           H  
ATOM   4342  N   LEU   280      50.603  84.094  99.857  1.00  0.00           N  
ATOM   4343  CA  LEU   280      49.626  82.974 100.094  1.00  0.00           C  
ATOM   4344  C   LEU   280      50.305  81.613 100.084  1.00  0.00           C  
ATOM   4345  O   LEU   280      51.162  81.354  99.187  1.00  0.00           O  
ATOM   4346  CB  LEU   280      48.519  83.091  99.069  1.00  0.00           C  
ATOM   4347  CG  LEU   280      48.093  84.497  98.625  1.00  0.00           C  
ATOM   4348  CD1 LEU   280      47.175  84.374  97.485  1.00  0.00           C  
ATOM   4349  CD2 LEU   280      47.449  85.193  99.853  1.00  0.00           C  
ATOM   4350  H   LEU   280      50.575  84.674  99.030  1.00  0.00           H  
ATOM   4351  HA  LEU   280      49.205  83.207 101.072  1.00  0.00           H  
ATOM   4352  HB2 LEU   280      48.837  82.572  98.165  1.00  0.00           H  
ATOM   4353  HB3 LEU   280      47.627  82.539  99.367  1.00  0.00           H  
ATOM   4354  HG  LEU   280      48.929  85.127  98.318  1.00  0.00           H  
ATOM   4355 HD11 LEU   280      46.756  85.357  97.272  1.00  0.00           H  
ATOM   4356 HD12 LEU   280      47.788  84.115  96.623  1.00  0.00           H  
ATOM   4357 HD13 LEU   280      46.583  83.483  97.697  1.00  0.00           H  
ATOM   4358 HD21 LEU   280      47.125  86.209  99.628  1.00  0.00           H  
ATOM   4359 HD22 LEU   280      46.573  84.608 100.131  1.00  0.00           H  
ATOM   4360 HD23 LEU   280      48.134  85.342 100.688  1.00  0.00           H  
ATOM   4361  N   THR   281      49.906  80.769 101.069  1.00  0.00           N  
ATOM   4362  CA  THR   281      50.489  79.519 101.395  1.00  0.00           C  
ATOM   4363  C   THR   281      50.134  78.464 100.305  1.00  0.00           C  
ATOM   4364  O   THR   281      48.994  78.115 100.248  1.00  0.00           O  
ATOM   4365  CB  THR   281      49.983  78.966 102.755  1.00  0.00           C  
ATOM   4366  CG2 THR   281      50.695  77.634 103.088  1.00  0.00           C  
ATOM   4367  OG1 THR   281      50.389  79.828 103.780  1.00  0.00           O  
ATOM   4368  H   THR   281      49.107  81.043 101.622  1.00  0.00           H  
ATOM   4369  HA  THR   281      51.560  79.710 101.472  1.00  0.00           H  
ATOM   4370  HB  THR   281      48.901  78.843 102.810  1.00  0.00           H  
ATOM   4371  HG1 THR   281      50.009  80.696 103.624  1.00  0.00           H  
ATOM   4372 HG21 THR   281      50.278  76.898 102.401  1.00  0.00           H  
ATOM   4373 HG22 THR   281      51.752  77.639 102.823  1.00  0.00           H  
ATOM   4374 HG23 THR   281      50.538  77.327 104.123  1.00  0.00           H  
ATOM   4375  N   PRO   282      51.125  77.856  99.587  1.00  0.00           N  
ATOM   4376  CA  PRO   282      50.835  76.846  98.562  1.00  0.00           C  
ATOM   4377  C   PRO   282      50.505  75.488  99.081  1.00  0.00           C  
ATOM   4378  O   PRO   282      51.193  74.976 100.012  1.00  0.00           O  
ATOM   4379  CB  PRO   282      52.090  76.910  97.656  1.00  0.00           C  
ATOM   4380  CG  PRO   282      53.245  77.334  98.595  1.00  0.00           C  
ATOM   4381  CD  PRO   282      52.528  78.177  99.604  1.00  0.00           C  
ATOM   4382  HA  PRO   282      49.992  77.124  97.929  1.00  0.00           H  
ATOM   4383  HB2 PRO   282      52.303  75.911  97.276  1.00  0.00           H  
ATOM   4384  HB3 PRO   282      52.003  77.492  96.739  1.00  0.00           H  
ATOM   4385  HG2 PRO   282      53.795  76.505  99.039  1.00  0.00           H  
ATOM   4386  HG3 PRO   282      53.919  78.055  98.132  1.00  0.00           H  
ATOM   4387  HD2 PRO   282      53.028  77.976 100.551  1.00  0.00           H  
ATOM   4388  HD3 PRO   282      52.564  79.237  99.355  1.00  0.00           H  
ATOM   4389  N   ILE   283      49.466  74.832  98.621  1.00  0.00           N  
ATOM   4390  CA  ILE   283      48.905  73.561  99.130  1.00  0.00           C  
ATOM   4391  C   ILE   283      48.834  72.481  97.993  1.00  0.00           C  
ATOM   4392  O   ILE   283      48.979  71.300  98.204  1.00  0.00           O  
ATOM   4393  CB  ILE   283      47.525  73.737  99.815  1.00  0.00           C  
ATOM   4394  CG1 ILE   283      46.590  74.593  98.916  1.00  0.00           C  
ATOM   4395  CG2 ILE   283      47.655  74.293 101.250  1.00  0.00           C  
ATOM   4396  CD1 ILE   283      45.145  74.270  99.178  1.00  0.00           C  
ATOM   4397  H   ILE   283      48.857  75.345  97.999  1.00  0.00           H  
ATOM   4398  HA  ILE   283      49.605  73.114  99.835  1.00  0.00           H  
ATOM   4399  HB  ILE   283      47.056  72.758  99.914  1.00  0.00           H  
ATOM   4400 HG12 ILE   283      46.841  75.600  99.248  1.00  0.00           H  
ATOM   4401 HG13 ILE   283      46.760  74.417  97.854  1.00  0.00           H  
ATOM   4402 HG21 ILE   283      47.810  75.372 101.222  1.00  0.00           H  
ATOM   4403 HG22 ILE   283      46.716  74.105 101.770  1.00  0.00           H  
ATOM   4404 HG23 ILE   283      48.470  73.777 101.758  1.00  0.00           H  
ATOM   4405 HD11 ILE   283      44.946  73.289  98.748  1.00  0.00           H  
ATOM   4406 HD12 ILE   283      44.964  74.355 100.249  1.00  0.00           H  
ATOM   4407 HD13 ILE   283      44.474  74.984  98.700  1.00  0.00           H  
ATOM   4408  N   PHE   284      48.969  72.930  96.765  1.00  0.00           N  
ATOM   4409  CA  PHE   284      49.291  72.135  95.546  1.00  0.00           C  
ATOM   4410  C   PHE   284      50.008  72.860  94.368  1.00  0.00           C  
ATOM   4411  O   PHE   284      49.713  73.990  94.069  1.00  0.00           O  
ATOM   4412  CB  PHE   284      48.008  71.479  95.031  1.00  0.00           C  
ATOM   4413  CG  PHE   284      48.180  70.546  93.830  1.00  0.00           C  
ATOM   4414  CD1 PHE   284      48.874  69.415  94.056  1.00  0.00           C  
ATOM   4415  CD2 PHE   284      47.671  70.867  92.599  1.00  0.00           C  
ATOM   4416  CE1 PHE   284      49.174  68.491  92.989  1.00  0.00           C  
ATOM   4417  CE2 PHE   284      48.039  69.988  91.499  1.00  0.00           C  
ATOM   4418  CZ  PHE   284      48.789  68.799  91.698  1.00  0.00           C  
ATOM   4419  H   PHE   284      49.063  73.932  96.677  1.00  0.00           H  
ATOM   4420  HA  PHE   284      49.950  71.332  95.876  1.00  0.00           H  
ATOM   4421  HB2 PHE   284      47.491  71.004  95.865  1.00  0.00           H  
ATOM   4422  HB3 PHE   284      47.369  72.320  94.762  1.00  0.00           H  
ATOM   4423  HD1 PHE   284      49.248  69.136  95.030  1.00  0.00           H  
ATOM   4424  HD2 PHE   284      47.023  71.694  92.349  1.00  0.00           H  
ATOM   4425  HE1 PHE   284      49.756  67.632  93.289  1.00  0.00           H  
ATOM   4426  HE2 PHE   284      47.868  70.399  90.515  1.00  0.00           H  
ATOM   4427  HZ  PHE   284      48.964  68.247  90.787  1.00  0.00           H  
ATOM   4428  N   THR   285      50.771  72.222  93.536  1.00  0.00           N  
ATOM   4429  CA  THR   285      51.315  72.715  92.212  1.00  0.00           C  
ATOM   4430  C   THR   285      51.377  71.555  91.115  1.00  0.00           C  
ATOM   4431  O   THR   285      51.911  70.550  91.460  1.00  0.00           O  
ATOM   4432  CB  THR   285      52.742  73.120  92.427  1.00  0.00           C  
ATOM   4433  CG2 THR   285      53.410  73.739  91.169  1.00  0.00           C  
ATOM   4434  OG1 THR   285      52.863  74.234  93.282  1.00  0.00           O  
ATOM   4435  H   THR   285      51.043  71.277  93.770  1.00  0.00           H  
ATOM   4436  HA  THR   285      50.775  73.591  91.853  1.00  0.00           H  
ATOM   4437  HB  THR   285      53.348  72.315  92.843  1.00  0.00           H  
ATOM   4438  HG1 THR   285      52.621  73.881  94.142  1.00  0.00           H  
ATOM   4439 HG21 THR   285      52.882  74.527  90.632  1.00  0.00           H  
ATOM   4440 HG22 THR   285      54.423  74.070  91.401  1.00  0.00           H  
ATOM   4441 HG23 THR   285      53.570  72.948  90.436  1.00  0.00           H  
ATOM   4442  N   ASP   286      50.890  71.701  89.891  1.00  0.00           N  
ATOM   4443  CA  ASP   286      51.232  70.924  88.710  1.00  0.00           C  
ATOM   4444  C   ASP   286      52.337  71.649  87.779  1.00  0.00           C  
ATOM   4445  O   ASP   286      52.438  72.889  87.705  1.00  0.00           O  
ATOM   4446  CB  ASP   286      50.007  70.496  87.964  1.00  0.00           C  
ATOM   4447  CG  ASP   286      50.196  69.340  86.936  1.00  0.00           C  
ATOM   4448  OD1 ASP   286      49.213  68.849  86.377  1.00  0.00           O  
ATOM   4449  OD2 ASP   286      51.369  68.792  86.890  1.00  0.00           O1-
ATOM   4450  H   ASP   286      50.454  72.590  89.691  1.00  0.00           H  
ATOM   4451  HA  ASP   286      51.744  70.073  89.159  1.00  0.00           H  
ATOM   4452  HB2 ASP   286      49.154  70.177  88.563  1.00  0.00           H  
ATOM   4453  HB3 ASP   286      49.627  71.374  87.442  1.00  0.00           H  
ATOM   4454  N   THR   287      53.153  70.929  87.052  1.00  0.00           N  
ATOM   4455  CA  THR   287      54.350  71.423  86.364  1.00  0.00           C  
ATOM   4456  C   THR   287      54.488  70.653  85.060  1.00  0.00           C  
ATOM   4457  O   THR   287      54.164  69.430  85.001  1.00  0.00           O  
ATOM   4458  CB  THR   287      55.607  71.223  87.156  1.00  0.00           C  
ATOM   4459  CG2 THR   287      56.889  71.639  86.558  1.00  0.00           C  
ATOM   4460  OG1 THR   287      55.534  71.608  88.507  1.00  0.00           O  
ATOM   4461  H   THR   287      52.974  69.936  87.102  1.00  0.00           H  
ATOM   4462  HA  THR   287      54.195  72.480  86.143  1.00  0.00           H  
ATOM   4463  HB  THR   287      55.847  70.165  87.261  1.00  0.00           H  
ATOM   4464  HG1 THR   287      55.429  72.562  88.515  1.00  0.00           H  
ATOM   4465 HG21 THR   287      57.098  71.070  85.652  1.00  0.00           H  
ATOM   4466 HG22 THR   287      56.791  72.622  86.098  1.00  0.00           H  
ATOM   4467 HG23 THR   287      57.769  71.600  87.200  1.00  0.00           H  
ATOM   4468  N   VAL   288      54.952  71.345  84.034  1.00  0.00           N  
ATOM   4469  CA  VAL   288      55.197  70.809  82.657  1.00  0.00           C  
ATOM   4470  C   VAL   288      56.543  71.375  82.253  1.00  0.00           C  
ATOM   4471  O   VAL   288      56.877  72.443  82.612  1.00  0.00           O  
ATOM   4472  CB  VAL   288      54.106  71.304  81.710  1.00  0.00           C  
ATOM   4473  CG1 VAL   288      52.661  70.861  82.096  1.00  0.00           C  
ATOM   4474  CG2 VAL   288      54.105  72.809  81.521  1.00  0.00           C  
ATOM   4475  H   VAL   288      55.036  72.345  84.150  1.00  0.00           H  
ATOM   4476  HA  VAL   288      55.232  69.721  82.621  1.00  0.00           H  
ATOM   4477  HB  VAL   288      54.385  70.842  80.763  1.00  0.00           H  
ATOM   4478 HG11 VAL   288      52.415  71.494  82.949  1.00  0.00           H  
ATOM   4479 HG12 VAL   288      51.986  71.153  81.292  1.00  0.00           H  
ATOM   4480 HG13 VAL   288      52.766  69.808  82.355  1.00  0.00           H  
ATOM   4481 HG21 VAL   288      53.972  73.276  82.497  1.00  0.00           H  
ATOM   4482 HG22 VAL   288      55.050  73.139  81.090  1.00  0.00           H  
ATOM   4483 HG23 VAL   288      53.234  73.105  80.936  1.00  0.00           H  
ATOM   4484  N   ILE   289      57.333  70.634  81.426  1.00  0.00           N  
ATOM   4485  CA  ILE   289      58.614  71.052  80.879  1.00  0.00           C  
ATOM   4486  C   ILE   289      58.578  71.177  79.311  1.00  0.00           C  
ATOM   4487  O   ILE   289      57.945  70.408  78.618  1.00  0.00           O  
ATOM   4488  CB  ILE   289      59.753  70.107  81.321  1.00  0.00           C  
ATOM   4489  CG1 ILE   289      61.119  70.829  81.196  1.00  0.00           C  
ATOM   4490  CG2 ILE   289      59.753  68.727  80.599  1.00  0.00           C  
ATOM   4491  CD1 ILE   289      62.234  70.105  82.070  1.00  0.00           C  
ATOM   4492  H   ILE   289      56.921  69.779  81.083  1.00  0.00           H  
ATOM   4493  HA  ILE   289      58.832  71.996  81.378  1.00  0.00           H  
ATOM   4494  HB  ILE   289      59.690  69.971  82.400  1.00  0.00           H  
ATOM   4495 HG12 ILE   289      61.342  70.870  80.130  1.00  0.00           H  
ATOM   4496 HG13 ILE   289      61.039  71.823  81.636  1.00  0.00           H  
ATOM   4497 HG21 ILE   289      60.443  68.046  81.098  1.00  0.00           H  
ATOM   4498 HG22 ILE   289      58.724  68.372  80.652  1.00  0.00           H  
ATOM   4499 HG23 ILE   289      60.095  68.897  79.578  1.00  0.00           H  
ATOM   4500 HD11 ILE   289      63.122  70.732  82.142  1.00  0.00           H  
ATOM   4501 HD12 ILE   289      61.922  70.086  83.114  1.00  0.00           H  
ATOM   4502 HD13 ILE   289      62.551  69.099  81.792  1.00  0.00           H  
ATOM   4503  N   PHE   290      59.354  72.152  78.829  1.00  0.00           N  
ATOM   4504  CA  PHE   290      59.759  72.233  77.433  1.00  0.00           C  
ATOM   4505  C   PHE   290      61.279  72.353  77.286  1.00  0.00           C  
ATOM   4506  O   PHE   290      61.977  72.970  78.114  1.00  0.00           O  
ATOM   4507  CB  PHE   290      59.132  73.455  76.769  1.00  0.00           C  
ATOM   4508  CG  PHE   290      57.592  73.656  76.875  1.00  0.00           C  
ATOM   4509  CD1 PHE   290      57.045  74.264  78.002  1.00  0.00           C  
ATOM   4510  CD2 PHE   290      56.774  73.168  75.786  1.00  0.00           C  
ATOM   4511  CE1 PHE   290      55.650  74.444  78.077  1.00  0.00           C  
ATOM   4512  CE2 PHE   290      55.417  73.405  75.844  1.00  0.00           C  
ATOM   4513  CZ  PHE   290      54.882  74.026  76.984  1.00  0.00           C  
ATOM   4514  H   PHE   290      59.841  72.674  79.543  1.00  0.00           H  
ATOM   4515  HA  PHE   290      59.413  71.428  76.785  1.00  0.00           H  
ATOM   4516  HB2 PHE   290      59.674  74.304  77.186  1.00  0.00           H  
ATOM   4517  HB3 PHE   290      59.364  73.569  75.710  1.00  0.00           H  
ATOM   4518  HD1 PHE   290      57.556  74.646  78.873  1.00  0.00           H  
ATOM   4519  HD2 PHE   290      57.292  72.728  74.947  1.00  0.00           H  
ATOM   4520  HE1 PHE   290      55.192  74.924  78.929  1.00  0.00           H  
ATOM   4521  HE2 PHE   290      54.796  73.117  75.009  1.00  0.00           H  
ATOM   4522  HZ  PHE   290      53.842  74.304  76.894  1.00  0.00           H  
ATOM   4523  N   ARG   291      61.889  71.817  76.285  1.00  0.00           N  
ATOM   4524  CA  ARG   291      63.229  72.062  75.785  1.00  0.00           C  
ATOM   4525  C   ARG   291      63.185  73.011  74.568  1.00  0.00           C  
ATOM   4526  O   ARG   291      62.425  72.745  73.671  1.00  0.00           O  
ATOM   4527  CB  ARG   291      64.132  70.875  75.555  1.00  0.00           C  
ATOM   4528  CG  ARG   291      65.661  71.204  75.334  1.00  0.00           C  
ATOM   4529  CD  ARG   291      66.419  69.933  75.637  1.00  0.00           C  
ATOM   4530  NE  ARG   291      67.858  70.083  75.312  1.00  0.00           N  
ATOM   4531  CZ  ARG   291      68.927  69.893  76.026  1.00  0.00           C  
ATOM   4532  NH1 ARG   291      68.965  69.682  77.337  1.00  0.00           N1+
ATOM   4533  NH2 ARG   291      70.067  69.899  75.424  1.00  0.00           N  
ATOM   4534  H   ARG   291      61.244  71.214  75.795  1.00  0.00           H  
ATOM   4535  HA  ARG   291      63.751  72.535  76.617  1.00  0.00           H  
ATOM   4536  HB2 ARG   291      64.041  70.370  76.517  1.00  0.00           H  
ATOM   4537  HB3 ARG   291      63.743  70.259  74.744  1.00  0.00           H  
ATOM   4538  HG2 ARG   291      65.708  71.518  74.291  1.00  0.00           H  
ATOM   4539  HG3 ARG   291      66.026  72.051  75.914  1.00  0.00           H  
ATOM   4540  HD2 ARG   291      66.297  69.679  76.690  1.00  0.00           H  
ATOM   4541  HD3 ARG   291      65.982  69.175  74.986  1.00  0.00           H  
ATOM   4542  HE  ARG   291      68.069  70.452  74.396  1.00  0.00           H  
ATOM   4543 HH11 ARG   291      68.160  69.930  77.894  1.00  0.00           H  
ATOM   4544 HH12 ARG   291      69.918  69.630  77.665  1.00  0.00           H  
ATOM   4545 HH21 ARG   291      70.144  70.209  74.466  1.00  0.00           H  
ATOM   4546 HH22 ARG   291      70.916  69.742  75.948  1.00  0.00           H  
ATOM   4547  N   ILE   292      64.037  74.021  74.601  1.00  0.00           N  
ATOM   4548  CA  ILE   292      64.106  74.992  73.515  1.00  0.00           C  
ATOM   4549  C   ILE   292      65.165  74.606  72.473  1.00  0.00           C  
ATOM   4550  O   ILE   292      66.212  74.078  72.811  1.00  0.00           O  
ATOM   4551  CB  ILE   292      64.438  76.405  74.154  1.00  0.00           C  
ATOM   4552  CG1 ILE   292      63.237  76.935  75.017  1.00  0.00           C  
ATOM   4553  CG2 ILE   292      64.712  77.396  73.035  1.00  0.00           C  
ATOM   4554  CD1 ILE   292      63.180  78.458  75.302  1.00  0.00           C  
ATOM   4555  H   ILE   292      64.449  74.265  75.490  1.00  0.00           H  
ATOM   4556  HA  ILE   292      63.104  74.992  73.086  1.00  0.00           H  
ATOM   4557  HB  ILE   292      65.291  76.313  74.826  1.00  0.00           H  
ATOM   4558 HG12 ILE   292      62.339  76.673  74.458  1.00  0.00           H  
ATOM   4559 HG13 ILE   292      63.287  76.417  75.975  1.00  0.00           H  
ATOM   4560 HG21 ILE   292      64.918  78.383  73.448  1.00  0.00           H  
ATOM   4561 HG22 ILE   292      65.655  77.192  72.528  1.00  0.00           H  
ATOM   4562 HG23 ILE   292      63.897  77.396  72.311  1.00  0.00           H  
ATOM   4563 HD11 ILE   292      62.347  78.624  75.985  1.00  0.00           H  
ATOM   4564 HD12 ILE   292      64.051  78.857  75.823  1.00  0.00           H  
ATOM   4565 HD13 ILE   292      62.931  78.947  74.360  1.00  0.00           H  
ATOM   4566  N   ALA   293      64.833  74.754  71.170  1.00  0.00           N  
ATOM   4567  CA  ALA   293      65.418  73.915  70.100  1.00  0.00           C  
ATOM   4568  C   ALA   293      66.740  74.411  69.513  1.00  0.00           C  
ATOM   4569  O   ALA   293      66.894  75.616  69.357  1.00  0.00           O  
ATOM   4570  CB  ALA   293      64.290  73.741  69.083  1.00  0.00           C  
ATOM   4571  H   ALA   293      64.104  75.376  70.851  1.00  0.00           H  
ATOM   4572  HA  ALA   293      65.609  72.938  70.546  1.00  0.00           H  
ATOM   4573  HB1 ALA   293      63.490  73.209  69.597  1.00  0.00           H  
ATOM   4574  HB2 ALA   293      63.850  74.615  68.604  1.00  0.00           H  
ATOM   4575  HB3 ALA   293      64.479  72.984  68.321  1.00  0.00           H  
ATOM   4576  N   PRO   294      67.641  73.475  69.229  1.00  0.00           N  
ATOM   4577  CA  PRO   294      69.017  73.849  68.743  1.00  0.00           C  
ATOM   4578  C   PRO   294      68.916  74.362  67.299  1.00  0.00           C  
ATOM   4579  O   PRO   294      68.120  73.871  66.505  1.00  0.00           O  
ATOM   4580  CB  PRO   294      69.822  72.553  68.750  1.00  0.00           C  
ATOM   4581  CG  PRO   294      68.947  71.439  69.173  1.00  0.00           C  
ATOM   4582  CD  PRO   294      67.529  72.067  69.335  1.00  0.00           C  
ATOM   4583  HA  PRO   294      69.530  74.583  69.365  1.00  0.00           H  
ATOM   4584  HB2 PRO   294      70.223  72.297  67.769  1.00  0.00           H  
ATOM   4585  HB3 PRO   294      70.592  72.736  69.499  1.00  0.00           H  
ATOM   4586  HG2 PRO   294      69.026  70.652  68.423  1.00  0.00           H  
ATOM   4587  HG3 PRO   294      69.334  71.073  70.124  1.00  0.00           H  
ATOM   4588  HD2 PRO   294      66.916  71.743  68.494  1.00  0.00           H  
ATOM   4589  HD3 PRO   294      67.166  71.686  70.289  1.00  0.00           H  
ATOM   4590  N   TRP   295      69.785  75.284  66.967  1.00  0.00           N  
ATOM   4591  CA  TRP   295      70.102  75.650  65.577  1.00  0.00           C  
ATOM   4592  C   TRP   295      71.153  74.633  65.093  1.00  0.00           C  
ATOM   4593  O   TRP   295      72.199  74.297  65.754  1.00  0.00           O  
ATOM   4594  CB  TRP   295      70.737  77.000  65.669  1.00  0.00           C  
ATOM   4595  CG  TRP   295      71.243  77.608  64.386  1.00  0.00           C  
ATOM   4596  CD1 TRP   295      70.599  78.498  63.564  1.00  0.00           C  
ATOM   4597  CD2 TRP   295      72.499  77.428  63.806  1.00  0.00           C  
ATOM   4598  CE2 TRP   295      72.582  78.245  62.609  1.00  0.00           C  
ATOM   4599  CE3 TRP   295      73.666  76.589  64.148  1.00  0.00           C  
ATOM   4600  NE1 TRP   295      71.368  78.808  62.522  1.00  0.00           N  
ATOM   4601  CZ2 TRP   295      73.731  78.263  61.837  1.00  0.00           C  
ATOM   4602  CZ3 TRP   295      74.832  76.754  63.453  1.00  0.00           C  
ATOM   4603  CH2 TRP   295      74.837  77.467  62.261  1.00  0.00           C  
ATOM   4604  H   TRP   295      70.364  75.690  67.688  1.00  0.00           H  
ATOM   4605  HA  TRP   295      69.264  75.682  64.880  1.00  0.00           H  
ATOM   4606  HB2 TRP   295      69.943  77.731  65.824  1.00  0.00           H  
ATOM   4607  HB3 TRP   295      71.492  77.105  66.447  1.00  0.00           H  
ATOM   4608  HD1 TRP   295      69.673  79.017  63.766  1.00  0.00           H  
ATOM   4609  HE1 TRP   295      71.041  79.492  61.854  1.00  0.00           H  
ATOM   4610  HE3 TRP   295      73.636  75.877  64.960  1.00  0.00           H  
ATOM   4611  HZ2 TRP   295      73.842  78.925  60.990  1.00  0.00           H  
ATOM   4612  HZ3 TRP   295      75.693  76.125  63.621  1.00  0.00           H  
ATOM   4613  HH2 TRP   295      75.752  77.415  61.689  1.00  0.00           H  
ATOM   4614  N   ILE   296      70.828  74.109  63.916  1.00  0.00           N  
ATOM   4615  CA  ILE   296      71.534  72.999  63.162  1.00  0.00           C  
ATOM   4616  C   ILE   296      72.043  73.513  61.852  1.00  0.00           C  
ATOM   4617  O   ILE   296      71.231  74.176  61.165  1.00  0.00           O  
ATOM   4618  CB  ILE   296      70.533  71.859  62.931  1.00  0.00           C  
ATOM   4619  CG1 ILE   296      70.091  71.266  64.307  1.00  0.00           C  
ATOM   4620  CG2 ILE   296      70.937  70.715  61.901  1.00  0.00           C  
ATOM   4621  CD1 ILE   296      68.640  70.525  64.216  1.00  0.00           C  
ATOM   4622  H   ILE   296      69.933  74.406  63.552  1.00  0.00           H  
ATOM   4623  HA  ILE   296      72.325  72.529  63.747  1.00  0.00           H  
ATOM   4624  HB  ILE   296      69.636  72.225  62.433  1.00  0.00           H  
ATOM   4625 HG12 ILE   296      70.767  70.512  64.712  1.00  0.00           H  
ATOM   4626 HG13 ILE   296      69.952  71.992  65.108  1.00  0.00           H  
ATOM   4627 HG21 ILE   296      70.315  69.822  61.960  1.00  0.00           H  
ATOM   4628 HG22 ILE   296      71.060  71.095  60.887  1.00  0.00           H  
ATOM   4629 HG23 ILE   296      71.939  70.479  62.260  1.00  0.00           H  
ATOM   4630 HD11 ILE   296      68.125  70.334  65.157  1.00  0.00           H  
ATOM   4631 HD12 ILE   296      67.979  71.209  63.684  1.00  0.00           H  
ATOM   4632 HD13 ILE   296      68.707  69.609  63.628  1.00  0.00           H  
ATOM   4633  N   MET   297      73.333  73.471  61.653  1.00  0.00           N  
ATOM   4634  CA  MET   297      73.980  73.823  60.378  1.00  0.00           C  
ATOM   4635  C   MET   297      73.865  72.614  59.428  1.00  0.00           C  
ATOM   4636  O   MET   297      73.751  71.498  59.826  1.00  0.00           O  
ATOM   4637  CB  MET   297      75.488  74.184  60.518  1.00  0.00           C  
ATOM   4638  CG  MET   297      76.177  74.971  59.427  1.00  0.00           C  
ATOM   4639  SD  MET   297      78.014  74.696  59.342  1.00  0.00           S  
ATOM   4640  CE  MET   297      78.502  75.379  60.983  1.00  0.00           C  
ATOM   4641  H   MET   297      73.872  73.112  62.429  1.00  0.00           H  
ATOM   4642  HA  MET   297      73.394  74.669  60.018  1.00  0.00           H  
ATOM   4643  HB2 MET   297      75.613  74.773  61.427  1.00  0.00           H  
ATOM   4644  HB3 MET   297      75.973  73.231  60.728  1.00  0.00           H  
ATOM   4645  HG2 MET   297      75.817  74.683  58.439  1.00  0.00           H  
ATOM   4646  HG3 MET   297      75.936  76.014  59.635  1.00  0.00           H  
ATOM   4647  HE1 MET   297      79.581  75.413  61.129  1.00  0.00           H  
ATOM   4648  HE2 MET   297      78.123  76.401  60.970  1.00  0.00           H  
ATOM   4649  HE3 MET   297      78.102  74.788  61.807  1.00  0.00           H  
ATOM   4650  N   THR   298      73.824  72.957  58.130  1.00  0.00           N  
ATOM   4651  CA  THR   298      73.590  71.936  57.042  1.00  0.00           C  
ATOM   4652  C   THR   298      74.810  71.501  56.262  1.00  0.00           C  
ATOM   4653  O   THR   298      75.293  72.314  55.475  1.00  0.00           O  
ATOM   4654  CB  THR   298      72.481  72.432  56.139  1.00  0.00           C  
ATOM   4655  CG2 THR   298      71.112  72.003  56.681  1.00  0.00           C  
ATOM   4656  OG1 THR   298      72.454  73.853  55.996  1.00  0.00           O  
ATOM   4657  H   THR   298      73.487  73.868  57.852  1.00  0.00           H  
ATOM   4658  HA  THR   298      73.218  71.001  57.460  1.00  0.00           H  
ATOM   4659  HB  THR   298      72.568  72.082  55.110  1.00  0.00           H  
ATOM   4660  HG1 THR   298      73.129  74.029  55.336  1.00  0.00           H  
ATOM   4661 HG21 THR   298      71.208  70.923  56.792  1.00  0.00           H  
ATOM   4662 HG22 THR   298      70.825  72.586  57.556  1.00  0.00           H  
ATOM   4663 HG23 THR   298      70.427  72.152  55.846  1.00  0.00           H  
ATOM   4664  N   PRO   299      75.364  70.273  56.479  1.00  0.00           N  
ATOM   4665  CA  PRO   299      76.523  69.734  55.773  1.00  0.00           C  
ATOM   4666  C   PRO   299      76.431  69.877  54.257  1.00  0.00           C  
ATOM   4667  O   PRO   299      75.418  69.756  53.609  1.00  0.00           O  
ATOM   4668  CB  PRO   299      76.771  68.279  56.289  1.00  0.00           C  
ATOM   4669  CG  PRO   299      76.184  68.275  57.717  1.00  0.00           C  
ATOM   4670  CD  PRO   299      75.068  69.364  57.647  1.00  0.00           C  
ATOM   4671  HA  PRO   299      77.306  70.368  56.188  1.00  0.00           H  
ATOM   4672  HB2 PRO   299      76.219  67.484  55.787  1.00  0.00           H  
ATOM   4673  HB3 PRO   299      77.837  68.068  56.368  1.00  0.00           H  
ATOM   4674  HG2 PRO   299      75.674  67.334  57.922  1.00  0.00           H  
ATOM   4675  HG3 PRO   299      76.914  68.526  58.487  1.00  0.00           H  
ATOM   4676  HD2 PRO   299      74.117  68.832  57.621  1.00  0.00           H  
ATOM   4677  HD3 PRO   299      75.168  69.994  58.531  1.00  0.00           H  
ATOM   4678  N   ASN   300      77.600  70.194  53.695  1.00  0.00           N  
ATOM   4679  CA  ASN   300      77.845  70.559  52.333  1.00  0.00           C  
ATOM   4680  C   ASN   300      77.323  69.489  51.332  1.00  0.00           C  
ATOM   4681  O   ASN   300      77.153  69.826  50.150  1.00  0.00           O  
ATOM   4682  CB  ASN   300      79.319  70.845  52.107  1.00  0.00           C  
ATOM   4683  CG  ASN   300      79.739  72.198  52.526  1.00  0.00           C  
ATOM   4684  ND2 ASN   300      80.816  72.752  52.015  1.00  0.00           N  
ATOM   4685  OD1 ASN   300      79.074  72.837  53.284  1.00  0.00           O  
ATOM   4686  H   ASN   300      78.402  70.483  54.237  1.00  0.00           H  
ATOM   4687  HA  ASN   300      77.199  71.382  52.027  1.00  0.00           H  
ATOM   4688  HB2 ASN   300      79.976  70.109  52.569  1.00  0.00           H  
ATOM   4689  HB3 ASN   300      79.473  70.817  51.028  1.00  0.00           H  
ATOM   4690 HD21 ASN   300      81.024  73.711  52.251  1.00  0.00           H  
ATOM   4691 HD22 ASN   300      81.434  72.358  51.320  1.00  0.00           H  
ATOM   4692  N   ILE   301      77.065  68.283  51.783  1.00  0.00           N  
ATOM   4693  CA  ILE   301      76.861  67.110  50.935  1.00  0.00           C  
ATOM   4694  C   ILE   301      75.327  66.694  50.715  1.00  0.00           C  
ATOM   4695  O   ILE   301      75.060  65.804  49.918  1.00  0.00           O  
ATOM   4696  CB  ILE   301      77.715  65.943  51.511  1.00  0.00           C  
ATOM   4697  CG1 ILE   301      77.255  65.259  52.843  1.00  0.00           C  
ATOM   4698  CG2 ILE   301      79.134  66.459  51.648  1.00  0.00           C  
ATOM   4699  CD1 ILE   301      75.932  64.482  52.943  1.00  0.00           C  
ATOM   4700  H   ILE   301      77.264  67.996  52.730  1.00  0.00           H  
ATOM   4701  HA  ILE   301      77.409  67.314  50.016  1.00  0.00           H  
ATOM   4702  HB  ILE   301      77.730  65.181  50.732  1.00  0.00           H  
ATOM   4703 HG12 ILE   301      78.008  64.534  53.150  1.00  0.00           H  
ATOM   4704 HG13 ILE   301      77.268  66.025  53.618  1.00  0.00           H  
ATOM   4705 HG21 ILE   301      79.216  67.121  52.510  1.00  0.00           H  
ATOM   4706 HG22 ILE   301      79.878  65.664  51.702  1.00  0.00           H  
ATOM   4707 HG23 ILE   301      79.448  66.936  50.719  1.00  0.00           H  
ATOM   4708 HD11 ILE   301      75.798  63.611  52.301  1.00  0.00           H  
ATOM   4709 HD12 ILE   301      75.773  64.148  53.968  1.00  0.00           H  
ATOM   4710 HD13 ILE   301      75.130  65.198  52.764  1.00  0.00           H  
ATOM   4711  N   LEU   302      74.425  67.342  51.446  1.00  0.00           N  
ATOM   4712  CA  LEU   302      72.977  67.293  51.405  1.00  0.00           C  
ATOM   4713  C   LEU   302      72.514  67.901  50.031  1.00  0.00           C  
ATOM   4714  O   LEU   302      73.137  68.856  49.541  1.00  0.00           O  
ATOM   4715  CB  LEU   302      72.352  68.117  52.563  1.00  0.00           C  
ATOM   4716  CG  LEU   302      72.528  67.396  53.969  1.00  0.00           C  
ATOM   4717  CD1 LEU   302      72.140  68.390  55.028  1.00  0.00           C  
ATOM   4718  CD2 LEU   302      71.495  66.285  54.127  1.00  0.00           C  
ATOM   4719  H   LEU   302      74.844  68.125  51.928  1.00  0.00           H  
ATOM   4720  HA  LEU   302      72.673  66.246  51.386  1.00  0.00           H  
ATOM   4721  HB2 LEU   302      72.856  69.083  52.552  1.00  0.00           H  
ATOM   4722  HB3 LEU   302      71.284  68.218  52.372  1.00  0.00           H  
ATOM   4723  HG  LEU   302      73.568  67.113  54.131  1.00  0.00           H  
ATOM   4724 HD11 LEU   302      71.942  67.952  56.007  1.00  0.00           H  
ATOM   4725 HD12 LEU   302      73.032  69.002  55.160  1.00  0.00           H  
ATOM   4726 HD13 LEU   302      71.293  68.960  54.647  1.00  0.00           H  
ATOM   4727 HD21 LEU   302      71.592  65.587  53.295  1.00  0.00           H  
ATOM   4728 HD22 LEU   302      71.769  65.671  54.985  1.00  0.00           H  
ATOM   4729 HD23 LEU   302      70.505  66.712  54.284  1.00  0.00           H  
ATOM   4730  N   PRO   303      71.283  67.602  49.665  1.00  0.00           N  
ATOM   4731  CA  PRO   303      70.680  68.447  48.656  1.00  0.00           C  
ATOM   4732  C   PRO   303      70.664  69.921  48.877  1.00  0.00           C  
ATOM   4733  O   PRO   303      70.473  70.315  50.075  1.00  0.00           O  
ATOM   4734  CB  PRO   303      69.287  67.860  48.398  1.00  0.00           C  
ATOM   4735  CG  PRO   303      69.593  66.368  48.817  1.00  0.00           C  
ATOM   4736  CD  PRO   303      70.515  66.455  50.020  1.00  0.00           C  
ATOM   4737  HA  PRO   303      71.223  68.215  47.739  1.00  0.00           H  
ATOM   4738  HB2 PRO   303      68.619  68.320  49.126  1.00  0.00           H  
ATOM   4739  HB3 PRO   303      68.872  67.971  47.396  1.00  0.00           H  
ATOM   4740  HG2 PRO   303      68.668  65.874  49.113  1.00  0.00           H  
ATOM   4741  HG3 PRO   303      70.085  65.856  47.990  1.00  0.00           H  
ATOM   4742  HD2 PRO   303      69.869  66.525  50.896  1.00  0.00           H  
ATOM   4743  HD3 PRO   303      71.158  65.579  50.113  1.00  0.00           H  
ATOM   4744  N   PRO   304      70.751  70.665  47.767  1.00  0.00           N  
ATOM   4745  CA  PRO   304      70.618  72.131  47.905  1.00  0.00           C  
ATOM   4746  C   PRO   304      69.216  72.607  47.902  1.00  0.00           C  
ATOM   4747  O   PRO   304      68.257  71.894  47.547  1.00  0.00           O  
ATOM   4748  CB  PRO   304      71.402  72.664  46.733  1.00  0.00           C  
ATOM   4749  CG  PRO   304      71.338  71.588  45.602  1.00  0.00           C  
ATOM   4750  CD  PRO   304      71.248  70.297  46.396  1.00  0.00           C  
ATOM   4751  HA  PRO   304      70.988  72.454  48.877  1.00  0.00           H  
ATOM   4752  HB2 PRO   304      71.056  73.674  46.510  1.00  0.00           H  
ATOM   4753  HB3 PRO   304      72.471  72.783  46.909  1.00  0.00           H  
ATOM   4754  HG2 PRO   304      70.385  71.613  45.073  1.00  0.00           H  
ATOM   4755  HG3 PRO   304      72.147  71.646  44.874  1.00  0.00           H  
ATOM   4756  HD2 PRO   304      70.472  69.809  45.806  1.00  0.00           H  
ATOM   4757  HD3 PRO   304      72.136  69.668  46.441  1.00  0.00           H  
ATOM   4758  N   VAL   305      68.980  73.905  48.213  1.00  0.00           N  
ATOM   4759  CA  VAL   305      67.652  74.615  47.918  1.00  0.00           C  
ATOM   4760  C   VAL   305      67.772  76.083  47.557  1.00  0.00           C  
ATOM   4761  O   VAL   305      66.895  76.507  46.860  1.00  0.00           O  
ATOM   4762  CB  VAL   305      66.650  74.318  49.011  1.00  0.00           C  
ATOM   4763  CG1 VAL   305      66.997  74.820  50.431  1.00  0.00           C  
ATOM   4764  CG2 VAL   305      65.314  74.882  48.680  1.00  0.00           C  
ATOM   4765  H   VAL   305      69.636  74.541  48.643  1.00  0.00           H  
ATOM   4766  HA  VAL   305      67.158  74.236  47.024  1.00  0.00           H  
ATOM   4767  HB  VAL   305      66.578  73.231  49.046  1.00  0.00           H  
ATOM   4768 HG11 VAL   305      66.999  75.910  50.421  1.00  0.00           H  
ATOM   4769 HG12 VAL   305      66.195  74.452  51.072  1.00  0.00           H  
ATOM   4770 HG13 VAL   305      67.941  74.414  50.795  1.00  0.00           H  
ATOM   4771 HG21 VAL   305      65.285  75.934  48.961  1.00  0.00           H  
ATOM   4772 HG22 VAL   305      65.096  74.682  47.631  1.00  0.00           H  
ATOM   4773 HG23 VAL   305      64.528  74.466  49.311  1.00  0.00           H  
ATOM   4774  N   SER   306      68.853  76.881  47.891  1.00  0.00           N  
ATOM   4775  CA  SER   306      68.910  78.274  47.628  1.00  0.00           C  
ATOM   4776  C   SER   306      70.336  78.721  47.531  1.00  0.00           C  
ATOM   4777  O   SER   306      71.096  78.346  48.448  1.00  0.00           O  
ATOM   4778  CB  SER   306      68.000  78.984  48.630  1.00  0.00           C  
ATOM   4779  OG  SER   306      67.925  80.371  48.263  1.00  0.00           O  
ATOM   4780  H   SER   306      69.575  76.563  48.522  1.00  0.00           H  
ATOM   4781  HA  SER   306      68.500  78.318  46.618  1.00  0.00           H  
ATOM   4782  HB2 SER   306      66.992  78.568  48.646  1.00  0.00           H  
ATOM   4783  HB3 SER   306      68.328  78.791  49.652  1.00  0.00           H  
ATOM   4784  HG  SER   306      67.651  80.457  47.347  1.00  0.00           H  
ATOM   4785  N   VAL   307      70.768  79.425  46.450  1.00  0.00           N  
ATOM   4786  CA  VAL   307      72.118  79.783  46.208  1.00  0.00           C  
ATOM   4787  C   VAL   307      72.257  81.265  46.184  1.00  0.00           C  
ATOM   4788  O   VAL   307      71.500  81.956  45.482  1.00  0.00           O  
ATOM   4789  CB  VAL   307      72.483  79.380  44.768  1.00  0.00           C  
ATOM   4790  CG1 VAL   307      73.913  80.012  44.316  1.00  0.00           C  
ATOM   4791  CG2 VAL   307      72.421  77.918  44.463  1.00  0.00           C  
ATOM   4792  H   VAL   307      70.097  79.692  45.744  1.00  0.00           H  
ATOM   4793  HA  VAL   307      72.783  79.361  46.962  1.00  0.00           H  
ATOM   4794  HB  VAL   307      71.707  79.756  44.101  1.00  0.00           H  
ATOM   4795 HG11 VAL   307      73.960  81.096  44.416  1.00  0.00           H  
ATOM   4796 HG12 VAL   307      74.605  79.676  45.088  1.00  0.00           H  
ATOM   4797 HG13 VAL   307      74.216  79.472  43.419  1.00  0.00           H  
ATOM   4798 HG21 VAL   307      71.625  77.403  45.000  1.00  0.00           H  
ATOM   4799 HG22 VAL   307      72.456  77.776  43.383  1.00  0.00           H  
ATOM   4800 HG23 VAL   307      73.271  77.462  44.972  1.00  0.00           H  
ATOM   4801  N   PHE   308      73.089  81.762  47.078  1.00  0.00           N  
ATOM   4802  CA  PHE   308      73.472  83.122  47.312  1.00  0.00           C  
ATOM   4803  C   PHE   308      74.601  83.669  46.420  1.00  0.00           C  
ATOM   4804  O   PHE   308      75.714  83.251  46.472  1.00  0.00           O  
ATOM   4805  CB  PHE   308      73.711  83.289  48.746  1.00  0.00           C  
ATOM   4806  CG  PHE   308      72.531  82.957  49.626  1.00  0.00           C  
ATOM   4807  CD1 PHE   308      71.678  83.950  50.085  1.00  0.00           C  
ATOM   4808  CD2 PHE   308      72.208  81.611  49.888  1.00  0.00           C  
ATOM   4809  CE1 PHE   308      70.677  83.694  50.922  1.00  0.00           C  
ATOM   4810  CE2 PHE   308      71.057  81.311  50.623  1.00  0.00           C  
ATOM   4811  CZ  PHE   308      70.351  82.388  51.188  1.00  0.00           C  
ATOM   4812  H   PHE   308      73.612  81.074  47.601  1.00  0.00           H  
ATOM   4813  HA  PHE   308      72.549  83.664  47.106  1.00  0.00           H  
ATOM   4814  HB2 PHE   308      74.556  82.748  49.170  1.00  0.00           H  
ATOM   4815  HB3 PHE   308      73.893  84.355  48.886  1.00  0.00           H  
ATOM   4816  HD1 PHE   308      71.765  84.928  49.635  1.00  0.00           H  
ATOM   4817  HD2 PHE   308      72.834  80.820  49.501  1.00  0.00           H  
ATOM   4818  HE1 PHE   308      69.948  84.389  51.312  1.00  0.00           H  
ATOM   4819  HE2 PHE   308      70.869  80.282  50.891  1.00  0.00           H  
ATOM   4820  HZ  PHE   308      69.463  82.116  51.740  1.00  0.00           H  
ATOM   4821  N   VAL   309      74.261  84.636  45.532  1.00  0.00           N  
ATOM   4822  CA  VAL   309      75.249  85.423  44.721  1.00  0.00           C  
ATOM   4823  C   VAL   309      75.118  86.952  44.982  1.00  0.00           C  
ATOM   4824  O   VAL   309      74.063  87.473  45.431  1.00  0.00           O  
ATOM   4825  CB  VAL   309      75.070  85.189  43.237  1.00  0.00           C  
ATOM   4826  CG1 VAL   309      75.379  83.706  42.895  1.00  0.00           C  
ATOM   4827  CG2 VAL   309      73.731  85.724  42.766  1.00  0.00           C  
ATOM   4828  H   VAL   309      73.329  84.933  45.281  1.00  0.00           H  
ATOM   4829  HA  VAL   309      76.274  85.099  44.897  1.00  0.00           H  
ATOM   4830  HB  VAL   309      75.844  85.736  42.699  1.00  0.00           H  
ATOM   4831 HG11 VAL   309      74.766  82.979  43.427  1.00  0.00           H  
ATOM   4832 HG12 VAL   309      75.211  83.540  41.831  1.00  0.00           H  
ATOM   4833 HG13 VAL   309      76.445  83.511  43.016  1.00  0.00           H  
ATOM   4834 HG21 VAL   309      73.501  85.473  41.730  1.00  0.00           H  
ATOM   4835 HG22 VAL   309      72.978  85.316  43.439  1.00  0.00           H  
ATOM   4836 HG23 VAL   309      73.665  86.812  42.800  1.00  0.00           H  
ATOM   4837  N   CYS   310      76.233  87.567  44.730  1.00  0.00           N  
ATOM   4838  CA  CYS   310      76.458  89.044  44.930  1.00  0.00           C  
ATOM   4839  C   CYS   310      76.865  89.655  43.555  1.00  0.00           C  
ATOM   4840  O   CYS   310      77.960  89.463  43.066  1.00  0.00           O  
ATOM   4841  CB  CYS   310      77.595  89.160  45.991  1.00  0.00           C  
ATOM   4842  SG  CYS   310      77.272  88.000  47.421  1.00  0.00           S  
ATOM   4843  H   CYS   310      76.974  86.995  44.351  1.00  0.00           H  
ATOM   4844  HA  CYS   310      75.585  89.554  45.337  1.00  0.00           H  
ATOM   4845  HB2 CYS   310      78.488  88.893  45.425  1.00  0.00           H  
ATOM   4846  HB3 CYS   310      77.683  90.180  46.366  1.00  0.00           H  
ATOM   4847  HG  CYS   310      78.176  87.109  47.004  1.00  0.00           H  
ATOM   4848  N   CYS   311      76.013  90.596  43.241  1.00  0.00           N  
ATOM   4849  CA  CYS   311      76.488  91.660  42.296  1.00  0.00           C  
ATOM   4850  C   CYS   311      77.518  92.502  42.976  1.00  0.00           C  
ATOM   4851  O   CYS   311      77.393  92.673  44.192  1.00  0.00           O  
ATOM   4852  CB  CYS   311      75.317  92.590  41.895  1.00  0.00           C  
ATOM   4853  SG  CYS   311      73.917  91.756  41.115  1.00  0.00           S  
ATOM   4854  H   CYS   311      75.377  90.913  43.959  1.00  0.00           H  
ATOM   4855  HA  CYS   311      76.830  91.100  41.425  1.00  0.00           H  
ATOM   4856  HB2 CYS   311      74.909  93.121  42.755  1.00  0.00           H  
ATOM   4857  HB3 CYS   311      75.725  93.308  41.184  1.00  0.00           H  
ATOM   4858  HG  CYS   311      74.512  91.156  40.080  1.00  0.00           H  
ATOM   4859  N   MET   312      78.571  93.112  42.421  1.00  0.00           N  
ATOM   4860  CA  MET   312      79.106  93.201  41.108  1.00  0.00           C  
ATOM   4861  C   MET   312      80.587  93.430  41.154  1.00  0.00           C  
ATOM   4862  O   MET   312      80.958  94.134  42.078  1.00  0.00           O  
ATOM   4863  CB  MET   312      78.436  94.279  40.281  1.00  0.00           C  
ATOM   4864  CG  MET   312      78.839  94.397  38.816  1.00  0.00           C  
ATOM   4865  SD  MET   312      78.624  92.883  37.850  1.00  0.00           S  
ATOM   4866  CE  MET   312      79.809  93.237  36.492  1.00  0.00           C  
ATOM   4867  H   MET   312      78.957  93.866  42.970  1.00  0.00           H  
ATOM   4868  HA  MET   312      78.934  92.233  40.638  1.00  0.00           H  
ATOM   4869  HB2 MET   312      77.357  94.128  40.325  1.00  0.00           H  
ATOM   4870  HB3 MET   312      78.670  95.251  40.715  1.00  0.00           H  
ATOM   4871  HG2 MET   312      78.236  95.183  38.361  1.00  0.00           H  
ATOM   4872  HG3 MET   312      79.891  94.668  38.722  1.00  0.00           H  
ATOM   4873  HE1 MET   312      79.636  92.618  35.611  1.00  0.00           H  
ATOM   4874  HE2 MET   312      79.831  94.278  36.170  1.00  0.00           H  
ATOM   4875  HE3 MET   312      80.814  92.963  36.813  1.00  0.00           H  
ATOM   4876  N   LYS   313      81.412  92.889  40.249  1.00  0.00           N  
ATOM   4877  CA  LYS   313      82.860  93.235  40.248  1.00  0.00           C  
ATOM   4878  C   LYS   313      83.124  94.720  40.095  1.00  0.00           C  
ATOM   4879  O   LYS   313      82.313  95.384  39.478  1.00  0.00           O  
ATOM   4880  CB  LYS   313      83.470  92.426  39.054  1.00  0.00           C  
ATOM   4881  CG  LYS   313      83.396  90.912  39.471  1.00  0.00           C  
ATOM   4882  CD  LYS   313      84.324  90.003  38.661  1.00  0.00           C  
ATOM   4883  CE  LYS   313      84.465  88.581  39.305  1.00  0.00           C  
ATOM   4884  NZ  LYS   313      84.917  88.591  40.746  1.00  0.00           N1+
ATOM   4885  H   LYS   313      81.163  92.376  39.415  1.00  0.00           H  
ATOM   4886  HA  LYS   313      83.330  92.935  41.185  1.00  0.00           H  
ATOM   4887  HB2 LYS   313      82.998  92.731  38.120  1.00  0.00           H  
ATOM   4888  HB3 LYS   313      84.523  92.706  39.046  1.00  0.00           H  
ATOM   4889  HG2 LYS   313      83.768  90.952  40.495  1.00  0.00           H  
ATOM   4890  HG3 LYS   313      82.374  90.537  39.512  1.00  0.00           H  
ATOM   4891  HD2 LYS   313      83.947  89.915  37.642  1.00  0.00           H  
ATOM   4892  HD3 LYS   313      85.254  90.565  38.581  1.00  0.00           H  
ATOM   4893  HE2 LYS   313      83.535  88.012  39.266  1.00  0.00           H  
ATOM   4894  HE3 LYS   313      85.292  88.053  38.831  1.00  0.00           H  
ATOM   4895  HZ1 LYS   313      85.535  87.816  40.937  1.00  0.00           H  
ATOM   4896  HZ2 LYS   313      85.464  89.407  40.983  1.00  0.00           H  
ATOM   4897  HZ3 LYS   313      84.151  88.600  41.405  1.00  0.00           H  
ATOM   4898  N   ASP   314      84.248  95.231  40.505  1.00  0.00           N  
ATOM   4899  CA  ASP   314      85.490  94.557  40.928  1.00  0.00           C  
ATOM   4900  C   ASP   314      85.391  94.137  42.429  1.00  0.00           C  
ATOM   4901  O   ASP   314      85.854  93.022  42.746  1.00  0.00           O  
ATOM   4902  CB  ASP   314      86.718  95.491  40.772  1.00  0.00           C  
ATOM   4903  CG  ASP   314      86.956  95.974  39.306  1.00  0.00           C  
ATOM   4904  OD1 ASP   314      86.051  95.862  38.438  1.00  0.00           O  
ATOM   4905  OD2 ASP   314      88.073  96.445  38.983  1.00  0.00           O1-
ATOM   4906  OXT ASP   314      84.806  94.868  43.220  1.00  0.00           O1-
ATOM   4907  H   ASP   314      84.188  96.235  40.599  1.00  0.00           H  
ATOM   4908  HA  ASP   314      85.672  93.690  40.293  1.00  0.00           H  
ATOM   4909  HB2 ASP   314      86.715  96.276  41.529  1.00  0.00           H  
ATOM   4910  HB3 ASP   314      87.661  94.968  40.934  1.00  0.00           H  
ATOM   4911  N   THR   315      69.951  75.394  38.275  1.00  0.00           N  
ATOM   4912  CA  THR   315      69.523  74.058  37.870  1.00  0.00           C  
ATOM   4913  C   THR   315      68.154  73.644  38.375  1.00  0.00           C  
ATOM   4914  O   THR   315      67.250  73.466  37.574  1.00  0.00           O  
ATOM   4915  CB  THR   315      70.629  73.024  38.254  1.00  0.00           C  
ATOM   4916  CG2 THR   315      70.511  71.601  37.550  1.00  0.00           C  
ATOM   4917  OG1 THR   315      71.833  73.503  37.806  1.00  0.00           O  
ATOM   4918  HA  THR   315      69.455  74.063  36.782  1.00  0.00           H  
ATOM   4919  HB  THR   315      70.575  72.810  39.321  1.00  0.00           H  
ATOM   4920  HG1 THR   315      72.494  73.299  38.471  1.00  0.00           H  
ATOM   4921 HG21 THR   315      69.570  71.084  37.735  1.00  0.00           H  
ATOM   4922 HG22 THR   315      70.603  71.707  36.469  1.00  0.00           H  
ATOM   4923 HG23 THR   315      71.391  71.019  37.824  1.00  0.00           H  
ATOM   4924  H1  THR   315      69.230  76.058  38.028  1.00  0.00           H  
ATOM   4925  H2  THR   315      70.769  75.653  37.743  1.00  0.00           H  
ATOM   4926  H3  THR   315      70.115  75.507  39.266  1.00  0.00           H  
ATOM   4927  N   ASN   316      67.935  73.718  39.724  1.00  0.00           N  
ATOM   4928  CA  ASN   316      66.630  73.665  40.405  1.00  0.00           C  
ATOM   4929  C   ASN   316      66.507  74.765  41.477  1.00  0.00           C  
ATOM   4930  O   ASN   316      65.355  75.138  41.753  1.00  0.00           O  
ATOM   4931  CB  ASN   316      66.391  72.285  41.003  1.00  0.00           C  
ATOM   4932  CG  ASN   316      66.377  71.192  39.917  1.00  0.00           C  
ATOM   4933  ND2 ASN   316      67.499  70.475  39.886  1.00  0.00           N  
ATOM   4934  OD1 ASN   316      65.415  70.961  39.204  1.00  0.00           O  
ATOM   4935  H   ASN   316      68.732  73.813  40.337  1.00  0.00           H  
ATOM   4936  HA  ASN   316      65.817  73.961  39.742  1.00  0.00           H  
ATOM   4937  HB2 ASN   316      67.116  72.074  41.789  1.00  0.00           H  
ATOM   4938  HB3 ASN   316      65.408  72.346  41.470  1.00  0.00           H
[truncated: 1,314,825 more chars]
