# Supplementary material for: Molecular Mechanism of Protein Arginine Deiminase 2: A Study Involving Multiple Microsecond Long Molecular Dynamics Simulations
Source: Biochemistry. 2022 Jun 23;61(13):1286–97. doi: 10.1021/acs.biochem.2c00158 (PMC9260958; doi:10.1021/acs.biochem.2c00158)
Supplement: Supplementary file 2 — bi2c00158_si_002.zip [file bi2c00158_si_002.zip › closest/ps5-08-100w-last-frame.pdb]

ATOM      1  N   ARG     1      94.253  95.901  49.010  1.00  0.00           N  
ATOM      2  CA  ARG     1      95.023  96.895  48.228  1.00  0.00           C  
ATOM      3  C   ARG     1      94.808  96.757  46.762  1.00  0.00           C  
ATOM      4  O   ARG     1      93.894  96.101  46.320  1.00  0.00           O  
ATOM      5  CB  ARG     1      96.563  96.915  48.643  1.00  0.00           C  
ATOM      6  CG  ARG     1      96.995  98.112  49.512  1.00  0.00           C  
ATOM      7  CD  ARG     1      98.507  98.127  49.811  1.00  0.00           C  
ATOM      8  NE  ARG     1      99.417  98.032  48.637  1.00  0.00           N  
ATOM      9  CZ  ARG     1     100.598  97.518  48.641  1.00  0.00           C  
ATOM     10  NH1 ARG     1     101.317  97.129  49.625  1.00  0.00           N1+
ATOM     11  NH2 ARG     1     101.222  97.432  47.501  1.00  0.00           N  
ATOM     12  HA  ARG     1      94.587  97.861  48.482  1.00  0.00           H  
ATOM     13  HB2 ARG     1      96.732  95.995  49.203  1.00  0.00           H  
ATOM     14  HB3 ARG     1      97.212  96.746  47.784  1.00  0.00           H  
ATOM     15  HG2 ARG     1      96.777  98.950  48.849  1.00  0.00           H  
ATOM     16  HG3 ARG     1      96.490  98.108  50.478  1.00  0.00           H  
ATOM     17  HD2 ARG     1      98.770  99.028  50.365  1.00  0.00           H  
ATOM     18  HD3 ARG     1      98.784  97.296  50.461  1.00  0.00           H  
ATOM     19  HE  ARG     1      99.000  98.324  47.764  1.00  0.00           H  
ATOM     20 HH11 ARG     1     100.965  97.233  50.566  1.00  0.00           H  
ATOM     21 HH12 ARG     1     102.223  96.706  49.485  1.00  0.00           H  
ATOM     22 HH21 ARG     1     102.042  96.850  47.405  1.00  0.00           H  
ATOM     23 HH22 ARG     1     100.682  97.693  46.689  1.00  0.00           H  
ATOM     24  H1  ARG     1      94.642  94.983  48.851  1.00  0.00           H  
ATOM     25  H2  ARG     1      93.257  95.936  48.847  1.00  0.00           H  
ATOM     26  H3  ARG     1      94.451  96.149  49.969  1.00  0.00           H  
ATOM     27  N   GLU     2      95.637  97.388  45.871  1.00  0.00           N  
ATOM     28  CA  GLU     2      95.452  97.194  44.443  1.00  0.00           C  
ATOM     29  C   GLU     2      95.804  95.754  44.033  1.00  0.00           C  
ATOM     30  O   GLU     2      96.743  95.130  44.663  1.00  0.00           O  
ATOM     31  CB  GLU     2      96.292  98.233  43.607  1.00  0.00           C  
ATOM     32  CG  GLU     2      97.768  98.058  43.608  1.00  0.00           C  
ATOM     33  CD  GLU     2      98.476  97.871  45.009  1.00  0.00           C  
ATOM     34  OE1 GLU     2      98.032  98.393  46.084  1.00  0.00           O  
ATOM     35  OE2 GLU     2      99.542  97.284  45.062  1.00  0.00           O1-
ATOM     36  H   GLU     2      96.336  97.964  46.319  1.00  0.00           H  
ATOM     37  HA  GLU     2      94.427  97.409  44.144  1.00  0.00           H  
ATOM     38  HB2 GLU     2      95.946  97.945  42.615  1.00  0.00           H  
ATOM     39  HB3 GLU     2      95.855  99.198  43.865  1.00  0.00           H  
ATOM     40  HG2 GLU     2      97.891  97.142  43.030  1.00  0.00           H  
ATOM     41  HG3 GLU     2      98.231  98.958  43.204  1.00  0.00           H  
ATOM     42  N   ARG     3      95.070  95.179  43.096  1.00  0.00           N  
ATOM     43  CA  ARG     3      95.163  93.743  42.696  1.00  0.00           C  
ATOM     44  C   ARG     3      96.314  93.474  41.752  1.00  0.00           C  
ATOM     45  O   ARG     3      96.389  94.230  40.748  1.00  0.00           O  
ATOM     46  CB  ARG     3      93.820  93.209  42.173  1.00  0.00           C  
ATOM     47  CG  ARG     3      94.003  91.678  41.934  1.00  0.00           C  
ATOM     48  CD  ARG     3      92.673  91.074  41.432  1.00  0.00           C  
ATOM     49  NE  ARG     3      92.886  89.714  40.921  1.00  0.00           N  
ATOM     50  CZ  ARG     3      92.193  89.083  40.053  1.00  0.00           C  
ATOM     51  NH1 ARG     3      91.220  89.635  39.438  1.00  0.00           N1+
ATOM     52  NH2 ARG     3      92.277  87.818  39.791  1.00  0.00           N  
ATOM     53  H   ARG     3      94.344  95.739  42.672  1.00  0.00           H  
ATOM     54  HA  ARG     3      95.262  93.247  43.661  1.00  0.00           H  
ATOM     55  HB2 ARG     3      92.960  93.356  42.827  1.00  0.00           H  
ATOM     56  HB3 ARG     3      93.719  93.760  41.238  1.00  0.00           H  
ATOM     57  HG2 ARG     3      94.743  91.629  41.135  1.00  0.00           H  
ATOM     58  HG3 ARG     3      94.447  91.203  42.808  1.00  0.00           H  
ATOM     59  HD2 ARG     3      92.045  91.121  42.323  1.00  0.00           H  
ATOM     60  HD3 ARG     3      92.261  91.776  40.708  1.00  0.00           H  
ATOM     61  HE  ARG     3      93.539  89.123  41.415  1.00  0.00           H  
ATOM     62 HH11 ARG     3      90.885  90.550  39.705  1.00  0.00           H  
ATOM     63 HH12 ARG     3      90.618  89.086  38.841  1.00  0.00           H  
ATOM     64 HH21 ARG     3      93.088  87.327  40.140  1.00  0.00           H  
ATOM     65 HH22 ARG     3      91.752  87.446  39.013  1.00  0.00           H  
ATOM     66  N   THR     4      97.239  92.496  42.030  1.00  0.00           N  
ATOM     67  CA  THR     4      98.145  91.938  41.010  1.00  0.00           C  
ATOM     68  C   THR     4      97.351  91.167  39.913  1.00  0.00           C  
ATOM     69  O   THR     4      97.144  89.951  40.054  1.00  0.00           O  
ATOM     70  CB  THR     4      99.109  90.977  41.745  1.00  0.00           C  
ATOM     71  CG2 THR     4     100.293  90.609  40.861  1.00  0.00           C  
ATOM     72  OG1 THR     4      99.676  91.588  42.898  1.00  0.00           O  
ATOM     73  H   THR     4      97.266  92.023  42.922  1.00  0.00           H  
ATOM     74  HA  THR     4      98.660  92.713  40.441  1.00  0.00           H  
ATOM     75  HB  THR     4      98.585  90.059  42.010  1.00  0.00           H  
ATOM     76  HG1 THR     4      98.997  91.533  43.575  1.00  0.00           H  
ATOM     77 HG21 THR     4     100.825  89.694  41.121  1.00  0.00           H  
ATOM     78 HG22 THR     4      99.857  90.532  39.865  1.00  0.00           H  
ATOM     79 HG23 THR     4     101.013  91.424  40.787  1.00  0.00           H  
ATOM     80  N   VAL     5      97.067  91.815  38.831  1.00  0.00           N  
ATOM     81  CA  VAL     5      96.710  91.214  37.570  1.00  0.00           C  
ATOM     82  C   VAL     5      97.928  91.046  36.650  1.00  0.00           C  
ATOM     83  O   VAL     5      99.004  91.459  37.036  1.00  0.00           O  
ATOM     84  CB  VAL     5      95.653  92.087  36.869  1.00  0.00           C  
ATOM     85  CG1 VAL     5      94.289  91.885  37.539  1.00  0.00           C  
ATOM     86  CG2 VAL     5      95.991  93.590  36.829  1.00  0.00           C  
ATOM     87  H   VAL     5      97.649  92.635  38.742  1.00  0.00           H  
ATOM     88  HA  VAL     5      96.175  90.273  37.696  1.00  0.00           H  
ATOM     89  HB  VAL     5      95.466  91.689  35.871  1.00  0.00           H  
ATOM     90 HG11 VAL     5      93.995  90.843  37.418  1.00  0.00           H  
ATOM     91 HG12 VAL     5      94.259  92.189  38.585  1.00  0.00           H  
ATOM     92 HG13 VAL     5      93.623  92.484  36.918  1.00  0.00           H  
ATOM     93 HG21 VAL     5      95.751  94.025  37.800  1.00  0.00           H  
ATOM     94 HG22 VAL     5      97.035  93.721  36.547  1.00  0.00           H  
ATOM     95 HG23 VAL     5      95.451  94.087  36.024  1.00  0.00           H  
ATOM     96  N   ARG     6      97.792  90.565  35.369  1.00  0.00           N  
ATOM     97  CA  ARG     6      98.855  90.306  34.421  1.00  0.00           C  
ATOM     98  C   ARG     6      98.457  90.552  32.931  1.00  0.00           C  
ATOM     99  O   ARG     6      97.301  90.315  32.634  1.00  0.00           O  
ATOM    100  CB  ARG     6      99.376  88.833  34.496  1.00  0.00           C  
ATOM    101  CG  ARG     6      99.962  88.414  35.902  1.00  0.00           C  
ATOM    102  CD  ARG     6     101.277  89.107  36.120  1.00  0.00           C  
ATOM    103  NE  ARG     6     101.886  88.778  37.369  1.00  0.00           N  
ATOM    104  CZ  ARG     6     103.180  88.978  37.739  1.00  0.00           C  
ATOM    105  NH1 ARG     6     104.016  89.608  36.979  1.00  0.00           N1+
ATOM    106  NH2 ARG     6     103.569  88.530  38.964  1.00  0.00           N  
ATOM    107  H   ARG     6      96.912  90.086  35.243  1.00  0.00           H  
ATOM    108  HA  ARG     6      99.742  90.896  34.649  1.00  0.00           H  
ATOM    109  HB2 ARG     6      98.496  88.231  34.266  1.00  0.00           H  
ATOM    110  HB3 ARG     6     100.136  88.586  33.755  1.00  0.00           H  
ATOM    111  HG2 ARG     6      99.223  88.764  36.622  1.00  0.00           H  
ATOM    112  HG3 ARG     6     100.049  87.328  35.922  1.00  0.00           H  
ATOM    113  HD2 ARG     6     102.030  89.039  35.335  1.00  0.00           H  
ATOM    114  HD3 ARG     6     101.063  90.174  36.172  1.00  0.00           H  
ATOM    115  HE  ARG     6     101.275  88.222  37.950  1.00  0.00           H  
ATOM    116 HH11 ARG     6     103.755  89.654  36.004  1.00  0.00           H  
ATOM    117 HH12 ARG     6     104.928  89.854  37.336  1.00  0.00           H  
ATOM    118 HH21 ARG     6     102.836  88.100  39.509  1.00  0.00           H  
ATOM    119 HH22 ARG     6     104.551  88.435  39.180  1.00  0.00           H  
ATOM    120  N   LEU     7      99.404  91.006  32.080  1.00  0.00           N  
ATOM    121  CA  LEU     7      99.124  90.944  30.605  1.00  0.00           C  
ATOM    122  C   LEU     7      99.338  89.552  29.977  1.00  0.00           C  
ATOM    123  O   LEU     7     100.182  88.784  30.366  1.00  0.00           O  
ATOM    124  CB  LEU     7     100.059  91.971  29.939  1.00  0.00           C  
ATOM    125  CG  LEU     7      99.833  93.447  30.427  1.00  0.00           C  
ATOM    126  CD1 LEU     7     101.045  94.348  29.948  1.00  0.00           C  
ATOM    127  CD2 LEU     7      98.592  94.014  29.744  1.00  0.00           C  
ATOM    128  H   LEU     7     100.351  91.008  32.431  1.00  0.00           H  
ATOM    129  HA  LEU     7      98.128  91.345  30.419  1.00  0.00           H  
ATOM    130  HB2 LEU     7     101.106  91.727  30.118  1.00  0.00           H  
ATOM    131  HB3 LEU     7      99.915  91.830  28.868  1.00  0.00           H  
ATOM    132  HG  LEU     7      99.818  93.540  31.513  1.00  0.00           H  
ATOM    133 HD11 LEU     7     101.122  94.251  28.865  1.00  0.00           H  
ATOM    134 HD12 LEU     7     100.860  95.402  30.155  1.00  0.00           H  
ATOM    135 HD13 LEU     7     101.961  94.074  30.471  1.00  0.00           H  
ATOM    136 HD21 LEU     7      98.515  95.065  30.023  1.00  0.00           H  
ATOM    137 HD22 LEU     7      98.678  94.045  28.658  1.00  0.00           H  
ATOM    138 HD23 LEU     7      97.702  93.486  30.088  1.00  0.00           H  
ATOM    139  N   GLN     8      98.524  89.215  28.950  1.00  0.00           N  
ATOM    140  CA  GLN     8      98.914  88.148  28.050  1.00  0.00           C  
ATOM    141  C   GLN     8      99.977  88.582  27.042  1.00  0.00           C  
ATOM    142  O   GLN     8      99.696  89.431  26.192  1.00  0.00           O  
ATOM    143  CB  GLN     8      97.738  87.541  27.365  1.00  0.00           C  
ATOM    144  CG  GLN     8      96.646  86.860  28.215  1.00  0.00           C  
ATOM    145  CD  GLN     8      96.988  85.449  28.554  1.00  0.00           C  
ATOM    146  NE2 GLN     8      96.139  84.546  28.732  1.00  0.00           N  
ATOM    147  OE1 GLN     8      98.172  85.094  28.543  1.00  0.00           O  
ATOM    148  H   GLN     8      97.744  89.816  28.727  1.00  0.00           H  
ATOM    149  HA  GLN     8      99.396  87.267  28.471  1.00  0.00           H  
ATOM    150  HB2 GLN     8      97.204  88.418  27.000  1.00  0.00           H  
ATOM    151  HB3 GLN     8      98.136  86.989  26.513  1.00  0.00           H  
ATOM    152  HG2 GLN     8      96.487  87.404  29.146  1.00  0.00           H  
ATOM    153  HG3 GLN     8      95.681  86.829  27.710  1.00  0.00           H  
ATOM    154 HE21 GLN     8      96.466  83.621  28.971  1.00  0.00           H  
ATOM    155 HE22 GLN     8      95.160  84.784  28.657  1.00  0.00           H  
ATOM    156  N   TYR     9     101.233  88.035  27.152  1.00  0.00           N  
ATOM    157  CA  TYR     9     102.319  88.402  26.220  1.00  0.00           C  
ATOM    158  C   TYR     9     101.802  88.383  24.731  1.00  0.00           C  
ATOM    159  O   TYR     9     101.532  87.303  24.123  1.00  0.00           O  
ATOM    160  CB  TYR     9     103.463  87.447  26.455  1.00  0.00           C  
ATOM    161  CG  TYR     9     104.660  87.747  25.568  1.00  0.00           C  
ATOM    162  CD1 TYR     9     105.775  88.421  26.137  1.00  0.00           C  
ATOM    163  CD2 TYR     9     104.792  87.225  24.229  1.00  0.00           C  
ATOM    164  CE1 TYR     9     106.898  88.725  25.343  1.00  0.00           C  
ATOM    165  CE2 TYR     9     105.983  87.353  23.545  1.00  0.00           C  
ATOM    166  CZ  TYR     9     107.071  88.112  24.065  1.00  0.00           C  
ATOM    167  OH  TYR     9     108.168  88.282  23.318  1.00  0.00           O  
ATOM    168  H   TYR     9     101.322  87.424  27.951  1.00  0.00           H  
ATOM    169  HA  TYR     9     102.640  89.426  26.411  1.00  0.00           H  
ATOM    170  HB2 TYR     9     103.664  87.499  27.525  1.00  0.00           H  
ATOM    171  HB3 TYR     9     103.116  86.455  26.167  1.00  0.00           H  
ATOM    172  HD1 TYR     9     105.645  88.820  27.133  1.00  0.00           H  
ATOM    173  HD2 TYR     9     103.986  86.606  23.864  1.00  0.00           H  
ATOM    174  HE1 TYR     9     107.707  89.286  25.786  1.00  0.00           H  
ATOM    175  HE2 TYR     9     106.129  86.801  22.628  1.00  0.00           H  
ATOM    176  HH  TYR     9     107.969  88.185  22.384  1.00  0.00           H  
ATOM    177  N   GLY    10     101.671  89.569  24.187  1.00  0.00           N  
ATOM    178  CA  GLY    10     101.091  89.728  22.797  1.00  0.00           C  
ATOM    179  C   GLY    10      99.720  89.409  22.475  1.00  0.00           C  
ATOM    180  O   GLY    10      99.390  89.085  21.359  1.00  0.00           O  
ATOM    181  H   GLY    10     102.156  90.357  24.590  1.00  0.00           H  
ATOM    182  HA2 GLY    10     101.369  90.752  22.548  1.00  0.00           H  
ATOM    183  HA3 GLY    10     101.755  89.197  22.115  1.00  0.00           H  
ATOM    184  N   SER    11      98.750  89.365  23.387  1.00  0.00           N  
ATOM    185  CA  SER    11      97.342  89.016  23.160  1.00  0.00           C  
ATOM    186  C   SER    11      96.403  89.846  24.098  1.00  0.00           C  
ATOM    187  O   SER    11      96.833  90.595  25.026  1.00  0.00           O  
ATOM    188  CB  SER    11      97.115  87.597  23.334  1.00  0.00           C  
ATOM    189  OG  SER    11      95.917  87.141  22.854  1.00  0.00           O  
ATOM    190  H   SER    11      98.986  89.602  24.340  1.00  0.00           H  
ATOM    191  HA  SER    11      97.067  89.116  22.110  1.00  0.00           H  
ATOM    192  HB2 SER    11      97.896  87.084  22.774  1.00  0.00           H  
ATOM    193  HB3 SER    11      97.141  87.335  24.392  1.00  0.00           H  
ATOM    194  HG  SER    11      95.896  86.227  23.146  1.00  0.00           H  
ATOM    195  N   ALA    12      95.046  89.773  23.873  1.00  0.00           N  
ATOM    196  CA  ALA    12      94.108  90.352  24.800  1.00  0.00           C  
ATOM    197  C   ALA    12      94.010  89.629  26.163  1.00  0.00           C  
ATOM    198  O   ALA    12      94.270  88.396  26.226  1.00  0.00           O  
ATOM    199  CB  ALA    12      92.772  90.372  24.087  1.00  0.00           C  
ATOM    200  H   ALA    12      94.702  89.128  23.176  1.00  0.00           H  
ATOM    201  HA  ALA    12      94.403  91.354  25.113  1.00  0.00           H  
ATOM    202  HB1 ALA    12      92.035  90.969  24.624  1.00  0.00           H  
ATOM    203  HB2 ALA    12      92.957  90.852  23.127  1.00  0.00           H  
ATOM    204  HB3 ALA    12      92.321  89.404  23.864  1.00  0.00           H  
ATOM    205  N   VAL    13      93.492  90.285  27.245  1.00  0.00           N  
ATOM    206  CA  VAL    13      93.190  89.690  28.592  1.00  0.00           C  
ATOM    207  C   VAL    13      91.946  90.431  29.156  1.00  0.00           C  
ATOM    208  O   VAL    13      91.622  91.424  28.527  1.00  0.00           O  
ATOM    209  CB  VAL    13      94.474  89.749  29.510  1.00  0.00           C  
ATOM    210  CG1 VAL    13      94.710  91.035  30.293  1.00  0.00           C  
ATOM    211  CG2 VAL    13      94.427  88.667  30.619  1.00  0.00           C  
ATOM    212  H   VAL    13      93.125  91.225  27.210  1.00  0.00           H  
ATOM    213  HA  VAL    13      92.967  88.634  28.438  1.00  0.00           H  
ATOM    214  HB  VAL    13      95.403  89.522  28.987  1.00  0.00           H  
ATOM    215 HG11 VAL    13      94.130  91.129  31.211  1.00  0.00           H  
ATOM    216 HG12 VAL    13      95.768  91.160  30.523  1.00  0.00           H  
ATOM    217 HG13 VAL    13      94.502  91.910  29.677  1.00  0.00           H  
ATOM    218 HG21 VAL    13      94.216  87.653  30.279  1.00  0.00           H  
ATOM    219 HG22 VAL    13      95.334  88.539  31.209  1.00  0.00           H  
ATOM    220 HG23 VAL    13      93.739  88.987  31.402  1.00  0.00           H  
ATOM    221  N   GLU    14      91.350  90.030  30.276  1.00  0.00           N  
ATOM    222  CA  GLU    14      90.095  90.656  30.772  1.00  0.00           C  
ATOM    223  C   GLU    14      89.985  90.545  32.270  1.00  0.00           C  
ATOM    224  O   GLU    14      90.226  89.428  32.778  1.00  0.00           O  
ATOM    225  CB  GLU    14      88.907  90.175  29.985  1.00  0.00           C  
ATOM    226  CG  GLU    14      87.621  90.820  30.592  1.00  0.00           C  
ATOM    227  CD  GLU    14      86.329  90.637  29.742  1.00  0.00           C  
ATOM    228  OE1 GLU    14      85.490  91.530  29.839  1.00  0.00           O  
ATOM    229  OE2 GLU    14      86.292  89.635  28.969  1.00  0.00           O1-
ATOM    230  H   GLU    14      91.611  89.162  30.722  1.00  0.00           H  
ATOM    231  HA  GLU    14      90.225  91.724  30.597  1.00  0.00           H  
ATOM    232  HB2 GLU    14      89.090  90.501  28.961  1.00  0.00           H  
ATOM    233  HB3 GLU    14      88.761  89.102  30.107  1.00  0.00           H  
ATOM    234  HG2 GLU    14      87.486  90.340  31.562  1.00  0.00           H  
ATOM    235  HG3 GLU    14      87.802  91.890  30.697  1.00  0.00           H  
ATOM    236  N   ALA    15      89.580  91.635  32.977  1.00  0.00           N  
ATOM    237  CA  ALA    15      89.167  91.460  34.298  1.00  0.00           C  
ATOM    238  C   ALA    15      87.771  92.163  34.562  1.00  0.00           C  
ATOM    239  O   ALA    15      87.413  93.089  33.817  1.00  0.00           O  
ATOM    240  CB  ALA    15      90.178  92.018  35.168  1.00  0.00           C  
ATOM    241  H   ALA    15      89.535  92.485  32.433  1.00  0.00           H  
ATOM    242  HA  ALA    15      89.008  90.405  34.520  1.00  0.00           H  
ATOM    243  HB1 ALA    15      89.928  93.045  35.436  1.00  0.00           H  
ATOM    244  HB2 ALA    15      90.340  91.536  36.132  1.00  0.00           H  
ATOM    245  HB3 ALA    15      91.168  91.962  34.715  1.00  0.00           H  
ATOM    246  N   VAL    16      87.037  91.913  35.713  1.00  0.00           N  
ATOM    247  CA  VAL    16      86.180  92.815  36.440  1.00  0.00           C  
ATOM    248  C   VAL    16      87.092  93.837  37.158  1.00  0.00           C  
ATOM    249  O   VAL    16      88.099  93.428  37.730  1.00  0.00           O  
ATOM    250  CB  VAL    16      85.271  92.087  37.511  1.00  0.00           C  
ATOM    251  CG1 VAL    16      84.609  93.017  38.556  1.00  0.00           C  
ATOM    252  CG2 VAL    16      84.191  91.393  36.717  1.00  0.00           C  
ATOM    253  H   VAL    16      87.342  91.168  36.322  1.00  0.00           H  
ATOM    254  HA  VAL    16      85.505  93.365  35.785  1.00  0.00           H  
ATOM    255  HB  VAL    16      85.820  91.297  38.024  1.00  0.00           H  
ATOM    256 HG11 VAL    16      83.901  92.458  39.168  1.00  0.00           H  
ATOM    257 HG12 VAL    16      85.369  93.525  39.150  1.00  0.00           H  
ATOM    258 HG13 VAL    16      84.099  93.761  37.944  1.00  0.00           H  
ATOM    259 HG21 VAL    16      83.637  92.123  36.127  1.00  0.00           H  
ATOM    260 HG22 VAL    16      84.554  90.612  36.048  1.00  0.00           H  
ATOM    261 HG23 VAL    16      83.456  90.855  37.315  1.00  0.00           H  
ATOM    262  N   TYR    17      86.702  95.088  37.069  1.00  0.00           N  
ATOM    263  CA  TYR    17      87.267  96.087  37.921  1.00  0.00           C  
ATOM    264  C   TYR    17      86.304  96.251  39.151  1.00  0.00           C  
ATOM    265  O   TYR    17      85.284  96.810  38.818  1.00  0.00           O  
ATOM    266  CB  TYR    17      87.643  97.375  37.138  1.00  0.00           C  
ATOM    267  CG  TYR    17      88.267  98.530  37.892  1.00  0.00           C  
ATOM    268  CD1 TYR    17      87.583  99.220  38.787  1.00  0.00           C  
ATOM    269  CD2 TYR    17      89.611  98.842  37.562  1.00  0.00           C  
ATOM    270  CE1 TYR    17      88.227 100.237  39.534  1.00  0.00           C  
ATOM    271  CE2 TYR    17      90.216  99.932  38.226  1.00  0.00           C  
ATOM    272  CZ  TYR    17      89.576 100.623  39.267  1.00  0.00           C  
ATOM    273  OH  TYR    17      90.250 101.558  39.978  1.00  0.00           O  
ATOM    274  H   TYR    17      85.817  95.290  36.625  1.00  0.00           H  
ATOM    275  HA  TYR    17      88.157  95.652  38.375  1.00  0.00           H  
ATOM    276  HB2 TYR    17      88.263  97.082  36.291  1.00  0.00           H  
ATOM    277  HB3 TYR    17      86.696  97.806  36.812  1.00  0.00           H  
ATOM    278  HD1 TYR    17      86.606  98.923  39.139  1.00  0.00           H  
ATOM    279  HD2 TYR    17      90.124  98.348  36.750  1.00  0.00           H  
ATOM    280  HE1 TYR    17      87.791 100.792  40.351  1.00  0.00           H  
ATOM    281  HE2 TYR    17      91.238 100.154  37.958  1.00  0.00           H  
ATOM    282  HH  TYR    17      90.166 101.191  40.861  1.00  0.00           H  
ATOM    283  N   VAL    18      86.559  95.856  40.435  1.00  0.00           N  
ATOM    284  CA  VAL    18      85.702  96.281  41.537  1.00  0.00           C  
ATOM    285  C   VAL    18      86.033  97.695  41.859  1.00  0.00           C  
ATOM    286  O   VAL    18      87.228  97.921  42.205  1.00  0.00           O  
ATOM    287  CB  VAL    18      85.754  95.366  42.794  1.00  0.00           C  
ATOM    288  CG1 VAL    18      84.944  95.751  43.991  1.00  0.00           C  
ATOM    289  CG2 VAL    18      85.363  93.961  42.398  1.00  0.00           C  
ATOM    290  H   VAL    18      87.410  95.337  40.601  1.00  0.00           H  
ATOM    291  HA  VAL    18      84.638  96.176  41.323  1.00  0.00           H  
ATOM    292  HB  VAL    18      86.770  95.326  43.188  1.00  0.00           H  
ATOM    293 HG11 VAL    18      85.250  94.982  44.700  1.00  0.00           H  
ATOM    294 HG12 VAL    18      85.314  96.628  44.521  1.00  0.00           H  
ATOM    295 HG13 VAL    18      83.894  95.751  43.698  1.00  0.00           H  
ATOM    296 HG21 VAL    18      85.597  93.311  43.241  1.00  0.00           H  
ATOM    297 HG22 VAL    18      84.391  93.797  41.934  1.00  0.00           H  
ATOM    298 HG23 VAL    18      86.067  93.682  41.614  1.00  0.00           H  
ATOM    299  N   LEU    19      85.079  98.594  41.811  1.00  0.00           N  
ATOM    300  CA  LEU    19      85.270  99.977  42.169  1.00  0.00           C  
ATOM    301  C   LEU    19      85.719 100.128  43.624  1.00  0.00           C  
ATOM    302  O   LEU    19      85.614  99.174  44.383  1.00  0.00           O  
ATOM    303  CB  LEU    19      83.991 100.704  41.855  1.00  0.00           C  
ATOM    304  CG  LEU    19      83.571 100.916  40.352  1.00  0.00           C  
ATOM    305  CD1 LEU    19      82.184 101.468  40.339  1.00  0.00           C  
ATOM    306  CD2 LEU    19      84.516 101.957  39.766  1.00  0.00           C  
ATOM    307  H   LEU    19      84.168  98.291  41.498  1.00  0.00           H  
ATOM    308  HA  LEU    19      86.059 100.310  41.494  1.00  0.00           H  
ATOM    309  HB2 LEU    19      83.227 100.105  42.351  1.00  0.00           H  
ATOM    310  HB3 LEU    19      83.966 101.706  42.283  1.00  0.00           H  
ATOM    311  HG  LEU    19      83.558 100.016  39.737  1.00  0.00           H  
ATOM    312 HD11 LEU    19      81.585 101.322  39.440  1.00  0.00           H  
ATOM    313 HD12 LEU    19      81.585 100.906  41.056  1.00  0.00           H  
ATOM    314 HD13 LEU    19      82.203 102.466  40.777  1.00  0.00           H  
ATOM    315 HD21 LEU    19      84.262 102.383  38.796  1.00  0.00           H  
ATOM    316 HD22 LEU    19      84.534 102.814  40.440  1.00  0.00           H  
ATOM    317 HD23 LEU    19      85.569 101.683  39.702  1.00  0.00           H  
ATOM    318  N   GLY    20      86.268 101.256  44.060  1.00  0.00           N  
ATOM    319  CA  GLY    20      86.975 101.425  45.328  1.00  0.00           C  
ATOM    320  C   GLY    20      88.405 100.957  45.484  1.00  0.00           C  
ATOM    321  O   GLY    20      89.186 101.530  46.214  1.00  0.00           O  
ATOM    322  H   GLY    20      86.330 102.034  43.419  1.00  0.00           H  
ATOM    323  HA2 GLY    20      86.847 102.493  45.504  1.00  0.00           H  
ATOM    324  HA3 GLY    20      86.348 100.979  46.099  1.00  0.00           H  
ATOM    325  N   THR    21      88.841  99.950  44.694  1.00  0.00           N  
ATOM    326  CA  THR    21      90.281  99.543  44.589  1.00  0.00           C  
ATOM    327  C   THR    21      90.715  99.568  43.128  1.00  0.00           C  
ATOM    328  O   THR    21      90.007  99.999  42.211  1.00  0.00           O  
ATOM    329  CB  THR    21      90.432  98.170  45.255  1.00  0.00           C  
ATOM    330  CG2 THR    21      89.615  96.958  44.653  1.00  0.00           C  
ATOM    331  OG1 THR    21      91.789  97.751  45.368  1.00  0.00           O  
ATOM    332  H   THR    21      88.212  99.586  43.993  1.00  0.00           H  
ATOM    333  HA  THR    21      91.033 100.115  45.132  1.00  0.00           H  
ATOM    334  HB  THR    21      90.113  98.370  46.278  1.00  0.00           H  
ATOM    335  HG1 THR    21      92.299  98.318  45.951  1.00  0.00           H  
ATOM    336 HG21 THR    21      88.590  97.231  44.402  1.00  0.00           H  
ATOM    337 HG22 THR    21      90.063  96.614  43.721  1.00  0.00           H  
ATOM    338 HG23 THR    21      89.610  96.150  45.385  1.00  0.00           H  
ATOM    339  N   TYR    22      91.901  99.052  42.889  1.00  0.00           N  
ATOM    340  CA  TYR    22      92.627  99.195  41.579  1.00  0.00           C  
ATOM    341  C   TYR    22      93.227  97.879  41.025  1.00  0.00           C  
ATOM    342  O   TYR    22      93.431  96.966  41.828  1.00  0.00           O  
ATOM    343  CB  TYR    22      93.696 100.305  41.717  1.00  0.00           C  
ATOM    344  CG  TYR    22      93.400 101.608  42.507  1.00  0.00           C  
ATOM    345  CD1 TYR    22      93.566 101.691  43.877  1.00  0.00           C  
ATOM    346  CD2 TYR    22      92.590 102.603  41.908  1.00  0.00           C  
ATOM    347  CE1 TYR    22      93.015 102.768  44.637  1.00  0.00           C  
ATOM    348  CE2 TYR    22      92.120 103.725  42.598  1.00  0.00           C  
ATOM    349  CZ  TYR    22      92.256 103.729  43.981  1.00  0.00           C  
ATOM    350  OH  TYR    22      91.826 104.754  44.766  1.00  0.00           O  
ATOM    351  H   TYR    22      92.298  98.498  43.634  1.00  0.00           H  
ATOM    352  HA  TYR    22      91.868  99.472  40.847  1.00  0.00           H  
ATOM    353  HB2 TYR    22      94.593  99.864  42.152  1.00  0.00           H  
ATOM    354  HB3 TYR    22      94.059 100.570  40.724  1.00  0.00           H  
ATOM    355  HD1 TYR    22      94.095 100.945  44.451  1.00  0.00           H  
ATOM    356  HD2 TYR    22      92.468 102.666  40.837  1.00  0.00           H  
ATOM    357  HE1 TYR    22      93.193 102.965  45.684  1.00  0.00           H  
ATOM    358  HE2 TYR    22      91.660 104.587  42.138  1.00  0.00           H  
ATOM    359  HH  TYR    22      91.387 105.499  44.351  1.00  0.00           H  
ATOM    360  N   LEU    23      93.522  97.816  39.722  1.00  0.00           N  
ATOM    361  CA  LEU    23      94.403  96.888  39.123  1.00  0.00           C  
ATOM    362  C   LEU    23      95.830  97.381  39.000  1.00  0.00           C  
ATOM    363  O   LEU    23      96.101  98.530  38.653  1.00  0.00           O  
ATOM    364  CB  LEU    23      93.721  96.501  37.834  1.00  0.00           C  
ATOM    365  CG  LEU    23      92.210  96.096  38.029  1.00  0.00           C  
ATOM    366  CD1 LEU    23      91.494  95.807  36.706  1.00  0.00           C  
ATOM    367  CD2 LEU    23      91.965  94.873  38.880  1.00  0.00           C  
ATOM    368  H   LEU    23      93.440  98.676  39.197  1.00  0.00           H  
ATOM    369  HA  LEU    23      94.528  95.989  39.727  1.00  0.00           H  
ATOM    370  HB2 LEU    23      93.774  97.339  37.139  1.00  0.00           H  
ATOM    371  HB3 LEU    23      94.171  95.590  37.439  1.00  0.00           H  
ATOM    372  HG  LEU    23      91.595  96.883  38.465  1.00  0.00           H  
ATOM    373 HD11 LEU    23      90.419  95.716  36.862  1.00  0.00           H  
ATOM    374 HD12 LEU    23      91.599  96.697  36.085  1.00  0.00           H  
ATOM    375 HD13 LEU    23      91.790  94.836  36.310  1.00  0.00           H  
ATOM    376 HD21 LEU    23      92.672  94.065  38.688  1.00  0.00           H  
ATOM    377 HD22 LEU    23      91.852  95.173  39.921  1.00  0.00           H  
ATOM    378 HD23 LEU    23      90.954  94.503  38.708  1.00  0.00           H  
ATOM    379  N   TRP    24      96.788  96.383  39.114  1.00  0.00           N  
ATOM    380  CA  TRP    24      98.260  96.712  38.986  1.00  0.00           C  
ATOM    381  C   TRP    24      99.025  95.621  38.261  1.00  0.00           C  
ATOM    382  O   TRP    24      98.763  94.449  38.377  1.00  0.00           O  
ATOM    383  CB  TRP    24      98.764  96.786  40.392  1.00  0.00           C  
ATOM    384  CG  TRP    24     100.197  97.018  40.509  1.00  0.00           C  
ATOM    385  CD1 TRP    24     100.787  98.188  40.795  1.00  0.00           C  
ATOM    386  CD2 TRP    24     101.305  96.023  40.468  1.00  0.00           C  
ATOM    387  CE2 TRP    24     102.540  96.832  40.505  1.00  0.00           C  
ATOM    388  CE3 TRP    24     101.418  94.622  40.427  1.00  0.00           C  
ATOM    389  NE1 TRP    24     102.134  98.059  40.814  1.00  0.00           N  
ATOM    390  CZ2 TRP    24     103.793  96.159  40.537  1.00  0.00           C  
ATOM    391  CZ3 TRP    24     102.686  93.971  40.448  1.00  0.00           C  
ATOM    392  CH2 TRP    24     103.872  94.733  40.444  1.00  0.00           C  
ATOM    393  H   TRP    24      96.567  95.425  39.349  1.00  0.00           H  
ATOM    394  HA  TRP    24      98.340  97.700  38.533  1.00  0.00           H  
ATOM    395  HB2 TRP    24      98.126  97.503  40.908  1.00  0.00           H  
ATOM    396  HB3 TRP    24      98.627  95.841  40.918  1.00  0.00           H  
ATOM    397  HD1 TRP    24     100.257  99.129  40.787  1.00  0.00           H  
ATOM    398  HE1 TRP    24     102.703  98.888  40.905  1.00  0.00           H  
ATOM    399  HE3 TRP    24     100.590  93.979  40.687  1.00  0.00           H  
ATOM    400  HZ2 TRP    24     104.733  96.684  40.626  1.00  0.00           H  
ATOM    401  HZ3 TRP    24     102.806  92.916  40.645  1.00  0.00           H  
ATOM    402  HH2 TRP    24     104.844  94.262  40.460  1.00  0.00           H  
ATOM    403  N   THR    25      99.876  96.087  37.328  1.00  0.00           N  
ATOM    404  CA  THR    25     100.829  95.172  36.696  1.00  0.00           C  
ATOM    405  C   THR    25     102.201  95.652  36.179  1.00  0.00           C  
ATOM    406  O   THR    25     102.403  96.837  35.817  1.00  0.00           O  
ATOM    407  CB  THR    25     100.086  94.340  35.651  1.00  0.00           C  
ATOM    408  CG2 THR    25      99.874  95.129  34.395  1.00  0.00           C  
ATOM    409  OG1 THR    25     100.750  93.136  35.303  1.00  0.00           O  
ATOM    410  H   THR    25     100.003  97.076  37.163  1.00  0.00           H  
ATOM    411  HA  THR    25     101.007  94.470  37.511  1.00  0.00           H  
ATOM    412  HB  THR    25      99.123  94.024  36.053  1.00  0.00           H  
ATOM    413  HG1 THR    25     100.349  92.598  35.989  1.00  0.00           H  
ATOM    414 HG21 THR    25     100.741  95.720  34.100  1.00  0.00           H  
ATOM    415 HG22 THR    25      99.539  94.429  33.630  1.00  0.00           H  
ATOM    416 HG23 THR    25      99.093  95.880  34.516  1.00  0.00           H  
ATOM    417  N   ASP    26     103.186  94.728  36.118  1.00  0.00           N  
ATOM    418  CA  ASP    26     104.543  94.816  35.711  1.00  0.00           C  
ATOM    419  C   ASP    26     104.620  94.823  34.208  1.00  0.00           C  
ATOM    420  O   ASP    26     104.178  93.901  33.503  1.00  0.00           O  
ATOM    421  CB  ASP    26     105.290  93.498  36.273  1.00  0.00           C  
ATOM    422  CG  ASP    26     106.779  93.462  35.933  1.00  0.00           C  
ATOM    423  OD1 ASP    26     107.399  94.340  35.367  1.00  0.00           O  
ATOM    424  OD2 ASP    26     107.400  92.377  36.075  1.00  0.00           O1-
ATOM    425  H   ASP    26     102.863  93.794  36.325  1.00  0.00           H  
ATOM    426  HA  ASP    26     105.008  95.748  36.035  1.00  0.00           H  
ATOM    427  HB2 ASP    26     105.193  93.458  37.357  1.00  0.00           H  
ATOM    428  HB3 ASP    26     104.736  92.665  35.839  1.00  0.00           H  
ATOM    429  N   VAL    27     105.221  95.837  33.610  1.00  0.00           N  
ATOM    430  CA  VAL    27     105.509  96.146  32.215  1.00  0.00           C  
ATOM    431  C   VAL    27     106.792  95.408  31.772  1.00  0.00           C  
ATOM    432  O   VAL    27     106.852  94.978  30.613  1.00  0.00           O  
ATOM    433  CB  VAL    27     105.578  97.713  32.053  1.00  0.00           C  
ATOM    434  CG1 VAL    27     105.742  98.188  30.624  1.00  0.00           C  
ATOM    435  CG2 VAL    27     104.228  98.217  32.509  1.00  0.00           C  
ATOM    436  H   VAL    27     105.591  96.548  34.223  1.00  0.00           H  
ATOM    437  HA  VAL    27     104.732  95.900  31.491  1.00  0.00           H  
ATOM    438  HB  VAL    27     106.416  98.118  32.621  1.00  0.00           H  
ATOM    439 HG11 VAL    27     106.585  97.643  30.199  1.00  0.00           H  
ATOM    440 HG12 VAL    27     104.856  97.933  30.042  1.00  0.00           H  
ATOM    441 HG13 VAL    27     105.970  99.247  30.506  1.00  0.00           H  
ATOM    442 HG21 VAL    27     103.985  97.975  33.543  1.00  0.00           H  
ATOM    443 HG22 VAL    27     104.113  99.281  32.301  1.00  0.00           H  
ATOM    444 HG23 VAL    27     103.488  97.634  31.961  1.00  0.00           H  
ATOM    445  N   TYR    28     107.782  95.228  32.658  1.00  0.00           N  
ATOM    446  CA  TYR    28     109.109  94.776  32.274  1.00  0.00           C  
ATOM    447  C   TYR    28     109.175  93.177  32.033  1.00  0.00           C  
ATOM    448  O   TYR    28     109.633  92.724  31.009  1.00  0.00           O  
ATOM    449  CB  TYR    28     110.151  95.096  33.414  1.00  0.00           C  
ATOM    450  CG  TYR    28     111.566  94.714  33.011  1.00  0.00           C  
ATOM    451  CD1 TYR    28     112.178  95.260  31.880  1.00  0.00           C  
ATOM    452  CD2 TYR    28     112.244  93.715  33.802  1.00  0.00           C  
ATOM    453  CE1 TYR    28     113.340  94.697  31.417  1.00  0.00           C  
ATOM    454  CE2 TYR    28     113.440  93.162  33.289  1.00  0.00           C  
ATOM    455  CZ  TYR    28     114.019  93.667  32.095  1.00  0.00           C  
ATOM    456  OH  TYR    28     115.022  93.026  31.502  1.00  0.00           O  
ATOM    457  H   TYR    28     107.662  95.514  33.619  1.00  0.00           H  
ATOM    458  HA  TYR    28     109.413  95.263  31.347  1.00  0.00           H  
ATOM    459  HB2 TYR    28     110.238  96.178  33.514  1.00  0.00           H  
ATOM    460  HB3 TYR    28     109.800  94.649  34.344  1.00  0.00           H  
ATOM    461  HD1 TYR    28     111.711  96.155  31.498  1.00  0.00           H  
ATOM    462  HD2 TYR    28     111.793  93.304  34.693  1.00  0.00           H  
ATOM    463  HE1 TYR    28     113.832  95.057  30.526  1.00  0.00           H  
ATOM    464  HE2 TYR    28     113.943  92.409  33.878  1.00  0.00           H  
ATOM    465  HH  TYR    28     115.186  92.245  32.035  1.00  0.00           H  
ATOM    466  N   SER    29     108.663  92.381  32.968  1.00  0.00           N  
ATOM    467  CA  SER    29     108.519  90.887  32.714  1.00  0.00           C  
ATOM    468  C   SER    29     107.640  90.660  31.533  1.00  0.00           C  
ATOM    469  O   SER    29     107.843  89.644  30.918  1.00  0.00           O  
ATOM    470  CB  SER    29     108.110  90.066  33.946  1.00  0.00           C  
ATOM    471  OG  SER    29     106.777  90.513  34.283  1.00  0.00           O  
ATOM    472  H   SER    29     108.298  92.830  33.796  1.00  0.00           H  
ATOM    473  HA  SER    29     109.493  90.505  32.407  1.00  0.00           H  
ATOM    474  HB2 SER    29     108.015  89.071  33.511  1.00  0.00           H  
ATOM    475  HB3 SER    29     108.739  90.146  34.834  1.00  0.00           H  
ATOM    476  HG  SER    29     106.775  91.272  34.872  1.00  0.00           H  
ATOM    477  N   ALA    30     106.638  91.525  31.318  1.00  0.00           N  
ATOM    478  CA  ALA    30     105.811  91.463  30.160  1.00  0.00           C  
ATOM    479  C   ALA    30     106.337  91.991  28.875  1.00  0.00           C  
ATOM    480  O   ALA    30     105.943  91.526  27.792  1.00  0.00           O  
ATOM    481  CB  ALA    30     104.565  92.258  30.495  1.00  0.00           C  
ATOM    482  H   ALA    30     106.380  92.315  31.892  1.00  0.00           H  
ATOM    483  HA  ALA    30     105.381  90.492  29.914  1.00  0.00           H  
ATOM    484  HB1 ALA    30     104.191  92.014  31.490  1.00  0.00           H  
ATOM    485  HB2 ALA    30     104.630  93.346  30.521  1.00  0.00           H  
ATOM    486  HB3 ALA    30     103.804  92.025  29.751  1.00  0.00           H  
ATOM    487  N   ALA    31     107.486  92.705  28.816  1.00  0.00           N  
ATOM    488  CA  ALA    31     108.179  93.233  27.595  1.00  0.00           C  
ATOM    489  C   ALA    31     108.814  92.083  26.749  1.00  0.00           C  
ATOM    490  O   ALA    31     109.462  91.211  27.270  1.00  0.00           O  
ATOM    491  CB  ALA    31     109.169  94.297  28.124  1.00  0.00           C  
ATOM    492  H   ALA    31     107.902  92.913  29.712  1.00  0.00           H  
ATOM    493  HA  ALA    31     107.298  93.623  27.086  1.00  0.00           H  
ATOM    494  HB1 ALA    31     108.601  95.169  28.445  1.00  0.00           H  
ATOM    495  HB2 ALA    31     109.635  94.051  29.079  1.00  0.00           H  
ATOM    496  HB3 ALA    31     109.864  94.682  27.378  1.00  0.00           H  
ATOM    497  N   PRO    32     108.705  92.152  25.415  1.00  0.00           N  
ATOM    498  CA  PRO    32     109.524  91.388  24.512  1.00  0.00           C  
ATOM    499  C   PRO    32     111.035  91.486  24.687  1.00  0.00           C  
ATOM    500  O   PRO    32     111.607  92.347  25.383  1.00  0.00           O  
ATOM    501  CB  PRO    32     108.926  91.565  23.176  1.00  0.00           C  
ATOM    502  CG  PRO    32     108.322  93.013  23.190  1.00  0.00           C  
ATOM    503  CD  PRO    32     107.918  93.150  24.656  1.00  0.00           C  
ATOM    504  HA  PRO    32     109.271  90.331  24.597  1.00  0.00           H  
ATOM    505  HB2 PRO    32     109.597  91.482  22.321  1.00  0.00           H  
ATOM    506  HB3 PRO    32     108.044  90.930  23.095  1.00  0.00           H  
ATOM    507  HG2 PRO    32     109.099  93.723  22.907  1.00  0.00           H  
ATOM    508  HG3 PRO    32     107.430  93.042  22.565  1.00  0.00           H  
ATOM    509  HD2 PRO    32     108.313  94.104  25.005  1.00  0.00           H  
ATOM    510  HD3 PRO    32     106.854  93.057  24.873  1.00  0.00           H  
ATOM    511  N   ALA    33     111.795  90.650  23.968  1.00  0.00           N  
ATOM    512  CA  ALA    33     113.232  90.606  23.953  1.00  0.00           C  
ATOM    513  C   ALA    33     113.898  91.942  23.468  1.00  0.00           C  
ATOM    514  O   ALA    33     113.601  92.492  22.389  1.00  0.00           O  
ATOM    515  CB  ALA    33     113.632  89.449  23.077  1.00  0.00           C  
ATOM    516  H   ALA    33     111.213  89.923  23.576  1.00  0.00           H  
ATOM    517  HA  ALA    33     113.468  90.445  25.005  1.00  0.00           H  
ATOM    518  HB1 ALA    33     113.019  88.567  23.260  1.00  0.00           H  
ATOM    519  HB2 ALA    33     113.557  89.693  22.017  1.00  0.00           H  
ATOM    520  HB3 ALA    33     114.683  89.237  23.276  1.00  0.00           H  
ATOM    521  N   GLY    34     114.682  92.512  24.327  1.00  0.00           N  
ATOM    522  CA  GLY    34     115.421  93.754  24.130  1.00  0.00           C  
ATOM    523  C   GLY    34     114.663  95.078  24.110  1.00  0.00           C  
ATOM    524  O   GLY    34     115.308  96.033  23.594  1.00  0.00           O  
ATOM    525  H   GLY    34     114.799  92.064  25.224  1.00  0.00           H  
ATOM    526  HA2 GLY    34     116.215  93.896  24.863  1.00  0.00           H  
ATOM    527  HA3 GLY    34     115.858  93.652  23.137  1.00  0.00           H  
ATOM    528  N   ALA    35     113.388  95.145  24.532  1.00  0.00           N  
ATOM    529  CA  ALA    35     112.716  96.441  24.601  1.00  0.00           C  
ATOM    530  C   ALA    35     113.503  97.413  25.528  1.00  0.00           C  
ATOM    531  O   ALA    35     114.282  97.020  26.398  1.00  0.00           O  
ATOM    532  CB  ALA    35     111.221  96.321  25.046  1.00  0.00           C  
ATOM    533  H   ALA    35     112.842  94.304  24.658  1.00  0.00           H  
ATOM    534  HA  ALA    35     112.651  96.821  23.581  1.00  0.00           H  
ATOM    535  HB1 ALA    35     111.287  96.345  26.134  1.00  0.00           H  
ATOM    536  HB2 ALA    35     110.607  97.125  24.638  1.00  0.00           H  
ATOM    537  HB3 ALA    35     110.908  95.372  24.611  1.00  0.00           H  
ATOM    538  N   GLN    36     113.179  98.678  25.334  1.00  0.00           N  
ATOM    539  CA  GLN    36     113.878  99.874  25.783  1.00  0.00           C  
ATOM    540  C   GLN    36     112.945 101.082  26.023  1.00  0.00           C  
ATOM    541  O   GLN    36     113.051 101.763  27.038  1.00  0.00           O  
ATOM    542  CB  GLN    36     115.025 100.182  24.814  1.00  0.00           C  
ATOM    543  CG  GLN    36     115.725 101.422  25.197  1.00  0.00           C  
ATOM    544  CD  GLN    36     116.529 101.336  26.564  1.00  0.00           C  
ATOM    545  NE2 GLN    36     115.819 101.573  27.584  1.00  0.00           N  
ATOM    546  OE1 GLN    36     117.634 100.885  26.687  1.00  0.00           O  
ATOM    547  H   GLN    36     112.418  98.879  24.701  1.00  0.00           H  
ATOM    548  HA  GLN    36     114.271  99.662  26.777  1.00  0.00           H  
ATOM    549  HB2 GLN    36     115.682  99.314  24.878  1.00  0.00           H  
ATOM    550  HB3 GLN    36     114.705 100.196  23.772  1.00  0.00           H  
ATOM    551  HG2 GLN    36     116.491 101.640  24.453  1.00  0.00           H  
ATOM    552  HG3 GLN    36     114.998 102.231  25.272  1.00  0.00           H  
ATOM    553 HE21 GLN    36     116.146 101.158  28.445  1.00  0.00           H  
ATOM    554 HE22 GLN    36     114.884 101.915  27.410  1.00  0.00           H  
ATOM    555  N   THR    37     111.901 101.172  25.217  1.00  0.00           N  
ATOM    556  CA  THR    37     110.687 101.981  25.534  1.00  0.00           C  
ATOM    557  C   THR    37     109.375 101.300  25.256  1.00  0.00           C  
ATOM    558  O   THR    37     109.270 100.299  24.593  1.00  0.00           O  
ATOM    559  CB  THR    37     110.714 103.315  24.874  1.00  0.00           C  
ATOM    560  CG2 THR    37     111.827 104.307  25.038  1.00  0.00           C  
ATOM    561  OG1 THR    37     110.623 103.153  23.440  1.00  0.00           O  
ATOM    562  H   THR    37     111.891 100.612  24.377  1.00  0.00           H  
ATOM    563  HA  THR    37     110.768 102.346  26.558  1.00  0.00           H  
ATOM    564  HB  THR    37     109.854 103.856  25.269  1.00  0.00           H  
ATOM    565  HG1 THR    37     111.442 102.807  23.078  1.00  0.00           H  
ATOM    566 HG21 THR    37     112.755 103.958  24.586  1.00  0.00           H  
ATOM    567 HG22 THR    37     111.594 105.298  24.648  1.00  0.00           H  
ATOM    568 HG23 THR    37     111.912 104.474  26.112  1.00  0.00           H  
ATOM    569  N   PHE    38     108.352 101.816  26.028  1.00  0.00           N  
ATOM    570  CA  PHE    38     106.932 101.470  26.070  1.00  0.00           C  
ATOM    571  C   PHE    38     106.092 102.776  25.746  1.00  0.00           C  
ATOM    572  O   PHE    38     106.515 103.913  25.909  1.00  0.00           O  
ATOM    573  CB  PHE    38     106.510 100.993  27.486  1.00  0.00           C  
ATOM    574  CG  PHE    38     106.380 102.046  28.589  1.00  0.00           C  
ATOM    575  CD1 PHE    38     107.575 102.374  29.246  1.00  0.00           C  
ATOM    576  CD2 PHE    38     105.116 102.581  29.027  1.00  0.00           C  
ATOM    577  CE1 PHE    38     107.606 103.416  30.219  1.00  0.00           C  
ATOM    578  CE2 PHE    38     105.199 103.623  30.013  1.00  0.00           C  
ATOM    579  CZ  PHE    38     106.405 104.144  30.508  1.00  0.00           C  
ATOM    580  H   PHE    38     108.563 102.661  26.539  1.00  0.00           H  
ATOM    581  HA  PHE    38     106.744 100.676  25.347  1.00  0.00           H  
ATOM    582  HB2 PHE    38     105.614 100.376  27.564  1.00  0.00           H  
ATOM    583  HB3 PHE    38     107.265 100.245  27.729  1.00  0.00           H  
ATOM    584  HD1 PHE    38     108.480 101.853  28.970  1.00  0.00           H  
ATOM    585  HD2 PHE    38     104.157 102.329  28.597  1.00  0.00           H  
ATOM    586  HE1 PHE    38     108.569 103.657  30.645  1.00  0.00           H  
ATOM    587  HE2 PHE    38     104.210 103.995  30.236  1.00  0.00           H  
ATOM    588  HZ  PHE    38     106.505 104.911  31.261  1.00  0.00           H  
ATOM    589  N   SER    39     104.860 102.566  25.240  1.00  0.00           N  
ATOM    590  CA  SER    39     103.792 103.475  25.111  1.00  0.00           C  
ATOM    591  C   SER    39     102.491 102.834  25.350  1.00  0.00           C  
ATOM    592  O   SER    39     102.328 101.621  25.392  1.00  0.00           O  
ATOM    593  CB  SER    39     103.863 104.261  23.748  1.00  0.00           C  
ATOM    594  OG  SER    39     102.862 105.148  23.537  1.00  0.00           O  
ATOM    595  H   SER    39     104.581 101.611  25.068  1.00  0.00           H  
ATOM    596  HA  SER    39     104.049 104.221  25.862  1.00  0.00           H  
ATOM    597  HB2 SER    39     104.815 104.788  23.810  1.00  0.00           H  
ATOM    598  HB3 SER    39     103.895 103.507  22.962  1.00  0.00           H  
ATOM    599  HG  SER    39     103.289 105.986  23.730  1.00  0.00           H  
ATOM    600  N   LEU    40     101.472 103.599  25.627  1.00  0.00           N  
ATOM    601  CA  LEU    40     100.246 103.197  26.422  1.00  0.00           C  
ATOM    602  C   LEU    40      99.031 104.074  26.083  1.00  0.00           C  
ATOM    603  O   LEU    40      99.012 105.241  25.937  1.00  0.00           O  
ATOM    604  CB  LEU    40     100.552 103.072  27.924  1.00  0.00           C  
ATOM    605  CG  LEU    40      99.359 102.372  28.745  1.00  0.00           C  
ATOM    606  CD1 LEU    40      99.750 101.523  29.951  1.00  0.00           C  
ATOM    607  CD2 LEU    40      98.375 103.490  29.372  1.00  0.00           C  
ATOM    608  H   LEU    40     101.455 104.565  25.334  1.00  0.00           H  
ATOM    609  HA  LEU    40     100.034 102.188  26.068  1.00  0.00           H  
ATOM    610  HB2 LEU    40     101.335 102.320  28.023  1.00  0.00           H  
ATOM    611  HB3 LEU    40     100.940 104.001  28.342  1.00  0.00           H  
ATOM    612  HG  LEU    40      98.882 101.709  28.023  1.00  0.00           H  
ATOM    613 HD11 LEU    40     100.009 102.098  30.840  1.00  0.00           H  
ATOM    614 HD12 LEU    40      98.874 100.919  30.185  1.00  0.00           H  
ATOM    615 HD13 LEU    40     100.531 100.857  29.582  1.00  0.00           H  
ATOM    616 HD21 LEU    40      97.619 103.046  30.019  1.00  0.00           H  
ATOM    617 HD22 LEU    40      98.952 104.234  29.922  1.00  0.00           H  
ATOM    618 HD23 LEU    40      97.881 104.052  28.580  1.00  0.00           H  
ATOM    619  N   LYS    41      97.865 103.463  25.858  1.00  0.00           N  
ATOM    620  CA  LYS    41      96.603 104.043  25.331  1.00  0.00           C  
ATOM    621  C   LYS    41      95.414 103.548  26.182  1.00  0.00           C  
ATOM    622  O   LYS    41      95.505 102.604  26.990  1.00  0.00           O  
ATOM    623  CB  LYS    41      96.576 103.617  23.867  1.00  0.00           C  
ATOM    624  CG  LYS    41      95.410 104.348  23.216  1.00  0.00           C  
ATOM    625  CD  LYS    41      95.332 103.954  21.783  1.00  0.00           C  
ATOM    626  CE  LYS    41      93.992 104.544  21.177  1.00  0.00           C  
ATOM    627  NZ  LYS    41      93.727 104.185  19.797  1.00  0.00           N1+
ATOM    628  H   LYS    41      98.045 102.470  25.846  1.00  0.00           H  
ATOM    629  HA  LYS    41      96.667 105.131  25.327  1.00  0.00           H  
ATOM    630  HB2 LYS    41      97.497 103.923  23.371  1.00  0.00           H  
ATOM    631  HB3 LYS    41      96.430 102.543  23.754  1.00  0.00           H  
ATOM    632  HG2 LYS    41      94.454 104.212  23.721  1.00  0.00           H  
ATOM    633  HG3 LYS    41      95.468 105.436  23.262  1.00  0.00           H  
ATOM    634  HD2 LYS    41      96.263 104.273  21.315  1.00  0.00           H  
ATOM    635  HD3 LYS    41      95.192 102.881  21.648  1.00  0.00           H  
ATOM    636  HE2 LYS    41      93.121 104.224  21.749  1.00  0.00           H  
ATOM    637  HE3 LYS    41      94.087 105.625  21.279  1.00  0.00           H  
ATOM    638  HZ1 LYS    41      94.362 104.640  19.157  1.00  0.00           H  
ATOM    639  HZ2 LYS    41      93.949 103.208  19.667  1.00  0.00           H  
ATOM    640  HZ3 LYS    41      92.835 104.475  19.423  1.00  0.00           H  
ATOM    641  N   HIP    42      94.382 104.363  26.207  1.00  0.00           N  
ATOM    642  CA  HIP    42      93.076 103.929  26.759  1.00  0.00           C  
ATOM    643  C   HIP    42      91.925 104.462  26.005  1.00  0.00           C  
ATOM    644  O   HIP    42      92.051 105.384  25.257  1.00  0.00           O  
ATOM    645  CB  HIP    42      93.081 104.313  28.268  1.00  0.00           C  
ATOM    646  CG  HIP    42      93.182 105.850  28.397  1.00  0.00           C  
ATOM    647  CD2 HIP    42      94.360 106.411  28.751  1.00  0.00           C  
ATOM    648  ND1 HIP    42      92.224 106.801  28.291  1.00  0.00           N1+
ATOM    649  CE1 HIP    42      92.836 108.062  28.451  1.00  0.00           C  
ATOM    650  NE2 HIP    42      94.132 107.788  28.716  1.00  0.00           N  
ATOM    651  H   HIP    42      94.523 105.252  25.750  1.00  0.00           H  
ATOM    652  HA  HIP    42      93.053 102.849  26.905  1.00  0.00           H  
ATOM    653  HB2 HIP    42      92.120 103.949  28.631  1.00  0.00           H  
ATOM    654  HB3 HIP    42      93.936 103.833  28.745  1.00  0.00           H  
ATOM    655  HD1 HIP    42      91.336 106.741  27.813  1.00  0.00           H  
ATOM    656  HD2 HIP    42      95.277 105.911  29.027  1.00  0.00           H  
ATOM    657  HE1 HIP    42      92.350 109.026  28.409  1.00  0.00           H  
ATOM    658  HE2 HIP    42      94.817 108.464  29.021  1.00  0.00           H  
ATOM    659  N   SER    43      90.792 103.839  26.298  1.00  0.00           N  
ATOM    660  CA  SER    43      89.385 104.254  25.972  1.00  0.00           C  
ATOM    661  C   SER    43      89.019 105.409  26.922  1.00  0.00           C  
ATOM    662  O   SER    43      89.724 105.691  27.922  1.00  0.00           O  
ATOM    663  CB  SER    43      88.420 103.104  25.972  1.00  0.00           C  
ATOM    664  OG  SER    43      88.306 102.541  27.305  1.00  0.00           O  
ATOM    665  H   SER    43      90.966 102.967  26.776  1.00  0.00           H  
ATOM    666  HA  SER    43      89.438 104.540  24.921  1.00  0.00           H  
ATOM    667  HB2 SER    43      87.446 103.539  25.748  1.00  0.00           H  
ATOM    668  HB3 SER    43      88.676 102.251  25.344  1.00  0.00           H  
ATOM    669  HG  SER    43      87.572 103.006  27.713  1.00  0.00           H  
ATOM    670  N   GLU    44      87.991 106.171  26.601  1.00  0.00           N  
ATOM    671  CA  GLU    44      87.732 107.581  26.991  1.00  0.00           C  
ATOM    672  C   GLU    44      87.393 107.749  28.456  1.00  0.00           C  
ATOM    673  O   GLU    44      87.619 108.769  28.999  1.00  0.00           O  
ATOM    674  CB  GLU    44      86.641 108.163  26.087  1.00  0.00           C  
ATOM    675  CG  GLU    44      86.929 108.447  24.586  1.00  0.00           C  
ATOM    676  CD  GLU    44      87.296 107.114  23.858  1.00  0.00           C  
ATOM    677  OE1 GLU    44      86.490 106.131  23.946  1.00  0.00           O  
ATOM    678  OE2 GLU    44      88.326 107.048  23.138  1.00  0.00           O1-
ATOM    679  H   GLU    44      87.386 105.770  25.900  1.00  0.00           H  
ATOM    680  HA  GLU    44      88.596 108.237  26.881  1.00  0.00           H  
ATOM    681  HB2 GLU    44      85.818 107.455  26.190  1.00  0.00           H  
ATOM    682  HB3 GLU    44      86.242 109.068  26.546  1.00  0.00           H  
ATOM    683  HG2 GLU    44      85.964 108.742  24.172  1.00  0.00           H  
ATOM    684  HG3 GLU    44      87.746 109.157  24.463  1.00  0.00           H  
ATOM    685  N   HIP    45      86.869 106.709  29.105  1.00  0.00           N  
ATOM    686  CA  HIP    45      86.379 106.631  30.433  1.00  0.00           C  
ATOM    687  C   HIP    45      87.142 105.739  31.407  1.00  0.00           C  
ATOM    688  O   HIP    45      86.496 105.013  32.207  1.00  0.00           O  
ATOM    689  CB  HIP    45      84.808 106.308  30.386  1.00  0.00           C  
ATOM    690  CG  HIP    45      84.016 107.266  29.552  1.00  0.00           C  
ATOM    691  CD2 HIP    45      83.080 107.017  28.567  1.00  0.00           C  
ATOM    692  ND1 HIP    45      84.214 108.650  29.682  1.00  0.00           N1+
ATOM    693  CE1 HIP    45      83.524 109.227  28.693  1.00  0.00           C  
ATOM    694  NE2 HIP    45      82.855 108.229  27.977  1.00  0.00           N  
ATOM    695  H   HIP    45      86.657 105.876  28.575  1.00  0.00           H  
ATOM    696  HA  HIP    45      86.608 107.584  30.911  1.00  0.00           H  
ATOM    697  HB2 HIP    45      84.677 105.288  30.025  1.00  0.00           H  
ATOM    698  HB3 HIP    45      84.423 106.318  31.406  1.00  0.00           H  
ATOM    699  HD1 HIP    45      84.829 109.063  30.369  1.00  0.00           H  
ATOM    700  HD2 HIP    45      82.789 106.067  28.143  1.00  0.00           H  
ATOM    701  HE1 HIP    45      83.737 110.234  28.366  1.00  0.00           H  
ATOM    702  HE2 HIP    45      82.391 108.378  27.093  1.00  0.00           H  
ATOM    703  N   VAL    46      88.481 105.727  31.272  1.00  0.00           N  
ATOM    704  CA  VAL    46      89.427 104.948  32.037  1.00  0.00           C  
ATOM    705  C   VAL    46      90.560 105.901  32.309  1.00  0.00           C  
ATOM    706  O   VAL    46      90.942 106.651  31.340  1.00  0.00           O  
ATOM    707  CB  VAL    46      89.974 103.745  31.271  1.00  0.00           C  
ATOM    708  CG1 VAL    46      90.999 102.795  32.018  1.00  0.00           C  
ATOM    709  CG2 VAL    46      88.888 102.805  30.665  1.00  0.00           C  
ATOM    710  H   VAL    46      88.913 106.262  30.533  1.00  0.00           H  
ATOM    711  HA  VAL    46      88.976 104.699  32.997  1.00  0.00           H  
ATOM    712  HB  VAL    46      90.537 104.092  30.405  1.00  0.00           H  
ATOM    713 HG11 VAL    46      90.583 102.619  33.010  1.00  0.00           H  
ATOM    714 HG12 VAL    46      91.203 101.831  31.551  1.00  0.00           H  
ATOM    715 HG13 VAL    46      91.982 103.251  32.136  1.00  0.00           H  
ATOM    716 HG21 VAL    46      88.318 103.318  29.890  1.00  0.00           H  
ATOM    717 HG22 VAL    46      89.145 101.795  30.342  1.00  0.00           H  
ATOM    718 HG23 VAL    46      88.111 102.596  31.400  1.00  0.00           H  
ATOM    719  N   TRP    47      91.161 105.884  33.490  1.00  0.00           N  
ATOM    720  CA  TRP    47      92.518 106.487  33.686  1.00  0.00           C  
ATOM    721  C   TRP    47      93.527 105.387  33.855  1.00  0.00           C  
ATOM    722  O   TRP    47      93.289 104.291  34.335  1.00  0.00           O  
ATOM    723  CB  TRP    47      92.388 107.345  34.983  1.00  0.00           C  
ATOM    724  CG  TRP    47      93.663 108.059  35.381  1.00  0.00           C  
ATOM    725  CD1 TRP    47      94.388 107.727  36.515  1.00  0.00           C  
ATOM    726  CD2 TRP    47      94.436 109.174  34.736  1.00  0.00           C  
ATOM    727  CE2 TRP    47      95.556 109.405  35.663  1.00  0.00           C  
ATOM    728  CE3 TRP    47      94.251 110.088  33.663  1.00  0.00           C  
ATOM    729  NE1 TRP    47      95.475 108.564  36.668  1.00  0.00           N  
ATOM    730  CZ2 TRP    47      96.491 110.398  35.426  1.00  0.00           C  
ATOM    731  CZ3 TRP    47      95.208 111.111  33.459  1.00  0.00           C  
ATOM    732  CH2 TRP    47      96.385 111.282  34.346  1.00  0.00           C  
ATOM    733  H   TRP    47      90.958 105.108  34.105  1.00  0.00           H  
ATOM    734  HA  TRP    47      92.778 107.145  32.856  1.00  0.00           H  
ATOM    735  HB2 TRP    47      91.567 108.041  34.812  1.00  0.00           H  
ATOM    736  HB3 TRP    47      92.116 106.628  35.757  1.00  0.00           H  
ATOM    737  HD1 TRP    47      93.961 107.073  37.260  1.00  0.00           H  
ATOM    738  HE1 TRP    47      96.090 108.573  37.468  1.00  0.00           H  
ATOM    739  HE3 TRP    47      93.288 110.128  33.175  1.00  0.00           H  
ATOM    740  HZ2 TRP    47      97.273 110.561  36.153  1.00  0.00           H  
ATOM    741  HZ3 TRP    47      94.984 111.750  32.618  1.00  0.00           H  
ATOM    742  HH2 TRP    47      96.957 112.194  34.251  1.00  0.00           H  
ATOM    743  N   VAL    48      94.753 105.741  33.545  1.00  0.00           N  
ATOM    744  CA  VAL    48      96.003 104.915  33.772  1.00  0.00           C  
ATOM    745  C   VAL    48      97.125 105.867  34.287  1.00  0.00           C  
ATOM    746  O   VAL    48      97.562 106.865  33.700  1.00  0.00           O  
ATOM    747  CB  VAL    48      96.429 104.032  32.611  1.00  0.00           C  
ATOM    748  CG1 VAL    48      97.565 103.152  32.974  1.00  0.00           C  
ATOM    749  CG2 VAL    48      95.300 103.100  32.087  1.00  0.00           C  
ATOM    750  H   VAL    48      94.788 106.721  33.300  1.00  0.00           H  
ATOM    751  HA  VAL    48      95.824 104.153  34.531  1.00  0.00           H  
ATOM    752  HB  VAL    48      96.783 104.700  31.827  1.00  0.00           H  
ATOM    753 HG11 VAL    48      98.407 103.701  33.395  1.00  0.00           H  
ATOM    754 HG12 VAL    48      97.282 102.267  33.543  1.00  0.00           H  
ATOM    755 HG13 VAL    48      98.034 102.684  32.109  1.00  0.00           H  
ATOM    756 HG21 VAL    48      95.578 102.347  31.349  1.00  0.00           H  
ATOM    757 HG22 VAL    48      95.043 102.521  32.974  1.00  0.00           H  
ATOM    758 HG23 VAL    48      94.491 103.705  31.678  1.00  0.00           H  
ATOM    759  N   GLU    49      97.710 105.438  35.412  1.00  0.00           N  
ATOM    760  CA  GLU    49      98.924 105.996  35.902  1.00  0.00           C  
ATOM    761  C   GLU    49     100.102 104.993  35.859  1.00  0.00           C  
ATOM    762  O   GLU    49      99.909 103.805  35.878  1.00  0.00           O  
ATOM    763  CB  GLU    49      98.973 106.553  37.341  1.00  0.00           C  
ATOM    764  CG  GLU    49      99.043 105.573  38.578  1.00  0.00           C  
ATOM    765  CD  GLU    49      98.246 106.095  39.718  1.00  0.00           C  
ATOM    766  OE1 GLU    49      96.952 105.931  39.669  1.00  0.00           O  
ATOM    767  OE2 GLU    49      98.841 106.509  40.755  1.00  0.00           O1-
ATOM    768  H   GLU    49      97.350 104.581  35.807  1.00  0.00           H  
ATOM    769  HA  GLU    49      99.173 106.843  35.263  1.00  0.00           H  
ATOM    770  HB2 GLU    49      99.704 107.330  37.563  1.00  0.00           H  
ATOM    771  HB3 GLU    49      98.012 107.042  37.494  1.00  0.00           H  
ATOM    772  HG2 GLU    49      98.685 104.591  38.268  1.00  0.00           H  
ATOM    773  HG3 GLU    49     100.069 105.388  38.895  1.00  0.00           H  
ATOM    774  N   VAL    50     101.313 105.514  35.719  1.00  0.00           N  
ATOM    775  CA  VAL    50     102.602 104.630  35.785  1.00  0.00           C  
ATOM    776  C   VAL    50     103.746 105.253  36.712  1.00  0.00           C  
ATOM    777  O   VAL    50     103.940 106.519  36.848  1.00  0.00           O  
ATOM    778  CB  VAL    50     103.159 104.514  34.313  1.00  0.00           C  
ATOM    779  CG1 VAL    50     104.493 103.856  34.157  1.00  0.00           C  
ATOM    780  CG2 VAL    50     102.277 103.690  33.403  1.00  0.00           C  
ATOM    781  H   VAL    50     101.410 106.514  35.823  1.00  0.00           H  
ATOM    782  HA  VAL    50     102.376 103.637  36.173  1.00  0.00           H  
ATOM    783  HB  VAL    50     103.322 105.554  34.032  1.00  0.00           H  
ATOM    784 HG11 VAL    50     104.747 103.917  33.099  1.00  0.00           H  
ATOM    785 HG12 VAL    50     105.275 104.372  34.715  1.00  0.00           H  
ATOM    786 HG13 VAL    50     104.632 102.857  34.570  1.00  0.00           H  
ATOM    787 HG21 VAL    50     101.220 103.937  33.499  1.00  0.00           H  
ATOM    788 HG22 VAL    50     102.600 103.614  32.365  1.00  0.00           H  
ATOM    789 HG23 VAL    50     102.417 102.654  33.712  1.00  0.00           H  
ATOM    790  N   VAL    51     104.559 104.404  37.254  1.00  0.00           N  
ATOM    791  CA  VAL    51     105.583 104.733  38.239  1.00  0.00           C  
ATOM    792  C   VAL    51     106.941 104.011  37.838  1.00  0.00           C  
ATOM    793  O   VAL    51     106.944 102.899  37.467  1.00  0.00           O  
ATOM    794  CB  VAL    51     105.108 104.362  39.644  1.00  0.00           C  
ATOM    795  CG1 VAL    51     104.631 103.017  39.800  1.00  0.00           C  
ATOM    796  CG2 VAL    51     106.201 104.741  40.735  1.00  0.00           C  
ATOM    797  H   VAL    51     104.435 103.408  37.143  1.00  0.00           H  
ATOM    798  HA  VAL    51     105.750 105.809  38.296  1.00  0.00           H  
ATOM    799  HB  VAL    51     104.329 105.083  39.891  1.00  0.00           H  
ATOM    800 HG11 VAL    51     105.348 102.297  39.406  1.00  0.00           H  
ATOM    801 HG12 VAL    51     104.429 102.702  40.824  1.00  0.00           H  
ATOM    802 HG13 VAL    51     103.683 102.850  39.288  1.00  0.00           H  
ATOM    803 HG21 VAL    51     105.709 104.847  41.703  1.00  0.00           H  
ATOM    804 HG22 VAL    51     107.114 104.177  40.544  1.00  0.00           H  
ATOM    805 HG23 VAL    51     106.513 105.776  40.596  1.00  0.00           H  
ATOM    806  N   ARG    52     108.088 104.740  38.096  1.00  0.00           N  
ATOM    807  CA  ARG    52     109.426 104.248  37.806  1.00  0.00           C  
ATOM    808  C   ARG    52     110.526 104.766  38.802  1.00  0.00           C  
ATOM    809  O   ARG    52     110.866 106.008  38.802  1.00  0.00           O  
ATOM    810  CB  ARG    52     109.779 104.590  36.357  1.00  0.00           C  
ATOM    811  CG  ARG    52     111.211 104.053  35.946  1.00  0.00           C  
ATOM    812  CD  ARG    52     111.628 104.348  34.484  1.00  0.00           C  
ATOM    813  NE  ARG    52     111.778 105.704  34.139  1.00  0.00           N  
ATOM    814  CZ  ARG    52     110.901 106.459  33.411  1.00  0.00           C  
ATOM    815  NH1 ARG    52     110.104 105.913  32.615  1.00  0.00           N1+
ATOM    816  NH2 ARG    52     110.852 107.759  33.524  1.00  0.00           N  
ATOM    817  H   ARG    52     107.940 105.629  38.553  1.00  0.00           H  
ATOM    818  HA  ARG    52     109.447 103.160  37.745  1.00  0.00           H  
ATOM    819  HB2 ARG    52     109.100 104.154  35.624  1.00  0.00           H  
ATOM    820  HB3 ARG    52     109.704 105.670  36.230  1.00  0.00           H  
ATOM    821  HG2 ARG    52     112.032 104.424  36.559  1.00  0.00           H  
ATOM    822  HG3 ARG    52     111.049 102.975  35.982  1.00  0.00           H  
ATOM    823  HD2 ARG    52     112.544 103.837  34.190  1.00  0.00           H  
ATOM    824  HD3 ARG    52     110.851 103.867  33.888  1.00  0.00           H  
ATOM    825  HE  ARG    52     112.531 106.178  34.616  1.00  0.00           H  
ATOM    826 HH11 ARG    52     110.111 104.903  32.580  1.00  0.00           H  
ATOM    827 HH12 ARG    52     109.522 106.473  32.010  1.00  0.00           H  
ATOM    828 HH21 ARG    52     111.495 108.240  34.137  1.00  0.00           H  
ATOM    829 HH22 ARG    52     110.184 108.166  32.887  1.00  0.00           H  
ATOM    830  N   ASP    53     110.939 103.797  39.603  1.00  0.00           N  
ATOM    831  CA  ASP    53     111.720 104.139  40.839  1.00  0.00           C  
ATOM    832  C   ASP    53     110.925 105.111  41.760  1.00  0.00           C  
ATOM    833  O   ASP    53     111.495 106.129  42.151  1.00  0.00           O  
ATOM    834  CB  ASP    53     113.099 104.604  40.500  1.00  0.00           C  
ATOM    835  CG  ASP    53     113.899 103.583  39.711  1.00  0.00           C  
ATOM    836  OD1 ASP    53     113.599 102.383  39.665  1.00  0.00           O  
ATOM    837  OD2 ASP    53     114.984 103.962  39.268  1.00  0.00           O1-
ATOM    838  H   ASP    53     110.579 102.854  39.569  1.00  0.00           H  
ATOM    839  HA  ASP    53     111.741 103.177  41.351  1.00  0.00           H  
ATOM    840  HB2 ASP    53     113.054 105.614  40.094  1.00  0.00           H  
ATOM    841  HB3 ASP    53     113.690 104.720  41.409  1.00  0.00           H  
ATOM    842  N   GLY    54     109.627 104.886  42.027  1.00  0.00           N  
ATOM    843  CA  GLY    54     108.771 105.642  42.899  1.00  0.00           C  
ATOM    844  C   GLY    54     108.355 107.035  42.293  1.00  0.00           C  
ATOM    845  O   GLY    54     107.270 107.508  42.646  1.00  0.00           O  
ATOM    846  H   GLY    54     109.210 104.111  41.530  1.00  0.00           H  
ATOM    847  HA2 GLY    54     107.918 105.008  43.143  1.00  0.00           H  
ATOM    848  HA3 GLY    54     109.355 105.859  43.793  1.00  0.00           H  
ATOM    849  N   GLU    55     109.099 107.605  41.345  1.00  0.00           N  
ATOM    850  CA  GLU    55     108.632 108.754  40.626  1.00  0.00           C  
ATOM    851  C   GLU    55     107.554 108.332  39.604  1.00  0.00           C  
ATOM    852  O   GLU    55     107.707 107.269  39.015  1.00  0.00           O  
ATOM    853  CB  GLU    55     109.792 109.544  39.932  1.00  0.00           C  
ATOM    854  CG  GLU    55     109.322 110.770  39.117  1.00  0.00           C  
ATOM    855  CD  GLU    55     108.863 111.876  40.036  1.00  0.00           C  
ATOM    856  OE1 GLU    55     107.624 112.015  40.191  1.00  0.00           O  
ATOM    857  OE2 GLU    55     109.688 112.594  40.556  1.00  0.00           O1-
ATOM    858  H   GLU    55     109.981 107.178  41.099  1.00  0.00           H  
ATOM    859  HA  GLU    55     108.070 109.377  41.322  1.00  0.00           H  
ATOM    860  HB2 GLU    55     110.422 109.874  40.758  1.00  0.00           H  
ATOM    861  HB3 GLU    55     110.362 108.829  39.338  1.00  0.00           H  
ATOM    862  HG2 GLU    55     110.185 111.147  38.568  1.00  0.00           H  
ATOM    863  HG3 GLU    55     108.641 110.423  38.340  1.00  0.00           H  
ATOM    864  N   ALA    56     106.475 109.056  39.471  1.00  0.00           N  
ATOM    865  CA  ALA    56     105.472 108.796  38.408  1.00  0.00           C  
ATOM    866  C   ALA    56     106.003 109.291  37.023  1.00  0.00           C  
ATOM    867  O   ALA    56     106.300 110.463  36.869  1.00  0.00           O  
ATOM    868  CB  ALA    56     104.223 109.497  38.779  1.00  0.00           C  
ATOM    869  H   ALA    56     106.357 109.945  39.936  1.00  0.00           H  
ATOM    870  HA  ALA    56     105.284 107.724  38.358  1.00  0.00           H  
ATOM    871  HB1 ALA    56     103.501 109.613  37.971  1.00  0.00           H  
ATOM    872  HB2 ALA    56     103.734 108.904  39.553  1.00  0.00           H  
ATOM    873  HB3 ALA    56     104.370 110.502  39.174  1.00  0.00           H  
ATOM    874  N   GLU    57     105.961 108.385  36.022  1.00  0.00           N  
ATOM    875  CA  GLU    57     106.058 108.800  34.594  1.00  0.00           C  
ATOM    876  C   GLU    57     104.888 109.589  34.166  1.00  0.00           C  
ATOM    877  O   GLU    57     103.729 109.171  34.435  1.00  0.00           O  
ATOM    878  CB  GLU    57     106.241 107.541  33.647  1.00  0.00           C  
ATOM    879  CG  GLU    57     106.463 107.961  32.159  1.00  0.00           C  
ATOM    880  CD  GLU    57     107.726 108.812  31.906  1.00  0.00           C  
ATOM    881  OE1 GLU    57     108.809 108.267  31.872  1.00  0.00           O  
ATOM    882  OE2 GLU    57     107.653 110.064  31.853  1.00  0.00           O1-
ATOM    883  H   GLU    57     105.356 107.602  36.225  1.00  0.00           H  
ATOM    884  HA  GLU    57     106.978 109.380  34.523  1.00  0.00           H  
ATOM    885  HB2 GLU    57     107.203 107.159  33.990  1.00  0.00           H  
ATOM    886  HB3 GLU    57     105.470 106.799  33.854  1.00  0.00           H  
ATOM    887  HG2 GLU    57     106.534 107.036  31.587  1.00  0.00           H  
ATOM    888  HG3 GLU    57     105.603 108.531  31.810  1.00  0.00           H  
ATOM    889  N   GLU    58     105.119 110.734  33.459  1.00  0.00           N  
ATOM    890  CA  GLU    58     104.181 111.747  33.026  1.00  0.00           C  
ATOM    891  C   GLU    58     103.281 111.271  31.785  1.00  0.00           C  
ATOM    892  O   GLU    58     103.247 111.902  30.731  1.00  0.00           O  
ATOM    893  CB  GLU    58     104.822 113.088  32.849  1.00  0.00           C  
ATOM    894  CG  GLU    58     103.951 114.313  32.565  1.00  0.00           C  
ATOM    895  CD  GLU    58     103.199 114.809  33.782  1.00  0.00           C  
ATOM    896  OE1 GLU    58     102.006 115.151  33.629  1.00  0.00           O  
ATOM    897  OE2 GLU    58     103.883 114.977  34.834  1.00  0.00           O1-
ATOM    898  H   GLU    58     106.095 110.903  33.266  1.00  0.00           H  
ATOM    899  HA  GLU    58     103.492 111.783  33.870  1.00  0.00           H  
ATOM    900  HB2 GLU    58     105.339 113.285  33.789  1.00  0.00           H  
ATOM    901  HB3 GLU    58     105.637 112.996  32.132  1.00  0.00           H  
ATOM    902  HG2 GLU    58     104.712 115.014  32.222  1.00  0.00           H  
ATOM    903  HG3 GLU    58     103.220 114.097  31.786  1.00  0.00           H  
ATOM    904  N   VAL    59     102.703 110.063  31.906  1.00  0.00           N  
ATOM    905  CA  VAL    59     102.210 109.283  30.754  1.00  0.00           C  
ATOM    906  C   VAL    59     100.942 109.897  30.069  1.00  0.00           C  
ATOM    907  O   VAL    59     100.550 109.461  28.975  1.00  0.00           O  
ATOM    908  CB  VAL    59     101.939 107.836  31.134  1.00  0.00           C  
ATOM    909  CG1 VAL    59     103.186 107.005  31.449  1.00  0.00           C  
ATOM    910  CG2 VAL    59     100.937 107.567  32.246  1.00  0.00           C  
ATOM    911  H   VAL    59     102.693 109.571  32.788  1.00  0.00           H  
ATOM    912  HA  VAL    59     103.073 109.302  30.089  1.00  0.00           H  
ATOM    913  HB  VAL    59     101.530 107.357  30.244  1.00  0.00           H  
ATOM    914 HG11 VAL    59     103.773 106.740  30.570  1.00  0.00           H  
ATOM    915 HG12 VAL    59     103.787 107.451  32.241  1.00  0.00           H  
ATOM    916 HG13 VAL    59     102.906 106.059  31.914  1.00  0.00           H  
ATOM    917 HG21 VAL    59     100.014 108.136  32.132  1.00  0.00           H  
ATOM    918 HG22 VAL    59     100.689 106.508  32.167  1.00  0.00           H  
ATOM    919 HG23 VAL    59     101.348 107.759  33.237  1.00  0.00           H  
ATOM    920  N   ALA    60     100.293 110.876  30.746  1.00  0.00           N  
ATOM    921  CA  ALA    60      99.090 111.650  30.241  1.00  0.00           C  
ATOM    922  C   ALA    60      99.449 112.655  29.089  1.00  0.00           C  
ATOM    923  O   ALA    60      98.526 113.379  28.710  1.00  0.00           O  
ATOM    924  CB  ALA    60      98.310 112.250  31.411  1.00  0.00           C  
ATOM    925  H   ALA    60     100.643 111.103  31.666  1.00  0.00           H  
ATOM    926  HA  ALA    60      98.506 110.880  29.738  1.00  0.00           H  
ATOM    927  HB1 ALA    60      97.321 112.575  31.089  1.00  0.00           H  
ATOM    928  HB2 ALA    60      98.378 111.612  32.292  1.00  0.00           H  
ATOM    929  HB3 ALA    60      98.811 113.175  31.697  1.00  0.00           H  
ATOM    930  N   THR    61     100.721 112.702  28.607  1.00  0.00           N  
ATOM    931  CA  THR    61     101.065 113.601  27.557  1.00  0.00           C  
ATOM    932  C   THR    61     100.409 113.168  26.214  1.00  0.00           C  
ATOM    933  O   THR    61     100.623 112.059  25.776  1.00  0.00           O  
ATOM    934  CB  THR    61     102.612 113.648  27.322  1.00  0.00           C  
ATOM    935  CG2 THR    61     103.026 114.604  26.249  1.00  0.00           C  
ATOM    936  OG1 THR    61     103.226 114.293  28.432  1.00  0.00           O  
ATOM    937  H   THR    61     101.442 112.046  28.871  1.00  0.00           H  
ATOM    938  HA  THR    61     100.821 114.633  27.808  1.00  0.00           H  
ATOM    939  HB  THR    61     102.978 112.652  27.075  1.00  0.00           H  
ATOM    940  HG1 THR    61     104.106 113.952  28.607  1.00  0.00           H  
ATOM    941 HG21 THR    61     102.596 114.364  25.276  1.00  0.00           H  
ATOM    942 HG22 THR    61     102.818 115.650  26.475  1.00  0.00           H  
ATOM    943 HG23 THR    61     104.110 114.590  26.143  1.00  0.00           H  
ATOM    944  N   ASN    62      99.639 113.961  25.505  1.00  0.00           N  
ATOM    945  CA  ASN    62      99.025 113.653  24.231  1.00  0.00           C  
ATOM    946  C   ASN    62      99.935 113.475  23.052  1.00  0.00           C  
ATOM    947  O   ASN    62     100.923 114.221  22.911  1.00  0.00           O  
ATOM    948  CB  ASN    62      97.917 114.653  24.016  1.00  0.00           C  
ATOM    949  CG  ASN    62      96.860 114.245  22.906  1.00  0.00           C  
ATOM    950  ND2 ASN    62      95.696 113.816  23.306  1.00  0.00           N  
ATOM    951  OD1 ASN    62      97.166 114.460  21.770  1.00  0.00           O  
ATOM    952  H   ASN    62      99.405 114.792  26.028  1.00  0.00           H  
ATOM    953  HA  ASN    62      98.504 112.712  24.406  1.00  0.00           H  
ATOM    954  HB2 ASN    62      97.372 114.834  24.943  1.00  0.00           H  
ATOM    955  HB3 ASN    62      98.269 115.672  23.853  1.00  0.00           H  
ATOM    956 HD21 ASN    62      95.279 113.277  22.560  1.00  0.00           H  
ATOM    957 HD22 ASN    62      95.524 113.596  24.276  1.00  0.00           H  
ATOM    958  N   GLY    63      99.606 112.500  22.166  1.00  0.00           N  
ATOM    959  CA  GLY    63     100.208 112.131  20.887  1.00  0.00           C  
ATOM    960  C   GLY    63     101.006 110.835  20.935  1.00  0.00           C  
ATOM    961  O   GLY    63     100.725 109.947  21.774  1.00  0.00           O  
ATOM    962  H   GLY    63      98.758 111.995  22.376  1.00  0.00           H  
ATOM    963  HA2 GLY    63      99.425 111.838  20.187  1.00  0.00           H  
ATOM    964  HA3 GLY    63     100.811 113.008  20.652  1.00  0.00           H  
ATOM    965  N   LYS    64     101.900 110.524  19.940  1.00  0.00           N  
ATOM    966  CA  LYS    64     102.638 109.246  19.733  1.00  0.00           C  
ATOM    967  C   LYS    64     103.764 108.838  20.816  1.00  0.00           C  
ATOM    968  O   LYS    64     104.508 107.898  20.645  1.00  0.00           O  
ATOM    969  CB  LYS    64     103.201 109.302  18.291  1.00  0.00           C  
ATOM    970  CG  LYS    64     102.018 109.121  17.260  1.00  0.00           C  
ATOM    971  CD  LYS    64     102.415 108.410  16.009  1.00  0.00           C  
ATOM    972  CE  LYS    64     101.256 108.412  14.931  1.00  0.00           C  
ATOM    973  NZ  LYS    64     101.585 107.514  13.785  1.00  0.00           N1+
ATOM    974  H   LYS    64     102.137 111.285  19.319  1.00  0.00           H  
ATOM    975  HA  LYS    64     101.890 108.452  19.731  1.00  0.00           H  
ATOM    976  HB2 LYS    64     103.729 110.233  18.085  1.00  0.00           H  
ATOM    977  HB3 LYS    64     103.899 108.481  18.127  1.00  0.00           H  
ATOM    978  HG2 LYS    64     101.306 108.447  17.737  1.00  0.00           H  
ATOM    979  HG3 LYS    64     101.530 110.064  17.012  1.00  0.00           H  
ATOM    980  HD2 LYS    64     103.303 108.733  15.466  1.00  0.00           H  
ATOM    981  HD3 LYS    64     102.689 107.391  16.280  1.00  0.00           H  
ATOM    982  HE2 LYS    64     100.324 108.096  15.400  1.00  0.00           H  
ATOM    983  HE3 LYS    64     101.113 109.450  14.630  1.00  0.00           H  
ATOM    984  HZ1 LYS    64     101.839 106.588  14.100  1.00  0.00           H  
ATOM    985  HZ2 LYS    64     100.901 107.487  13.043  1.00  0.00           H  
ATOM    986  HZ3 LYS    64     102.400 107.922  13.349  1.00  0.00           H  
ATOM    987  N   GLN    65     103.686 109.520  21.958  1.00  0.00           N  
ATOM    988  CA  GLN    65     104.783 109.597  22.913  1.00  0.00           C  
ATOM    989  C   GLN    65     105.276 108.294  23.500  1.00  0.00           C  
ATOM    990  O   GLN    65     104.479 107.343  23.586  1.00  0.00           O  
ATOM    991  CB  GLN    65     104.339 110.595  24.033  1.00  0.00           C  
ATOM    992  CG  GLN    65     103.601 111.893  23.726  1.00  0.00           C  
ATOM    993  CD  GLN    65     104.312 112.895  22.843  1.00  0.00           C  
ATOM    994  NE2 GLN    65     103.786 114.002  22.401  1.00  0.00           N  
ATOM    995  OE1 GLN    65     105.510 112.689  22.503  1.00  0.00           O  
ATOM    996  H   GLN    65     102.816 110.003  22.131  1.00  0.00           H  
ATOM    997  HA  GLN    65     105.666 109.939  22.374  1.00  0.00           H  
ATOM    998  HB2 GLN    65     103.717 109.909  24.609  1.00  0.00           H  
ATOM    999  HB3 GLN    65     105.279 110.883  24.503  1.00  0.00           H  
ATOM   1000  HG2 GLN    65     102.664 111.668  23.215  1.00  0.00           H  
ATOM   1001  HG3 GLN    65     103.275 112.369  24.651  1.00  0.00           H  
ATOM   1002 HE21 GLN    65     104.248 114.662  21.791  1.00  0.00           H  
ATOM   1003 HE22 GLN    65     102.907 114.391  22.711  1.00  0.00           H  
ATOM   1004  N   ARG    66     106.536 108.190  23.897  1.00  0.00           N  
ATOM   1005  CA  ARG    66     107.087 106.927  24.459  1.00  0.00           C  
ATOM   1006  C   ARG    66     108.125 107.066  25.589  1.00  0.00           C  
ATOM   1007  O   ARG    66     108.839 108.072  25.619  1.00  0.00           O  
ATOM   1008  CB  ARG    66     107.518 106.022  23.299  1.00  0.00           C  
ATOM   1009  CG  ARG    66     108.778 106.375  22.543  1.00  0.00           C  
ATOM   1010  CD  ARG    66     109.094 105.522  21.305  1.00  0.00           C  
ATOM   1011  NE  ARG    66     110.355 106.043  20.633  1.00  0.00           N  
ATOM   1012  CZ  ARG    66     110.507 106.628  19.468  1.00  0.00           C  
ATOM   1013  NH1 ARG    66     109.540 107.119  18.787  1.00  0.00           N1+
ATOM   1014  NH2 ARG    66     111.694 106.853  19.054  1.00  0.00           N  
ATOM   1015  H   ARG    66     107.095 109.031  23.919  1.00  0.00           H  
ATOM   1016  HA  ARG    66     106.171 106.598  24.950  1.00  0.00           H  
ATOM   1017  HB2 ARG    66     107.683 105.076  23.812  1.00  0.00           H  
ATOM   1018  HB3 ARG    66     106.687 105.927  22.600  1.00  0.00           H  
ATOM   1019  HG2 ARG    66     108.657 107.428  22.290  1.00  0.00           H  
ATOM   1020  HG3 ARG    66     109.611 106.329  23.246  1.00  0.00           H  
ATOM   1021  HD2 ARG    66     109.333 104.543  21.720  1.00  0.00           H  
ATOM   1022  HD3 ARG    66     108.262 105.609  20.606  1.00  0.00           H  
ATOM   1023  HE  ARG    66     111.208 105.851  21.140  1.00  0.00           H  
ATOM   1024 HH11 ARG    66     108.595 106.930  19.087  1.00  0.00           H  
ATOM   1025 HH12 ARG    66     109.749 107.473  17.864  1.00  0.00           H  
ATOM   1026 HH21 ARG    66     112.453 106.397  19.541  1.00  0.00           H  
ATOM   1027 HH22 ARG    66     111.904 107.397  18.229  1.00  0.00           H  
ATOM   1028  N   TRP    67     108.337 106.019  26.419  1.00  0.00           N  
ATOM   1029  CA  TRP    67     108.947 106.240  27.682  1.00  0.00           C  
ATOM   1030  C   TRP    67     109.903 105.072  28.026  1.00  0.00           C  
ATOM   1031  O   TRP    67     109.564 103.925  27.736  1.00  0.00           O  
ATOM   1032  CB  TRP    67     107.896 106.385  28.759  1.00  0.00           C  
ATOM   1033  CG  TRP    67     106.854 107.497  28.528  1.00  0.00           C  
ATOM   1034  CD1 TRP    67     107.044 108.795  28.709  1.00  0.00           C  
ATOM   1035  CD2 TRP    67     105.479 107.390  27.952  1.00  0.00           C  
ATOM   1036  CE2 TRP    67     104.912 108.716  27.935  1.00  0.00           C  
ATOM   1037  CE3 TRP    67     104.619 106.338  27.514  1.00  0.00           C  
ATOM   1038  NE1 TRP    67     105.919 109.565  28.384  1.00  0.00           N  
ATOM   1039  CZ2 TRP    67     103.552 109.006  27.469  1.00  0.00           C  
ATOM   1040  CZ3 TRP    67     103.278 106.602  27.102  1.00  0.00           C  
ATOM   1041  CH2 TRP    67     102.745 107.899  27.154  1.00  0.00           C  
ATOM   1042  H   TRP    67     107.882 105.137  26.235  1.00  0.00           H  
ATOM   1043  HA  TRP    67     109.559 107.141  27.654  1.00  0.00           H  
ATOM   1044  HB2 TRP    67     107.284 105.493  28.628  1.00  0.00           H  
ATOM   1045  HB3 TRP    67     108.305 106.402  29.770  1.00  0.00           H  
ATOM   1046  HD1 TRP    67     107.976 109.301  28.913  1.00  0.00           H  
ATOM   1047  HE1 TRP    67     105.930 110.571  28.462  1.00  0.00           H  
ATOM   1048  HE3 TRP    67     104.959 105.313  27.487  1.00  0.00           H  
ATOM   1049  HZ2 TRP    67     103.116 109.960  27.725  1.00  0.00           H  
ATOM   1050  HZ3 TRP    67     102.687 105.725  26.883  1.00  0.00           H  
ATOM   1051  HH2 TRP    67     101.712 108.066  26.890  1.00  0.00           H  
ATOM   1052  N   LEU    68     110.863 105.403  28.765  1.00  0.00           N  
ATOM   1053  CA  LEU    68     111.930 104.569  29.285  1.00  0.00           C  
ATOM   1054  C   LEU    68     111.393 103.378  30.143  1.00  0.00           C  
ATOM   1055  O   LEU    68     111.007 103.489  31.281  1.00  0.00           O  
ATOM   1056  CB  LEU    68     112.828 105.510  30.164  1.00  0.00           C  
ATOM   1057  CG  LEU    68     114.073 104.918  30.825  1.00  0.00           C  
ATOM   1058  CD1 LEU    68     114.992 104.076  29.876  1.00  0.00           C  
ATOM   1059  CD2 LEU    68     114.853 106.099  31.440  1.00  0.00           C  
ATOM   1060  H   LEU    68     111.033 106.372  28.995  1.00  0.00           H  
ATOM   1061  HA  LEU    68     112.666 104.259  28.543  1.00  0.00           H  
ATOM   1062  HB2 LEU    68     113.274 106.238  29.486  1.00  0.00           H  
ATOM   1063  HB3 LEU    68     112.124 106.033  30.811  1.00  0.00           H  
ATOM   1064  HG  LEU    68     113.733 104.284  31.644  1.00  0.00           H  
ATOM   1065 HD11 LEU    68     115.362 104.715  29.074  1.00  0.00           H  
ATOM   1066 HD12 LEU    68     115.834 103.667  30.434  1.00  0.00           H  
ATOM   1067 HD13 LEU    68     114.462 103.253  29.397  1.00  0.00           H  
ATOM   1068 HD21 LEU    68     114.245 106.902  31.856  1.00  0.00           H  
ATOM   1069 HD22 LEU    68     115.426 105.651  32.252  1.00  0.00           H  
ATOM   1070 HD23 LEU    68     115.495 106.583  30.704  1.00  0.00           H  
ATOM   1071  N   LEU    69     111.572 102.176  29.571  1.00  0.00           N  
ATOM   1072  CA  LEU    69     111.449 100.935  30.247  1.00  0.00           C  
ATOM   1073  C   LEU    69     112.641 100.568  31.133  1.00  0.00           C  
ATOM   1074  O   LEU    69     113.777 100.606  30.704  1.00  0.00           O  
ATOM   1075  CB  LEU    69     111.233  99.726  29.309  1.00  0.00           C  
ATOM   1076  CG  LEU    69     110.975  98.326  29.761  1.00  0.00           C  
ATOM   1077  CD1 LEU    69     109.789  98.074  30.699  1.00  0.00           C  
ATOM   1078  CD2 LEU    69     110.975  97.515  28.516  1.00  0.00           C  
ATOM   1079  H   LEU    69     112.019 102.113  28.668  1.00  0.00           H  
ATOM   1080  HA  LEU    69     110.558 101.062  30.861  1.00  0.00           H  
ATOM   1081  HB2 LEU    69     110.446 100.113  28.661  1.00  0.00           H  
ATOM   1082  HB3 LEU    69     112.129  99.738  28.688  1.00  0.00           H  
ATOM   1083  HG  LEU    69     111.843  97.971  30.317  1.00  0.00           H  
ATOM   1084 HD11 LEU    69     109.073  98.826  30.367  1.00  0.00           H  
ATOM   1085 HD12 LEU    69     109.367  97.072  30.614  1.00  0.00           H  
ATOM   1086 HD13 LEU    69     110.106  98.335  31.709  1.00  0.00           H  
ATOM   1087 HD21 LEU    69     110.802  96.469  28.772  1.00  0.00           H  
ATOM   1088 HD22 LEU    69     110.261  97.917  27.796  1.00  0.00           H  
ATOM   1089 HD23 LEU    69     111.951  97.706  28.070  1.00  0.00           H  
ATOM   1090  N   SER    70     112.389 100.019  32.329  1.00  0.00           N  
ATOM   1091  CA  SER    70     113.281  99.499  33.303  1.00  0.00           C  
ATOM   1092  C   SER    70     112.684  98.361  34.044  1.00  0.00           C  
ATOM   1093  O   SER    70     111.416  98.325  34.146  1.00  0.00           O  
ATOM   1094  CB  SER    70     113.768 100.594  34.300  1.00  0.00           C  
ATOM   1095  OG  SER    70     112.681 101.033  35.092  1.00  0.00           O  
ATOM   1096  H   SER    70     111.430  99.858  32.601  1.00  0.00           H  
ATOM   1097  HA  SER    70     114.200  99.187  32.807  1.00  0.00           H  
ATOM   1098  HB2 SER    70     114.457 100.160  35.025  1.00  0.00           H  
ATOM   1099  HB3 SER    70     114.247 101.417  33.769  1.00  0.00           H  
ATOM   1100  HG  SER    70     113.043 101.358  35.919  1.00  0.00           H  
ATOM   1101  N   PRO    71     113.559  97.542  34.671  1.00  0.00           N  
ATOM   1102  CA  PRO    71     113.186  96.621  35.625  1.00  0.00           C  
ATOM   1103  C   PRO    71     112.468  97.143  36.847  1.00  0.00           C  
ATOM   1104  O   PRO    71     112.537  96.529  37.929  1.00  0.00           O  
ATOM   1105  CB  PRO    71     114.486  95.816  35.975  1.00  0.00           C  
ATOM   1106  CG  PRO    71     115.379  95.996  34.774  1.00  0.00           C  
ATOM   1107  CD  PRO    71     115.089  97.420  34.416  1.00  0.00           C  
ATOM   1108  HA  PRO    71     112.477  95.905  35.209  1.00  0.00           H  
ATOM   1109  HB2 PRO    71     115.023  96.241  36.823  1.00  0.00           H  
ATOM   1110  HB3 PRO    71     114.203  94.803  36.262  1.00  0.00           H  
ATOM   1111  HG2 PRO    71     116.417  95.882  35.086  1.00  0.00           H  
ATOM   1112  HG3 PRO    71     115.034  95.241  34.068  1.00  0.00           H  
ATOM   1113  HD2 PRO    71     115.581  97.997  35.199  1.00  0.00           H  
ATOM   1114  HD3 PRO    71     115.464  97.774  33.456  1.00  0.00           H  
ATOM   1115  N   SER    72     111.753  98.257  36.796  1.00  0.00           N  
ATOM   1116  CA  SER    72     110.881  98.806  37.889  1.00  0.00           C  
ATOM   1117  C   SER    72     109.460  99.359  37.427  1.00  0.00           C  
ATOM   1118  O   SER    72     108.706  99.916  38.194  1.00  0.00           O  
ATOM   1119  CB  SER    72     111.604  99.703  38.889  1.00  0.00           C  
ATOM   1120  OG  SER    72     111.924 100.931  38.186  1.00  0.00           O  
ATOM   1121  H   SER    72     111.727  98.779  35.931  1.00  0.00           H  
ATOM   1122  HA  SER    72     110.574  97.962  38.507  1.00  0.00           H  
ATOM   1123  HB2 SER    72     111.005  99.783  39.795  1.00  0.00           H  
ATOM   1124  HB3 SER    72     112.568  99.265  39.147  1.00  0.00           H  
ATOM   1125  HG  SER    72     112.624 101.393  38.654  1.00  0.00           H  
ATOM   1126  N   THR    73     109.245  99.232  36.097  1.00  0.00           N  
ATOM   1127  CA  THR    73     108.133  99.956  35.441  1.00  0.00           C  
ATOM   1128  C   THR    73     106.879  99.103  35.586  1.00  0.00           C  
ATOM   1129  O   THR    73     106.761  97.936  35.259  1.00  0.00           O  
ATOM   1130  CB  THR    73     108.406 100.234  34.058  1.00  0.00           C  
ATOM   1131  CG2 THR    73     107.328 101.134  33.354  1.00  0.00           C  
ATOM   1132  OG1 THR    73     109.554 100.985  34.097  1.00  0.00           O  
ATOM   1133  H   THR    73     109.998  98.820  35.564  1.00  0.00           H  
ATOM   1134  HA  THR    73     108.060 100.871  36.030  1.00  0.00           H  
ATOM   1135  HB  THR    73     108.617  99.320  33.503  1.00  0.00           H  
ATOM   1136  HG1 THR    73     110.193 100.506  34.630  1.00  0.00           H  
ATOM   1137 HG21 THR    73     107.559 101.599  32.396  1.00  0.00           H  
ATOM   1138 HG22 THR    73     106.472 100.485  33.165  1.00  0.00           H  
ATOM   1139 HG23 THR    73     106.876 101.797  34.092  1.00  0.00           H  
ATOM   1140  N   THR    74     105.769  99.790  36.042  1.00  0.00           N  
ATOM   1141  CA  THR    74     104.462  99.243  36.310  1.00  0.00           C  
ATOM   1142  C   THR    74     103.476 100.288  36.122  1.00  0.00           C  
ATOM   1143  O   THR    74     103.710 101.473  36.494  1.00  0.00           O  
ATOM   1144  CB  THR    74     104.407  98.535  37.723  1.00  0.00           C  
ATOM   1145  CG2 THR    74     104.924  99.440  38.907  1.00  0.00           C  
ATOM   1146  OG1 THR    74     103.125  98.075  38.009  1.00  0.00           O  
ATOM   1147  H   THR    74     105.893 100.688  36.487  1.00  0.00           H  
ATOM   1148  HA  THR    74     104.325  98.517  35.509  1.00  0.00           H  
ATOM   1149  HB  THR    74     105.028  97.640  37.743  1.00  0.00           H  
ATOM   1150  HG1 THR    74     102.747  97.721  37.201  1.00  0.00           H  
ATOM   1151 HG21 THR    74     104.536 100.448  38.763  1.00  0.00           H  
ATOM   1152 HG22 THR    74     104.644  99.056  39.888  1.00  0.00           H  
ATOM   1153 HG23 THR    74     106.012  99.400  38.840  1.00  0.00           H  
ATOM   1154  N   LEU    75     102.281  99.875  35.617  1.00  0.00           N  
ATOM   1155  CA  LEU    75     101.017 100.591  35.549  1.00  0.00           C  
ATOM   1156  C   LEU    75     100.081 100.299  36.741  1.00  0.00           C  
ATOM   1157  O   LEU    75     100.017  99.154  37.193  1.00  0.00           O  
ATOM   1158  CB  LEU    75     100.260 100.352  34.294  1.00  0.00           C  
ATOM   1159  CG  LEU    75      99.598  98.950  33.927  1.00  0.00           C  
ATOM   1160  CD1 LEU    75      98.081  98.899  33.915  1.00  0.00           C  
ATOM   1161  CD2 LEU    75     100.045  98.465  32.545  1.00  0.00           C  
ATOM   1162  H   LEU    75     102.255  98.886  35.414  1.00  0.00           H  
ATOM   1163  HA  LEU    75     101.185 101.667  35.513  1.00  0.00           H  
ATOM   1164  HB2 LEU    75      99.418 101.044  34.271  1.00  0.00           H  
ATOM   1165  HB3 LEU    75     100.920 100.641  33.476  1.00  0.00           H  
ATOM   1166  HG  LEU    75      99.984  98.167  34.580  1.00  0.00           H  
ATOM   1167 HD11 LEU    75      97.696  99.259  34.869  1.00  0.00           H  
ATOM   1168 HD12 LEU    75      97.742  99.641  33.192  1.00  0.00           H  
ATOM   1169 HD13 LEU    75      97.651  97.910  33.757  1.00  0.00           H  
ATOM   1170 HD21 LEU    75     101.129  98.566  32.505  1.00  0.00           H  
ATOM   1171 HD22 LEU    75     100.003  97.382  32.435  1.00  0.00           H  
ATOM   1172 HD23 LEU    75      99.554  99.055  31.771  1.00  0.00           H  
ATOM   1173  N   ARG    76      99.181 101.239  37.069  1.00  0.00           N  
ATOM   1174  CA  ARG    76      97.970 101.044  37.854  1.00  0.00           C  
ATOM   1175  C   ARG    76      96.786 101.690  37.098  1.00  0.00           C  
ATOM   1176  O   ARG    76      96.855 102.851  36.588  1.00  0.00           O  
ATOM   1177  CB  ARG    76      98.111 101.540  39.247  1.00  0.00           C  
ATOM   1178  CG  ARG    76      96.885 101.552  40.209  1.00  0.00           C  
ATOM   1179  CD  ARG    76      97.322 102.059  41.589  1.00  0.00           C  
ATOM   1180  NE  ARG    76      97.366 103.508  41.664  1.00  0.00           N  
ATOM   1181  CZ  ARG    76      97.312 104.186  42.792  1.00  0.00           C  
ATOM   1182  NH1 ARG    76      97.643 103.644  43.924  1.00  0.00           N1+
ATOM   1183  NH2 ARG    76      96.885 105.387  42.877  1.00  0.00           N  
ATOM   1184  H   ARG    76      99.458 102.183  36.840  1.00  0.00           H  
ATOM   1185  HA  ARG    76      97.809  99.975  37.992  1.00  0.00           H  
ATOM   1186  HB2 ARG    76      98.946 100.991  39.683  1.00  0.00           H  
ATOM   1187  HB3 ARG    76      98.476 102.567  39.208  1.00  0.00           H  
ATOM   1188  HG2 ARG    76      96.071 102.185  39.854  1.00  0.00           H  
ATOM   1189  HG3 ARG    76      96.498 100.552  40.405  1.00  0.00           H  
ATOM   1190  HD2 ARG    76      96.664 101.700  42.380  1.00  0.00           H  
ATOM   1191  HD3 ARG    76      98.318 101.661  41.782  1.00  0.00           H  
ATOM   1192  HE  ARG    76      96.951 103.989  40.879  1.00  0.00           H  
ATOM   1193 HH11 ARG    76      98.068 102.729  43.952  1.00  0.00           H  
ATOM   1194 HH12 ARG    76      97.852 104.227  44.722  1.00  0.00           H  
ATOM   1195 HH21 ARG    76      96.688 105.855  42.003  1.00  0.00           H  
ATOM   1196 HH22 ARG    76      96.770 105.859  43.762  1.00  0.00           H  
ATOM   1197  N   VAL    77      95.664 100.997  37.046  1.00  0.00           N  
ATOM   1198  CA  VAL    77      94.407 101.405  36.362  1.00  0.00           C  
ATOM   1199  C   VAL    77      93.545 102.141  37.410  1.00  0.00           C  
ATOM   1200  O   VAL    77      93.561 101.808  38.662  1.00  0.00           O  
ATOM   1201  CB  VAL    77      93.674 100.194  35.785  1.00  0.00           C  
ATOM   1202  CG1 VAL    77      92.469 100.506  34.917  1.00  0.00           C  
ATOM   1203  CG2 VAL    77      94.709  99.472  34.930  1.00  0.00           C  
ATOM   1204  H   VAL    77      95.753 100.127  37.553  1.00  0.00           H  
ATOM   1205  HA  VAL    77      94.630 102.062  35.521  1.00  0.00           H  
ATOM   1206  HB  VAL    77      93.297  99.525  36.558  1.00  0.00           H  
ATOM   1207 HG11 VAL    77      91.625 100.835  35.524  1.00  0.00           H  
ATOM   1208 HG12 VAL    77      92.899 101.322  34.337  1.00  0.00           H  
ATOM   1209 HG13 VAL    77      92.029  99.643  34.417  1.00  0.00           H  
ATOM   1210 HG21 VAL    77      95.563  99.107  35.500  1.00  0.00           H  
ATOM   1211 HG22 VAL    77      94.246  98.602  34.466  1.00  0.00           H  
ATOM   1212 HG23 VAL    77      95.044 100.031  34.057  1.00  0.00           H  
ATOM   1213  N   THR    78      92.715 103.145  37.035  1.00  0.00           N  
ATOM   1214  CA  THR    78      91.612 103.746  37.792  1.00  0.00           C  
ATOM   1215  C   THR    78      90.309 103.963  36.996  1.00  0.00           C  
ATOM   1216  O   THR    78      90.393 104.615  35.982  1.00  0.00           O  
ATOM   1217  CB  THR    78      92.028 105.051  38.493  1.00  0.00           C  
ATOM   1218  CG2 THR    78      90.966 105.773  39.310  1.00  0.00           C  
ATOM   1219  OG1 THR    78      93.047 104.779  39.390  1.00  0.00           O  
ATOM   1220  H   THR    78      92.857 103.530  36.112  1.00  0.00           H  
ATOM   1221  HA  THR    78      91.351 103.148  38.665  1.00  0.00           H  
ATOM   1222  HB  THR    78      92.508 105.729  37.788  1.00  0.00           H  
ATOM   1223  HG1 THR    78      93.782 104.720  38.776  1.00  0.00           H  
ATOM   1224 HG21 THR    78      90.372 106.345  38.597  1.00  0.00           H  
ATOM   1225 HG22 THR    78      90.286 105.054  39.766  1.00  0.00           H  
ATOM   1226 HG23 THR    78      91.402 106.322  40.144  1.00  0.00           H  
ATOM   1227  N   MET    79      89.160 103.448  37.518  1.00  0.00           N  
ATOM   1228  CA  MET    79      87.850 103.756  37.068  1.00  0.00           C  
ATOM   1229  C   MET    79      87.061 104.378  38.274  1.00  0.00           C  
ATOM   1230  O   MET    79      87.449 104.217  39.424  1.00  0.00           O  
ATOM   1231  CB  MET    79      87.215 102.425  36.486  1.00  0.00           C  
ATOM   1232  CG  MET    79      88.042 101.730  35.469  1.00  0.00           C  
ATOM   1233  SD  MET    79      87.324 100.288  34.529  1.00  0.00           S  
ATOM   1234  CE  MET    79      85.787 101.016  33.777  1.00  0.00           C  
ATOM   1235  H   MET    79      89.333 102.980  38.396  1.00  0.00           H  
ATOM   1236  HA  MET    79      87.855 104.561  36.332  1.00  0.00           H  
ATOM   1237  HB2 MET    79      87.023 101.746  37.317  1.00  0.00           H  
ATOM   1238  HB3 MET    79      86.215 102.643  36.111  1.00  0.00           H  
ATOM   1239  HG2 MET    79      88.132 102.543  34.747  1.00  0.00           H  
ATOM   1240  HG3 MET    79      89.024 101.459  35.856  1.00  0.00           H  
ATOM   1241  HE1 MET    79      85.578 100.349  32.941  1.00  0.00           H  
ATOM   1242  HE2 MET    79      84.951 101.027  34.477  1.00  0.00           H  
ATOM   1243  HE3 MET    79      86.075 102.037  33.526  1.00  0.00           H  
ATOM   1244  N   SER    80      85.899 105.001  38.029  1.00  0.00           N  
ATOM   1245  CA  SER    80      85.154 105.820  39.046  1.00  0.00           C  
ATOM   1246  C   SER    80      83.651 105.656  39.090  1.00  0.00           C  
ATOM   1247  O   SER    80      83.088 106.219  40.040  1.00  0.00           O  
ATOM   1248  CB  SER    80      85.542 107.325  38.761  1.00  0.00           C  
ATOM   1249  OG  SER    80      85.235 107.587  37.427  1.00  0.00           O  
ATOM   1250  H   SER    80      85.642 105.106  37.058  1.00  0.00           H  
ATOM   1251  HA  SER    80      85.454 105.679  40.085  1.00  0.00           H  
ATOM   1252  HB2 SER    80      84.980 107.959  39.446  1.00  0.00           H  
ATOM   1253  HB3 SER    80      86.610 107.498  38.891  1.00  0.00           H  
ATOM   1254  HG  SER    80      86.122 107.525  37.064  1.00  0.00           H  
ATOM   1255  N   GLN    81      83.004 104.943  38.191  1.00  0.00           N  
ATOM   1256  CA  GLN    81      81.516 104.707  38.150  1.00  0.00           C  
ATOM   1257  C   GLN    81      81.263 103.402  37.472  1.00  0.00           C  
ATOM   1258  O   GLN    81      82.014 102.978  36.613  1.00  0.00           O  
ATOM   1259  CB  GLN    81      80.769 105.880  37.511  1.00  0.00           C  
ATOM   1260  CG  GLN    81      80.893 106.319  36.053  1.00  0.00           C  
ATOM   1261  CD  GLN    81      79.864 107.302  35.430  1.00  0.00           C  
ATOM   1262  NE2 GLN    81      79.975 107.749  34.271  1.00  0.00           N  
ATOM   1263  OE1 GLN    81      78.924 107.674  36.096  1.00  0.00           O  
ATOM   1264  H   GLN    81      83.484 104.433  37.463  1.00  0.00           H  
ATOM   1265  HA  GLN    81      81.115 104.526  39.147  1.00  0.00           H  
ATOM   1266  HB2 GLN    81      79.712 105.709  37.716  1.00  0.00           H  
ATOM   1267  HB3 GLN    81      80.953 106.808  38.052  1.00  0.00           H  
ATOM   1268  HG2 GLN    81      81.872 106.774  35.904  1.00  0.00           H  
ATOM   1269  HG3 GLN    81      80.953 105.434  35.421  1.00  0.00           H  
ATOM   1270 HE21 GLN    81      79.338 108.445  33.910  1.00  0.00           H  
ATOM   1271 HE22 GLN    81      80.748 107.578  33.645  1.00  0.00           H  
ATOM   1272  N   ALA    82      80.162 102.752  37.674  1.00  0.00           N  
ATOM   1273  CA  ALA    82      79.764 101.535  36.933  1.00  0.00           C  
ATOM   1274  C   ALA    82      79.858 101.691  35.418  1.00  0.00           C  
ATOM   1275  O   ALA    82      79.300 102.698  34.881  1.00  0.00           O  
ATOM   1276  CB  ALA    82      78.316 101.221  37.413  1.00  0.00           C  
ATOM   1277  H   ALA    82      79.461 103.238  38.214  1.00  0.00           H  
ATOM   1278  HA  ALA    82      80.447 100.744  37.243  1.00  0.00           H  
ATOM   1279  HB1 ALA    82      77.774 102.135  37.171  1.00  0.00           H  
ATOM   1280  HB2 ALA    82      77.961 100.385  36.809  1.00  0.00           H  
ATOM   1281  HB3 ALA    82      78.272 101.085  38.493  1.00  0.00           H  
ATOM   1282  N   SER    83      80.534 100.781  34.683  1.00  0.00           N  
ATOM   1283  CA  SER    83      80.619 100.811  33.258  1.00  0.00           C  
ATOM   1284  C   SER    83      79.274 100.808  32.642  1.00  0.00           C  
ATOM   1285  O   SER    83      78.362 100.248  33.236  1.00  0.00           O  
ATOM   1286  CB  SER    83      81.588  99.810  32.705  1.00  0.00           C  
ATOM   1287  OG  SER    83      82.931 100.116  32.921  1.00  0.00           O  
ATOM   1288  H   SER    83      81.178 100.196  35.196  1.00  0.00           H  
ATOM   1289  HA  SER    83      81.060 101.771  32.991  1.00  0.00           H  
ATOM   1290  HB2 SER    83      81.399  98.839  33.163  1.00  0.00           H  
ATOM   1291  HB3 SER    83      81.347  99.690  31.648  1.00  0.00           H  
ATOM   1292  HG  SER    83      83.306 100.355  32.071  1.00  0.00           H  
ATOM   1293  N   THR    84      79.132 101.369  31.451  1.00  0.00           N  
ATOM   1294  CA  THR    84      77.941 101.440  30.643  1.00  0.00           C  
ATOM   1295  C   THR    84      77.659 100.026  30.034  1.00  0.00           C  
ATOM   1296  O   THR    84      76.598  99.497  30.008  1.00  0.00           O  
ATOM   1297  CB  THR    84      78.027 102.540  29.567  1.00  0.00           C  
ATOM   1298  CG2 THR    84      76.713 102.618  28.818  1.00  0.00           C  
ATOM   1299  OG1 THR    84      78.297 103.869  29.914  1.00  0.00           O  
ATOM   1300  H   THR    84      79.963 101.811  31.085  1.00  0.00           H  
ATOM   1301  HA  THR    84      77.206 101.811  31.357  1.00  0.00           H  
ATOM   1302  HB  THR    84      78.851 102.214  28.932  1.00  0.00           H  
ATOM   1303  HG1 THR    84      77.504 104.304  30.235  1.00  0.00           H  
ATOM   1304 HG21 THR    84      76.575 103.508  28.204  1.00  0.00           H  
ATOM   1305 HG22 THR    84      76.656 101.820  28.078  1.00  0.00           H  
ATOM   1306 HG23 THR    84      75.801 102.507  29.404  1.00  0.00           H  
ATOM   1307  N   GLU    85      78.707  99.549  29.420  1.00  0.00           N  
ATOM   1308  CA  GLU    85      78.799  98.283  28.795  1.00  0.00           C  
ATOM   1309  C   GLU    85      79.833  97.344  29.392  1.00  0.00           C  
ATOM   1310  O   GLU    85      80.808  97.816  30.011  1.00  0.00           O  
ATOM   1311  CB  GLU    85      79.108  98.487  27.289  1.00  0.00           C  
ATOM   1312  CG  GLU    85      78.127  99.351  26.409  1.00  0.00           C  
ATOM   1313  CD  GLU    85      76.690  99.030  26.564  1.00  0.00           C  
ATOM   1314  OE1 GLU    85      75.945 100.065  26.483  1.00  0.00           O  
ATOM   1315  OE2 GLU    85      76.311  97.896  26.815  1.00  0.00           O1-
ATOM   1316  H   GLU    85      79.618  99.984  29.401  1.00  0.00           H  
ATOM   1317  HA  GLU    85      77.870  97.718  28.879  1.00  0.00           H  
ATOM   1318  HB2 GLU    85      80.077  98.965  27.148  1.00  0.00           H  
ATOM   1319  HB3 GLU    85      79.227  97.467  26.923  1.00  0.00           H  
ATOM   1320  HG2 GLU    85      78.373 100.409  26.495  1.00  0.00           H  
ATOM   1321  HG3 GLU    85      78.369  99.031  25.395  1.00  0.00           H  
ATOM   1322  N   ALA    86      79.674  96.042  29.219  1.00  0.00           N  
ATOM   1323  CA  ALA    86      80.784  95.116  29.532  1.00  0.00           C  
ATOM   1324  C   ALA    86      81.812  95.018  28.327  1.00  0.00           C  
ATOM   1325  O   ALA    86      81.529  95.154  27.133  1.00  0.00           O  
ATOM   1326  CB  ALA    86      80.179  93.778  30.044  1.00  0.00           C  
ATOM   1327  H   ALA    86      78.808  95.701  28.825  1.00  0.00           H  
ATOM   1328  HA  ALA    86      81.318  95.554  30.375  1.00  0.00           H  
ATOM   1329  HB1 ALA    86      80.983  93.075  30.262  1.00  0.00           H  
ATOM   1330  HB2 ALA    86      79.541  93.857  30.924  1.00  0.00           H  
ATOM   1331  HB3 ALA    86      79.501  93.381  29.288  1.00  0.00           H  
ATOM   1332  N   SER    87      83.123  94.752  28.643  1.00  0.00           N  
ATOM   1333  CA  SER    87      84.168  94.599  27.699  1.00  0.00           C  
ATOM   1334  C   SER    87      84.488  95.776  26.694  1.00  0.00           C  
ATOM   1335  O   SER    87      84.911  95.500  25.550  1.00  0.00           O  
ATOM   1336  CB  SER    87      84.067  93.313  26.944  1.00  0.00           C  
ATOM   1337  OG  SER    87      83.771  92.249  27.842  1.00  0.00           O  
ATOM   1338  H   SER    87      83.387  94.920  29.603  1.00  0.00           H  
ATOM   1339  HA  SER    87      85.096  94.536  28.267  1.00  0.00           H  
ATOM   1340  HB2 SER    87      83.198  93.438  26.299  1.00  0.00           H  
ATOM   1341  HB3 SER    87      84.963  93.139  26.348  1.00  0.00           H  
ATOM   1342  HG  SER    87      84.384  92.183  28.578  1.00  0.00           H  
ATOM   1343  N   SER    88      84.021  97.019  26.933  1.00  0.00           N  
ATOM   1344  CA  SER    88      84.011  98.179  26.042  1.00  0.00           C  
ATOM   1345  C   SER    88      85.225  99.028  26.330  1.00  0.00           C  
ATOM   1346  O   SER    88      85.960  99.386  25.424  1.00  0.00           O  
ATOM   1347  CB  SER    88      82.688  98.973  26.115  1.00  0.00           C  
ATOM   1348  OG  SER    88      82.557 100.079  25.245  1.00  0.00           O  
ATOM   1349  H   SER    88      83.492  97.073  27.792  1.00  0.00           H  
ATOM   1350  HA  SER    88      84.144  97.870  25.005  1.00  0.00           H  
ATOM   1351  HB2 SER    88      81.844  98.353  25.812  1.00  0.00           H  
ATOM   1352  HB3 SER    88      82.477  99.360  27.112  1.00  0.00           H  
ATOM   1353  HG  SER    88      81.957  99.798  24.550  1.00  0.00           H  
ATOM   1354  N   ASP    89      85.432  99.301  27.643  1.00  0.00           N  
ATOM   1355  CA  ASP    89      86.530  99.842  28.448  1.00  0.00           C  
ATOM   1356  C   ASP    89      87.700  98.902  28.260  1.00  0.00           C  
ATOM   1357  O   ASP    89      87.666  97.732  28.579  1.00  0.00           O  
ATOM   1358  CB  ASP    89      86.156 100.097  29.877  1.00  0.00           C  
ATOM   1359  CG  ASP    89      84.984 101.184  29.960  1.00  0.00           C  
ATOM   1360  OD1 ASP    89      84.846 102.006  29.047  1.00  0.00           O  
ATOM   1361  OD2 ASP    89      84.146 101.077  30.881  1.00  0.00           O1-
ATOM   1362  H   ASP    89      84.694  98.995  28.261  1.00  0.00           H  
ATOM   1363  HA  ASP    89      86.796 100.782  27.965  1.00  0.00           H  
ATOM   1364  HB2 ASP    89      85.784  99.177  30.328  1.00  0.00           H  
ATOM   1365  HB3 ASP    89      86.919 100.387  30.599  1.00  0.00           H  
ATOM   1366  N   LYS    90      88.759  99.491  27.740  1.00  0.00           N  
ATOM   1367  CA  LYS    90      89.914  98.836  27.259  1.00  0.00           C  
ATOM   1368  C   LYS    90      91.249  99.724  27.320  1.00  0.00           C  
ATOM   1369  O   LYS    90      91.231 100.854  26.849  1.00  0.00           O  
ATOM   1370  CB  LYS    90      89.510  98.386  25.830  1.00  0.00           C  
ATOM   1371  CG  LYS    90      90.620  97.472  25.157  1.00  0.00           C  
ATOM   1372  CD  LYS    90      90.503  97.137  23.784  1.00  0.00           C  
ATOM   1373  CE  LYS    90      90.695  98.362  22.874  1.00  0.00           C  
ATOM   1374  NZ  LYS    90      90.331  98.057  21.474  1.00  0.00           N1+
ATOM   1375  H   LYS    90      88.815 100.495  27.647  1.00  0.00           H  
ATOM   1376  HA  LYS    90      89.989  97.950  27.890  1.00  0.00           H  
ATOM   1377  HB2 LYS    90      88.517  97.941  25.762  1.00  0.00           H  
ATOM   1378  HB3 LYS    90      89.456  99.251  25.170  1.00  0.00           H  
ATOM   1379  HG2 LYS    90      91.574  97.970  25.329  1.00  0.00           H  
ATOM   1380  HG3 LYS    90      90.558  96.509  25.665  1.00  0.00           H  
ATOM   1381  HD2 LYS    90      91.163  96.305  23.540  1.00  0.00           H  
ATOM   1382  HD3 LYS    90      89.486  96.771  23.646  1.00  0.00           H  
ATOM   1383  HE2 LYS    90      90.095  99.166  23.300  1.00  0.00           H  
ATOM   1384  HE3 LYS    90      91.761  98.578  22.951  1.00  0.00           H  
ATOM   1385  HZ1 LYS    90      89.342  97.860  21.416  1.00  0.00           H  
ATOM   1386  HZ2 LYS    90      90.497  98.801  20.810  1.00  0.00           H  
ATOM   1387  HZ3 LYS    90      90.836  97.277  21.078  1.00  0.00           H  
ATOM   1388  N   VAL    91      92.391  99.078  27.645  1.00  0.00           N  
ATOM   1389  CA  VAL    91      93.791  99.579  27.656  1.00  0.00           C  
ATOM   1390  C   VAL    91      94.583  98.757  26.688  1.00  0.00           C  
ATOM   1391  O   VAL    91      94.580  97.590  26.730  1.00  0.00           O  
ATOM   1392  CB  VAL    91      94.293  99.398  29.117  1.00  0.00           C  
ATOM   1393  CG1 VAL    91      95.825  99.375  29.409  1.00  0.00           C  
ATOM   1394  CG2 VAL    91      93.636 100.439  29.937  1.00  0.00           C  
ATOM   1395  H   VAL    91      92.219  98.166  28.044  1.00  0.00           H  
ATOM   1396  HA  VAL    91      93.902 100.648  27.477  1.00  0.00           H  
ATOM   1397  HB  VAL    91      94.025  98.406  29.479  1.00  0.00           H  
ATOM   1398 HG11 VAL    91      96.264 100.237  28.907  1.00  0.00           H  
ATOM   1399 HG12 VAL    91      96.072  99.418  30.470  1.00  0.00           H  
ATOM   1400 HG13 VAL    91      96.179  98.513  28.843  1.00  0.00           H  
ATOM   1401 HG21 VAL    91      92.546 100.464  29.936  1.00  0.00           H  
ATOM   1402 HG22 VAL    91      94.016 100.269  30.944  1.00  0.00           H  
ATOM   1403 HG23 VAL    91      93.961 101.407  29.554  1.00  0.00           H  
ATOM   1404  N   THR    92      95.443  99.427  25.955  1.00  0.00           N  
ATOM   1405  CA  THR    92      96.358  98.981  24.922  1.00  0.00           C  
ATOM   1406  C   THR    92      97.776  99.485  25.214  1.00  0.00           C  
ATOM   1407  O   THR    92      97.952 100.657  25.546  1.00  0.00           O  
ATOM   1408  CB  THR    92      95.889  99.386  23.448  1.00  0.00           C  
ATOM   1409  CG2 THR    92      96.570  98.557  22.317  1.00  0.00           C  
ATOM   1410  OG1 THR    92      94.497  99.150  23.377  1.00  0.00           O  
ATOM   1411  H   THR    92      95.446 100.420  26.140  1.00  0.00           H  
ATOM   1412  HA  THR    92      96.242  97.897  24.907  1.00  0.00           H  
ATOM   1413  HB  THR    92      96.162 100.413  23.205  1.00  0.00           H  
ATOM   1414  HG1 THR    92      94.016  99.941  23.630  1.00  0.00           H  
ATOM   1415 HG21 THR    92      97.646  98.486  22.479  1.00  0.00           H  
ATOM   1416 HG22 THR    92      96.209  97.529  22.360  1.00  0.00           H  
ATOM   1417 HG23 THR    92      96.280  99.001  21.365  1.00  0.00           H  
ATOM   1418  N   VAL    93      98.770  98.586  25.073  1.00  0.00           N  
ATOM   1419  CA  VAL    93     100.167  98.868  25.222  1.00  0.00           C  
ATOM   1420  C   VAL    93     101.098  98.342  24.069  1.00  0.00           C  
ATOM   1421  O   VAL    93     100.834  97.289  23.469  1.00  0.00           O  
ATOM   1422  CB  VAL    93     100.610  98.401  26.645  1.00  0.00           C  
ATOM   1423  CG1 VAL    93     100.731  96.850  26.757  1.00  0.00           C  
ATOM   1424  CG2 VAL    93     101.932  98.953  27.201  1.00  0.00           C  
ATOM   1425  H   VAL    93      98.525  97.697  24.660  1.00  0.00           H  
ATOM   1426  HA  VAL    93     100.341  99.943  25.264  1.00  0.00           H  
ATOM   1427  HB  VAL    93      99.857  98.767  27.342  1.00  0.00           H  
ATOM   1428 HG11 VAL    93     101.045  96.542  27.754  1.00  0.00           H  
ATOM   1429 HG12 VAL    93      99.755  96.421  26.533  1.00  0.00           H  
ATOM   1430 HG13 VAL    93     101.413  96.426  26.019  1.00  0.00           H  
ATOM   1431 HG21 VAL    93     102.817  98.730  26.605  1.00  0.00           H  
ATOM   1432 HG22 VAL    93     101.997 100.033  27.333  1.00  0.00           H  
ATOM   1433 HG23 VAL    93     102.177  98.467  28.145  1.00  0.00           H  
ATOM   1434  N   ASN    94     102.204  99.073  23.934  1.00  0.00           N  
ATOM   1435  CA  ASN    94     103.277  98.748  23.035  1.00  0.00           C  
ATOM   1436  C   ASN    94     104.716  98.771  23.662  1.00  0.00           C  
ATOM   1437  O   ASN    94     104.928  99.500  24.651  1.00  0.00           O  
ATOM   1438  CB  ASN    94     103.191  99.702  21.760  1.00  0.00           C  
ATOM   1439  CG  ASN    94     101.896  99.411  20.909  1.00  0.00           C  
ATOM   1440  ND2 ASN    94     101.943  98.427  20.085  1.00  0.00           N  
ATOM   1441  OD1 ASN    94     100.878 100.081  21.091  1.00  0.00           O  
ATOM   1442  H   ASN    94     102.389  99.811  24.598  1.00  0.00           H  
ATOM   1443  HA  ASN    94     103.136  97.734  22.661  1.00  0.00           H  
ATOM   1444  HB2 ASN    94     103.228 100.757  22.029  1.00  0.00           H  
ATOM   1445  HB3 ASN    94     104.038  99.572  21.087  1.00  0.00           H  
ATOM   1446 HD21 ASN    94     101.052  98.323  19.620  1.00  0.00           H  
ATOM   1447 HD22 ASN    94     102.587  97.650  20.047  1.00  0.00           H  
ATOM   1448  N   TYR    95     105.632  98.099  22.957  1.00  0.00           N  
ATOM   1449  CA  TYR    95     107.052  98.099  23.215  1.00  0.00           C  
ATOM   1450  C   TYR    95     107.935  98.392  21.943  1.00  0.00           C  
ATOM   1451  O   TYR    95     107.535  98.158  20.791  1.00  0.00           O  
ATOM   1452  CB  TYR    95     107.499  96.898  24.059  1.00  0.00           C  
ATOM   1453  CG  TYR    95     106.412  96.333  25.067  1.00  0.00           C  
ATOM   1454  CD1 TYR    95     106.584  96.560  26.433  1.00  0.00           C  
ATOM   1455  CD2 TYR    95     105.418  95.570  24.541  1.00  0.00           C  
ATOM   1456  CE1 TYR    95     105.596  96.019  27.295  1.00  0.00           C  
ATOM   1457  CE2 TYR    95     104.578  94.873  25.425  1.00  0.00           C  
ATOM   1458  CZ  TYR    95     104.608  95.100  26.833  1.00  0.00           C  
ATOM   1459  OH  TYR    95     103.938  94.349  27.749  1.00  0.00           O  
ATOM   1460  H   TYR    95     105.358  97.732  22.057  1.00  0.00           H  
ATOM   1461  HA  TYR    95     107.301  99.002  23.773  1.00  0.00           H  
ATOM   1462  HB2 TYR    95     107.769  96.051  23.429  1.00  0.00           H  
ATOM   1463  HB3 TYR    95     108.389  97.256  24.577  1.00  0.00           H  
ATOM   1464  HD1 TYR    95     107.321  97.270  26.779  1.00  0.00           H  
ATOM   1465  HD2 TYR    95     105.372  95.291  23.498  1.00  0.00           H  
ATOM   1466  HE1 TYR    95     105.700  96.231  28.349  1.00  0.00           H  
ATOM   1467  HE2 TYR    95     103.677  94.387  25.081  1.00  0.00           H  
ATOM   1468  HH  TYR    95     103.636  93.593  27.241  1.00  0.00           H  
ATOM   1469  N   TYR    96     109.151  98.778  22.202  1.00  0.00           N  
ATOM   1470  CA  TYR    96     110.020  99.280  21.171  1.00  0.00           C  
ATOM   1471  C   TYR    96     111.529  98.852  21.542  1.00  0.00           C  
ATOM   1472  O   TYR    96     111.890  98.895  22.775  1.00  0.00           O  
ATOM   1473  CB  TYR    96     109.949 100.768  21.211  1.00  0.00           C  
ATOM   1474  CG  TYR    96     108.546 101.426  20.980  1.00  0.00           C  
ATOM   1475  CD1 TYR    96     108.008 101.516  19.619  1.00  0.00           C  
ATOM   1476  CD2 TYR    96     107.838 101.991  22.057  1.00  0.00           C  
ATOM   1477  CE1 TYR    96     106.808 102.204  19.363  1.00  0.00           C  
ATOM   1478  CE2 TYR    96     106.552 102.472  21.789  1.00  0.00           C  
ATOM   1479  CZ  TYR    96     106.017 102.557  20.474  1.00  0.00           C  
ATOM   1480  OH  TYR    96     104.722 102.986  20.409  1.00  0.00           O  
ATOM   1481  H   TYR    96     109.324  99.008  23.170  1.00  0.00           H  
ATOM   1482  HA  TYR    96     109.913  98.770  20.214  1.00  0.00           H  
ATOM   1483  HB2 TYR    96     110.188 100.961  22.257  1.00  0.00           H  
ATOM   1484  HB3 TYR    96     110.765 101.155  20.600  1.00  0.00           H  
ATOM   1485  HD1 TYR    96     108.533 101.043  18.803  1.00  0.00           H  
ATOM   1486  HD2 TYR    96     108.340 101.937  23.011  1.00  0.00           H  
ATOM   1487  HE1 TYR    96     106.393 102.332  18.374  1.00  0.00           H  
ATOM   1488  HE2 TYR    96     105.838 102.744  22.553  1.00  0.00           H  
ATOM   1489  HH  TYR    96     104.596 103.730  19.816  1.00  0.00           H  
ATOM   1490  N   ASP    97     112.384  98.531  20.592  1.00  0.00           N  
ATOM   1491  CA  ASP    97     113.788  98.157  20.591  1.00  0.00           C  
ATOM   1492  C   ASP    97     114.653  99.506  20.860  1.00  0.00           C  
ATOM   1493  O   ASP    97     114.175 100.643  20.804  1.00  0.00           O  
ATOM   1494  CB  ASP    97     114.141  97.550  19.180  1.00  0.00           C  
ATOM   1495  CG  ASP    97     115.505  96.889  19.063  1.00  0.00           C  
ATOM   1496  OD1 ASP    97     116.144  96.462  20.073  1.00  0.00           O  
ATOM   1497  OD2 ASP    97     116.043  96.737  17.920  1.00  0.00           O1-
ATOM   1498  H   ASP    97     112.053  98.675  19.648  1.00  0.00           H  
ATOM   1499  HA  ASP    97     114.076  97.427  21.346  1.00  0.00           H  
ATOM   1500  HB2 ASP    97     113.350  96.841  18.936  1.00  0.00           H  
ATOM   1501  HB3 ASP    97     114.016  98.408  18.518  1.00  0.00           H  
ATOM   1502  N   GLU    98     115.969  99.409  21.180  1.00  0.00           N  
ATOM   1503  CA  GLU    98     116.836 100.608  21.405  1.00  0.00           C  
ATOM   1504  C   GLU    98     116.937 101.572  20.189  1.00  0.00           C  
ATOM   1505  O   GLU    98     116.875 102.814  20.321  1.00  0.00           O  
ATOM   1506  CB  GLU    98     118.115 100.074  22.001  1.00  0.00           C  
ATOM   1507  CG  GLU    98     118.974 101.240  22.415  1.00  0.00           C  
ATOM   1508  CD  GLU    98     120.360 100.767  22.859  1.00  0.00           C  
ATOM   1509  OE1 GLU    98     120.731 100.877  24.045  1.00  0.00           O  
ATOM   1510  OE2 GLU    98     121.183 100.239  22.117  1.00  0.00           O1-
ATOM   1511  H   GLU    98     116.408  98.507  21.062  1.00  0.00           H  
ATOM   1512  HA  GLU    98     116.426 101.222  22.206  1.00  0.00           H  
ATOM   1513  HB2 GLU    98     117.996  99.442  22.881  1.00  0.00           H  
ATOM   1514  HB3 GLU    98     118.643  99.587  21.181  1.00  0.00           H  
ATOM   1515  HG2 GLU    98     119.205 101.873  21.558  1.00  0.00           H  
ATOM   1516  HG3 GLU    98     118.537 101.858  23.200  1.00  0.00           H  
ATOM   1517  N   GLU    99     117.099 101.036  18.967  1.00  0.00           N  
ATOM   1518  CA  GLU    99     117.088 101.740  17.714  1.00  0.00           C  
ATOM   1519  C   GLU    99     115.830 101.522  16.946  1.00  0.00           C  
ATOM   1520  O   GLU    99     115.230 100.449  16.964  1.00  0.00           O  
ATOM   1521  CB  GLU    99     118.353 101.223  16.904  1.00  0.00           C  
ATOM   1522  CG  GLU    99     119.607 101.919  17.496  1.00  0.00           C  
ATOM   1523  CD  GLU    99     119.703 103.434  17.100  1.00  0.00           C  
ATOM   1524  OE1 GLU    99     119.397 103.730  15.949  1.00  0.00           O  
ATOM   1525  OE2 GLU    99     120.073 104.361  17.867  1.00  0.00           O1-
ATOM   1526  H   GLU    99     116.956 100.038  19.028  1.00  0.00           H  
ATOM   1527  HA  GLU    99     117.167 102.819  17.848  1.00  0.00           H  
ATOM   1528  HB2 GLU    99     118.565 100.161  17.027  1.00  0.00           H  
ATOM   1529  HB3 GLU    99     118.113 101.418  15.859  1.00  0.00           H  
ATOM   1530  HG2 GLU    99     119.552 101.658  18.552  1.00  0.00           H  
ATOM   1531  HG3 GLU    99     120.437 101.324  17.114  1.00  0.00           H  
ATOM   1532  N   GLY   100     115.463 102.409  16.029  1.00  0.00           N  
ATOM   1533  CA  GLY   100     114.307 102.383  15.194  1.00  0.00           C  
ATOM   1534  C   GLY   100     113.016 102.947  15.774  1.00  0.00           C  
ATOM   1535  O   GLY   100     113.079 103.748  16.689  1.00  0.00           O  
ATOM   1536  H   GLY   100     116.037 103.222  15.856  1.00  0.00           H  
ATOM   1537  HA2 GLY   100     114.366 102.981  14.285  1.00  0.00           H  
ATOM   1538  HA3 GLY   100     114.166 101.323  14.981  1.00  0.00           H  
ATOM   1539  N   SER   101     111.840 102.551  15.187  1.00  0.00           N  
ATOM   1540  CA  SER   101     110.602 103.265  15.433  1.00  0.00           C  
ATOM   1541  C   SER   101     109.312 102.410  15.388  1.00  0.00           C  
ATOM   1542  O   SER   101     108.310 102.859  16.020  1.00  0.00           O  
ATOM   1543  CB  SER   101     110.578 104.407  14.361  1.00  0.00           C  
ATOM   1544  OG  SER   101     110.386 103.862  13.072  1.00  0.00           O  
ATOM   1545  H   SER   101     111.954 101.938  14.393  1.00  0.00           H  
ATOM   1546  HA  SER   101     110.557 103.670  16.444  1.00  0.00           H  
ATOM   1547  HB2 SER   101     109.778 105.082  14.667  1.00  0.00           H  
ATOM   1548  HB3 SER   101     111.489 105.005  14.363  1.00  0.00           H  
ATOM   1549  HG  SER   101     110.187 104.557  12.440  1.00  0.00           H  
ATOM   1550  N   ILE   102     109.277 101.271  14.667  1.00  0.00           N  
ATOM   1551  CA  ILE   102     108.161 100.353  14.601  1.00  0.00           C  
ATOM   1552  C   ILE   102     108.053  99.523  15.873  1.00  0.00           C  
ATOM   1553  O   ILE   102     109.034  99.083  16.375  1.00  0.00           O  
ATOM   1554  CB  ILE   102     108.416  99.349  13.387  1.00  0.00           C  
ATOM   1555  CG1 ILE   102     108.757 100.087  12.035  1.00  0.00           C  
ATOM   1556  CG2 ILE   102     107.234  98.349  13.120  1.00  0.00           C  
ATOM   1557  CD1 ILE   102     107.820 101.172  11.604  1.00  0.00           C  
ATOM   1558  H   ILE   102     110.184 100.995  14.319  1.00  0.00           H  
ATOM   1559  HA  ILE   102     107.207 100.787  14.304  1.00  0.00           H  
ATOM   1560  HB  ILE   102     109.276  98.730  13.640  1.00  0.00           H  
ATOM   1561 HG12 ILE   102     109.730 100.546  12.210  1.00  0.00           H  
ATOM   1562 HG13 ILE   102     108.879  99.333  11.258  1.00  0.00           H  
ATOM   1563 HG21 ILE   102     106.339  98.906  12.842  1.00  0.00           H  
ATOM   1564 HG22 ILE   102     107.431  97.584  12.369  1.00  0.00           H  
ATOM   1565 HG23 ILE   102     107.023  97.785  14.029  1.00  0.00           H  
ATOM   1566 HD11 ILE   102     107.578 101.101  10.543  1.00  0.00           H  
ATOM   1567 HD12 ILE   102     106.854 101.247  12.104  1.00  0.00           H  
ATOM   1568 HD13 ILE   102     108.180 102.170  11.854  1.00  0.00           H  
ATOM   1569  N   PRO   103     106.888  99.340  16.505  1.00  0.00           N  
ATOM   1570  CA  PRO   103     106.726  98.661  17.786  1.00  0.00           C  
ATOM   1571  C   PRO   103     107.111  97.200  17.534  1.00  0.00           C  
ATOM   1572  O   PRO   103     106.920  96.575  16.448  1.00  0.00           O  
ATOM   1573  CB  PRO   103     105.210  98.872  18.262  1.00  0.00           C  
ATOM   1574  CG  PRO   103     104.504  98.896  16.916  1.00  0.00           C  
ATOM   1575  CD  PRO   103     105.531  99.488  15.961  1.00  0.00           C  
ATOM   1576  HA  PRO   103     107.354  99.077  18.574  1.00  0.00           H  
ATOM   1577  HB2 PRO   103     104.841  98.072  18.903  1.00  0.00           H  
ATOM   1578  HB3 PRO   103     105.061  99.743  18.900  1.00  0.00           H  
ATOM   1579  HG2 PRO   103     104.345  97.838  16.708  1.00  0.00           H  
ATOM   1580  HG3 PRO   103     103.620  99.522  17.042  1.00  0.00           H  
ATOM   1581  HD2 PRO   103     105.423  99.044  14.972  1.00  0.00           H  
ATOM   1582  HD3 PRO   103     105.286 100.542  15.838  1.00  0.00           H  
ATOM   1583  N   ILE   104     107.506  96.491  18.590  1.00  0.00           N  
ATOM   1584  CA  ILE   104     107.897  95.092  18.537  1.00  0.00           C  
ATOM   1585  C   ILE   104     106.584  94.322  18.612  1.00  0.00           C  
ATOM   1586  O   ILE   104     106.382  93.422  17.792  1.00  0.00           O  
ATOM   1587  CB  ILE   104     108.859  94.696  19.707  1.00  0.00           C  
ATOM   1588  CG1 ILE   104     110.081  95.581  19.708  1.00  0.00           C  
ATOM   1589  CG2 ILE   104     109.151  93.131  19.487  1.00  0.00           C  
ATOM   1590  CD1 ILE   104     111.063  95.184  20.856  1.00  0.00           C  
ATOM   1591  H   ILE   104     107.538  96.962  19.483  1.00  0.00           H  
ATOM   1592  HA  ILE   104     108.402  94.932  17.585  1.00  0.00           H  
ATOM   1593  HB  ILE   104     108.366  94.761  20.677  1.00  0.00           H  
ATOM   1594 HG12 ILE   104     110.597  95.435  18.758  1.00  0.00           H  
ATOM   1595 HG13 ILE   104     109.848  96.639  19.828  1.00  0.00           H  
ATOM   1596 HG21 ILE   104     108.222  92.571  19.595  1.00  0.00           H  
ATOM   1597 HG22 ILE   104     109.668  92.943  18.546  1.00  0.00           H  
ATOM   1598 HG23 ILE   104     109.682  92.611  20.284  1.00  0.00           H  
ATOM   1599 HD11 ILE   104     110.719  95.524  21.833  1.00  0.00           H  
ATOM   1600 HD12 ILE   104     111.337  94.133  20.774  1.00  0.00           H  
ATOM   1601 HD13 ILE   104     111.978  95.717  20.597  1.00  0.00           H  
ATOM   1602  N   ASP   105     105.703  94.630  19.578  1.00  0.00           N  
ATOM   1603  CA  ASP   105     104.546  93.898  19.851  1.00  0.00           C  
ATOM   1604  C   ASP   105     103.506  94.842  20.507  1.00  0.00           C  
ATOM   1605  O   ASP   105     103.768  96.008  20.837  1.00  0.00           O  
ATOM   1606  CB  ASP   105     104.985  92.781  20.799  1.00  0.00           C  
ATOM   1607  CG  ASP   105     104.069  91.512  20.827  1.00  0.00           C  
ATOM   1608  OD1 ASP   105     103.087  91.494  20.037  1.00  0.00           O  
ATOM   1609  OD2 ASP   105     104.354  90.601  21.662  1.00  0.00           O1-
ATOM   1610  H   ASP   105     105.897  95.513  20.026  1.00  0.00           H  
ATOM   1611  HA  ASP   105     104.040  93.508  18.967  1.00  0.00           H  
ATOM   1612  HB2 ASP   105     106.004  92.506  20.527  1.00  0.00           H  
ATOM   1613  HB3 ASP   105     104.960  93.264  21.776  1.00  0.00           H  
ATOM   1614  N   GLN   106     102.309  94.276  20.714  1.00  0.00           N  
ATOM   1615  CA  GLN   106     101.088  94.839  21.226  1.00  0.00           C  
ATOM   1616  C   GLN   106     100.327  93.940  22.180  1.00  0.00           C  
ATOM   1617  O   GLN   106     100.135  92.722  21.901  1.00  0.00           O  
ATOM   1618  CB  GLN   106     100.262  95.291  19.979  1.00  0.00           C  
ATOM   1619  CG  GLN   106      98.971  96.004  20.342  1.00  0.00           C  
ATOM   1620  CD  GLN   106      98.726  97.206  19.304  1.00  0.00           C  
ATOM   1621  NE2 GLN   106      97.538  97.552  18.987  1.00  0.00           N  
ATOM   1622  OE1 GLN   106      99.610  97.749  18.558  1.00  0.00           O  
ATOM   1623  H   GLN   106     102.280  93.276  20.575  1.00  0.00           H  
ATOM   1624  HA  GLN   106     101.418  95.760  21.708  1.00  0.00           H  
ATOM   1625  HB2 GLN   106     100.825  96.007  19.380  1.00  0.00           H  
ATOM   1626  HB3 GLN   106     100.119  94.413  19.350  1.00  0.00           H  
ATOM   1627  HG2 GLN   106      98.177  95.257  20.331  1.00  0.00           H  
ATOM   1628  HG3 GLN   106      99.100  96.509  21.299  1.00  0.00           H  
ATOM   1629 HE21 GLN   106      97.461  98.214  18.228  1.00  0.00           H  
ATOM   1630 HE22 GLN   106      96.774  96.973  19.305  1.00  0.00           H  
ATOM   1631  N   ALA   107      99.898  94.434  23.283  1.00  0.00           N  
ATOM   1632  CA  ALA   107      99.122  93.818  24.331  1.00  0.00           C  
ATOM   1633  C   ALA   107      97.943  94.644  24.818  1.00  0.00           C  
ATOM   1634  O   ALA   107      97.978  95.896  24.683  1.00  0.00           O  
ATOM   1635  CB  ALA   107      99.994  93.164  25.397  1.00  0.00           C  
ATOM   1636  H   ALA   107     100.250  95.346  23.536  1.00  0.00           H  
ATOM   1637  HA  ALA   107      98.531  93.001  23.918  1.00  0.00           H  
ATOM   1638  HB1 ALA   107     100.561  92.350  24.945  1.00  0.00           H  
ATOM   1639  HB2 ALA   107     100.678  93.937  25.745  1.00  0.00           H  
ATOM   1640  HB3 ALA   107      99.349  92.760  26.177  1.00  0.00           H  
ATOM   1641  N   GLY   108      96.974  93.983  25.470  1.00  0.00           N  
ATOM   1642  CA  GLY   108      95.849  94.779  26.078  1.00  0.00           C  
ATOM   1643  C   GLY   108      95.025  94.142  27.167  1.00  0.00           C  
ATOM   1644  O   GLY   108      95.212  92.977  27.558  1.00  0.00           O  
ATOM   1645  H   GLY   108      97.032  93.007  25.724  1.00  0.00           H  
ATOM   1646  HA2 GLY   108      96.245  95.711  26.483  1.00  0.00           H  
ATOM   1647  HA3 GLY   108      95.196  95.011  25.237  1.00  0.00           H  
ATOM   1648  N   LEU   109      94.164  94.896  27.728  1.00  0.00           N  
ATOM   1649  CA  LEU   109      93.222  94.496  28.800  1.00  0.00           C  
ATOM   1650  C   LEU   109      91.835  95.188  28.605  1.00  0.00           C  
ATOM   1651  O   LEU   109      91.635  96.363  28.310  1.00  0.00           O  
ATOM   1652  CB  LEU   109      93.960  95.027  30.062  1.00  0.00           C  
ATOM   1653  CG  LEU   109      93.192  94.906  31.406  1.00  0.00           C  
ATOM   1654  CD1 LEU   109      92.968  93.447  31.874  1.00  0.00           C  
ATOM   1655  CD2 LEU   109      93.786  95.740  32.606  1.00  0.00           C  
ATOM   1656  H   LEU   109      94.000  95.825  27.367  1.00  0.00           H  
ATOM   1657  HA  LEU   109      93.204  93.408  28.862  1.00  0.00           H  
ATOM   1658  HB2 LEU   109      94.932  94.604  30.317  1.00  0.00           H  
ATOM   1659  HB3 LEU   109      94.165  96.073  29.835  1.00  0.00           H  
ATOM   1660  HG  LEU   109      92.134  95.154  31.313  1.00  0.00           H  
ATOM   1661 HD11 LEU   109      93.934  93.014  32.133  1.00  0.00           H  
ATOM   1662 HD12 LEU   109      92.383  93.375  32.791  1.00  0.00           H  
ATOM   1663 HD13 LEU   109      92.481  92.782  31.160  1.00  0.00           H  
ATOM   1664 HD21 LEU   109      94.875  95.698  32.587  1.00  0.00           H  
ATOM   1665 HD22 LEU   109      93.490  96.772  32.417  1.00  0.00           H  
ATOM   1666 HD23 LEU   109      93.266  95.351  33.481  1.00  0.00           H  
ATOM   1667  N   PHE   110      90.892  94.351  28.777  1.00  0.00           N  
ATOM   1668  CA  PHE   110      89.439  94.715  28.732  1.00  0.00           C  
ATOM   1669  C   PHE   110      88.948  94.799  30.222  1.00  0.00           C  
ATOM   1670  O   PHE   110      89.437  94.136  31.175  1.00  0.00           O  
ATOM   1671  CB  PHE   110      88.645  93.591  28.033  1.00  0.00           C  
ATOM   1672  CG  PHE   110      88.862  93.641  26.568  1.00  0.00           C  
ATOM   1673  CD1 PHE   110      89.695  92.694  25.835  1.00  0.00           C  
ATOM   1674  CD2 PHE   110      88.087  94.524  25.826  1.00  0.00           C  
ATOM   1675  CE1 PHE   110      89.772  92.757  24.444  1.00  0.00           C  
ATOM   1676  CE2 PHE   110      88.221  94.565  24.434  1.00  0.00           C  
ATOM   1677  CZ  PHE   110      89.061  93.696  23.688  1.00  0.00           C  
ATOM   1678  H   PHE   110      91.201  93.437  29.077  1.00  0.00           H  
ATOM   1679  HA  PHE   110      89.273  95.673  28.238  1.00  0.00           H  
ATOM   1680  HB2 PHE   110      88.924  92.645  28.496  1.00  0.00           H  
ATOM   1681  HB3 PHE   110      87.575  93.764  28.149  1.00  0.00           H  
ATOM   1682  HD1 PHE   110      90.212  91.916  26.378  1.00  0.00           H  
ATOM   1683  HD2 PHE   110      87.380  95.181  26.310  1.00  0.00           H  
ATOM   1684  HE1 PHE   110      90.402  92.058  23.914  1.00  0.00           H  
ATOM   1685  HE2 PHE   110      87.559  95.240  23.912  1.00  0.00           H  
ATOM   1686  HZ  PHE   110      88.968  93.713  22.612  1.00  0.00           H  
ATOM   1687  N   LEU   111      88.081  95.738  30.457  1.00  0.00           N  
ATOM   1688  CA  LEU   111      87.629  96.180  31.718  1.00  0.00           C  
ATOM   1689  C   LEU   111      86.116  96.313  31.753  1.00  0.00           C  
ATOM   1690  O   LEU   111      85.465  96.460  30.708  1.00  0.00           O  
ATOM   1691  CB  LEU   111      88.253  97.585  32.054  1.00  0.00           C  
ATOM   1692  CG  LEU   111      89.845  97.523  32.088  1.00  0.00           C  
ATOM   1693  CD1 LEU   111      90.410  98.954  32.092  1.00  0.00           C  
ATOM   1694  CD2 LEU   111      90.225  96.816  33.345  1.00  0.00           C  
ATOM   1695  H   LEU   111      87.642  96.242  29.700  1.00  0.00           H  
ATOM   1696  HA  LEU   111      87.864  95.386  32.426  1.00  0.00           H  
ATOM   1697  HB2 LEU   111      87.930  98.284  31.283  1.00  0.00           H  
ATOM   1698  HB3 LEU   111      87.859  97.978  32.991  1.00  0.00           H  
ATOM   1699  HG  LEU   111      90.263  96.966  31.250  1.00  0.00           H  
ATOM   1700 HD11 LEU   111      90.176  99.366  33.074  1.00  0.00           H  
ATOM   1701 HD12 LEU   111      91.498  98.932  32.038  1.00  0.00           H  
ATOM   1702 HD13 LEU   111      90.119  99.513  31.203  1.00  0.00           H  
ATOM   1703 HD21 LEU   111      91.291  96.851  33.571  1.00  0.00           H  
ATOM   1704 HD22 LEU   111      89.562  97.059  34.176  1.00  0.00           H  
ATOM   1705 HD23 LEU   111      90.000  95.761  33.187  1.00  0.00           H  
ATOM   1706  N   THR   112      85.586  96.350  33.000  1.00  0.00           N  
ATOM   1707  CA  THR   112      84.150  96.535  33.353  1.00  0.00           C  
ATOM   1708  C   THR   112      84.095  97.032  34.808  1.00  0.00           C  
ATOM   1709  O   THR   112      84.304  96.204  35.667  1.00  0.00           O  
ATOM   1710  CB  THR   112      83.276  95.244  33.191  1.00  0.00           C  
ATOM   1711  CG2 THR   112      81.883  95.815  33.384  1.00  0.00           C  
ATOM   1712  OG1 THR   112      83.351  94.581  31.827  1.00  0.00           O  
ATOM   1713  H   THR   112      86.162  96.089  33.787  1.00  0.00           H  
ATOM   1714  HA  THR   112      83.842  97.331  32.676  1.00  0.00           H  
ATOM   1715  HB  THR   112      83.541  94.545  33.984  1.00  0.00           H  
ATOM   1716  HG1 THR   112      84.120  94.007  31.818  1.00  0.00           H  
ATOM   1717 HG21 THR   112      81.128  95.047  33.214  1.00  0.00           H  
ATOM   1718 HG22 THR   112      81.709  96.134  34.412  1.00  0.00           H  
ATOM   1719 HG23 THR   112      81.685  96.578  32.632  1.00  0.00           H  
ATOM   1720  N   ALA   113      83.823  98.327  35.115  1.00  0.00           N  
ATOM   1721  CA  ALA   113      83.554  98.823  36.555  1.00  0.00           C  
ATOM   1722  C   ALA   113      82.286  98.182  37.238  1.00  0.00           C  
ATOM   1723  O   ALA   113      81.177  98.365  36.715  1.00  0.00           O  
ATOM   1724  CB  ALA   113      83.432 100.351  36.494  1.00  0.00           C  
ATOM   1725  H   ALA   113      83.685  99.046  34.419  1.00  0.00           H  
ATOM   1726  HA  ALA   113      84.405  98.475  37.141  1.00  0.00           H  
ATOM   1727  HB1 ALA   113      84.412 100.824  36.558  1.00  0.00           H  
ATOM   1728  HB2 ALA   113      82.863 100.705  35.634  1.00  0.00           H  
ATOM   1729  HB3 ALA   113      82.913 100.770  37.356  1.00  0.00           H  
ATOM   1730  N   ILE   114      82.442  97.509  38.370  1.00  0.00           N  
ATOM   1731  CA  ILE   114      81.350  97.045  39.203  1.00  0.00           C  
ATOM   1732  C   ILE   114      81.408  97.652  40.655  1.00  0.00           C  
ATOM   1733  O   ILE   114      82.388  97.678  41.376  1.00  0.00           O  
ATOM   1734  CB  ILE   114      81.272  95.492  39.220  1.00  0.00           C  
ATOM   1735  CG1 ILE   114      80.936  94.797  37.855  1.00  0.00           C  
ATOM   1736  CG2 ILE   114      80.374  95.026  40.399  1.00  0.00           C  
ATOM   1737  CD1 ILE   114      79.577  95.230  37.383  1.00  0.00           C  
ATOM   1738  H   ILE   114      83.332  97.193  38.728  1.00  0.00           H  
ATOM   1739  HA  ILE   114      80.408  97.310  38.724  1.00  0.00           H  
ATOM   1740  HB  ILE   114      82.207  95.129  39.647  1.00  0.00           H  
ATOM   1741 HG12 ILE   114      81.715  95.192  37.203  1.00  0.00           H  
ATOM   1742 HG13 ILE   114      80.997  93.715  37.976  1.00  0.00           H  
ATOM   1743 HG21 ILE   114      80.117  93.967  40.371  1.00  0.00           H  
ATOM   1744 HG22 ILE   114      80.919  95.160  41.333  1.00  0.00           H  
ATOM   1745 HG23 ILE   114      79.447  95.594  40.322  1.00  0.00           H  
ATOM   1746 HD11 ILE   114      79.495  96.263  37.044  1.00  0.00           H  
ATOM   1747 HD12 ILE   114      79.330  94.688  36.470  1.00  0.00           H  
ATOM   1748 HD13 ILE   114      78.917  94.799  38.135  1.00  0.00           H  
ATOM   1749  N   GLU   115      80.260  98.193  41.086  1.00  0.00           N  
ATOM   1750  CA  GLU   115      79.888  98.452  42.417  1.00  0.00           C  
ATOM   1751  C   GLU   115      79.033  97.468  43.135  1.00  0.00           C  
ATOM   1752  O   GLU   115      78.025  96.985  42.614  1.00  0.00           O  
ATOM   1753  CB  GLU   115      79.235  99.913  42.440  1.00  0.00           C  
ATOM   1754  CG  GLU   115      79.617 100.584  43.687  1.00  0.00           C  
ATOM   1755  CD  GLU   115      78.883 101.882  43.782  1.00  0.00           C  
ATOM   1756  OE1 GLU   115      79.478 102.805  44.338  1.00  0.00           O  
ATOM   1757  OE2 GLU   115      77.671 101.970  43.532  1.00  0.00           O1-
ATOM   1758  H   GLU   115      79.436  98.075  40.514  1.00  0.00           H  
ATOM   1759  HA  GLU   115      80.787  98.416  43.034  1.00  0.00           H  
ATOM   1760  HB2 GLU   115      79.500 100.389  41.496  1.00  0.00           H  
ATOM   1761  HB3 GLU   115      78.155  99.798  42.341  1.00  0.00           H  
ATOM   1762  HG2 GLU   115      79.244 100.001  44.529  1.00  0.00           H  
ATOM   1763  HG3 GLU   115      80.699 100.693  43.761  1.00  0.00           H  
ATOM   1764  N   ILE   116      79.448  97.003  44.298  1.00  0.00           N  
ATOM   1765  CA  ILE   116      78.716  95.909  45.092  1.00  0.00           C  
ATOM   1766  C   ILE   116      78.896  96.172  46.613  1.00  0.00           C  
ATOM   1767  O   ILE   116      79.929  96.595  47.038  1.00  0.00           O  
ATOM   1768  CB  ILE   116      79.240  94.504  44.647  1.00  0.00           C  
ATOM   1769  CG1 ILE   116      78.816  93.324  45.557  1.00  0.00           C  
ATOM   1770  CG2 ILE   116      80.834  94.553  44.718  1.00  0.00           C  
ATOM   1771  CD1 ILE   116      79.072  91.938  44.957  1.00  0.00           C  
ATOM   1772  H   ILE   116      80.333  97.284  44.694  1.00  0.00           H  
ATOM   1773  HA  ILE   116      77.629  95.838  45.039  1.00  0.00           H  
ATOM   1774  HB  ILE   116      78.902  94.322  43.627  1.00  0.00           H  
ATOM   1775 HG12 ILE   116      79.292  93.391  46.535  1.00  0.00           H  
ATOM   1776 HG13 ILE   116      77.748  93.475  45.716  1.00  0.00           H  
ATOM   1777 HG21 ILE   116      81.283  93.612  44.400  1.00  0.00           H  
ATOM   1778 HG22 ILE   116      81.238  95.293  44.027  1.00  0.00           H  
ATOM   1779 HG23 ILE   116      81.208  94.956  45.659  1.00  0.00           H  
ATOM   1780 HD11 ILE   116      78.382  91.809  44.122  1.00  0.00           H  
ATOM   1781 HD12 ILE   116      80.115  91.834  44.659  1.00  0.00           H  
ATOM   1782 HD13 ILE   116      78.925  91.218  45.762  1.00  0.00           H  
ATOM   1783  N   SER   117      77.872  95.990  47.371  1.00  0.00           N  
ATOM   1784  CA  SER   117      77.977  96.000  48.857  1.00  0.00           C  
ATOM   1785  C   SER   117      76.896  95.131  49.470  1.00  0.00           C  
ATOM   1786  O   SER   117      75.715  95.229  49.028  1.00  0.00           O  
ATOM   1787  CB  SER   117      77.830  97.447  49.216  1.00  0.00           C  
ATOM   1788  OG  SER   117      77.812  97.582  50.657  1.00  0.00           O  
ATOM   1789  H   SER   117      77.034  95.646  46.924  1.00  0.00           H  
ATOM   1790  HA  SER   117      78.958  95.629  49.156  1.00  0.00           H  
ATOM   1791  HB2 SER   117      78.587  98.112  48.800  1.00  0.00           H  
ATOM   1792  HB3 SER   117      76.888  97.772  48.774  1.00  0.00           H  
ATOM   1793  HG  SER   117      76.929  97.569  51.033  1.00  0.00           H  
ATOM   1794  N   LEU   118      77.251  94.317  50.492  1.00  0.00           N  
ATOM   1795  CA  LEU   118      76.120  93.827  51.374  1.00  0.00           C  
ATOM   1796  C   LEU   118      75.843  94.769  52.519  1.00  0.00           C  
ATOM   1797  O   LEU   118      76.777  95.248  53.217  1.00  0.00           O  
ATOM   1798  CB  LEU   118      76.529  92.374  51.886  1.00  0.00           C  
ATOM   1799  CG  LEU   118      75.535  91.451  52.464  1.00  0.00           C  
ATOM   1800  CD1 LEU   118      74.483  90.954  51.450  1.00  0.00           C  
ATOM   1801  CD2 LEU   118      76.324  90.226  52.883  1.00  0.00           C  
ATOM   1802  H   LEU   118      78.202  94.327  50.831  1.00  0.00           H  
ATOM   1803  HA  LEU   118      75.221  93.684  50.775  1.00  0.00           H  
ATOM   1804  HB2 LEU   118      76.940  91.897  50.997  1.00  0.00           H  
ATOM   1805  HB3 LEU   118      77.366  92.475  52.577  1.00  0.00           H  
ATOM   1806  HG  LEU   118      75.047  91.842  53.358  1.00  0.00           H  
ATOM   1807 HD11 LEU   118      74.301  91.815  50.807  1.00  0.00           H  
ATOM   1808 HD12 LEU   118      74.915  90.127  50.886  1.00  0.00           H  
ATOM   1809 HD13 LEU   118      73.582  90.563  51.922  1.00  0.00           H  
ATOM   1810 HD21 LEU   118      75.636  89.527  53.359  1.00  0.00           H  
ATOM   1811 HD22 LEU   118      76.858  89.728  52.073  1.00  0.00           H  
ATOM   1812 HD23 LEU   118      76.950  90.589  53.699  1.00  0.00           H  
ATOM   1813  N   ASP   119      74.535  95.031  52.697  1.00  0.00           N  
ATOM   1814  CA  ASP   119      74.075  96.048  53.684  1.00  0.00           C  
ATOM   1815  C   ASP   119      73.102  95.531  54.780  1.00  0.00           C  
ATOM   1816  O   ASP   119      72.145  94.857  54.438  1.00  0.00           O  
ATOM   1817  CB  ASP   119      73.596  97.300  52.940  1.00  0.00           C  
ATOM   1818  CG  ASP   119      74.602  98.017  52.094  1.00  0.00           C  
ATOM   1819  OD1 ASP   119      74.204  98.822  51.206  1.00  0.00           O  
ATOM   1820  OD2 ASP   119      75.802  97.900  52.349  1.00  0.00           O1-
ATOM   1821  H   ASP   119      73.861  94.613  52.072  1.00  0.00           H  
ATOM   1822  HA  ASP   119      74.971  96.389  54.203  1.00  0.00           H  
ATOM   1823  HB2 ASP   119      72.791  96.846  52.363  1.00  0.00           H  
ATOM   1824  HB3 ASP   119      73.195  97.932  53.733  1.00  0.00           H  
ATOM   1825  N   VAL   120      73.241  96.051  56.038  1.00  0.00           N  
ATOM   1826  CA  VAL   120      72.387  95.799  57.171  1.00  0.00           C  
ATOM   1827  C   VAL   120      71.985  97.116  57.946  1.00  0.00           C  
ATOM   1828  O   VAL   120      72.616  98.164  57.724  1.00  0.00           O  
ATOM   1829  CB  VAL   120      73.008  94.807  58.204  1.00  0.00           C  
ATOM   1830  CG1 VAL   120      73.118  93.379  57.576  1.00  0.00           C  
ATOM   1831  CG2 VAL   120      74.374  95.057  58.833  1.00  0.00           C  
ATOM   1832  H   VAL   120      73.965  96.752  56.108  1.00  0.00           H  
ATOM   1833  HA  VAL   120      71.438  95.514  56.715  1.00  0.00           H  
ATOM   1834  HB  VAL   120      72.227  94.606  58.937  1.00  0.00           H  
ATOM   1835 HG11 VAL   120      72.123  93.025  57.307  1.00  0.00           H  
ATOM   1836 HG12 VAL   120      73.835  93.483  56.761  1.00  0.00           H  
ATOM   1837 HG13 VAL   120      73.632  92.677  58.232  1.00  0.00           H  
ATOM   1838 HG21 VAL   120      75.177  95.029  58.096  1.00  0.00           H  
ATOM   1839 HG22 VAL   120      74.337  96.054  59.273  1.00  0.00           H  
ATOM   1840 HG23 VAL   120      74.578  94.306  59.596  1.00  0.00           H  
ATOM   1841  N   ASP   121      70.966  97.103  58.810  1.00  0.00           N  
ATOM   1842  CA  ASP   121      70.554  98.193  59.700  1.00  0.00           C  
ATOM   1843  C   ASP   121      71.576  98.566  60.883  1.00  0.00           C  
ATOM   1844  O   ASP   121      71.196  98.404  62.093  1.00  0.00           O  
ATOM   1845  CB  ASP   121      69.160  97.962  60.260  1.00  0.00           C  
ATOM   1846  CG  ASP   121      68.625  99.166  61.057  1.00  0.00           C  
ATOM   1847  OD1 ASP   121      69.101 100.334  60.784  1.00  0.00           O  
ATOM   1848  OD2 ASP   121      67.749  99.083  61.852  1.00  0.00           O1-
ATOM   1849  H   ASP   121      70.548  96.198  58.975  1.00  0.00           H  
ATOM   1850  HA  ASP   121      70.583  99.098  59.094  1.00  0.00           H  
ATOM   1851  HB2 ASP   121      68.415  97.565  59.571  1.00  0.00           H  
ATOM   1852  HB3 ASP   121      69.210  97.056  60.864  1.00  0.00           H  
ATOM   1853  N   ALA   122      72.828  98.986  60.572  1.00  0.00           N  
ATOM   1854  CA  ALA   122      73.904  99.208  61.607  1.00  0.00           C  
ATOM   1855  C   ALA   122      73.714 100.408  62.497  1.00  0.00           C  
ATOM   1856  O   ALA   122      74.490 100.579  63.431  1.00  0.00           O  
ATOM   1857  CB  ALA   122      75.248  99.193  60.886  1.00  0.00           C  
ATOM   1858  H   ALA   122      73.029  99.098  59.588  1.00  0.00           H  
ATOM   1859  HA  ALA   122      73.837  98.363  62.292  1.00  0.00           H  
ATOM   1860  HB1 ALA   122      76.061  99.039  61.595  1.00  0.00           H  
ATOM   1861  HB2 ALA   122      75.331  98.520  60.032  1.00  0.00           H  
ATOM   1862  HB3 ALA   122      75.456 100.147  60.402  1.00  0.00           H  
ATOM   1863  N   ASP   123      72.697 101.236  62.264  1.00  0.00           N  
ATOM   1864  CA  ASP   123      72.425 102.515  63.022  1.00  0.00           C  
ATOM   1865  C   ASP   123      71.094 102.500  63.791  1.00  0.00           C  
ATOM   1866  O   ASP   123      70.803 103.377  64.578  1.00  0.00           O  
ATOM   1867  CB  ASP   123      72.741 103.892  62.316  1.00  0.00           C  
ATOM   1868  CG  ASP   123      71.639 104.475  61.505  1.00  0.00           C  
ATOM   1869  OD1 ASP   123      71.634 105.648  61.150  1.00  0.00           O  
ATOM   1870  OD2 ASP   123      70.665 103.769  61.263  1.00  0.00           O1-
ATOM   1871  H   ASP   123      72.163 101.048  61.427  1.00  0.00           H  
ATOM   1872  HA  ASP   123      73.186 102.573  63.800  1.00  0.00           H  
ATOM   1873  HB2 ASP   123      72.944 104.548  63.163  1.00  0.00           H  
ATOM   1874  HB3 ASP   123      73.613 103.789  61.670  1.00  0.00           H  
ATOM   1875  N   ARG   124      70.440 101.354  63.741  1.00  0.00           N  
ATOM   1876  CA  ARG   124      69.476 100.831  64.656  1.00  0.00           C  
ATOM   1877  C   ARG   124      68.120 101.629  64.713  1.00  0.00           C  
ATOM   1878  O   ARG   124      67.851 102.328  65.646  1.00  0.00           O  
ATOM   1879  CB  ARG   124      70.134 100.672  66.080  1.00  0.00           C  
ATOM   1880  CG  ARG   124      71.220  99.525  66.222  1.00  0.00           C  
ATOM   1881  CD  ARG   124      72.145  99.791  67.450  1.00  0.00           C  
ATOM   1882  NE  ARG   124      73.158  98.755  67.545  1.00  0.00           N  
ATOM   1883  CZ  ARG   124      74.074  98.655  68.484  1.00  0.00           C  
ATOM   1884  NH1 ARG   124      74.076  99.489  69.505  1.00  0.00           N1+
ATOM   1885  NH2 ARG   124      74.882  97.669  68.556  1.00  0.00           N  
ATOM   1886  H   ARG   124      70.801 100.594  63.183  1.00  0.00           H  
ATOM   1887  HA  ARG   124      69.120  99.830  64.410  1.00  0.00           H  
ATOM   1888  HB2 ARG   124      70.503 101.609  66.496  1.00  0.00           H  
ATOM   1889  HB3 ARG   124      69.387 100.314  66.789  1.00  0.00           H  
ATOM   1890  HG2 ARG   124      70.529  98.704  66.415  1.00  0.00           H  
ATOM   1891  HG3 ARG   124      71.811  99.452  65.309  1.00  0.00           H  
ATOM   1892  HD2 ARG   124      72.568 100.796  67.467  1.00  0.00           H  
ATOM   1893  HD3 ARG   124      71.462  99.611  68.280  1.00  0.00           H  
ATOM   1894  HE  ARG   124      73.157  97.933  66.958  1.00  0.00           H  
ATOM   1895 HH11 ARG   124      73.325 100.148  69.650  1.00  0.00           H  
ATOM   1896 HH12 ARG   124      74.632  99.337  70.335  1.00  0.00           H  
ATOM   1897 HH21 ARG   124      75.099  97.180  67.699  1.00  0.00           H  
ATOM   1898 HH22 ARG   124      75.579  97.724  69.285  1.00  0.00           H  
ATOM   1899  N   ASP   125      67.358 101.461  63.602  1.00  0.00           N  
ATOM   1900  CA  ASP   125      66.269 102.419  63.272  1.00  0.00           C  
ATOM   1901  C   ASP   125      65.181 101.833  62.341  1.00  0.00           C  
ATOM   1902  O   ASP   125      64.113 102.485  62.169  1.00  0.00           O  
ATOM   1903  CB  ASP   125      66.846 103.746  62.777  1.00  0.00           C  
ATOM   1904  CG  ASP   125      66.989 103.937  61.230  1.00  0.00           C  
ATOM   1905  OD1 ASP   125      67.550 102.959  60.556  1.00  0.00           O  
ATOM   1906  OD2 ASP   125      66.708 105.048  60.766  1.00  0.00           O1-
ATOM   1907  H   ASP   125      67.682 100.933  62.804  1.00  0.00           H  
ATOM   1908  HA  ASP   125      65.729 102.701  64.176  1.00  0.00           H  
ATOM   1909  HB2 ASP   125      66.124 104.507  63.071  1.00  0.00           H  
ATOM   1910  HB3 ASP   125      67.835 103.763  63.235  1.00  0.00           H  
ATOM   1911  N   GLY   126      65.419 100.628  61.741  1.00  0.00           N  
ATOM   1912  CA  GLY   126      64.581  99.817  60.829  1.00  0.00           C  
ATOM   1913  C   GLY   126      64.631 100.074  59.311  1.00  0.00           C  
ATOM   1914  O   GLY   126      63.824  99.522  58.548  1.00  0.00           O  
ATOM   1915  H   GLY   126      66.212 100.140  62.132  1.00  0.00           H  
ATOM   1916  HA2 GLY   126      65.032  98.871  61.130  1.00  0.00           H  
ATOM   1917  HA3 GLY   126      63.511  99.772  61.030  1.00  0.00           H  
ATOM   1918  N   VAL   127      65.608 100.863  58.791  1.00  0.00           N  
ATOM   1919  CA  VAL   127      65.932 101.137  57.393  1.00  0.00           C  
ATOM   1920  C   VAL   127      67.439 100.866  57.140  1.00  0.00           C  
ATOM   1921  O   VAL   127      68.317 101.422  57.871  1.00  0.00           O  
ATOM   1922  CB  VAL   127      65.452 102.542  56.904  1.00  0.00           C  
ATOM   1923  CG1 VAL   127      66.096 102.930  55.599  1.00  0.00           C  
ATOM   1924  CG2 VAL   127      63.888 102.531  56.694  1.00  0.00           C  
ATOM   1925  H   VAL   127      66.252 101.319  59.422  1.00  0.00           H  
ATOM   1926  HA  VAL   127      65.451 100.392  56.759  1.00  0.00           H  
ATOM   1927  HB  VAL   127      65.835 103.252  57.637  1.00  0.00           H  
ATOM   1928 HG11 VAL   127      65.893 102.222  54.795  1.00  0.00           H  
ATOM   1929 HG12 VAL   127      65.640 103.872  55.296  1.00  0.00           H  
ATOM   1930 HG13 VAL   127      67.141 103.231  55.666  1.00  0.00           H  
ATOM   1931 HG21 VAL   127      63.462 103.402  56.196  1.00  0.00           H  
ATOM   1932 HG22 VAL   127      63.722 101.677  56.038  1.00  0.00           H  
ATOM   1933 HG23 VAL   127      63.398 102.341  57.649  1.00  0.00           H  
ATOM   1934  N   VAL   128      67.807 100.135  56.060  1.00  0.00           N  
ATOM   1935  CA  VAL   128      69.147  99.585  55.792  1.00  0.00           C  
ATOM   1936  C   VAL   128      70.108 100.681  55.402  1.00  0.00           C  
ATOM   1937  O   VAL   128      69.770 101.552  54.610  1.00  0.00           O  
ATOM   1938  CB  VAL   128      69.039  98.440  54.842  1.00  0.00           C  
ATOM   1939  CG1 VAL   128      70.354  97.889  54.383  1.00  0.00           C  
ATOM   1940  CG2 VAL   128      68.151  97.271  55.409  1.00  0.00           C  
ATOM   1941  H   VAL   128      67.028  99.771  55.530  1.00  0.00           H  
ATOM   1942  HA  VAL   128      69.579  99.237  56.731  1.00  0.00           H  
ATOM   1943  HB  VAL   128      68.541  98.745  53.921  1.00  0.00           H  
ATOM   1944 HG11 VAL   128      71.060  98.657  54.071  1.00  0.00           H  
ATOM   1945 HG12 VAL   128      70.799  97.385  55.241  1.00  0.00           H  
ATOM   1946 HG13 VAL   128      70.334  97.135  53.596  1.00  0.00           H  
ATOM   1947 HG21 VAL   128      68.230  96.393  54.768  1.00  0.00           H  
ATOM   1948 HG22 VAL   128      68.542  96.937  56.370  1.00  0.00           H  
ATOM   1949 HG23 VAL   128      67.091  97.506  55.508  1.00  0.00           H  
ATOM   1950  N   GLU   129      71.354 100.631  55.977  1.00  0.00           N  
ATOM   1951  CA  GLU   129      72.490 101.619  55.677  1.00  0.00           C  
ATOM   1952  C   GLU   129      72.847 101.622  54.191  1.00  0.00           C  
ATOM   1953  O   GLU   129      72.572 100.681  53.436  1.00  0.00           O  
ATOM   1954  CB  GLU   129      73.694 101.250  56.562  1.00  0.00           C  
ATOM   1955  CG  GLU   129      73.579 101.564  58.045  1.00  0.00           C  
ATOM   1956  CD  GLU   129      72.196 101.987  58.630  1.00  0.00           C  
ATOM   1957  OE1 GLU   129      71.516 102.936  58.193  1.00  0.00           O  
ATOM   1958  OE2 GLU   129      71.661 101.344  59.599  1.00  0.00           O1-
ATOM   1959  H   GLU   129      71.569  99.928  56.669  1.00  0.00           H  
ATOM   1960  HA  GLU   129      72.102 102.600  55.952  1.00  0.00           H  
ATOM   1961  HB2 GLU   129      73.817 100.169  56.489  1.00  0.00           H  
ATOM   1962  HB3 GLU   129      74.617 101.616  56.113  1.00  0.00           H  
ATOM   1963  HG2 GLU   129      74.041 100.765  58.624  1.00  0.00           H  
ATOM   1964  HG3 GLU   129      74.255 102.386  58.281  1.00  0.00           H  
ATOM   1965  N   LYS   130      73.753 102.582  53.770  1.00  0.00           N  
ATOM   1966  CA  LYS   130      74.550 102.638  52.576  1.00  0.00           C  
ATOM   1967  C   LYS   130      75.952 103.118  52.845  1.00  0.00           C  
ATOM   1968  O   LYS   130      76.101 104.183  53.520  1.00  0.00           O  
ATOM   1969  CB  LYS   130      73.941 103.380  51.342  1.00  0.00           C  
ATOM   1970  CG  LYS   130      72.768 102.737  50.662  1.00  0.00           C  
ATOM   1971  CD  LYS   130      72.092 103.784  49.788  1.00  0.00           C  
ATOM   1972  CE  LYS   130      70.882 103.068  49.058  1.00  0.00           C  
ATOM   1973  NZ  LYS   130      70.013 103.989  48.331  1.00  0.00           N1+
ATOM   1974  H   LYS   130      73.779 103.390  54.376  1.00  0.00           H  
ATOM   1975  HA  LYS   130      74.706 101.605  52.264  1.00  0.00           H  
ATOM   1976  HB2 LYS   130      73.636 104.342  51.754  1.00  0.00           H  
ATOM   1977  HB3 LYS   130      74.663 103.610  50.559  1.00  0.00           H  
ATOM   1978  HG2 LYS   130      73.106 101.931  50.010  1.00  0.00           H  
ATOM   1979  HG3 LYS   130      72.095 102.358  51.431  1.00  0.00           H  
ATOM   1980  HD2 LYS   130      71.544 104.477  50.427  1.00  0.00           H  
ATOM   1981  HD3 LYS   130      72.674 104.331  49.046  1.00  0.00           H  
ATOM   1982  HE2 LYS   130      71.316 102.289  48.432  1.00  0.00           H  
ATOM   1983  HE3 LYS   130      70.325 102.542  49.833  1.00  0.00           H  
ATOM   1984  HZ1 LYS   130      69.128 103.574  48.079  1.00  0.00           H  
ATOM   1985  HZ2 LYS   130      69.910 104.799  48.924  1.00  0.00           H  
ATOM   1986  HZ3 LYS   130      70.399 104.301  47.451  1.00  0.00           H  
ATOM   1987  N   ASN   131      76.995 102.586  52.290  1.00  0.00           N  
ATOM   1988  CA  ASN   131      78.409 103.157  52.396  1.00  0.00           C  
ATOM   1989  C   ASN   131      78.929 103.274  53.861  1.00  0.00           C  
ATOM   1990  O   ASN   131      79.865 104.089  54.116  1.00  0.00           O  
ATOM   1991  CB  ASN   131      78.694 104.368  51.493  1.00  0.00           C  
ATOM   1992  CG  ASN   131      78.399 104.150  50.071  1.00  0.00           C  
ATOM   1993  ND2 ASN   131      79.219 103.339  49.363  1.00  0.00           N  
ATOM   1994  OD1 ASN   131      77.350 104.455  49.526  1.00  0.00           O  
ATOM   1995  H   ASN   131      76.934 101.722  51.770  1.00  0.00           H  
ATOM   1996  HA  ASN   131      79.065 102.405  51.959  1.00  0.00           H  
ATOM   1997  HB2 ASN   131      78.050 105.184  51.820  1.00  0.00           H  
ATOM   1998  HB3 ASN   131      79.757 104.587  51.598  1.00  0.00           H  
ATOM   1999 HD21 ASN   131      78.801 102.905  48.552  1.00  0.00           H  
ATOM   2000 HD22 ASN   131      80.000 102.917  49.845  1.00  0.00           H  
ATOM   2001  N   ASN   132      78.416 102.457  54.806  1.00  0.00           N  
ATOM   2002  CA  ASN   132      78.848 102.558  56.250  1.00  0.00           C  
ATOM   2003  C   ASN   132      80.328 102.033  56.452  1.00  0.00           C  
ATOM   2004  O   ASN   132      80.608 100.816  56.325  1.00  0.00           O  
ATOM   2005  CB  ASN   132      77.886 101.684  57.120  1.00  0.00           C  
ATOM   2006  CG  ASN   132      78.078 102.089  58.574  1.00  0.00           C  
ATOM   2007  ND2 ASN   132      77.283 102.890  59.174  1.00  0.00           N  
ATOM   2008  OD1 ASN   132      79.147 101.675  59.216  1.00  0.00           O  
ATOM   2009  H   ASN   132      77.882 101.674  54.459  1.00  0.00           H  
ATOM   2010  HA  ASN   132      78.823 103.586  56.613  1.00  0.00           H  
ATOM   2011  HB2 ASN   132      76.839 101.950  56.976  1.00  0.00           H  
ATOM   2012  HB3 ASN   132      78.096 100.618  57.027  1.00  0.00           H  
ATOM   2013 HD21 ASN   132      77.538 103.238  60.087  1.00  0.00           H  
ATOM   2014 HD22 ASN   132      76.485 103.314  58.722  1.00  0.00           H  
ATOM   2015  N   PRO   133      81.276 102.823  56.973  1.00  0.00           N  
ATOM   2016  CA  PRO   133      82.660 102.427  57.167  1.00  0.00           C  
ATOM   2017  C   PRO   133      82.851 101.225  58.147  1.00  0.00           C  
ATOM   2018  O   PRO   133      83.867 100.553  57.958  1.00  0.00           O  
ATOM   2019  CB  PRO   133      83.358 103.652  57.623  1.00  0.00           C  
ATOM   2020  CG  PRO   133      82.616 104.799  57.136  1.00  0.00           C  
ATOM   2021  CD  PRO   133      81.108 104.240  57.160  1.00  0.00           C  
ATOM   2022  HA  PRO   133      83.041 102.101  56.200  1.00  0.00           H  
ATOM   2023  HB2 PRO   133      83.464 103.638  58.708  1.00  0.00           H  
ATOM   2024  HB3 PRO   133      84.372 103.741  57.234  1.00  0.00           H  
ATOM   2025  HG2 PRO   133      82.747 105.576  57.889  1.00  0.00           H  
ATOM   2026  HG3 PRO   133      82.872 105.295  56.200  1.00  0.00           H  
ATOM   2027  HD2 PRO   133      80.653 104.477  58.122  1.00  0.00           H  
ATOM   2028  HD3 PRO   133      80.502 104.748  56.409  1.00  0.00           H  
ATOM   2029  N   LYS   134      82.032 100.895  59.129  1.00  0.00           N  
ATOM   2030  CA  LYS   134      82.326  99.796  60.098  1.00  0.00           C  
ATOM   2031  C   LYS   134      81.275  98.736  60.184  1.00  0.00           C  
ATOM   2032  O   LYS   134      81.036  98.149  61.199  1.00  0.00           O  
ATOM   2033  CB  LYS   134      82.604 100.374  61.505  1.00  0.00           C  
ATOM   2034  CG  LYS   134      83.717 101.393  61.623  1.00  0.00           C  
ATOM   2035  CD  LYS   134      83.591 102.081  63.043  1.00  0.00           C  
ATOM   2036  CE  LYS   134      84.549 103.290  63.023  1.00  0.00           C  
ATOM   2037  NZ  LYS   134      84.433 103.936  64.349  1.00  0.00           N1+
ATOM   2038  H   LYS   134      81.174 101.425  59.184  1.00  0.00           H  
ATOM   2039  HA  LYS   134      83.278  99.347  59.818  1.00  0.00           H  
ATOM   2040  HB2 LYS   134      81.692 100.611  62.054  1.00  0.00           H  
ATOM   2041  HB3 LYS   134      82.906  99.528  62.122  1.00  0.00           H  
ATOM   2042  HG2 LYS   134      84.746 101.035  61.595  1.00  0.00           H  
ATOM   2043  HG3 LYS   134      83.682 102.165  60.854  1.00  0.00           H  
ATOM   2044  HD2 LYS   134      82.536 102.353  63.084  1.00  0.00           H  
ATOM   2045  HD3 LYS   134      83.970 101.403  63.807  1.00  0.00           H  
ATOM   2046  HE2 LYS   134      85.585 103.027  62.806  1.00  0.00           H  
ATOM   2047  HE3 LYS   134      84.139 104.009  62.314  1.00  0.00           H  
ATOM   2048  HZ1 LYS   134      84.711 103.358  65.129  1.00  0.00           H  
ATOM   2049  HZ2 LYS   134      84.903 104.826  64.264  1.00  0.00           H  
ATOM   2050  HZ3 LYS   134      83.447 104.068  64.520  1.00  0.00           H  
ATOM   2051  N   LYS   135      80.617  98.480  59.069  1.00  0.00           N  
ATOM   2052  CA  LYS   135      79.368  97.680  59.108  1.00  0.00           C  
ATOM   2053  C   LYS   135      79.677  96.221  59.600  1.00  0.00           C  
ATOM   2054  O   LYS   135      78.743  95.562  60.027  1.00  0.00           O  
ATOM   2055  CB  LYS   135      78.553  97.647  57.794  1.00  0.00           C  
ATOM   2056  CG  LYS   135      79.399  96.942  56.700  1.00  0.00           C  
ATOM   2057  CD  LYS   135      78.672  96.974  55.393  1.00  0.00           C  
ATOM   2058  CE  LYS   135      79.768  96.695  54.328  1.00  0.00           C  
ATOM   2059  NZ  LYS   135      79.266  96.466  52.990  1.00  0.00           N1+
ATOM   2060  H   LYS   135      80.776  98.968  58.199  1.00  0.00           H  
ATOM   2061  HA  LYS   135      78.687  98.188  59.791  1.00  0.00           H  
ATOM   2062  HB2 LYS   135      77.660  97.040  57.942  1.00  0.00           H  
ATOM   2063  HB3 LYS   135      78.206  98.638  57.503  1.00  0.00           H  
ATOM   2064  HG2 LYS   135      80.267  97.592  56.588  1.00  0.00           H  
ATOM   2065  HG3 LYS   135      79.585  95.892  56.925  1.00  0.00           H  
ATOM   2066  HD2 LYS   135      77.929  96.178  55.440  1.00  0.00           H  
ATOM   2067  HD3 LYS   135      78.091  97.883  55.240  1.00  0.00           H  
ATOM   2068  HE2 LYS   135      80.602  97.395  54.291  1.00  0.00           H  
ATOM   2069  HE3 LYS   135      80.254  95.766  54.625  1.00  0.00           H  
ATOM   2070  HZ1 LYS   135      78.504  95.808  53.063  1.00  0.00           H  
ATOM   2071  HZ2 LYS   135      79.016  97.270  52.432  1.00  0.00           H  
ATOM   2072  HZ3 LYS   135      80.003  96.117  52.393  1.00  0.00           H  
ATOM   2073  N   ALA   136      80.989  95.752  59.507  1.00  0.00           N  
ATOM   2074  CA  ALA   136      81.527  94.434  59.923  1.00  0.00           C  
ATOM   2075  C   ALA   136      81.817  94.348  61.403  1.00  0.00           C  
ATOM   2076  O   ALA   136      82.444  93.369  61.868  1.00  0.00           O  
ATOM   2077  CB  ALA   136      82.665  93.924  58.952  1.00  0.00           C  
ATOM   2078  H   ALA   136      81.550  96.438  59.022  1.00  0.00           H  
ATOM   2079  HA  ALA   136      80.725  93.723  59.721  1.00  0.00           H  
ATOM   2080  HB1 ALA   136      83.059  93.007  59.389  1.00  0.00           H  
ATOM   2081  HB2 ALA   136      82.222  93.965  57.957  1.00  0.00           H  
ATOM   2082  HB3 ALA   136      83.427  94.697  59.059  1.00  0.00           H  
ATOM   2083  N   SER   137      81.397  95.358  62.157  1.00  0.00           N  
ATOM   2084  CA  SER   137      81.717  95.430  63.571  1.00  0.00           C  
ATOM   2085  C   SER   137      80.535  95.665  64.520  1.00  0.00           C  
ATOM   2086  O   SER   137      79.494  96.019  64.102  1.00  0.00           O  
ATOM   2087  CB  SER   137      82.816  96.471  63.690  1.00  0.00           C  
ATOM   2088  OG  SER   137      83.442  96.350  64.939  1.00  0.00           O  
ATOM   2089  H   SER   137      80.917  96.152  61.757  1.00  0.00           H  
ATOM   2090  HA  SER   137      82.187  94.514  63.930  1.00  0.00           H  
ATOM   2091  HB2 SER   137      83.607  96.368  62.947  1.00  0.00           H  
ATOM   2092  HB3 SER   137      82.491  97.511  63.655  1.00  0.00           H  
ATOM   2093  HG  SER   137      84.147  95.703  64.864  1.00  0.00           H  
ATOM   2094  N   TRP   138      80.611  95.292  65.808  1.00  0.00           N  
ATOM   2095  CA  TRP   138      79.496  95.500  66.795  1.00  0.00           C  
ATOM   2096  C   TRP   138      79.943  96.154  68.113  1.00  0.00           C  
ATOM   2097  O   TRP   138      80.997  95.943  68.635  1.00  0.00           O  
ATOM   2098  CB  TRP   138      78.708  94.223  66.977  1.00  0.00           C  
ATOM   2099  CG  TRP   138      77.370  94.255  67.609  1.00  0.00           C  
ATOM   2100  CD1 TRP   138      76.235  94.144  66.905  1.00  0.00           C  
ATOM   2101  CD2 TRP   138      76.988  94.458  68.931  1.00  0.00           C  
ATOM   2102  CE2 TRP   138      75.545  94.695  68.970  1.00  0.00           C  
ATOM   2103  CE3 TRP   138      77.688  94.579  70.167  1.00  0.00           C  
ATOM   2104  NE1 TRP   138      75.150  94.471  67.676  1.00  0.00           N  
ATOM   2105  CZ2 TRP   138      74.795  94.905  70.097  1.00  0.00           C  
ATOM   2106  CZ3 TRP   138      76.954  94.749  71.318  1.00  0.00           C  
ATOM   2107  CH2 TRP   138      75.574  94.947  71.282  1.00  0.00           C  
ATOM   2108  H   TRP   138      81.472  94.966  66.223  1.00  0.00           H  
ATOM   2109  HA  TRP   138      78.797  96.237  66.399  1.00  0.00           H  
ATOM   2110  HB2 TRP   138      78.654  93.838  65.958  1.00  0.00           H  
ATOM   2111  HB3 TRP   138      79.277  93.621  67.685  1.00  0.00           H  
ATOM   2112  HD1 TRP   138      76.248  93.852  65.866  1.00  0.00           H  
ATOM   2113  HE1 TRP   138      74.205  94.481  67.320  1.00  0.00           H  
ATOM   2114  HE3 TRP   138      78.761  94.549  70.047  1.00  0.00           H  
ATOM   2115  HZ2 TRP   138      73.724  95.005  70.193  1.00  0.00           H  
ATOM   2116  HZ3 TRP   138      77.540  94.898  72.213  1.00  0.00           H  
ATOM   2117  HH2 TRP   138      75.012  95.160  72.180  1.00  0.00           H  
ATOM   2118  N   THR   139      79.052  96.948  68.788  1.00  0.00           N  
ATOM   2119  CA  THR   139      79.376  97.766  70.005  1.00  0.00           C  
ATOM   2120  C   THR   139      78.169  98.137  70.815  1.00  0.00           C  
ATOM   2121  O   THR   139      77.119  98.315  70.306  1.00  0.00           O  
ATOM   2122  CB  THR   139      80.182  99.076  69.700  1.00  0.00           C  
ATOM   2123  CG2 THR   139      81.704  99.090  69.688  1.00  0.00           C  
ATOM   2124  OG1 THR   139      79.741  99.811  68.627  1.00  0.00           O  
ATOM   2125  H   THR   139      78.188  97.162  68.310  1.00  0.00           H  
ATOM   2126  HA  THR   139      80.053  97.186  70.631  1.00  0.00           H  
ATOM   2127  HB  THR   139      79.931  99.792  70.483  1.00  0.00           H  
ATOM   2128  HG1 THR   139      79.917  99.220  67.891  1.00  0.00           H  
ATOM   2129 HG21 THR   139      82.086 100.035  69.300  1.00  0.00           H  
ATOM   2130 HG22 THR   139      82.090  98.839  70.676  1.00  0.00           H  
ATOM   2131 HG23 THR   139      82.000  98.262  69.044  1.00  0.00           H  
ATOM   2132  N   TRP   140      78.346  98.232  72.146  1.00  0.00           N  
ATOM   2133  CA  TRP   140      77.426  98.576  73.182  1.00  0.00           C  
ATOM   2134  C   TRP   140      77.136 100.069  73.270  1.00  0.00           C  
ATOM   2135  O   TRP   140      77.917 100.892  72.887  1.00  0.00           O  
ATOM   2136  CB  TRP   140      77.971  98.004  74.466  1.00  0.00           C  
ATOM   2137  CG  TRP   140      78.115  96.534  74.683  1.00  0.00           C  
ATOM   2138  CD1 TRP   140      79.249  95.778  74.696  1.00  0.00           C  
ATOM   2139  CD2 TRP   140      77.037  95.550  74.940  1.00  0.00           C  
ATOM   2140  CE2 TRP   140      77.563  94.249  75.124  1.00  0.00           C  
ATOM   2141  CE3 TRP   140      75.721  95.787  75.163  1.00  0.00           C  
ATOM   2142  NE1 TRP   140      78.961  94.464  75.023  1.00  0.00           N  
ATOM   2143  CZ2 TRP   140      76.752  93.148  75.507  1.00  0.00           C  
ATOM   2144  CZ3 TRP   140      74.835  94.706  75.525  1.00  0.00           C  
ATOM   2145  CH2 TRP   140      75.399  93.429  75.778  1.00  0.00           C  
ATOM   2146  H   TRP   140      79.283  98.252  72.522  1.00  0.00           H  
ATOM   2147  HA  TRP   140      76.575  97.984  72.845  1.00  0.00           H  
ATOM   2148  HB2 TRP   140      78.900  98.482  74.775  1.00  0.00           H  
ATOM   2149  HB3 TRP   140      77.166  98.317  75.131  1.00  0.00           H  
ATOM   2150  HD1 TRP   140      80.236  96.131  74.435  1.00  0.00           H  
ATOM   2151  HE1 TRP   140      79.674  93.812  75.317  1.00  0.00           H  
ATOM   2152  HE3 TRP   140      75.346  96.798  75.101  1.00  0.00           H  
ATOM   2153  HZ2 TRP   140      77.250  92.195  75.608  1.00  0.00           H  
ATOM   2154  HZ3 TRP   140      73.773  94.861  75.647  1.00  0.00           H  
ATOM   2155  HH2 TRP   140      74.759  92.617  76.091  1.00  0.00           H  
ATOM   2156  N   GLY   141      75.927 100.406  73.849  1.00  0.00           N  
ATOM   2157  CA  GLY   141      75.462 101.746  74.209  1.00  0.00           C  
ATOM   2158  C   GLY   141      74.814 102.566  73.032  1.00  0.00           C  
ATOM   2159  O   GLY   141      74.727 102.011  72.006  1.00  0.00           O  
ATOM   2160  H   GLY   141      75.360  99.591  74.036  1.00  0.00           H  
ATOM   2161  HA2 GLY   141      74.779 101.820  75.055  1.00  0.00           H  
ATOM   2162  HA3 GLY   141      76.363 102.313  74.443  1.00  0.00           H  
ATOM   2163  N   PRO   142      74.362 103.798  73.246  1.00  0.00           N  
ATOM   2164  CA  PRO   142      73.751 104.740  72.239  1.00  0.00           C  
ATOM   2165  C   PRO   142      74.641 105.067  71.119  1.00  0.00           C  
ATOM   2166  O   PRO   142      74.319 104.996  69.927  1.00  0.00           O  
ATOM   2167  CB  PRO   142      73.305 105.964  73.061  1.00  0.00           C  
ATOM   2168  CG  PRO   142      73.121 105.371  74.454  1.00  0.00           C  
ATOM   2169  CD  PRO   142      74.287 104.379  74.564  1.00  0.00           C  
ATOM   2170  HA  PRO   142      72.805 104.282  71.949  1.00  0.00           H  
ATOM   2171  HB2 PRO   142      74.157 106.643  73.091  1.00  0.00           H  
ATOM   2172  HB3 PRO   142      72.407 106.437  72.663  1.00  0.00           H  
ATOM   2173  HG2 PRO   142      73.124 106.154  75.213  1.00  0.00           H  
ATOM   2174  HG3 PRO   142      72.179 104.836  74.571  1.00  0.00           H  
ATOM   2175  HD2 PRO   142      75.170 104.953  74.843  1.00  0.00           H  
ATOM   2176  HD3 PRO   142      74.095 103.644  75.346  1.00  0.00           H  
ATOM   2177  N   GLU   143      75.939 105.194  71.414  1.00  0.00           N  
ATOM   2178  CA  GLU   143      77.049 105.500  70.511  1.00  0.00           C  
ATOM   2179  C   GLU   143      77.620 104.279  69.810  1.00  0.00           C  
ATOM   2180  O   GLU   143      78.391 104.337  68.858  1.00  0.00           O  
ATOM   2181  CB  GLU   143      78.161 106.354  71.208  1.00  0.00           C  
ATOM   2182  CG  GLU   143      77.683 107.739  71.512  1.00  0.00           C  
ATOM   2183  CD  GLU   143      76.778 107.810  72.693  1.00  0.00           C  
ATOM   2184  OE1 GLU   143      75.989 108.774  72.740  1.00  0.00           O  
ATOM   2185  OE2 GLU   143      76.673 106.818  73.496  1.00  0.00           O1-
ATOM   2186  H   GLU   143      76.122 105.269  72.404  1.00  0.00           H  
ATOM   2187  HA  GLU   143      76.651 106.116  69.704  1.00  0.00           H  
ATOM   2188  HB2 GLU   143      78.713 105.847  72.000  1.00  0.00           H  
ATOM   2189  HB3 GLU   143      78.935 106.519  70.459  1.00  0.00           H  
ATOM   2190  HG2 GLU   143      78.582 108.250  71.858  1.00  0.00           H  
ATOM   2191  HG3 GLU   143      77.322 108.271  70.632  1.00  0.00           H  
ATOM   2192  N   GLY   144      77.196 103.059  70.268  1.00  0.00           N  
ATOM   2193  CA  GLY   144      77.553 101.796  69.633  1.00  0.00           C  
ATOM   2194  C   GLY   144      76.850 101.672  68.254  1.00  0.00           C  
ATOM   2195  O   GLY   144      75.921 102.296  67.883  1.00  0.00           O  
ATOM   2196  H   GLY   144      76.557 103.025  71.049  1.00  0.00           H  
ATOM   2197  HA2 GLY   144      78.638 101.741  69.550  1.00  0.00           H  
ATOM   2198  HA3 GLY   144      77.264 101.004  70.324  1.00  0.00           H  
ATOM   2199  N   GLN   145      77.304 100.720  67.449  1.00  0.00           N  
ATOM   2200  CA  GLN   145      76.809 100.360  66.132  1.00  0.00           C  
ATOM   2201  C   GLN   145      76.822  98.802  65.858  1.00  0.00           C  
ATOM   2202  O   GLN   145      77.206  97.983  66.721  1.00  0.00           O  
ATOM   2203  CB  GLN   145      77.677 101.192  65.147  1.00  0.00           C  
ATOM   2204  CG  GLN   145      79.196 100.957  65.299  1.00  0.00           C  
ATOM   2205  CD  GLN   145      79.618  99.491  65.123  1.00  0.00           C  
ATOM   2206  NE2 GLN   145      79.612  98.925  63.916  1.00  0.00           N  
ATOM   2207  OE1 GLN   145      80.003  98.791  66.058  1.00  0.00           O  
ATOM   2208  H   GLN   145      78.067 100.160  67.804  1.00  0.00           H  
ATOM   2209  HA  GLN   145      75.780 100.717  66.128  1.00  0.00           H  
ATOM   2210  HB2 GLN   145      77.401 101.011  64.108  1.00  0.00           H  
ATOM   2211  HB3 GLN   145      77.488 102.259  65.261  1.00  0.00           H  
ATOM   2212  HG2 GLN   145      79.714 101.490  64.502  1.00  0.00           H  
ATOM   2213  HG3 GLN   145      79.581 101.260  66.273  1.00  0.00           H  
ATOM   2214 HE21 GLN   145      79.614  97.921  64.025  1.00  0.00           H  
ATOM   2215 HE22 GLN   145      79.235  99.349  63.081  1.00  0.00           H  
ATOM   2216  N   GLY   146      76.267  98.383  64.700  1.00  0.00           N  
ATOM   2217  CA  GLY   146      76.058  96.933  64.328  1.00  0.00           C  
ATOM   2218  C   GLY   146      74.625  96.539  64.519  1.00  0.00           C  
ATOM   2219  O   GLY   146      73.981  96.909  65.523  1.00  0.00           O  
ATOM   2220  H   GLY   146      76.046  99.080  64.003  1.00  0.00           H  
ATOM   2221  HA2 GLY   146      76.313  96.822  63.274  1.00  0.00           H  
ATOM   2222  HA3 GLY   146      76.613  96.247  64.968  1.00  0.00           H  
ATOM   2223  N   ALA   147      73.942  95.960  63.517  1.00  0.00           N  
ATOM   2224  CA  ALA   147      72.627  95.478  63.474  1.00  0.00           C  
ATOM   2225  C   ALA   147      72.314  94.489  64.681  1.00  0.00           C  
ATOM   2226  O   ALA   147      73.200  93.916  65.365  1.00  0.00           O  
ATOM   2227  CB  ALA   147      72.149  94.994  62.118  1.00  0.00           C  
ATOM   2228  H   ALA   147      74.427  95.872  62.635  1.00  0.00           H  
ATOM   2229  HA  ALA   147      72.054  96.361  63.757  1.00  0.00           H  
ATOM   2230  HB1 ALA   147      71.085  94.773  62.200  1.00  0.00           H  
ATOM   2231  HB2 ALA   147      72.353  95.774  61.385  1.00  0.00           H  
ATOM   2232  HB3 ALA   147      72.737  94.105  61.887  1.00  0.00           H  
ATOM   2233  N   ILE   148      71.013  94.247  64.878  1.00  0.00           N  
ATOM   2234  CA  ILE   148      70.400  93.511  66.055  1.00  0.00           C  
ATOM   2235  C   ILE   148      69.298  92.575  65.624  1.00  0.00           C  
ATOM   2236  O   ILE   148      68.564  92.903  64.675  1.00  0.00           O  
ATOM   2237  CB  ILE   148      69.950  94.565  67.225  1.00  0.00           C  
ATOM   2238  CG1 ILE   148      71.091  95.491  67.683  1.00  0.00           C  
ATOM   2239  CG2 ILE   148      69.195  93.778  68.345  1.00  0.00           C  
ATOM   2240  CD1 ILE   148      70.765  96.432  68.798  1.00  0.00           C  
ATOM   2241  H   ILE   148      70.342  94.657  64.245  1.00  0.00           H  
ATOM   2242  HA  ILE   148      71.201  92.901  66.471  1.00  0.00           H  
ATOM   2243  HB  ILE   148      69.218  95.216  66.746  1.00  0.00           H  
ATOM   2244 HG12 ILE   148      71.974  94.902  67.930  1.00  0.00           H  
ATOM   2245 HG13 ILE   148      71.506  96.057  66.849  1.00  0.00           H  
ATOM   2246 HG21 ILE   148      68.658  94.511  68.946  1.00  0.00           H  
ATOM   2247 HG22 ILE   148      68.505  93.025  67.962  1.00  0.00           H  
ATOM   2248 HG23 ILE   148      69.970  93.159  68.796  1.00  0.00           H  
ATOM   2249 HD11 ILE   148      70.800  95.899  69.748  1.00  0.00           H  
ATOM   2250 HD12 ILE   148      71.384  97.328  68.758  1.00  0.00           H  
ATOM   2251 HD13 ILE   148      69.761  96.849  68.718  1.00  0.00           H  
ATOM   2252  N   LEU   149      69.187  91.382  66.145  1.00  0.00           N  
ATOM   2253  CA  LEU   149      68.382  90.253  65.547  1.00  0.00           C  
ATOM   2254  C   LEU   149      67.500  89.533  66.636  1.00  0.00           C  
ATOM   2255  O   LEU   149      67.987  89.218  67.710  1.00  0.00           O  
ATOM   2256  CB  LEU   149      69.303  89.247  64.819  1.00  0.00           C  
ATOM   2257  CG  LEU   149      68.698  88.013  64.187  1.00  0.00           C  
ATOM   2258  CD1 LEU   149      67.757  88.335  63.065  1.00  0.00           C  
ATOM   2259  CD2 LEU   149      69.841  87.104  63.713  1.00  0.00           C  
ATOM   2260  H   LEU   149      69.776  91.092  66.913  1.00  0.00           H  
ATOM   2261  HA  LEU   149      67.740  90.684  64.779  1.00  0.00           H  
ATOM   2262  HB2 LEU   149      69.859  89.835  64.089  1.00  0.00           H  
ATOM   2263  HB3 LEU   149      69.969  88.918  65.616  1.00  0.00           H  
ATOM   2264  HG  LEU   149      68.081  87.414  64.856  1.00  0.00           H  
ATOM   2265 HD11 LEU   149      67.627  87.490  62.389  1.00  0.00           H  
ATOM   2266 HD12 LEU   149      66.812  88.710  63.458  1.00  0.00           H  
ATOM   2267 HD13 LEU   149      68.253  89.124  62.499  1.00  0.00           H  
ATOM   2268 HD21 LEU   149      70.322  87.603  62.871  1.00  0.00           H  
ATOM   2269 HD22 LEU   149      70.528  86.880  64.529  1.00  0.00           H  
ATOM   2270 HD23 LEU   149      69.493  86.155  63.304  1.00  0.00           H  
ATOM   2271  N   LEU   150      66.211  89.505  66.413  1.00  0.00           N  
ATOM   2272  CA  LEU   150      65.280  88.746  67.228  1.00  0.00           C  
ATOM   2273  C   LEU   150      65.420  87.246  66.960  1.00  0.00           C  
ATOM   2274  O   LEU   150      65.707  86.774  65.873  1.00  0.00           O  
ATOM   2275  CB  LEU   150      63.750  89.136  66.866  1.00  0.00           C  
ATOM   2276  CG  LEU   150      63.186  90.577  67.106  1.00  0.00           C  
ATOM   2277  CD1 LEU   150      62.000  90.711  66.250  1.00  0.00           C  
ATOM   2278  CD2 LEU   150      62.812  91.027  68.505  1.00  0.00           C  
ATOM   2279  H   LEU   150      65.795  90.015  65.646  1.00  0.00           H  
ATOM   2280  HA  LEU   150      65.497  88.978  68.271  1.00  0.00           H  
ATOM   2281  HB2 LEU   150      63.560  88.812  65.843  1.00  0.00           H  
ATOM   2282  HB3 LEU   150      63.138  88.501  67.507  1.00  0.00           H  
ATOM   2283  HG  LEU   150      64.025  91.224  66.846  1.00  0.00           H  
ATOM   2284 HD11 LEU   150      61.273  89.926  66.459  1.00  0.00           H  
ATOM   2285 HD12 LEU   150      61.412  91.628  66.292  1.00  0.00           H  
ATOM   2286 HD13 LEU   150      62.174  90.584  65.182  1.00  0.00           H  
ATOM   2287 HD21 LEU   150      62.587  92.091  68.585  1.00  0.00           H  
ATOM   2288 HD22 LEU   150      61.979  90.487  68.956  1.00  0.00           H  
ATOM   2289 HD23 LEU   150      63.725  90.838  69.069  1.00  0.00           H  
ATOM   2290  N   VAL   151      65.106  86.454  67.994  1.00  0.00           N  
ATOM   2291  CA  VAL   151      65.002  84.917  67.910  1.00  0.00           C  
ATOM   2292  C   VAL   151      63.553  84.551  67.649  1.00  0.00           C  
ATOM   2293  O   VAL   151      62.745  84.814  68.551  1.00  0.00           O  
ATOM   2294  CB  VAL   151      65.502  84.211  69.197  1.00  0.00           C  
ATOM   2295  CG1 VAL   151      65.289  82.669  69.131  1.00  0.00           C  
ATOM   2296  CG2 VAL   151      66.988  84.511  69.507  1.00  0.00           C  
ATOM   2297  H   VAL   151      64.796  86.864  68.863  1.00  0.00           H  
ATOM   2298  HA  VAL   151      65.542  84.573  67.028  1.00  0.00           H  
ATOM   2299  HB  VAL   151      64.968  84.506  70.100  1.00  0.00           H  
ATOM   2300 HG11 VAL   151      65.713  82.366  70.089  1.00  0.00           H  
ATOM   2301 HG12 VAL   151      64.245  82.359  69.162  1.00  0.00           H  
ATOM   2302 HG13 VAL   151      65.756  82.176  68.279  1.00  0.00           H  
ATOM   2303 HG21 VAL   151      67.639  84.271  68.666  1.00  0.00           H  
ATOM   2304 HG22 VAL   151      67.066  85.551  69.823  1.00  0.00           H  
ATOM   2305 HG23 VAL   151      67.348  83.827  70.275  1.00  0.00           H  
ATOM   2306  N   ASN   152      63.207  84.009  66.496  1.00  0.00           N  
ATOM   2307  CA  ASN   152      61.813  83.922  66.018  1.00  0.00           C  
ATOM   2308  C   ASN   152      61.099  82.665  66.616  1.00  0.00           C  
ATOM   2309  O   ASN   152      60.838  81.616  65.985  1.00  0.00           O  
ATOM   2310  CB  ASN   152      61.911  83.760  64.536  1.00  0.00           C  
ATOM   2311  CG  ASN   152      60.599  83.910  63.715  1.00  0.00           C  
ATOM   2312  ND2 ASN   152      60.728  83.813  62.450  1.00  0.00           N  
ATOM   2313  OD1 ASN   152      59.444  84.188  64.138  1.00  0.00           O  
ATOM   2314  H   ASN   152      63.970  83.602  65.975  1.00  0.00           H  
ATOM   2315  HA  ASN   152      61.261  84.765  66.434  1.00  0.00           H  
ATOM   2316  HB2 ASN   152      62.558  84.558  64.173  1.00  0.00           H  
ATOM   2317  HB3 ASN   152      62.450  82.825  64.380  1.00  0.00           H  
ATOM   2318 HD21 ASN   152      59.835  83.882  61.983  1.00  0.00           H  
ATOM   2319 HD22 ASN   152      61.504  83.439  61.923  1.00  0.00           H  
ATOM   2320  N   CYS   153      60.940  82.677  67.918  1.00  0.00           N  
ATOM   2321  CA  CYS   153      60.367  81.697  68.772  1.00  0.00           C  
ATOM   2322  C   CYS   153      58.866  81.830  69.179  1.00  0.00           C  
ATOM   2323  O   CYS   153      58.403  81.146  70.116  1.00  0.00           O  
ATOM   2324  CB  CYS   153      61.260  81.462  69.989  1.00  0.00           C  
ATOM   2325  SG  CYS   153      61.498  82.996  71.033  1.00  0.00           S  
ATOM   2326  H   CYS   153      61.075  83.561  68.386  1.00  0.00           H  
ATOM   2327  HA  CYS   153      60.467  80.738  68.264  1.00  0.00           H  
ATOM   2328  HB2 CYS   153      60.942  80.649  70.642  1.00  0.00           H  
ATOM   2329  HB3 CYS   153      62.199  81.117  69.557  1.00  0.00           H  
ATOM   2330  HG  CYS   153      62.522  83.454  70.307  1.00  0.00           H  
ATOM   2331  N   ASP   154      58.176  82.817  68.529  1.00  0.00           N  
ATOM   2332  CA  ASP   154      56.722  82.905  68.453  1.00  0.00           C  
ATOM   2333  C   ASP   154      56.184  82.009  67.336  1.00  0.00           C  
ATOM   2334  O   ASP   154      56.893  81.110  66.860  1.00  0.00           O  
ATOM   2335  CB  ASP   154      56.197  84.391  68.407  1.00  0.00           C  
ATOM   2336  CG  ASP   154      56.361  85.085  66.992  1.00  0.00           C  
ATOM   2337  OD1 ASP   154      56.940  84.486  66.059  1.00  0.00           O  
ATOM   2338  OD2 ASP   154      55.780  86.197  66.872  1.00  0.00           O1-
ATOM   2339  H   ASP   154      58.591  83.306  67.749  1.00  0.00           H  
ATOM   2340  HA  ASP   154      56.470  82.472  69.421  1.00  0.00           H  
ATOM   2341  HB2 ASP   154      55.131  84.306  68.616  1.00  0.00           H  
ATOM   2342  HB3 ASP   154      56.739  85.016  69.116  1.00  0.00           H  
ATOM   2343  N   ARG   155      54.895  82.267  66.923  1.00  0.00           N  
ATOM   2344  CA  ARG   155      54.205  81.629  65.830  1.00  0.00           C  
ATOM   2345  C   ARG   155      52.964  82.331  65.404  1.00  0.00           C  
ATOM   2346  O   ARG   155      52.137  82.662  66.210  1.00  0.00           O  
ATOM   2347  CB  ARG   155      53.882  80.150  66.222  1.00  0.00           C  
ATOM   2348  CG  ARG   155      53.154  79.295  65.183  1.00  0.00           C  
ATOM   2349  CD  ARG   155      52.606  78.019  65.720  1.00  0.00           C  
ATOM   2350  NE  ARG   155      51.572  78.323  66.745  1.00  0.00           N  
ATOM   2351  CZ  ARG   155      51.148  77.595  67.760  1.00  0.00           C  
ATOM   2352  NH1 ARG   155      51.440  76.419  67.989  1.00  0.00           N1+
ATOM   2353  NH2 ARG   155      50.248  78.256  68.504  1.00  0.00           N  
ATOM   2354  H   ARG   155      54.407  82.996  67.424  1.00  0.00           H  
ATOM   2355  HA  ARG   155      54.915  81.462  65.020  1.00  0.00           H  
ATOM   2356  HB2 ARG   155      54.836  79.680  66.458  1.00  0.00           H  
ATOM   2357  HB3 ARG   155      53.288  80.146  67.137  1.00  0.00           H  
ATOM   2358  HG2 ARG   155      52.398  79.913  64.700  1.00  0.00           H  
ATOM   2359  HG3 ARG   155      53.965  78.983  64.525  1.00  0.00           H  
ATOM   2360  HD2 ARG   155      52.147  77.314  65.026  1.00  0.00           H  
ATOM   2361  HD3 ARG   155      53.521  77.541  66.072  1.00  0.00           H  
ATOM   2362  HE  ARG   155      51.093  79.184  66.521  1.00  0.00           H  
ATOM   2363 HH11 ARG   155      51.975  75.904  67.305  1.00  0.00           H  
ATOM   2364 HH12 ARG   155      51.214  75.956  68.858  1.00  0.00           H  
ATOM   2365 HH21 ARG   155      49.744  77.702  69.181  1.00  0.00           H  
ATOM   2366 HH22 ARG   155      50.206  79.209  68.172  1.00  0.00           H  
ATOM   2367  N   GLU   156      52.775  82.496  64.098  1.00  0.00           N  
ATOM   2368  CA  GLU   156      51.638  83.190  63.431  1.00  0.00           C  
ATOM   2369  C   GLU   156      50.362  82.384  62.971  1.00  0.00           C  
ATOM   2370  O   GLU   156      49.225  82.835  63.034  1.00  0.00           O  
ATOM   2371  CB  GLU   156      52.162  84.003  62.233  1.00  0.00           C  
ATOM   2372  CG  GLU   156      52.857  85.337  62.427  1.00  0.00           C  
ATOM   2373  CD  GLU   156      54.326  85.171  62.978  1.00  0.00           C  
ATOM   2374  OE1 GLU   156      54.753  86.010  63.815  1.00  0.00           O  
ATOM   2375  OE2 GLU   156      54.990  84.224  62.614  1.00  0.00           O1-
ATOM   2376  H   GLU   156      53.382  81.878  63.578  1.00  0.00           H  
ATOM   2377  HA  GLU   156      51.298  83.962  64.121  1.00  0.00           H  
ATOM   2378  HB2 GLU   156      52.784  83.335  61.637  1.00  0.00           H  
ATOM   2379  HB3 GLU   156      51.276  84.243  61.646  1.00  0.00           H  
ATOM   2380  HG2 GLU   156      52.964  86.028  61.590  1.00  0.00           H  
ATOM   2381  HG3 GLU   156      52.441  85.928  63.243  1.00  0.00           H  
ATOM   2382  N   THR   157      50.575  81.086  62.505  1.00  0.00           N  
ATOM   2383  CA  THR   157      49.467  80.202  62.139  1.00  0.00           C  
ATOM   2384  C   THR   157      49.144  79.310  63.380  1.00  0.00           C  
ATOM   2385  O   THR   157      50.137  78.773  63.909  1.00  0.00           O  
ATOM   2386  CB  THR   157      49.774  79.412  60.915  1.00  0.00           C  
ATOM   2387  CG2 THR   157      48.627  78.540  60.455  1.00  0.00           C  
ATOM   2388  OG1 THR   157      50.030  80.292  59.772  1.00  0.00           O  
ATOM   2389  H   THR   157      51.532  80.765  62.478  1.00  0.00           H  
ATOM   2390  HA  THR   157      48.669  80.941  62.069  1.00  0.00           H  
ATOM   2391  HB  THR   157      50.631  78.743  60.989  1.00  0.00           H  
ATOM   2392  HG1 THR   157      50.983  80.381  59.850  1.00  0.00           H  
ATOM   2393 HG21 THR   157      47.822  79.161  60.063  1.00  0.00           H  
ATOM   2394 HG22 THR   157      49.133  78.020  59.641  1.00  0.00           H  
ATOM   2395 HG23 THR   157      48.367  77.818  61.228  1.00  0.00           H  
ATOM   2396  N   PRO   158      47.947  79.289  63.993  1.00  0.00           N  
ATOM   2397  CA  PRO   158      47.649  78.716  65.313  1.00  0.00           C  
ATOM   2398  C   PRO   158      47.940  77.215  65.574  1.00  0.00           C  
ATOM   2399  O   PRO   158      48.277  76.912  66.676  1.00  0.00           O  
ATOM   2400  CB  PRO   158      46.192  79.207  65.648  1.00  0.00           C  
ATOM   2401  CG  PRO   158      45.581  79.666  64.322  1.00  0.00           C  
ATOM   2402  CD  PRO   158      46.842  80.083  63.518  1.00  0.00           C  
ATOM   2403  HA  PRO   158      48.332  79.188  66.019  1.00  0.00           H  
ATOM   2404  HB2 PRO   158      45.603  78.387  66.059  1.00  0.00           H  
ATOM   2405  HB3 PRO   158      46.098  79.991  66.399  1.00  0.00           H  
ATOM   2406  HG2 PRO   158      45.105  78.776  63.911  1.00  0.00           H  
ATOM   2407  HG3 PRO   158      44.991  80.563  64.514  1.00  0.00           H  
ATOM   2408  HD2 PRO   158      46.583  80.006  62.462  1.00  0.00           H  
ATOM   2409  HD3 PRO   158      47.073  81.124  63.741  1.00  0.00           H  
ATOM   2410  N   TRP   159      47.833  76.412  64.502  1.00  0.00           N  
ATOM   2411  CA  TRP   159      47.850  74.951  64.461  1.00  0.00           C  
ATOM   2412  C   TRP   159      49.074  74.176  64.070  1.00  0.00           C  
ATOM   2413  O   TRP   159      49.066  72.968  64.280  1.00  0.00           O  
ATOM   2414  CB  TRP   159      46.636  74.503  63.581  1.00  0.00           C  
ATOM   2415  CG  TRP   159      46.394  75.098  62.277  1.00  0.00           C  
ATOM   2416  CD1 TRP   159      45.771  76.269  61.979  1.00  0.00           C  
ATOM   2417  CD2 TRP   159      46.773  74.470  61.007  1.00  0.00           C  
ATOM   2418  CE2 TRP   159      46.413  75.448  59.992  1.00  0.00           C  
ATOM   2419  CE3 TRP   159      47.549  73.411  60.595  1.00  0.00           C  
ATOM   2420  NE1 TRP   159      45.712  76.422  60.599  1.00  0.00           N  
ATOM   2421  CZ2 TRP   159      46.541  75.207  58.618  1.00  0.00           C  
ATOM   2422  CZ3 TRP   159      47.698  73.102  59.201  1.00  0.00           C  
ATOM   2423  CH2 TRP   159      47.291  74.059  58.210  1.00  0.00           C  
ATOM   2424  H   TRP   159      47.606  76.973  63.694  1.00  0.00           H  
ATOM   2425  HA  TRP   159      47.527  74.558  65.425  1.00  0.00           H  
ATOM   2426  HB2 TRP   159      46.663  73.418  63.487  1.00  0.00           H  
ATOM   2427  HB3 TRP   159      45.740  74.700  64.168  1.00  0.00           H  
ATOM   2428  HD1 TRP   159      45.381  77.038  62.630  1.00  0.00           H  
ATOM   2429  HE1 TRP   159      45.391  77.245  60.108  1.00  0.00           H  
ATOM   2430  HE3 TRP   159      48.048  72.752  61.290  1.00  0.00           H  
ATOM   2431  HZ2 TRP   159      46.203  75.917  57.877  1.00  0.00           H  
ATOM   2432  HZ3 TRP   159      48.138  72.178  58.859  1.00  0.00           H  
ATOM   2433  HH2 TRP   159      47.263  73.767  57.171  1.00  0.00           H  
ATOM   2434  N   LEU   160      50.177  74.882  63.737  1.00  0.00           N  
ATOM   2435  CA  LEU   160      51.556  74.343  63.433  1.00  0.00           C  
ATOM   2436  C   LEU   160      52.214  73.947  64.811  1.00  0.00           C  
ATOM   2437  O   LEU   160      52.424  74.792  65.641  1.00  0.00           O  
ATOM   2438  CB  LEU   160      52.419  75.317  62.678  1.00  0.00           C  
ATOM   2439  CG  LEU   160      51.792  75.853  61.437  1.00  0.00           C  
ATOM   2440  CD1 LEU   160      52.765  76.940  60.832  1.00  0.00           C  
ATOM   2441  CD2 LEU   160      51.627  74.746  60.438  1.00  0.00           C  
ATOM   2442  H   LEU   160      50.016  75.879  63.747  1.00  0.00           H  
ATOM   2443  HA  LEU   160      51.283  73.466  62.847  1.00  0.00           H  
ATOM   2444  HB2 LEU   160      52.530  76.276  63.184  1.00  0.00           H  
ATOM   2445  HB3 LEU   160      53.386  74.861  62.467  1.00  0.00           H  
ATOM   2446  HG  LEU   160      50.923  76.465  61.678  1.00  0.00           H  
ATOM   2447 HD11 LEU   160      53.199  77.473  61.678  1.00  0.00           H  
ATOM   2448 HD12 LEU   160      53.550  76.464  60.244  1.00  0.00           H  
ATOM   2449 HD13 LEU   160      52.190  77.639  60.225  1.00  0.00           H  
ATOM   2450 HD21 LEU   160      52.579  74.253  60.244  1.00  0.00           H  
ATOM   2451 HD22 LEU   160      50.868  73.997  60.663  1.00  0.00           H  
ATOM   2452 HD23 LEU   160      51.201  75.115  59.505  1.00  0.00           H  
ATOM   2453  N   PRO   161      52.533  72.620  65.039  1.00  0.00           N  
ATOM   2454  CA  PRO   161      52.922  72.145  66.446  1.00  0.00           C  
ATOM   2455  C   PRO   161      54.239  72.629  67.010  1.00  0.00           C  
ATOM   2456  O   PRO   161      54.715  71.947  67.960  1.00  0.00           O  
ATOM   2457  CB  PRO   161      53.071  70.618  66.221  1.00  0.00           C  
ATOM   2458  CG  PRO   161      52.230  70.233  64.972  1.00  0.00           C  
ATOM   2459  CD  PRO   161      52.243  71.551  64.163  1.00  0.00           C  
ATOM   2460  HA  PRO   161      52.085  72.209  67.141  1.00  0.00           H  
ATOM   2461  HB2 PRO   161      54.082  70.288  65.984  1.00  0.00           H  
ATOM   2462  HB3 PRO   161      52.674  70.126  67.109  1.00  0.00           H  
ATOM   2463  HG2 PRO   161      52.672  69.407  64.413  1.00  0.00           H  
ATOM   2464  HG3 PRO   161      51.241  69.952  65.333  1.00  0.00           H  
ATOM   2465  HD2 PRO   161      52.993  71.376  63.391  1.00  0.00           H  
ATOM   2466  HD3 PRO   161      51.238  71.672  63.760  1.00  0.00           H  
ATOM   2467  N   LYS   162      54.921  73.624  66.566  1.00  0.00           N  
ATOM   2468  CA  LYS   162      56.198  74.094  66.982  1.00  0.00           C  
ATOM   2469  C   LYS   162      56.392  75.538  66.620  1.00  0.00           C  
ATOM   2470  O   LYS   162      55.661  76.055  65.736  1.00  0.00           O  
ATOM   2471  CB  LYS   162      57.333  73.285  66.454  1.00  0.00           C  
ATOM   2472  CG  LYS   162      57.287  73.098  64.910  1.00  0.00           C  
ATOM   2473  CD  LYS   162      58.487  72.370  64.379  1.00  0.00           C  
ATOM   2474  CE  LYS   162      58.359  72.096  62.874  1.00  0.00           C  
ATOM   2475  NZ  LYS   162      58.335  73.371  62.099  1.00  0.00           N1+
ATOM   2476  H   LYS   162      54.606  74.195  65.794  1.00  0.00           H  
ATOM   2477  HA  LYS   162      56.258  73.953  68.062  1.00  0.00           H  
ATOM   2478  HB2 LYS   162      58.301  73.713  66.713  1.00  0.00           H  
ATOM   2479  HB3 LYS   162      57.406  72.293  66.901  1.00  0.00           H  
ATOM   2480  HG2 LYS   162      56.392  72.492  64.771  1.00  0.00           H  
ATOM   2481  HG3 LYS   162      57.238  74.098  64.478  1.00  0.00           H  
ATOM   2482  HD2 LYS   162      59.466  72.807  64.572  1.00  0.00           H  
ATOM   2483  HD3 LYS   162      58.597  71.369  64.797  1.00  0.00           H  
ATOM   2484  HE2 LYS   162      59.238  71.527  62.569  1.00  0.00           H  
ATOM   2485  HE3 LYS   162      57.474  71.483  62.706  1.00  0.00           H  
ATOM   2486  HZ1 LYS   162      59.000  74.078  62.380  1.00  0.00           H  
ATOM   2487  HZ2 LYS   162      58.402  73.188  61.108  1.00  0.00           H  
ATOM   2488  HZ3 LYS   162      57.465  73.885  62.106  1.00  0.00           H  
ATOM   2489  N   GLU   163      57.235  76.168  67.363  1.00  0.00           N  
ATOM   2490  CA  GLU   163      57.595  77.578  67.135  1.00  0.00           C  
ATOM   2491  C   GLU   163      58.357  77.822  65.870  1.00  0.00           C  
ATOM   2492  O   GLU   163      58.654  76.820  65.246  1.00  0.00           O  
ATOM   2493  CB  GLU   163      58.468  77.999  68.413  1.00  0.00           C  
ATOM   2494  CG  GLU   163      59.980  77.724  68.228  1.00  0.00           C  
ATOM   2495  CD  GLU   163      60.212  76.233  68.289  1.00  0.00           C  
ATOM   2496  OE1 GLU   163      61.303  75.792  67.965  1.00  0.00           O  
ATOM   2497  OE2 GLU   163      59.367  75.502  68.920  1.00  0.00           O1-
ATOM   2498  H   GLU   163      57.723  75.695  68.110  1.00  0.00           H  
ATOM   2499  HA  GLU   163      56.704  78.206  67.111  1.00  0.00           H  
ATOM   2500  HB2 GLU   163      58.351  79.082  68.459  1.00  0.00           H  
ATOM   2501  HB3 GLU   163      58.146  77.584  69.368  1.00  0.00           H  
ATOM   2502  HG2 GLU   163      60.361  78.114  67.284  1.00  0.00           H  
ATOM   2503  HG3 GLU   163      60.558  78.236  68.998  1.00  0.00           H  
ATOM   2504  N   ASP   164      58.671  79.079  65.496  1.00  0.00           N  
ATOM   2505  CA  ASP   164      59.190  79.387  64.115  1.00  0.00           C  
ATOM   2506  C   ASP   164      60.751  79.187  63.884  1.00  0.00           C  
ATOM   2507  O   ASP   164      61.350  79.557  62.822  1.00  0.00           O  
ATOM   2508  CB  ASP   164      58.781  80.761  63.742  1.00  0.00           C  
ATOM   2509  CG  ASP   164      57.209  80.923  63.527  1.00  0.00           C  
ATOM   2510  OD1 ASP   164      56.764  82.077  63.503  1.00  0.00           O  
ATOM   2511  OD2 ASP   164      56.574  79.925  63.233  1.00  0.00           O1-
ATOM   2512  H   ASP   164      58.446  79.867  66.087  1.00  0.00           H  
ATOM   2513  HA  ASP   164      58.584  78.689  63.537  1.00  0.00           H  
ATOM   2514  HB2 ASP   164      58.928  81.563  64.466  1.00  0.00           H  
ATOM   2515  HB3 ASP   164      59.354  81.139  62.895  1.00  0.00           H  
ATOM   2516  N   CYS   165      61.360  78.412  64.784  1.00  0.00           N  
ATOM   2517  CA  CYS   165      62.822  78.154  64.772  1.00  0.00           C  
ATOM   2518  C   CYS   165      63.335  77.066  63.732  1.00  0.00           C  
ATOM   2519  O   CYS   165      64.490  76.772  63.807  1.00  0.00           O  
ATOM   2520  CB  CYS   165      63.398  78.126  66.200  1.00  0.00           C  
ATOM   2521  SG  CYS   165      62.949  79.702  66.989  1.00  0.00           S  
ATOM   2522  H   CYS   165      60.841  78.197  65.624  1.00  0.00           H  
ATOM   2523  HA  CYS   165      63.181  79.064  64.290  1.00  0.00           H  
ATOM   2524  HB2 CYS   165      63.103  77.301  66.848  1.00  0.00           H  
ATOM   2525  HB3 CYS   165      64.483  78.071  66.116  1.00  0.00           H  
ATOM   2526  HG  CYS   165      61.787  79.855  66.347  1.00  0.00           H  
ATOM   2527  N   ARG   166      62.342  76.266  63.190  1.00  0.00           N  
ATOM   2528  CA  ARG   166      62.547  74.825  62.824  1.00  0.00           C  
ATOM   2529  C   ARG   166      61.770  74.458  61.578  1.00  0.00           C  
ATOM   2530  O   ARG   166      61.199  73.415  61.454  1.00  0.00           O  
ATOM   2531  CB  ARG   166      62.273  73.910  63.960  1.00  0.00           C  
ATOM   2532  CG  ARG   166      63.479  73.665  64.895  1.00  0.00           C  
ATOM   2533  CD  ARG   166      63.053  72.635  65.998  1.00  0.00           C  
ATOM   2534  NE  ARG   166      61.934  73.131  66.819  1.00  0.00           N  
ATOM   2535  CZ  ARG   166      61.027  72.404  67.474  1.00  0.00           C  
ATOM   2536  NH1 ARG   166      60.856  71.088  67.340  1.00  0.00           N1+
ATOM   2537  NH2 ARG   166      60.173  72.983  68.240  1.00  0.00           N  
ATOM   2538  H   ARG   166      61.381  76.489  63.404  1.00  0.00           H  
ATOM   2539  HA  ARG   166      63.573  74.713  62.473  1.00  0.00           H  
ATOM   2540  HB2 ARG   166      61.603  74.458  64.622  1.00  0.00           H  
ATOM   2541  HB3 ARG   166      61.980  72.894  63.697  1.00  0.00           H  
ATOM   2542  HG2 ARG   166      64.315  73.262  64.323  1.00  0.00           H  
ATOM   2543  HG3 ARG   166      63.693  74.646  65.319  1.00  0.00           H  
ATOM   2544  HD2 ARG   166      62.747  71.711  65.509  1.00  0.00           H  
ATOM   2545  HD3 ARG   166      63.873  72.268  66.614  1.00  0.00           H  
ATOM   2546  HE  ARG   166      62.000  74.117  67.024  1.00  0.00           H  
ATOM   2547 HH11 ARG   166      61.431  70.612  66.660  1.00  0.00           H  
ATOM   2548 HH12 ARG   166      60.169  70.536  67.834  1.00  0.00           H  
ATOM   2549 HH21 ARG   166      60.242  73.938  68.561  1.00  0.00           H  
ATOM   2550 HH22 ARG   166      59.610  72.352  68.792  1.00  0.00           H  
ATOM   2551  N   ASP   167      61.741  75.406  60.562  1.00  0.00           N  
ATOM   2552  CA  ASP   167      61.263  75.248  59.234  1.00  0.00           C  
ATOM   2553  C   ASP   167      62.126  75.901  58.188  1.00  0.00           C  
ATOM   2554  O   ASP   167      62.438  77.139  58.328  1.00  0.00           O  
ATOM   2555  CB  ASP   167      59.739  75.726  59.125  1.00  0.00           C  
ATOM   2556  CG  ASP   167      59.403  76.961  59.946  1.00  0.00           C  
ATOM   2557  OD1 ASP   167      58.342  76.885  60.643  1.00  0.00           O  
ATOM   2558  OD2 ASP   167      60.170  77.969  60.014  1.00  0.00           O1-
ATOM   2559  H   ASP   167      62.141  76.299  60.815  1.00  0.00           H  
ATOM   2560  HA  ASP   167      61.288  74.170  59.073  1.00  0.00           H  
ATOM   2561  HB2 ASP   167      59.623  75.849  58.048  1.00  0.00           H  
ATOM   2562  HB3 ASP   167      59.093  74.887  59.384  1.00  0.00           H  
ATOM   2563  N   GLU   168      62.477  75.246  57.070  1.00  0.00           N  
ATOM   2564  CA  GLU   168      63.052  75.844  55.831  1.00  0.00           C  
ATOM   2565  C   GLU   168      61.906  76.424  54.975  1.00  0.00           C  
ATOM   2566  O   GLU   168      62.119  76.701  53.791  1.00  0.00           O  
ATOM   2567  CB  GLU   168      63.986  74.872  55.027  1.00  0.00           C  
ATOM   2568  CG  GLU   168      65.192  74.445  55.851  1.00  0.00           C  
ATOM   2569  CD  GLU   168      64.994  73.242  56.766  1.00  0.00           C  
ATOM   2570  OE1 GLU   168      65.224  72.184  56.240  1.00  0.00           O  
ATOM   2571  OE2 GLU   168      64.600  73.324  57.943  1.00  0.00           O1-
ATOM   2572  H   GLU   168      62.304  74.265  56.904  1.00  0.00           H  
ATOM   2573  HA  GLU   168      63.791  76.586  56.133  1.00  0.00           H  
ATOM   2574  HB2 GLU   168      63.405  73.974  54.817  1.00  0.00           H  
ATOM   2575  HB3 GLU   168      64.234  75.458  54.142  1.00  0.00           H  
ATOM   2576  HG2 GLU   168      66.027  74.265  55.173  1.00  0.00           H  
ATOM   2577  HG3 GLU   168      65.488  75.347  56.386  1.00  0.00           H  
ATOM   2578  N   LYS   169      60.683  76.298  55.408  1.00  0.00           N  
ATOM   2579  CA  LYS   169      59.504  77.045  54.904  1.00  0.00           C  
ATOM   2580  C   LYS   169      59.134  78.366  55.661  1.00  0.00           C  
ATOM   2581  O   LYS   169      59.605  78.632  56.784  1.00  0.00           O  
ATOM   2582  CB  LYS   169      58.317  76.078  54.951  1.00  0.00           C  
ATOM   2583  CG  LYS   169      58.088  75.227  53.701  1.00  0.00           C  
ATOM   2584  CD  LYS   169      58.914  73.908  53.824  1.00  0.00           C  
ATOM   2585  CE  LYS   169      58.797  72.955  52.550  1.00  0.00           C  
ATOM   2586  NZ  LYS   169      59.283  71.588  52.725  1.00  0.00           N1+
ATOM   2587  H   LYS   169      60.580  75.890  56.326  1.00  0.00           H  
ATOM   2588  HA  LYS   169      59.822  77.315  53.896  1.00  0.00           H  
ATOM   2589  HB2 LYS   169      58.294  75.483  55.864  1.00  0.00           H  
ATOM   2590  HB3 LYS   169      57.433  76.717  54.939  1.00  0.00           H  
ATOM   2591  HG2 LYS   169      57.053  74.935  53.525  1.00  0.00           H  
ATOM   2592  HG3 LYS   169      58.476  75.868  52.909  1.00  0.00           H  
ATOM   2593  HD2 LYS   169      59.963  74.056  54.077  1.00  0.00           H  
ATOM   2594  HD3 LYS   169      58.549  73.334  54.676  1.00  0.00           H  
ATOM   2595  HE2 LYS   169      57.757  72.960  52.223  1.00  0.00           H  
ATOM   2596  HE3 LYS   169      59.354  73.379  51.714  1.00  0.00           H  
ATOM   2597  HZ1 LYS   169      59.263  71.082  51.851  1.00  0.00           H  
ATOM   2598  HZ2 LYS   169      60.225  71.594  53.090  1.00  0.00           H  
ATOM   2599  HZ3 LYS   169      58.700  71.057  53.355  1.00  0.00           H  
ATOM   2600  N   VAL   170      58.199  79.046  54.995  1.00  0.00           N  
ATOM   2601  CA  VAL   170      57.384  80.170  55.544  1.00  0.00           C  
ATOM   2602  C   VAL   170      55.852  79.881  55.233  1.00  0.00           C  
ATOM   2603  O   VAL   170      55.477  79.673  54.075  1.00  0.00           O  
ATOM   2604  CB  VAL   170      57.971  81.580  55.239  1.00  0.00           C  
ATOM   2605  CG1 VAL   170      57.007  82.752  55.512  1.00  0.00           C  
ATOM   2606  CG2 VAL   170      59.258  81.721  56.057  1.00  0.00           C  
ATOM   2607  H   VAL   170      57.861  78.684  54.115  1.00  0.00           H  
ATOM   2608  HA  VAL   170      57.345  79.960  56.612  1.00  0.00           H  
ATOM   2609  HB  VAL   170      58.250  81.686  54.190  1.00  0.00           H  
ATOM   2610 HG11 VAL   170      56.068  82.693  54.963  1.00  0.00           H  
ATOM   2611 HG12 VAL   170      56.724  82.708  56.564  1.00  0.00           H  
ATOM   2612 HG13 VAL   170      57.424  83.752  55.392  1.00  0.00           H  
ATOM   2613 HG21 VAL   170      59.123  81.508  57.118  1.00  0.00           H  
ATOM   2614 HG22 VAL   170      60.042  81.099  55.624  1.00  0.00           H  
ATOM   2615 HG23 VAL   170      59.488  82.786  56.045  1.00  0.00           H  
ATOM   2616  N   TYR   171      55.031  79.945  56.236  1.00  0.00           N  
ATOM   2617  CA  TYR   171      53.562  79.706  56.077  1.00  0.00           C  
ATOM   2618  C   TYR   171      52.652  80.952  56.283  1.00  0.00           C  
ATOM   2619  O   TYR   171      51.495  80.883  55.974  1.00  0.00           O  
ATOM   2620  CB  TYR   171      53.129  78.638  57.038  1.00  0.00           C  
ATOM   2621  CG  TYR   171      54.011  77.387  56.974  1.00  0.00           C  
ATOM   2622  CD1 TYR   171      53.590  76.274  56.160  1.00  0.00           C  
ATOM   2623  CD2 TYR   171      55.140  77.294  57.844  1.00  0.00           C  
ATOM   2624  CE1 TYR   171      54.416  75.188  56.111  1.00  0.00           C  
ATOM   2625  CE2 TYR   171      55.881  76.090  57.892  1.00  0.00           C  
ATOM   2626  CZ  TYR   171      55.539  74.982  57.047  1.00  0.00           C  
ATOM   2627  OH  TYR   171      56.379  73.874  56.870  1.00  0.00           O  
ATOM   2628  H   TYR   171      55.356  80.100  57.180  1.00  0.00           H  
ATOM   2629  HA  TYR   171      53.318  79.314  55.089  1.00  0.00           H  
ATOM   2630  HB2 TYR   171      53.052  79.069  58.037  1.00  0.00           H  
ATOM   2631  HB3 TYR   171      52.076  78.367  56.966  1.00  0.00           H  
ATOM   2632  HD1 TYR   171      52.751  76.320  55.481  1.00  0.00           H  
ATOM   2633  HD2 TYR   171      55.442  78.099  58.497  1.00  0.00           H  
ATOM   2634  HE1 TYR   171      54.161  74.482  55.334  1.00  0.00           H  
ATOM   2635  HE2 TYR   171      56.766  76.031  58.507  1.00  0.00           H  
ATOM   2636  HH  TYR   171      55.903  73.129  56.496  1.00  0.00           H  
ATOM   2637  N   SER   172      53.264  82.122  56.634  1.00  0.00           N  
ATOM   2638  CA  SER   172      52.520  83.414  56.675  1.00  0.00           C  
ATOM   2639  C   SER   172      53.474  84.632  56.462  1.00  0.00           C  
ATOM   2640  O   SER   172      54.574  84.701  56.978  1.00  0.00           O  
ATOM   2641  CB  SER   172      51.755  83.740  58.003  1.00  0.00           C  
ATOM   2642  OG  SER   172      51.073  84.915  57.753  1.00  0.00           O  
ATOM   2643  H   SER   172      54.142  82.023  57.124  1.00  0.00           H  
ATOM   2644  HA  SER   172      51.777  83.439  55.878  1.00  0.00           H  
ATOM   2645  HB2 SER   172      51.030  82.936  58.122  1.00  0.00           H  
ATOM   2646  HB3 SER   172      52.414  83.865  58.862  1.00  0.00           H  
ATOM   2647  HG  SER   172      50.204  84.734  57.386  1.00  0.00           H  
ATOM   2648  N   LYS   173      52.906  85.599  55.692  1.00  0.00           N  
ATOM   2649  CA  LYS   173      53.715  86.815  55.359  1.00  0.00           C  
ATOM   2650  C   LYS   173      53.922  87.646  56.642  1.00  0.00           C  
ATOM   2651  O   LYS   173      54.931  88.376  56.776  1.00  0.00           O  
ATOM   2652  CB  LYS   173      52.871  87.734  54.453  1.00  0.00           C  
ATOM   2653  CG  LYS   173      53.730  88.831  53.691  1.00  0.00           C  
ATOM   2654  CD  LYS   173      52.670  89.626  52.974  1.00  0.00           C  
ATOM   2655  CE  LYS   173      53.402  90.964  52.672  1.00  0.00           C  
ATOM   2656  NZ  LYS   173      52.479  91.938  51.911  1.00  0.00           N1+
ATOM   2657  H   LYS   173      51.983  85.541  55.285  1.00  0.00           H  
ATOM   2658  HA  LYS   173      54.719  86.673  54.959  1.00  0.00           H  
ATOM   2659  HB2 LYS   173      52.324  87.178  53.691  1.00  0.00           H  
ATOM   2660  HB3 LYS   173      52.226  88.253  55.161  1.00  0.00           H  
ATOM   2661  HG2 LYS   173      54.308  89.333  54.467  1.00  0.00           H  
ATOM   2662  HG3 LYS   173      54.258  88.269  52.921  1.00  0.00           H  
ATOM   2663  HD2 LYS   173      52.470  89.066  52.060  1.00  0.00           H  
ATOM   2664  HD3 LYS   173      51.813  89.944  53.567  1.00  0.00           H  
ATOM   2665  HE2 LYS   173      53.762  91.408  53.600  1.00  0.00           H  
ATOM   2666  HE3 LYS   173      54.288  90.756  52.072  1.00  0.00           H  
ATOM   2667  HZ1 LYS   173      51.736  92.303  52.489  1.00  0.00           H  
ATOM   2668  HZ2 LYS   173      53.041  92.748  51.693  1.00  0.00           H  
ATOM   2669  HZ3 LYS   173      52.177  91.507  51.048  1.00  0.00           H  
ATOM   2670  N   GLU   174      53.031  87.486  57.646  1.00  0.00           N  
ATOM   2671  CA  GLU   174      53.095  88.101  58.997  1.00  0.00           C  
ATOM   2672  C   GLU   174      54.360  87.600  59.766  1.00  0.00           C  
ATOM   2673  O   GLU   174      54.873  88.241  60.683  1.00  0.00           O  
ATOM   2674  CB  GLU   174      51.693  88.053  59.752  1.00  0.00           C  
ATOM   2675  CG  GLU   174      50.527  88.788  59.103  1.00  0.00           C  
ATOM   2676  CD  GLU   174      50.829  90.289  58.724  1.00  0.00           C  
ATOM   2677  OE1 GLU   174      50.211  91.230  59.323  1.00  0.00           O  
ATOM   2678  OE2 GLU   174      51.675  90.587  57.879  1.00  0.00           O1-
ATOM   2679  H   GLU   174      52.247  86.861  57.526  1.00  0.00           H  
ATOM   2680  HA  GLU   174      53.374  89.142  58.838  1.00  0.00           H  
ATOM   2681  HB2 GLU   174      51.438  86.996  59.828  1.00  0.00           H  
ATOM   2682  HB3 GLU   174      51.880  88.417  60.762  1.00  0.00           H  
ATOM   2683  HG2 GLU   174      50.245  88.336  58.152  1.00  0.00           H  
ATOM   2684  HG3 GLU   174      49.671  88.719  59.775  1.00  0.00           H  
ATOM   2685  N   ASP   175      54.936  86.454  59.402  1.00  0.00           N  
ATOM   2686  CA  ASP   175      56.170  86.005  59.921  1.00  0.00           C  
ATOM   2687  C   ASP   175      57.386  86.855  59.426  1.00  0.00           C  
ATOM   2688  O   ASP   175      58.333  87.068  60.209  1.00  0.00           O  
ATOM   2689  CB  ASP   175      56.291  84.464  59.670  1.00  0.00           C  
ATOM   2690  CG  ASP   175      57.322  83.595  60.441  1.00  0.00           C  
ATOM   2691  OD1 ASP   175      57.724  84.129  61.493  1.00  0.00           O  
ATOM   2692  OD2 ASP   175      57.696  82.495  59.996  1.00  0.00           O1-
ATOM   2693  H   ASP   175      54.482  85.996  58.625  1.00  0.00           H  
ATOM   2694  HA  ASP   175      56.221  86.149  61.000  1.00  0.00           H  
ATOM   2695  HB2 ASP   175      55.315  84.011  59.843  1.00  0.00           H  
ATOM   2696  HB3 ASP   175      56.452  84.217  58.621  1.00  0.00           H  
ATOM   2697  N   LEU   176      57.432  87.434  58.213  1.00  0.00           N  
ATOM   2698  CA  LEU   176      58.432  88.389  57.768  1.00  0.00           C  
ATOM   2699  C   LEU   176      58.585  89.516  58.793  1.00  0.00           C  
ATOM   2700  O   LEU   176      59.677  89.992  58.818  1.00  0.00           O  
ATOM   2701  CB  LEU   176      58.145  88.991  56.362  1.00  0.00           C  
ATOM   2702  CG  LEU   176      57.892  87.923  55.233  1.00  0.00           C  
ATOM   2703  CD1 LEU   176      57.723  88.570  53.847  1.00  0.00           C  
ATOM   2704  CD2 LEU   176      58.991  86.854  55.246  1.00  0.00           C  
ATOM   2705  H   LEU   176      56.601  87.312  57.652  1.00  0.00           H  
ATOM   2706  HA  LEU   176      59.377  87.856  57.878  1.00  0.00           H  
ATOM   2707  HB2 LEU   176      57.276  89.645  56.431  1.00  0.00           H  
ATOM   2708  HB3 LEU   176      58.908  89.694  56.026  1.00  0.00           H  
ATOM   2709  HG  LEU   176      57.001  87.326  55.423  1.00  0.00           H  
ATOM   2710 HD11 LEU   176      57.646  87.832  53.049  1.00  0.00           H  
ATOM   2711 HD12 LEU   176      56.853  89.227  53.875  1.00  0.00           H  
ATOM   2712 HD13 LEU   176      58.558  89.243  53.655  1.00  0.00           H  
ATOM   2713 HD21 LEU   176      59.979  87.315  55.208  1.00  0.00           H  
ATOM   2714 HD22 LEU   176      58.937  86.181  56.102  1.00  0.00           H  
ATOM   2715 HD23 LEU   176      58.847  86.107  54.465  1.00  0.00           H  
ATOM   2716  N   LYS   177      57.605  89.969  59.543  1.00  0.00           N  
ATOM   2717  CA  LYS   177      57.562  91.067  60.459  1.00  0.00           C  
ATOM   2718  C   LYS   177      58.334  90.660  61.753  1.00  0.00           C  
ATOM   2719  O   LYS   177      58.548  91.590  62.528  1.00  0.00           O  
ATOM   2720  CB  LYS   177      56.170  91.582  60.685  1.00  0.00           C  
ATOM   2721  CG  LYS   177      55.435  92.422  59.630  1.00  0.00           C  
ATOM   2722  CD  LYS   177      53.977  92.940  59.854  1.00  0.00           C  
ATOM   2723  CE  LYS   177      53.389  93.712  58.628  1.00  0.00           C  
ATOM   2724  NZ  LYS   177      53.214  92.806  57.469  1.00  0.00           N1+
ATOM   2725  H   LYS   177      56.754  89.483  59.297  1.00  0.00           H  
ATOM   2726  HA  LYS   177      58.139  91.893  60.044  1.00  0.00           H  
ATOM   2727  HB2 LYS   177      55.534  90.727  60.913  1.00  0.00           H  
ATOM   2728  HB3 LYS   177      55.971  92.114  61.615  1.00  0.00           H  
ATOM   2729  HG2 LYS   177      56.054  93.270  59.339  1.00  0.00           H  
ATOM   2730  HG3 LYS   177      55.394  91.777  58.753  1.00  0.00           H  
ATOM   2731  HD2 LYS   177      53.322  92.099  60.082  1.00  0.00           H  
ATOM   2732  HD3 LYS   177      54.066  93.627  60.695  1.00  0.00           H  
ATOM   2733  HE2 LYS   177      52.497  94.296  58.857  1.00  0.00           H  
ATOM   2734  HE3 LYS   177      54.172  94.418  58.350  1.00  0.00           H  
ATOM   2735  HZ1 LYS   177      53.053  93.286  56.594  1.00  0.00           H  
ATOM   2736  HZ2 LYS   177      54.094  92.413  57.166  1.00  0.00           H  
ATOM   2737  HZ3 LYS   177      52.440  92.166  57.574  1.00  0.00           H  
ATOM   2738  N   ASP   178      58.771  89.444  61.941  1.00  0.00           N  
ATOM   2739  CA  ASP   178      59.801  89.114  62.888  1.00  0.00           C  
ATOM   2740  C   ASP   178      61.204  89.107  62.378  1.00  0.00           C  
ATOM   2741  O   ASP   178      62.083  88.961  63.227  1.00  0.00           O  
ATOM   2742  CB  ASP   178      59.573  87.857  63.743  1.00  0.00           C  
ATOM   2743  CG  ASP   178      58.159  87.736  64.350  1.00  0.00           C  
ATOM   2744  OD1 ASP   178      57.484  86.622  64.206  1.00  0.00           O  
ATOM   2745  OD2 ASP   178      57.594  88.728  64.887  1.00  0.00           O1-
ATOM   2746  H   ASP   178      58.544  88.829  61.173  1.00  0.00           H  
ATOM   2747  HA  ASP   178      59.782  89.983  63.546  1.00  0.00           H  
ATOM   2748  HB2 ASP   178      59.611  87.039  63.023  1.00  0.00           H  
ATOM   2749  HB3 ASP   178      60.297  87.804  64.556  1.00  0.00           H  
ATOM   2750  N   MET   179      61.439  89.237  61.057  1.00  0.00           N  
ATOM   2751  CA  MET   179      62.736  88.943  60.431  1.00  0.00           C  
ATOM   2752  C   MET   179      63.478  90.273  60.024  1.00  0.00           C  
ATOM   2753  O   MET   179      62.782  91.260  59.647  1.00  0.00           O  
ATOM   2754  CB  MET   179      62.533  88.099  59.149  1.00  0.00           C  
ATOM   2755  CG  MET   179      61.942  86.705  59.330  1.00  0.00           C  
ATOM   2756  SD  MET   179      62.021  85.737  57.870  1.00  0.00           S  
ATOM   2757  CE  MET   179      60.701  84.590  58.033  1.00  0.00           C  
ATOM   2758  H   MET   179      60.724  89.457  60.379  1.00  0.00           H  
ATOM   2759  HA  MET   179      63.381  88.347  61.076  1.00  0.00           H  
ATOM   2760  HB2 MET   179      61.850  88.625  58.481  1.00  0.00           H  
ATOM   2761  HB3 MET   179      63.536  87.882  58.783  1.00  0.00           H  
ATOM   2762  HG2 MET   179      62.463  86.239  60.166  1.00  0.00           H  
ATOM   2763  HG3 MET   179      60.911  86.829  59.662  1.00  0.00           H  
ATOM   2764  HE1 MET   179      59.807  85.076  57.643  1.00  0.00           H  
ATOM   2765  HE2 MET   179      60.957  83.793  57.335  1.00  0.00           H  
ATOM   2766  HE3 MET   179      60.719  84.353  59.097  1.00  0.00           H  
ATOM   2767  N   SER   180      64.774  90.360  60.227  1.00  0.00           N  
ATOM   2768  CA  SER   180      65.640  91.464  59.923  1.00  0.00           C  
ATOM   2769  C   SER   180      65.917  91.619  58.348  1.00  0.00           C  
ATOM   2770  O   SER   180      65.834  90.562  57.649  1.00  0.00           O  
ATOM   2771  CB  SER   180      66.904  91.482  60.796  1.00  0.00           C  
ATOM   2772  OG  SER   180      67.613  92.607  60.422  1.00  0.00           O  
ATOM   2773  H   SER   180      65.252  89.541  60.574  1.00  0.00           H  
ATOM   2774  HA  SER   180      65.164  92.398  60.221  1.00  0.00           H  
ATOM   2775  HB2 SER   180      66.672  91.397  61.858  1.00  0.00           H  
ATOM   2776  HB3 SER   180      67.581  90.652  60.594  1.00  0.00           H  
ATOM   2777  HG  SER   180      67.725  93.091  61.243  1.00  0.00           H  
ATOM   2778  N   GLN   181      66.131  92.831  57.892  1.00  0.00           N  
ATOM   2779  CA  GLN   181      66.402  93.186  56.501  1.00  0.00           C  
ATOM   2780  C   GLN   181      67.884  93.021  56.210  1.00  0.00           C  
ATOM   2781  O   GLN   181      68.699  93.354  57.109  1.00  0.00           O  
ATOM   2782  CB  GLN   181      65.848  94.637  56.231  1.00  0.00           C  
ATOM   2783  CG  GLN   181      64.446  94.958  56.604  1.00  0.00           C  
ATOM   2784  CD  GLN   181      64.183  96.425  56.726  1.00  0.00           C  
ATOM   2785  NE2 GLN   181      63.578  96.810  57.798  1.00  0.00           N  
ATOM   2786  OE1 GLN   181      64.370  97.227  55.785  1.00  0.00           O  
ATOM   2787  H   GLN   181      66.228  93.596  58.545  1.00  0.00           H  
ATOM   2788  HA  GLN   181      65.789  92.603  55.813  1.00  0.00           H  
ATOM   2789  HB2 GLN   181      66.461  95.301  56.840  1.00  0.00           H  
ATOM   2790  HB3 GLN   181      65.988  94.986  55.208  1.00  0.00           H  
ATOM   2791  HG2 GLN   181      63.812  94.578  55.803  1.00  0.00           H  
ATOM   2792  HG3 GLN   181      64.196  94.430  57.524  1.00  0.00           H  
ATOM   2793 HE21 GLN   181      63.421  97.799  57.928  1.00  0.00           H  
ATOM   2794 HE22 GLN   181      63.548  96.142  58.555  1.00  0.00           H  
ATOM   2795  N   MET   182      68.354  92.570  55.062  1.00  0.00           N  
ATOM   2796  CA  MET   182      69.735  92.468  54.561  1.00  0.00           C  
ATOM   2797  C   MET   182      69.740  92.694  53.104  1.00  0.00           C  
ATOM   2798  O   MET   182      68.939  92.004  52.476  1.00  0.00           O  
ATOM   2799  CB  MET   182      70.444  91.172  55.124  1.00  0.00           C  
ATOM   2800  CG  MET   182      71.849  90.988  54.585  1.00  0.00           C  
ATOM   2801  SD  MET   182      72.633  89.515  55.174  1.00  0.00           S  
ATOM   2802  CE  MET   182      72.184  88.324  53.870  1.00  0.00           C  
ATOM   2803  H   MET   182      67.685  92.131  54.446  1.00  0.00           H  
ATOM   2804  HA  MET   182      70.165  93.335  55.061  1.00  0.00           H  
ATOM   2805  HB2 MET   182      70.463  91.114  56.213  1.00  0.00           H  
ATOM   2806  HB3 MET   182      69.828  90.347  54.767  1.00  0.00           H  
ATOM   2807  HG2 MET   182      71.859  90.985  53.495  1.00  0.00           H  
ATOM   2808  HG3 MET   182      72.464  91.834  54.893  1.00  0.00           H  
ATOM   2809  HE1 MET   182      71.418  87.594  54.133  1.00  0.00           H  
ATOM   2810  HE2 MET   182      71.747  88.799  52.992  1.00  0.00           H  
ATOM   2811  HE3 MET   182      73.130  87.871  53.571  1.00  0.00           H  
ATOM   2812  N   ILE   183      70.668  93.435  52.524  1.00  0.00           N  
ATOM   2813  CA  ILE   183      70.430  93.732  51.089  1.00  0.00           C  
ATOM   2814  C   ILE   183      71.717  93.757  50.419  1.00  0.00           C  
ATOM   2815  O   ILE   183      72.718  94.457  50.723  1.00  0.00           O  
ATOM   2816  CB  ILE   183      69.765  95.211  50.857  1.00  0.00           C  
ATOM   2817  CG1 ILE   183      68.611  95.546  51.833  1.00  0.00           C  
ATOM   2818  CG2 ILE   183      69.253  95.402  49.476  1.00  0.00           C  
ATOM   2819  CD1 ILE   183      68.056  96.884  51.795  1.00  0.00           C  
ATOM   2820  H   ILE   183      71.305  93.985  53.083  1.00  0.00           H  
ATOM   2821  HA  ILE   183      69.748  93.038  50.597  1.00  0.00           H  
ATOM   2822  HB  ILE   183      70.639  95.860  50.917  1.00  0.00           H  
ATOM   2823 HG12 ILE   183      67.878  94.747  51.722  1.00  0.00           H  
ATOM   2824 HG13 ILE   183      68.893  95.396  52.876  1.00  0.00           H  
ATOM   2825 HG21 ILE   183      68.283  94.930  49.320  1.00  0.00           H  
ATOM   2826 HG22 ILE   183      69.229  96.470  49.260  1.00  0.00           H  
ATOM   2827 HG23 ILE   183      69.857  94.934  48.698  1.00  0.00           H  
ATOM   2828 HD11 ILE   183      67.616  96.971  50.801  1.00  0.00           H  
ATOM   2829 HD12 ILE   183      67.307  97.047  52.570  1.00  0.00           H  
ATOM   2830 HD13 ILE   183      68.814  97.665  51.857  1.00  0.00           H  
ATOM   2831  N   LEU   184      71.825  93.079  49.256  1.00  0.00           N  
ATOM   2832  CA  LEU   184      72.907  93.255  48.302  1.00  0.00           C  
ATOM   2833  C   LEU   184      72.463  94.293  47.194  1.00  0.00           C  
ATOM   2834  O   LEU   184      71.647  94.071  46.402  1.00  0.00           O  
ATOM   2835  CB  LEU   184      73.196  91.806  47.826  1.00  0.00           C  
ATOM   2836  CG  LEU   184      74.422  91.569  46.870  1.00  0.00           C  
ATOM   2837  CD1 LEU   184      75.722  91.909  47.475  1.00  0.00           C  
ATOM   2838  CD2 LEU   184      74.351  90.176  46.226  1.00  0.00           C  
ATOM   2839  H   LEU   184      71.035  92.538  48.935  1.00  0.00           H  
ATOM   2840  HA  LEU   184      73.833  93.612  48.752  1.00  0.00           H  
ATOM   2841  HB2 LEU   184      73.368  91.187  48.707  1.00  0.00           H  
ATOM   2842  HB3 LEU   184      72.307  91.449  47.307  1.00  0.00           H  
ATOM   2843  HG  LEU   184      74.216  92.307  46.094  1.00  0.00           H  
ATOM   2844 HD11 LEU   184      75.884  91.354  48.399  1.00  0.00           H  
ATOM   2845 HD12 LEU   184      76.602  91.538  46.950  1.00  0.00           H  
ATOM   2846 HD13 LEU   184      75.867  92.964  47.704  1.00  0.00           H  
ATOM   2847 HD21 LEU   184      73.352  89.824  45.969  1.00  0.00           H  
ATOM   2848 HD22 LEU   184      74.968  89.986  45.348  1.00  0.00           H  
ATOM   2849 HD23 LEU   184      74.756  89.514  46.991  1.00  0.00           H  
ATOM   2850  N   ARG   185      73.122  95.420  47.232  1.00  0.00           N  
ATOM   2851  CA  ARG   185      72.934  96.474  46.284  1.00  0.00           C  
ATOM   2852  C   ARG   185      74.189  96.441  45.358  1.00  0.00           C  
ATOM   2853  O   ARG   185      75.347  96.643  45.775  1.00  0.00           O  
ATOM   2854  CB  ARG   185      72.735  97.847  46.994  1.00  0.00           C  
ATOM   2855  CG  ARG   185      72.114  97.985  48.411  1.00  0.00           C  
ATOM   2856  CD  ARG   185      72.165  99.433  48.885  1.00  0.00           C  
ATOM   2857  NE  ARG   185      71.642  99.695  50.266  1.00  0.00           N  
ATOM   2858  CZ  ARG   185      70.410  99.788  50.744  1.00  0.00           C  
ATOM   2859  NH1 ARG   185      69.347  99.775  50.085  1.00  0.00           N1+
ATOM   2860  NH2 ARG   185      70.286 100.080  51.983  1.00  0.00           N  
ATOM   2861  H   ARG   185      73.835  95.547  47.936  1.00  0.00           H  
ATOM   2862  HA  ARG   185      72.064  96.275  45.658  1.00  0.00           H  
ATOM   2863  HB2 ARG   185      73.686  98.371  47.088  1.00  0.00           H  
ATOM   2864  HB3 ARG   185      72.038  98.401  46.365  1.00  0.00           H  
ATOM   2865  HG2 ARG   185      71.102  97.619  48.584  1.00  0.00           H  
ATOM   2866  HG3 ARG   185      72.594  97.271  49.081  1.00  0.00           H  
ATOM   2867  HD2 ARG   185      73.166  99.839  48.741  1.00  0.00           H  
ATOM   2868  HD3 ARG   185      71.513  99.957  48.186  1.00  0.00           H  
ATOM   2869  HE  ARG   185      72.432  99.732  50.895  1.00  0.00           H  
ATOM   2870 HH11 ARG   185      69.363  99.585  49.093  1.00  0.00           H  
ATOM   2871 HH12 ARG   185      68.440  99.925  50.501  1.00  0.00           H  
ATOM   2872 HH21 ARG   185      71.111 100.241  52.542  1.00  0.00           H  
ATOM   2873 HH22 ARG   185      69.397 100.430  52.311  1.00  0.00           H  
ATOM   2874  N   THR   186      73.924  96.256  44.074  1.00  0.00           N  
ATOM   2875  CA  THR   186      74.949  96.269  42.963  1.00  0.00           C  
ATOM   2876  C   THR   186      74.646  97.354  41.954  1.00  0.00           C  
ATOM   2877  O   THR   186      73.491  97.765  41.751  1.00  0.00           O  
ATOM   2878  CB  THR   186      74.937  94.950  42.300  1.00  0.00           C  
ATOM   2879  CG2 THR   186      75.655  93.979  43.379  1.00  0.00           C  
ATOM   2880  OG1 THR   186      73.633  94.473  41.834  1.00  0.00           O  
ATOM   2881  H   THR   186      72.971  96.316  43.747  1.00  0.00           H  
ATOM   2882  HA  THR   186      75.929  96.422  43.415  1.00  0.00           H  
ATOM   2883  HB  THR   186      75.566  95.016  41.412  1.00  0.00           H  
ATOM   2884  HG1 THR   186      73.522  94.838  40.953  1.00  0.00           H  
ATOM   2885 HG21 THR   186      75.847  93.096  42.771  1.00  0.00           H  
ATOM   2886 HG22 THR   186      76.564  94.534  43.614  1.00  0.00           H  
ATOM   2887 HG23 THR   186      75.075  93.803  44.285  1.00  0.00           H  
ATOM   2888  N   LYS   187      75.722  97.774  41.169  1.00  0.00           N  
ATOM   2889  CA  LYS   187      75.598  98.591  40.051  1.00  0.00           C  
ATOM   2890  C   LYS   187      76.694  98.263  39.062  1.00  0.00           C  
ATOM   2891  O   LYS   187      77.837  97.915  39.414  1.00  0.00           O  
ATOM   2892  CB  LYS   187      75.659 100.066  40.458  1.00  0.00           C  
ATOM   2893  CG  LYS   187      74.386 100.623  41.099  1.00  0.00           C  
ATOM   2894  CD  LYS   187      74.582 102.059  41.540  1.00  0.00           C  
ATOM   2895  CE  LYS   187      73.299 102.520  42.079  1.00  0.00           C  
ATOM   2896  NZ  LYS   187      73.407 103.729  42.930  1.00  0.00           N1+
ATOM   2897  H   LYS   187      76.649  97.514  41.473  1.00  0.00           H  
ATOM   2898  HA  LYS   187      74.617  98.493  39.585  1.00  0.00           H  
ATOM   2899  HB2 LYS   187      76.547 100.132  41.086  1.00  0.00           H  
ATOM   2900  HB3 LYS   187      75.805 100.699  39.582  1.00  0.00           H  
ATOM   2901  HG2 LYS   187      73.682 100.582  40.267  1.00  0.00           H  
ATOM   2902  HG3 LYS   187      74.073 100.037  41.963  1.00  0.00           H  
ATOM   2903  HD2 LYS   187      75.413 102.266  42.215  1.00  0.00           H  
ATOM   2904  HD3 LYS   187      74.850 102.662  40.672  1.00  0.00           H  
ATOM   2905  HE2 LYS   187      72.673 102.720  41.209  1.00  0.00           H  
ATOM   2906  HE3 LYS   187      72.859 101.720  42.674  1.00  0.00           H  
ATOM   2907  HZ1 LYS   187      72.517 103.885  43.380  1.00  0.00           H  
ATOM   2908  HZ2 LYS   187      74.122 103.727  43.643  1.00  0.00           H  
ATOM   2909  HZ3 LYS   187      73.442 104.567  42.368  1.00  0.00           H  
ATOM   2910  N   GLY   188      76.372  98.442  37.769  1.00  0.00           N  
ATOM   2911  CA  GLY   188      77.073  97.811  36.644  1.00  0.00           C  
ATOM   2912  C   GLY   188      76.390  98.021  35.300  1.00  0.00           C  
ATOM   2913  O   GLY   188      75.441  98.862  35.210  1.00  0.00           O  
ATOM   2914  H   GLY   188      75.467  98.832  37.548  1.00  0.00           H  
ATOM   2915  HA2 GLY   188      78.015  98.356  36.702  1.00  0.00           H  
ATOM   2916  HA3 GLY   188      77.267  96.757  36.843  1.00  0.00           H  
ATOM   2917  N   PRO   189      76.913  97.411  34.197  1.00  0.00           N  
ATOM   2918  CA  PRO   189      76.216  97.154  32.928  1.00  0.00           C  
ATOM   2919  C   PRO   189      74.989  96.208  33.014  1.00  0.00           C  
ATOM   2920  O   PRO   189      74.550  95.664  34.066  1.00  0.00           O  
ATOM   2921  CB  PRO   189      77.275  96.509  32.002  1.00  0.00           C  
ATOM   2922  CG  PRO   189      78.601  96.937  32.631  1.00  0.00           C  
ATOM   2923  CD  PRO   189      78.303  96.930  34.129  1.00  0.00           C  
ATOM   2924  HA  PRO   189      76.002  98.110  32.451  1.00  0.00           H  
ATOM   2925  HB2 PRO   189      77.265  95.420  32.057  1.00  0.00           H  
ATOM   2926  HB3 PRO   189      77.197  96.694  30.930  1.00  0.00           H  
ATOM   2927  HG2 PRO   189      79.388  96.203  32.453  1.00  0.00           H  
ATOM   2928  HG3 PRO   189      78.941  97.918  32.301  1.00  0.00           H  
ATOM   2929  HD2 PRO   189      78.278  95.882  34.425  1.00  0.00           H  
ATOM   2930  HD3 PRO   189      79.020  97.483  34.735  1.00  0.00           H  
ATOM   2931  N   ASP   190      74.476  95.921  31.864  1.00  0.00           N  
ATOM   2932  CA  ASP   190      73.343  94.966  31.658  1.00  0.00           C  
ATOM   2933  C   ASP   190      73.710  93.513  31.938  1.00  0.00           C  
ATOM   2934  O   ASP   190      72.850  92.730  32.338  1.00  0.00           O  
ATOM   2935  CB  ASP   190      72.702  95.055  30.241  1.00  0.00           C  
ATOM   2936  CG  ASP   190      73.661  94.899  29.039  1.00  0.00           C  
ATOM   2937  OD1 ASP   190      73.204  94.904  27.889  1.00  0.00           O  
ATOM   2938  OD2 ASP   190      74.885  94.589  29.231  1.00  0.00           O1-
ATOM   2939  H   ASP   190      74.874  96.415  31.078  1.00  0.00           H  
ATOM   2940  HA  ASP   190      72.592  95.171  32.420  1.00  0.00           H  
ATOM   2941  HB2 ASP   190      71.782  94.479  30.140  1.00  0.00           H  
ATOM   2942  HB3 ASP   190      72.437  96.102  30.090  1.00  0.00           H  
ATOM   2943  N   ARG   191      75.027  93.151  31.857  1.00  0.00           N  
ATOM   2944  CA  ARG   191      75.575  91.786  32.129  1.00  0.00           C  
ATOM   2945  C   ARG   191      76.770  91.746  32.991  1.00  0.00           C  
ATOM   2946  O   ARG   191      77.443  92.807  32.989  1.00  0.00           O  
ATOM   2947  CB  ARG   191      75.768  91.181  30.723  1.00  0.00           C  
ATOM   2948  CG  ARG   191      76.904  91.881  29.873  1.00  0.00           C  
ATOM   2949  CD  ARG   191      76.860  91.658  28.326  1.00  0.00           C  
ATOM   2950  NE  ARG   191      75.784  92.500  27.655  1.00  0.00           N  
ATOM   2951  CZ  ARG   191      75.464  92.544  26.374  1.00  0.00           C  
ATOM   2952  NH1 ARG   191      75.912  91.603  25.558  1.00  0.00           N1+
ATOM   2953  NH2 ARG   191      74.668  93.481  25.979  1.00  0.00           N  
ATOM   2954  H   ARG   191      75.717  93.773  31.460  1.00  0.00           H  
ATOM   2955  HA  ARG   191      74.819  91.122  32.549  1.00  0.00           H  
ATOM   2956  HB2 ARG   191      76.082  90.153  30.903  1.00  0.00           H  
ATOM   2957  HB3 ARG   191      74.889  91.193  30.078  1.00  0.00           H  
ATOM   2958  HG2 ARG   191      76.954  92.943  30.114  1.00  0.00           H  
ATOM   2959  HG3 ARG   191      77.851  91.501  30.257  1.00  0.00           H  
ATOM   2960  HD2 ARG   191      77.799  92.075  27.962  1.00  0.00           H  
ATOM   2961  HD3 ARG   191      76.813  90.602  28.059  1.00  0.00           H  
ATOM   2962  HE  ARG   191      75.305  93.117  28.295  1.00  0.00           H  
ATOM   2963 HH11 ARG   191      76.447  90.801  25.860  1.00  0.00           H  
ATOM   2964 HH12 ARG   191      75.761  91.843  24.589  1.00  0.00           H  
ATOM   2965 HH21 ARG   191      74.102  94.022  26.617  1.00  0.00           H  
ATOM   2966 HH22 ARG   191      74.537  93.621  24.987  1.00  0.00           H  
ATOM   2967  N   LEU   192      77.008  90.624  33.675  1.00  0.00           N  
ATOM   2968  CA  LEU   192      78.150  90.390  34.452  1.00  0.00           C  
ATOM   2969  C   LEU   192      79.260  89.599  33.636  1.00  0.00           C  
ATOM   2970  O   LEU   192      78.945  88.620  33.025  1.00  0.00           O  
ATOM   2971  CB  LEU   192      77.750  89.593  35.837  1.00  0.00           C  
ATOM   2972  CG  LEU   192      78.833  89.356  36.879  1.00  0.00           C  
ATOM   2973  CD1 LEU   192      79.089  90.677  37.695  1.00  0.00           C  
ATOM   2974  CD2 LEU   192      78.635  88.237  37.903  1.00  0.00           C  
ATOM   2975  H   LEU   192      76.475  89.804  33.422  1.00  0.00           H  
ATOM   2976  HA  LEU   192      78.598  91.346  34.724  1.00  0.00           H  
ATOM   2977  HB2 LEU   192      76.957  90.113  36.375  1.00  0.00           H  
ATOM   2978  HB3 LEU   192      77.308  88.635  35.562  1.00  0.00           H  
ATOM   2979  HG  LEU   192      79.778  89.212  36.355  1.00  0.00           H  
ATOM   2980 HD11 LEU   192      80.048  90.591  38.205  1.00  0.00           H  
ATOM   2981 HD12 LEU   192      79.122  91.487  36.967  1.00  0.00           H  
ATOM   2982 HD13 LEU   192      78.266  90.859  38.386  1.00  0.00           H  
ATOM   2983 HD21 LEU   192      78.738  87.290  37.371  1.00  0.00           H  
ATOM   2984 HD22 LEU   192      79.369  88.260  38.708  1.00  0.00           H  
ATOM   2985 HD23 LEU   192      77.661  88.261  38.390  1.00  0.00           H  
ATOM   2986  N   PRO   193      80.583  90.051  33.567  1.00  0.00           N  
ATOM   2987  CA  PRO   193      81.504  89.600  32.607  1.00  0.00           C  
ATOM   2988  C   PRO   193      81.846  88.068  32.725  1.00  0.00           C  
ATOM   2989  O   PRO   193      81.552  87.480  33.781  1.00  0.00           O  
ATOM   2990  CB  PRO   193      82.779  90.467  32.671  1.00  0.00           C  
ATOM   2991  CG  PRO   193      82.212  91.696  33.369  1.00  0.00           C  
ATOM   2992  CD  PRO   193      81.258  91.085  34.350  1.00  0.00           C  
ATOM   2993  HA  PRO   193      81.063  89.714  31.617  1.00  0.00           H  
ATOM   2994  HB2 PRO   193      83.471  89.961  33.345  1.00  0.00           H  
ATOM   2995  HB3 PRO   193      83.276  90.591  31.709  1.00  0.00           H  
ATOM   2996  HG2 PRO   193      82.965  92.337  33.825  1.00  0.00           H  
ATOM   2997  HG3 PRO   193      81.731  92.386  32.676  1.00  0.00           H  
ATOM   2998  HD2 PRO   193      81.767  90.600  35.184  1.00  0.00           H  
ATOM   2999  HD3 PRO   193      80.631  91.905  34.700  1.00  0.00           H  
ATOM   3000  N   ALA   194      82.383  87.469  31.663  1.00  0.00           N  
ATOM   3001  CA  ALA   194      82.479  86.011  31.644  1.00  0.00           C  
ATOM   3002  C   ALA   194      83.527  85.458  32.614  1.00  0.00           C  
ATOM   3003  O   ALA   194      84.503  86.138  32.947  1.00  0.00           O  
ATOM   3004  CB  ALA   194      82.841  85.511  30.356  1.00  0.00           C  
ATOM   3005  H   ALA   194      82.350  87.924  30.762  1.00  0.00           H  
ATOM   3006  HA  ALA   194      81.473  85.701  31.926  1.00  0.00           H  
ATOM   3007  HB1 ALA   194      83.882  85.748  30.138  1.00  0.00           H  
ATOM   3008  HB2 ALA   194      82.627  84.448  30.240  1.00  0.00           H  
ATOM   3009  HB3 ALA   194      82.145  85.976  29.658  1.00  0.00           H  
ATOM   3010  N   GLY   195      83.249  84.273  33.266  1.00  0.00           N  
ATOM   3011  CA  GLY   195      84.075  83.650  34.258  1.00  0.00           C  
ATOM   3012  C   GLY   195      84.009  84.169  35.730  1.00  0.00           C  
ATOM   3013  O   GLY   195      84.850  83.809  36.537  1.00  0.00           O  
ATOM   3014  H   GLY   195      82.406  83.768  33.034  1.00  0.00           H  
ATOM   3015  HA2 GLY   195      83.845  82.584  34.248  1.00  0.00           H  
ATOM   3016  HA3 GLY   195      85.065  83.870  33.857  1.00  0.00           H  
ATOM   3017  N   TYR   196      83.013  85.036  36.027  1.00  0.00           N  
ATOM   3018  CA  TYR   196      82.795  85.640  37.373  1.00  0.00           C  
ATOM   3019  C   TYR   196      81.507  85.280  37.997  1.00  0.00           C  
ATOM   3020  O   TYR   196      80.443  85.159  37.312  1.00  0.00           O  
ATOM   3021  CB  TYR   196      82.919  87.186  37.418  1.00  0.00           C  
ATOM   3022  CG  TYR   196      84.253  87.650  36.992  1.00  0.00           C  
ATOM   3023  CD1 TYR   196      85.240  87.744  37.980  1.00  0.00           C  
ATOM   3024  CD2 TYR   196      84.554  87.828  35.625  1.00  0.00           C  
ATOM   3025  CE1 TYR   196      86.492  88.181  37.675  1.00  0.00           C  
ATOM   3026  CE2 TYR   196      85.904  88.330  35.286  1.00  0.00           C  
ATOM   3027  CZ  TYR   196      86.883  88.418  36.317  1.00  0.00           C  
ATOM   3028  OH  TYR   196      88.132  88.670  35.979  1.00  0.00           O  
ATOM   3029  H   TYR   196      82.310  85.232  35.329  1.00  0.00           H  
ATOM   3030  HA  TYR   196      83.554  85.228  38.038  1.00  0.00           H  
ATOM   3031  HB2 TYR   196      82.097  87.661  36.882  1.00  0.00           H  
ATOM   3032  HB3 TYR   196      82.689  87.542  38.422  1.00  0.00           H  
ATOM   3033  HD1 TYR   196      84.936  87.461  38.977  1.00  0.00           H  
ATOM   3034  HD2 TYR   196      83.812  87.719  34.848  1.00  0.00           H  
ATOM   3035  HE1 TYR   196      87.200  88.201  38.490  1.00  0.00           H  
ATOM   3036  HE2 TYR   196      86.188  88.577  34.273  1.00  0.00           H  
ATOM   3037  HH  TYR   196      88.814  88.408  36.602  1.00  0.00           H  
ATOM   3038  N   GLU   197      81.531  84.952  39.324  1.00  0.00           N  
ATOM   3039  CA  GLU   197      80.366  84.555  40.131  1.00  0.00           C  
ATOM   3040  C   GLU   197      80.260  85.417  41.469  1.00  0.00           C  
ATOM   3041  O   GLU   197      81.229  85.649  42.168  1.00  0.00           O  
ATOM   3042  CB  GLU   197      80.211  83.029  40.278  1.00  0.00           C  
ATOM   3043  CG  GLU   197      78.899  82.475  40.763  1.00  0.00           C  
ATOM   3044  CD  GLU   197      77.789  82.432  39.708  1.00  0.00           C  
ATOM   3045  OE1 GLU   197      77.026  83.419  39.599  1.00  0.00           O  
ATOM   3046  OE2 GLU   197      77.856  81.517  38.842  1.00  0.00           O1-
ATOM   3047  H   GLU   197      82.421  84.982  39.800  1.00  0.00           H  
ATOM   3048  HA  GLU   197      79.552  84.918  39.503  1.00  0.00           H  
ATOM   3049  HB2 GLU   197      80.422  82.527  39.333  1.00  0.00           H  
ATOM   3050  HB3 GLU   197      80.952  82.735  41.021  1.00  0.00           H  
ATOM   3051  HG2 GLU   197      78.980  81.464  41.163  1.00  0.00           H  
ATOM   3052  HG3 GLU   197      78.570  83.092  41.600  1.00  0.00           H  
ATOM   3053  N   ILE   198      79.043  85.734  41.923  1.00  0.00           N  
ATOM   3054  CA  ILE   198      78.731  86.465  43.171  1.00  0.00           C  
ATOM   3055  C   ILE   198      78.098  85.523  44.185  1.00  0.00           C  
ATOM   3056  O   ILE   198      77.125  84.890  43.775  1.00  0.00           O  
ATOM   3057  CB  ILE   198      77.780  87.676  42.901  1.00  0.00           C  
ATOM   3058  CG1 ILE   198      78.261  88.554  41.693  1.00  0.00           C  
ATOM   3059  CG2 ILE   198      77.573  88.485  44.206  1.00  0.00           C  
ATOM   3060  CD1 ILE   198      77.269  89.608  41.175  1.00  0.00           C  
ATOM   3061  H   ILE   198      78.253  85.491  41.342  1.00  0.00           H  
ATOM   3062  HA  ILE   198      79.619  86.853  43.669  1.00  0.00           H  
ATOM   3063  HB  ILE   198      76.821  87.264  42.587  1.00  0.00           H  
ATOM   3064 HG12 ILE   198      79.126  89.089  42.085  1.00  0.00           H  
ATOM   3065 HG13 ILE   198      78.575  87.979  40.822  1.00  0.00           H  
ATOM   3066 HG21 ILE   198      78.537  88.853  44.557  1.00  0.00           H  
ATOM   3067 HG22 ILE   198      76.817  89.264  44.103  1.00  0.00           H  
ATOM   3068 HG23 ILE   198      77.093  87.852  44.952  1.00  0.00           H  
ATOM   3069 HD11 ILE   198      77.806  90.282  40.508  1.00  0.00           H  
ATOM   3070 HD12 ILE   198      76.367  89.181  40.737  1.00  0.00           H  
ATOM   3071 HD13 ILE   198      76.717  90.197  41.907  1.00  0.00           H  
ATOM   3072  N   VAL   199      78.687  85.218  45.348  1.00  0.00           N  
ATOM   3073  CA  VAL   199      78.287  84.131  46.243  1.00  0.00           C  
ATOM   3074  C   VAL   199      78.131  84.657  47.669  1.00  0.00           C  
ATOM   3075  O   VAL   199      79.107  85.213  48.183  1.00  0.00           O  
ATOM   3076  CB  VAL   199      79.247  82.968  46.123  1.00  0.00           C  
ATOM   3077  CG1 VAL   199      78.944  81.662  46.930  1.00  0.00           C  
ATOM   3078  CG2 VAL   199      79.510  82.549  44.644  1.00  0.00           C  
ATOM   3079  H   VAL   199      79.625  85.575  45.463  1.00  0.00           H  
ATOM   3080  HA  VAL   199      77.291  83.789  45.961  1.00  0.00           H  
ATOM   3081  HB  VAL   199      80.216  83.347  46.447  1.00  0.00           H  
ATOM   3082 HG11 VAL   199      78.023  81.187  46.593  1.00  0.00           H  
ATOM   3083 HG12 VAL   199      79.809  81.000  46.899  1.00  0.00           H  
ATOM   3084 HG13 VAL   199      78.926  82.060  47.944  1.00  0.00           H  
ATOM   3085 HG21 VAL   199      80.066  83.361  44.175  1.00  0.00           H  
ATOM   3086 HG22 VAL   199      80.038  81.601  44.742  1.00  0.00           H  
ATOM   3087 HG23 VAL   199      78.601  82.287  44.102  1.00  0.00           H  
ATOM   3088  N   LEU   200      76.952  84.502  48.335  1.00  0.00           N  
ATOM   3089  CA  LEU   200      76.722  84.777  49.772  1.00  0.00           C  
ATOM   3090  C   LEU   200      77.337  83.637  50.612  1.00  0.00           C  
ATOM   3091  O   LEU   200      77.344  82.447  50.196  1.00  0.00           O  
ATOM   3092  CB  LEU   200      75.238  84.939  50.181  1.00  0.00           C  
ATOM   3093  CG  LEU   200      74.539  86.117  49.569  1.00  0.00           C  
ATOM   3094  CD1 LEU   200      73.077  86.004  50.084  1.00  0.00           C  
ATOM   3095  CD2 LEU   200      75.024  87.451  49.990  1.00  0.00           C  
ATOM   3096  H   LEU   200      76.233  83.959  47.876  1.00  0.00           H  
ATOM   3097  HA  LEU   200      77.250  85.709  49.978  1.00  0.00           H  
ATOM   3098  HB2 LEU   200      74.748  83.976  50.036  1.00  0.00           H  
ATOM   3099  HB3 LEU   200      75.405  85.130  51.241  1.00  0.00           H  
ATOM   3100  HG  LEU   200      74.544  86.082  48.480  1.00  0.00           H  
ATOM   3101 HD11 LEU   200      72.509  86.919  49.914  1.00  0.00           H  
ATOM   3102 HD12 LEU   200      72.677  85.097  49.631  1.00  0.00           H  
ATOM   3103 HD13 LEU   200      73.006  85.876  51.164  1.00  0.00           H  
ATOM   3104 HD21 LEU   200      74.951  87.589  51.069  1.00  0.00           H  
ATOM   3105 HD22 LEU   200      76.040  87.633  49.639  1.00  0.00           H  
ATOM   3106 HD23 LEU   200      74.393  88.166  49.463  1.00  0.00           H  
ATOM   3107  N   TYR   201      77.875  83.929  51.792  1.00  0.00           N  
ATOM   3108  CA  TYR   201      78.397  82.841  52.695  1.00  0.00           C  
ATOM   3109  C   TYR   201      78.355  83.114  54.191  1.00  0.00           C  
ATOM   3110  O   TYR   201      78.074  84.275  54.567  1.00  0.00           O  
ATOM   3111  CB  TYR   201      79.656  82.349  52.171  1.00  0.00           C  
ATOM   3112  CG  TYR   201      80.972  82.836  52.758  1.00  0.00           C  
ATOM   3113  CD1 TYR   201      81.549  82.227  53.876  1.00  0.00           C  
ATOM   3114  CD2 TYR   201      81.599  83.904  52.030  1.00  0.00           C  
ATOM   3115  CE1 TYR   201      82.853  82.612  54.306  1.00  0.00           C  
ATOM   3116  CE2 TYR   201      82.873  84.351  52.488  1.00  0.00           C  
ATOM   3117  CZ  TYR   201      83.497  83.699  53.601  1.00  0.00           C  
ATOM   3118  OH  TYR   201      84.695  84.077  54.046  1.00  0.00           O  
ATOM   3119  H   TYR   201      77.672  84.863  52.121  1.00  0.00           H  
ATOM   3120  HA  TYR   201      77.692  82.043  52.460  1.00  0.00           H  
ATOM   3121  HB2 TYR   201      79.582  81.265  52.252  1.00  0.00           H  
ATOM   3122  HB3 TYR   201      79.657  82.468  51.087  1.00  0.00           H  
ATOM   3123  HD1 TYR   201      81.032  81.372  54.287  1.00  0.00           H  
ATOM   3124  HD2 TYR   201      81.131  84.411  51.198  1.00  0.00           H  
ATOM   3125  HE1 TYR   201      83.253  82.153  55.198  1.00  0.00           H  
ATOM   3126  HE2 TYR   201      83.390  85.169  52.008  1.00  0.00           H  
ATOM   3127  HH  TYR   201      85.314  84.307  53.349  1.00  0.00           H  
ATOM   3128  N   ILE   202      78.447  82.017  54.975  1.00  0.00           N  
ATOM   3129  CA  ILE   202      78.238  82.047  56.442  1.00  0.00           C  
ATOM   3130  C   ILE   202      79.067  80.869  57.005  1.00  0.00           C  
ATOM   3131  O   ILE   202      79.319  79.960  56.264  1.00  0.00           O  
ATOM   3132  CB  ILE   202      76.740  81.883  56.804  1.00  0.00           C  
ATOM   3133  CG1 ILE   202      76.455  82.213  58.335  1.00  0.00           C  
ATOM   3134  CG2 ILE   202      76.138  80.579  56.572  1.00  0.00           C  
ATOM   3135  CD1 ILE   202      75.065  82.491  58.694  1.00  0.00           C  
ATOM   3136  H   ILE   202      78.383  81.131  54.494  1.00  0.00           H  
ATOM   3137  HA  ILE   202      78.676  83.010  56.703  1.00  0.00           H  
ATOM   3138  HB  ILE   202      76.123  82.566  56.219  1.00  0.00           H  
ATOM   3139 HG12 ILE   202      76.774  81.293  58.826  1.00  0.00           H  
ATOM   3140 HG13 ILE   202      77.010  83.054  58.752  1.00  0.00           H  
ATOM   3141 HG21 ILE   202      75.082  80.523  56.838  1.00  0.00           H  
ATOM   3142 HG22 ILE   202      76.026  80.488  55.492  1.00  0.00           H  
ATOM   3143 HG23 ILE   202      76.679  79.700  56.923  1.00  0.00           H  
ATOM   3144 HD11 ILE   202      75.019  83.114  59.587  1.00  0.00           H  
ATOM   3145 HD12 ILE   202      74.493  82.955  57.890  1.00  0.00           H  
ATOM   3146 HD13 ILE   202      74.522  81.571  58.912  1.00  0.00           H  
ATOM   3147  N   SER   203      79.516  80.989  58.314  1.00  0.00           N  
ATOM   3148  CA  SER   203      80.304  79.987  59.017  1.00  0.00           C  
ATOM   3149  C   SER   203      79.311  79.016  59.603  1.00  0.00           C  
ATOM   3150  O   SER   203      78.235  79.315  60.056  1.00  0.00           O  
ATOM   3151  CB  SER   203      81.043  80.640  60.174  1.00  0.00           C  
ATOM   3152  OG  SER   203      81.506  79.781  61.145  1.00  0.00           O  
ATOM   3153  H   SER   203      79.220  81.784  58.862  1.00  0.00           H  
ATOM   3154  HA  SER   203      80.973  79.389  58.399  1.00  0.00           H  
ATOM   3155  HB2 SER   203      81.917  81.205  59.847  1.00  0.00           H  
ATOM   3156  HB3 SER   203      80.281  81.340  60.517  1.00  0.00           H  
ATOM   3157  HG  SER   203      81.517  80.274  61.969  1.00  0.00           H  
ATOM   3158  N   MET   204      79.784  77.756  59.611  1.00  0.00           N  
ATOM   3159  CA  MET   204      78.959  76.550  60.002  1.00  0.00           C  
ATOM   3160  C   MET   204      78.321  76.601  61.344  1.00  0.00           C  
ATOM   3161  O   MET   204      77.150  76.273  61.445  1.00  0.00           O  
ATOM   3162  CB  MET   204      79.917  75.293  59.987  1.00  0.00           C  
ATOM   3163  CG  MET   204      79.108  74.002  60.471  1.00  0.00           C  
ATOM   3164  SD  MET   204      80.115  72.518  60.414  1.00  0.00           S  
ATOM   3165  CE  MET   204      78.967  71.426  61.349  1.00  0.00           C  
ATOM   3166  H   MET   204      80.642  77.571  59.111  1.00  0.00           H  
ATOM   3167  HA  MET   204      78.129  76.412  59.309  1.00  0.00           H  
ATOM   3168  HB2 MET   204      80.357  75.184  58.996  1.00  0.00           H  
ATOM   3169  HB3 MET   204      80.819  75.500  60.562  1.00  0.00           H  
ATOM   3170  HG2 MET   204      78.745  74.193  61.481  1.00  0.00           H  
ATOM   3171  HG3 MET   204      78.250  73.897  59.808  1.00  0.00           H  
ATOM   3172  HE1 MET   204      79.538  70.713  61.943  1.00  0.00           H  
ATOM   3173  HE2 MET   204      78.330  71.930  62.076  1.00  0.00           H  
ATOM   3174  HE3 MET   204      78.445  70.755  60.667  1.00  0.00           H  
ATOM   3175  N   SER   205      79.006  77.083  62.401  1.00  0.00           N  
ATOM   3176  CA  SER   205      78.316  77.271  63.713  1.00  0.00           C  
ATOM   3177  C   SER   205      77.426  78.501  63.749  1.00  0.00           C  
ATOM   3178  O   SER   205      76.783  78.667  64.789  1.00  0.00           O  
ATOM   3179  CB  SER   205      79.332  77.414  64.822  1.00  0.00           C  
ATOM   3180  OG  SER   205      80.211  78.566  64.683  1.00  0.00           O  
ATOM   3181  H   SER   205      80.000  77.228  62.295  1.00  0.00           H  
ATOM   3182  HA  SER   205      77.693  76.383  63.824  1.00  0.00           H  
ATOM   3183  HB2 SER   205      78.757  77.618  65.726  1.00  0.00           H  
ATOM   3184  HB3 SER   205      79.874  76.480  64.969  1.00  0.00           H  
ATOM   3185  HG  SER   205      81.059  78.408  65.104  1.00  0.00           H  
ATOM   3186  N   ASP   206      77.294  79.342  62.737  1.00  0.00           N  
ATOM   3187  CA  ASP   206      76.394  80.487  62.548  1.00  0.00           C  
ATOM   3188  C   ASP   206      75.199  80.016  61.687  1.00  0.00           C  
ATOM   3189  O   ASP   206      74.108  80.556  61.846  1.00  0.00           O  
ATOM   3190  CB  ASP   206      77.080  81.675  61.820  1.00  0.00           C  
ATOM   3191  CG  ASP   206      77.873  82.566  62.801  1.00  0.00           C  
ATOM   3192  OD1 ASP   206      78.597  83.474  62.326  1.00  0.00           O  
ATOM   3193  OD2 ASP   206      77.924  82.251  64.032  1.00  0.00           O1-
ATOM   3194  H   ASP   206      77.902  79.229  61.938  1.00  0.00           H  
ATOM   3195  HA  ASP   206      76.198  80.796  63.575  1.00  0.00           H  
ATOM   3196  HB2 ASP   206      77.817  81.399  61.065  1.00  0.00           H  
ATOM   3197  HB3 ASP   206      76.305  82.290  61.363  1.00  0.00           H  
ATOM   3198  N   SER   207      75.393  78.964  60.883  1.00  0.00           N  
ATOM   3199  CA  SER   207      74.397  78.279  60.056  1.00  0.00           C  
ATOM   3200  C   SER   207      73.620  77.209  60.957  1.00  0.00           C  
ATOM   3201  O   SER   207      72.674  76.509  60.456  1.00  0.00           O  
ATOM   3202  CB  SER   207      75.027  77.748  58.772  1.00  0.00           C  
ATOM   3203  OG  SER   207      74.093  77.521  57.817  1.00  0.00           O  
ATOM   3204  H   SER   207      76.346  78.847  60.569  1.00  0.00           H  
ATOM   3205  HA  SER   207      73.739  79.060  59.674  1.00  0.00           H  
ATOM   3206  HB2 SER   207      75.730  78.512  58.439  1.00  0.00           H  
ATOM   3207  HB3 SER   207      75.600  76.863  59.049  1.00  0.00           H  
ATOM   3208  HG  SER   207      74.331  77.337  56.905  1.00  0.00           H  
ATOM   3209  N   ASP   208      74.055  76.979  62.185  1.00  0.00           N  
ATOM   3210  CA  ASP   208      73.248  76.379  63.198  1.00  0.00           C  
ATOM   3211  C   ASP   208      72.311  77.351  63.913  1.00  0.00           C  
ATOM   3212  O   ASP   208      71.347  76.885  64.499  1.00  0.00           O  
ATOM   3213  CB  ASP   208      74.081  75.666  64.274  1.00  0.00           C  
ATOM   3214  CG  ASP   208      74.329  74.215  64.019  1.00  0.00           C  
ATOM   3215  OD1 ASP   208      74.990  73.502  64.804  1.00  0.00           O  
ATOM   3216  OD2 ASP   208      73.872  73.676  62.948  1.00  0.00           O1-
ATOM   3217  H   ASP   208      74.908  77.427  62.488  1.00  0.00           H  
ATOM   3218  HA  ASP   208      72.667  75.653  62.629  1.00  0.00           H  
ATOM   3219  HB2 ASP   208      75.042  76.170  64.170  1.00  0.00           H  
ATOM   3220  HB3 ASP   208      73.657  75.810  65.268  1.00  0.00           H  
ATOM   3221  N   LYS   209      72.367  78.661  63.670  1.00  0.00           N  
ATOM   3222  CA  LYS   209      71.677  79.676  64.455  1.00  0.00           C  
ATOM   3223  C   LYS   209      70.977  80.867  63.713  1.00  0.00           C  
ATOM   3224  O   LYS   209      70.146  81.536  64.390  1.00  0.00           O  
ATOM   3225  CB  LYS   209      72.602  80.461  65.397  1.00  0.00           C  
ATOM   3226  CG  LYS   209      73.499  79.441  66.177  1.00  0.00           C  
ATOM   3227  CD  LYS   209      74.096  80.206  67.457  1.00  0.00           C  
ATOM   3228  CE  LYS   209      75.426  79.616  67.939  1.00  0.00           C  
ATOM   3229  NZ  LYS   209      75.068  78.524  68.885  1.00  0.00           N1+
ATOM   3230  H   LYS   209      72.938  79.018  62.917  1.00  0.00           H  
ATOM   3231  HA  LYS   209      70.877  79.215  65.035  1.00  0.00           H  
ATOM   3232  HB2 LYS   209      73.286  81.147  64.898  1.00  0.00           H  
ATOM   3233  HB3 LYS   209      71.984  80.980  66.129  1.00  0.00           H  
ATOM   3234  HG2 LYS   209      72.964  78.517  66.395  1.00  0.00           H  
ATOM   3235  HG3 LYS   209      74.335  79.165  65.534  1.00  0.00           H  
ATOM   3236  HD2 LYS   209      74.297  81.226  67.129  1.00  0.00           H  
ATOM   3237  HD3 LYS   209      73.327  80.249  68.228  1.00  0.00           H  
ATOM   3238  HE2 LYS   209      76.010  79.289  67.079  1.00  0.00           H  
ATOM   3239  HE3 LYS   209      75.859  80.410  68.548  1.00  0.00           H  
ATOM   3240  HZ1 LYS   209      74.212  78.691  69.394  1.00  0.00           H  
ATOM   3241  HZ2 LYS   209      74.761  77.686  68.414  1.00  0.00           H  
ATOM   3242  HZ3 LYS   209      75.878  78.257  69.426  1.00  0.00           H  
ATOM   3243  N   VAL   210      71.155  81.167  62.398  1.00  0.00           N  
ATOM   3244  CA  VAL   210      70.226  81.890  61.562  1.00  0.00           C  
ATOM   3245  C   VAL   210      69.637  81.126  60.396  1.00  0.00           C  
ATOM   3246  O   VAL   210      70.205  80.058  59.998  1.00  0.00           O  
ATOM   3247  CB  VAL   210      70.968  83.202  61.010  1.00  0.00           C  
ATOM   3248  CG1 VAL   210      71.414  84.233  62.073  1.00  0.00           C  
ATOM   3249  CG2 VAL   210      72.069  83.005  59.974  1.00  0.00           C  
ATOM   3250  H   VAL   210      71.942  80.748  61.924  1.00  0.00           H  
ATOM   3251  HA  VAL   210      69.374  82.149  62.191  1.00  0.00           H  
ATOM   3252  HB  VAL   210      70.117  83.557  60.428  1.00  0.00           H  
ATOM   3253 HG11 VAL   210      71.239  85.228  61.664  1.00  0.00           H  
ATOM   3254 HG12 VAL   210      70.775  84.085  62.944  1.00  0.00           H  
ATOM   3255 HG13 VAL   210      72.468  84.072  62.301  1.00  0.00           H  
ATOM   3256 HG21 VAL   210      71.698  82.529  59.066  1.00  0.00           H  
ATOM   3257 HG22 VAL   210      72.626  83.934  59.851  1.00  0.00           H  
ATOM   3258 HG23 VAL   210      72.776  82.328  60.453  1.00  0.00           H  
ATOM   3259  N   GLY   211      68.469  81.567  59.932  1.00  0.00           N  
ATOM   3260  CA  GLY   211      67.899  81.122  58.606  1.00  0.00           C  
ATOM   3261  C   GLY   211      67.705  82.416  57.761  1.00  0.00           C  
ATOM   3262  O   GLY   211      67.425  83.524  58.209  1.00  0.00           O  
ATOM   3263  H   GLY   211      68.112  82.399  60.381  1.00  0.00           H  
ATOM   3264  HA2 GLY   211      68.637  80.467  58.144  1.00  0.00           H  
ATOM   3265  HA3 GLY   211      66.968  80.557  58.666  1.00  0.00           H  
ATOM   3266  N   VAL   212      67.752  82.271  56.419  1.00  0.00           N  
ATOM   3267  CA  VAL   212      67.751  83.441  55.503  1.00  0.00           C  
ATOM   3268  C   VAL   212      66.933  83.190  54.186  1.00  0.00           C  
ATOM   3269  O   VAL   212      67.082  82.182  53.471  1.00  0.00           O  
ATOM   3270  CB  VAL   212      69.139  83.792  55.096  1.00  0.00           C  
ATOM   3271  CG1 VAL   212      69.161  85.110  54.248  1.00  0.00           C  
ATOM   3272  CG2 VAL   212      70.060  83.889  56.340  1.00  0.00           C  
ATOM   3273  H   VAL   212      68.070  81.360  56.119  1.00  0.00           H  
ATOM   3274  HA  VAL   212      67.489  84.350  56.045  1.00  0.00           H  
ATOM   3275  HB  VAL   212      69.545  83.041  54.418  1.00  0.00           H  
ATOM   3276 HG11 VAL   212      68.688  85.972  54.719  1.00  0.00           H  
ATOM   3277 HG12 VAL   212      70.160  85.443  53.965  1.00  0.00           H  
ATOM   3278 HG13 VAL   212      68.631  85.020  53.299  1.00  0.00           H  
ATOM   3279 HG21 VAL   212      70.278  82.861  56.632  1.00  0.00           H  
ATOM   3280 HG22 VAL   212      71.008  84.316  56.014  1.00  0.00           H  
ATOM   3281 HG23 VAL   212      69.554  84.558  57.036  1.00  0.00           H  
ATOM   3282  N   PHE   213      66.125  84.146  53.817  1.00  0.00           N  
ATOM   3283  CA  PHE   213      65.100  84.059  52.758  1.00  0.00           C  
ATOM   3284  C   PHE   213      65.334  85.059  51.688  1.00  0.00           C  
ATOM   3285  O   PHE   213      65.784  86.137  51.951  1.00  0.00           O  
ATOM   3286  CB  PHE   213      63.738  84.137  53.394  1.00  0.00           C  
ATOM   3287  CG  PHE   213      63.429  82.920  54.211  1.00  0.00           C  
ATOM   3288  CD1 PHE   213      62.901  81.775  53.707  1.00  0.00           C  
ATOM   3289  CD2 PHE   213      63.912  82.811  55.523  1.00  0.00           C  
ATOM   3290  CE1 PHE   213      62.641  80.636  54.419  1.00  0.00           C  
ATOM   3291  CE2 PHE   213      63.893  81.599  56.314  1.00  0.00           C  
ATOM   3292  CZ  PHE   213      63.179  80.567  55.741  1.00  0.00           C  
ATOM   3293  H   PHE   213      66.375  85.024  54.248  1.00  0.00           H  
ATOM   3294  HA  PHE   213      65.168  83.089  52.265  1.00  0.00           H  
ATOM   3295  HB2 PHE   213      63.650  84.978  54.081  1.00  0.00           H  
ATOM   3296  HB3 PHE   213      62.870  84.219  52.739  1.00  0.00           H  
ATOM   3297  HD1 PHE   213      62.578  81.848  52.679  1.00  0.00           H  
ATOM   3298  HD2 PHE   213      64.495  83.665  55.838  1.00  0.00           H  
ATOM   3299  HE1 PHE   213      62.065  79.822  54.004  1.00  0.00           H  
ATOM   3300  HE2 PHE   213      64.442  81.589  57.244  1.00  0.00           H  
ATOM   3301  HZ  PHE   213      62.934  79.717  56.360  1.00  0.00           H  
ATOM   3302  N   TYR   214      64.857  84.731  50.475  1.00  0.00           N  
ATOM   3303  CA  TYR   214      64.935  85.612  49.322  1.00  0.00           C  
ATOM   3304  C   TYR   214      63.558  85.647  48.594  1.00  0.00           C  
ATOM   3305  O   TYR   214      62.954  84.585  48.424  1.00  0.00           O  
ATOM   3306  CB  TYR   214      66.096  85.086  48.399  1.00  0.00           C  
ATOM   3307  CG  TYR   214      66.085  85.944  47.156  1.00  0.00           C  
ATOM   3308  CD1 TYR   214      65.555  85.304  45.966  1.00  0.00           C  
ATOM   3309  CD2 TYR   214      66.519  87.257  47.131  1.00  0.00           C  
ATOM   3310  CE1 TYR   214      65.509  86.080  44.755  1.00  0.00           C  
ATOM   3311  CE2 TYR   214      66.403  88.035  45.964  1.00  0.00           C  
ATOM   3312  CZ  TYR   214      66.012  87.445  44.783  1.00  0.00           C  
ATOM   3313  OH  TYR   214      65.961  88.186  43.604  1.00  0.00           O  
ATOM   3314  H   TYR   214      64.596  83.756  50.438  1.00  0.00           H  
ATOM   3315  HA  TYR   214      65.025  86.670  49.570  1.00  0.00           H  
ATOM   3316  HB2 TYR   214      66.990  85.167  49.017  1.00  0.00           H  
ATOM   3317  HB3 TYR   214      65.765  84.071  48.179  1.00  0.00           H  
ATOM   3318  HD1 TYR   214      65.256  84.267  45.972  1.00  0.00           H  
ATOM   3319  HD2 TYR   214      66.850  87.752  48.032  1.00  0.00           H  
ATOM   3320  HE1 TYR   214      65.081  85.706  43.837  1.00  0.00           H  
ATOM   3321  HE2 TYR   214      66.767  89.049  46.036  1.00  0.00           H  
ATOM   3322  HH  TYR   214      65.665  87.585  42.916  1.00  0.00           H  
ATOM   3323  N   VAL   215      63.100  86.837  48.102  1.00  0.00           N  
ATOM   3324  CA  VAL   215      61.737  86.961  47.420  1.00  0.00           C  
ATOM   3325  C   VAL   215      61.985  86.829  45.893  1.00  0.00           C  
ATOM   3326  O   VAL   215      62.713  87.641  45.288  1.00  0.00           O  
ATOM   3327  CB  VAL   215      61.100  88.302  47.934  1.00  0.00           C  
ATOM   3328  CG1 VAL   215      61.912  89.646  47.662  1.00  0.00           C  
ATOM   3329  CG2 VAL   215      59.705  88.660  47.417  1.00  0.00           C  
ATOM   3330  H   VAL   215      63.663  87.668  48.216  1.00  0.00           H  
ATOM   3331  HA  VAL   215      61.004  86.216  47.730  1.00  0.00           H  
ATOM   3332  HB  VAL   215      61.058  88.239  49.021  1.00  0.00           H  
ATOM   3333 HG11 VAL   215      62.932  89.647  48.045  1.00  0.00           H  
ATOM   3334 HG12 VAL   215      61.919  89.785  46.581  1.00  0.00           H  
ATOM   3335 HG13 VAL   215      61.424  90.476  48.173  1.00  0.00           H  
ATOM   3336 HG21 VAL   215      59.053  87.850  47.745  1.00  0.00           H  
ATOM   3337 HG22 VAL   215      59.381  89.643  47.760  1.00  0.00           H  
ATOM   3338 HG23 VAL   215      59.622  88.676  46.330  1.00  0.00           H  
ATOM   3339  N   GLU   216      61.224  85.935  45.336  1.00  0.00           N  
ATOM   3340  CA  GLU   216      61.160  85.541  43.962  1.00  0.00           C  
ATOM   3341  C   GLU   216      59.771  85.798  43.333  1.00  0.00           C  
ATOM   3342  O   GLU   216      58.765  85.682  44.067  1.00  0.00           O  
ATOM   3343  CB  GLU   216      61.973  84.252  43.613  1.00  0.00           C  
ATOM   3344  CG  GLU   216      61.843  83.557  42.251  1.00  0.00           C  
ATOM   3345  CD  GLU   216      62.476  84.333  41.100  1.00  0.00           C  
ATOM   3346  OE1 GLU   216      62.278  85.591  41.069  1.00  0.00           O  
ATOM   3347  OE2 GLU   216      63.064  83.693  40.201  1.00  0.00           O1-
ATOM   3348  H   GLU   216      60.690  85.332  45.946  1.00  0.00           H  
ATOM   3349  HA  GLU   216      61.809  86.274  43.483  1.00  0.00           H  
ATOM   3350  HB2 GLU   216      63.018  84.418  43.877  1.00  0.00           H  
ATOM   3351  HB3 GLU   216      61.681  83.484  44.330  1.00  0.00           H  
ATOM   3352  HG2 GLU   216      62.413  82.632  42.333  1.00  0.00           H  
ATOM   3353  HG3 GLU   216      60.817  83.292  41.995  1.00  0.00           H  
ATOM   3354  N   ASN   217      59.718  86.016  41.994  1.00  0.00           N  
ATOM   3355  CA  ASN   217      58.559  86.280  41.143  1.00  0.00           C  
ATOM   3356  C   ASN   217      57.725  87.478  41.568  1.00  0.00           C  
ATOM   3357  O   ASN   217      56.576  87.364  41.837  1.00  0.00           O  
ATOM   3358  CB  ASN   217      57.788  84.930  41.047  1.00  0.00           C  
ATOM   3359  CG  ASN   217      58.768  83.892  40.374  1.00  0.00           C  
ATOM   3360  ND2 ASN   217      58.738  82.617  40.835  1.00  0.00           N  
ATOM   3361  OD1 ASN   217      59.414  84.178  39.391  1.00  0.00           O  
ATOM   3362  H   ASN   217      60.586  86.181  41.504  1.00  0.00           H  
ATOM   3363  HA  ASN   217      58.986  86.469  40.158  1.00  0.00           H  
ATOM   3364  HB2 ASN   217      57.544  84.634  42.068  1.00  0.00           H  
ATOM   3365  HB3 ASN   217      56.868  84.885  40.465  1.00  0.00           H  
ATOM   3366 HD21 ASN   217      59.361  81.934  40.429  1.00  0.00           H  
ATOM   3367 HD22 ASN   217      58.134  82.485  41.634  1.00  0.00           H  
ATOM   3368  N   PRO   218      58.352  88.612  41.665  1.00  0.00           N  
ATOM   3369  CA  PRO   218      57.604  89.809  42.243  1.00  0.00           C  
ATOM   3370  C   PRO   218      56.550  90.134  41.209  1.00  0.00           C  
ATOM   3371  O   PRO   218      56.759  90.254  40.030  1.00  0.00           O  
ATOM   3372  CB  PRO   218      58.548  90.990  42.287  1.00  0.00           C  
ATOM   3373  CG  PRO   218      59.751  90.554  41.377  1.00  0.00           C  
ATOM   3374  CD  PRO   218      59.682  89.027  41.259  1.00  0.00           C  
ATOM   3375  HA  PRO   218      57.192  89.460  43.189  1.00  0.00           H  
ATOM   3376  HB2 PRO   218      58.136  91.935  41.934  1.00  0.00           H  
ATOM   3377  HB3 PRO   218      58.900  91.002  43.319  1.00  0.00           H  
ATOM   3378  HG2 PRO   218      59.802  90.992  40.380  1.00  0.00           H  
ATOM   3379  HG3 PRO   218      60.606  90.923  41.943  1.00  0.00           H  
ATOM   3380  HD2 PRO   218      59.791  88.760  40.208  1.00  0.00           H  
ATOM   3381  HD3 PRO   218      60.556  88.582  41.735  1.00  0.00           H  
ATOM   3382  N   ALA   219      55.282  90.379  41.736  1.00  0.00           N  
ATOM   3383  CA  ALA   219      54.035  90.649  40.982  1.00  0.00           C  
ATOM   3384  C   ALA   219      53.618  89.453  40.026  1.00  0.00           C  
ATOM   3385  O   ALA   219      52.966  89.664  38.959  1.00  0.00           O  
ATOM   3386  CB  ALA   219      54.196  91.993  40.326  1.00  0.00           C  
ATOM   3387  H   ALA   219      55.214  90.290  42.740  1.00  0.00           H  
ATOM   3388  HA  ALA   219      53.276  90.737  41.759  1.00  0.00           H  
ATOM   3389  HB1 ALA   219      53.261  92.226  39.817  1.00  0.00           H  
ATOM   3390  HB2 ALA   219      54.339  92.713  41.131  1.00  0.00           H  
ATOM   3391  HB3 ALA   219      55.054  92.007  39.654  1.00  0.00           H  
ATOM   3392  N   ALA   220      54.120  88.211  40.214  1.00  0.00           N  
ATOM   3393  CA  ALA   220      53.842  87.028  39.298  1.00  0.00           C  
ATOM   3394  C   ALA   220      53.688  85.680  40.033  1.00  0.00           C  
ATOM   3395  O   ALA   220      54.035  84.659  39.489  1.00  0.00           O  
ATOM   3396  CB  ALA   220      54.941  87.055  38.212  1.00  0.00           C  
ATOM   3397  H   ALA   220      54.649  87.997  41.047  1.00  0.00           H  
ATOM   3398  HA  ALA   220      52.847  87.227  38.902  1.00  0.00           H  
ATOM   3399  HB1 ALA   220      54.615  86.464  37.357  1.00  0.00           H  
ATOM   3400  HB2 ALA   220      54.921  88.031  37.727  1.00  0.00           H  
ATOM   3401  HB3 ALA   220      55.938  86.766  38.546  1.00  0.00           H  
ATOM   3402  N   GLY   221      53.183  85.741  41.219  1.00  0.00           N  
ATOM   3403  CA  GLY   221      52.956  84.638  42.266  1.00  0.00           C  
ATOM   3404  C   GLY   221      54.121  84.584  43.210  1.00  0.00           C  
ATOM   3405  O   GLY   221      54.828  83.598  43.074  1.00  0.00           O  
ATOM   3406  H   GLY   221      52.897  86.659  41.529  1.00  0.00           H  
ATOM   3407  HA2 GLY   221      52.104  84.898  42.894  1.00  0.00           H  
ATOM   3408  HA3 GLY   221      52.673  83.707  41.774  1.00  0.00           H  
ATOM   3409  N   GLN   222      54.496  85.682  43.857  1.00  0.00           N  
ATOM   3410  CA  GLN   222      55.663  85.871  44.685  1.00  0.00           C  
ATOM   3411  C   GLN   222      55.801  84.831  45.843  1.00  0.00           C  
ATOM   3412  O   GLN   222      54.819  84.536  46.514  1.00  0.00           O  
ATOM   3413  CB  GLN   222      55.825  87.376  45.116  1.00  0.00           C  
ATOM   3414  CG  GLN   222      54.921  87.841  46.188  1.00  0.00           C  
ATOM   3415  CD  GLN   222      53.455  88.089  45.683  1.00  0.00           C  
ATOM   3416  NE2 GLN   222      52.497  88.377  46.602  1.00  0.00           N  
ATOM   3417  OE1 GLN   222      53.124  87.979  44.523  1.00  0.00           O  
ATOM   3418  H   GLN   222      53.974  86.528  43.676  1.00  0.00           H  
ATOM   3419  HA  GLN   222      56.456  85.664  43.967  1.00  0.00           H  
ATOM   3420  HB2 GLN   222      56.776  87.556  45.616  1.00  0.00           H  
ATOM   3421  HB3 GLN   222      55.910  88.049  44.263  1.00  0.00           H  
ATOM   3422  HG2 GLN   222      54.932  87.070  46.958  1.00  0.00           H  
ATOM   3423  HG3 GLN   222      55.279  88.775  46.621  1.00  0.00           H  
ATOM   3424 HE21 GLN   222      51.572  88.628  46.283  1.00  0.00           H  
ATOM   3425 HE22 GLN   222      52.841  88.599  47.526  1.00  0.00           H  
ATOM   3426  N   ARG   223      57.018  84.366  46.156  1.00  0.00           N  
ATOM   3427  CA  ARG   223      57.343  83.483  47.230  1.00  0.00           C  
ATOM   3428  C   ARG   223      58.682  83.679  47.800  1.00  0.00           C  
ATOM   3429  O   ARG   223      59.656  84.151  47.151  1.00  0.00           O  
ATOM   3430  CB  ARG   223      57.112  82.030  46.625  1.00  0.00           C  
ATOM   3431  CG  ARG   223      57.929  81.787  45.334  1.00  0.00           C  
ATOM   3432  CD  ARG   223      57.587  80.387  44.779  1.00  0.00           C  
ATOM   3433  NE  ARG   223      58.594  79.772  43.879  1.00  0.00           N  
ATOM   3434  CZ  ARG   223      58.557  78.592  43.321  1.00  0.00           C  
ATOM   3435  NH1 ARG   223      57.587  77.741  43.456  1.00  0.00           N1+
ATOM   3436  NH2 ARG   223      59.580  78.201  42.646  1.00  0.00           N  
ATOM   3437  H   ARG   223      57.803  84.807  45.698  1.00  0.00           H  
ATOM   3438  HA  ARG   223      56.593  83.610  48.010  1.00  0.00           H  
ATOM   3439  HB2 ARG   223      57.488  81.343  47.383  1.00  0.00           H  
ATOM   3440  HB3 ARG   223      56.055  81.844  46.436  1.00  0.00           H  
ATOM   3441  HG2 ARG   223      57.536  82.506  44.615  1.00  0.00           H  
ATOM   3442  HG3 ARG   223      59.009  81.899  45.432  1.00  0.00           H  
ATOM   3443  HD2 ARG   223      57.301  79.614  45.493  1.00  0.00           H  
ATOM   3444  HD3 ARG   223      56.635  80.343  44.249  1.00  0.00           H  
ATOM   3445  HE  ARG   223      59.508  80.202  43.890  1.00  0.00           H  
ATOM   3446 HH11 ARG   223      56.691  77.955  43.870  1.00  0.00           H  
ATOM   3447 HH12 ARG   223      57.635  76.855  42.975  1.00  0.00           H  
ATOM   3448 HH21 ARG   223      60.471  78.675  42.597  1.00  0.00           H  
ATOM   3449 HH22 ARG   223      59.651  77.264  42.278  1.00  0.00           H  
ATOM   3450  N   TYR   224      58.756  83.409  49.054  1.00  0.00           N  
ATOM   3451  CA  TYR   224      59.904  83.594  49.839  1.00  0.00           C  
ATOM   3452  C   TYR   224      60.666  82.265  50.118  1.00  0.00           C  
ATOM   3453  O   TYR   224      60.252  81.359  50.846  1.00  0.00           O  
ATOM   3454  CB  TYR   224      59.427  84.215  51.178  1.00  0.00           C  
ATOM   3455  CG  TYR   224      58.674  85.551  51.029  1.00  0.00           C  
ATOM   3456  CD1 TYR   224      57.256  85.473  51.009  1.00  0.00           C  
ATOM   3457  CD2 TYR   224      59.338  86.836  50.756  1.00  0.00           C  
ATOM   3458  CE1 TYR   224      56.448  86.528  50.624  1.00  0.00           C  
ATOM   3459  CE2 TYR   224      58.429  87.939  50.419  1.00  0.00           C  
ATOM   3460  CZ  TYR   224      57.030  87.768  50.417  1.00  0.00           C  
ATOM   3461  OH  TYR   224      56.171  88.821  50.034  1.00  0.00           O  
ATOM   3462  H   TYR   224      57.948  83.083  49.564  1.00  0.00           H  
ATOM   3463  HA  TYR   224      60.671  84.321  49.571  1.00  0.00           H  
ATOM   3464  HB2 TYR   224      58.735  83.518  51.650  1.00  0.00           H  
ATOM   3465  HB3 TYR   224      60.267  84.393  51.849  1.00  0.00           H  
ATOM   3466  HD1 TYR   224      56.773  84.528  51.205  1.00  0.00           H  
ATOM   3467  HD2 TYR   224      60.403  86.956  50.888  1.00  0.00           H  
ATOM   3468  HE1 TYR   224      55.369  86.547  50.603  1.00  0.00           H  
ATOM   3469  HE2 TYR   224      58.978  88.866  50.339  1.00  0.00           H  
ATOM   3470  HH  TYR   224      56.587  89.665  49.840  1.00  0.00           H  
ATOM   3471  N   ILE   225      61.804  82.092  49.494  1.00  0.00           N  
ATOM   3472  CA  ILE   225      62.541  80.868  49.387  1.00  0.00           C  
ATOM   3473  C   ILE   225      63.791  80.912  50.286  1.00  0.00           C  
ATOM   3474  O   ILE   225      64.604  81.842  50.166  1.00  0.00           O  
ATOM   3475  CB  ILE   225      62.836  80.484  47.893  1.00  0.00           C  
ATOM   3476  CG1 ILE   225      61.621  80.676  47.045  1.00  0.00           C  
ATOM   3477  CG2 ILE   225      63.480  79.071  47.764  1.00  0.00           C  
ATOM   3478  CD1 ILE   225      60.385  79.833  47.429  1.00  0.00           C  
ATOM   3479  H   ILE   225      62.058  82.831  48.854  1.00  0.00           H  
ATOM   3480  HA  ILE   225      61.915  80.057  49.759  1.00  0.00           H  
ATOM   3481  HB  ILE   225      63.527  81.259  47.559  1.00  0.00           H  
ATOM   3482 HG12 ILE   225      61.339  81.729  47.074  1.00  0.00           H  
ATOM   3483 HG13 ILE   225      61.874  80.510  45.997  1.00  0.00           H  
ATOM   3484 HG21 ILE   225      63.478  78.757  46.720  1.00  0.00           H  
ATOM   3485 HG22 ILE   225      64.486  78.968  48.170  1.00  0.00           H  
ATOM   3486 HG23 ILE   225      62.852  78.444  48.396  1.00  0.00           H  
ATOM   3487 HD11 ILE   225      60.061  79.321  46.522  1.00  0.00           H  
ATOM   3488 HD12 ILE   225      60.643  79.143  48.232  1.00  0.00           H  
ATOM   3489 HD13 ILE   225      59.615  80.501  47.813  1.00  0.00           H  
ATOM   3490  N   HIE   226      63.900  79.863  51.088  1.00  0.00           N  
ATOM   3491  CA  HIE   226      65.123  79.658  52.019  1.00  0.00           C  
ATOM   3492  C   HIE   226      66.298  79.431  51.200  1.00  0.00           C  
ATOM   3493  O   HIE   226      66.294  78.665  50.195  1.00  0.00           O  
ATOM   3494  CB  HIE   226      64.732  78.405  52.843  1.00  0.00           C  
ATOM   3495  CG  HIE   226      65.813  77.970  53.742  1.00  0.00           C  
ATOM   3496  CD2 HIE   226      65.773  78.137  55.086  1.00  0.00           C  
ATOM   3497  ND1 HIE   226      66.999  77.337  53.358  1.00  0.00           N  
ATOM   3498  CE1 HIE   226      67.579  76.914  54.547  1.00  0.00           C  
ATOM   3499  NE2 HIE   226      66.940  77.474  55.560  1.00  0.00           N  
ATOM   3500  H   HIE   226      63.384  79.000  50.997  1.00  0.00           H  
ATOM   3501  HA  HIE   226      65.204  80.490  52.719  1.00  0.00           H  
ATOM   3502  HB2 HIE   226      63.944  78.740  53.518  1.00  0.00           H  
ATOM   3503  HB3 HIE   226      64.355  77.631  52.173  1.00  0.00           H  
ATOM   3504  HD2 HIE   226      65.136  78.770  55.685  1.00  0.00           H  
ATOM   3505  HE1 HIE   226      68.539  76.422  54.596  1.00  0.00           H  
ATOM   3506  HE2 HIE   226      67.339  77.677  56.466  1.00  0.00           H  
ATOM   3507  N   ILE   227      67.412  80.173  51.414  1.00  0.00           N  
ATOM   3508  CA  ILE   227      68.704  80.253  50.604  1.00  0.00           C  
ATOM   3509  C   ILE   227      69.994  79.878  51.454  1.00  0.00           C  
ATOM   3510  O   ILE   227      70.995  79.262  50.957  1.00  0.00           O  
ATOM   3511  CB  ILE   227      68.883  81.615  49.892  1.00  0.00           C  
ATOM   3512  CG1 ILE   227      69.110  82.857  50.822  1.00  0.00           C  
ATOM   3513  CG2 ILE   227      67.715  81.800  48.944  1.00  0.00           C  
ATOM   3514  CD1 ILE   227      70.498  83.555  50.726  1.00  0.00           C  
ATOM   3515  H   ILE   227      67.269  80.883  52.117  1.00  0.00           H  
ATOM   3516  HA  ILE   227      68.662  79.459  49.858  1.00  0.00           H  
ATOM   3517  HB  ILE   227      69.829  81.642  49.351  1.00  0.00           H  
ATOM   3518 HG12 ILE   227      68.373  83.654  50.716  1.00  0.00           H  
ATOM   3519 HG13 ILE   227      68.968  82.461  51.827  1.00  0.00           H  
ATOM   3520 HG21 ILE   227      66.713  81.938  49.350  1.00  0.00           H  
ATOM   3521 HG22 ILE   227      67.903  82.572  48.198  1.00  0.00           H  
ATOM   3522 HG23 ILE   227      67.586  80.850  48.425  1.00  0.00           H  
ATOM   3523 HD11 ILE   227      70.528  84.460  51.332  1.00  0.00           H  
ATOM   3524 HD12 ILE   227      71.279  82.830  50.956  1.00  0.00           H  
ATOM   3525 HD13 ILE   227      70.742  83.824  49.699  1.00  0.00           H  
ATOM   3526  N   LEU   228      69.955  80.203  52.710  1.00  0.00           N  
ATOM   3527  CA  LEU   228      70.892  79.836  53.733  1.00  0.00           C  
ATOM   3528  C   LEU   228      70.351  79.575  55.101  1.00  0.00           C  
ATOM   3529  O   LEU   228      69.225  80.059  55.434  1.00  0.00           O  
ATOM   3530  CB  LEU   228      71.981  80.984  53.805  1.00  0.00           C  
ATOM   3531  CG  LEU   228      72.872  81.291  52.620  1.00  0.00           C  
ATOM   3532  CD1 LEU   228      73.504  82.708  52.882  1.00  0.00           C  
ATOM   3533  CD2 LEU   228      74.021  80.254  52.640  1.00  0.00           C  
ATOM   3534  H   LEU   228      69.091  80.661  52.961  1.00  0.00           H  
ATOM   3535  HA  LEU   228      71.409  78.938  53.393  1.00  0.00           H  
ATOM   3536  HB2 LEU   228      71.421  81.863  54.126  1.00  0.00           H  
ATOM   3537  HB3 LEU   228      72.533  80.837  54.734  1.00  0.00           H  
ATOM   3538  HG  LEU   228      72.349  81.171  51.671  1.00  0.00           H  
ATOM   3539 HD11 LEU   228      74.228  82.908  52.092  1.00  0.00           H  
ATOM   3540 HD12 LEU   228      72.687  83.427  52.826  1.00  0.00           H  
ATOM   3541 HD13 LEU   228      73.915  82.827  53.885  1.00  0.00           H  
ATOM   3542 HD21 LEU   228      74.779  80.479  51.890  1.00  0.00           H  
ATOM   3543 HD22 LEU   228      74.589  80.261  53.570  1.00  0.00           H  
ATOM   3544 HD23 LEU   228      73.519  79.294  52.518  1.00  0.00           H  
ATOM   3545  N   GLY   229      71.104  78.806  55.911  1.00  0.00           N  
ATOM   3546  CA  GLY   229      70.777  78.176  57.222  1.00  0.00           C  
ATOM   3547  C   GLY   229      70.764  76.580  57.134  1.00  0.00           C  
ATOM   3548  O   GLY   229      71.132  76.038  56.081  1.00  0.00           O  
ATOM   3549  H   GLY   229      72.006  78.521  55.557  1.00  0.00           H  
ATOM   3550  HA2 GLY   229      71.541  78.455  57.948  1.00  0.00           H  
ATOM   3551  HA3 GLY   229      69.811  78.500  57.608  1.00  0.00           H  
ATOM   3552  N   ARG   230      70.415  75.875  58.237  1.00  0.00           N  
ATOM   3553  CA  ARG   230      70.638  74.423  58.404  1.00  0.00           C  
ATOM   3554  C   ARG   230      71.998  73.930  57.859  1.00  0.00           C  
ATOM   3555  O   ARG   230      71.982  73.078  57.024  1.00  0.00           O  
ATOM   3556  CB  ARG   230      69.439  73.587  57.930  1.00  0.00           C  
ATOM   3557  CG  ARG   230      69.305  72.173  58.537  1.00  0.00           C  
ATOM   3558  CD  ARG   230      68.019  71.627  58.202  1.00  0.00           C  
ATOM   3559  NE  ARG   230      67.860  70.167  58.542  1.00  0.00           N  
ATOM   3560  CZ  ARG   230      66.799  69.494  58.141  1.00  0.00           C  
ATOM   3561  NH1 ARG   230      65.746  69.937  57.656  1.00  0.00           N1+
ATOM   3562  NH2 ARG   230      66.818  68.191  58.352  1.00  0.00           N  
ATOM   3563  H   ARG   230      70.038  76.381  59.025  1.00  0.00           H  
ATOM   3564  HA  ARG   230      70.818  74.374  59.479  1.00  0.00           H  
ATOM   3565  HB2 ARG   230      68.485  74.091  58.082  1.00  0.00           H  
ATOM   3566  HB3 ARG   230      69.378  73.524  56.843  1.00  0.00           H  
ATOM   3567  HG2 ARG   230      70.168  71.573  58.245  1.00  0.00           H  
ATOM   3568  HG3 ARG   230      69.185  72.350  59.606  1.00  0.00           H  
ATOM   3569  HD2 ARG   230      67.244  72.173  58.740  1.00  0.00           H  
ATOM   3570  HD3 ARG   230      67.824  71.700  57.132  1.00  0.00           H  
ATOM   3571  HE  ARG   230      68.652  69.638  58.879  1.00  0.00           H  
ATOM   3572 HH11 ARG   230      65.593  70.910  57.431  1.00  0.00           H  
ATOM   3573 HH12 ARG   230      64.992  69.321  57.389  1.00  0.00           H  
ATOM   3574 HH21 ARG   230      67.648  67.793  58.767  1.00  0.00           H  
ATOM   3575 HH22 ARG   230      66.027  67.681  57.985  1.00  0.00           H  
ATOM   3576  N   ARG   231      73.098  74.520  58.368  1.00  0.00           N  
ATOM   3577  CA  ARG   231      74.495  74.162  57.907  1.00  0.00           C  
ATOM   3578  C   ARG   231      74.939  74.112  56.466  1.00  0.00           C  
ATOM   3579  O   ARG   231      76.165  73.916  56.324  1.00  0.00           O  
ATOM   3580  CB  ARG   231      74.865  72.907  58.570  1.00  0.00           C  
ATOM   3581  CG  ARG   231      74.792  72.835  60.084  1.00  0.00           C  
ATOM   3582  CD  ARG   231      75.358  71.609  60.615  1.00  0.00           C  
ATOM   3583  NE  ARG   231      75.454  71.618  62.078  1.00  0.00           N  
ATOM   3584  CZ  ARG   231      76.052  70.732  62.882  1.00  0.00           C  
ATOM   3585  NH1 ARG   231      76.572  69.627  62.388  1.00  0.00           N1+
ATOM   3586  NH2 ARG   231      76.005  70.901  64.155  1.00  0.00           N  
ATOM   3587  H   ARG   231      72.902  75.127  59.150  1.00  0.00           H  
ATOM   3588  HA  ARG   231      75.128  74.981  58.249  1.00  0.00           H  
ATOM   3589  HB2 ARG   231      74.292  72.069  58.175  1.00  0.00           H  
ATOM   3590  HB3 ARG   231      75.905  72.647  58.368  1.00  0.00           H  
ATOM   3591  HG2 ARG   231      75.220  73.694  60.601  1.00  0.00           H  
ATOM   3592  HG3 ARG   231      73.752  72.926  60.397  1.00  0.00           H  
ATOM   3593  HD2 ARG   231      74.729  70.750  60.382  1.00  0.00           H  
ATOM   3594  HD3 ARG   231      76.397  71.527  60.296  1.00  0.00           H  
ATOM   3595  HE  ARG   231      75.050  72.471  62.439  1.00  0.00           H  
ATOM   3596 HH11 ARG   231      76.588  69.436  61.396  1.00  0.00           H  
ATOM   3597 HH12 ARG   231      77.000  69.084  63.124  1.00  0.00           H  
ATOM   3598 HH21 ARG   231      75.383  71.626  64.482  1.00  0.00           H  
ATOM   3599 HH22 ARG   231      76.324  70.276  64.881  1.00  0.00           H  
ATOM   3600  N   LYS   232      74.105  74.411  55.522  1.00  0.00           N  
ATOM   3601  CA  LYS   232      74.556  74.864  54.197  1.00  0.00           C  
ATOM   3602  C   LYS   232      75.338  76.156  54.446  1.00  0.00           C  
ATOM   3603  O   LYS   232      74.807  77.050  55.151  1.00  0.00           O  
ATOM   3604  CB  LYS   232      73.371  75.115  53.213  1.00  0.00           C  
ATOM   3605  CG  LYS   232      73.712  75.670  51.817  1.00  0.00           C  
ATOM   3606  CD  LYS   232      72.369  75.683  51.100  1.00  0.00           C  
ATOM   3607  CE  LYS   232      72.482  76.529  49.753  1.00  0.00           C  
ATOM   3608  NZ  LYS   232      71.182  76.933  49.122  1.00  0.00           N1+
ATOM   3609  H   LYS   232      73.152  74.585  55.809  1.00  0.00           H  
ATOM   3610  HA  LYS   232      75.240  74.141  53.753  1.00  0.00           H  
ATOM   3611  HB2 LYS   232      72.689  74.266  53.170  1.00  0.00           H  
ATOM   3612  HB3 LYS   232      72.822  75.953  53.642  1.00  0.00           H  
ATOM   3613  HG2 LYS   232      74.147  76.669  51.783  1.00  0.00           H  
ATOM   3614  HG3 LYS   232      74.341  74.940  51.309  1.00  0.00           H  
ATOM   3615  HD2 LYS   232      72.244  74.631  50.840  1.00  0.00           H  
ATOM   3616  HD3 LYS   232      71.573  75.984  51.781  1.00  0.00           H  
ATOM   3617  HE2 LYS   232      73.060  77.443  49.887  1.00  0.00           H  
ATOM   3618  HE3 LYS   232      73.039  75.984  48.991  1.00  0.00           H  
ATOM   3619  HZ1 LYS   232      70.764  76.269  48.485  1.00  0.00           H  
ATOM   3620  HZ2 LYS   232      70.516  77.243  49.816  1.00  0.00           H  
ATOM   3621  HZ3 LYS   232      71.314  77.723  48.508  1.00  0.00           H  
ATOM   3622  N   LEU   233      76.401  76.400  53.802  1.00  0.00           N  
ATOM   3623  CA  LEU   233      77.389  77.423  54.131  1.00  0.00           C  
ATOM   3624  C   LEU   233      77.276  78.636  53.130  1.00  0.00           C  
ATOM   3625  O   LEU   233      77.724  79.722  53.478  1.00  0.00           O  
ATOM   3626  CB  LEU   233      78.834  76.816  53.972  1.00  0.00           C  
ATOM   3627  CG  LEU   233      79.149  75.681  55.031  1.00  0.00           C  
ATOM   3628  CD1 LEU   233      80.551  75.104  54.922  1.00  0.00           C  
ATOM   3629  CD2 LEU   233      78.891  76.132  56.394  1.00  0.00           C  
ATOM   3630  H   LEU   233      76.725  75.632  53.232  1.00  0.00           H  
ATOM   3631  HA  LEU   233      77.213  77.863  55.113  1.00  0.00           H  
ATOM   3632  HB2 LEU   233      78.930  76.461  52.946  1.00  0.00           H  
ATOM   3633  HB3 LEU   233      79.536  77.633  54.135  1.00  0.00           H  
ATOM   3634  HG  LEU   233      78.496  74.825  54.859  1.00  0.00           H  
ATOM   3635 HD11 LEU   233      80.830  74.836  53.903  1.00  0.00           H  
ATOM   3636 HD12 LEU   233      81.279  75.859  55.218  1.00  0.00           H  
ATOM   3637 HD13 LEU   233      80.678  74.184  55.491  1.00  0.00           H  
ATOM   3638 HD21 LEU   233      79.373  77.094  56.565  1.00  0.00           H  
ATOM   3639 HD22 LEU   233      77.835  76.323  56.581  1.00  0.00           H  
ATOM   3640 HD23 LEU   233      79.086  75.357  57.136  1.00  0.00           H  
ATOM   3641  N   TYR   234      76.895  78.402  51.913  1.00  0.00           N  
ATOM   3642  CA  TYR   234      77.061  79.352  50.824  1.00  0.00           C  
ATOM   3643  C   TYR   234      75.956  79.089  49.797  1.00  0.00           C  
ATOM   3644  O   TYR   234      75.436  77.983  49.708  1.00  0.00           O  
ATOM   3645  CB  TYR   234      78.415  79.242  50.114  1.00  0.00           C  
ATOM   3646  CG  TYR   234      79.013  77.841  49.959  1.00  0.00           C  
ATOM   3647  CD1 TYR   234      78.478  76.850  49.117  1.00  0.00           C  
ATOM   3648  CD2 TYR   234      80.155  77.558  50.679  1.00  0.00           C  
ATOM   3649  CE1 TYR   234      79.313  75.748  48.836  1.00  0.00           C  
ATOM   3650  CE2 TYR   234      80.882  76.396  50.521  1.00  0.00           C  
ATOM   3651  CZ  TYR   234      80.550  75.551  49.459  1.00  0.00           C  
ATOM   3652  OH  TYR   234      81.488  74.687  49.062  1.00  0.00           O  
ATOM   3653  H   TYR   234      76.564  77.499  51.603  1.00  0.00           H  
ATOM   3654  HA  TYR   234      76.937  80.350  51.244  1.00  0.00           H  
ATOM   3655  HB2 TYR   234      78.280  79.635  49.107  1.00  0.00           H  
ATOM   3656  HB3 TYR   234      79.173  79.770  50.692  1.00  0.00           H  
ATOM   3657  HD1 TYR   234      77.609  77.071  48.514  1.00  0.00           H  
ATOM   3658  HD2 TYR   234      80.436  78.216  51.487  1.00  0.00           H  
ATOM   3659  HE1 TYR   234      79.030  75.025  48.085  1.00  0.00           H  
ATOM   3660  HE2 TYR   234      81.749  76.074  51.080  1.00  0.00           H  
ATOM   3661  HH  TYR   234      82.396  74.980  49.163  1.00  0.00           H  
ATOM   3662  N   HIE   235      75.696  80.065  48.979  1.00  0.00           N  
ATOM   3663  CA  HIE   235      74.713  80.058  47.871  1.00  0.00           C  
ATOM   3664  C   HIE   235      74.988  81.093  46.764  1.00  0.00           C  
ATOM   3665  O   HIE   235      75.450  82.226  47.063  1.00  0.00           O  
ATOM   3666  CB  HIE   235      73.425  80.444  48.555  1.00  0.00           C  
ATOM   3667  CG  HIE   235      72.237  80.348  47.647  1.00  0.00           C  
ATOM   3668  CD2 HIE   235      71.433  81.433  47.274  1.00  0.00           C  
ATOM   3669  ND1 HIE   235      71.588  79.189  47.241  1.00  0.00           N  
ATOM   3670  CE1 HIE   235      70.557  79.597  46.534  1.00  0.00           C  
ATOM   3671  NE2 HIE   235      70.405  80.936  46.562  1.00  0.00           N  
ATOM   3672  H   HIE   235      76.071  80.992  49.120  1.00  0.00           H  
ATOM   3673  HA  HIE   235      74.570  79.039  47.512  1.00  0.00           H  
ATOM   3674  HB2 HIE   235      73.245  79.759  49.384  1.00  0.00           H  
ATOM   3675  HB3 HIE   235      73.487  81.386  49.101  1.00  0.00           H  
ATOM   3676  HD2 HIE   235      71.668  82.474  47.441  1.00  0.00           H  
ATOM   3677  HE1 HIE   235      69.933  78.990  45.896  1.00  0.00           H  
ATOM   3678  HE2 HIE   235      69.720  81.580  46.193  1.00  0.00           H  
ATOM   3679  N   VAL   236      74.950  80.644  45.532  1.00  0.00           N  
ATOM   3680  CA  VAL   236      75.087  81.443  44.281  1.00  0.00           C  
ATOM   3681  C   VAL   236      73.862  82.324  44.038  1.00  0.00           C  
ATOM   3682  O   VAL   236      72.701  81.903  44.264  1.00  0.00           O  
ATOM   3683  CB  VAL   236      75.321  80.533  43.143  1.00  0.00           C  
ATOM   3684  CG1 VAL   236      75.617  81.276  41.831  1.00  0.00           C  
ATOM   3685  CG2 VAL   236      76.492  79.553  43.453  1.00  0.00           C  
ATOM   3686  H   VAL   236      74.603  79.697  45.477  1.00  0.00           H  
ATOM   3687  HA  VAL   236      75.953  82.100  44.363  1.00  0.00           H  
ATOM   3688  HB  VAL   236      74.476  79.867  42.966  1.00  0.00           H  
ATOM   3689 HG11 VAL   236      75.963  80.580  41.066  1.00  0.00           H  
ATOM   3690 HG12 VAL   236      74.709  81.661  41.368  1.00  0.00           H  
ATOM   3691 HG13 VAL   236      76.370  82.021  42.087  1.00  0.00           H  
ATOM   3692 HG21 VAL   236      77.374  80.181  43.578  1.00  0.00           H  
ATOM   3693 HG22 VAL   236      76.291  78.920  44.318  1.00  0.00           H  
ATOM   3694 HG23 VAL   236      76.607  78.832  42.644  1.00  0.00           H  
ATOM   3695  N   VAL   237      74.153  83.584  43.567  1.00  0.00           N  
ATOM   3696  CA  VAL   237      73.204  84.697  43.417  1.00  0.00           C  
ATOM   3697  C   VAL   237      73.338  85.233  42.006  1.00  0.00           C  
ATOM   3698  O   VAL   237      74.398  85.570  41.591  1.00  0.00           O  
ATOM   3699  CB  VAL   237      73.445  85.789  44.433  1.00  0.00           C  
ATOM   3700  CG1 VAL   237      72.448  86.964  44.232  1.00  0.00           C  
ATOM   3701  CG2 VAL   237      73.487  85.293  45.933  1.00  0.00           C  
ATOM   3702  H   VAL   237      75.096  83.891  43.376  1.00  0.00           H  
ATOM   3703  HA  VAL   237      72.206  84.266  43.490  1.00  0.00           H  
ATOM   3704  HB  VAL   237      74.414  86.213  44.173  1.00  0.00           H  
ATOM   3705 HG11 VAL   237      72.583  87.454  43.268  1.00  0.00           H  
ATOM   3706 HG12 VAL   237      71.417  86.693  44.458  1.00  0.00           H  
ATOM   3707 HG13 VAL   237      72.647  87.665  45.042  1.00  0.00           H  
ATOM   3708 HG21 VAL   237      73.726  86.125  46.595  1.00  0.00           H  
ATOM   3709 HG22 VAL   237      72.558  84.827  46.260  1.00  0.00           H  
ATOM   3710 HG23 VAL   237      74.283  84.557  46.047  1.00  0.00           H  
ATOM   3711  N   LYS   238      72.219  85.173  41.296  1.00  0.00           N  
ATOM   3712  CA  LYS   238      72.168  85.749  39.906  1.00  0.00           C  
ATOM   3713  C   LYS   238      72.283  87.309  39.999  1.00  0.00           C  
ATOM   3714  O   LYS   238      71.659  87.937  40.816  1.00  0.00           O  
ATOM   3715  CB  LYS   238      70.947  85.364  39.107  1.00  0.00           C  
ATOM   3716  CG  LYS   238      71.011  85.595  37.582  1.00  0.00           C  
ATOM   3717  CD  LYS   238      69.917  84.685  36.927  1.00  0.00           C  
ATOM   3718  CE  LYS   238      69.907  84.938  35.416  1.00  0.00           C  
ATOM   3719  NZ  LYS   238      68.885  84.037  34.765  1.00  0.00           N1+
ATOM   3720  H   LYS   238      71.396  84.855  41.788  1.00  0.00           H  
ATOM   3721  HA  LYS   238      73.056  85.480  39.333  1.00  0.00           H  
ATOM   3722  HB2 LYS   238      70.878  84.293  39.296  1.00  0.00           H  
ATOM   3723  HB3 LYS   238      70.080  85.816  39.589  1.00  0.00           H  
ATOM   3724  HG2 LYS   238      70.722  86.631  37.402  1.00  0.00           H  
ATOM   3725  HG3 LYS   238      71.947  85.228  37.162  1.00  0.00           H  
ATOM   3726  HD2 LYS   238      70.116  83.628  37.102  1.00  0.00           H  
ATOM   3727  HD3 LYS   238      68.961  84.970  37.365  1.00  0.00           H  
ATOM   3728  HE2 LYS   238      69.760  86.015  35.332  1.00  0.00           H  
ATOM   3729  HE3 LYS   238      70.914  84.694  35.079  1.00  0.00           H  
ATOM   3730  HZ1 LYS   238      68.776  84.186  33.772  1.00  0.00           H  
ATOM   3731  HZ2 LYS   238      69.067  83.059  34.939  1.00  0.00           H  
ATOM   3732  HZ3 LYS   238      67.964  84.260  35.116  1.00  0.00           H  
ATOM   3733  N   TYR   239      73.160  87.919  39.142  1.00  0.00           N  
ATOM   3734  CA  TYR   239      73.257  89.415  38.910  1.00  0.00           C  
ATOM   3735  C   TYR   239      72.042  89.972  38.220  1.00  0.00           C  
ATOM   3736  O   TYR   239      71.432  89.177  37.496  1.00  0.00           O  
ATOM   3737  CB  TYR   239      74.486  89.701  38.066  1.00  0.00           C  
ATOM   3738  CG  TYR   239      74.751  91.155  37.688  1.00  0.00           C  
ATOM   3739  CD1 TYR   239      75.143  92.137  38.616  1.00  0.00           C  
ATOM   3740  CD2 TYR   239      74.474  91.563  36.382  1.00  0.00           C  
ATOM   3741  CE1 TYR   239      75.377  93.452  38.196  1.00  0.00           C  
ATOM   3742  CE2 TYR   239      74.579  92.859  35.936  1.00  0.00           C  
ATOM   3743  CZ  TYR   239      75.052  93.843  36.897  1.00  0.00           C  
ATOM   3744  OH  TYR   239      75.435  95.054  36.494  1.00  0.00           O  
ATOM   3745  H   TYR   239      73.749  87.267  38.642  1.00  0.00           H  
ATOM   3746  HA  TYR   239      73.307  89.790  39.933  1.00  0.00           H  
ATOM   3747  HB2 TYR   239      75.453  89.326  38.400  1.00  0.00           H  
ATOM   3748  HB3 TYR   239      74.369  89.200  37.105  1.00  0.00           H  
ATOM   3749  HD1 TYR   239      75.325  91.917  39.658  1.00  0.00           H  
ATOM   3750  HD2 TYR   239      74.240  90.845  35.610  1.00  0.00           H  
ATOM   3751  HE1 TYR   239      75.778  94.233  38.824  1.00  0.00           H  
ATOM   3752  HE2 TYR   239      74.429  93.146  34.906  1.00  0.00           H  
ATOM   3753  HH  TYR   239      75.108  95.151  35.597  1.00  0.00           H  
ATOM   3754  N   THR   240      71.795  91.235  38.270  1.00  0.00           N  
ATOM   3755  CA  THR   240      70.690  92.019  37.691  1.00  0.00           C  
ATOM   3756  C   THR   240      71.177  93.326  37.058  1.00  0.00           C  
ATOM   3757  O   THR   240      71.998  94.015  37.659  1.00  0.00           O  
ATOM   3758  CB  THR   240      69.637  92.428  38.732  1.00  0.00           C  
ATOM   3759  CG2 THR   240      68.330  92.838  38.062  1.00  0.00           C  
ATOM   3760  OG1 THR   240      69.445  91.444  39.730  1.00  0.00           O  
ATOM   3761  H   THR   240      72.431  91.792  38.821  1.00  0.00           H  
ATOM   3762  HA  THR   240      70.224  91.410  36.916  1.00  0.00           H  
ATOM   3763  HB  THR   240      69.998  93.365  39.157  1.00  0.00           H  
ATOM   3764  HG1 THR   240      70.055  91.766  40.397  1.00  0.00           H  
ATOM   3765 HG21 THR   240      68.602  93.660  37.400  1.00  0.00           H  
ATOM   3766 HG22 THR   240      67.865  92.017  37.516  1.00  0.00           H  
ATOM   3767 HG23 THR   240      67.638  93.148  38.846  1.00  0.00           H  
ATOM   3768  N   GLY   241      70.658  93.677  35.907  1.00  0.00           N  
ATOM   3769  CA  GLY   241      71.199  94.671  35.032  1.00  0.00           C  
ATOM   3770  C   GLY   241      71.056  96.164  35.473  1.00  0.00           C  
ATOM   3771  O   GLY   241      70.012  96.512  35.896  1.00  0.00           O  
ATOM   3772  H   GLY   241      69.854  93.162  35.575  1.00  0.00           H  
ATOM   3773  HA2 GLY   241      72.267  94.468  34.960  1.00  0.00           H  
ATOM   3774  HA3 GLY   241      70.651  94.604  34.092  1.00  0.00           H  
ATOM   3775  N   GLY   242      72.149  96.993  35.464  1.00  0.00           N  
ATOM   3776  CA  GLY   242      72.145  98.445  35.815  1.00  0.00           C  
ATOM   3777  C   GLY   242      72.277  98.737  37.246  1.00  0.00           C  
ATOM   3778  O   GLY   242      73.208  98.213  37.879  1.00  0.00           O  
ATOM   3779  H   GLY   242      72.934  96.663  34.921  1.00  0.00           H  
ATOM   3780  HA2 GLY   242      72.785  99.047  35.170  1.00  0.00           H  
ATOM   3781  HA3 GLY   242      71.142  98.802  35.580  1.00  0.00           H  
ATOM   3782  N   SER   243      71.309  99.459  37.741  1.00  0.00           N  
ATOM   3783  CA  SER   243      71.090  99.580  39.148  1.00  0.00           C  
ATOM   3784  C   SER   243      70.011  98.628  39.714  1.00  0.00           C  
ATOM   3785  O   SER   243      68.850  98.674  39.227  1.00  0.00           O  
ATOM   3786  CB  SER   243      70.489 100.922  39.360  1.00  0.00           C  
ATOM   3787  OG  SER   243      70.349 101.069  40.797  1.00  0.00           O  
ATOM   3788  H   SER   243      70.444  99.595  37.238  1.00  0.00           H  
ATOM   3789  HA  SER   243      72.053  99.494  39.649  1.00  0.00           H  
ATOM   3790  HB2 SER   243      71.141 101.707  38.978  1.00  0.00           H  
ATOM   3791  HB3 SER   243      69.557 101.114  38.827  1.00  0.00           H  
ATOM   3792  HG  SER   243      69.453 101.390  40.923  1.00  0.00           H  
ATOM   3793  N   ALA   244      70.400  97.912  40.726  1.00  0.00           N  
ATOM   3794  CA  ALA   244      69.620  96.928  41.413  1.00  0.00           C  
ATOM   3795  C   ALA   244      69.982  96.683  42.916  1.00  0.00           C  
ATOM   3796  O   ALA   244      71.082  96.989  43.360  1.00  0.00           O  
ATOM   3797  CB  ALA   244      69.872  95.578  40.651  1.00  0.00           C  
ATOM   3798  H   ALA   244      71.392  97.874  40.917  1.00  0.00           H  
ATOM   3799  HA  ALA   244      68.559  97.171  41.366  1.00  0.00           H  
ATOM   3800  HB1 ALA   244      69.619  95.660  39.594  1.00  0.00           H  
ATOM   3801  HB2 ALA   244      70.949  95.421  40.714  1.00  0.00           H  
ATOM   3802  HB3 ALA   244      69.361  94.722  41.092  1.00  0.00           H  
ATOM   3803  N   GLU   245      68.941  96.257  43.641  1.00  0.00           N  
ATOM   3804  CA  GLU   245      69.148  95.839  45.008  1.00  0.00           C  
ATOM   3805  C   GLU   245      68.233  94.657  45.183  1.00  0.00           C  
ATOM   3806  O   GLU   245      67.084  94.706  44.771  1.00  0.00           O  
ATOM   3807  CB  GLU   245      69.018  97.030  46.041  1.00  0.00           C  
ATOM   3808  CG  GLU   245      67.755  97.889  45.854  1.00  0.00           C  
ATOM   3809  CD  GLU   245      67.786  99.005  46.952  1.00  0.00           C  
ATOM   3810  OE1 GLU   245      66.608  99.437  47.330  1.00  0.00           O  
ATOM   3811  OE2 GLU   245      68.848  99.542  47.462  1.00  0.00           O1-
ATOM   3812  H   GLU   245      68.041  96.098  43.211  1.00  0.00           H  
ATOM   3813  HA  GLU   245      70.201  95.559  44.990  1.00  0.00           H  
ATOM   3814  HB2 GLU   245      69.187  96.667  47.055  1.00  0.00           H  
ATOM   3815  HB3 GLU   245      69.848  97.696  45.804  1.00  0.00           H  
ATOM   3816  HG2 GLU   245      67.807  98.465  44.931  1.00  0.00           H  
ATOM   3817  HG3 GLU   245      66.833  97.308  45.868  1.00  0.00           H  
ATOM   3818  N   LEU   246      68.750  93.678  45.832  1.00  0.00           N  
ATOM   3819  CA  LEU   246      68.183  92.412  46.224  1.00  0.00           C  
ATOM   3820  C   LEU   246      68.066  92.384  47.712  1.00  0.00           C  
ATOM   3821  O   LEU   246      68.993  92.354  48.558  1.00  0.00           O  
ATOM   3822  CB  LEU   246      69.015  91.165  45.853  1.00  0.00           C  
ATOM   3823  CG  LEU   246      69.470  91.000  44.369  1.00  0.00           C  
ATOM   3824  CD1 LEU   246      70.459  89.822  44.256  1.00  0.00           C  
ATOM   3825  CD2 LEU   246      68.127  90.635  43.624  1.00  0.00           C  
ATOM   3826  H   LEU   246      69.657  93.816  46.254  1.00  0.00           H  
ATOM   3827  HA  LEU   246      67.194  92.277  45.786  1.00  0.00           H  
ATOM   3828  HB2 LEU   246      69.946  91.146  46.418  1.00  0.00           H  
ATOM   3829  HB3 LEU   246      68.482  90.264  46.156  1.00  0.00           H  
ATOM   3830  HG  LEU   246      69.843  91.891  43.864  1.00  0.00           H  
ATOM   3831 HD11 LEU   246      71.455  90.089  44.610  1.00  0.00           H  
ATOM   3832 HD12 LEU   246      70.168  88.898  44.756  1.00  0.00           H  
ATOM   3833 HD13 LEU   246      70.460  89.514  43.210  1.00  0.00           H  
ATOM   3834 HD21 LEU   246      67.921  89.600  43.897  1.00  0.00           H  
ATOM   3835 HD22 LEU   246      67.290  91.295  43.848  1.00  0.00           H  
ATOM   3836 HD23 LEU   246      68.368  90.664  42.562  1.00  0.00           H  
ATOM   3837  N   LEU   247      66.874  92.292  48.257  1.00  0.00           N  
ATOM   3838  CA  LEU   247      66.564  92.211  49.724  1.00  0.00           C  
ATOM   3839  C   LEU   247      66.528  90.756  50.150  1.00  0.00           C  
ATOM   3840  O   LEU   247      66.265  89.855  49.348  1.00  0.00           O  
ATOM   3841  CB  LEU   247      65.165  92.816  49.972  1.00  0.00           C  
ATOM   3842  CG  LEU   247      64.530  92.714  51.338  1.00  0.00           C  
ATOM   3843  CD1 LEU   247      65.404  93.265  52.499  1.00  0.00           C  
ATOM   3844  CD2 LEU   247      63.215  93.447  51.275  1.00  0.00           C  
ATOM   3845  H   LEU   247      66.126  92.174  47.589  1.00  0.00           H  
ATOM   3846  HA  LEU   247      67.284  92.752  50.337  1.00  0.00           H  
ATOM   3847  HB2 LEU   247      65.399  93.873  49.844  1.00  0.00           H  
ATOM   3848  HB3 LEU   247      64.413  92.434  49.282  1.00  0.00           H  
ATOM   3849  HG  LEU   247      64.259  91.681  51.552  1.00  0.00           H  
ATOM   3850 HD11 LEU   247      66.098  92.533  52.912  1.00  0.00           H  
ATOM   3851 HD12 LEU   247      65.827  94.216  52.178  1.00  0.00           H  
ATOM   3852 HD13 LEU   247      64.737  93.316  53.360  1.00  0.00           H  
ATOM   3853 HD21 LEU   247      62.673  93.317  52.212  1.00  0.00           H  
ATOM   3854 HD22 LEU   247      63.406  94.475  50.966  1.00  0.00           H  
ATOM   3855 HD23 LEU   247      62.556  93.045  50.505  1.00  0.00           H  
ATOM   3856  N   PHE   248      66.824  90.495  51.402  1.00  0.00           N  
ATOM   3857  CA  PHE   248      66.811  89.186  52.053  1.00  0.00           C  
ATOM   3858  C   PHE   248      66.287  89.339  53.459  1.00  0.00           C  
ATOM   3859  O   PHE   248      66.374  90.454  53.991  1.00  0.00           O  
ATOM   3860  CB  PHE   248      68.248  88.535  52.099  1.00  0.00           C  
ATOM   3861  CG  PHE   248      69.031  88.444  50.782  1.00  0.00           C  
ATOM   3862  CD1 PHE   248      69.790  89.586  50.253  1.00  0.00           C  
ATOM   3863  CD2 PHE   248      69.110  87.195  50.195  1.00  0.00           C  
ATOM   3864  CE1 PHE   248      70.514  89.347  49.074  1.00  0.00           C  
ATOM   3865  CE2 PHE   248      69.858  86.990  48.975  1.00  0.00           C  
ATOM   3866  CZ  PHE   248      70.529  88.031  48.436  1.00  0.00           C  
ATOM   3867  H   PHE   248      67.132  91.274  51.966  1.00  0.00           H  
ATOM   3868  HA  PHE   248      66.250  88.509  51.409  1.00  0.00           H  
ATOM   3869  HB2 PHE   248      68.928  88.954  52.840  1.00  0.00           H  
ATOM   3870  HB3 PHE   248      68.110  87.515  52.457  1.00  0.00           H  
ATOM   3871  HD1 PHE   248      69.797  90.564  50.709  1.00  0.00           H  
ATOM   3872  HD2 PHE   248      68.691  86.288  50.605  1.00  0.00           H  
ATOM   3873  HE1 PHE   248      71.101  90.114  48.591  1.00  0.00           H  
ATOM   3874  HE2 PHE   248      69.689  86.055  48.461  1.00  0.00           H  
ATOM   3875  HZ  PHE   248      71.115  87.863  47.545  1.00  0.00           H  
ATOM   3876  N   PHE   249      65.711  88.286  54.030  1.00  0.00           N  
ATOM   3877  CA  PHE   249      65.021  88.338  55.343  1.00  0.00           C  
ATOM   3878  C   PHE   249      65.750  87.347  56.269  1.00  0.00           C  
ATOM   3879  O   PHE   249      66.062  86.193  55.868  1.00  0.00           O  
ATOM   3880  CB  PHE   249      63.521  87.961  55.238  1.00  0.00           C  
ATOM   3881  CG  PHE   249      62.709  88.777  54.258  1.00  0.00           C  
ATOM   3882  CD1 PHE   249      62.831  88.753  52.868  1.00  0.00           C  
ATOM   3883  CD2 PHE   249      61.864  89.852  54.785  1.00  0.00           C  
ATOM   3884  CE1 PHE   249      62.130  89.618  52.015  1.00  0.00           C  
ATOM   3885  CE2 PHE   249      61.187  90.732  54.022  1.00  0.00           C  
ATOM   3886  CZ  PHE   249      61.384  90.626  52.606  1.00  0.00           C  
ATOM   3887  H   PHE   249      65.816  87.386  53.583  1.00  0.00           H  
ATOM   3888  HA  PHE   249      65.097  89.352  55.735  1.00  0.00           H  
ATOM   3889  HB2 PHE   249      63.612  86.970  54.794  1.00  0.00           H  
ATOM   3890  HB3 PHE   249      63.066  87.940  56.228  1.00  0.00           H  
ATOM   3891  HD1 PHE   249      63.470  88.048  52.357  1.00  0.00           H  
ATOM   3892  HD2 PHE   249      61.857  90.004  55.854  1.00  0.00           H  
ATOM   3893  HE1 PHE   249      62.289  89.559  50.948  1.00  0.00           H  
ATOM   3894  HE2 PHE   249      60.517  91.464  54.448  1.00  0.00           H  
ATOM   3895  HZ  PHE   249      60.863  91.259  51.903  1.00  0.00           H  
ATOM   3896  N   VAL   250      65.946  87.647  57.574  1.00  0.00           N  
ATOM   3897  CA  VAL   250      66.862  86.929  58.437  1.00  0.00           C  
ATOM   3898  C   VAL   250      66.208  86.678  59.781  1.00  0.00           C  
ATOM   3899  O   VAL   250      65.760  87.638  60.402  1.00  0.00           O  
ATOM   3900  CB  VAL   250      68.205  87.596  58.541  1.00  0.00           C  
ATOM   3901  CG1 VAL   250      69.169  86.805  59.483  1.00  0.00           C  
ATOM   3902  CG2 VAL   250      68.990  87.714  57.272  1.00  0.00           C  
ATOM   3903  H   VAL   250      65.829  88.590  57.917  1.00  0.00           H  
ATOM   3904  HA  VAL   250      67.083  85.918  58.095  1.00  0.00           H  
ATOM   3905  HB  VAL   250      68.005  88.551  59.026  1.00  0.00           H  
ATOM   3906 HG11 VAL   250      70.176  87.209  59.380  1.00  0.00           H  
ATOM   3907 HG12 VAL   250      68.974  86.924  60.549  1.00  0.00           H  
ATOM   3908 HG13 VAL   250      69.263  85.746  59.243  1.00  0.00           H  
ATOM   3909 HG21 VAL   250      69.279  86.709  56.965  1.00  0.00           H  
ATOM   3910 HG22 VAL   250      68.344  88.190  56.534  1.00  0.00           H  
ATOM   3911 HG23 VAL   250      69.927  88.267  57.345  1.00  0.00           H  
ATOM   3912  N   GLU   251      66.109  85.472  60.218  1.00  0.00           N  
ATOM   3913  CA  GLU   251      65.614  84.958  61.585  1.00  0.00           C  
ATOM   3914  C   GLU   251      66.766  84.368  62.426  1.00  0.00           C  
ATOM   3915  O   GLU   251      67.609  83.554  61.968  1.00  0.00           O  
ATOM   3916  CB  GLU   251      64.526  83.971  61.443  1.00  0.00           C  
ATOM   3917  CG  GLU   251      64.727  82.828  60.420  1.00  0.00           C  
ATOM   3918  CD  GLU   251      63.636  81.810  60.547  1.00  0.00           C  
ATOM   3919  OE1 GLU   251      63.841  80.647  60.022  1.00  0.00           O  
ATOM   3920  OE2 GLU   251      62.460  81.959  60.913  1.00  0.00           O1-
ATOM   3921  H   GLU   251      66.584  84.730  59.724  1.00  0.00           H  
ATOM   3922  HA  GLU   251      65.200  85.850  62.054  1.00  0.00           H  
ATOM   3923  HB2 GLU   251      64.239  83.555  62.409  1.00  0.00           H  
ATOM   3924  HB3 GLU   251      63.583  84.436  61.154  1.00  0.00           H  
ATOM   3925  HG2 GLU   251      64.734  83.229  59.406  1.00  0.00           H  
ATOM   3926  HG3 GLU   251      65.719  82.396  60.554  1.00  0.00           H  
ATOM   3927  N   GLY   252      66.742  84.744  63.746  1.00  0.00           N  
ATOM   3928  CA  GLY   252      67.504  83.961  64.768  1.00  0.00           C  
ATOM   3929  C   GLY   252      66.696  82.800  65.286  1.00  0.00           C  
ATOM   3930  O   GLY   252      65.450  82.701  65.288  1.00  0.00           O  
ATOM   3931  H   GLY   252      65.986  85.347  64.039  1.00  0.00           H  
ATOM   3932  HA2 GLY   252      68.414  83.548  64.332  1.00  0.00           H  
ATOM   3933  HA3 GLY   252      67.836  84.534  65.634  1.00  0.00           H  
ATOM   3934  N   LEU   253      67.466  81.691  65.605  1.00  0.00           N  
ATOM   3935  CA  LEU   253      66.942  80.419  65.938  1.00  0.00           C  
ATOM   3936  C   LEU   253      67.409  79.879  67.274  1.00  0.00           C  
ATOM   3937  O   LEU   253      66.753  79.020  67.818  1.00  0.00           O  
ATOM   3938  CB  LEU   253      67.326  79.480  64.788  1.00  0.00           C  
ATOM   3939  CG  LEU   253      67.011  79.965  63.331  1.00  0.00           C  
ATOM   3940  CD1 LEU   253      67.783  79.027  62.284  1.00  0.00           C  
ATOM   3941  CD2 LEU   253      65.517  80.141  63.075  1.00  0.00           C  
ATOM   3942  H   LEU   253      68.422  81.825  65.309  1.00  0.00           H  
ATOM   3943  HA  LEU   253      65.855  80.502  65.941  1.00  0.00           H  
ATOM   3944  HB2 LEU   253      68.410  79.371  64.828  1.00  0.00           H  
ATOM   3945  HB3 LEU   253      66.769  78.556  64.941  1.00  0.00           H  
ATOM   3946  HG  LEU   253      67.488  80.939  63.221  1.00  0.00           H  
ATOM   3947 HD11 LEU   253      68.851  79.185  62.433  1.00  0.00           H  
ATOM   3948 HD12 LEU   253      67.637  77.991  62.590  1.00  0.00           H  
ATOM   3949 HD13 LEU   253      67.375  79.252  61.299  1.00  0.00           H  
ATOM   3950 HD21 LEU   253      65.424  80.680  62.133  1.00  0.00           H  
ATOM   3951 HD22 LEU   253      65.000  79.182  63.091  1.00  0.00           H  
ATOM   3952 HD23 LEU   253      65.072  80.912  63.704  1.00  0.00           H  
ATOM   3953  N   CYS   254      68.572  80.402  67.744  1.00  0.00           N  
ATOM   3954  CA  CYS   254      69.061  80.079  69.091  1.00  0.00           C  
ATOM   3955  C   CYS   254      69.507  81.393  69.795  1.00  0.00           C  
ATOM   3956  O   CYS   254      69.758  82.372  69.149  1.00  0.00           O  
ATOM   3957  CB  CYS   254      70.202  79.040  69.019  1.00  0.00           C  
ATOM   3958  SG  CYS   254      69.892  77.558  67.990  1.00  0.00           S  
ATOM   3959  H   CYS   254      68.968  81.239  67.338  1.00  0.00           H  
ATOM   3960  HA  CYS   254      68.195  79.697  69.632  1.00  0.00           H  
ATOM   3961  HB2 CYS   254      71.127  79.581  68.821  1.00  0.00           H  
ATOM   3962  HB3 CYS   254      70.397  78.614  70.003  1.00  0.00           H  
ATOM   3963  HG  CYS   254      68.900  76.914  68.611  1.00  0.00           H  
ATOM   3964  N   PHE   255      69.398  81.367  71.118  1.00  0.00           N  
ATOM   3965  CA  PHE   255      69.777  82.482  72.003  1.00  0.00           C  
ATOM   3966  C   PHE   255      71.256  82.552  72.274  1.00  0.00           C  
ATOM   3967  O   PHE   255      71.989  81.579  71.887  1.00  0.00           O  
ATOM   3968  CB  PHE   255      68.847  82.318  73.325  1.00  0.00           C  
ATOM   3969  CG  PHE   255      67.431  82.925  73.255  1.00  0.00           C  
ATOM   3970  CD1 PHE   255      66.434  82.074  72.821  1.00  0.00           C  
ATOM   3971  CD2 PHE   255      67.061  84.178  73.794  1.00  0.00           C  
ATOM   3972  CE1 PHE   255      65.076  82.550  72.821  1.00  0.00           C  
ATOM   3973  CE2 PHE   255      65.800  84.660  73.800  1.00  0.00           C  
ATOM   3974  CZ  PHE   255      64.789  83.855  73.284  1.00  0.00           C  
ATOM   3975  H   PHE   255      69.104  80.475  71.490  1.00  0.00           H  
ATOM   3976  HA  PHE   255      69.721  83.455  71.513  1.00  0.00           H  
ATOM   3977  HB2 PHE   255      68.808  81.270  73.620  1.00  0.00           H  
ATOM   3978  HB3 PHE   255      69.318  82.863  74.143  1.00  0.00           H  
ATOM   3979  HD1 PHE   255      66.682  81.074  72.499  1.00  0.00           H  
ATOM   3980  HD2 PHE   255      67.927  84.700  74.173  1.00  0.00           H  
ATOM   3981  HE1 PHE   255      64.268  81.999  72.363  1.00  0.00           H  
ATOM   3982  HE2 PHE   255      65.690  85.638  74.245  1.00  0.00           H  
ATOM   3983  HZ  PHE   255      63.799  84.262  73.425  1.00  0.00           H  
ATOM   3984  N   PRO   256      71.760  83.529  73.082  1.00  0.00           N  
ATOM   3985  CA  PRO   256      73.102  83.388  73.573  1.00  0.00           C  
ATOM   3986  C   PRO   256      73.200  82.188  74.545  1.00  0.00           C  
ATOM   3987  O   PRO   256      72.150  81.873  75.238  1.00  0.00           O  
ATOM   3988  CB  PRO   256      73.389  84.743  74.186  1.00  0.00           C  
ATOM   3989  CG  PRO   256      72.340  85.684  73.679  1.00  0.00           C  
ATOM   3990  CD  PRO   256      71.172  84.705  73.654  1.00  0.00           C  
ATOM   3991  HA  PRO   256      73.753  83.291  72.704  1.00  0.00           H  
ATOM   3992  HB2 PRO   256      73.348  84.542  75.257  1.00  0.00           H  
ATOM   3993  HB3 PRO   256      74.383  85.109  73.932  1.00  0.00           H  
ATOM   3994  HG2 PRO   256      72.142  86.541  74.322  1.00  0.00           H  
ATOM   3995  HG3 PRO   256      72.436  85.873  72.610  1.00  0.00           H  
ATOM   3996  HD2 PRO   256      70.937  84.515  74.701  1.00  0.00           H  
ATOM   3997  HD3 PRO   256      70.306  85.090  73.116  1.00  0.00           H  
ATOM   3998  N   ASP   257      74.360  81.598  74.816  1.00  0.00           N  
ATOM   3999  CA  ASP   257      74.546  80.428  75.712  1.00  0.00           C  
ATOM   4000  C   ASP   257      75.983  80.391  76.268  1.00  0.00           C  
ATOM   4001  O   ASP   257      76.857  81.263  75.983  1.00  0.00           O  
ATOM   4002  CB  ASP   257      74.233  79.241  74.881  1.00  0.00           C  
ATOM   4003  CG  ASP   257      73.931  77.931  75.665  1.00  0.00           C  
ATOM   4004  OD1 ASP   257      73.938  77.967  76.940  1.00  0.00           O  
ATOM   4005  OD2 ASP   257      73.718  76.887  75.065  1.00  0.00           O1-
ATOM   4006  H   ASP   257      75.230  81.974  74.465  1.00  0.00           H  
ATOM   4007  HA  ASP   257      73.868  80.513  76.562  1.00  0.00           H  
ATOM   4008  HB2 ASP   257      73.279  79.477  74.410  1.00  0.00           H  
ATOM   4009  HB3 ASP   257      75.066  79.099  74.193  1.00  0.00           H  
ATOM   4010  N   GLU   258      76.300  79.451  77.078  1.00  0.00           N  
ATOM   4011  CA  GLU   258      77.632  79.044  77.439  1.00  0.00           C  
ATOM   4012  C   GLU   258      78.498  78.604  76.245  1.00  0.00           C  
ATOM   4013  O   GLU   258      78.126  77.596  75.542  1.00  0.00           O  
ATOM   4014  CB  GLU   258      77.581  77.904  78.537  1.00  0.00           C  
ATOM   4015  CG  GLU   258      78.926  77.343  78.789  1.00  0.00           C  
ATOM   4016  CD  GLU   258      79.758  78.316  79.609  1.00  0.00           C  
ATOM   4017  OE1 GLU   258      79.901  79.578  79.370  1.00  0.00           O  
ATOM   4018  OE2 GLU   258      80.386  77.829  80.599  1.00  0.00           O1-
ATOM   4019  H   GLU   258      75.593  78.737  77.184  1.00  0.00           H  
ATOM   4020  HA  GLU   258      78.118  79.882  77.939  1.00  0.00           H  
ATOM   4021  HB2 GLU   258      77.141  78.264  79.467  1.00  0.00           H  
ATOM   4022  HB3 GLU   258      76.974  77.094  78.133  1.00  0.00           H  
ATOM   4023  HG2 GLU   258      78.771  76.417  79.342  1.00  0.00           H  
ATOM   4024  HG3 GLU   258      79.426  77.073  77.858  1.00  0.00           H  
ATOM   4025  N   GLY   259      79.605  79.264  75.984  1.00  0.00           N  
ATOM   4026  CA  GLY   259      80.268  79.035  74.708  1.00  0.00           C  
ATOM   4027  C   GLY   259      79.854  79.915  73.562  1.00  0.00           C  
ATOM   4028  O   GLY   259      80.396  79.746  72.440  1.00  0.00           O  
ATOM   4029  H   GLY   259      79.940  80.079  76.477  1.00  0.00           H  
ATOM   4030  HA2 GLY   259      81.294  79.314  74.949  1.00  0.00           H  
ATOM   4031  HA3 GLY   259      80.338  77.997  74.384  1.00  0.00           H  
ATOM   4032  N   PHE   260      78.771  80.703  73.733  1.00  0.00           N  
ATOM   4033  CA  PHE   260      78.379  81.579  72.639  1.00  0.00           C  
ATOM   4034  C   PHE   260      77.723  82.906  73.058  1.00  0.00           C  
ATOM   4035  O   PHE   260      76.626  82.895  73.581  1.00  0.00           O  
ATOM   4036  CB  PHE   260      77.462  80.697  71.791  1.00  0.00           C  
ATOM   4037  CG  PHE   260      76.723  81.439  70.717  1.00  0.00           C  
ATOM   4038  CD1 PHE   260      77.448  82.031  69.724  1.00  0.00           C  
ATOM   4039  CD2 PHE   260      75.360  81.714  70.823  1.00  0.00           C  
ATOM   4040  CE1 PHE   260      76.892  82.935  68.799  1.00  0.00           C  
ATOM   4041  CE2 PHE   260      74.774  82.655  69.951  1.00  0.00           C  
ATOM   4042  CZ  PHE   260      75.561  83.301  68.931  1.00  0.00           C  
ATOM   4043  H   PHE   260      78.289  80.692  74.621  1.00  0.00           H  
ATOM   4044  HA  PHE   260      79.210  81.811  71.973  1.00  0.00           H  
ATOM   4045  HB2 PHE   260      78.019  79.818  71.464  1.00  0.00           H  
ATOM   4046  HB3 PHE   260      76.766  80.311  72.535  1.00  0.00           H  
ATOM   4047  HD1 PHE   260      78.478  81.709  69.680  1.00  0.00           H  
ATOM   4048  HD2 PHE   260      74.740  81.160  71.513  1.00  0.00           H  
ATOM   4049  HE1 PHE   260      77.409  83.331  67.937  1.00  0.00           H  
ATOM   4050  HE2 PHE   260      73.707  82.822  69.946  1.00  0.00           H  
ATOM   4051  HZ  PHE   260      75.083  83.971  68.231  1.00  0.00           H  
ATOM   4052  N   SER   261      78.391  84.082  72.911  1.00  0.00           N  
ATOM   4053  CA  SER   261      77.997  85.346  73.360  1.00  0.00           C  
ATOM   4054  C   SER   261      77.129  86.273  72.384  1.00  0.00           C  
ATOM   4055  O   SER   261      76.801  87.384  72.837  1.00  0.00           O  
ATOM   4056  CB  SER   261      79.192  86.226  73.711  1.00  0.00           C  
ATOM   4057  OG  SER   261      80.080  86.445  72.668  1.00  0.00           O  
ATOM   4058  H   SER   261      79.315  83.982  72.516  1.00  0.00           H  
ATOM   4059  HA  SER   261      77.414  85.158  74.262  1.00  0.00           H  
ATOM   4060  HB2 SER   261      78.963  87.182  74.182  1.00  0.00           H  
ATOM   4061  HB3 SER   261      79.650  85.735  74.570  1.00  0.00           H  
ATOM   4062  HG  SER   261      80.714  85.731  72.769  1.00  0.00           H  
ATOM   4063  N   GLY   262      76.834  85.841  71.192  1.00  0.00           N  
ATOM   4064  CA  GLY   262      75.618  86.315  70.382  1.00  0.00           C  
ATOM   4065  C   GLY   262      75.898  86.926  69.004  1.00  0.00           C  
ATOM   4066  O   GLY   262      74.957  87.317  68.326  1.00  0.00           O  
ATOM   4067  H   GLY   262      77.471  85.206  70.731  1.00  0.00           H  
ATOM   4068  HA2 GLY   262      75.000  85.436  70.201  1.00  0.00           H  
ATOM   4069  HA3 GLY   262      74.963  86.983  70.941  1.00  0.00           H  
ATOM   4070  N   LEU   263      77.170  87.172  68.744  1.00  0.00           N  
ATOM   4071  CA  LEU   263      77.590  87.827  67.481  1.00  0.00           C  
ATOM   4072  C   LEU   263      77.509  86.816  66.313  1.00  0.00           C  
ATOM   4073  O   LEU   263      78.077  85.686  66.436  1.00  0.00           O  
ATOM   4074  CB  LEU   263      79.041  88.286  67.590  1.00  0.00           C  
ATOM   4075  CG  LEU   263      79.379  89.195  68.772  1.00  0.00           C  
ATOM   4076  CD1 LEU   263      80.862  89.501  68.876  1.00  0.00           C  
ATOM   4077  CD2 LEU   263      78.578  90.458  68.778  1.00  0.00           C  
ATOM   4078  H   LEU   263      77.803  86.723  69.391  1.00  0.00           H  
ATOM   4079  HA  LEU   263      76.927  88.678  67.323  1.00  0.00           H  
ATOM   4080  HB2 LEU   263      79.568  87.348  67.768  1.00  0.00           H  
ATOM   4081  HB3 LEU   263      79.287  88.750  66.635  1.00  0.00           H  
ATOM   4082  HG  LEU   263      79.088  88.680  69.688  1.00  0.00           H  
ATOM   4083 HD11 LEU   263      81.392  88.552  68.792  1.00  0.00           H  
ATOM   4084 HD12 LEU   263      81.105  90.072  67.981  1.00  0.00           H  
ATOM   4085 HD13 LEU   263      80.985  89.944  69.865  1.00  0.00           H  
ATOM   4086 HD21 LEU   263      78.739  90.931  67.810  1.00  0.00           H  
ATOM   4087 HD22 LEU   263      77.522  90.220  68.906  1.00  0.00           H  
ATOM   4088 HD23 LEU   263      78.849  91.155  69.571  1.00  0.00           H  
ATOM   4089  N   VAL   264      76.892  87.164  65.195  1.00  0.00           N  
ATOM   4090  CA  VAL   264      76.684  86.262  64.037  1.00  0.00           C  
ATOM   4091  C   VAL   264      76.808  87.057  62.762  1.00  0.00           C  
ATOM   4092  O   VAL   264      76.265  88.176  62.644  1.00  0.00           O  
ATOM   4093  CB  VAL   264      75.362  85.529  64.094  1.00  0.00           C  
ATOM   4094  CG1 VAL   264      75.271  84.517  65.295  1.00  0.00           C  
ATOM   4095  CG2 VAL   264      74.160  86.444  64.413  1.00  0.00           C  
ATOM   4096  H   VAL   264      76.382  88.036  65.177  1.00  0.00           H  
ATOM   4097  HA  VAL   264      77.460  85.498  64.018  1.00  0.00           H  
ATOM   4098  HB  VAL   264      75.139  85.067  63.133  1.00  0.00           H  
ATOM   4099 HG11 VAL   264      74.279  84.075  65.204  1.00  0.00           H  
ATOM   4100 HG12 VAL   264      76.078  83.807  65.113  1.00  0.00           H  
ATOM   4101 HG13 VAL   264      75.526  84.974  66.251  1.00  0.00           H  
ATOM   4102 HG21 VAL   264      74.114  87.292  63.729  1.00  0.00           H  
ATOM   4103 HG22 VAL   264      73.218  85.906  64.313  1.00  0.00           H  
ATOM   4104 HG23 VAL   264      74.155  86.723  65.466  1.00  0.00           H  
ATOM   4105  N   SER   265      77.591  86.600  61.770  1.00  0.00           N  
ATOM   4106  CA  SER   265      77.879  87.370  60.552  1.00  0.00           C  
ATOM   4107  C   SER   265      77.538  86.579  59.269  1.00  0.00           C  
ATOM   4108  O   SER   265      77.400  85.378  59.232  1.00  0.00           O  
ATOM   4109  CB  SER   265      79.390  87.795  60.643  1.00  0.00           C  
ATOM   4110  OG  SER   265      80.199  86.576  60.745  1.00  0.00           O  
ATOM   4111  H   SER   265      77.768  85.607  61.836  1.00  0.00           H  
ATOM   4112  HA  SER   265      77.306  88.291  60.663  1.00  0.00           H  
ATOM   4113  HB2 SER   265      79.680  88.341  59.745  1.00  0.00           H  
ATOM   4114  HB3 SER   265      79.576  88.509  61.446  1.00  0.00           H  
ATOM   4115  HG  SER   265      80.124  86.229  61.637  1.00  0.00           H  
ATOM   4116  N   ILE   266      77.461  87.418  58.228  1.00  0.00           N  
ATOM   4117  CA  ILE   266      77.164  87.034  56.887  1.00  0.00           C  
ATOM   4118  C   ILE   266      78.047  87.846  55.929  1.00  0.00           C  
ATOM   4119  O   ILE   266      78.701  88.836  56.196  1.00  0.00           O  
ATOM   4120  CB  ILE   266      75.619  87.103  56.616  1.00  0.00           C  
ATOM   4121  CG1 ILE   266      74.822  86.096  57.567  1.00  0.00           C  
ATOM   4122  CG2 ILE   266      75.298  86.709  55.124  1.00  0.00           C  
ATOM   4123  CD1 ILE   266      73.282  86.221  57.404  1.00  0.00           C  
ATOM   4124  H   ILE   266      77.784  88.355  58.422  1.00  0.00           H  
ATOM   4125  HA  ILE   266      77.508  86.018  56.694  1.00  0.00           H  
ATOM   4126  HB  ILE   266      75.290  88.115  56.854  1.00  0.00           H  
ATOM   4127 HG12 ILE   266      75.143  85.094  57.284  1.00  0.00           H  
ATOM   4128 HG13 ILE   266      75.067  86.218  58.622  1.00  0.00           H  
ATOM   4129 HG21 ILE   266      75.754  85.780  54.783  1.00  0.00           H  
ATOM   4130 HG22 ILE   266      74.236  86.608  54.903  1.00  0.00           H  
ATOM   4131 HG23 ILE   266      75.755  87.419  54.435  1.00  0.00           H  
ATOM   4132 HD11 ILE   266      73.039  85.607  56.537  1.00  0.00           H  
ATOM   4133 HD12 ILE   266      72.794  85.824  58.294  1.00  0.00           H  
ATOM   4134 HD13 ILE   266      73.009  87.270  57.288  1.00  0.00           H  
ATOM   4135  N   HIE   267      78.307  87.192  54.754  1.00  0.00           N  
ATOM   4136  CA  HIE   267      79.462  87.547  53.875  1.00  0.00           C  
ATOM   4137  C   HIE   267      78.938  87.454  52.434  1.00  0.00           C  
ATOM   4138  O   HIE   267      78.125  86.603  52.162  1.00  0.00           O  
ATOM   4139  CB  HIE   267      80.667  86.626  54.075  1.00  0.00           C  
ATOM   4140  CG  HIE   267      81.150  86.470  55.445  1.00  0.00           C  
ATOM   4141  CD2 HIE   267      81.167  85.342  56.207  1.00  0.00           C  
ATOM   4142  ND1 HIE   267      81.648  87.541  56.245  1.00  0.00           N  
ATOM   4143  CE1 HIE   267      82.062  87.054  57.406  1.00  0.00           C  
ATOM   4144  NE2 HIE   267      81.692  85.739  57.388  1.00  0.00           N  
ATOM   4145  H   HIE   267      77.880  86.290  54.595  1.00  0.00           H  
ATOM   4146  HA  HIE   267      79.794  88.571  54.047  1.00  0.00           H  
ATOM   4147  HB2 HIE   267      80.312  85.651  53.742  1.00  0.00           H  
ATOM   4148  HB3 HIE   267      81.439  86.914  53.361  1.00  0.00           H  
ATOM   4149  HD2 HIE   267      81.013  84.314  55.916  1.00  0.00           H  
ATOM   4150  HE1 HIE   267      82.596  87.523  58.219  1.00  0.00           H  
ATOM   4151  HE2 HIE   267      81.919  85.168  58.189  1.00  0.00           H  
ATOM   4152  N   VAL   268      79.551  88.149  51.495  1.00  0.00           N  
ATOM   4153  CA  VAL   268      79.479  87.912  50.098  1.00  0.00           C  
ATOM   4154  C   VAL   268      80.920  87.965  49.485  1.00  0.00           C  
ATOM   4155  O   VAL   268      81.723  88.829  49.918  1.00  0.00           O  
ATOM   4156  CB  VAL   268      78.589  88.929  49.349  1.00  0.00           C  
ATOM   4157  CG1 VAL   268      79.122  90.365  49.317  1.00  0.00           C  
ATOM   4158  CG2 VAL   268      78.018  88.463  47.951  1.00  0.00           C  
ATOM   4159  H   VAL   268      80.306  88.775  51.737  1.00  0.00           H  
ATOM   4160  HA  VAL   268      78.985  86.948  49.969  1.00  0.00           H  
ATOM   4161  HB  VAL   268      77.777  89.064  50.063  1.00  0.00           H  
ATOM   4162 HG11 VAL   268      79.983  90.666  48.721  1.00  0.00           H  
ATOM   4163 HG12 VAL   268      78.355  91.052  48.961  1.00  0.00           H  
ATOM   4164 HG13 VAL   268      79.367  90.662  50.337  1.00  0.00           H  
ATOM   4165 HG21 VAL   268      77.575  87.468  47.899  1.00  0.00           H  
ATOM   4166 HG22 VAL   268      77.325  89.206  47.557  1.00  0.00           H  
ATOM   4167 HG23 VAL   268      78.862  88.470  47.262  1.00  0.00           H  
ATOM   4168  N   SER   269      81.198  87.036  48.582  1.00  0.00           N  
ATOM   4169  CA  SER   269      82.397  87.102  47.817  1.00  0.00           C  
ATOM   4170  C   SER   269      82.143  87.116  46.329  1.00  0.00           C  
ATOM   4171  O   SER   269      81.292  86.350  45.818  1.00  0.00           O  
ATOM   4172  CB  SER   269      83.346  85.832  48.159  1.00  0.00           C  
ATOM   4173  OG  SER   269      84.604  85.967  47.514  1.00  0.00           O  
ATOM   4174  H   SER   269      80.548  86.274  48.453  1.00  0.00           H  
ATOM   4175  HA  SER   269      83.029  87.983  47.927  1.00  0.00           H  
ATOM   4176  HB2 SER   269      83.396  85.735  49.244  1.00  0.00           H  
ATOM   4177  HB3 SER   269      82.772  84.999  47.754  1.00  0.00           H  
ATOM   4178  HG  SER   269      84.947  86.797  47.853  1.00  0.00           H  
ATOM   4179  N   LEU   270      83.000  87.848  45.602  1.00  0.00           N  
ATOM   4180  CA  LEU   270      83.069  87.769  44.146  1.00  0.00           C  
ATOM   4181  C   LEU   270      84.321  86.940  43.617  1.00  0.00           C  
ATOM   4182  O   LEU   270      85.452  87.332  43.758  1.00  0.00           O  
ATOM   4183  CB  LEU   270      83.096  89.304  43.788  1.00  0.00           C  
ATOM   4184  CG  LEU   270      83.399  89.605  42.274  1.00  0.00           C  
ATOM   4185  CD1 LEU   270      82.333  89.176  41.294  1.00  0.00           C  
ATOM   4186  CD2 LEU   270      83.452  91.159  42.175  1.00  0.00           C  
ATOM   4187  H   LEU   270      83.778  88.349  46.008  1.00  0.00           H  
ATOM   4188  HA  LEU   270      82.178  87.299  43.731  1.00  0.00           H  
ATOM   4189  HB2 LEU   270      82.080  89.613  44.033  1.00  0.00           H  
ATOM   4190  HB3 LEU   270      83.732  89.884  44.457  1.00  0.00           H  
ATOM   4191  HG  LEU   270      84.387  89.230  42.006  1.00  0.00           H  
ATOM   4192 HD11 LEU   270      81.444  89.626  41.735  1.00  0.00           H  
ATOM   4193 HD12 LEU   270      82.659  89.475  40.298  1.00  0.00           H  
ATOM   4194 HD13 LEU   270      82.256  88.092  41.382  1.00  0.00           H  
ATOM   4195 HD21 LEU   270      83.883  91.664  43.040  1.00  0.00           H  
ATOM   4196 HD22 LEU   270      84.060  91.483  41.330  1.00  0.00           H  
ATOM   4197 HD23 LEU   270      82.468  91.592  42.000  1.00  0.00           H  
ATOM   4198  N   LEU   271      83.981  85.840  42.986  1.00  0.00           N  
ATOM   4199  CA  LEU   271      84.791  84.801  42.372  1.00  0.00           C  
ATOM   4200  C   LEU   271      85.320  84.995  40.903  1.00  0.00           C  
ATOM   4201  O   LEU   271      84.421  85.371  40.116  1.00  0.00           O  
ATOM   4202  CB  LEU   271      84.133  83.489  42.491  1.00  0.00           C  
ATOM   4203  CG  LEU   271      83.419  83.119  43.843  1.00  0.00           C  
ATOM   4204  CD1 LEU   271      82.985  81.612  43.681  1.00  0.00           C  
ATOM   4205  CD2 LEU   271      84.339  83.048  45.011  1.00  0.00           C  
ATOM   4206  H   LEU   271      82.986  85.770  42.827  1.00  0.00           H  
ATOM   4207  HA  LEU   271      85.655  84.880  43.032  1.00  0.00           H  
ATOM   4208  HB2 LEU   271      83.339  83.453  41.746  1.00  0.00           H  
ATOM   4209  HB3 LEU   271      84.876  82.724  42.262  1.00  0.00           H  
ATOM   4210  HG  LEU   271      82.615  83.821  44.065  1.00  0.00           H  
ATOM   4211 HD11 LEU   271      83.932  81.075  43.730  1.00  0.00           H  
ATOM   4212 HD12 LEU   271      82.409  81.368  44.573  1.00  0.00           H  
ATOM   4213 HD13 LEU   271      82.506  81.329  42.744  1.00  0.00           H  
ATOM   4214 HD21 LEU   271      83.893  82.605  45.901  1.00  0.00           H  
ATOM   4215 HD22 LEU   271      85.263  82.568  44.687  1.00  0.00           H  
ATOM   4216 HD23 LEU   271      84.563  84.112  45.095  1.00  0.00           H  
ATOM   4217  N   GLU   272      86.526  84.534  40.557  1.00  0.00           N  
ATOM   4218  CA  GLU   272      87.031  84.485  39.183  1.00  0.00           C  
ATOM   4219  C   GLU   272      87.444  83.049  38.721  1.00  0.00           C  
ATOM   4220  O   GLU   272      87.999  82.302  39.503  1.00  0.00           O  
ATOM   4221  CB  GLU   272      88.225  85.495  39.147  1.00  0.00           C  
ATOM   4222  CG  GLU   272      88.844  85.576  37.704  1.00  0.00           C  
ATOM   4223  CD  GLU   272      89.942  86.691  37.740  1.00  0.00           C  
ATOM   4224  OE1 GLU   272      89.639  87.910  38.006  1.00  0.00           O  
ATOM   4225  OE2 GLU   272      91.107  86.369  37.572  1.00  0.00           O1-
ATOM   4226  H   GLU   272      87.196  84.392  41.300  1.00  0.00           H  
ATOM   4227  HA  GLU   272      86.273  84.864  38.497  1.00  0.00           H  
ATOM   4228  HB2 GLU   272      87.815  86.464  39.432  1.00  0.00           H  
ATOM   4229  HB3 GLU   272      89.019  85.229  39.844  1.00  0.00           H  
ATOM   4230  HG2 GLU   272      89.293  84.607  37.486  1.00  0.00           H  
ATOM   4231  HG3 GLU   272      88.114  85.721  36.909  1.00  0.00           H  
ATOM   4232  N   TYR   273      87.260  82.640  37.490  1.00  0.00           N  
ATOM   4233  CA  TYR   273      87.664  81.385  36.913  1.00  0.00           C  
ATOM   4234  C   TYR   273      89.163  81.468  36.410  1.00  0.00           C  
ATOM   4235  O   TYR   273      89.506  82.418  35.673  1.00  0.00           O  
ATOM   4236  CB  TYR   273      86.662  80.978  35.827  1.00  0.00           C  
ATOM   4237  CG  TYR   273      87.077  80.049  34.685  1.00  0.00           C  
ATOM   4238  CD1 TYR   273      86.768  78.673  34.824  1.00  0.00           C  
ATOM   4239  CD2 TYR   273      87.860  80.568  33.615  1.00  0.00           C  
ATOM   4240  CE1 TYR   273      87.342  77.770  33.967  1.00  0.00           C  
ATOM   4241  CE2 TYR   273      88.502  79.719  32.765  1.00  0.00           C  
ATOM   4242  CZ  TYR   273      88.185  78.309  32.973  1.00  0.00           C  
ATOM   4243  OH  TYR   273      88.850  77.324  32.233  1.00  0.00           O  
ATOM   4244  H   TYR   273      86.715  83.274  36.923  1.00  0.00           H  
ATOM   4245  HA  TYR   273      87.616  80.581  37.648  1.00  0.00           H  
ATOM   4246  HB2 TYR   273      85.828  80.500  36.341  1.00  0.00           H  
ATOM   4247  HB3 TYR   273      86.162  81.832  35.370  1.00  0.00           H  
ATOM   4248  HD1 TYR   273      86.182  78.428  35.698  1.00  0.00           H  
ATOM   4249  HD2 TYR   273      88.013  81.637  33.586  1.00  0.00           H  
ATOM   4250  HE1 TYR   273      87.147  76.717  34.105  1.00  0.00           H  
ATOM   4251  HE2 TYR   273      89.135  80.076  31.967  1.00  0.00           H  
ATOM   4252  HH  TYR   273      89.729  77.684  32.094  1.00  0.00           H  
ATOM   4253  N   MET   274      89.922  80.412  36.616  1.00  0.00           N  
ATOM   4254  CA  MET   274      91.271  80.265  36.079  1.00  0.00           C  
ATOM   4255  C   MET   274      91.738  78.938  35.525  1.00  0.00           C  
ATOM   4256  O   MET   274      92.829  78.875  34.929  1.00  0.00           O  
ATOM   4257  CB  MET   274      92.200  80.560  37.204  1.00  0.00           C  
ATOM   4258  CG  MET   274      91.754  81.699  38.170  1.00  0.00           C  
ATOM   4259  SD  MET   274      93.101  82.238  39.276  1.00  0.00           S  
ATOM   4260  CE  MET   274      92.652  83.926  39.644  1.00  0.00           C  
ATOM   4261  H   MET   274      89.516  79.779  37.290  1.00  0.00           H  
ATOM   4262  HA  MET   274      91.459  81.032  35.328  1.00  0.00           H  
ATOM   4263  HB2 MET   274      92.360  79.747  37.912  1.00  0.00           H  
ATOM   4264  HB3 MET   274      93.110  80.904  36.714  1.00  0.00           H  
ATOM   4265  HG2 MET   274      91.537  82.619  37.627  1.00  0.00           H  
ATOM   4266  HG3 MET   274      90.831  81.402  38.669  1.00  0.00           H  
ATOM   4267  HE1 MET   274      92.748  84.605  38.797  1.00  0.00           H  
ATOM   4268  HE2 MET   274      91.627  83.990  40.007  1.00  0.00           H  
ATOM   4269  HE3 MET   274      93.361  84.324  40.370  1.00  0.00           H  
ATOM   4270  N   ALA   275      90.915  77.924  35.663  1.00  0.00           N  
ATOM   4271  CA  ALA   275      91.082  76.554  35.086  1.00  0.00           C  
ATOM   4272  C   ALA   275      89.842  75.726  34.935  1.00  0.00           C  
ATOM   4273  O   ALA   275      88.853  75.905  35.763  1.00  0.00           O  
ATOM   4274  CB  ALA   275      92.097  75.826  36.013  1.00  0.00           C  
ATOM   4275  H   ALA   275      90.118  77.989  36.279  1.00  0.00           H  
ATOM   4276  HA  ALA   275      91.594  76.638  34.128  1.00  0.00           H  
ATOM   4277  HB1 ALA   275      92.302  74.827  35.629  1.00  0.00           H  
ATOM   4278  HB2 ALA   275      93.013  76.391  36.186  1.00  0.00           H  
ATOM   4279  HB3 ALA   275      91.670  75.882  37.014  1.00  0.00           H  
ATOM   4280  N   GLN   276      89.814  74.737  33.999  1.00  0.00           N  
ATOM   4281  CA  GLN   276      88.689  73.768  33.802  1.00  0.00           C  
ATOM   4282  C   GLN   276      88.505  72.802  35.056  1.00  0.00           C  
ATOM   4283  O   GLN   276      89.502  72.379  35.683  1.00  0.00           O  
ATOM   4284  CB  GLN   276      88.864  72.925  32.487  1.00  0.00           C  
ATOM   4285  CG  GLN   276      88.979  73.731  31.241  1.00  0.00           C  
ATOM   4286  CD  GLN   276      87.621  74.345  30.721  1.00  0.00           C  
ATOM   4287  NE2 GLN   276      87.622  75.238  29.736  1.00  0.00           N  
ATOM   4288  OE1 GLN   276      86.529  74.112  31.265  1.00  0.00           O  
ATOM   4289  H   GLN   276      90.592  74.812  33.360  1.00  0.00           H  
ATOM   4290  HA  GLN   276      87.761  74.329  33.699  1.00  0.00           H  
ATOM   4291  HB2 GLN   276      89.792  72.358  32.556  1.00  0.00           H  
ATOM   4292  HB3 GLN   276      88.072  72.179  32.552  1.00  0.00           H  
ATOM   4293  HG2 GLN   276      89.783  74.467  31.228  1.00  0.00           H  
ATOM   4294  HG3 GLN   276      89.169  72.936  30.519  1.00  0.00           H  
ATOM   4295 HE21 GLN   276      86.747  75.440  29.273  1.00  0.00           H  
ATOM   4296 HE22 GLN   276      88.497  75.583  29.367  1.00  0.00           H  
ATOM   4297  N   ASP   277      87.246  72.340  35.239  1.00  0.00           N  
ATOM   4298  CA  ASP   277      86.796  71.318  36.331  1.00  0.00           C  
ATOM   4299  C   ASP   277      86.829  71.755  37.821  1.00  0.00           C  
ATOM   4300  O   ASP   277      85.984  71.473  38.672  1.00  0.00           O  
ATOM   4301  CB  ASP   277      87.347  69.945  36.039  1.00  0.00           C  
ATOM   4302  CG  ASP   277      87.288  69.343  34.622  1.00  0.00           C  
ATOM   4303  OD1 ASP   277      86.261  69.613  33.888  1.00  0.00           O  
ATOM   4304  OD2 ASP   277      88.170  68.606  34.238  1.00  0.00           O1-
ATOM   4305  H   ASP   277      86.601  72.726  34.565  1.00  0.00           H  
ATOM   4306  HA  ASP   277      85.775  71.167  35.979  1.00  0.00           H  
ATOM   4307  HB2 ASP   277      88.376  69.816  36.376  1.00  0.00           H  
ATOM   4308  HB3 ASP   277      86.896  69.258  36.754  1.00  0.00           H  
ATOM   4309  N   ILE   278      87.908  72.557  38.175  1.00  0.00           N  
ATOM   4310  CA  ILE   278      88.027  73.062  39.480  1.00  0.00           C  
ATOM   4311  C   ILE   278      87.150  74.309  39.815  1.00  0.00           C  
ATOM   4312  O   ILE   278      86.841  75.032  38.845  1.00  0.00           O  
ATOM   4313  CB  ILE   278      89.554  73.307  39.812  1.00  0.00           C  
ATOM   4314  CG1 ILE   278      90.249  74.454  39.008  1.00  0.00           C  
ATOM   4315  CG2 ILE   278      90.319  72.068  39.626  1.00  0.00           C  
ATOM   4316  CD1 ILE   278      91.540  74.912  39.732  1.00  0.00           C  
ATOM   4317  H   ILE   278      88.563  72.680  37.416  1.00  0.00           H  
ATOM   4318  HA  ILE   278      87.779  72.234  40.144  1.00  0.00           H  
ATOM   4319  HB  ILE   278      89.686  73.518  40.874  1.00  0.00           H  
ATOM   4320 HG12 ILE   278      90.454  74.124  37.989  1.00  0.00           H  
ATOM   4321 HG13 ILE   278      89.548  75.275  38.863  1.00  0.00           H  
ATOM   4322 HG21 ILE   278      91.359  72.204  39.926  1.00  0.00           H  
ATOM   4323 HG22 ILE   278      89.878  71.143  39.998  1.00  0.00           H  
ATOM   4324 HG23 ILE   278      90.443  71.874  38.560  1.00  0.00           H  
ATOM   4325 HD11 ILE   278      91.319  75.000  40.796  1.00  0.00           H  
ATOM   4326 HD12 ILE   278      92.340  74.199  39.532  1.00  0.00           H  
ATOM   4327 HD13 ILE   278      91.874  75.841  39.270  1.00  0.00           H  
ATOM   4328  N   PRO   279      86.958  74.685  41.076  1.00  0.00           N  
ATOM   4329  CA  PRO   279      86.344  75.898  41.543  1.00  0.00           C  
ATOM   4330  C   PRO   279      86.849  77.205  41.018  1.00  0.00           C  
ATOM   4331  O   PRO   279      88.034  77.331  40.576  1.00  0.00           O  
ATOM   4332  CB  PRO   279      86.449  75.922  43.090  1.00  0.00           C  
ATOM   4333  CG  PRO   279      86.462  74.439  43.429  1.00  0.00           C  
ATOM   4334  CD  PRO   279      87.172  73.708  42.245  1.00  0.00           C  
ATOM   4335  HA  PRO   279      85.288  75.862  41.275  1.00  0.00           H  
ATOM   4336  HB2 PRO   279      87.401  76.379  43.361  1.00  0.00           H  
ATOM   4337  HB3 PRO   279      85.558  76.373  43.527  1.00  0.00           H  
ATOM   4338  HG2 PRO   279      86.904  74.117  44.372  1.00  0.00           H  
ATOM   4339  HG3 PRO   279      85.470  74.012  43.574  1.00  0.00           H  
ATOM   4340  HD2 PRO   279      88.227  73.590  42.489  1.00  0.00           H  
ATOM   4341  HD3 PRO   279      86.726  72.722  42.114  1.00  0.00           H  
ATOM   4342  N   LEU   280      86.119  78.287  41.342  1.00  0.00           N  
ATOM   4343  CA  LEU   280      86.589  79.660  41.162  1.00  0.00           C  
ATOM   4344  C   LEU   280      87.456  80.218  42.336  1.00  0.00           C  
ATOM   4345  O   LEU   280      87.509  79.472  43.342  1.00  0.00           O  
ATOM   4346  CB  LEU   280      85.396  80.551  40.744  1.00  0.00           C  
ATOM   4347  CG  LEU   280      84.552  80.177  39.509  1.00  0.00           C  
ATOM   4348  CD1 LEU   280      83.511  78.981  39.733  1.00  0.00           C  
ATOM   4349  CD2 LEU   280      83.787  81.376  38.960  1.00  0.00           C  
ATOM   4350  H   LEU   280      85.208  78.107  41.741  1.00  0.00           H  
ATOM   4351  HA  LEU   280      87.276  79.620  40.317  1.00  0.00           H  
ATOM   4352  HB2 LEU   280      84.752  80.755  41.599  1.00  0.00           H  
ATOM   4353  HB3 LEU   280      85.838  81.505  40.458  1.00  0.00           H  
ATOM   4354  HG  LEU   280      85.284  79.824  38.783  1.00  0.00           H  
ATOM   4355 HD11 LEU   280      82.910  79.019  40.642  1.00  0.00           H  
ATOM   4356 HD12 LEU   280      82.836  78.798  38.897  1.00  0.00           H  
ATOM   4357 HD13 LEU   280      84.130  78.095  39.871  1.00  0.00           H  
ATOM   4358 HD21 LEU   280      83.010  81.565  39.700  1.00  0.00           H  
ATOM   4359 HD22 LEU   280      84.524  82.152  38.752  1.00  0.00           H  
ATOM   4360 HD23 LEU   280      83.290  81.052  38.046  1.00  0.00           H  
ATOM   4361  N   THR   281      88.080  81.343  42.154  1.00  0.00           N  
ATOM   4362  CA  THR   281      88.993  81.908  43.186  1.00  0.00           C  
ATOM   4363  C   THR   281      88.551  83.292  43.617  1.00  0.00           C  
ATOM   4364  O   THR   281      88.322  84.050  42.667  1.00  0.00           O  
ATOM   4365  CB  THR   281      90.341  81.994  42.458  1.00  0.00           C  
ATOM   4366  CG2 THR   281      91.372  82.859  43.153  1.00  0.00           C  
ATOM   4367  OG1 THR   281      90.891  80.673  42.288  1.00  0.00           O  
ATOM   4368  H   THR   281      88.159  81.874  41.299  1.00  0.00           H  
ATOM   4369  HA  THR   281      89.119  81.170  43.978  1.00  0.00           H  
ATOM   4370  HB  THR   281      90.230  82.358  41.436  1.00  0.00           H  
ATOM   4371  HG1 THR   281      90.971  80.548  41.340  1.00  0.00           H  
ATOM   4372 HG21 THR   281      92.326  82.559  42.719  1.00  0.00           H  
ATOM   4373 HG22 THR   281      91.270  83.900  42.848  1.00  0.00           H  
ATOM   4374 HG23 THR   281      91.419  82.837  44.242  1.00  0.00           H  
ATOM   4375  N   PRO   282      88.304  83.492  44.935  1.00  0.00           N  
ATOM   4376  CA  PRO   282      87.658  84.750  45.439  1.00  0.00           C  
ATOM   4377  C   PRO   282      88.530  85.994  45.304  1.00  0.00           C  
ATOM   4378  O   PRO   282      89.562  86.095  46.006  1.00  0.00           O  
ATOM   4379  CB  PRO   282      87.260  84.444  46.866  1.00  0.00           C  
ATOM   4380  CG  PRO   282      88.283  83.479  47.313  1.00  0.00           C  
ATOM   4381  CD  PRO   282      88.484  82.603  46.081  1.00  0.00           C  
ATOM   4382  HA  PRO   282      86.710  84.978  44.952  1.00  0.00           H  
ATOM   4383  HB2 PRO   282      87.152  85.355  47.455  1.00  0.00           H  
ATOM   4384  HB3 PRO   282      86.301  83.928  46.804  1.00  0.00           H  
ATOM   4385  HG2 PRO   282      89.251  83.905  47.576  1.00  0.00           H  
ATOM   4386  HG3 PRO   282      88.051  82.792  48.126  1.00  0.00           H  
ATOM   4387  HD2 PRO   282      89.540  82.331  46.070  1.00  0.00           H  
ATOM   4388  HD3 PRO   282      87.987  81.633  46.061  1.00  0.00           H  
ATOM   4389  N   ILE   283      88.258  86.942  44.398  1.00  0.00           N  
ATOM   4390  CA  ILE   283      89.127  88.080  44.168  1.00  0.00           C  
ATOM   4391  C   ILE   283      88.766  89.353  44.995  1.00  0.00           C  
ATOM   4392  O   ILE   283      89.470  90.343  44.923  1.00  0.00           O  
ATOM   4393  CB  ILE   283      89.410  88.426  42.667  1.00  0.00           C  
ATOM   4394  CG1 ILE   283      88.155  88.574  41.724  1.00  0.00           C  
ATOM   4395  CG2 ILE   283      90.167  87.219  42.130  1.00  0.00           C  
ATOM   4396  CD1 ILE   283      87.368  89.988  41.875  1.00  0.00           C  
ATOM   4397  H   ILE   283      87.460  86.793  43.797  1.00  0.00           H  
ATOM   4398  HA  ILE   283      90.153  87.918  44.497  1.00  0.00           H  
ATOM   4399  HB  ILE   283      90.117  89.249  42.570  1.00  0.00           H  
ATOM   4400 HG12 ILE   283      88.505  88.570  40.692  1.00  0.00           H  
ATOM   4401 HG13 ILE   283      87.370  87.824  41.818  1.00  0.00           H  
ATOM   4402 HG21 ILE   283      89.696  86.304  42.489  1.00  0.00           H  
ATOM   4403 HG22 ILE   283      90.257  87.221  41.043  1.00  0.00           H  
ATOM   4404 HG23 ILE   283      91.186  87.283  42.512  1.00  0.00           H  
ATOM   4405 HD11 ILE   283      86.641  90.069  41.066  1.00  0.00           H  
ATOM   4406 HD12 ILE   283      86.956  90.022  42.883  1.00  0.00           H  
ATOM   4407 HD13 ILE   283      88.075  90.795  41.682  1.00  0.00           H  
ATOM   4408  N   PHE   284      87.618  89.298  45.729  1.00  0.00           N  
ATOM   4409  CA  PHE   284      87.082  90.373  46.610  1.00  0.00           C  
ATOM   4410  C   PHE   284      86.008  89.734  47.495  1.00  0.00           C  
ATOM   4411  O   PHE   284      85.172  88.905  47.008  1.00  0.00           O  
ATOM   4412  CB  PHE   284      86.502  91.568  45.833  1.00  0.00           C  
ATOM   4413  CG  PHE   284      85.846  92.656  46.673  1.00  0.00           C  
ATOM   4414  CD1 PHE   284      86.555  93.856  46.825  1.00  0.00           C  
ATOM   4415  CD2 PHE   284      84.494  92.502  47.007  1.00  0.00           C  
ATOM   4416  CE1 PHE   284      85.862  94.986  47.367  1.00  0.00           C  
ATOM   4417  CE2 PHE   284      83.848  93.661  47.532  1.00  0.00           C  
ATOM   4418  CZ  PHE   284      84.505  94.913  47.753  1.00  0.00           C  
ATOM   4419  H   PHE   284      86.988  88.515  45.630  1.00  0.00           H  
ATOM   4420  HA  PHE   284      87.878  90.683  47.287  1.00  0.00           H  
ATOM   4421  HB2 PHE   284      87.273  91.933  45.153  1.00  0.00           H  
ATOM   4422  HB3 PHE   284      85.665  91.290  45.193  1.00  0.00           H  
ATOM   4423  HD1 PHE   284      87.504  94.024  46.338  1.00  0.00           H  
ATOM   4424  HD2 PHE   284      84.035  91.531  46.894  1.00  0.00           H  
ATOM   4425  HE1 PHE   284      86.471  95.877  47.373  1.00  0.00           H  
ATOM   4426  HE2 PHE   284      82.817  93.655  47.853  1.00  0.00           H  
ATOM   4427  HZ  PHE   284      83.889  95.694  48.174  1.00  0.00           H  
ATOM   4428  N   THR   285      85.891  90.258  48.766  1.00  0.00           N  
ATOM   4429  CA  THR   285      84.913  89.832  49.814  1.00  0.00           C  
ATOM   4430  C   THR   285      84.388  91.039  50.576  1.00  0.00           C  
ATOM   4431  O   THR   285      85.123  92.030  50.864  1.00  0.00           O  
ATOM   4432  CB  THR   285      85.420  88.692  50.657  1.00  0.00           C  
ATOM   4433  CG2 THR   285      84.353  88.155  51.718  1.00  0.00           C  
ATOM   4434  OG1 THR   285      85.824  87.541  49.917  1.00  0.00           O  
ATOM   4435  H   THR   285      86.640  90.894  48.998  1.00  0.00           H  
ATOM   4436  HA  THR   285      84.040  89.417  49.310  1.00  0.00           H  
ATOM   4437  HB  THR   285      86.196  89.076  51.318  1.00  0.00           H  
ATOM   4438  HG1 THR   285      86.673  87.833  49.576  1.00  0.00           H  
ATOM   4439 HG21 THR   285      83.450  87.728  51.283  1.00  0.00           H  
ATOM   4440 HG22 THR   285      84.753  87.287  52.242  1.00  0.00           H  
ATOM   4441 HG23 THR   285      84.168  88.989  52.395  1.00  0.00           H  
ATOM   4442  N   ASP   286      83.093  91.035  50.955  1.00  0.00           N  
ATOM   4443  CA  ASP   286      82.519  92.049  51.870  1.00  0.00           C  
ATOM   4444  C   ASP   286      81.762  91.372  52.925  1.00  0.00           C  
ATOM   4445  O   ASP   286      81.363  90.226  52.712  1.00  0.00           O  
ATOM   4446  CB  ASP   286      81.614  92.945  51.017  1.00  0.00           C  
ATOM   4447  CG  ASP   286      81.177  94.221  51.681  1.00  0.00           C  
ATOM   4448  OD1 ASP   286      81.795  94.735  52.675  1.00  0.00           O  
ATOM   4449  OD2 ASP   286      80.195  94.891  51.160  1.00  0.00           O1-
ATOM   4450  H   ASP   286      82.484  90.322  50.580  1.00  0.00           H  
ATOM   4451  HA  ASP   286      83.250  92.710  52.335  1.00  0.00           H  
ATOM   4452  HB2 ASP   286      82.214  93.249  50.159  1.00  0.00           H  
ATOM   4453  HB3 ASP   286      80.775  92.396  50.588  1.00  0.00           H  
ATOM   4454  N   THR   287      81.566  92.041  54.097  1.00  0.00           N  
ATOM   4455  CA  THR   287      80.927  91.404  55.257  1.00  0.00           C  
ATOM   4456  C   THR   287      79.808  92.268  55.887  1.00  0.00           C  
ATOM   4457  O   THR   287      79.777  93.509  55.626  1.00  0.00           O  
ATOM   4458  CB  THR   287      82.031  91.035  56.334  1.00  0.00           C  
ATOM   4459  CG2 THR   287      81.520  90.535  57.745  1.00  0.00           C  
ATOM   4460  OG1 THR   287      82.974  90.013  55.920  1.00  0.00           O  
ATOM   4461  H   THR   287      81.952  92.973  54.142  1.00  0.00           H  
ATOM   4462  HA  THR   287      80.367  90.492  55.048  1.00  0.00           H  
ATOM   4463  HB  THR   287      82.628  91.935  56.480  1.00  0.00           H  
ATOM   4464  HG1 THR   287      82.452  89.216  55.800  1.00  0.00           H  
ATOM   4465 HG21 THR   287      82.405  90.404  58.368  1.00  0.00           H  
ATOM   4466 HG22 THR   287      80.918  91.333  58.180  1.00  0.00           H  
ATOM   4467 HG23 THR   287      80.936  89.617  57.679  1.00  0.00           H  
ATOM   4468  N   VAL   288      78.759  91.692  56.560  1.00  0.00           N  
ATOM   4469  CA  VAL   288      77.838  92.299  57.525  1.00  0.00           C  
ATOM   4470  C   VAL   288      77.629  91.538  58.802  1.00  0.00           C  
ATOM   4471  O   VAL   288      77.977  90.373  58.961  1.00  0.00           O  
ATOM   4472  CB  VAL   288      76.464  92.511  56.868  1.00  0.00           C  
ATOM   4473  CG1 VAL   288      76.470  93.386  55.617  1.00  0.00           C  
ATOM   4474  CG2 VAL   288      75.762  91.232  56.521  1.00  0.00           C  
ATOM   4475  H   VAL   288      78.825  90.691  56.676  1.00  0.00           H  
ATOM   4476  HA  VAL   288      78.219  93.293  57.755  1.00  0.00           H  
ATOM   4477  HB  VAL   288      75.873  93.064  57.598  1.00  0.00           H  
ATOM   4478 HG11 VAL   288      77.127  92.900  54.896  1.00  0.00           H  
ATOM   4479 HG12 VAL   288      75.492  93.421  55.138  1.00  0.00           H  
ATOM   4480 HG13 VAL   288      76.811  94.402  55.820  1.00  0.00           H  
ATOM   4481 HG21 VAL   288      75.522  90.659  57.417  1.00  0.00           H  
ATOM   4482 HG22 VAL   288      74.787  91.454  56.087  1.00  0.00           H  
ATOM   4483 HG23 VAL   288      76.348  90.564  55.890  1.00  0.00           H  
ATOM   4484  N   ILE   289      77.126  92.247  59.851  1.00  0.00           N  
ATOM   4485  CA  ILE   289      76.977  91.651  61.205  1.00  0.00           C  
ATOM   4486  C   ILE   289      75.605  91.970  61.971  1.00  0.00           C  
ATOM   4487  O   ILE   289      75.126  93.037  61.863  1.00  0.00           O  
ATOM   4488  CB  ILE   289      78.184  91.932  62.178  1.00  0.00           C  
ATOM   4489  CG1 ILE   289      78.399  90.769  63.108  1.00  0.00           C  
ATOM   4490  CG2 ILE   289      78.208  93.311  62.892  1.00  0.00           C  
ATOM   4491  CD1 ILE   289      79.782  90.569  63.793  1.00  0.00           C  
ATOM   4492  H   ILE   289      76.714  93.161  59.734  1.00  0.00           H  
ATOM   4493  HA  ILE   289      76.956  90.569  61.079  1.00  0.00           H  
ATOM   4494  HB  ILE   289      79.030  92.056  61.501  1.00  0.00           H  
ATOM   4495 HG12 ILE   289      77.631  90.902  63.870  1.00  0.00           H  
ATOM   4496 HG13 ILE   289      78.114  89.890  62.529  1.00  0.00           H  
ATOM   4497 HG21 ILE   289      79.104  93.414  63.504  1.00  0.00           H  
ATOM   4498 HG22 ILE   289      78.119  94.110  62.156  1.00  0.00           H  
ATOM   4499 HG23 ILE   289      77.329  93.505  63.507  1.00  0.00           H  
ATOM   4500 HD11 ILE   289      80.600  90.769  63.101  1.00  0.00           H  
ATOM   4501 HD12 ILE   289      79.948  91.389  64.491  1.00  0.00           H  
ATOM   4502 HD13 ILE   289      79.848  89.584  64.255  1.00  0.00           H  
ATOM   4503  N   PHE   290      75.059  91.007  62.775  1.00  0.00           N  
ATOM   4504  CA  PHE   290      74.019  91.206  63.717  1.00  0.00           C  
ATOM   4505  C   PHE   290      74.451  90.774  65.139  1.00  0.00           C  
ATOM   4506  O   PHE   290      75.301  89.861  65.236  1.00  0.00           O  
ATOM   4507  CB  PHE   290      72.700  90.490  63.314  1.00  0.00           C  
ATOM   4508  CG  PHE   290      72.429  90.348  61.818  1.00  0.00           C  
ATOM   4509  CD1 PHE   290      71.576  91.255  61.150  1.00  0.00           C  
ATOM   4510  CD2 PHE   290      73.172  89.344  61.122  1.00  0.00           C  
ATOM   4511  CE1 PHE   290      71.514  91.282  59.774  1.00  0.00           C  
ATOM   4512  CE2 PHE   290      73.174  89.346  59.730  1.00  0.00           C  
ATOM   4513  CZ  PHE   290      72.302  90.302  59.038  1.00  0.00           C  
ATOM   4514  H   PHE   290      75.475  90.086  62.756  1.00  0.00           H  
ATOM   4515  HA  PHE   290      73.766  92.262  63.817  1.00  0.00           H  
ATOM   4516  HB2 PHE   290      72.805  89.463  63.663  1.00  0.00           H  
ATOM   4517  HB3 PHE   290      71.936  91.025  63.878  1.00  0.00           H  
ATOM   4518  HD1 PHE   290      71.063  91.931  61.818  1.00  0.00           H  
ATOM   4519  HD2 PHE   290      73.770  88.684  61.732  1.00  0.00           H  
ATOM   4520  HE1 PHE   290      70.870  92.018  59.316  1.00  0.00           H  
ATOM   4521  HE2 PHE   290      73.826  88.656  59.215  1.00  0.00           H  
ATOM   4522  HZ  PHE   290      72.341  90.412  57.965  1.00  0.00           H  
ATOM   4523  N   ARG   291      73.782  91.220  66.195  1.00  0.00           N  
ATOM   4524  CA  ARG   291      73.803  90.519  67.517  1.00  0.00           C  
ATOM   4525  C   ARG   291      72.443  89.979  67.807  1.00  0.00           C  
ATOM   4526  O   ARG   291      71.411  90.583  67.596  1.00  0.00           O  
ATOM   4527  CB  ARG   291      74.491  91.316  68.634  1.00  0.00           C  
ATOM   4528  CG  ARG   291      74.565  90.643  69.977  1.00  0.00           C  
ATOM   4529  CD  ARG   291      75.262  91.527  71.034  1.00  0.00           C  
ATOM   4530  NE  ARG   291      75.774  90.698  72.142  1.00  0.00           N  
ATOM   4531  CZ  ARG   291      76.878  90.906  72.728  1.00  0.00           C  
ATOM   4532  NH1 ARG   291      77.658  91.862  72.376  1.00  0.00           N1+
ATOM   4533  NH2 ARG   291      77.301  90.194  73.777  1.00  0.00           N  
ATOM   4534  H   ARG   291      73.152  91.995  66.043  1.00  0.00           H  
ATOM   4535  HA  ARG   291      74.377  89.602  67.388  1.00  0.00           H  
ATOM   4536  HB2 ARG   291      75.504  91.634  68.385  1.00  0.00           H  
ATOM   4537  HB3 ARG   291      73.968  92.261  68.785  1.00  0.00           H  
ATOM   4538  HG2 ARG   291      73.587  90.449  70.418  1.00  0.00           H  
ATOM   4539  HG3 ARG   291      75.143  89.734  69.813  1.00  0.00           H  
ATOM   4540  HD2 ARG   291      76.021  92.153  70.565  1.00  0.00           H  
ATOM   4541  HD3 ARG   291      74.506  92.144  71.520  1.00  0.00           H  
ATOM   4542  HE  ARG   291      75.300  89.848  72.411  1.00  0.00           H  
ATOM   4543 HH11 ARG   291      77.463  92.443  71.573  1.00  0.00           H  
ATOM   4544 HH12 ARG   291      78.627  91.862  72.661  1.00  0.00           H  
ATOM   4545 HH21 ARG   291      76.735  89.520  74.273  1.00  0.00           H  
ATOM   4546 HH22 ARG   291      78.241  90.357  74.109  1.00  0.00           H  
ATOM   4547  N   ILE   292      72.373  88.766  68.415  1.00  0.00           N  
ATOM   4548  CA  ILE   292      71.123  88.061  68.815  1.00  0.00           C  
ATOM   4549  C   ILE   292      70.495  88.742  70.056  1.00  0.00           C  
ATOM   4550  O   ILE   292      71.258  88.970  70.976  1.00  0.00           O  
ATOM   4551  CB  ILE   292      71.455  86.582  69.160  1.00  0.00           C  
ATOM   4552  CG1 ILE   292      71.757  85.771  67.777  1.00  0.00           C  
ATOM   4553  CG2 ILE   292      70.251  85.929  69.813  1.00  0.00           C  
ATOM   4554  CD1 ILE   292      70.607  85.202  66.881  1.00  0.00           C  
ATOM   4555  H   ILE   292      73.271  88.320  68.532  1.00  0.00           H  
ATOM   4556  HA  ILE   292      70.314  88.140  68.089  1.00  0.00           H  
ATOM   4557  HB  ILE   292      72.368  86.400  69.726  1.00  0.00           H  
ATOM   4558 HG12 ILE   292      72.488  86.300  67.166  1.00  0.00           H  
ATOM   4559 HG13 ILE   292      72.321  84.905  68.124  1.00  0.00           H  
ATOM   4560 HG21 ILE   292      70.335  85.934  70.900  1.00  0.00           H  
ATOM   4561 HG22 ILE   292      69.300  86.175  69.340  1.00  0.00           H  
ATOM   4562 HG23 ILE   292      70.307  84.872  69.552  1.00  0.00           H  
ATOM   4563 HD11 ILE   292      69.838  85.958  66.722  1.00  0.00           H  
ATOM   4564 HD12 ILE   292      71.040  84.856  65.943  1.00  0.00           H  
ATOM   4565 HD13 ILE   292      70.222  84.287  67.332  1.00  0.00           H  
ATOM   4566  N   ALA   293      69.226  89.135  70.080  1.00  0.00           N  
ATOM   4567  CA  ALA   293      68.521  89.716  71.239  1.00  0.00           C  
ATOM   4568  C   ALA   293      68.374  88.674  72.350  1.00  0.00           C  
ATOM   4569  O   ALA   293      67.979  87.508  72.123  1.00  0.00           O  
ATOM   4570  CB  ALA   293      67.109  90.292  70.808  1.00  0.00           C  
ATOM   4571  H   ALA   293      68.648  89.027  69.259  1.00  0.00           H  
ATOM   4572  HA  ALA   293      69.015  90.601  71.638  1.00  0.00           H  
ATOM   4573  HB1 ALA   293      67.246  91.170  70.177  1.00  0.00           H  
ATOM   4574  HB2 ALA   293      66.575  89.635  70.121  1.00  0.00           H  
ATOM   4575  HB3 ALA   293      66.454  90.556  71.638  1.00  0.00           H  
ATOM   4576  N   PRO   294      68.699  89.042  73.659  1.00  0.00           N  
ATOM   4577  CA  PRO   294      68.658  88.018  74.755  1.00  0.00           C  
ATOM   4578  C   PRO   294      67.412  87.899  75.624  1.00  0.00           C  
ATOM   4579  O   PRO   294      66.529  88.757  75.416  1.00  0.00           O  
ATOM   4580  CB  PRO   294      69.798  88.576  75.649  1.00  0.00           C  
ATOM   4581  CG  PRO   294      69.701  90.073  75.622  1.00  0.00           C  
ATOM   4582  CD  PRO   294      69.206  90.272  74.128  1.00  0.00           C  
ATOM   4583  HA  PRO   294      68.895  87.068  74.276  1.00  0.00           H  
ATOM   4584  HB2 PRO   294      69.661  88.245  76.678  1.00  0.00           H  
ATOM   4585  HB3 PRO   294      70.808  88.242  75.408  1.00  0.00           H  
ATOM   4586  HG2 PRO   294      68.986  90.398  76.378  1.00  0.00           H  
ATOM   4587  HG3 PRO   294      70.623  90.634  75.775  1.00  0.00           H  
ATOM   4588  HD2 PRO   294      68.549  91.140  74.072  1.00  0.00           H  
ATOM   4589  HD3 PRO   294      70.087  90.434  73.506  1.00  0.00           H  
ATOM   4590  N   TRP   295      67.281  86.890  76.457  1.00  0.00           N  
ATOM   4591  CA  TRP   295      66.163  86.750  77.352  1.00  0.00           C  
ATOM   4592  C   TRP   295      66.373  87.593  78.610  1.00  0.00           C  
ATOM   4593  O   TRP   295      67.536  87.594  79.094  1.00  0.00           O  
ATOM   4594  CB  TRP   295      65.968  85.215  77.693  1.00  0.00           C  
ATOM   4595  CG  TRP   295      64.864  84.964  78.635  1.00  0.00           C  
ATOM   4596  CD1 TRP   295      63.561  84.849  78.199  1.00  0.00           C  
ATOM   4597  CD2 TRP   295      64.721  84.511  80.062  1.00  0.00           C  
ATOM   4598  CE2 TRP   295      63.465  84.169  80.364  1.00  0.00           C  
ATOM   4599  CE3 TRP   295      65.727  84.535  81.015  1.00  0.00           C  
ATOM   4600  NE1 TRP   295      62.812  84.415  79.202  1.00  0.00           N  
ATOM   4601  CZ2 TRP   295      63.106  83.791  81.702  1.00  0.00           C  
ATOM   4602  CZ3 TRP   295      65.414  84.088  82.314  1.00  0.00           C  
ATOM   4603  CH2 TRP   295      64.100  83.676  82.643  1.00  0.00           C  
ATOM   4604  H   TRP   295      68.108  86.330  76.610  1.00  0.00           H  
ATOM   4605  HA  TRP   295      65.277  87.206  76.910  1.00  0.00           H  
ATOM   4606  HB2 TRP   295      65.778  84.710  76.746  1.00  0.00           H  
ATOM   4607  HB3 TRP   295      66.903  84.861  78.126  1.00  0.00           H  
ATOM   4608  HD1 TRP   295      63.186  85.064  77.209  1.00  0.00           H  
ATOM   4609  HE1 TRP   295      61.832  84.173  79.168  1.00  0.00           H  
ATOM   4610  HE3 TRP   295      66.748  84.828  80.818  1.00  0.00           H  
ATOM   4611  HZ2 TRP   295      62.059  83.653  81.929  1.00  0.00           H  
ATOM   4612  HZ3 TRP   295      66.140  83.920  83.096  1.00  0.00           H  
ATOM   4613  HH2 TRP   295      63.857  83.241  83.601  1.00  0.00           H  
ATOM   4614  N   ILE   296      65.311  88.268  79.090  1.00  0.00           N  
ATOM   4615  CA  ILE   296      65.425  89.252  80.203  1.00  0.00           C  
ATOM   4616  C   ILE   296      64.363  88.855  81.280  1.00  0.00           C  
ATOM   4617  O   ILE   296      63.256  88.476  80.988  1.00  0.00           O  
ATOM   4618  CB  ILE   296      65.299  90.742  79.721  1.00  0.00           C  
ATOM   4619  CG1 ILE   296      66.358  91.072  78.590  1.00  0.00           C  
ATOM   4620  CG2 ILE   296      65.265  91.793  80.911  1.00  0.00           C  
ATOM   4621  CD1 ILE   296      66.193  92.548  78.218  1.00  0.00           C  
ATOM   4622  H   ILE   296      64.470  88.202  78.535  1.00  0.00           H  
ATOM   4623  HA  ILE   296      66.411  89.137  80.652  1.00  0.00           H  
ATOM   4624  HB  ILE   296      64.298  90.790  79.291  1.00  0.00           H  
ATOM   4625 HG12 ILE   296      67.389  90.790  78.803  1.00  0.00           H  
ATOM   4626 HG13 ILE   296      66.222  90.422  77.726  1.00  0.00           H  
ATOM   4627 HG21 ILE   296      66.153  91.734  81.541  1.00  0.00           H  
ATOM   4628 HG22 ILE   296      65.060  92.731  80.395  1.00  0.00           H  
ATOM   4629 HG23 ILE   296      64.502  91.509  81.635  1.00  0.00           H  
ATOM   4630 HD11 ILE   296      66.621  93.056  79.081  1.00  0.00           H  
ATOM   4631 HD12 ILE   296      66.729  92.882  77.330  1.00  0.00           H  
ATOM   4632 HD13 ILE   296      65.169  92.847  77.996  1.00  0.00           H  
ATOM   4633  N   MET   297      64.769  88.948  82.576  1.00  0.00           N  
ATOM   4634  CA  MET   297      63.873  88.746  83.718  1.00  0.00           C  
ATOM   4635  C   MET   297      63.170  90.017  84.276  1.00  0.00           C  
ATOM   4636  O   MET   297      63.871  91.060  84.138  1.00  0.00           O  
ATOM   4637  CB  MET   297      64.628  87.966  84.771  1.00  0.00           C  
ATOM   4638  CG  MET   297      64.965  86.508  84.441  1.00  0.00           C  
ATOM   4639  SD  MET   297      65.639  85.417  85.691  1.00  0.00           S  
ATOM   4640  CE  MET   297      64.512  85.820  87.028  1.00  0.00           C  
ATOM   4641  H   MET   297      65.700  89.295  82.760  1.00  0.00           H  
ATOM   4642  HA  MET   297      63.102  88.073  83.344  1.00  0.00           H  
ATOM   4643  HB2 MET   297      65.593  88.473  84.755  1.00  0.00           H  
ATOM   4644  HB3 MET   297      64.101  88.121  85.712  1.00  0.00           H  
ATOM   4645  HG2 MET   297      64.082  85.972  84.092  1.00  0.00           H  
ATOM   4646  HG3 MET   297      65.528  86.407  83.513  1.00  0.00           H  
ATOM   4647  HE1 MET   297      63.548  85.359  86.816  1.00  0.00           H  
ATOM   4648  HE2 MET   297      64.730  85.271  87.944  1.00  0.00           H  
ATOM   4649  HE3 MET   297      64.412  86.890  87.211  1.00  0.00           H  
ATOM   4650  N   THR   298      61.966  89.853  84.914  1.00  0.00           N  
ATOM   4651  CA  THR   298      61.340  91.061  85.475  1.00  0.00           C  
ATOM   4652  C   THR   298      61.115  91.116  86.988  1.00  0.00           C  
ATOM   4653  O   THR   298      60.533  90.168  87.481  1.00  0.00           O  
ATOM   4654  CB  THR   298      59.928  91.280  84.804  1.00  0.00           C  
ATOM   4655  CG2 THR   298      60.027  91.707  83.324  1.00  0.00           C  
ATOM   4656  OG1 THR   298      59.058  90.134  84.865  1.00  0.00           O  
ATOM   4657  H   THR   298      61.410  89.029  84.737  1.00  0.00           H  
ATOM   4658  HA  THR   298      61.944  91.899  85.127  1.00  0.00           H  
ATOM   4659  HB  THR   298      59.508  92.076  85.419  1.00  0.00           H  
ATOM   4660  HG1 THR   298      59.315  89.679  85.670  1.00  0.00           H  
ATOM   4661 HG21 THR   298      60.697  91.041  82.780  1.00  0.00           H  
ATOM   4662 HG22 THR   298      59.013  91.714  82.924  1.00  0.00           H  
ATOM   4663 HG23 THR   298      60.494  92.692  83.329  1.00  0.00           H  
ATOM   4664  N   PRO   299      61.617  92.137  87.698  1.00  0.00           N  
ATOM   4665  CA  PRO   299      61.487  92.265  89.126  1.00  0.00           C  
ATOM   4666  C   PRO   299      60.111  92.667  89.626  1.00  0.00           C  
ATOM   4667  O   PRO   299      59.297  93.115  88.834  1.00  0.00           O  
ATOM   4668  CB  PRO   299      62.521  93.354  89.504  1.00  0.00           C  
ATOM   4669  CG  PRO   299      62.646  94.270  88.251  1.00  0.00           C  
ATOM   4670  CD  PRO   299      62.401  93.317  87.140  1.00  0.00           C  
ATOM   4671  HA  PRO   299      61.799  91.352  89.633  1.00  0.00           H  
ATOM   4672  HB2 PRO   299      62.281  93.884  90.426  1.00  0.00           H  
ATOM   4673  HB3 PRO   299      63.461  92.811  89.609  1.00  0.00           H  
ATOM   4674  HG2 PRO   299      61.806  94.952  88.381  1.00  0.00           H  
ATOM   4675  HG3 PRO   299      63.545  94.882  88.181  1.00  0.00           H  
ATOM   4676  HD2 PRO   299      61.827  93.802  86.351  1.00  0.00           H  
ATOM   4677  HD3 PRO   299      63.276  92.790  86.759  1.00  0.00           H  
ATOM   4678  N   ASN   300      59.827  92.429  90.900  1.00  0.00           N  
ATOM   4679  CA  ASN   300      58.489  92.810  91.541  1.00  0.00           C  
ATOM   4680  C   ASN   300      58.161  94.317  91.347  1.00  0.00           C  
ATOM   4681  O   ASN   300      56.985  94.659  91.441  1.00  0.00           O  
ATOM   4682  CB  ASN   300      58.539  92.570  93.018  1.00  0.00           C  
ATOM   4683  CG  ASN   300      58.343  91.127  93.452  1.00  0.00           C  
ATOM   4684  ND2 ASN   300      58.236  90.847  94.694  1.00  0.00           N  
ATOM   4685  OD1 ASN   300      58.429  90.203  92.659  1.00  0.00           O  
ATOM   4686  H   ASN   300      60.515  92.005  91.506  1.00  0.00           H  
ATOM   4687  HA  ASN   300      57.676  92.233  91.100  1.00  0.00           H  
ATOM   4688  HB2 ASN   300      59.426  92.959  93.520  1.00  0.00           H  
ATOM   4689  HB3 ASN   300      57.626  93.037  93.387  1.00  0.00           H  
ATOM   4690 HD21 ASN   300      58.456  89.904  94.981  1.00  0.00           H  
ATOM   4691 HD22 ASN   300      58.333  91.537  95.425  1.00  0.00           H  
ATOM   4692  N   ILE   301      59.161  95.193  91.153  1.00  0.00           N  
ATOM   4693  CA  ILE   301      58.928  96.645  91.038  1.00  0.00           C  
ATOM   4694  C   ILE   301      58.420  97.264  89.752  1.00  0.00           C  
ATOM   4695  O   ILE   301      58.028  98.458  89.758  1.00  0.00           O  
ATOM   4696  CB  ILE   301      60.241  97.359  91.538  1.00  0.00           C  
ATOM   4697  CG1 ILE   301      61.561  97.084  90.679  1.00  0.00           C  
ATOM   4698  CG2 ILE   301      60.632  97.088  92.998  1.00  0.00           C  
ATOM   4699  CD1 ILE   301      61.624  97.655  89.322  1.00  0.00           C  
ATOM   4700  H   ILE   301      60.082  94.807  91.303  1.00  0.00           H  
ATOM   4701  HA  ILE   301      58.147  96.971  91.725  1.00  0.00           H  
ATOM   4702  HB  ILE   301      60.046  98.418  91.367  1.00  0.00           H  
ATOM   4703 HG12 ILE   301      62.425  97.478  91.215  1.00  0.00           H  
ATOM   4704 HG13 ILE   301      61.818  96.027  90.605  1.00  0.00           H  
ATOM   4705 HG21 ILE   301      61.431  97.747  93.337  1.00  0.00           H  
ATOM   4706 HG22 ILE   301      59.741  97.184  93.617  1.00  0.00           H  
ATOM   4707 HG23 ILE   301      61.008  96.078  93.165  1.00  0.00           H  
ATOM   4708 HD11 ILE   301      60.903  97.159  88.673  1.00  0.00           H  
ATOM   4709 HD12 ILE   301      61.406  98.721  89.268  1.00  0.00           H  
ATOM   4710 HD13 ILE   301      62.585  97.518  88.826  1.00  0.00           H  
ATOM   4711  N   LEU   302      58.384  96.470  88.697  1.00  0.00           N  
ATOM   4712  CA  LEU   302      57.641  96.924  87.491  1.00  0.00           C  
ATOM   4713  C   LEU   302      56.149  96.528  87.669  1.00  0.00           C  
ATOM   4714  O   LEU   302      55.880  95.524  88.321  1.00  0.00           O  
ATOM   4715  CB  LEU   302      58.248  96.279  86.289  1.00  0.00           C  
ATOM   4716  CG  LEU   302      59.726  96.585  86.098  1.00  0.00           C  
ATOM   4717  CD1 LEU   302      60.194  95.817  84.852  1.00  0.00           C  
ATOM   4718  CD2 LEU   302      60.062  98.069  86.036  1.00  0.00           C  
ATOM   4719  H   LEU   302      58.658  95.504  88.807  1.00  0.00           H  
ATOM   4720  HA  LEU   302      57.648  98.007  87.372  1.00  0.00           H  
ATOM   4721  HB2 LEU   302      58.195  95.195  86.388  1.00  0.00           H  
ATOM   4722  HB3 LEU   302      57.746  96.690  85.414  1.00  0.00           H  
ATOM   4723  HG  LEU   302      60.244  96.130  86.943  1.00  0.00           H  
ATOM   4724 HD11 LEU   302      59.878  94.777  84.775  1.00  0.00           H  
ATOM   4725 HD12 LEU   302      59.733  96.251  83.965  1.00  0.00           H  
ATOM   4726 HD13 LEU   302      61.283  95.856  84.824  1.00  0.00           H  
ATOM   4727 HD21 LEU   302      59.357  98.515  85.334  1.00  0.00           H  
ATOM   4728 HD22 LEU   302      59.954  98.451  87.051  1.00  0.00           H  
ATOM   4729 HD23 LEU   302      61.085  98.207  85.686  1.00  0.00           H  
ATOM   4730  N   PRO   303      55.173  97.302  87.133  1.00  0.00           N  
ATOM   4731  CA  PRO   303      53.777  96.915  87.254  1.00  0.00           C  
ATOM   4732  C   PRO   303      53.408  95.551  86.594  1.00  0.00           C  
ATOM   4733  O   PRO   303      54.138  95.176  85.631  1.00  0.00           O  
ATOM   4734  CB  PRO   303      52.988  98.090  86.821  1.00  0.00           C  
ATOM   4735  CG  PRO   303      53.879  99.305  87.094  1.00  0.00           C  
ATOM   4736  CD  PRO   303      55.270  98.741  86.845  1.00  0.00           C  
ATOM   4737  HA  PRO   303      53.705  96.844  88.339  1.00  0.00           H  
ATOM   4738  HB2 PRO   303      52.847  98.136  85.741  1.00  0.00           H  
ATOM   4739  HB3 PRO   303      52.021  98.202  87.312  1.00  0.00           H  
ATOM   4740  HG2 PRO   303      53.589 100.200  86.542  1.00  0.00           H  
ATOM   4741  HG3 PRO   303      53.753  99.545  88.150  1.00  0.00           H  
ATOM   4742  HD2 PRO   303      55.543  98.937  85.808  1.00  0.00           H  
ATOM   4743  HD3 PRO   303      55.958  99.234  87.532  1.00  0.00           H  
ATOM   4744  N   PRO   304      52.406  94.894  87.191  1.00  0.00           N  
ATOM   4745  CA  PRO   304      51.805  93.774  86.575  1.00  0.00           C  
ATOM   4746  C   PRO   304      51.048  94.088  85.273  1.00  0.00           C  
ATOM   4747  O   PRO   304      50.848  95.216  84.900  1.00  0.00           O  
ATOM   4748  CB  PRO   304      50.799  93.172  87.525  1.00  0.00           C  
ATOM   4749  CG  PRO   304      51.539  93.623  88.850  1.00  0.00           C  
ATOM   4750  CD  PRO   304      51.899  95.001  88.542  1.00  0.00           C  
ATOM   4751  HA  PRO   304      52.582  93.063  86.296  1.00  0.00           H  
ATOM   4752  HB2 PRO   304      49.814  93.637  87.487  1.00  0.00           H  
ATOM   4753  HB3 PRO   304      50.686  92.091  87.437  1.00  0.00           H  
ATOM   4754  HG2 PRO   304      50.822  93.557  89.668  1.00  0.00           H  
ATOM   4755  HG3 PRO   304      52.430  93.003  88.948  1.00  0.00           H  
ATOM   4756  HD2 PRO   304      51.093  95.727  88.650  1.00  0.00           H  
ATOM   4757  HD3 PRO   304      52.805  95.156  89.128  1.00  0.00           H  
ATOM   4758  N   VAL   305      50.780  93.048  84.532  1.00  0.00           N  
ATOM   4759  CA  VAL   305      49.940  93.007  83.265  1.00  0.00           C  
ATOM   4760  C   VAL   305      48.985  91.769  83.341  1.00  0.00           C  
ATOM   4761  O   VAL   305      47.799  91.983  82.896  1.00  0.00           O  
ATOM   4762  CB  VAL   305      50.915  92.834  82.063  1.00  0.00           C  
ATOM   4763  CG1 VAL   305      50.095  92.853  80.764  1.00  0.00           C  
ATOM   4764  CG2 VAL   305      51.851  93.938  81.876  1.00  0.00           C  
ATOM   4765  H   VAL   305      51.233  92.183  84.794  1.00  0.00           H  
ATOM   4766  HA  VAL   305      49.316  93.893  83.145  1.00  0.00           H  
ATOM   4767  HB  VAL   305      51.389  91.853  82.091  1.00  0.00           H  
ATOM   4768 HG11 VAL   305      49.461  93.738  80.805  1.00  0.00           H  
ATOM   4769 HG12 VAL   305      50.676  92.780  79.844  1.00  0.00           H  
ATOM   4770 HG13 VAL   305      49.391  92.023  80.698  1.00  0.00           H  
ATOM   4771 HG21 VAL   305      52.407  93.730  80.963  1.00  0.00           H  
ATOM   4772 HG22 VAL   305      51.293  94.867  81.761  1.00  0.00           H  
ATOM   4773 HG23 VAL   305      52.503  94.017  82.746  1.00  0.00           H  
ATOM   4774  N   SER   306      49.424  90.654  83.957  1.00  0.00           N  
ATOM   4775  CA  SER   306      48.526  89.475  84.097  1.00  0.00           C  
ATOM   4776  C   SER   306      48.794  88.691  85.382  1.00  0.00           C  
ATOM   4777  O   SER   306      49.913  88.565  85.767  1.00  0.00           O  
ATOM   4778  CB  SER   306      48.598  88.501  82.926  1.00  0.00           C  
ATOM   4779  OG  SER   306      48.794  89.126  81.667  1.00  0.00           O  
ATOM   4780  H   SER   306      50.338  90.537  84.372  1.00  0.00           H  
ATOM   4781  HA  SER   306      47.516  89.872  84.189  1.00  0.00           H  
ATOM   4782  HB2 SER   306      49.422  87.811  83.106  1.00  0.00           H  
ATOM   4783  HB3 SER   306      47.703  87.878  82.916  1.00  0.00           H  
ATOM   4784  HG  SER   306      48.047  89.585  81.276  1.00  0.00           H  
ATOM   4785  N   VAL   307      47.729  88.172  86.045  1.00  0.00           N  
ATOM   4786  CA  VAL   307      47.749  87.193  87.173  1.00  0.00           C  
ATOM   4787  C   VAL   307      47.293  85.824  86.630  1.00  0.00           C  
ATOM   4788  O   VAL   307      46.334  85.697  85.892  1.00  0.00           O  
ATOM   4789  CB  VAL   307      46.825  87.657  88.221  1.00  0.00           C  
ATOM   4790  CG1 VAL   307      47.022  86.710  89.503  1.00  0.00           C  
ATOM   4791  CG2 VAL   307      47.254  89.086  88.748  1.00  0.00           C  
ATOM   4792  H   VAL   307      46.858  88.264  85.543  1.00  0.00           H  
ATOM   4793  HA  VAL   307      48.772  87.042  87.518  1.00  0.00           H  
ATOM   4794  HB  VAL   307      45.853  87.666  87.727  1.00  0.00           H  
ATOM   4795 HG11 VAL   307      46.749  85.686  89.247  1.00  0.00           H  
ATOM   4796 HG12 VAL   307      47.974  86.868  90.011  1.00  0.00           H  
ATOM   4797 HG13 VAL   307      46.269  87.175  90.140  1.00  0.00           H  
ATOM   4798 HG21 VAL   307      47.207  89.814  87.938  1.00  0.00           H  
ATOM   4799 HG22 VAL   307      46.709  89.431  89.627  1.00  0.00           H  
ATOM   4800 HG23 VAL   307      48.314  89.137  88.999  1.00  0.00           H  
ATOM   4801  N   PHE   308      47.883  84.717  87.171  1.00  0.00           N  
ATOM   4802  CA  PHE   308      47.795  83.312  86.938  1.00  0.00           C  
ATOM   4803  C   PHE   308      47.348  82.526  88.119  1.00  0.00           C  
ATOM   4804  O   PHE   308      47.902  82.767  89.183  1.00  0.00           O  
ATOM   4805  CB  PHE   308      49.210  82.837  86.413  1.00  0.00           C  
ATOM   4806  CG  PHE   308      49.554  83.243  85.002  1.00  0.00           C  
ATOM   4807  CD1 PHE   308      49.882  84.596  84.699  1.00  0.00           C  
ATOM   4808  CD2 PHE   308      49.632  82.263  84.040  1.00  0.00           C  
ATOM   4809  CE1 PHE   308      50.275  84.887  83.414  1.00  0.00           C  
ATOM   4810  CE2 PHE   308      49.861  82.611  82.695  1.00  0.00           C  
ATOM   4811  CZ  PHE   308      50.202  83.912  82.419  1.00  0.00           C  
ATOM   4812  H   PHE   308      48.594  84.854  87.876  1.00  0.00           H  
ATOM   4813  HA  PHE   308      47.097  83.174  86.113  1.00  0.00           H  
ATOM   4814  HB2 PHE   308      49.855  83.283  87.169  1.00  0.00           H  
ATOM   4815  HB3 PHE   308      49.312  81.752  86.440  1.00  0.00           H  
ATOM   4816  HD1 PHE   308      49.934  85.330  85.489  1.00  0.00           H  
ATOM   4817  HD2 PHE   308      49.433  81.228  84.273  1.00  0.00           H  
ATOM   4818  HE1 PHE   308      50.658  85.860  83.142  1.00  0.00           H  
ATOM   4819  HE2 PHE   308      49.846  81.883  81.897  1.00  0.00           H  
ATOM   4820  HZ  PHE   308      50.466  84.240  81.425  1.00  0.00           H  
ATOM   4821  N   VAL   309      46.359  81.597  88.042  1.00  0.00           N  
ATOM   4822  CA  VAL   309      45.907  80.777  89.180  1.00  0.00           C  
ATOM   4823  C   VAL   309      45.626  79.398  88.779  1.00  0.00           C  
ATOM   4824  O   VAL   309      45.272  79.221  87.600  1.00  0.00           O  
ATOM   4825  CB  VAL   309      44.590  81.342  89.739  1.00  0.00           C  
ATOM   4826  CG1 VAL   309      44.854  82.642  90.566  1.00  0.00           C  
ATOM   4827  CG2 VAL   309      43.422  81.619  88.679  1.00  0.00           C  
ATOM   4828  H   VAL   309      45.911  81.544  87.139  1.00  0.00           H  
ATOM   4829  HA  VAL   309      46.635  80.825  89.990  1.00  0.00           H  
ATOM   4830  HB  VAL   309      44.183  80.606  90.432  1.00  0.00           H  
ATOM   4831 HG11 VAL   309      45.439  82.397  91.453  1.00  0.00           H  
ATOM   4832 HG12 VAL   309      45.243  83.371  89.856  1.00  0.00           H  
ATOM   4833 HG13 VAL   309      43.878  83.036  90.849  1.00  0.00           H  
ATOM   4834 HG21 VAL   309      42.637  82.281  89.044  1.00  0.00           H  
ATOM   4835 HG22 VAL   309      43.803  82.136  87.798  1.00  0.00           H  
ATOM   4836 HG23 VAL   309      42.876  80.742  88.329  1.00  0.00           H  
ATOM   4837  N   CYS   310      45.648  78.441  89.655  1.00  0.00           N  
ATOM   4838  CA  CYS   310      45.143  77.096  89.445  1.00  0.00           C  
ATOM   4839  C   CYS   310      43.639  76.891  89.672  1.00  0.00           C  
ATOM   4840  O   CYS   310      43.108  77.523  90.548  1.00  0.00           O  
ATOM   4841  CB  CYS   310      45.952  76.169  90.399  1.00  0.00           C  
ATOM   4842  SG  CYS   310      47.483  75.909  89.531  1.00  0.00           S  
ATOM   4843  H   CYS   310      45.869  78.770  90.584  1.00  0.00           H  
ATOM   4844  HA  CYS   310      45.312  76.810  88.407  1.00  0.00           H  
ATOM   4845  HB2 CYS   310      45.992  76.569  91.411  1.00  0.00           H  
ATOM   4846  HB3 CYS   310      45.464  75.194  90.431  1.00  0.00           H  
ATOM   4847  HG  CYS   310      47.087  74.841  88.833  1.00  0.00           H  
ATOM   4848  N   CYS   311      43.031  76.078  88.818  1.00  0.00           N  
ATOM   4849  CA  CYS   311      41.718  75.503  89.114  1.00  0.00           C  
ATOM   4850  C   CYS   311      41.663  73.940  88.960  1.00  0.00           C  
ATOM   4851  O   CYS   311      42.454  73.402  88.117  1.00  0.00           O  
ATOM   4852  CB  CYS   311      40.641  76.085  88.147  1.00  0.00           C  
ATOM   4853  SG  CYS   311      40.245  77.730  88.680  1.00  0.00           S  
ATOM   4854  H   CYS   311      43.475  75.614  88.038  1.00  0.00           H  
ATOM   4855  HA  CYS   311      41.462  75.766  90.141  1.00  0.00           H  
ATOM   4856  HB2 CYS   311      41.067  76.171  87.148  1.00  0.00           H  
ATOM   4857  HB3 CYS   311      39.769  75.431  88.138  1.00  0.00           H  
ATOM   4858  HG  CYS   311      41.539  78.040  88.565  1.00  0.00           H  
ATOM   4859  N   MET   312      40.838  73.189  89.618  1.00  0.00           N  
ATOM   4860  CA  MET   312      39.757  73.504  90.531  1.00  0.00           C  
ATOM   4861  C   MET   312      40.214  73.544  92.042  1.00  0.00           C  
ATOM   4862  O   MET   312      41.159  72.900  92.302  1.00  0.00           O  
ATOM   4863  CB  MET   312      38.553  72.442  90.491  1.00  0.00           C  
ATOM   4864  CG  MET   312      38.112  72.150  89.039  1.00  0.00           C  
ATOM   4865  SD  MET   312      38.142  70.467  88.440  1.00  0.00           S  
ATOM   4866  CE  MET   312      37.800  70.868  86.775  1.00  0.00           C  
ATOM   4867  H   MET   312      40.799  72.197  89.433  1.00  0.00           H  
ATOM   4868  HA  MET   312      39.376  74.472  90.203  1.00  0.00           H  
ATOM   4869  HB2 MET   312      38.786  71.500  90.989  1.00  0.00           H  
ATOM   4870  HB3 MET   312      37.717  72.893  91.026  1.00  0.00           H  
ATOM   4871  HG2 MET   312      37.064  72.427  88.925  1.00  0.00           H  
ATOM   4872  HG3 MET   312      38.731  72.733  88.358  1.00  0.00           H  
ATOM   4873  HE1 MET   312      38.566  71.434  86.244  1.00  0.00           H  
ATOM   4874  HE2 MET   312      37.696  69.976  86.158  1.00  0.00           H  
ATOM   4875  HE3 MET   312      36.818  71.333  86.685  1.00  0.00           H  
ATOM   4876  N   LYS   313      39.394  74.170  92.976  1.00  0.00           N  
ATOM   4877  CA  LYS   313      39.632  73.984  94.415  1.00  0.00           C  
ATOM   4878  C   LYS   313      38.989  72.729  94.851  1.00  0.00           C  
ATOM   4879  O   LYS   313      38.013  72.216  94.239  1.00  0.00           O  
ATOM   4880  CB  LYS   313      39.046  75.134  95.254  1.00  0.00           C  
ATOM   4881  CG  LYS   313      39.661  76.512  94.976  1.00  0.00           C  
ATOM   4882  CD  LYS   313      41.128  76.602  95.281  1.00  0.00           C  
ATOM   4883  CE  LYS   313      41.425  76.209  96.814  1.00  0.00           C  
ATOM   4884  NZ  LYS   313      42.609  77.018  97.087  1.00  0.00           N1+
ATOM   4885  H   LYS   313      38.632  74.736  92.632  1.00  0.00           H  
ATOM   4886  HA  LYS   313      40.678  74.012  94.720  1.00  0.00           H  
ATOM   4887  HB2 LYS   313      37.961  75.134  95.148  1.00  0.00           H  
ATOM   4888  HB3 LYS   313      39.261  74.916  96.300  1.00  0.00           H  
ATOM   4889  HG2 LYS   313      39.632  76.824  93.932  1.00  0.00           H  
ATOM   4890  HG3 LYS   313      39.250  77.323  95.577  1.00  0.00           H  
ATOM   4891  HD2 LYS   313      41.676  75.875  94.682  1.00  0.00           H  
ATOM   4892  HD3 LYS   313      41.413  77.613  94.988  1.00  0.00           H  
ATOM   4893  HE2 LYS   313      40.567  76.582  97.373  1.00  0.00           H  
ATOM   4894  HE3 LYS   313      41.589  75.142  96.962  1.00  0.00           H  
ATOM   4895  HZ1 LYS   313      42.526  78.017  97.214  1.00  0.00           H  
ATOM   4896  HZ2 LYS   313      43.090  76.774  97.941  1.00  0.00           H  
ATOM   4897  HZ3 LYS   313      43.293  76.960  96.347  1.00  0.00           H  
ATOM   4898  N   ASP   314      39.454  71.935  95.814  1.00  0.00           N  
ATOM   4899  CA  ASP   314      40.697  72.050  96.491  1.00  0.00           C  
ATOM   4900  C   ASP   314      41.556  70.907  96.071  1.00  0.00           C  
ATOM   4901  O   ASP   314      41.239  69.745  96.409  1.00  0.00           O  
ATOM   4902  CB  ASP   314      40.600  72.034  98.054  1.00  0.00           C  
ATOM   4903  CG  ASP   314      41.779  72.437  98.899  1.00  0.00           C  
ATOM   4904  OD1 ASP   314      42.667  73.247  98.426  1.00  0.00           O  
ATOM   4905  OD2 ASP   314      41.789  72.033 100.051  1.00  0.00           O1-
ATOM   4906  OXT ASP   314      42.497  71.148  95.283  1.00  0.00           O1-
ATOM   4907  H   ASP   314      38.958  71.069  95.973  1.00  0.00           H  
ATOM   4908  HA  ASP   314      41.299  72.937  96.291  1.00  0.00           H  
ATOM   4909  HB2 ASP   314      39.764  72.714  98.220  1.00  0.00           H  
ATOM   4910  HB3 ASP   314      40.135  71.158  98.505  1.00  0.00           H  
ATOM   4911  N   THR   315      43.593  94.162  92.379  1.00  0.00           N  
ATOM   4912  CA  THR   315      44.056  93.662  91.097  1.00  0.00           C  
ATOM   4913  C   THR   315      42.955  94.106  90.127  1.00  0.00           C  
ATOM   4914  O   THR   315      41.874  93.656  90.201  1.00  0.00           O  
ATOM   4915  CB  THR   315      44.295  92.157  91.106  1.00  0.00           C  
ATOM   4916  CG2 THR   315      44.543  91.576  89.754  1.00  0.00           C  
ATOM   4917  OG1 THR   315      45.417  91.905  91.896  1.00  0.00           O  
ATOM   4918  HA  THR   315      44.939  94.216  90.776  1.00  0.00           H  
ATOM   4919  HB  THR   315      43.459  91.683  91.621  1.00  0.00           H  
ATOM   4920  HG1 THR   315      45.337  92.182  92.811  1.00  0.00           H  
ATOM   4921 HG21 THR   315      45.471  92.064  89.457  1.00  0.00           H  
ATOM   4922 HG22 THR   315      44.590  90.490  89.822  1.00  0.00           H  
ATOM   4923 HG23 THR   315      43.711  91.865  89.112  1.00  0.00           H  
ATOM   4924  H1  THR   315      43.142  95.062  92.303  1.00  0.00           H  
ATOM   4925  H2  THR   315      44.471  94.263  92.867  1.00  0.00           H  
ATOM   4926  H3  THR   315      43.099  93.496  92.957  1.00  0.00           H  
ATOM   4927  N   ASN   316      43.356  95.029  89.244  1.00  0.00           N  
ATOM   4928  CA  ASN   316      42.614  95.362  88.030  1.00  0.00           C  
ATOM   4929  C   ASN   316      43.223  94.428  86.855  1.00  0.00           C  
ATOM   4930  O   ASN   316      42.523  94.377  85.846  1.00  0.00           O  
ATOM   4931  CB  ASN   316      42.709  96.848  87.763  1.00  0.00           C  
ATOM   4932  CG  ASN   316      42.288  97.272  86.379  1.00  0.00           C  
ATOM   4933  ND2 ASN   316      43.218  97.605  85.500  1.00  0.00           N  
ATOM   4934  OD1 ASN   316      41.074  97.428  86.058  1.00  0.00           O  
ATOM   4935  H   ASN   316      44.281  95.420  89.347  1.00  0.00           H  
ATOM   4936  HA  ASN   316      41.556  95.102  88.068  1.00  0.00           H  
ATOM   4937  HB2 ASN   316      42.097  97.349  88.513  1.00  0.00           H  
ATOM   4938  HB3 ASN   316      43.754  97.128  87.893  1.00  0.00           H
[truncated: 1,315,149 more chars]
