# Supplementary material for: Molecular Mechanism of Protein Arginine Deiminase 2: A Study Involving Multiple Microsecond Long Molecular Dynamics Simulations
Source: Biochemistry. 2022 Jun 23;61(13):1286–97. doi: 10.1021/acs.biochem.2c00158 (PMC9260958; doi:10.1021/acs.biochem.2c00158)
Supplement: Supplementary file 2 — bi2c00158_si_002.zip [file bi2c00158_si_002.zip › closest/ps4-05-100w-last-frame.pdb]

ATOM      1  N   ARG     1      87.469  44.149  62.370  1.00  0.00           N  
ATOM      2  CA  ARG     1      86.120  44.534  62.091  1.00  0.00           C  
ATOM      3  C   ARG     1      85.411  43.376  61.298  1.00  0.00           C  
ATOM      4  O   ARG     1      85.736  43.143  60.151  1.00  0.00           O  
ATOM      5  CB  ARG     1      86.141  45.871  61.356  1.00  0.00           C  
ATOM      6  CG  ARG     1      84.754  46.604  61.182  1.00  0.00           C  
ATOM      7  CD  ARG     1      85.079  47.828  60.261  1.00  0.00           C  
ATOM      8  NE  ARG     1      83.888  48.571  59.882  1.00  0.00           N  
ATOM      9  CZ  ARG     1      83.752  49.761  59.325  1.00  0.00           C  
ATOM     10  NH1 ARG     1      84.820  50.490  59.014  1.00  0.00           N1+
ATOM     11  NH2 ARG     1      82.573  50.191  59.064  1.00  0.00           N  
ATOM     12  HA  ARG     1      85.685  44.607  63.088  1.00  0.00           H  
ATOM     13  HB2 ARG     1      86.789  46.614  61.821  1.00  0.00           H  
ATOM     14  HB3 ARG     1      86.486  45.655  60.345  1.00  0.00           H  
ATOM     15  HG2 ARG     1      84.094  45.935  60.629  1.00  0.00           H  
ATOM     16  HG3 ARG     1      84.401  47.030  62.121  1.00  0.00           H  
ATOM     17  HD2 ARG     1      85.742  48.492  60.817  1.00  0.00           H  
ATOM     18  HD3 ARG     1      85.658  47.496  59.399  1.00  0.00           H  
ATOM     19  HE  ARG     1      83.027  48.086  60.089  1.00  0.00           H  
ATOM     20 HH11 ARG     1      85.704  50.107  59.319  1.00  0.00           H  
ATOM     21 HH12 ARG     1      84.636  51.355  58.526  1.00  0.00           H  
ATOM     22 HH21 ARG     1      81.744  49.626  59.182  1.00  0.00           H  
ATOM     23 HH22 ARG     1      82.525  51.142  58.726  1.00  0.00           H  
ATOM     24  H1  ARG     1      87.993  44.053  61.512  1.00  0.00           H  
ATOM     25  H2  ARG     1      87.356  43.283  62.878  1.00  0.00           H  
ATOM     26  H3  ARG     1      87.860  44.852  62.980  1.00  0.00           H  
ATOM     27  N   GLU     2      84.589  42.634  62.003  1.00  0.00           N  
ATOM     28  CA  GLU     2      83.919  41.403  61.462  1.00  0.00           C  
ATOM     29  C   GLU     2      82.433  41.359  61.777  1.00  0.00           C  
ATOM     30  O   GLU     2      81.947  42.010  62.758  1.00  0.00           O  
ATOM     31  CB  GLU     2      84.719  40.198  61.732  1.00  0.00           C  
ATOM     32  CG  GLU     2      86.223  40.198  61.474  1.00  0.00           C  
ATOM     33  CD  GLU     2      87.131  40.649  62.629  1.00  0.00           C  
ATOM     34  OE1 GLU     2      86.918  40.285  63.847  1.00  0.00           O  
ATOM     35  OE2 GLU     2      88.114  41.371  62.426  1.00  0.00           O1-
ATOM     36  H   GLU     2      84.300  42.861  62.943  1.00  0.00           H  
ATOM     37  HA  GLU     2      83.827  41.596  60.393  1.00  0.00           H  
ATOM     38  HB2 GLU     2      84.492  39.845  62.738  1.00  0.00           H  
ATOM     39  HB3 GLU     2      84.331  39.357  61.157  1.00  0.00           H  
ATOM     40  HG2 GLU     2      86.415  39.160  61.202  1.00  0.00           H  
ATOM     41  HG3 GLU     2      86.500  40.788  60.601  1.00  0.00           H  
ATOM     42  N   ARG     3      81.627  40.621  60.965  1.00  0.00           N  
ATOM     43  CA  ARG     3      80.307  40.198  61.262  1.00  0.00           C  
ATOM     44  C   ARG     3      80.120  38.701  61.367  1.00  0.00           C  
ATOM     45  O   ARG     3      80.501  37.993  60.450  1.00  0.00           O  
ATOM     46  CB  ARG     3      79.241  40.911  60.264  1.00  0.00           C  
ATOM     47  CG  ARG     3      77.827  40.548  60.520  1.00  0.00           C  
ATOM     48  CD  ARG     3      76.810  41.453  59.762  1.00  0.00           C  
ATOM     49  NE  ARG     3      75.423  41.067  60.123  1.00  0.00           N  
ATOM     50  CZ  ARG     3      74.396  40.910  59.230  1.00  0.00           C  
ATOM     51  NH1 ARG     3      74.490  40.974  57.940  1.00  0.00           N1+
ATOM     52  NH2 ARG     3      73.248  40.747  59.764  1.00  0.00           N  
ATOM     53  H   ARG     3      82.193  40.135  60.285  1.00  0.00           H  
ATOM     54  HA  ARG     3      80.004  40.550  62.248  1.00  0.00           H  
ATOM     55  HB2 ARG     3      79.324  41.996  60.332  1.00  0.00           H  
ATOM     56  HB3 ARG     3      79.563  40.689  59.246  1.00  0.00           H  
ATOM     57  HG2 ARG     3      77.563  39.518  60.281  1.00  0.00           H  
ATOM     58  HG3 ARG     3      77.665  40.672  61.590  1.00  0.00           H  
ATOM     59  HD2 ARG     3      76.859  42.490  60.096  1.00  0.00           H  
ATOM     60  HD3 ARG     3      77.115  41.434  58.716  1.00  0.00           H  
ATOM     61  HE  ARG     3      75.217  41.057  61.111  1.00  0.00           H  
ATOM     62 HH11 ARG     3      75.385  40.769  57.521  1.00  0.00           H  
ATOM     63 HH12 ARG     3      73.635  40.967  57.402  1.00  0.00           H  
ATOM     64 HH21 ARG     3      73.177  40.694  60.770  1.00  0.00           H  
ATOM     65 HH22 ARG     3      72.494  40.524  59.129  1.00  0.00           H  
ATOM     66  N   THR     4      79.533  38.204  62.456  1.00  0.00           N  
ATOM     67  CA  THR     4      79.149  36.793  62.558  1.00  0.00           C  
ATOM     68  C   THR     4      77.899  36.425  61.742  1.00  0.00           C  
ATOM     69  O   THR     4      76.864  37.028  61.952  1.00  0.00           O  
ATOM     70  CB  THR     4      79.038  36.465  64.020  1.00  0.00           C  
ATOM     71  CG2 THR     4      78.821  34.990  64.307  1.00  0.00           C  
ATOM     72  OG1 THR     4      80.188  36.781  64.670  1.00  0.00           O  
ATOM     73  H   THR     4      79.187  38.863  63.139  1.00  0.00           H  
ATOM     74  HA  THR     4      79.904  36.186  62.059  1.00  0.00           H  
ATOM     75  HB  THR     4      78.129  36.894  64.441  1.00  0.00           H  
ATOM     76  HG1 THR     4      80.230  37.735  64.574  1.00  0.00           H  
ATOM     77 HG21 THR     4      79.795  34.504  64.361  1.00  0.00           H  
ATOM     78 HG22 THR     4      78.150  34.903  65.161  1.00  0.00           H  
ATOM     79 HG23 THR     4      78.291  34.396  63.562  1.00  0.00           H  
ATOM     80  N   VAL     5      77.991  35.435  60.896  1.00  0.00           N  
ATOM     81  CA  VAL     5      76.967  34.980  59.896  1.00  0.00           C  
ATOM     82  C   VAL     5      76.879  33.422  59.823  1.00  0.00           C  
ATOM     83  O   VAL     5      77.633  32.669  60.466  1.00  0.00           O  
ATOM     84  CB  VAL     5      77.126  35.620  58.508  1.00  0.00           C  
ATOM     85  CG1 VAL     5      77.460  37.134  58.543  1.00  0.00           C  
ATOM     86  CG2 VAL     5      78.223  34.906  57.718  1.00  0.00           C  
ATOM     87  H   VAL     5      78.857  34.915  60.896  1.00  0.00           H  
ATOM     88  HA  VAL     5      76.000  35.326  60.261  1.00  0.00           H  
ATOM     89  HB  VAL     5      76.240  35.464  57.893  1.00  0.00           H  
ATOM     90 HG11 VAL     5      76.901  37.594  59.358  1.00  0.00           H  
ATOM     91 HG12 VAL     5      78.497  37.350  58.801  1.00  0.00           H  
ATOM     92 HG13 VAL     5      77.193  37.640  57.616  1.00  0.00           H  
ATOM     93 HG21 VAL     5      79.158  34.887  58.278  1.00  0.00           H  
ATOM     94 HG22 VAL     5      78.007  33.880  57.419  1.00  0.00           H  
ATOM     95 HG23 VAL     5      78.399  35.541  56.850  1.00  0.00           H  
ATOM     96  N   ARG     6      75.802  32.857  59.218  1.00  0.00           N  
ATOM     97  CA  ARG     6      75.381  31.472  59.356  1.00  0.00           C  
ATOM     98  C   ARG     6      75.216  30.851  57.936  1.00  0.00           C  
ATOM     99  O   ARG     6      74.507  31.356  57.058  1.00  0.00           O  
ATOM    100  CB  ARG     6      74.106  31.487  60.232  1.00  0.00           C  
ATOM    101  CG  ARG     6      74.283  32.104  61.618  1.00  0.00           C  
ATOM    102  CD  ARG     6      75.216  31.314  62.578  1.00  0.00           C  
ATOM    103  NE  ARG     6      75.554  31.963  63.828  1.00  0.00           N  
ATOM    104  CZ  ARG     6      76.151  31.332  64.825  1.00  0.00           C  
ATOM    105  NH1 ARG     6      76.442  30.085  64.844  1.00  0.00           N1+
ATOM    106  NH2 ARG     6      76.439  31.937  65.925  1.00  0.00           N  
ATOM    107  H   ARG     6      75.207  33.429  58.637  1.00  0.00           H  
ATOM    108  HA  ARG     6      76.204  30.974  59.867  1.00  0.00           H  
ATOM    109  HB2 ARG     6      73.366  32.150  59.783  1.00  0.00           H  
ATOM    110  HB3 ARG     6      73.692  30.479  60.228  1.00  0.00           H  
ATOM    111  HG2 ARG     6      74.775  33.076  61.591  1.00  0.00           H  
ATOM    112  HG3 ARG     6      73.370  32.121  62.213  1.00  0.00           H  
ATOM    113  HD2 ARG     6      74.674  30.400  62.818  1.00  0.00           H  
ATOM    114  HD3 ARG     6      76.183  31.073  62.137  1.00  0.00           H  
ATOM    115  HE  ARG     6      75.341  32.939  63.974  1.00  0.00           H  
ATOM    116 HH11 ARG     6      76.100  29.505  64.090  1.00  0.00           H  
ATOM    117 HH12 ARG     6      77.014  29.705  65.584  1.00  0.00           H  
ATOM    118 HH21 ARG     6      76.227  32.900  66.144  1.00  0.00           H  
ATOM    119 HH22 ARG     6      76.927  31.359  66.594  1.00  0.00           H  
ATOM    120  N   LEU     7      75.963  29.794  57.657  1.00  0.00           N  
ATOM    121  CA  LEU     7      75.914  29.038  56.445  1.00  0.00           C  
ATOM    122  C   LEU     7      74.562  28.223  56.419  1.00  0.00           C  
ATOM    123  O   LEU     7      74.089  27.880  57.454  1.00  0.00           O  
ATOM    124  CB  LEU     7      77.045  28.034  56.425  1.00  0.00           C  
ATOM    125  CG  LEU     7      78.438  28.646  56.035  1.00  0.00           C  
ATOM    126  CD1 LEU     7      79.672  27.885  56.393  1.00  0.00           C  
ATOM    127  CD2 LEU     7      78.480  28.879  54.477  1.00  0.00           C  
ATOM    128  H   LEU     7      76.438  29.319  58.411  1.00  0.00           H  
ATOM    129  HA  LEU     7      75.855  29.754  55.626  1.00  0.00           H  
ATOM    130  HB2 LEU     7      77.144  27.627  57.431  1.00  0.00           H  
ATOM    131  HB3 LEU     7      76.788  27.233  55.732  1.00  0.00           H  
ATOM    132  HG  LEU     7      78.636  29.582  56.557  1.00  0.00           H  
ATOM    133 HD11 LEU     7      79.737  26.985  55.780  1.00  0.00           H  
ATOM    134 HD12 LEU     7      80.485  28.465  55.955  1.00  0.00           H  
ATOM    135 HD13 LEU     7      79.819  27.811  57.471  1.00  0.00           H  
ATOM    136 HD21 LEU     7      79.390  29.415  54.206  1.00  0.00           H  
ATOM    137 HD22 LEU     7      78.375  27.953  53.911  1.00  0.00           H  
ATOM    138 HD23 LEU     7      77.583  29.481  54.329  1.00  0.00           H  
ATOM    139  N   GLN     8      74.081  27.914  55.265  1.00  0.00           N  
ATOM    140  CA  GLN     8      72.791  27.125  55.089  1.00  0.00           C  
ATOM    141  C   GLN     8      72.873  26.113  53.939  1.00  0.00           C  
ATOM    142  O   GLN     8      73.484  26.292  52.855  1.00  0.00           O  
ATOM    143  CB  GLN     8      71.599  28.173  54.882  1.00  0.00           C  
ATOM    144  CG  GLN     8      70.246  27.644  54.592  1.00  0.00           C  
ATOM    145  CD  GLN     8      69.613  26.580  55.468  1.00  0.00           C  
ATOM    146  NE2 GLN     8      68.301  26.451  55.406  1.00  0.00           N  
ATOM    147  OE1 GLN     8      70.284  26.085  56.355  1.00  0.00           O  
ATOM    148  H   GLN     8      74.612  28.225  54.464  1.00  0.00           H  
ATOM    149  HA  GLN     8      72.723  26.527  55.998  1.00  0.00           H  
ATOM    150  HB2 GLN     8      71.621  28.802  55.772  1.00  0.00           H  
ATOM    151  HB3 GLN     8      71.924  28.868  54.108  1.00  0.00           H  
ATOM    152  HG2 GLN     8      69.601  28.522  54.560  1.00  0.00           H  
ATOM    153  HG3 GLN     8      70.135  27.241  53.585  1.00  0.00           H  
ATOM    154 HE21 GLN     8      67.717  25.986  56.086  1.00  0.00           H  
ATOM    155 HE22 GLN     8      67.829  26.926  54.650  1.00  0.00           H  
ATOM    156  N   TYR     9      72.128  25.021  54.050  1.00  0.00           N  
ATOM    157  CA  TYR     9      72.244  23.934  53.117  1.00  0.00           C  
ATOM    158  C   TYR     9      72.075  24.297  51.626  1.00  0.00           C  
ATOM    159  O   TYR     9      71.054  24.979  51.337  1.00  0.00           O  
ATOM    160  CB  TYR     9      71.261  22.809  53.548  1.00  0.00           C  
ATOM    161  CG  TYR     9      71.647  22.426  54.997  1.00  0.00           C  
ATOM    162  CD1 TYR     9      72.742  21.544  55.200  1.00  0.00           C  
ATOM    163  CD2 TYR     9      71.058  23.013  56.187  1.00  0.00           C  
ATOM    164  CE1 TYR     9      73.373  21.322  56.477  1.00  0.00           C  
ATOM    165  CE2 TYR     9      71.602  22.719  57.457  1.00  0.00           C  
ATOM    166  CZ  TYR     9      72.755  21.840  57.634  1.00  0.00           C  
ATOM    167  OH  TYR     9      73.344  21.664  58.856  1.00  0.00           O  
ATOM    168  H   TYR     9      71.661  24.759  54.906  1.00  0.00           H  
ATOM    169  HA  TYR     9      73.235  23.495  53.226  1.00  0.00           H  
ATOM    170  HB2 TYR     9      70.243  23.197  53.591  1.00  0.00           H  
ATOM    171  HB3 TYR     9      71.130  21.932  52.914  1.00  0.00           H  
ATOM    172  HD1 TYR     9      73.233  21.095  54.350  1.00  0.00           H  
ATOM    173  HD2 TYR     9      70.193  23.646  56.049  1.00  0.00           H  
ATOM    174  HE1 TYR     9      74.237  20.678  56.546  1.00  0.00           H  
ATOM    175  HE2 TYR     9      71.061  22.982  58.354  1.00  0.00           H  
ATOM    176  HH  TYR     9      74.277  21.890  58.864  1.00  0.00           H  
ATOM    177  N   GLY    10      72.873  23.804  50.699  1.00  0.00           N  
ATOM    178  CA  GLY    10      72.679  24.155  49.304  1.00  0.00           C  
ATOM    179  C   GLY    10      72.855  25.627  48.797  1.00  0.00           C  
ATOM    180  O   GLY    10      72.514  25.903  47.656  1.00  0.00           O  
ATOM    181  H   GLY    10      73.522  23.057  50.900  1.00  0.00           H  
ATOM    182  HA2 GLY    10      73.412  23.681  48.652  1.00  0.00           H  
ATOM    183  HA3 GLY    10      71.646  23.917  49.052  1.00  0.00           H  
ATOM    184  N   SER    11      73.304  26.623  49.617  1.00  0.00           N  
ATOM    185  CA  SER    11      73.226  28.041  49.298  1.00  0.00           C  
ATOM    186  C   SER    11      71.798  28.576  49.217  1.00  0.00           C  
ATOM    187  O   SER    11      71.569  29.709  48.713  1.00  0.00           O  
ATOM    188  CB  SER    11      74.072  28.450  48.106  1.00  0.00           C  
ATOM    189  OG  SER    11      75.420  28.100  48.341  1.00  0.00           O  
ATOM    190  H   SER    11      73.710  26.354  50.502  1.00  0.00           H  
ATOM    191  HA  SER    11      73.634  28.574  50.156  1.00  0.00           H  
ATOM    192  HB2 SER    11      73.731  28.191  47.104  1.00  0.00           H  
ATOM    193  HB3 SER    11      74.238  29.525  48.174  1.00  0.00           H  
ATOM    194  HG  SER    11      75.495  27.145  48.410  1.00  0.00           H  
ATOM    195  N   ALA    12      70.819  27.966  49.942  1.00  0.00           N  
ATOM    196  CA  ALA    12      69.382  28.450  50.063  1.00  0.00           C  
ATOM    197  C   ALA    12      69.231  29.860  50.779  1.00  0.00           C  
ATOM    198  O   ALA    12      68.091  30.159  51.165  1.00  0.00           O  
ATOM    199  CB  ALA    12      68.437  27.306  50.433  1.00  0.00           C  
ATOM    200  H   ALA    12      71.187  27.175  50.450  1.00  0.00           H  
ATOM    201  HA  ALA    12      69.176  28.659  49.013  1.00  0.00           H  
ATOM    202  HB1 ALA    12      68.628  26.421  49.825  1.00  0.00           H  
ATOM    203  HB2 ALA    12      68.806  27.026  51.419  1.00  0.00           H  
ATOM    204  HB3 ALA    12      67.376  27.545  50.502  1.00  0.00           H  
ATOM    205  N   VAL    13      70.345  30.600  51.099  1.00  0.00           N  
ATOM    206  CA  VAL    13      70.283  31.901  51.735  1.00  0.00           C  
ATOM    207  C   VAL    13      71.285  32.883  51.168  1.00  0.00           C  
ATOM    208  O   VAL    13      72.342  32.461  50.719  1.00  0.00           O  
ATOM    209  CB  VAL    13      70.408  31.846  53.246  1.00  0.00           C  
ATOM    210  CG1 VAL    13      71.840  31.755  53.756  1.00  0.00           C  
ATOM    211  CG2 VAL    13      69.554  33.025  53.893  1.00  0.00           C  
ATOM    212  H   VAL    13      71.282  30.279  50.900  1.00  0.00           H  
ATOM    213  HA  VAL    13      69.257  32.215  51.544  1.00  0.00           H  
ATOM    214  HB  VAL    13      69.985  30.889  53.556  1.00  0.00           H  
ATOM    215 HG11 VAL    13      72.444  31.122  53.107  1.00  0.00           H  
ATOM    216 HG12 VAL    13      72.289  32.745  53.670  1.00  0.00           H  
ATOM    217 HG13 VAL    13      71.878  31.337  54.762  1.00  0.00           H  
ATOM    218 HG21 VAL    13      69.443  32.948  54.975  1.00  0.00           H  
ATOM    219 HG22 VAL    13      70.047  33.993  53.798  1.00  0.00           H  
ATOM    220 HG23 VAL    13      68.544  32.889  53.506  1.00  0.00           H  
ATOM    221  N   GLU    14      70.982  34.180  51.135  1.00  0.00           N  
ATOM    222  CA  GLU    14      71.867  35.282  50.622  1.00  0.00           C  
ATOM    223  C   GLU    14      72.248  36.183  51.741  1.00  0.00           C  
ATOM    224  O   GLU    14      71.593  36.301  52.780  1.00  0.00           O  
ATOM    225  CB  GLU    14      71.021  35.965  49.586  1.00  0.00           C  
ATOM    226  CG  GLU    14      70.494  35.010  48.467  1.00  0.00           C  
ATOM    227  CD  GLU    14      69.699  35.817  47.460  1.00  0.00           C  
ATOM    228  OE1 GLU    14      70.113  36.895  47.022  1.00  0.00           O  
ATOM    229  OE2 GLU    14      68.510  35.416  47.250  1.00  0.00           O1-
ATOM    230  H   GLU    14      69.987  34.337  51.200  1.00  0.00           H  
ATOM    231  HA  GLU    14      72.787  34.911  50.172  1.00  0.00           H  
ATOM    232  HB2 GLU    14      70.092  36.309  50.040  1.00  0.00           H  
ATOM    233  HB3 GLU    14      71.619  36.788  49.195  1.00  0.00           H  
ATOM    234  HG2 GLU    14      71.289  34.418  48.014  1.00  0.00           H  
ATOM    235  HG3 GLU    14      69.818  34.330  48.985  1.00  0.00           H  
ATOM    236  N   ALA    15      73.307  36.943  51.450  1.00  0.00           N  
ATOM    237  CA  ALA    15      73.766  38.192  52.094  1.00  0.00           C  
ATOM    238  C   ALA    15      74.548  39.205  51.200  1.00  0.00           C  
ATOM    239  O   ALA    15      75.001  38.904  50.079  1.00  0.00           O  
ATOM    240  CB  ALA    15      74.607  37.660  53.295  1.00  0.00           C  
ATOM    241  H   ALA    15      73.703  36.710  50.550  1.00  0.00           H  
ATOM    242  HA  ALA    15      72.902  38.729  52.484  1.00  0.00           H  
ATOM    243  HB1 ALA    15      75.549  37.286  52.895  1.00  0.00           H  
ATOM    244  HB2 ALA    15      74.935  38.443  53.979  1.00  0.00           H  
ATOM    245  HB3 ALA    15      74.042  36.874  53.795  1.00  0.00           H  
ATOM    246  N   VAL    16      74.698  40.405  51.795  1.00  0.00           N  
ATOM    247  CA  VAL    16      75.587  41.452  51.219  1.00  0.00           C  
ATOM    248  C   VAL    16      76.796  41.627  52.164  1.00  0.00           C  
ATOM    249  O   VAL    16      76.614  41.673  53.419  1.00  0.00           O  
ATOM    250  CB  VAL    16      74.797  42.762  51.079  1.00  0.00           C  
ATOM    251  CG1 VAL    16      75.854  43.949  50.936  1.00  0.00           C  
ATOM    252  CG2 VAL    16      73.887  42.820  49.851  1.00  0.00           C  
ATOM    253  H   VAL    16      74.377  40.651  52.720  1.00  0.00           H  
ATOM    254  HA  VAL    16      75.952  41.151  50.237  1.00  0.00           H  
ATOM    255  HB  VAL    16      74.305  42.945  52.034  1.00  0.00           H  
ATOM    256 HG11 VAL    16      75.257  44.832  50.712  1.00  0.00           H  
ATOM    257 HG12 VAL    16      76.412  44.216  51.833  1.00  0.00           H  
ATOM    258 HG13 VAL    16      76.598  43.758  50.162  1.00  0.00           H  
ATOM    259 HG21 VAL    16      74.467  42.808  48.928  1.00  0.00           H  
ATOM    260 HG22 VAL    16      73.186  41.995  49.720  1.00  0.00           H  
ATOM    261 HG23 VAL    16      73.333  43.754  49.768  1.00  0.00           H  
ATOM    262  N   TYR    17      78.011  41.541  51.495  1.00  0.00           N  
ATOM    263  CA  TYR    17      79.358  41.819  52.105  1.00  0.00           C  
ATOM    264  C   TYR    17      79.780  43.329  51.791  1.00  0.00           C  
ATOM    265  O   TYR    17      79.546  43.799  50.734  1.00  0.00           O  
ATOM    266  CB  TYR    17      80.381  41.020  51.351  1.00  0.00           C  
ATOM    267  CG  TYR    17      81.845  41.151  51.829  1.00  0.00           C  
ATOM    268  CD1 TYR    17      82.193  40.260  52.872  1.00  0.00           C  
ATOM    269  CD2 TYR    17      82.729  42.197  51.323  1.00  0.00           C  
ATOM    270  CE1 TYR    17      83.527  40.407  53.404  1.00  0.00           C  
ATOM    271  CE2 TYR    17      84.084  42.251  51.765  1.00  0.00           C  
ATOM    272  CZ  TYR    17      84.386  41.418  52.884  1.00  0.00           C  
ATOM    273  OH  TYR    17      85.643  41.515  53.358  1.00  0.00           O  
ATOM    274  H   TYR    17      78.046  41.714  50.501  1.00  0.00           H  
ATOM    275  HA  TYR    17      79.385  41.611  53.175  1.00  0.00           H  
ATOM    276  HB2 TYR    17      80.046  39.983  51.384  1.00  0.00           H  
ATOM    277  HB3 TYR    17      80.364  41.353  50.314  1.00  0.00           H  
ATOM    278  HD1 TYR    17      81.532  39.461  53.175  1.00  0.00           H  
ATOM    279  HD2 TYR    17      82.371  42.900  50.585  1.00  0.00           H  
ATOM    280  HE1 TYR    17      83.808  39.920  54.326  1.00  0.00           H  
ATOM    281  HE2 TYR    17      84.888  42.671  51.179  1.00  0.00           H  
ATOM    282  HH  TYR    17      86.080  42.280  52.976  1.00  0.00           H  
ATOM    283  N   VAL    18      80.525  44.001  52.673  1.00  0.00           N  
ATOM    284  CA  VAL    18      81.099  45.388  52.522  1.00  0.00           C  
ATOM    285  C   VAL    18      82.564  45.218  52.721  1.00  0.00           C  
ATOM    286  O   VAL    18      83.073  44.734  53.762  1.00  0.00           O  
ATOM    287  CB  VAL    18      80.438  46.358  53.430  1.00  0.00           C  
ATOM    288  CG1 VAL    18      81.202  47.721  53.313  1.00  0.00           C  
ATOM    289  CG2 VAL    18      78.994  46.539  52.925  1.00  0.00           C  
ATOM    290  H   VAL    18      80.845  43.510  53.496  1.00  0.00           H  
ATOM    291  HA  VAL    18      80.908  45.618  51.474  1.00  0.00           H  
ATOM    292  HB  VAL    18      80.399  46.138  54.497  1.00  0.00           H  
ATOM    293 HG11 VAL    18      82.131  47.642  53.877  1.00  0.00           H  
ATOM    294 HG12 VAL    18      81.472  47.957  52.283  1.00  0.00           H  
ATOM    295 HG13 VAL    18      80.623  48.569  53.679  1.00  0.00           H  
ATOM    296 HG21 VAL    18      78.434  46.925  53.777  1.00  0.00           H  
ATOM    297 HG22 VAL    18      78.904  46.993  51.938  1.00  0.00           H  
ATOM    298 HG23 VAL    18      78.587  45.559  52.678  1.00  0.00           H  
ATOM    299  N   LEU    19      83.384  45.787  51.749  1.00  0.00           N  
ATOM    300  CA  LEU    19      84.848  45.674  51.781  1.00  0.00           C  
ATOM    301  C   LEU    19      85.406  46.510  52.926  1.00  0.00           C  
ATOM    302  O   LEU    19      84.954  47.574  53.133  1.00  0.00           O  
ATOM    303  CB  LEU    19      85.480  46.146  50.428  1.00  0.00           C  
ATOM    304  CG  LEU    19      85.519  45.124  49.283  1.00  0.00           C  
ATOM    305  CD1 LEU    19      84.167  44.718  48.761  1.00  0.00           C  
ATOM    306  CD2 LEU    19      86.586  45.652  48.283  1.00  0.00           C  
ATOM    307  H   LEU    19      83.013  46.334  50.985  1.00  0.00           H  
ATOM    308  HA  LEU    19      85.126  44.645  52.009  1.00  0.00           H  
ATOM    309  HB2 LEU    19      85.041  47.113  50.181  1.00  0.00           H  
ATOM    310  HB3 LEU    19      86.524  46.351  50.662  1.00  0.00           H  
ATOM    311  HG  LEU    19      85.947  44.287  49.835  1.00  0.00           H  
ATOM    312 HD11 LEU    19      83.590  45.604  48.496  1.00  0.00           H  
ATOM    313 HD12 LEU    19      84.248  44.173  47.820  1.00  0.00           H  
ATOM    314 HD13 LEU    19      83.583  44.121  49.462  1.00  0.00           H  
ATOM    315 HD21 LEU    19      87.553  45.500  48.761  1.00  0.00           H  
ATOM    316 HD22 LEU    19      86.485  45.145  47.324  1.00  0.00           H  
ATOM    317 HD23 LEU    19      86.479  46.720  48.092  1.00  0.00           H  
ATOM    318  N   GLY    20      86.198  45.780  53.752  1.00  0.00           N  
ATOM    319  CA  GLY    20      86.812  46.229  55.026  1.00  0.00           C  
ATOM    320  C   GLY    20      86.220  45.569  56.250  1.00  0.00           C  
ATOM    321  O   GLY    20      86.735  45.737  57.346  1.00  0.00           O  
ATOM    322  H   GLY    20      86.518  44.900  53.374  1.00  0.00           H  
ATOM    323  HA2 GLY    20      87.862  45.951  55.122  1.00  0.00           H  
ATOM    324  HA3 GLY    20      86.714  47.312  55.103  1.00  0.00           H  
ATOM    325  N   THR    21      85.139  44.914  56.058  1.00  0.00           N  
ATOM    326  CA  THR    21      84.366  44.204  57.094  1.00  0.00           C  
ATOM    327  C   THR    21      84.268  42.670  56.840  1.00  0.00           C  
ATOM    328  O   THR    21      83.473  42.226  56.078  1.00  0.00           O  
ATOM    329  CB  THR    21      83.010  44.879  57.335  1.00  0.00           C  
ATOM    330  CG2 THR    21      82.105  44.222  58.268  1.00  0.00           C  
ATOM    331  OG1 THR    21      83.222  46.190  57.742  1.00  0.00           O  
ATOM    332  H   THR    21      84.807  44.940  55.105  1.00  0.00           H  
ATOM    333  HA  THR    21      84.869  44.240  58.060  1.00  0.00           H  
ATOM    334  HB  THR    21      82.532  44.899  56.356  1.00  0.00           H  
ATOM    335  HG1 THR    21      83.517  46.760  57.028  1.00  0.00           H  
ATOM    336 HG21 THR    21      82.583  44.124  59.242  1.00  0.00           H  
ATOM    337 HG22 THR    21      81.118  44.682  58.219  1.00  0.00           H  
ATOM    338 HG23 THR    21      81.980  43.225  57.845  1.00  0.00           H  
ATOM    339  N   TYR    22      85.165  41.902  57.420  1.00  0.00           N  
ATOM    340  CA  TYR    22      85.314  40.496  57.081  1.00  0.00           C  
ATOM    341  C   TYR    22      84.109  39.681  57.689  1.00  0.00           C  
ATOM    342  O   TYR    22      83.408  40.189  58.592  1.00  0.00           O  
ATOM    343  CB  TYR    22      86.592  39.978  57.586  1.00  0.00           C  
ATOM    344  CG  TYR    22      87.830  40.824  57.382  1.00  0.00           C  
ATOM    345  CD1 TYR    22      88.747  40.985  58.386  1.00  0.00           C  
ATOM    346  CD2 TYR    22      87.964  41.615  56.235  1.00  0.00           C  
ATOM    347  CE1 TYR    22      89.838  41.871  58.249  1.00  0.00           C  
ATOM    348  CE2 TYR    22      89.059  42.436  56.029  1.00  0.00           C  
ATOM    349  CZ  TYR    22      89.973  42.576  57.053  1.00  0.00           C  
ATOM    350  OH  TYR    22      90.913  43.488  56.943  1.00  0.00           O  
ATOM    351  H   TYR    22      85.875  42.379  57.957  1.00  0.00           H  
ATOM    352  HA  TYR    22      85.268  40.386  55.998  1.00  0.00           H  
ATOM    353  HB2 TYR    22      86.472  39.865  58.663  1.00  0.00           H  
ATOM    354  HB3 TYR    22      86.907  39.049  57.111  1.00  0.00           H  
ATOM    355  HD1 TYR    22      88.545  40.456  59.306  1.00  0.00           H  
ATOM    356  HD2 TYR    22      87.315  41.558  55.374  1.00  0.00           H  
ATOM    357  HE1 TYR    22      90.413  41.990  59.156  1.00  0.00           H  
ATOM    358  HE2 TYR    22      88.996  43.150  55.222  1.00  0.00           H  
ATOM    359  HH  TYR    22      91.674  43.156  57.424  1.00  0.00           H  
ATOM    360  N   LEU    23      83.755  38.543  57.246  1.00  0.00           N  
ATOM    361  CA  LEU    23      82.646  37.758  57.897  1.00  0.00           C  
ATOM    362  C   LEU    23      83.395  36.667  58.800  1.00  0.00           C  
ATOM    363  O   LEU    23      84.443  36.144  58.407  1.00  0.00           O  
ATOM    364  CB  LEU    23      81.653  37.087  56.900  1.00  0.00           C  
ATOM    365  CG  LEU    23      81.166  38.080  55.758  1.00  0.00           C  
ATOM    366  CD1 LEU    23      80.259  37.322  54.758  1.00  0.00           C  
ATOM    367  CD2 LEU    23      80.474  39.291  56.357  1.00  0.00           C  
ATOM    368  H   LEU    23      84.382  38.081  56.604  1.00  0.00           H  
ATOM    369  HA  LEU    23      82.101  38.312  58.662  1.00  0.00           H  
ATOM    370  HB2 LEU    23      82.169  36.276  56.386  1.00  0.00           H  
ATOM    371  HB3 LEU    23      80.820  36.630  57.435  1.00  0.00           H  
ATOM    372  HG  LEU    23      82.042  38.424  55.209  1.00  0.00           H  
ATOM    373 HD11 LEU    23      80.739  36.417  54.384  1.00  0.00           H  
ATOM    374 HD12 LEU    23      79.283  37.119  55.200  1.00  0.00           H  
ATOM    375 HD13 LEU    23      79.940  37.873  53.874  1.00  0.00           H  
ATOM    376 HD21 LEU    23      81.118  39.851  57.035  1.00  0.00           H  
ATOM    377 HD22 LEU    23      80.238  40.039  55.600  1.00  0.00           H  
ATOM    378 HD23 LEU    23      79.610  39.003  56.955  1.00  0.00           H  
ATOM    379  N   TRP    24      82.720  36.283  59.913  1.00  0.00           N  
ATOM    380  CA  TRP    24      82.960  35.037  60.645  1.00  0.00           C  
ATOM    381  C   TRP    24      81.859  33.953  60.531  1.00  0.00           C  
ATOM    382  O   TRP    24      80.725  34.350  60.324  1.00  0.00           O  
ATOM    383  CB  TRP    24      83.340  35.248  62.079  1.00  0.00           C  
ATOM    384  CG  TRP    24      84.453  36.026  62.533  1.00  0.00           C  
ATOM    385  CD1 TRP    24      84.333  37.167  63.229  1.00  0.00           C  
ATOM    386  CD2 TRP    24      85.868  35.730  62.575  1.00  0.00           C  
ATOM    387  CE2 TRP    24      86.564  36.799  63.229  1.00  0.00           C  
ATOM    388  CE3 TRP    24      86.711  34.638  62.282  1.00  0.00           C  
ATOM    389  NE1 TRP    24      85.558  37.620  63.623  1.00  0.00           N  
ATOM    390  CZ2 TRP    24      87.963  36.826  63.526  1.00  0.00           C  
ATOM    391  CZ3 TRP    24      88.058  34.592  62.540  1.00  0.00           C  
ATOM    392  CH2 TRP    24      88.690  35.679  63.155  1.00  0.00           C  
ATOM    393  H   TRP    24      81.951  36.873  60.194  1.00  0.00           H  
ATOM    394  HA  TRP    24      83.894  34.607  60.284  1.00  0.00           H  
ATOM    395  HB2 TRP    24      82.436  35.640  62.546  1.00  0.00           H  
ATOM    396  HB3 TRP    24      83.393  34.258  62.532  1.00  0.00           H  
ATOM    397  HD1 TRP    24      83.379  37.626  63.438  1.00  0.00           H  
ATOM    398  HE1 TRP    24      85.696  38.534  64.031  1.00  0.00           H  
ATOM    399  HE3 TRP    24      86.120  33.847  61.844  1.00  0.00           H  
ATOM    400  HZ2 TRP    24      88.431  37.681  63.991  1.00  0.00           H  
ATOM    401  HZ3 TRP    24      88.563  33.710  62.175  1.00  0.00           H  
ATOM    402  HH2 TRP    24      89.694  35.585  63.542  1.00  0.00           H  
ATOM    403  N   THR    25      82.162  32.689  60.468  1.00  0.00           N  
ATOM    404  CA  THR    25      81.149  31.606  60.732  1.00  0.00           C  
ATOM    405  C   THR    25      81.653  30.279  61.338  1.00  0.00           C  
ATOM    406  O   THR    25      82.833  29.941  61.140  1.00  0.00           O  
ATOM    407  CB  THR    25      80.281  31.351  59.546  1.00  0.00           C  
ATOM    408  CG2 THR    25      81.106  30.626  58.418  1.00  0.00           C  
ATOM    409  OG1 THR    25      79.235  30.496  59.755  1.00  0.00           O  
ATOM    410  H   THR    25      83.150  32.501  60.560  1.00  0.00           H  
ATOM    411  HA  THR    25      80.488  32.023  61.493  1.00  0.00           H  
ATOM    412  HB  THR    25      79.959  32.287  59.089  1.00  0.00           H  
ATOM    413  HG1 THR    25      78.563  31.048  60.163  1.00  0.00           H  
ATOM    414 HG21 THR    25      81.065  29.545  58.552  1.00  0.00           H  
ATOM    415 HG22 THR    25      80.535  30.895  57.529  1.00  0.00           H  
ATOM    416 HG23 THR    25      82.062  31.137  58.301  1.00  0.00           H  
ATOM    417  N   ASP    26      80.753  29.488  61.883  1.00  0.00           N  
ATOM    418  CA  ASP    26      80.935  28.190  62.432  1.00  0.00           C  
ATOM    419  C   ASP    26      80.676  27.091  61.503  1.00  0.00           C  
ATOM    420  O   ASP    26      79.577  26.917  61.013  1.00  0.00           O  
ATOM    421  CB  ASP    26      80.011  28.059  63.654  1.00  0.00           C  
ATOM    422  CG  ASP    26      79.845  26.702  64.472  1.00  0.00           C  
ATOM    423  OD1 ASP    26      80.590  25.754  64.060  1.00  0.00           O  
ATOM    424  OD2 ASP    26      79.143  26.593  65.493  1.00  0.00           O1-
ATOM    425  H   ASP    26      79.903  30.024  61.978  1.00  0.00           H  
ATOM    426  HA  ASP    26      81.967  28.092  62.770  1.00  0.00           H  
ATOM    427  HB2 ASP    26      80.226  28.879  64.340  1.00  0.00           H  
ATOM    428  HB3 ASP    26      79.059  28.385  63.236  1.00  0.00           H  
ATOM    429  N   VAL    27      81.693  26.315  61.239  1.00  0.00           N  
ATOM    430  CA  VAL    27      81.476  25.210  60.273  1.00  0.00           C  
ATOM    431  C   VAL    27      80.729  24.066  60.836  1.00  0.00           C  
ATOM    432  O   VAL    27      80.028  23.356  60.126  1.00  0.00           O  
ATOM    433  CB  VAL    27      82.933  24.855  59.904  1.00  0.00           C  
ATOM    434  CG1 VAL    27      82.906  23.685  58.821  1.00  0.00           C  
ATOM    435  CG2 VAL    27      83.641  25.996  59.123  1.00  0.00           C  
ATOM    436  H   VAL    27      82.554  26.593  61.687  1.00  0.00           H  
ATOM    437  HA  VAL    27      80.858  25.607  59.468  1.00  0.00           H  
ATOM    438  HB  VAL    27      83.556  24.481  60.716  1.00  0.00           H  
ATOM    439 HG11 VAL    27      83.939  23.493  58.530  1.00  0.00           H  
ATOM    440 HG12 VAL    27      82.540  22.752  59.250  1.00  0.00           H  
ATOM    441 HG13 VAL    27      82.183  23.952  58.051  1.00  0.00           H  
ATOM    442 HG21 VAL    27      84.705  25.775  59.044  1.00  0.00           H  
ATOM    443 HG22 VAL    27      83.196  26.251  58.162  1.00  0.00           H  
ATOM    444 HG23 VAL    27      83.576  26.920  59.698  1.00  0.00           H  
ATOM    445  N   TYR    28      80.801  23.873  62.183  1.00  0.00           N  
ATOM    446  CA  TYR    28      80.212  22.691  62.852  1.00  0.00           C  
ATOM    447  C   TYR    28      78.691  22.746  62.914  1.00  0.00           C  
ATOM    448  O   TYR    28      77.978  21.792  62.502  1.00  0.00           O  
ATOM    449  CB  TYR    28      80.930  22.352  64.211  1.00  0.00           C  
ATOM    450  CG  TYR    28      80.342  21.163  65.004  1.00  0.00           C  
ATOM    451  CD1 TYR    28      79.405  21.323  65.957  1.00  0.00           C  
ATOM    452  CD2 TYR    28      80.794  19.882  64.569  1.00  0.00           C  
ATOM    453  CE1 TYR    28      78.954  20.096  66.642  1.00  0.00           C  
ATOM    454  CE2 TYR    28      80.284  18.674  65.077  1.00  0.00           C  
ATOM    455  CZ  TYR    28      79.283  18.763  66.177  1.00  0.00           C  
ATOM    456  OH  TYR    28      78.877  17.652  66.837  1.00  0.00           O  
ATOM    457  H   TYR    28      81.278  24.659  62.601  1.00  0.00           H  
ATOM    458  HA  TYR    28      80.455  21.827  62.234  1.00  0.00           H  
ATOM    459  HB2 TYR    28      81.991  22.296  63.970  1.00  0.00           H  
ATOM    460  HB3 TYR    28      80.724  23.210  64.851  1.00  0.00           H  
ATOM    461  HD1 TYR    28      79.090  22.283  66.340  1.00  0.00           H  
ATOM    462  HD2 TYR    28      81.463  19.764  63.729  1.00  0.00           H  
ATOM    463  HE1 TYR    28      78.331  20.202  67.517  1.00  0.00           H  
ATOM    464  HE2 TYR    28      80.670  17.712  64.772  1.00  0.00           H  
ATOM    465  HH  TYR    28      78.491  17.831  67.698  1.00  0.00           H  
ATOM    466  N   SER    29      78.074  23.773  63.442  1.00  0.00           N  
ATOM    467  CA  SER    29      76.612  23.953  63.546  1.00  0.00           C  
ATOM    468  C   SER    29      76.018  23.977  62.117  1.00  0.00           C  
ATOM    469  O   SER    29      74.893  23.476  61.974  1.00  0.00           O  
ATOM    470  CB  SER    29      76.186  25.204  64.418  1.00  0.00           C  
ATOM    471  OG  SER    29      76.894  25.171  65.659  1.00  0.00           O  
ATOM    472  H   SER    29      78.652  24.517  63.805  1.00  0.00           H  
ATOM    473  HA  SER    29      75.993  23.176  63.994  1.00  0.00           H  
ATOM    474  HB2 SER    29      76.474  26.123  63.908  1.00  0.00           H  
ATOM    475  HB3 SER    29      75.113  25.151  64.597  1.00  0.00           H  
ATOM    476  HG  SER    29      77.670  25.734  65.612  1.00  0.00           H  
ATOM    477  N   ALA    30      76.806  24.213  61.018  1.00  0.00           N  
ATOM    478  CA  ALA    30      76.383  24.012  59.593  1.00  0.00           C  
ATOM    479  C   ALA    30      76.410  22.612  59.002  1.00  0.00           C  
ATOM    480  O   ALA    30      75.831  22.353  57.962  1.00  0.00           O  
ATOM    481  CB  ALA    30      77.308  24.993  58.752  1.00  0.00           C  
ATOM    482  H   ALA    30      77.711  24.582  61.272  1.00  0.00           H  
ATOM    483  HA  ALA    30      75.376  24.424  59.531  1.00  0.00           H  
ATOM    484  HB1 ALA    30      76.822  25.968  58.805  1.00  0.00           H  
ATOM    485  HB2 ALA    30      78.334  24.945  59.115  1.00  0.00           H  
ATOM    486  HB3 ALA    30      77.387  24.742  57.694  1.00  0.00           H  
ATOM    487  N   ALA    31      77.064  21.672  59.801  1.00  0.00           N  
ATOM    488  CA  ALA    31      77.233  20.381  59.311  1.00  0.00           C  
ATOM    489  C   ALA    31      76.024  19.488  59.475  1.00  0.00           C  
ATOM    490  O   ALA    31      75.274  19.603  60.470  1.00  0.00           O  
ATOM    491  CB  ALA    31      78.371  19.809  60.107  1.00  0.00           C  
ATOM    492  H   ALA    31      77.511  22.017  60.639  1.00  0.00           H  
ATOM    493  HA  ALA    31      77.567  20.336  58.274  1.00  0.00           H  
ATOM    494  HB1 ALA    31      78.475  18.831  59.638  1.00  0.00           H  
ATOM    495  HB2 ALA    31      79.356  20.208  59.863  1.00  0.00           H  
ATOM    496  HB3 ALA    31      78.222  19.765  61.186  1.00  0.00           H  
ATOM    497  N   PRO    32      75.705  18.601  58.542  1.00  0.00           N  
ATOM    498  CA  PRO    32      74.765  17.530  58.773  1.00  0.00           C  
ATOM    499  C   PRO    32      75.191  16.603  60.016  1.00  0.00           C  
ATOM    500  O   PRO    32      76.217  16.825  60.655  1.00  0.00           O  
ATOM    501  CB  PRO    32      74.747  16.758  57.427  1.00  0.00           C  
ATOM    502  CG  PRO    32      76.155  16.948  56.924  1.00  0.00           C  
ATOM    503  CD  PRO    32      76.263  18.451  57.169  1.00  0.00           C  
ATOM    504  HA  PRO    32      73.738  17.895  58.804  1.00  0.00           H  
ATOM    505  HB2 PRO    32      74.612  15.679  57.511  1.00  0.00           H  
ATOM    506  HB3 PRO    32      73.874  17.116  56.881  1.00  0.00           H  
ATOM    507  HG2 PRO    32      76.881  16.406  57.530  1.00  0.00           H  
ATOM    508  HG3 PRO    32      76.354  16.775  55.866  1.00  0.00           H  
ATOM    509  HD2 PRO    32      77.314  18.722  57.061  1.00  0.00           H  
ATOM    510  HD3 PRO    32      75.662  19.015  56.456  1.00  0.00           H  
ATOM    511  N   ALA    33      74.458  15.549  60.280  1.00  0.00           N  
ATOM    512  CA  ALA    33      74.735  14.624  61.383  1.00  0.00           C  
ATOM    513  C   ALA    33      75.947  13.707  61.053  1.00  0.00           C  
ATOM    514  O   ALA    33      75.977  12.967  60.054  1.00  0.00           O  
ATOM    515  CB  ALA    33      73.455  13.789  61.712  1.00  0.00           C  
ATOM    516  H   ALA    33      73.585  15.520  59.773  1.00  0.00           H  
ATOM    517  HA  ALA    33      75.000  15.238  62.244  1.00  0.00           H  
ATOM    518  HB1 ALA    33      72.909  13.538  60.803  1.00  0.00           H  
ATOM    519  HB2 ALA    33      73.706  12.850  62.205  1.00  0.00           H  
ATOM    520  HB3 ALA    33      72.771  14.420  62.279  1.00  0.00           H  
ATOM    521  N   GLY    34      76.895  13.688  61.960  1.00  0.00           N  
ATOM    522  CA  GLY    34      78.014  12.709  61.997  1.00  0.00           C  
ATOM    523  C   GLY    34      79.281  13.014  61.190  1.00  0.00           C  
ATOM    524  O   GLY    34      80.131  12.095  60.955  1.00  0.00           O  
ATOM    525  H   GLY    34      76.900  14.345  62.727  1.00  0.00           H  
ATOM    526  HA2 GLY    34      78.348  12.661  63.033  1.00  0.00           H  
ATOM    527  HA3 GLY    34      77.539  11.757  61.761  1.00  0.00           H  
ATOM    528  N   ALA    35      79.411  14.247  60.703  1.00  0.00           N  
ATOM    529  CA  ALA    35      80.585  14.742  59.965  1.00  0.00           C  
ATOM    530  C   ALA    35      81.856  14.733  60.835  1.00  0.00           C  
ATOM    531  O   ALA    35      81.780  15.124  62.008  1.00  0.00           O  
ATOM    532  CB  ALA    35      80.319  16.036  59.219  1.00  0.00           C  
ATOM    533  H   ALA    35      78.750  14.967  60.955  1.00  0.00           H  
ATOM    534  HA  ALA    35      80.854  14.088  59.136  1.00  0.00           H  
ATOM    535  HB1 ALA    35      80.395  16.929  59.839  1.00  0.00           H  
ATOM    536  HB2 ALA    35      81.131  16.232  58.519  1.00  0.00           H  
ATOM    537  HB3 ALA    35      79.320  16.055  58.783  1.00  0.00           H  
ATOM    538  N   GLN    36      83.060  14.389  60.263  1.00  0.00           N  
ATOM    539  CA  GLN    36      84.405  14.433  60.736  1.00  0.00           C  
ATOM    540  C   GLN    36      85.306  15.244  59.891  1.00  0.00           C  
ATOM    541  O   GLN    36      86.434  15.594  60.394  1.00  0.00           O  
ATOM    542  CB  GLN    36      84.798  12.991  61.077  1.00  0.00           C  
ATOM    543  CG  GLN    36      86.254  12.539  61.262  1.00  0.00           C  
ATOM    544  CD  GLN    36      86.980  11.989  60.031  1.00  0.00           C  
ATOM    545  NE2 GLN    36      87.927  11.129  60.128  1.00  0.00           N  
ATOM    546  OE1 GLN    36      86.692  12.472  58.988  1.00  0.00           O  
ATOM    547  H   GLN    36      82.913  14.002  59.342  1.00  0.00           H  
ATOM    548  HA  GLN    36      84.343  14.892  61.723  1.00  0.00           H  
ATOM    549  HB2 GLN    36      84.283  12.781  62.015  1.00  0.00           H  
ATOM    550  HB3 GLN    36      84.359  12.301  60.356  1.00  0.00           H  
ATOM    551  HG2 GLN    36      86.850  13.297  61.771  1.00  0.00           H  
ATOM    552  HG3 GLN    36      86.301  11.821  62.080  1.00  0.00           H  
ATOM    553 HE21 GLN    36      88.402  10.869  59.275  1.00  0.00           H  
ATOM    554 HE22 GLN    36      88.275  10.743  60.994  1.00  0.00           H  
ATOM    555  N   THR    37      84.934  15.658  58.723  1.00  0.00           N  
ATOM    556  CA  THR    37      85.899  16.351  57.724  1.00  0.00           C  
ATOM    557  C   THR    37      85.050  17.206  56.797  1.00  0.00           C  
ATOM    558  O   THR    37      83.863  16.959  56.735  1.00  0.00           O  
ATOM    559  CB  THR    37      86.727  15.352  56.867  1.00  0.00           C  
ATOM    560  CG2 THR    37      87.224  15.671  55.512  1.00  0.00           C  
ATOM    561  OG1 THR    37      87.767  14.923  57.692  1.00  0.00           O  
ATOM    562  H   THR    37      84.041  15.380  58.341  1.00  0.00           H  
ATOM    563  HA  THR    37      86.644  16.993  58.193  1.00  0.00           H  
ATOM    564  HB  THR    37      86.114  14.479  56.641  1.00  0.00           H  
ATOM    565  HG1 THR    37      87.409  14.369  58.390  1.00  0.00           H  
ATOM    566 HG21 THR    37      87.955  14.904  55.255  1.00  0.00           H  
ATOM    567 HG22 THR    37      86.407  15.705  54.791  1.00  0.00           H  
ATOM    568 HG23 THR    37      87.610  16.689  55.562  1.00  0.00           H  
ATOM    569  N   PHE    38      85.606  18.258  56.307  1.00  0.00           N  
ATOM    570  CA  PHE    38      84.889  19.092  55.269  1.00  0.00           C  
ATOM    571  C   PHE    38      85.805  19.465  54.147  1.00  0.00           C  
ATOM    572  O   PHE    38      87.018  19.379  54.285  1.00  0.00           O  
ATOM    573  CB  PHE    38      84.334  20.348  55.957  1.00  0.00           C  
ATOM    574  CG  PHE    38      85.341  21.335  56.462  1.00  0.00           C  
ATOM    575  CD1 PHE    38      85.686  22.418  55.679  1.00  0.00           C  
ATOM    576  CD2 PHE    38      85.768  21.206  57.796  1.00  0.00           C  
ATOM    577  CE1 PHE    38      86.645  23.321  56.191  1.00  0.00           C  
ATOM    578  CE2 PHE    38      86.727  22.133  58.258  1.00  0.00           C  
ATOM    579  CZ  PHE    38      87.078  23.169  57.467  1.00  0.00           C  
ATOM    580  H   PHE    38      86.565  18.567  56.376  1.00  0.00           H  
ATOM    581  HA  PHE    38      84.092  18.537  54.775  1.00  0.00           H  
ATOM    582  HB2 PHE    38      83.603  20.814  55.296  1.00  0.00           H  
ATOM    583  HB3 PHE    38      83.739  19.968  56.787  1.00  0.00           H  
ATOM    584  HD1 PHE    38      85.363  22.518  54.653  1.00  0.00           H  
ATOM    585  HD2 PHE    38      85.319  20.461  58.435  1.00  0.00           H  
ATOM    586  HE1 PHE    38      86.958  24.092  55.502  1.00  0.00           H  
ATOM    587  HE2 PHE    38      87.163  21.944  59.228  1.00  0.00           H  
ATOM    588  HZ  PHE    38      87.846  23.841  57.821  1.00  0.00           H  
ATOM    589  N   SER    39      85.194  19.993  53.108  1.00  0.00           N  
ATOM    590  CA  SER    39      85.858  20.661  52.005  1.00  0.00           C  
ATOM    591  C   SER    39      85.216  22.032  51.655  1.00  0.00           C  
ATOM    592  O   SER    39      83.969  22.221  51.720  1.00  0.00           O  
ATOM    593  CB  SER    39      85.838  19.715  50.775  1.00  0.00           C  
ATOM    594  OG  SER    39      86.787  19.915  49.768  1.00  0.00           O  
ATOM    595  H   SER    39      84.185  19.942  53.103  1.00  0.00           H  
ATOM    596  HA  SER    39      86.910  20.766  52.270  1.00  0.00           H  
ATOM    597  HB2 SER    39      86.152  18.750  51.171  1.00  0.00           H  
ATOM    598  HB3 SER    39      84.828  19.677  50.368  1.00  0.00           H  
ATOM    599  HG  SER    39      87.622  19.659  50.167  1.00  0.00           H  
ATOM    600  N   LEU    40      86.072  23.040  51.430  1.00  0.00           N  
ATOM    601  CA  LEU    40      85.675  24.441  51.005  1.00  0.00           C  
ATOM    602  C   LEU    40      85.495  24.407  49.448  1.00  0.00           C  
ATOM    603  O   LEU    40      86.274  23.751  48.781  1.00  0.00           O  
ATOM    604  CB  LEU    40      86.810  25.463  51.327  1.00  0.00           C  
ATOM    605  CG  LEU    40      87.027  25.648  52.884  1.00  0.00           C  
ATOM    606  CD1 LEU    40      88.460  26.222  53.052  1.00  0.00           C  
ATOM    607  CD2 LEU    40      86.021  26.591  53.651  1.00  0.00           C  
ATOM    608  H   LEU    40      87.053  22.849  51.282  1.00  0.00           H  
ATOM    609  HA  LEU    40      84.753  24.793  51.468  1.00  0.00           H  
ATOM    610  HB2 LEU    40      87.727  25.026  50.931  1.00  0.00           H  
ATOM    611  HB3 LEU    40      86.545  26.340  50.737  1.00  0.00           H  
ATOM    612  HG  LEU    40      87.023  24.722  53.459  1.00  0.00           H  
ATOM    613 HD11 LEU    40      88.647  26.509  54.087  1.00  0.00           H  
ATOM    614 HD12 LEU    40      89.179  25.447  52.787  1.00  0.00           H  
ATOM    615 HD13 LEU    40      88.535  27.025  52.319  1.00  0.00           H  
ATOM    616 HD21 LEU    40      86.023  27.580  53.191  1.00  0.00           H  
ATOM    617 HD22 LEU    40      84.956  26.382  53.549  1.00  0.00           H  
ATOM    618 HD23 LEU    40      86.314  26.674  54.697  1.00  0.00           H  
ATOM    619  N   LYS    41      84.626  25.264  48.860  1.00  0.00           N  
ATOM    620  CA  LYS    41      84.605  25.840  47.463  1.00  0.00           C  
ATOM    621  C   LYS    41      84.209  27.276  47.559  1.00  0.00           C  
ATOM    622  O   LYS    41      83.506  27.747  48.495  1.00  0.00           O  
ATOM    623  CB  LYS    41      83.603  25.133  46.530  1.00  0.00           C  
ATOM    624  CG  LYS    41      83.720  23.632  46.482  1.00  0.00           C  
ATOM    625  CD  LYS    41      82.593  22.858  45.730  1.00  0.00           C  
ATOM    626  CE  LYS    41      83.022  21.366  45.545  1.00  0.00           C  
ATOM    627  NZ  LYS    41      83.332  20.634  46.828  1.00  0.00           N1+
ATOM    628  H   LYS    41      84.082  25.703  49.589  1.00  0.00           H  
ATOM    629  HA  LYS    41      85.620  25.751  47.075  1.00  0.00           H  
ATOM    630  HB2 LYS    41      82.624  25.409  46.923  1.00  0.00           H  
ATOM    631  HB3 LYS    41      83.658  25.591  45.542  1.00  0.00           H  
ATOM    632  HG2 LYS    41      84.689  23.350  46.070  1.00  0.00           H  
ATOM    633  HG3 LYS    41      83.800  23.193  47.477  1.00  0.00           H  
ATOM    634  HD2 LYS    41      81.703  22.845  46.360  1.00  0.00           H  
ATOM    635  HD3 LYS    41      82.392  23.304  44.756  1.00  0.00           H  
ATOM    636  HE2 LYS    41      82.166  20.820  45.149  1.00  0.00           H  
ATOM    637  HE3 LYS    41      83.834  21.236  44.831  1.00  0.00           H  
ATOM    638  HZ1 LYS    41      82.683  20.914  47.550  1.00  0.00           H  
ATOM    639  HZ2 LYS    41      83.161  19.682  46.539  1.00  0.00           H  
ATOM    640  HZ3 LYS    41      84.293  20.871  47.030  1.00  0.00           H  
ATOM    641  N   HIP    42      84.751  28.086  46.632  1.00  0.00           N  
ATOM    642  CA  HIP    42      84.472  29.495  46.574  1.00  0.00           C  
ATOM    643  C   HIP    42      84.650  30.063  45.209  1.00  0.00           C  
ATOM    644  O   HIP    42      85.531  29.546  44.465  1.00  0.00           O  
ATOM    645  CB  HIP    42      85.380  30.210  47.632  1.00  0.00           C  
ATOM    646  CG  HIP    42      86.853  30.298  47.279  1.00  0.00           C  
ATOM    647  CD2 HIP    42      87.810  29.347  47.668  1.00  0.00           C  
ATOM    648  ND1 HIP    42      87.541  31.092  46.376  1.00  0.00           N1+
ATOM    649  CE1 HIP    42      88.847  30.657  46.235  1.00  0.00           C  
ATOM    650  NE2 HIP    42      88.986  29.600  47.019  1.00  0.00           N  
ATOM    651  H   HIP    42      85.376  27.679  45.952  1.00  0.00           H  
ATOM    652  HA  HIP    42      83.442  29.695  46.868  1.00  0.00           H  
ATOM    653  HB2 HIP    42      84.958  31.212  47.710  1.00  0.00           H  
ATOM    654  HB3 HIP    42      85.336  29.763  48.625  1.00  0.00           H  
ATOM    655  HD1 HIP    42      87.160  31.935  45.970  1.00  0.00           H  
ATOM    656  HD2 HIP    42      87.720  28.493  48.322  1.00  0.00           H  
ATOM    657  HE1 HIP    42      89.589  31.112  45.596  1.00  0.00           H  
ATOM    658  HE2 HIP    42      89.902  29.178  47.070  1.00  0.00           H  
ATOM    659  N   SER    43      83.934  31.150  44.869  1.00  0.00           N  
ATOM    660  CA  SER    43      84.067  32.003  43.695  1.00  0.00           C  
ATOM    661  C   SER    43      85.388  32.802  43.763  1.00  0.00           C  
ATOM    662  O   SER    43      86.016  32.987  44.809  1.00  0.00           O  
ATOM    663  CB  SER    43      82.905  32.931  43.564  1.00  0.00           C  
ATOM    664  OG  SER    43      81.567  32.369  43.401  1.00  0.00           O  
ATOM    665  H   SER    43      83.354  31.540  45.598  1.00  0.00           H  
ATOM    666  HA  SER    43      84.181  31.316  42.856  1.00  0.00           H  
ATOM    667  HB2 SER    43      82.694  33.543  44.441  1.00  0.00           H  
ATOM    668  HB3 SER    43      83.094  33.592  42.719  1.00  0.00           H  
ATOM    669  HG  SER    43      81.509  32.209  42.456  1.00  0.00           H  
ATOM    670  N   GLU    44      85.866  33.275  42.607  1.00  0.00           N  
ATOM    671  CA  GLU    44      87.300  33.700  42.511  1.00  0.00           C  
ATOM    672  C   GLU    44      87.427  35.023  43.284  1.00  0.00           C  
ATOM    673  O   GLU    44      88.532  35.413  43.664  1.00  0.00           O  
ATOM    674  CB  GLU    44      87.760  33.879  41.109  1.00  0.00           C  
ATOM    675  CG  GLU    44      87.756  32.664  40.125  1.00  0.00           C  
ATOM    676  CD  GLU    44      86.473  32.463  39.346  1.00  0.00           C  
ATOM    677  OE1 GLU    44      86.576  31.735  38.311  1.00  0.00           O  
ATOM    678  OE2 GLU    44      85.335  32.791  39.779  1.00  0.00           O1-
ATOM    679  H   GLU    44      85.350  33.169  41.746  1.00  0.00           H  
ATOM    680  HA  GLU    44      87.971  32.976  42.973  1.00  0.00           H  
ATOM    681  HB2 GLU    44      87.168  34.673  40.655  1.00  0.00           H  
ATOM    682  HB3 GLU    44      88.753  34.312  41.229  1.00  0.00           H  
ATOM    683  HG2 GLU    44      88.482  32.882  39.342  1.00  0.00           H  
ATOM    684  HG3 GLU    44      88.057  31.762  40.658  1.00  0.00           H  
ATOM    685  N   HIP    45      86.416  35.920  43.398  1.00  0.00           N  
ATOM    686  CA  HIP    45      86.528  37.194  44.156  1.00  0.00           C  
ATOM    687  C   HIP    45      86.269  37.067  45.729  1.00  0.00           C  
ATOM    688  O   HIP    45      86.140  38.055  46.410  1.00  0.00           O  
ATOM    689  CB  HIP    45      85.541  38.151  43.491  1.00  0.00           C  
ATOM    690  CG  HIP    45      85.816  38.331  42.002  1.00  0.00           C  
ATOM    691  CD2 HIP    45      86.960  38.052  41.316  1.00  0.00           C  
ATOM    692  ND1 HIP    45      84.884  38.760  41.125  1.00  0.00           N1+
ATOM    693  CE1 HIP    45      85.459  38.844  39.915  1.00  0.00           C  
ATOM    694  NE2 HIP    45      86.724  38.411  40.031  1.00  0.00           N  
ATOM    695  H   HIP    45      85.602  35.816  42.810  1.00  0.00           H  
ATOM    696  HA  HIP    45      87.563  37.507  44.018  1.00  0.00           H  
ATOM    697  HB2 HIP    45      84.498  37.839  43.530  1.00  0.00           H  
ATOM    698  HB3 HIP    45      85.745  39.140  43.900  1.00  0.00           H  
ATOM    699  HD1 HIP    45      83.915  38.930  41.353  1.00  0.00           H  
ATOM    700  HD2 HIP    45      87.892  37.791  41.794  1.00  0.00           H  
ATOM    701  HE1 HIP    45      84.945  39.319  39.093  1.00  0.00           H  
ATOM    702  HE2 HIP    45      87.438  38.548  39.330  1.00  0.00           H  
ATOM    703  N   VAL    46      86.106  35.820  46.159  1.00  0.00           N  
ATOM    704  CA  VAL    46      85.853  35.396  47.547  1.00  0.00           C  
ATOM    705  C   VAL    46      87.060  34.711  48.081  1.00  0.00           C  
ATOM    706  O   VAL    46      87.648  33.928  47.301  1.00  0.00           O  
ATOM    707  CB  VAL    46      84.650  34.488  47.559  1.00  0.00           C  
ATOM    708  CG1 VAL    46      84.178  33.947  48.934  1.00  0.00           C  
ATOM    709  CG2 VAL    46      83.426  35.037  46.833  1.00  0.00           C  
ATOM    710  H   VAL    46      86.494  35.100  45.566  1.00  0.00           H  
ATOM    711  HA  VAL    46      85.672  36.270  48.173  1.00  0.00           H  
ATOM    712  HB  VAL    46      84.880  33.594  46.979  1.00  0.00           H  
ATOM    713 HG11 VAL    46      84.029  34.799  49.599  1.00  0.00           H  
ATOM    714 HG12 VAL    46      83.229  33.421  48.830  1.00  0.00           H  
ATOM    715 HG13 VAL    46      84.940  33.278  49.334  1.00  0.00           H  
ATOM    716 HG21 VAL    46      83.533  35.424  45.820  1.00  0.00           H  
ATOM    717 HG22 VAL    46      82.651  34.284  46.694  1.00  0.00           H  
ATOM    718 HG23 VAL    46      82.956  35.793  47.462  1.00  0.00           H  
ATOM    719  N   TRP    47      87.521  34.946  49.350  1.00  0.00           N  
ATOM    720  CA  TRP    47      88.785  34.457  49.950  1.00  0.00           C  
ATOM    721  C   TRP    47      88.430  33.849  51.264  1.00  0.00           C  
ATOM    722  O   TRP    47      87.529  34.359  51.985  1.00  0.00           O  
ATOM    723  CB  TRP    47      89.844  35.540  50.046  1.00  0.00           C  
ATOM    724  CG  TRP    47      91.070  35.070  50.794  1.00  0.00           C  
ATOM    725  CD1 TRP    47      91.338  35.126  52.135  1.00  0.00           C  
ATOM    726  CD2 TRP    47      92.373  34.552  50.250  1.00  0.00           C  
ATOM    727  CE2 TRP    47      93.247  34.360  51.275  1.00  0.00           C  
ATOM    728  CE3 TRP    47      92.917  34.438  48.960  1.00  0.00           C  
ATOM    729  NE1 TRP    47      92.562  34.702  52.387  1.00  0.00           N  
ATOM    730  CZ2 TRP    47      94.602  34.056  51.147  1.00  0.00           C  
ATOM    731  CZ3 TRP    47      94.171  33.991  48.777  1.00  0.00           C  
ATOM    732  CH2 TRP    47      95.115  33.852  49.825  1.00  0.00           C  
ATOM    733  H   TRP    47      86.943  35.544  49.922  1.00  0.00           H  
ATOM    734  HA  TRP    47      89.107  33.637  49.308  1.00  0.00           H  
ATOM    735  HB2 TRP    47      90.058  36.057  49.110  1.00  0.00           H  
ATOM    736  HB3 TRP    47      89.356  36.258  50.705  1.00  0.00           H  
ATOM    737  HD1 TRP    47      90.692  35.732  52.754  1.00  0.00           H  
ATOM    738  HE1 TRP    47      92.950  34.847  53.309  1.00  0.00           H  
ATOM    739  HE3 TRP    47      92.227  34.609  48.146  1.00  0.00           H  
ATOM    740  HZ2 TRP    47      95.237  34.025  52.019  1.00  0.00           H  
ATOM    741  HZ3 TRP    47      94.502  33.756  47.776  1.00  0.00           H  
ATOM    742  HH2 TRP    47      96.134  33.542  49.650  1.00  0.00           H  
ATOM    743  N   VAL    48      89.032  32.645  51.611  1.00  0.00           N  
ATOM    744  CA  VAL    48      88.592  31.856  52.781  1.00  0.00           C  
ATOM    745  C   VAL    48      89.826  31.364  53.647  1.00  0.00           C  
ATOM    746  O   VAL    48      90.882  30.997  53.045  1.00  0.00           O  
ATOM    747  CB  VAL    48      87.713  30.674  52.444  1.00  0.00           C  
ATOM    748  CG1 VAL    48      86.357  31.076  51.854  1.00  0.00           C  
ATOM    749  CG2 VAL    48      88.384  29.845  51.304  1.00  0.00           C  
ATOM    750  H   VAL    48      89.906  32.342  51.205  1.00  0.00           H  
ATOM    751  HA  VAL    48      88.095  32.556  53.454  1.00  0.00           H  
ATOM    752  HB  VAL    48      87.658  29.947  53.254  1.00  0.00           H  
ATOM    753 HG11 VAL    48      86.516  31.509  50.867  1.00  0.00           H  
ATOM    754 HG12 VAL    48      85.685  30.242  51.653  1.00  0.00           H  
ATOM    755 HG13 VAL    48      85.900  31.893  52.413  1.00  0.00           H  
ATOM    756 HG21 VAL    48      88.441  30.399  50.367  1.00  0.00           H  
ATOM    757 HG22 VAL    48      89.402  29.527  51.532  1.00  0.00           H  
ATOM    758 HG23 VAL    48      87.808  28.923  51.229  1.00  0.00           H  
ATOM    759  N   GLU    49      89.740  31.394  54.929  1.00  0.00           N  
ATOM    760  CA  GLU    49      90.720  30.922  55.891  1.00  0.00           C  
ATOM    761  C   GLU    49      90.105  30.254  57.157  1.00  0.00           C  
ATOM    762  O   GLU    49      89.030  30.704  57.602  1.00  0.00           O  
ATOM    763  CB  GLU    49      91.737  32.091  56.173  1.00  0.00           C  
ATOM    764  CG  GLU    49      91.276  33.238  57.019  1.00  0.00           C  
ATOM    765  CD  GLU    49      91.955  34.577  57.072  1.00  0.00           C  
ATOM    766  OE1 GLU    49      93.031  34.887  57.652  1.00  0.00           O  
ATOM    767  OE2 GLU    49      91.259  35.508  56.614  1.00  0.00           O1-
ATOM    768  H   GLU    49      88.961  31.930  55.282  1.00  0.00           H  
ATOM    769  HA  GLU    49      91.151  30.019  55.459  1.00  0.00           H  
ATOM    770  HB2 GLU    49      92.625  31.707  56.674  1.00  0.00           H  
ATOM    771  HB3 GLU    49      91.934  32.536  55.198  1.00  0.00           H  
ATOM    772  HG2 GLU    49      90.234  33.377  56.733  1.00  0.00           H  
ATOM    773  HG3 GLU    49      91.267  32.853  58.038  1.00  0.00           H  
ATOM    774  N   VAL    50      90.790  29.316  57.742  1.00  0.00           N  
ATOM    775  CA  VAL    50      90.292  28.365  58.751  1.00  0.00           C  
ATOM    776  C   VAL    50      91.217  28.371  59.949  1.00  0.00           C  
ATOM    777  O   VAL    50      92.434  28.193  59.844  1.00  0.00           O  
ATOM    778  CB  VAL    50      90.135  26.943  58.200  1.00  0.00           C  
ATOM    779  CG1 VAL    50      89.775  25.868  59.244  1.00  0.00           C  
ATOM    780  CG2 VAL    50      89.031  26.822  57.089  1.00  0.00           C  
ATOM    781  H   VAL    50      91.740  29.205  57.418  1.00  0.00           H  
ATOM    782  HA  VAL    50      89.279  28.630  59.052  1.00  0.00           H  
ATOM    783  HB  VAL    50      91.145  26.711  57.861  1.00  0.00           H  
ATOM    784 HG11 VAL    50      88.774  26.003  59.654  1.00  0.00           H  
ATOM    785 HG12 VAL    50      89.904  24.868  58.830  1.00  0.00           H  
ATOM    786 HG13 VAL    50      90.567  26.023  59.977  1.00  0.00           H  
ATOM    787 HG21 VAL    50      89.453  27.285  56.197  1.00  0.00           H  
ATOM    788 HG22 VAL    50      88.971  25.790  56.742  1.00  0.00           H  
ATOM    789 HG23 VAL    50      88.087  27.205  57.475  1.00  0.00           H  
ATOM    790  N   VAL    51      90.539  28.498  61.083  1.00  0.00           N  
ATOM    791  CA  VAL    51      90.961  28.328  62.461  1.00  0.00           C  
ATOM    792  C   VAL    51      90.204  27.201  63.098  1.00  0.00           C  
ATOM    793  O   VAL    51      88.970  26.922  62.952  1.00  0.00           O  
ATOM    794  CB  VAL    51      90.785  29.682  63.277  1.00  0.00           C  
ATOM    795  CG1 VAL    51      91.092  29.550  64.771  1.00  0.00           C  
ATOM    796  CG2 VAL    51      91.748  30.761  62.775  1.00  0.00           C  
ATOM    797  H   VAL    51      89.548  28.648  60.961  1.00  0.00           H  
ATOM    798  HA  VAL    51      91.978  27.941  62.397  1.00  0.00           H  
ATOM    799  HB  VAL    51      89.798  30.143  63.233  1.00  0.00           H  
ATOM    800 HG11 VAL    51      91.745  28.724  65.051  1.00  0.00           H  
ATOM    801 HG12 VAL    51      91.382  30.529  65.153  1.00  0.00           H  
ATOM    802 HG13 VAL    51      90.148  29.307  65.260  1.00  0.00           H  
ATOM    803 HG21 VAL    51      91.434  31.710  63.210  1.00  0.00           H  
ATOM    804 HG22 VAL    51      92.780  30.507  63.017  1.00  0.00           H  
ATOM    805 HG23 VAL    51      91.596  30.796  61.696  1.00  0.00           H  
ATOM    806  N   ARG    52      90.952  26.429  63.900  1.00  0.00           N  
ATOM    807  CA  ARG    52      90.491  25.265  64.608  1.00  0.00           C  
ATOM    808  C   ARG    52      91.354  24.873  65.816  1.00  0.00           C  
ATOM    809  O   ARG    52      92.561  24.991  65.719  1.00  0.00           O  
ATOM    810  CB  ARG    52      90.226  24.046  63.696  1.00  0.00           C  
ATOM    811  CG  ARG    52      89.386  22.946  64.281  1.00  0.00           C  
ATOM    812  CD  ARG    52      89.230  21.623  63.424  1.00  0.00           C  
ATOM    813  NE  ARG    52      90.481  21.012  63.145  1.00  0.00           N  
ATOM    814  CZ  ARG    52      91.208  21.143  62.021  1.00  0.00           C  
ATOM    815  NH1 ARG    52      90.693  21.410  60.852  1.00  0.00           N1+
ATOM    816  NH2 ARG    52      92.499  20.945  62.140  1.00  0.00           N  
ATOM    817  H   ARG    52      91.925  26.656  64.052  1.00  0.00           H  
ATOM    818  HA  ARG    52      89.577  25.541  65.133  1.00  0.00           H  
ATOM    819  HB2 ARG    52      89.718  24.461  62.826  1.00  0.00           H  
ATOM    820  HB3 ARG    52      91.174  23.567  63.447  1.00  0.00           H  
ATOM    821  HG2 ARG    52      89.794  22.675  65.255  1.00  0.00           H  
ATOM    822  HG3 ARG    52      88.383  23.268  64.560  1.00  0.00           H  
ATOM    823  HD2 ARG    52      88.526  20.888  63.814  1.00  0.00           H  
ATOM    824  HD3 ARG    52      88.838  21.939  62.457  1.00  0.00           H  
ATOM    825  HE  ARG    52      91.068  20.753  63.925  1.00  0.00           H  
ATOM    826 HH11 ARG    52      89.717  21.169  60.755  1.00  0.00           H  
ATOM    827 HH12 ARG    52      91.336  21.506  60.078  1.00  0.00           H  
ATOM    828 HH21 ARG    52      92.882  20.759  63.056  1.00  0.00           H  
ATOM    829 HH22 ARG    52      93.076  21.060  61.319  1.00  0.00           H  
ATOM    830  N   ASP    53      90.796  24.503  66.988  1.00  0.00           N  
ATOM    831  CA  ASP    53      91.641  24.320  68.174  1.00  0.00           C  
ATOM    832  C   ASP    53      92.600  25.586  68.474  1.00  0.00           C  
ATOM    833  O   ASP    53      93.796  25.468  68.844  1.00  0.00           O  
ATOM    834  CB  ASP    53      92.284  23.001  68.174  1.00  0.00           C  
ATOM    835  CG  ASP    53      91.354  21.804  68.451  1.00  0.00           C  
ATOM    836  OD1 ASP    53      90.196  21.909  68.895  1.00  0.00           O  
ATOM    837  OD2 ASP    53      91.805  20.648  68.169  1.00  0.00           O1-
ATOM    838  H   ASP    53      89.796  24.430  67.109  1.00  0.00           H  
ATOM    839  HA  ASP    53      90.872  24.394  68.943  1.00  0.00           H  
ATOM    840  HB2 ASP    53      92.852  22.804  67.265  1.00  0.00           H  
ATOM    841  HB3 ASP    53      92.971  22.936  69.018  1.00  0.00           H  
ATOM    842  N   GLY    54      92.021  26.681  68.159  1.00  0.00           N  
ATOM    843  CA  GLY    54      92.656  28.075  68.218  1.00  0.00           C  
ATOM    844  C   GLY    54      93.630  28.433  67.031  1.00  0.00           C  
ATOM    845  O   GLY    54      93.797  29.638  66.685  1.00  0.00           O  
ATOM    846  H   GLY    54      91.108  26.733  67.730  1.00  0.00           H  
ATOM    847  HA2 GLY    54      91.946  28.901  68.210  1.00  0.00           H  
ATOM    848  HA3 GLY    54      93.160  28.219  69.174  1.00  0.00           H  
ATOM    849  N   GLU    55      94.314  27.476  66.437  1.00  0.00           N  
ATOM    850  CA  GLU    55      95.260  27.776  65.471  1.00  0.00           C  
ATOM    851  C   GLU    55      94.800  27.553  64.043  1.00  0.00           C  
ATOM    852  O   GLU    55      93.739  26.917  63.763  1.00  0.00           O  
ATOM    853  CB  GLU    55      96.503  26.891  65.825  1.00  0.00           C  
ATOM    854  CG  GLU    55      97.181  27.044  67.171  1.00  0.00           C  
ATOM    855  CD  GLU    55      97.782  28.427  67.427  1.00  0.00           C  
ATOM    856  OE1 GLU    55      97.935  28.883  68.566  1.00  0.00           O  
ATOM    857  OE2 GLU    55      98.144  29.168  66.503  1.00  0.00           O1-
ATOM    858  H   GLU    55      93.920  26.560  66.597  1.00  0.00           H  
ATOM    859  HA  GLU    55      95.563  28.823  65.512  1.00  0.00           H  
ATOM    860  HB2 GLU    55      96.196  25.859  65.651  1.00  0.00           H  
ATOM    861  HB3 GLU    55      97.334  27.154  65.170  1.00  0.00           H  
ATOM    862  HG2 GLU    55      96.518  26.767  67.991  1.00  0.00           H  
ATOM    863  HG3 GLU    55      98.012  26.346  67.274  1.00  0.00           H  
ATOM    864  N   ALA    56      95.538  28.099  63.045  1.00  0.00           N  
ATOM    865  CA  ALA    56      95.131  28.248  61.692  1.00  0.00           C  
ATOM    866  C   ALA    56      95.525  26.971  60.862  1.00  0.00           C  
ATOM    867  O   ALA    56      96.467  26.285  61.263  1.00  0.00           O  
ATOM    868  CB  ALA    56      95.776  29.512  61.154  1.00  0.00           C  
ATOM    869  H   ALA    56      96.433  28.492  63.298  1.00  0.00           H  
ATOM    870  HA  ALA    56      94.068  28.439  61.547  1.00  0.00           H  
ATOM    871  HB1 ALA    56      95.294  30.385  61.593  1.00  0.00           H  
ATOM    872  HB2 ALA    56      96.861  29.435  61.092  1.00  0.00           H  
ATOM    873  HB3 ALA    56      95.374  29.636  60.149  1.00  0.00           H  
ATOM    874  N   GLU    57      94.880  26.753  59.757  1.00  0.00           N  
ATOM    875  CA  GLU    57      95.147  25.689  58.865  1.00  0.00           C  
ATOM    876  C   GLU    57      95.977  26.099  57.591  1.00  0.00           C  
ATOM    877  O   GLU    57      96.119  27.318  57.316  1.00  0.00           O  
ATOM    878  CB  GLU    57      93.808  25.090  58.383  1.00  0.00           C  
ATOM    879  CG  GLU    57      93.060  24.182  59.348  1.00  0.00           C  
ATOM    880  CD  GLU    57      93.680  22.817  59.571  1.00  0.00           C  
ATOM    881  OE1 GLU    57      93.047  21.767  59.232  1.00  0.00           O  
ATOM    882  OE2 GLU    57      94.813  22.752  60.044  1.00  0.00           O1-
ATOM    883  H   GLU    57      94.150  27.375  59.441  1.00  0.00           H  
ATOM    884  HA  GLU    57      95.772  24.965  59.388  1.00  0.00           H  
ATOM    885  HB2 GLU    57      93.160  25.960  58.278  1.00  0.00           H  
ATOM    886  HB3 GLU    57      93.944  24.606  57.416  1.00  0.00           H  
ATOM    887  HG2 GLU    57      92.887  24.630  60.327  1.00  0.00           H  
ATOM    888  HG3 GLU    57      92.089  24.092  58.861  1.00  0.00           H  
ATOM    889  N   GLU    58      96.447  25.210  56.755  1.00  0.00           N  
ATOM    890  CA  GLU    58      97.169  25.555  55.462  1.00  0.00           C  
ATOM    891  C   GLU    58      96.248  25.258  54.217  1.00  0.00           C  
ATOM    892  O   GLU    58      96.006  24.115  53.847  1.00  0.00           O  
ATOM    893  CB  GLU    58      98.509  24.901  55.347  1.00  0.00           C  
ATOM    894  CG  GLU    58      99.540  25.277  54.296  1.00  0.00           C  
ATOM    895  CD  GLU    58     100.796  24.455  54.338  1.00  0.00           C  
ATOM    896  OE1 GLU    58     100.733  23.388  55.046  1.00  0.00           O  
ATOM    897  OE2 GLU    58     101.722  24.804  53.573  1.00  0.00           O1-
ATOM    898  H   GLU    58      96.415  24.230  56.994  1.00  0.00           H  
ATOM    899  HA  GLU    58      97.409  26.616  55.539  1.00  0.00           H  
ATOM    900  HB2 GLU    58      99.009  25.008  56.310  1.00  0.00           H  
ATOM    901  HB3 GLU    58      98.351  23.840  55.153  1.00  0.00           H  
ATOM    902  HG2 GLU    58      99.040  25.188  53.331  1.00  0.00           H  
ATOM    903  HG3 GLU    58      99.803  26.332  54.374  1.00  0.00           H  
ATOM    904  N   VAL    59      95.732  26.255  53.524  1.00  0.00           N  
ATOM    905  CA  VAL    59      95.096  26.122  52.296  1.00  0.00           C  
ATOM    906  C   VAL    59      96.104  25.940  51.214  1.00  0.00           C  
ATOM    907  O   VAL    59      96.790  26.878  50.842  1.00  0.00           O  
ATOM    908  CB  VAL    59      94.108  27.279  51.982  1.00  0.00           C  
ATOM    909  CG1 VAL    59      93.281  27.031  50.722  1.00  0.00           C  
ATOM    910  CG2 VAL    59      93.030  27.480  53.060  1.00  0.00           C  
ATOM    911  H   VAL    59      95.965  27.186  53.839  1.00  0.00           H  
ATOM    912  HA  VAL    59      94.511  25.202  52.282  1.00  0.00           H  
ATOM    913  HB  VAL    59      94.721  28.156  51.774  1.00  0.00           H  
ATOM    914 HG11 VAL    59      92.710  26.103  50.723  1.00  0.00           H  
ATOM    915 HG12 VAL    59      92.541  27.829  50.655  1.00  0.00           H  
ATOM    916 HG13 VAL    59      93.973  27.028  49.880  1.00  0.00           H  
ATOM    917 HG21 VAL    59      93.447  27.377  54.061  1.00  0.00           H  
ATOM    918 HG22 VAL    59      92.588  28.471  52.960  1.00  0.00           H  
ATOM    919 HG23 VAL    59      92.274  26.701  52.962  1.00  0.00           H  
ATOM    920  N   ALA    60      96.117  24.767  50.624  1.00  0.00           N  
ATOM    921  CA  ALA    60      97.158  24.267  49.739  1.00  0.00           C  
ATOM    922  C   ALA    60      97.247  24.934  48.306  1.00  0.00           C  
ATOM    923  O   ALA    60      96.229  25.389  47.725  1.00  0.00           O  
ATOM    924  CB  ALA    60      96.996  22.760  49.571  1.00  0.00           C  
ATOM    925  H   ALA    60      95.583  24.009  51.025  1.00  0.00           H  
ATOM    926  HA  ALA    60      98.147  24.355  50.189  1.00  0.00           H  
ATOM    927  HB1 ALA    60      95.979  22.586  49.220  1.00  0.00           H  
ATOM    928  HB2 ALA    60      97.800  22.246  49.045  1.00  0.00           H  
ATOM    929  HB3 ALA    60      96.859  22.261  50.530  1.00  0.00           H  
ATOM    930  N   THR    61      98.419  24.860  47.645  1.00  0.00           N  
ATOM    931  CA  THR    61      98.642  25.138  46.176  1.00  0.00           C  
ATOM    932  C   THR    61      97.808  24.238  45.275  1.00  0.00           C  
ATOM    933  O   THR    61      97.169  24.650  44.348  1.00  0.00           O  
ATOM    934  CB  THR    61     100.151  25.180  45.887  1.00  0.00           C  
ATOM    935  CG2 THR    61     100.519  25.623  44.549  1.00  0.00           C  
ATOM    936  OG1 THR    61     100.874  26.013  46.776  1.00  0.00           O  
ATOM    937  H   THR    61      99.171  24.466  48.193  1.00  0.00           H  
ATOM    938  HA  THR    61      98.209  26.111  45.944  1.00  0.00           H  
ATOM    939  HB  THR    61     100.572  24.177  45.957  1.00  0.00           H  
ATOM    940  HG1 THR    61     100.237  26.504  47.301  1.00  0.00           H  
ATOM    941 HG21 THR    61     101.605  25.537  44.553  1.00  0.00           H  
ATOM    942 HG22 THR    61     100.194  24.975  43.735  1.00  0.00           H  
ATOM    943 HG23 THR    61     100.256  26.651  44.299  1.00  0.00           H  
ATOM    944  N   ASN    62      97.952  22.917  45.457  1.00  0.00           N  
ATOM    945  CA  ASN    62      97.057  22.031  44.780  1.00  0.00           C  
ATOM    946  C   ASN    62      95.600  22.094  45.394  1.00  0.00           C  
ATOM    947  O   ASN    62      95.310  22.394  46.571  1.00  0.00           O  
ATOM    948  CB  ASN    62      97.724  20.640  44.897  1.00  0.00           C  
ATOM    949  CG  ASN    62      98.969  20.549  44.092  1.00  0.00           C  
ATOM    950  ND2 ASN    62     100.106  20.741  44.740  1.00  0.00           N  
ATOM    951  OD1 ASN    62      98.899  20.156  42.938  1.00  0.00           O  
ATOM    952  H   ASN    62      98.580  22.545  46.154  1.00  0.00           H  
ATOM    953  HA  ASN    62      96.914  22.377  43.756  1.00  0.00           H  
ATOM    954  HB2 ASN    62      97.997  20.261  45.882  1.00  0.00           H  
ATOM    955  HB3 ASN    62      97.049  19.940  44.406  1.00  0.00           H  
ATOM    956 HD21 ASN    62     100.967  20.800  44.215  1.00  0.00           H  
ATOM    957 HD22 ASN    62     100.149  20.899  45.736  1.00  0.00           H  
ATOM    958  N   GLY    63      94.683  21.772  44.492  1.00  0.00           N  
ATOM    959  CA  GLY    63      93.252  21.719  44.660  1.00  0.00           C  
ATOM    960  C   GLY    63      92.709  20.364  45.358  1.00  0.00           C  
ATOM    961  O   GLY    63      93.528  19.680  45.927  1.00  0.00           O  
ATOM    962  H   GLY    63      94.978  21.758  43.526  1.00  0.00           H  
ATOM    963  HA2 GLY    63      92.920  22.596  45.216  1.00  0.00           H  
ATOM    964  HA3 GLY    63      92.760  21.814  43.692  1.00  0.00           H  
ATOM    965  N   LYS    64      91.462  19.988  45.134  1.00  0.00           N  
ATOM    966  CA  LYS    64      90.685  18.906  45.720  1.00  0.00           C  
ATOM    967  C   LYS    64      91.037  18.577  47.194  1.00  0.00           C  
ATOM    968  O   LYS    64      90.883  17.485  47.681  1.00  0.00           O  
ATOM    969  CB  LYS    64      90.897  17.655  44.980  1.00  0.00           C  
ATOM    970  CG  LYS    64      92.339  17.173  44.757  1.00  0.00           C  
ATOM    971  CD  LYS    64      92.345  15.899  43.762  1.00  0.00           C  
ATOM    972  CE  LYS    64      93.779  15.328  43.724  1.00  0.00           C  
ATOM    973  NZ  LYS    64      93.691  14.146  42.772  1.00  0.00           N1+
ATOM    974  H   LYS    64      91.098  20.570  44.394  1.00  0.00           H  
ATOM    975  HA  LYS    64      89.619  19.106  45.610  1.00  0.00           H  
ATOM    976  HB2 LYS    64      90.193  16.898  45.324  1.00  0.00           H  
ATOM    977  HB3 LYS    64      90.628  17.947  43.965  1.00  0.00           H  
ATOM    978  HG2 LYS    64      92.854  17.952  44.194  1.00  0.00           H  
ATOM    979  HG3 LYS    64      92.745  16.827  45.708  1.00  0.00           H  
ATOM    980  HD2 LYS    64      91.545  15.206  44.022  1.00  0.00           H  
ATOM    981  HD3 LYS    64      91.924  16.186  42.799  1.00  0.00           H  
ATOM    982  HE2 LYS    64      94.413  16.156  43.408  1.00  0.00           H  
ATOM    983  HE3 LYS    64      94.074  14.926  44.693  1.00  0.00           H  
ATOM    984  HZ1 LYS    64      94.533  13.594  42.695  1.00  0.00           H  
ATOM    985  HZ2 LYS    64      93.056  13.443  43.125  1.00  0.00           H  
ATOM    986  HZ3 LYS    64      93.307  14.446  41.887  1.00  0.00           H  
ATOM    987  N   GLN    65      91.389  19.625  47.964  1.00  0.00           N  
ATOM    988  CA  GLN    65      91.766  19.508  49.403  1.00  0.00           C  
ATOM    989  C   GLN    65      90.587  19.149  50.383  1.00  0.00           C  
ATOM    990  O   GLN    65      89.413  19.536  50.056  1.00  0.00           O  
ATOM    991  CB  GLN    65      92.506  20.747  49.900  1.00  0.00           C  
ATOM    992  CG  GLN    65      92.940  20.872  51.355  1.00  0.00           C  
ATOM    993  CD  GLN    65      93.936  21.972  51.663  1.00  0.00           C  
ATOM    994  NE2 GLN    65      94.751  21.894  52.625  1.00  0.00           N  
ATOM    995  OE1 GLN    65      94.003  22.950  50.935  1.00  0.00           O  
ATOM    996  H   GLN    65      91.359  20.519  47.494  1.00  0.00           H  
ATOM    997  HA  GLN    65      92.502  18.724  49.580  1.00  0.00           H  
ATOM    998  HB2 GLN    65      93.405  20.828  49.289  1.00  0.00           H  
ATOM    999  HB3 GLN    65      91.930  21.635  49.638  1.00  0.00           H  
ATOM   1000  HG2 GLN    65      92.093  21.054  52.017  1.00  0.00           H  
ATOM   1001  HG3 GLN    65      93.328  19.933  51.748  1.00  0.00           H  
ATOM   1002 HE21 GLN    65      95.250  22.741  52.861  1.00  0.00           H  
ATOM   1003 HE22 GLN    65      94.677  21.102  53.247  1.00  0.00           H  
ATOM   1004  N   ARG    66      90.823  18.618  51.567  1.00  0.00           N  
ATOM   1005  CA  ARG    66      89.852  18.547  52.647  1.00  0.00           C  
ATOM   1006  C   ARG    66      90.525  18.902  53.989  1.00  0.00           C  
ATOM   1007  O   ARG    66      91.770  18.820  54.086  1.00  0.00           O  
ATOM   1008  CB  ARG    66      89.125  17.141  52.768  1.00  0.00           C  
ATOM   1009  CG  ARG    66      88.726  16.565  51.350  1.00  0.00           C  
ATOM   1010  CD  ARG    66      88.242  15.100  51.582  1.00  0.00           C  
ATOM   1011  NE  ARG    66      87.964  14.363  50.332  1.00  0.00           N  
ATOM   1012  CZ  ARG    66      87.511  13.113  50.190  1.00  0.00           C  
ATOM   1013  NH1 ARG    66      87.216  12.354  51.211  1.00  0.00           N1+
ATOM   1014  NH2 ARG    66      87.388  12.586  49.035  1.00  0.00           N  
ATOM   1015  H   ARG    66      91.710  18.204  51.819  1.00  0.00           H  
ATOM   1016  HA  ARG    66      89.071  19.289  52.477  1.00  0.00           H  
ATOM   1017  HB2 ARG    66      89.786  16.368  53.160  1.00  0.00           H  
ATOM   1018  HB3 ARG    66      88.326  17.068  53.506  1.00  0.00           H  
ATOM   1019  HG2 ARG    66      88.015  17.227  50.857  1.00  0.00           H  
ATOM   1020  HG3 ARG    66      89.553  16.563  50.641  1.00  0.00           H  
ATOM   1021  HD2 ARG    66      88.983  14.590  52.199  1.00  0.00           H  
ATOM   1022  HD3 ARG    66      87.277  15.106  52.089  1.00  0.00           H  
ATOM   1023  HE  ARG    66      88.225  14.832  49.477  1.00  0.00           H  
ATOM   1024 HH11 ARG    66      87.672  12.561  52.089  1.00  0.00           H  
ATOM   1025 HH12 ARG    66      86.637  11.530  51.141  1.00  0.00           H  
ATOM   1026 HH21 ARG    66      87.535  13.188  48.238  1.00  0.00           H  
ATOM   1027 HH22 ARG    66      86.890  11.714  48.921  1.00  0.00           H  
ATOM   1028  N   TRP    67      89.750  19.061  55.082  1.00  0.00           N  
ATOM   1029  CA  TRP    67      90.146  19.641  56.390  1.00  0.00           C  
ATOM   1030  C   TRP    67      89.288  18.931  57.531  1.00  0.00           C  
ATOM   1031  O   TRP    67      88.090  18.641  57.407  1.00  0.00           O  
ATOM   1032  CB  TRP    67      89.719  21.116  56.397  1.00  0.00           C  
ATOM   1033  CG  TRP    67      90.430  22.160  55.552  1.00  0.00           C  
ATOM   1034  CD1 TRP    67      91.560  22.771  55.876  1.00  0.00           C  
ATOM   1035  CD2 TRP    67      90.099  22.551  54.182  1.00  0.00           C  
ATOM   1036  CE2 TRP    67      91.128  23.418  53.766  1.00  0.00           C  
ATOM   1037  CE3 TRP    67      89.099  22.175  53.245  1.00  0.00           C  
ATOM   1038  NE1 TRP    67      91.843  23.718  54.891  1.00  0.00           N  
ATOM   1039  CZ2 TRP    67      91.324  23.731  52.386  1.00  0.00           C  
ATOM   1040  CZ3 TRP    67      89.264  22.565  51.896  1.00  0.00           C  
ATOM   1041  CH2 TRP    67      90.323  23.311  51.439  1.00  0.00           C  
ATOM   1042  H   TRP    67      88.756  18.917  54.978  1.00  0.00           H  
ATOM   1043  HA  TRP    67      91.211  19.510  56.577  1.00  0.00           H  
ATOM   1044  HB2 TRP    67      88.645  21.216  56.241  1.00  0.00           H  
ATOM   1045  HB3 TRP    67      89.765  21.404  57.447  1.00  0.00           H  
ATOM   1046  HD1 TRP    67      92.070  22.529  56.797  1.00  0.00           H  
ATOM   1047  HE1 TRP    67      92.615  24.369  54.930  1.00  0.00           H  
ATOM   1048  HE3 TRP    67      88.261  21.644  53.672  1.00  0.00           H  
ATOM   1049  HZ2 TRP    67      92.263  24.174  52.090  1.00  0.00           H  
ATOM   1050  HZ3 TRP    67      88.704  22.197  51.049  1.00  0.00           H  
ATOM   1051  HH2 TRP    67      90.577  23.352  50.390  1.00  0.00           H  
ATOM   1052  N   LEU    68      89.913  18.727  58.691  1.00  0.00           N  
ATOM   1053  CA  LEU    68      89.350  18.121  59.912  1.00  0.00           C  
ATOM   1054  C   LEU    68      88.237  18.935  60.559  1.00  0.00           C  
ATOM   1055  O   LEU    68      88.392  20.123  60.768  1.00  0.00           O  
ATOM   1056  CB  LEU    68      90.433  17.794  60.956  1.00  0.00           C  
ATOM   1057  CG  LEU    68      90.087  17.098  62.339  1.00  0.00           C  
ATOM   1058  CD1 LEU    68      89.761  15.626  62.060  1.00  0.00           C  
ATOM   1059  CD2 LEU    68      91.108  17.194  63.462  1.00  0.00           C  
ATOM   1060  H   LEU    68      90.922  18.758  58.681  1.00  0.00           H  
ATOM   1061  HA  LEU    68      88.924  17.158  59.631  1.00  0.00           H  
ATOM   1062  HB2 LEU    68      91.085  17.114  60.409  1.00  0.00           H  
ATOM   1063  HB3 LEU    68      90.879  18.730  61.293  1.00  0.00           H  
ATOM   1064  HG  LEU    68      89.143  17.573  62.605  1.00  0.00           H  
ATOM   1065 HD11 LEU    68      90.588  15.175  61.512  1.00  0.00           H  
ATOM   1066 HD12 LEU    68      89.712  15.061  62.991  1.00  0.00           H  
ATOM   1067 HD13 LEU    68      88.774  15.486  61.618  1.00  0.00           H  
ATOM   1068 HD21 LEU    68      90.652  17.256  64.450  1.00  0.00           H  
ATOM   1069 HD22 LEU    68      91.717  16.295  63.366  1.00  0.00           H  
ATOM   1070 HD23 LEU    68      91.665  18.113  63.278  1.00  0.00           H  
ATOM   1071  N   LEU    69      87.135  18.395  60.895  1.00  0.00           N  
ATOM   1072  CA  LEU    69      86.011  19.030  61.617  1.00  0.00           C  
ATOM   1073  C   LEU    69      86.118  18.791  63.163  1.00  0.00           C  
ATOM   1074  O   LEU    69      86.415  17.676  63.605  1.00  0.00           O  
ATOM   1075  CB  LEU    69      84.614  18.537  61.133  1.00  0.00           C  
ATOM   1076  CG  LEU    69      83.523  19.494  61.488  1.00  0.00           C  
ATOM   1077  CD1 LEU    69      83.669  20.840  60.841  1.00  0.00           C  
ATOM   1078  CD2 LEU    69      82.127  19.028  61.144  1.00  0.00           C  
ATOM   1079  H   LEU    69      86.991  17.421  60.671  1.00  0.00           H  
ATOM   1080  HA  LEU    69      86.167  20.097  61.454  1.00  0.00           H  
ATOM   1081  HB2 LEU    69      84.690  18.428  60.051  1.00  0.00           H  
ATOM   1082  HB3 LEU    69      84.374  17.596  61.627  1.00  0.00           H  
ATOM   1083  HG  LEU    69      83.552  19.565  62.576  1.00  0.00           H  
ATOM   1084 HD11 LEU    69      83.906  20.981  59.787  1.00  0.00           H  
ATOM   1085 HD12 LEU    69      82.778  21.455  60.968  1.00  0.00           H  
ATOM   1086 HD13 LEU    69      84.485  21.401  61.296  1.00  0.00           H  
ATOM   1087 HD21 LEU    69      81.996  17.983  61.426  1.00  0.00           H  
ATOM   1088 HD22 LEU    69      81.357  19.680  61.557  1.00  0.00           H  
ATOM   1089 HD23 LEU    69      81.990  19.008  60.062  1.00  0.00           H  
ATOM   1090  N   SER    70      85.665  19.806  63.919  1.00  0.00           N  
ATOM   1091  CA  SER    70      85.432  19.648  65.372  1.00  0.00           C  
ATOM   1092  C   SER    70      84.685  20.881  65.901  1.00  0.00           C  
ATOM   1093  O   SER    70      84.675  21.922  65.238  1.00  0.00           O  
ATOM   1094  CB  SER    70      86.811  19.655  65.987  1.00  0.00           C  
ATOM   1095  OG  SER    70      86.813  19.373  67.454  1.00  0.00           O  
ATOM   1096  H   SER    70      85.327  20.646  63.472  1.00  0.00           H  
ATOM   1097  HA  SER    70      84.975  18.699  65.650  1.00  0.00           H  
ATOM   1098  HB2 SER    70      87.451  18.902  65.527  1.00  0.00           H  
ATOM   1099  HB3 SER    70      87.210  20.663  65.867  1.00  0.00           H  
ATOM   1100  HG  SER    70      87.612  19.693  67.878  1.00  0.00           H  
ATOM   1101  N   PRO    71      83.983  20.856  67.053  1.00  0.00           N  
ATOM   1102  CA  PRO    71      83.297  22.109  67.541  1.00  0.00           C  
ATOM   1103  C   PRO    71      84.113  23.422  67.649  1.00  0.00           C  
ATOM   1104  O   PRO    71      83.508  24.474  67.839  1.00  0.00           O  
ATOM   1105  CB  PRO    71      82.591  21.687  68.839  1.00  0.00           C  
ATOM   1106  CG  PRO    71      82.323  20.213  68.568  1.00  0.00           C  
ATOM   1107  CD  PRO    71      83.541  19.732  67.834  1.00  0.00           C  
ATOM   1108  HA  PRO    71      82.498  22.220  66.807  1.00  0.00           H  
ATOM   1109  HB2 PRO    71      83.400  21.717  69.569  1.00  0.00           H  
ATOM   1110  HB3 PRO    71      81.729  22.320  69.045  1.00  0.00           H  
ATOM   1111  HG2 PRO    71      82.224  19.710  69.530  1.00  0.00           H  
ATOM   1112  HG3 PRO    71      81.357  20.110  68.072  1.00  0.00           H  
ATOM   1113  HD2 PRO    71      84.321  19.310  68.468  1.00  0.00           H  
ATOM   1114  HD3 PRO    71      83.141  18.905  67.248  1.00  0.00           H  
ATOM   1115  N   SER    72      85.485  23.423  67.556  1.00  0.00           N  
ATOM   1116  CA  SER    72      86.467  24.530  67.589  1.00  0.00           C  
ATOM   1117  C   SER    72      86.644  25.150  66.237  1.00  0.00           C  
ATOM   1118  O   SER    72      87.558  25.952  66.150  1.00  0.00           O  
ATOM   1119  CB  SER    72      87.749  23.982  68.266  1.00  0.00           C  
ATOM   1120  OG  SER    72      88.287  22.888  67.536  1.00  0.00           O  
ATOM   1121  H   SER    72      85.950  22.533  67.441  1.00  0.00           H  
ATOM   1122  HA  SER    72      85.933  25.229  68.232  1.00  0.00           H  
ATOM   1123  HB2 SER    72      88.437  24.784  68.535  1.00  0.00           H  
ATOM   1124  HB3 SER    72      87.467  23.605  69.249  1.00  0.00           H  
ATOM   1125  HG  SER    72      88.865  22.484  68.188  1.00  0.00           H  
ATOM   1126  N   THR    73      85.940  24.805  65.199  1.00  0.00           N  
ATOM   1127  CA  THR    73      86.227  25.176  63.842  1.00  0.00           C  
ATOM   1128  C   THR    73      85.569  26.511  63.430  1.00  0.00           C  
ATOM   1129  O   THR    73      84.385  26.542  63.049  1.00  0.00           O  
ATOM   1130  CB  THR    73      85.814  24.023  62.825  1.00  0.00           C  
ATOM   1131  CG2 THR    73      86.352  24.383  61.451  1.00  0.00           C  
ATOM   1132  OG1 THR    73      86.219  22.772  63.268  1.00  0.00           O  
ATOM   1133  H   THR    73      85.184  24.155  65.356  1.00  0.00           H  
ATOM   1134  HA  THR    73      87.316  25.180  63.798  1.00  0.00           H  
ATOM   1135  HB  THR    73      84.725  23.991  62.791  1.00  0.00           H  
ATOM   1136  HG1 THR    73      85.639  22.595  64.012  1.00  0.00           H  
ATOM   1137 HG21 THR    73      85.748  25.188  61.034  1.00  0.00           H  
ATOM   1138 HG22 THR    73      87.392  24.699  61.535  1.00  0.00           H  
ATOM   1139 HG23 THR    73      86.346  23.491  60.824  1.00  0.00           H  
ATOM   1140  N   THR    74      86.363  27.608  63.227  1.00  0.00           N  
ATOM   1141  CA  THR    74      85.950  28.955  62.799  1.00  0.00           C  
ATOM   1142  C   THR    74      86.483  29.293  61.349  1.00  0.00           C  
ATOM   1143  O   THR    74      87.675  29.283  61.025  1.00  0.00           O  
ATOM   1144  CB  THR    74      86.295  29.950  63.951  1.00  0.00           C  
ATOM   1145  CG2 THR    74      85.680  31.321  63.627  1.00  0.00           C  
ATOM   1146  OG1 THR    74      85.855  29.520  65.253  1.00  0.00           O  
ATOM   1147  H   THR    74      87.349  27.498  63.416  1.00  0.00           H  
ATOM   1148  HA  THR    74      84.862  28.946  62.730  1.00  0.00           H  
ATOM   1149  HB  THR    74      87.383  29.966  64.015  1.00  0.00           H  
ATOM   1150  HG1 THR    74      84.910  29.458  65.094  1.00  0.00           H  
ATOM   1151 HG21 THR    74      84.619  31.246  63.866  1.00  0.00           H  
ATOM   1152 HG22 THR    74      86.043  32.175  64.200  1.00  0.00           H  
ATOM   1153 HG23 THR    74      85.898  31.601  62.597  1.00  0.00           H  
ATOM   1154  N   LEU    75      85.561  29.676  60.400  1.00  0.00           N  
ATOM   1155  CA  LEU    75      85.925  30.194  59.109  1.00  0.00           C  
ATOM   1156  C   LEU    75      85.834  31.716  59.083  1.00  0.00           C  
ATOM   1157  O   LEU    75      84.748  32.235  59.324  1.00  0.00           O  
ATOM   1158  CB  LEU    75      84.855  29.561  58.157  1.00  0.00           C  
ATOM   1159  CG  LEU    75      84.616  30.174  56.769  1.00  0.00           C  
ATOM   1160  CD1 LEU    75      85.902  30.192  55.870  1.00  0.00           C  
ATOM   1161  CD2 LEU    75      83.570  29.296  56.031  1.00  0.00           C  
ATOM   1162  H   LEU    75      84.606  29.847  60.679  1.00  0.00           H  
ATOM   1163  HA  LEU    75      86.897  29.829  58.778  1.00  0.00           H  
ATOM   1164  HB2 LEU    75      85.041  28.495  58.029  1.00  0.00           H  
ATOM   1165  HB3 LEU    75      83.899  29.452  58.669  1.00  0.00           H  
ATOM   1166  HG  LEU    75      84.241  31.197  56.741  1.00  0.00           H  
ATOM   1167 HD11 LEU    75      85.804  30.571  54.853  1.00  0.00           H  
ATOM   1168 HD12 LEU    75      86.727  30.746  56.318  1.00  0.00           H  
ATOM   1169 HD13 LEU    75      86.322  29.196  55.730  1.00  0.00           H  
ATOM   1170 HD21 LEU    75      83.318  29.761  55.078  1.00  0.00           H  
ATOM   1171 HD22 LEU    75      83.833  28.248  56.175  1.00  0.00           H  
ATOM   1172 HD23 LEU    75      82.643  29.377  56.597  1.00  0.00           H  
ATOM   1173  N   ARG    76      86.954  32.360  58.565  1.00  0.00           N  
ATOM   1174  CA  ARG    76      86.855  33.749  58.127  1.00  0.00           C  
ATOM   1175  C   ARG    76      86.665  33.837  56.569  1.00  0.00           C  
ATOM   1176  O   ARG    76      87.584  33.422  55.795  1.00  0.00           O  
ATOM   1177  CB  ARG    76      88.048  34.600  58.731  1.00  0.00           C  
ATOM   1178  CG  ARG    76      88.068  36.255  58.413  1.00  0.00           C  
ATOM   1179  CD  ARG    76      88.948  37.084  59.377  1.00  0.00           C  
ATOM   1180  NE  ARG    76      90.366  36.456  59.351  1.00  0.00           N  
ATOM   1181  CZ  ARG    76      91.148  36.433  60.359  1.00  0.00           C  
ATOM   1182  NH1 ARG    76      90.817  36.911  61.545  1.00  0.00           N1+
ATOM   1183  NH2 ARG    76      92.339  36.030  60.237  1.00  0.00           N  
ATOM   1184  H   ARG    76      87.748  31.778  58.336  1.00  0.00           H  
ATOM   1185  HA  ARG    76      85.946  34.203  58.521  1.00  0.00           H  
ATOM   1186  HB2 ARG    76      87.865  34.382  59.783  1.00  0.00           H  
ATOM   1187  HB3 ARG    76      89.019  34.162  58.502  1.00  0.00           H  
ATOM   1188  HG2 ARG    76      88.369  36.247  57.365  1.00  0.00           H  
ATOM   1189  HG3 ARG    76      87.062  36.675  58.438  1.00  0.00           H  
ATOM   1190  HD2 ARG    76      89.007  38.140  59.114  1.00  0.00           H  
ATOM   1191  HD3 ARG    76      88.624  37.090  60.418  1.00  0.00           H  
ATOM   1192  HE  ARG    76      90.815  36.078  58.529  1.00  0.00           H  
ATOM   1193 HH11 ARG    76      89.970  37.452  61.647  1.00  0.00           H  
ATOM   1194 HH12 ARG    76      91.497  36.956  62.291  1.00  0.00           H  
ATOM   1195 HH21 ARG    76      92.799  35.568  59.466  1.00  0.00           H  
ATOM   1196 HH22 ARG    76      92.969  36.304  60.978  1.00  0.00           H  
ATOM   1197  N   VAL    77      85.545  34.415  56.136  1.00  0.00           N  
ATOM   1198  CA  VAL    77      85.408  34.806  54.705  1.00  0.00           C  
ATOM   1199  C   VAL    77      85.800  36.270  54.463  1.00  0.00           C  
ATOM   1200  O   VAL    77      85.338  37.125  55.251  1.00  0.00           O  
ATOM   1201  CB  VAL    77      83.921  34.652  54.155  1.00  0.00           C  
ATOM   1202  CG1 VAL    77      83.819  34.970  52.651  1.00  0.00           C  
ATOM   1203  CG2 VAL    77      83.335  33.230  54.366  1.00  0.00           C  
ATOM   1204  H   VAL    77      84.914  34.865  56.784  1.00  0.00           H  
ATOM   1205  HA  VAL    77      86.127  34.181  54.175  1.00  0.00           H  
ATOM   1206  HB  VAL    77      83.285  35.417  54.601  1.00  0.00           H  
ATOM   1207 HG11 VAL    77      82.757  34.981  52.405  1.00  0.00           H  
ATOM   1208 HG12 VAL    77      84.167  35.971  52.395  1.00  0.00           H  
ATOM   1209 HG13 VAL    77      84.444  34.319  52.039  1.00  0.00           H  
ATOM   1210 HG21 VAL    77      84.098  32.517  54.054  1.00  0.00           H  
ATOM   1211 HG22 VAL    77      83.113  33.127  55.428  1.00  0.00           H  
ATOM   1212 HG23 VAL    77      82.436  33.098  53.765  1.00  0.00           H  
ATOM   1213  N   THR    78      86.627  36.591  53.482  1.00  0.00           N  
ATOM   1214  CA  THR    78      86.780  37.877  52.843  1.00  0.00           C  
ATOM   1215  C   THR    78      86.219  37.888  51.421  1.00  0.00           C  
ATOM   1216  O   THR    78      86.052  36.869  50.895  1.00  0.00           O  
ATOM   1217  CB  THR    78      88.223  38.385  52.876  1.00  0.00           C  
ATOM   1218  CG2 THR    78      88.561  39.801  52.315  1.00  0.00           C  
ATOM   1219  OG1 THR    78      88.650  38.363  54.229  1.00  0.00           O  
ATOM   1220  H   THR    78      87.017  35.825  52.953  1.00  0.00           H  
ATOM   1221  HA  THR    78      86.265  38.670  53.386  1.00  0.00           H  
ATOM   1222  HB  THR    78      88.887  37.689  52.363  1.00  0.00           H  
ATOM   1223  HG1 THR    78      88.768  37.427  54.408  1.00  0.00           H  
ATOM   1224 HG21 THR    78      87.957  40.556  52.819  1.00  0.00           H  
ATOM   1225 HG22 THR    78      89.635  39.952  52.419  1.00  0.00           H  
ATOM   1226 HG23 THR    78      88.260  39.747  51.268  1.00  0.00           H  
ATOM   1227  N   MET    79      85.863  39.096  50.857  1.00  0.00           N  
ATOM   1228  CA  MET    79      85.821  39.305  49.420  1.00  0.00           C  
ATOM   1229  C   MET    79      86.914  40.325  48.963  1.00  0.00           C  
ATOM   1230  O   MET    79      87.064  41.434  49.496  1.00  0.00           O  
ATOM   1231  CB  MET    79      84.446  39.776  48.908  1.00  0.00           C  
ATOM   1232  CG  MET    79      83.348  38.775  49.250  1.00  0.00           C  
ATOM   1233  SD  MET    79      81.748  39.108  48.487  1.00  0.00           S  
ATOM   1234  CE  MET    79      82.010  39.070  46.648  1.00  0.00           C  
ATOM   1235  H   MET    79      85.957  39.941  51.403  1.00  0.00           H  
ATOM   1236  HA  MET    79      86.045  38.352  48.939  1.00  0.00           H  
ATOM   1237  HB2 MET    79      84.130  40.765  49.241  1.00  0.00           H  
ATOM   1238  HB3 MET    79      84.587  39.858  47.831  1.00  0.00           H  
ATOM   1239  HG2 MET    79      83.806  37.827  48.971  1.00  0.00           H  
ATOM   1240  HG3 MET    79      83.279  38.649  50.330  1.00  0.00           H  
ATOM   1241  HE1 MET    79      81.089  39.492  46.244  1.00  0.00           H  
ATOM   1242  HE2 MET    79      82.804  39.764  46.373  1.00  0.00           H  
ATOM   1243  HE3 MET    79      82.145  38.042  46.312  1.00  0.00           H  
ATOM   1244  N   SER    80      87.731  39.951  47.963  1.00  0.00           N  
ATOM   1245  CA  SER    80      88.812  40.736  47.390  1.00  0.00           C  
ATOM   1246  C   SER    80      88.238  41.918  46.499  1.00  0.00           C  
ATOM   1247  O   SER    80      89.061  42.809  46.187  1.00  0.00           O  
ATOM   1248  CB  SER    80      89.830  39.893  46.662  1.00  0.00           C  
ATOM   1249  OG  SER    80      89.204  39.244  45.584  1.00  0.00           O  
ATOM   1250  H   SER    80      87.515  39.146  47.392  1.00  0.00           H  
ATOM   1251  HA  SER    80      89.305  41.193  48.248  1.00  0.00           H  
ATOM   1252  HB2 SER    80      90.667  40.460  46.254  1.00  0.00           H  
ATOM   1253  HB3 SER    80      90.110  39.064  47.312  1.00  0.00           H  
ATOM   1254  HG  SER    80      89.609  38.377  45.660  1.00  0.00           H  
ATOM   1255  N   GLN    81      86.988  41.932  46.067  1.00  0.00           N  
ATOM   1256  CA  GLN    81      86.506  42.679  44.918  1.00  0.00           C  
ATOM   1257  C   GLN    81      84.961  43.034  44.911  1.00  0.00           C  
ATOM   1258  O   GLN    81      84.060  42.194  45.090  1.00  0.00           O  
ATOM   1259  CB  GLN    81      86.903  42.099  43.553  1.00  0.00           C  
ATOM   1260  CG  GLN    81      86.115  42.466  42.258  1.00  0.00           C  
ATOM   1261  CD  GLN    81      86.819  42.223  40.968  1.00  0.00           C  
ATOM   1262  NE2 GLN    81      86.576  42.762  39.832  1.00  0.00           N  
ATOM   1263  OE1 GLN    81      87.785  41.400  40.892  1.00  0.00           O  
ATOM   1264  H   GLN    81      86.367  41.275  46.518  1.00  0.00           H  
ATOM   1265  HA  GLN    81      86.938  43.676  44.996  1.00  0.00           H  
ATOM   1266  HB2 GLN    81      87.972  42.257  43.406  1.00  0.00           H  
ATOM   1267  HB3 GLN    81      86.752  41.027  43.682  1.00  0.00           H  
ATOM   1268  HG2 GLN    81      85.167  41.929  42.290  1.00  0.00           H  
ATOM   1269  HG3 GLN    81      85.823  43.516  42.298  1.00  0.00           H  
ATOM   1270 HE21 GLN    81      86.991  42.454  38.964  1.00  0.00           H  
ATOM   1271 HE22 GLN    81      85.865  43.474  39.751  1.00  0.00           H  
ATOM   1272  N   ALA    82      84.557  44.296  44.837  1.00  0.00           N  
ATOM   1273  CA  ALA    82      83.142  44.674  44.614  1.00  0.00           C  
ATOM   1274  C   ALA    82      82.382  43.994  43.405  1.00  0.00           C  
ATOM   1275  O   ALA    82      82.802  44.134  42.311  1.00  0.00           O  
ATOM   1276  CB  ALA    82      82.920  46.147  44.447  1.00  0.00           C  
ATOM   1277  H   ALA    82      85.248  44.914  44.436  1.00  0.00           H  
ATOM   1278  HA  ALA    82      82.689  44.384  45.562  1.00  0.00           H  
ATOM   1279  HB1 ALA    82      83.090  46.626  45.411  1.00  0.00           H  
ATOM   1280  HB2 ALA    82      83.498  46.583  43.632  1.00  0.00           H  
ATOM   1281  HB3 ALA    82      81.857  46.305  44.269  1.00  0.00           H  
ATOM   1282  N   SER    83      81.297  43.421  43.687  1.00  0.00           N  
ATOM   1283  CA  SER    83      80.514  42.618  42.678  1.00  0.00           C  
ATOM   1284  C   SER    83      80.113  43.392  41.422  1.00  0.00           C  
ATOM   1285  O   SER    83      79.913  44.585  41.422  1.00  0.00           O  
ATOM   1286  CB  SER    83      79.176  42.082  43.252  1.00  0.00           C  
ATOM   1287  OG  SER    83      79.423  41.142  44.280  1.00  0.00           O  
ATOM   1288  H   SER    83      80.916  43.464  44.621  1.00  0.00           H  
ATOM   1289  HA  SER    83      81.046  41.697  42.442  1.00  0.00           H  
ATOM   1290  HB2 SER    83      78.638  42.955  43.623  1.00  0.00           H  
ATOM   1291  HB3 SER    83      78.602  41.632  42.441  1.00  0.00           H  
ATOM   1292  HG  SER    83      79.899  40.370  43.964  1.00  0.00           H  
ATOM   1293  N   THR    84      79.997  42.598  40.266  1.00  0.00           N  
ATOM   1294  CA  THR    84      79.317  43.055  39.073  1.00  0.00           C  
ATOM   1295  C   THR    84      77.805  42.773  38.955  1.00  0.00           C  
ATOM   1296  O   THR    84      77.072  43.545  38.389  1.00  0.00           O  
ATOM   1297  CB  THR    84      79.959  42.447  37.783  1.00  0.00           C  
ATOM   1298  CG2 THR    84      81.199  43.171  37.332  1.00  0.00           C  
ATOM   1299  OG1 THR    84      80.250  41.080  38.018  1.00  0.00           O  
ATOM   1300  H   THR    84      80.126  41.601  40.357  1.00  0.00           H  
ATOM   1301  HA  THR    84      79.413  44.139  39.017  1.00  0.00           H  
ATOM   1302  HB  THR    84      79.267  42.397  36.942  1.00  0.00           H  
ATOM   1303  HG1 THR    84      79.481  40.513  37.929  1.00  0.00           H  
ATOM   1304 HG21 THR    84      81.859  43.330  38.185  1.00  0.00           H  
ATOM   1305 HG22 THR    84      81.680  42.552  36.575  1.00  0.00           H  
ATOM   1306 HG23 THR    84      80.883  44.083  36.826  1.00  0.00           H  
ATOM   1307  N   GLU    85      77.318  41.849  39.708  1.00  0.00           N  
ATOM   1308  CA  GLU    85      75.883  41.541  39.782  1.00  0.00           C  
ATOM   1309  C   GLU    85      75.474  41.048  41.162  1.00  0.00           C  
ATOM   1310  O   GLU    85      76.402  40.631  42.003  1.00  0.00           O  
ATOM   1311  CB  GLU    85      75.498  40.536  38.773  1.00  0.00           C  
ATOM   1312  CG  GLU    85      76.173  39.148  38.997  1.00  0.00           C  
ATOM   1313  CD  GLU    85      77.748  39.091  38.704  1.00  0.00           C  
ATOM   1314  OE1 GLU    85      78.422  38.382  39.426  1.00  0.00           O  
ATOM   1315  OE2 GLU    85      78.233  39.621  37.646  1.00  0.00           O1-
ATOM   1316  H   GLU    85      77.955  41.405  40.354  1.00  0.00           H  
ATOM   1317  HA  GLU    85      75.276  42.412  39.534  1.00  0.00           H  
ATOM   1318  HB2 GLU    85      74.415  40.424  38.726  1.00  0.00           H  
ATOM   1319  HB3 GLU    85      75.825  40.909  37.802  1.00  0.00           H  
ATOM   1320  HG2 GLU    85      75.956  38.736  39.983  1.00  0.00           H  
ATOM   1321  HG3 GLU    85      75.675  38.389  38.393  1.00  0.00           H  
ATOM   1322  N   ALA    86      74.175  40.919  41.444  1.00  0.00           N  
ATOM   1323  CA  ALA    86      73.663  40.302  42.662  1.00  0.00           C  
ATOM   1324  C   ALA    86      73.648  38.801  42.854  1.00  0.00           C  
ATOM   1325  O   ALA    86      73.218  38.106  41.904  1.00  0.00           O  
ATOM   1326  CB  ALA    86      72.182  40.809  42.844  1.00  0.00           C  
ATOM   1327  H   ALA    86      73.455  41.156  40.776  1.00  0.00           H  
ATOM   1328  HA  ALA    86      74.277  40.700  43.469  1.00  0.00           H  
ATOM   1329  HB1 ALA    86      72.195  41.892  42.724  1.00  0.00           H  
ATOM   1330  HB2 ALA    86      71.643  40.503  41.947  1.00  0.00           H  
ATOM   1331  HB3 ALA    86      71.847  40.417  43.804  1.00  0.00           H  
ATOM   1332  N   SER    87      74.145  38.246  43.940  1.00  0.00           N  
ATOM   1333  CA  SER    87      74.072  36.821  44.363  1.00  0.00           C  
ATOM   1334  C   SER    87      74.450  35.901  43.255  1.00  0.00           C  
ATOM   1335  O   SER    87      73.670  35.065  42.888  1.00  0.00           O  
ATOM   1336  CB  SER    87      72.784  36.471  45.073  1.00  0.00           C  
ATOM   1337  OG  SER    87      72.769  36.952  46.295  1.00  0.00           O  
ATOM   1338  H   SER    87      74.583  38.905  44.567  1.00  0.00           H  
ATOM   1339  HA  SER    87      74.748  36.575  45.183  1.00  0.00           H  
ATOM   1340  HB2 SER    87      71.878  36.792  44.559  1.00  0.00           H  
ATOM   1341  HB3 SER    87      72.710  35.383  45.052  1.00  0.00           H  
ATOM   1342  HG  SER    87      71.917  36.806  46.712  1.00  0.00           H  
ATOM   1343  N   SER    88      75.650  36.062  42.668  1.00  0.00           N  
ATOM   1344  CA  SER    88      76.326  35.103  41.716  1.00  0.00           C  
ATOM   1345  C   SER    88      77.660  34.685  42.246  1.00  0.00           C  
ATOM   1346  O   SER    88      77.998  33.552  42.215  1.00  0.00           O  
ATOM   1347  CB  SER    88      76.495  35.930  40.442  1.00  0.00           C  
ATOM   1348  OG  SER    88      77.284  35.276  39.542  1.00  0.00           O  
ATOM   1349  H   SER    88      76.178  36.920  42.730  1.00  0.00           H  
ATOM   1350  HA  SER    88      75.785  34.175  41.531  1.00  0.00           H  
ATOM   1351  HB2 SER    88      75.564  36.058  39.891  1.00  0.00           H  
ATOM   1352  HB3 SER    88      76.937  36.915  40.594  1.00  0.00           H  
ATOM   1353  HG  SER    88      78.011  35.877  39.362  1.00  0.00           H  
ATOM   1354  N   ASP    89      78.421  35.589  42.859  1.00  0.00           N  
ATOM   1355  CA  ASP    89      79.477  35.155  43.832  1.00  0.00           C  
ATOM   1356  C   ASP    89      78.956  34.309  45.041  1.00  0.00           C  
ATOM   1357  O   ASP    89      77.826  34.435  45.516  1.00  0.00           O  
ATOM   1358  CB  ASP    89      80.250  36.354  44.425  1.00  0.00           C  
ATOM   1359  CG  ASP    89      80.649  37.475  43.442  1.00  0.00           C  
ATOM   1360  OD1 ASP    89      80.547  38.702  43.798  1.00  0.00           O  
ATOM   1361  OD2 ASP    89      81.155  37.216  42.322  1.00  0.00           O1-
ATOM   1362  H   ASP    89      78.165  36.558  42.735  1.00  0.00           H  
ATOM   1363  HA  ASP    89      80.207  34.521  43.328  1.00  0.00           H  
ATOM   1364  HB2 ASP    89      79.540  36.905  45.042  1.00  0.00           H  
ATOM   1365  HB3 ASP    89      81.050  35.955  45.048  1.00  0.00           H  
ATOM   1366  N   LYS    90      79.777  33.371  45.582  1.00  0.00           N  
ATOM   1367  CA  LYS    90      79.335  32.429  46.584  1.00  0.00           C  
ATOM   1368  C   LYS    90      80.455  31.794  47.371  1.00  0.00           C  
ATOM   1369  O   LYS    90      81.539  31.719  46.821  1.00  0.00           O  
ATOM   1370  CB  LYS    90      78.589  31.348  45.749  1.00  0.00           C  
ATOM   1371  CG  LYS    90      78.088  30.072  46.553  1.00  0.00           C  
ATOM   1372  CD  LYS    90      77.892  28.833  45.630  1.00  0.00           C  
ATOM   1373  CE  LYS    90      76.770  29.156  44.780  1.00  0.00           C  
ATOM   1374  NZ  LYS    90      76.370  28.009  43.817  1.00  0.00           N1+
ATOM   1375  H   LYS    90      80.606  33.114  45.066  1.00  0.00           H  
ATOM   1376  HA  LYS    90      78.709  33.041  47.233  1.00  0.00           H  
ATOM   1377  HB2 LYS    90      77.721  31.805  45.274  1.00  0.00           H  
ATOM   1378  HB3 LYS    90      79.357  31.117  45.011  1.00  0.00           H  
ATOM   1379  HG2 LYS    90      78.816  29.814  47.322  1.00  0.00           H  
ATOM   1380  HG3 LYS    90      77.110  30.340  46.953  1.00  0.00           H  
ATOM   1381  HD2 LYS    90      78.857  28.680  45.146  1.00  0.00           H  
ATOM   1382  HD3 LYS    90      77.636  27.964  46.237  1.00  0.00           H  
ATOM   1383  HE2 LYS    90      75.943  29.482  45.411  1.00  0.00           H  
ATOM   1384  HE3 LYS    90      77.108  30.047  44.251  1.00  0.00           H  
ATOM   1385  HZ1 LYS    90      75.469  27.625  44.062  1.00  0.00           H  
ATOM   1386  HZ2 LYS    90      76.312  28.277  42.845  1.00  0.00           H  
ATOM   1387  HZ3 LYS    90      77.082  27.292  43.812  1.00  0.00           H  
ATOM   1388  N   VAL    91      80.196  31.295  48.610  1.00  0.00           N  
ATOM   1389  CA  VAL    91      81.016  30.379  49.438  1.00  0.00           C  
ATOM   1390  C   VAL    91      80.315  29.051  49.744  1.00  0.00           C  
ATOM   1391  O   VAL    91      79.102  28.993  49.776  1.00  0.00           O  
ATOM   1392  CB  VAL    91      81.491  31.148  50.730  1.00  0.00           C  
ATOM   1393  CG1 VAL    91      80.500  31.666  51.725  1.00  0.00           C  
ATOM   1394  CG2 VAL    91      82.517  30.289  51.467  1.00  0.00           C  
ATOM   1395  H   VAL    91      79.251  31.455  48.931  1.00  0.00           H  
ATOM   1396  HA  VAL    91      81.908  30.173  48.847  1.00  0.00           H  
ATOM   1397  HB  VAL    91      82.027  32.011  50.337  1.00  0.00           H  
ATOM   1398 HG11 VAL    91      80.951  32.368  52.426  1.00  0.00           H  
ATOM   1399 HG12 VAL    91      79.775  32.280  51.191  1.00  0.00           H  
ATOM   1400 HG13 VAL    91      79.953  30.868  52.226  1.00  0.00           H  
ATOM   1401 HG21 VAL    91      82.940  30.778  52.345  1.00  0.00           H  
ATOM   1402 HG22 VAL    91      82.123  29.386  51.933  1.00  0.00           H  
ATOM   1403 HG23 VAL    91      83.408  30.132  50.859  1.00  0.00           H  
ATOM   1404  N   THR    92      80.940  27.912  49.983  1.00  0.00           N  
ATOM   1405  CA  THR    92      80.365  26.613  50.023  1.00  0.00           C  
ATOM   1406  C   THR    92      81.298  25.673  50.795  1.00  0.00           C  
ATOM   1407  O   THR    92      82.502  25.739  50.641  1.00  0.00           O  
ATOM   1408  CB  THR    92      80.092  26.044  48.707  1.00  0.00           C  
ATOM   1409  CG2 THR    92      79.810  24.595  48.614  1.00  0.00           C  
ATOM   1410  OG1 THR    92      78.868  26.676  48.335  1.00  0.00           O  
ATOM   1411  H   THR    92      81.940  27.849  49.857  1.00  0.00           H  
ATOM   1412  HA  THR    92      79.463  26.747  50.620  1.00  0.00           H  
ATOM   1413  HB  THR    92      80.904  26.359  48.052  1.00  0.00           H  
ATOM   1414  HG1 THR    92      78.938  27.600  48.584  1.00  0.00           H  
ATOM   1415 HG21 THR    92      79.409  24.362  47.628  1.00  0.00           H  
ATOM   1416 HG22 THR    92      80.684  23.998  48.873  1.00  0.00           H  
ATOM   1417 HG23 THR    92      78.925  24.368  49.207  1.00  0.00           H  
ATOM   1418  N   VAL    93      80.698  24.831  51.690  1.00  0.00           N  
ATOM   1419  CA  VAL    93      81.323  23.804  52.502  1.00  0.00           C  
ATOM   1420  C   VAL    93      80.537  22.489  52.387  1.00  0.00           C  
ATOM   1421  O   VAL    93      79.382  22.390  52.803  1.00  0.00           O  
ATOM   1422  CB  VAL    93      81.529  24.244  53.971  1.00  0.00           C  
ATOM   1423  CG1 VAL    93      82.111  23.059  54.664  1.00  0.00           C  
ATOM   1424  CG2 VAL    93      82.494  25.430  54.177  1.00  0.00           C  
ATOM   1425  H   VAL    93      79.689  24.846  51.687  1.00  0.00           H  
ATOM   1426  HA  VAL    93      82.302  23.622  52.060  1.00  0.00           H  
ATOM   1427  HB  VAL    93      80.613  24.480  54.512  1.00  0.00           H  
ATOM   1428 HG11 VAL    93      81.415  22.219  54.677  1.00  0.00           H  
ATOM   1429 HG12 VAL    93      83.032  22.774  54.155  1.00  0.00           H  
ATOM   1430 HG13 VAL    93      82.447  23.394  55.644  1.00  0.00           H  
ATOM   1431 HG21 VAL    93      82.163  26.312  53.629  1.00  0.00           H  
ATOM   1432 HG22 VAL    93      82.629  25.835  55.180  1.00  0.00           H  
ATOM   1433 HG23 VAL    93      83.482  25.152  53.810  1.00  0.00           H  
ATOM   1434  N   ASN    94      81.185  21.419  51.792  1.00  0.00           N  
ATOM   1435  CA  ASN    94      80.725  19.988  51.793  1.00  0.00           C  
ATOM   1436  C   ASN    94      81.269  19.250  52.972  1.00  0.00           C  
ATOM   1437  O   ASN    94      82.417  19.490  53.311  1.00  0.00           O  
ATOM   1438  CB  ASN    94      81.274  19.261  50.529  1.00  0.00           C  
ATOM   1439  CG  ASN    94      81.006  20.114  49.300  1.00  0.00           C  
ATOM   1440  ND2 ASN    94      80.062  19.891  48.457  1.00  0.00           N  
ATOM   1441  OD1 ASN    94      81.723  21.065  49.103  1.00  0.00           O  
ATOM   1442  H   ASN    94      82.106  21.612  51.424  1.00  0.00           H  
ATOM   1443  HA  ASN    94      79.638  19.902  51.772  1.00  0.00           H  
ATOM   1444  HB2 ASN    94      82.349  19.087  50.488  1.00  0.00           H  
ATOM   1445  HB3 ASN    94      80.781  18.300  50.382  1.00  0.00           H  
ATOM   1446 HD21 ASN    94      79.930  20.580  47.731  1.00  0.00           H  
ATOM   1447 HD22 ASN    94      79.477  19.077  48.586  1.00  0.00           H  
ATOM   1448  N   TYR    95      80.524  18.230  53.486  1.00  0.00           N  
ATOM   1449  CA  TYR    95      80.825  17.467  54.734  1.00  0.00           C  
ATOM   1450  C   TYR    95      81.004  15.956  54.523  1.00  0.00           C  
ATOM   1451  O   TYR    95      80.127  15.254  54.099  1.00  0.00           O  
ATOM   1452  CB  TYR    95      79.713  17.692  55.753  1.00  0.00           C  
ATOM   1453  CG  TYR    95      79.652  19.182  56.117  1.00  0.00           C  
ATOM   1454  CD1 TYR    95      80.560  19.621  57.067  1.00  0.00           C  
ATOM   1455  CD2 TYR    95      78.817  20.158  55.479  1.00  0.00           C  
ATOM   1456  CE1 TYR    95      80.619  20.951  57.484  1.00  0.00           C  
ATOM   1457  CE2 TYR    95      78.846  21.530  55.882  1.00  0.00           C  
ATOM   1458  CZ  TYR    95      79.745  21.895  56.894  1.00  0.00           C  
ATOM   1459  OH  TYR    95      79.579  23.179  57.448  1.00  0.00           O  
ATOM   1460  H   TYR    95      79.591  18.168  53.106  1.00  0.00           H  
ATOM   1461  HA  TYR    95      81.733  17.885  55.169  1.00  0.00           H  
ATOM   1462  HB2 TYR    95      78.749  17.471  55.295  1.00  0.00           H  
ATOM   1463  HB3 TYR    95      79.828  17.027  56.608  1.00  0.00           H  
ATOM   1464  HD1 TYR    95      81.325  19.028  57.548  1.00  0.00           H  
ATOM   1465  HD2 TYR    95      78.258  19.896  54.593  1.00  0.00           H  
ATOM   1466  HE1 TYR    95      81.233  21.293  58.304  1.00  0.00           H  
ATOM   1467  HE2 TYR    95      78.172  22.228  55.406  1.00  0.00           H  
ATOM   1468  HH  TYR    95      79.827  23.222  58.374  1.00  0.00           H  
ATOM   1469  N   TYR    96      82.154  15.433  55.007  1.00  0.00           N  
ATOM   1470  CA  TYR    96      82.524  14.035  54.871  1.00  0.00           C  
ATOM   1471  C   TYR    96      82.352  13.314  56.265  1.00  0.00           C  
ATOM   1472  O   TYR    96      82.422  14.009  57.331  1.00  0.00           O  
ATOM   1473  CB  TYR    96      83.990  13.896  54.453  1.00  0.00           C  
ATOM   1474  CG  TYR    96      84.106  14.441  53.005  1.00  0.00           C  
ATOM   1475  CD1 TYR    96      84.294  15.776  52.616  1.00  0.00           C  
ATOM   1476  CD2 TYR    96      84.044  13.391  52.049  1.00  0.00           C  
ATOM   1477  CE1 TYR    96      84.355  16.149  51.235  1.00  0.00           C  
ATOM   1478  CE2 TYR    96      84.097  13.707  50.705  1.00  0.00           C  
ATOM   1479  CZ  TYR    96      84.217  15.048  50.339  1.00  0.00           C  
ATOM   1480  OH  TYR    96      84.233  15.290  49.036  1.00  0.00           O  
ATOM   1481  H   TYR    96      82.791  16.083  55.443  1.00  0.00           H  
ATOM   1482  HA  TYR    96      81.933  13.495  54.131  1.00  0.00           H  
ATOM   1483  HB2 TYR    96      84.702  14.338  55.150  1.00  0.00           H  
ATOM   1484  HB3 TYR    96      84.206  12.835  54.581  1.00  0.00           H  
ATOM   1485  HD1 TYR    96      84.188  16.520  53.391  1.00  0.00           H  
ATOM   1486  HD2 TYR    96      84.162  12.373  52.390  1.00  0.00           H  
ATOM   1487  HE1 TYR    96      84.418  17.193  50.967  1.00  0.00           H  
ATOM   1488  HE2 TYR    96      84.069  12.952  49.934  1.00  0.00           H  
ATOM   1489  HH  TYR    96      84.598  16.154  48.831  1.00  0.00           H  
ATOM   1490  N   ASP    97      81.964  12.044  56.229  1.00  0.00           N  
ATOM   1491  CA  ASP    97      81.976  11.144  57.322  1.00  0.00           C  
ATOM   1492  C   ASP    97      83.359  10.531  57.583  1.00  0.00           C  
ATOM   1493  O   ASP    97      84.363  10.794  56.905  1.00  0.00           O  
ATOM   1494  CB  ASP    97      80.845  10.067  57.051  1.00  0.00           C  
ATOM   1495  CG  ASP    97      81.005   9.260  55.727  1.00  0.00           C  
ATOM   1496  OD1 ASP    97      82.141   8.687  55.574  1.00  0.00           O  
ATOM   1497  OD2 ASP    97      80.177   9.388  54.803  1.00  0.00           O1-
ATOM   1498  H   ASP    97      82.004  11.626  55.310  1.00  0.00           H  
ATOM   1499  HA  ASP    97      81.852  11.731  58.232  1.00  0.00           H  
ATOM   1500  HB2 ASP    97      80.730   9.409  57.912  1.00  0.00           H  
ATOM   1501  HB3 ASP    97      79.851  10.512  57.025  1.00  0.00           H  
ATOM   1502  N   GLU    98      83.423   9.688  58.567  1.00  0.00           N  
ATOM   1503  CA  GLU    98      84.732   9.042  58.993  1.00  0.00           C  
ATOM   1504  C   GLU    98      85.397   8.120  57.916  1.00  0.00           C  
ATOM   1505  O   GLU    98      86.618   7.995  57.949  1.00  0.00           O  
ATOM   1506  CB  GLU    98      84.512   8.341  60.277  1.00  0.00           C  
ATOM   1507  CG  GLU    98      83.694   7.095  60.270  1.00  0.00           C  
ATOM   1508  CD  GLU    98      82.223   7.180  60.345  1.00  0.00           C  
ATOM   1509  OE1 GLU    98      81.591   6.146  60.448  1.00  0.00           O  
ATOM   1510  OE2 GLU    98      81.708   8.310  60.253  1.00  0.00           O1-
ATOM   1511  H   GLU    98      82.603   9.466  59.114  1.00  0.00           H  
ATOM   1512  HA  GLU    98      85.499   9.814  59.050  1.00  0.00           H  
ATOM   1513  HB2 GLU    98      85.483   7.917  60.535  1.00  0.00           H  
ATOM   1514  HB3 GLU    98      84.232   9.043  61.062  1.00  0.00           H  
ATOM   1515  HG2 GLU    98      83.921   6.513  59.377  1.00  0.00           H  
ATOM   1516  HG3 GLU    98      83.956   6.348  61.020  1.00  0.00           H  
ATOM   1517  N   GLU    99      84.687   7.596  56.991  1.00  0.00           N  
ATOM   1518  CA  GLU    99      85.177   6.653  55.982  1.00  0.00           C  
ATOM   1519  C   GLU    99      85.356   7.429  54.579  1.00  0.00           C  
ATOM   1520  O   GLU    99      86.170   7.065  53.827  1.00  0.00           O  
ATOM   1521  CB  GLU    99      84.272   5.450  55.875  1.00  0.00           C  
ATOM   1522  CG  GLU    99      84.470   4.495  57.049  1.00  0.00           C  
ATOM   1523  CD  GLU    99      83.247   3.618  57.431  1.00  0.00           C  
ATOM   1524  OE1 GLU    99      83.528   2.565  58.121  1.00  0.00           O  
ATOM   1525  OE2 GLU    99      82.058   3.866  57.060  1.00  0.00           O1-
ATOM   1526  H   GLU    99      83.729   7.913  56.958  1.00  0.00           H  
ATOM   1527  HA  GLU    99      86.125   6.218  56.296  1.00  0.00           H  
ATOM   1528  HB2 GLU    99      83.280   5.900  55.918  1.00  0.00           H  
ATOM   1529  HB3 GLU    99      84.332   4.916  54.926  1.00  0.00           H  
ATOM   1530  HG2 GLU    99      85.320   3.863  56.791  1.00  0.00           H  
ATOM   1531  HG3 GLU    99      84.735   4.993  57.982  1.00  0.00           H  
ATOM   1532  N   GLY   100      84.667   8.593  54.418  1.00  0.00           N  
ATOM   1533  CA  GLY   100      85.138   9.683  53.458  1.00  0.00           C  
ATOM   1534  C   GLY   100      84.756   9.414  51.942  1.00  0.00           C  
ATOM   1535  O   GLY   100      85.338  10.060  51.081  1.00  0.00           O  
ATOM   1536  H   GLY   100      83.862   8.747  55.008  1.00  0.00           H  
ATOM   1537  HA2 GLY   100      84.750  10.626  53.845  1.00  0.00           H  
ATOM   1538  HA3 GLY   100      86.228   9.692  53.454  1.00  0.00           H  
ATOM   1539  N   SER   101      83.924   8.459  51.641  1.00  0.00           N  
ATOM   1540  CA  SER   101      83.528   7.940  50.399  1.00  0.00           C  
ATOM   1541  C   SER   101      82.804   9.035  49.509  1.00  0.00           C  
ATOM   1542  O   SER   101      83.202   9.240  48.372  1.00  0.00           O  
ATOM   1543  CB  SER   101      82.410   6.862  50.566  1.00  0.00           C  
ATOM   1544  OG  SER   101      82.875   5.839  51.419  1.00  0.00           O  
ATOM   1545  H   SER   101      83.761   7.773  52.365  1.00  0.00           H  
ATOM   1546  HA  SER   101      84.352   7.545  49.803  1.00  0.00           H  
ATOM   1547  HB2 SER   101      81.523   7.259  51.059  1.00  0.00           H  
ATOM   1548  HB3 SER   101      82.196   6.335  49.636  1.00  0.00           H  
ATOM   1549  HG  SER   101      82.671   6.060  52.331  1.00  0.00           H  
ATOM   1550  N   ILE   102      81.810   9.696  50.045  1.00  0.00           N  
ATOM   1551  CA  ILE   102      80.909  10.629  49.396  1.00  0.00           C  
ATOM   1552  C   ILE   102      80.411  11.627  50.448  1.00  0.00           C  
ATOM   1553  O   ILE   102      80.012  11.227  51.590  1.00  0.00           O  
ATOM   1554  CB  ILE   102      79.768   9.873  48.637  1.00  0.00           C  
ATOM   1555  CG1 ILE   102      80.216   8.968  47.432  1.00  0.00           C  
ATOM   1556  CG2 ILE   102      78.615  10.748  48.164  1.00  0.00           C  
ATOM   1557  CD1 ILE   102      79.144   8.267  46.552  1.00  0.00           C  
ATOM   1558  H   ILE   102      81.545   9.530  51.005  1.00  0.00           H  
ATOM   1559  HA  ILE   102      81.484  11.107  48.603  1.00  0.00           H  
ATOM   1560  HB  ILE   102      79.406   9.203  49.418  1.00  0.00           H  
ATOM   1561 HG12 ILE   102      80.761   9.561  46.698  1.00  0.00           H  
ATOM   1562 HG13 ILE   102      80.864   8.167  47.788  1.00  0.00           H  
ATOM   1563 HG21 ILE   102      78.478  11.661  48.742  1.00  0.00           H  
ATOM   1564 HG22 ILE   102      78.825  11.058  47.140  1.00  0.00           H  
ATOM   1565 HG23 ILE   102      77.796  10.071  48.407  1.00  0.00           H  
ATOM   1566 HD11 ILE   102      78.202   8.082  47.068  1.00  0.00           H  
ATOM   1567 HD12 ILE   102      78.943   8.812  45.630  1.00  0.00           H  
ATOM   1568 HD13 ILE   102      79.548   7.341  46.143  1.00  0.00           H  
ATOM   1569  N   PRO   103      80.329  12.910  50.230  1.00  0.00           N  
ATOM   1570  CA  PRO   103      79.898  13.916  51.216  1.00  0.00           C  
ATOM   1571  C   PRO   103      78.475  13.687  51.616  1.00  0.00           C  
ATOM   1572  O   PRO   103      77.604  13.383  50.770  1.00  0.00           O  
ATOM   1573  CB  PRO   103      80.248  15.276  50.573  1.00  0.00           C  
ATOM   1574  CG  PRO   103      80.291  15.034  49.018  1.00  0.00           C  
ATOM   1575  CD  PRO   103      80.743  13.560  48.967  1.00  0.00           C  
ATOM   1576  HA  PRO   103      80.487  13.811  52.128  1.00  0.00           H  
ATOM   1577  HB2 PRO   103      79.479  16.034  50.720  1.00  0.00           H  
ATOM   1578  HB3 PRO   103      81.214  15.635  50.929  1.00  0.00           H  
ATOM   1579  HG2 PRO   103      79.313  15.204  48.567  1.00  0.00           H  
ATOM   1580  HG3 PRO   103      81.082  15.679  48.634  1.00  0.00           H  
ATOM   1581  HD2 PRO   103      80.257  13.058  48.131  1.00  0.00           H  
ATOM   1582  HD3 PRO   103      81.826  13.489  48.859  1.00  0.00           H  
ATOM   1583  N   ILE   104      78.109  13.800  52.903  1.00  0.00           N  
ATOM   1584  CA  ILE   104      76.754  13.536  53.501  1.00  0.00           C  
ATOM   1585  C   ILE   104      75.815  14.600  52.972  1.00  0.00           C  
ATOM   1586  O   ILE   104      74.693  14.284  52.583  1.00  0.00           O  
ATOM   1587  CB  ILE   104      76.783  13.709  55.028  1.00  0.00           C  
ATOM   1588  CG1 ILE   104      77.796  12.736  55.592  1.00  0.00           C  
ATOM   1589  CG2 ILE   104      75.421  13.360  55.556  1.00  0.00           C  
ATOM   1590  CD1 ILE   104      78.608  13.290  56.756  1.00  0.00           C  
ATOM   1591  H   ILE   104      78.878  14.035  53.514  1.00  0.00           H  
ATOM   1592  HA  ILE   104      76.406  12.511  53.371  1.00  0.00           H  
ATOM   1593  HB  ILE   104      77.051  14.747  55.225  1.00  0.00           H  
ATOM   1594 HG12 ILE   104      77.300  11.809  55.878  1.00  0.00           H  
ATOM   1595 HG13 ILE   104      78.512  12.459  54.818  1.00  0.00           H  
ATOM   1596 HG21 ILE   104      75.150  12.345  55.268  1.00  0.00           H  
ATOM   1597 HG22 ILE   104      75.527  13.313  56.640  1.00  0.00           H  
ATOM   1598 HG23 ILE   104      74.668  14.122  55.353  1.00  0.00           H  
ATOM   1599 HD11 ILE   104      79.186  12.510  57.250  1.00  0.00           H  
ATOM   1600 HD12 ILE   104      79.311  14.048  56.412  1.00  0.00           H  
ATOM   1601 HD13 ILE   104      77.855  13.680  57.442  1.00  0.00           H  
ATOM   1602  N   ASP   105      76.198  15.900  52.904  1.00  0.00           N  
ATOM   1603  CA  ASP   105      75.456  17.030  52.410  1.00  0.00           C  
ATOM   1604  C   ASP   105      76.503  18.229  52.181  1.00  0.00           C  
ATOM   1605  O   ASP   105      77.706  17.949  52.290  1.00  0.00           O  
ATOM   1606  CB  ASP   105      74.375  17.468  53.399  1.00  0.00           C  
ATOM   1607  CG  ASP   105      73.206  18.059  52.743  1.00  0.00           C  
ATOM   1608  OD1 ASP   105      72.057  18.039  53.288  1.00  0.00           O  
ATOM   1609  OD2 ASP   105      73.251  18.533  51.566  1.00  0.00           O1-
ATOM   1610  H   ASP   105      77.152  16.069  53.190  1.00  0.00           H  
ATOM   1611  HA  ASP   105      75.079  16.712  51.437  1.00  0.00           H  
ATOM   1612  HB2 ASP   105      74.020  16.611  53.972  1.00  0.00           H  
ATOM   1613  HB3 ASP   105      74.809  18.148  54.131  1.00  0.00           H  
ATOM   1614  N   GLN   106      76.023  19.466  51.834  1.00  0.00           N  
ATOM   1615  CA  GLN   106      76.842  20.708  51.809  1.00  0.00           C  
ATOM   1616  C   GLN   106      76.063  21.874  52.433  1.00  0.00           C  
ATOM   1617  O   GLN   106      74.863  21.843  52.648  1.00  0.00           O  
ATOM   1618  CB  GLN   106      77.234  21.071  50.275  1.00  0.00           C  
ATOM   1619  CG  GLN   106      76.093  21.148  49.307  1.00  0.00           C  
ATOM   1620  CD  GLN   106      76.613  21.539  47.928  1.00  0.00           C  
ATOM   1621  NE2 GLN   106      76.626  20.647  47.007  1.00  0.00           N  
ATOM   1622  OE1 GLN   106      77.071  22.694  47.704  1.00  0.00           O  
ATOM   1623  H   GLN   106      75.020  19.563  51.776  1.00  0.00           H  
ATOM   1624  HA  GLN   106      77.652  20.524  52.516  1.00  0.00           H  
ATOM   1625  HB2 GLN   106      77.714  22.049  50.328  1.00  0.00           H  
ATOM   1626  HB3 GLN   106      78.019  20.428  49.878  1.00  0.00           H  
ATOM   1627  HG2 GLN   106      75.597  20.180  49.240  1.00  0.00           H  
ATOM   1628  HG3 GLN   106      75.287  21.816  49.611  1.00  0.00           H  
ATOM   1629 HE21 GLN   106      76.864  20.945  46.072  1.00  0.00           H  
ATOM   1630 HE22 GLN   106      76.164  19.753  47.089  1.00  0.00           H  
ATOM   1631  N   ALA   107      76.750  23.037  52.655  1.00  0.00           N  
ATOM   1632  CA  ALA   107      76.268  24.272  53.181  1.00  0.00           C  
ATOM   1633  C   ALA   107      76.909  25.510  52.345  1.00  0.00           C  
ATOM   1634  O   ALA   107      77.954  25.333  51.637  1.00  0.00           O  
ATOM   1635  CB  ALA   107      76.368  24.308  54.764  1.00  0.00           C  
ATOM   1636  H   ALA   107      77.741  22.900  52.518  1.00  0.00           H  
ATOM   1637  HA  ALA   107      75.233  24.344  52.847  1.00  0.00           H  
ATOM   1638  HB1 ALA   107      75.785  25.117  55.204  1.00  0.00           H  
ATOM   1639  HB2 ALA   107      76.012  23.398  55.247  1.00  0.00           H  
ATOM   1640  HB3 ALA   107      77.403  24.496  55.048  1.00  0.00           H  
ATOM   1641  N   GLY   108      76.314  26.661  52.398  1.00  0.00           N  
ATOM   1642  CA  GLY   108      76.652  27.758  51.525  1.00  0.00           C  
ATOM   1643  C   GLY   108      75.895  29.010  51.793  1.00  0.00           C  
ATOM   1644  O   GLY   108      74.983  29.127  52.672  1.00  0.00           O  
ATOM   1645  H   GLY   108      75.441  26.720  52.902  1.00  0.00           H  
ATOM   1646  HA2 GLY   108      77.697  28.067  51.540  1.00  0.00           H  
ATOM   1647  HA3 GLY   108      76.349  27.397  50.542  1.00  0.00           H  
ATOM   1648  N   LEU   109      76.302  30.008  51.018  1.00  0.00           N  
ATOM   1649  CA  LEU   109      75.865  31.384  51.098  1.00  0.00           C  
ATOM   1650  C   LEU   109      76.157  32.095  49.803  1.00  0.00           C  
ATOM   1651  O   LEU   109      77.247  32.202  49.282  1.00  0.00           O  
ATOM   1652  CB  LEU   109      76.626  31.938  52.287  1.00  0.00           C  
ATOM   1653  CG  LEU   109      76.407  33.442  52.379  1.00  0.00           C  
ATOM   1654  CD1 LEU   109      75.023  33.802  52.910  1.00  0.00           C  
ATOM   1655  CD2 LEU   109      77.406  33.936  53.462  1.00  0.00           C  
ATOM   1656  H   LEU   109      76.980  29.800  50.299  1.00  0.00           H  
ATOM   1657  HA  LEU   109      74.806  31.406  51.353  1.00  0.00           H  
ATOM   1658  HB2 LEU   109      76.199  31.572  53.221  1.00  0.00           H  
ATOM   1659  HB3 LEU   109      77.691  31.818  52.087  1.00  0.00           H  
ATOM   1660  HG  LEU   109      76.638  33.975  51.456  1.00  0.00           H  
ATOM   1661 HD11 LEU   109      75.011  34.873  53.111  1.00  0.00           H  
ATOM   1662 HD12 LEU   109      74.318  33.647  52.093  1.00  0.00           H  
ATOM   1663 HD13 LEU   109      74.741  33.368  53.869  1.00  0.00           H  
ATOM   1664 HD21 LEU   109      78.429  33.680  53.189  1.00  0.00           H  
ATOM   1665 HD22 LEU   109      77.293  35.020  53.469  1.00  0.00           H  
ATOM   1666 HD23 LEU   109      77.203  33.531  54.453  1.00  0.00           H  
ATOM   1667  N   PHE   110      75.102  32.686  49.161  1.00  0.00           N  
ATOM   1668  CA  PHE   110      75.325  33.654  47.961  1.00  0.00           C  
ATOM   1669  C   PHE   110      75.499  35.096  48.568  1.00  0.00           C  
ATOM   1670  O   PHE   110      75.048  35.412  49.654  1.00  0.00           O  
ATOM   1671  CB  PHE   110      74.035  33.612  46.987  1.00  0.00           C  
ATOM   1672  CG  PHE   110      74.148  32.554  45.887  1.00  0.00           C  
ATOM   1673  CD1 PHE   110      73.314  31.400  45.856  1.00  0.00           C  
ATOM   1674  CD2 PHE   110      75.054  32.790  44.777  1.00  0.00           C  
ATOM   1675  CE1 PHE   110      73.342  30.538  44.768  1.00  0.00           C  
ATOM   1676  CE2 PHE   110      74.908  32.018  43.616  1.00  0.00           C  
ATOM   1677  CZ  PHE   110      74.172  30.921  43.656  1.00  0.00           C  
ATOM   1678  H   PHE   110      74.143  32.673  49.479  1.00  0.00           H  
ATOM   1679  HA  PHE   110      76.196  33.398  47.358  1.00  0.00           H  
ATOM   1680  HB2 PHE   110      73.119  33.386  47.533  1.00  0.00           H  
ATOM   1681  HB3 PHE   110      73.938  34.538  46.420  1.00  0.00           H  
ATOM   1682  HD1 PHE   110      72.657  31.134  46.671  1.00  0.00           H  
ATOM   1683  HD2 PHE   110      75.776  33.590  44.842  1.00  0.00           H  
ATOM   1684  HE1 PHE   110      72.816  29.596  44.734  1.00  0.00           H  
ATOM   1685  HE2 PHE   110      75.530  32.177  42.747  1.00  0.00           H  
ATOM   1686  HZ  PHE   110      74.112  30.325  42.758  1.00  0.00           H  
ATOM   1687  N   LEU   111      76.326  35.887  47.890  1.00  0.00           N  
ATOM   1688  CA  LEU   111      76.984  37.096  48.277  1.00  0.00           C  
ATOM   1689  C   LEU   111      76.811  38.189  47.187  1.00  0.00           C  
ATOM   1690  O   LEU   111      76.741  37.904  45.945  1.00  0.00           O  
ATOM   1691  CB  LEU   111      78.488  36.670  48.430  1.00  0.00           C  
ATOM   1692  CG  LEU   111      78.729  36.010  49.776  1.00  0.00           C  
ATOM   1693  CD1 LEU   111      80.154  35.421  49.801  1.00  0.00           C  
ATOM   1694  CD2 LEU   111      78.514  36.862  50.970  1.00  0.00           C  
ATOM   1695  H   LEU   111      76.548  35.571  46.956  1.00  0.00           H  
ATOM   1696  HA  LEU   111      76.611  37.447  49.239  1.00  0.00           H  
ATOM   1697  HB2 LEU   111      78.727  36.088  47.540  1.00  0.00           H  
ATOM   1698  HB3 LEU   111      79.166  37.513  48.304  1.00  0.00           H  
ATOM   1699  HG  LEU   111      78.120  35.109  49.848  1.00  0.00           H  
ATOM   1700 HD11 LEU   111      80.920  36.196  49.826  1.00  0.00           H  
ATOM   1701 HD12 LEU   111      80.380  34.917  50.740  1.00  0.00           H  
ATOM   1702 HD13 LEU   111      80.414  34.887  48.887  1.00  0.00           H  
ATOM   1703 HD21 LEU   111      77.453  37.082  51.088  1.00  0.00           H  
ATOM   1704 HD22 LEU   111      78.676  36.213  51.831  1.00  0.00           H  
ATOM   1705 HD23 LEU   111      79.211  37.695  50.883  1.00  0.00           H  
ATOM   1706  N   THR   112      76.750  39.422  47.667  1.00  0.00           N  
ATOM   1707  CA  THR   112      76.835  40.650  46.820  1.00  0.00           C  
ATOM   1708  C   THR   112      77.761  41.659  47.499  1.00  0.00           C  
ATOM   1709  O   THR   112      77.514  42.062  48.580  1.00  0.00           O  
ATOM   1710  CB  THR   112      75.454  41.209  46.698  1.00  0.00           C  
ATOM   1711  CG2 THR   112      75.399  42.545  45.935  1.00  0.00           C  
ATOM   1712  OG1 THR   112      74.591  40.363  45.976  1.00  0.00           O  
ATOM   1713  H   THR   112      76.778  39.514  48.672  1.00  0.00           H  
ATOM   1714  HA  THR   112      77.091  40.267  45.832  1.00  0.00           H  
ATOM   1715  HB  THR   112      74.968  41.310  47.669  1.00  0.00           H  
ATOM   1716  HG1 THR   112      74.040  39.903  46.614  1.00  0.00           H  
ATOM   1717 HG21 THR   112      75.786  42.352  44.935  1.00  0.00           H  
ATOM   1718 HG22 THR   112      74.354  42.795  45.754  1.00  0.00           H  
ATOM   1719 HG23 THR   112      76.067  43.271  46.399  1.00  0.00           H  
ATOM   1720  N   ALA   113      78.819  42.193  46.793  1.00  0.00           N  
ATOM   1721  CA  ALA   113      79.796  43.224  47.400  1.00  0.00           C  
ATOM   1722  C   ALA   113      79.820  44.662  46.900  1.00  0.00           C  
ATOM   1723  O   ALA   113      79.590  45.042  45.697  1.00  0.00           O  
ATOM   1724  CB  ALA   113      81.146  42.570  47.364  1.00  0.00           C  
ATOM   1725  H   ALA   113      79.035  41.938  45.840  1.00  0.00           H  
ATOM   1726  HA  ALA   113      79.612  43.275  48.474  1.00  0.00           H  
ATOM   1727  HB1 ALA   113      80.983  41.699  47.999  1.00  0.00           H  
ATOM   1728  HB2 ALA   113      81.615  42.292  46.420  1.00  0.00           H  
ATOM   1729  HB3 ALA   113      81.924  43.128  47.885  1.00  0.00           H  
ATOM   1730  N   ILE   114      80.010  45.572  47.842  1.00  0.00           N  
ATOM   1731  CA  ILE   114      79.959  47.086  47.541  1.00  0.00           C  
ATOM   1732  C   ILE   114      80.905  47.681  48.572  1.00  0.00           C  
ATOM   1733  O   ILE   114      81.132  47.195  49.623  1.00  0.00           O  
ATOM   1734  CB  ILE   114      78.494  47.671  47.713  1.00  0.00           C  
ATOM   1735  CG1 ILE   114      78.405  49.173  47.875  1.00  0.00           C  
ATOM   1736  CG2 ILE   114      77.655  47.052  48.822  1.00  0.00           C  
ATOM   1737  CD1 ILE   114      76.986  49.736  47.770  1.00  0.00           C  
ATOM   1738  H   ILE   114      80.029  45.352  48.827  1.00  0.00           H  
ATOM   1739  HA  ILE   114      80.329  47.344  46.549  1.00  0.00           H  
ATOM   1740  HB  ILE   114      77.923  47.621  46.786  1.00  0.00           H  
ATOM   1741 HG12 ILE   114      78.808  49.478  48.841  1.00  0.00           H  
ATOM   1742 HG13 ILE   114      78.977  49.677  47.096  1.00  0.00           H  
ATOM   1743 HG21 ILE   114      78.189  46.866  49.754  1.00  0.00           H  
ATOM   1744 HG22 ILE   114      76.760  47.636  49.041  1.00  0.00           H  
ATOM   1745 HG23 ILE   114      77.228  46.137  48.411  1.00  0.00           H  
ATOM   1746 HD11 ILE   114      76.689  50.083  48.760  1.00  0.00           H  
ATOM   1747 HD12 ILE   114      76.964  50.494  46.987  1.00  0.00           H  
ATOM   1748 HD13 ILE   114      76.285  49.094  47.235  1.00  0.00           H  
ATOM   1749  N   GLU   115      81.469  48.808  48.184  1.00  0.00           N  
ATOM   1750  CA  GLU   115      82.574  49.448  48.898  1.00  0.00           C  
ATOM   1751  C   GLU   115      82.109  50.911  49.157  1.00  0.00           C  
ATOM   1752  O   GLU   115      81.770  51.631  48.147  1.00  0.00           O  
ATOM   1753  CB  GLU   115      83.849  49.366  47.999  1.00  0.00           C  
ATOM   1754  CG  GLU   115      84.994  50.090  48.712  1.00  0.00           C  
ATOM   1755  CD  GLU   115      86.282  49.912  47.838  1.00  0.00           C  
ATOM   1756  OE1 GLU   115      87.348  50.197  48.421  1.00  0.00           O  
ATOM   1757  OE2 GLU   115      86.217  49.465  46.657  1.00  0.00           O1-
ATOM   1758  H   GLU   115      81.239  49.013  47.223  1.00  0.00           H  
ATOM   1759  HA  GLU   115      82.888  49.032  49.856  1.00  0.00           H  
ATOM   1760  HB2 GLU   115      84.076  48.317  47.809  1.00  0.00           H  
ATOM   1761  HB3 GLU   115      83.597  49.836  47.048  1.00  0.00           H  
ATOM   1762  HG2 GLU   115      84.788  51.147  48.878  1.00  0.00           H  
ATOM   1763  HG3 GLU   115      85.167  49.528  49.630  1.00  0.00           H  
ATOM   1764  N   ILE   116      82.196  51.403  50.353  1.00  0.00           N  
ATOM   1765  CA  ILE   116      81.604  52.754  50.704  1.00  0.00           C  
ATOM   1766  C   ILE   116      82.630  53.556  51.515  1.00  0.00           C  
ATOM   1767  O   ILE   116      83.327  52.993  52.361  1.00  0.00           O  
ATOM   1768  CB  ILE   116      80.243  52.493  51.524  1.00  0.00           C  
ATOM   1769  CG1 ILE   116      79.111  51.905  50.714  1.00  0.00           C  
ATOM   1770  CG2 ILE   116      79.800  53.881  52.015  1.00  0.00           C  
ATOM   1771  CD1 ILE   116      77.827  51.556  51.435  1.00  0.00           C  
ATOM   1772  H   ILE   116      82.439  50.808  51.132  1.00  0.00           H  
ATOM   1773  HA  ILE   116      81.418  53.357  49.815  1.00  0.00           H  
ATOM   1774  HB  ILE   116      80.436  51.859  52.389  1.00  0.00           H  
ATOM   1775 HG12 ILE   116      78.924  52.508  49.825  1.00  0.00           H  
ATOM   1776 HG13 ILE   116      79.494  50.993  50.257  1.00  0.00           H  
ATOM   1777 HG21 ILE   116      78.826  53.959  52.496  1.00  0.00           H  
ATOM   1778 HG22 ILE   116      80.489  54.161  52.813  1.00  0.00           H  
ATOM   1779 HG23 ILE   116      79.752  54.586  51.185  1.00  0.00           H  
ATOM   1780 HD11 ILE   116      77.313  52.448  51.793  1.00  0.00           H  
ATOM   1781 HD12 ILE   116      77.104  50.994  50.843  1.00  0.00           H  
ATOM   1782 HD13 ILE   116      78.015  51.015  52.362  1.00  0.00           H  
ATOM   1783  N   SER   117      82.825  54.828  51.187  1.00  0.00           N  
ATOM   1784  CA  SER   117      83.479  55.754  52.212  1.00  0.00           C  
ATOM   1785  C   SER   117      82.743  57.023  52.426  1.00  0.00           C  
ATOM   1786  O   SER   117      82.000  57.520  51.528  1.00  0.00           O  
ATOM   1787  CB  SER   117      84.918  56.023  51.776  1.00  0.00           C  
ATOM   1788  OG  SER   117      85.665  56.576  52.789  1.00  0.00           O  
ATOM   1789  H   SER   117      82.321  55.183  50.386  1.00  0.00           H  
ATOM   1790  HA  SER   117      83.440  55.141  53.113  1.00  0.00           H  
ATOM   1791  HB2 SER   117      85.391  55.124  51.380  1.00  0.00           H  
ATOM   1792  HB3 SER   117      84.915  56.705  50.926  1.00  0.00           H  
ATOM   1793  HG  SER   117      85.749  57.524  52.659  1.00  0.00           H  
ATOM   1794  N   LEU   118      82.809  57.640  53.611  1.00  0.00           N  
ATOM   1795  CA  LEU   118      82.441  59.018  53.899  1.00  0.00           C  
ATOM   1796  C   LEU   118      83.562  59.844  54.455  1.00  0.00           C  
ATOM   1797  O   LEU   118      84.172  59.562  55.442  1.00  0.00           O  
ATOM   1798  CB  LEU   118      81.220  59.054  54.825  1.00  0.00           C  
ATOM   1799  CG  LEU   118      80.507  60.435  55.084  1.00  0.00           C  
ATOM   1800  CD1 LEU   118      79.382  60.733  54.023  1.00  0.00           C  
ATOM   1801  CD2 LEU   118      79.990  60.479  56.559  1.00  0.00           C  
ATOM   1802  H   LEU   118      83.415  57.250  54.318  1.00  0.00           H  
ATOM   1803  HA  LEU   118      82.143  59.468  52.952  1.00  0.00           H  
ATOM   1804  HB2 LEU   118      80.444  58.446  54.361  1.00  0.00           H  
ATOM   1805  HB3 LEU   118      81.602  58.631  55.754  1.00  0.00           H  
ATOM   1806  HG  LEU   118      81.299  61.176  54.970  1.00  0.00           H  
ATOM   1807 HD11 LEU   118      79.951  60.964  53.122  1.00  0.00           H  
ATOM   1808 HD12 LEU   118      78.712  59.874  53.999  1.00  0.00           H  
ATOM   1809 HD13 LEU   118      78.911  61.676  54.300  1.00  0.00           H  
ATOM   1810 HD21 LEU   118      79.746  61.514  56.797  1.00  0.00           H  
ATOM   1811 HD22 LEU   118      79.073  59.918  56.738  1.00  0.00           H  
ATOM   1812 HD23 LEU   118      80.744  60.126  57.262  1.00  0.00           H  
ATOM   1813  N   ASP   119      83.870  60.968  53.774  1.00  0.00           N  
ATOM   1814  CA  ASP   119      85.144  61.668  53.908  1.00  0.00           C  
ATOM   1815  C   ASP   119      85.073  63.203  53.973  1.00  0.00           C  
ATOM   1816  O   ASP   119      84.134  63.664  53.366  1.00  0.00           O  
ATOM   1817  CB  ASP   119      85.980  61.311  52.597  1.00  0.00           C  
ATOM   1818  CG  ASP   119      86.430  59.851  52.428  1.00  0.00           C  
ATOM   1819  OD1 ASP   119      86.597  59.108  53.400  1.00  0.00           O  
ATOM   1820  OD2 ASP   119      86.629  59.346  51.283  1.00  0.00           O1-
ATOM   1821  H   ASP   119      83.249  61.352  53.076  1.00  0.00           H  
ATOM   1822  HA  ASP   119      85.643  61.225  54.770  1.00  0.00           H  
ATOM   1823  HB2 ASP   119      85.340  61.650  51.782  1.00  0.00           H  
ATOM   1824  HB3 ASP   119      86.774  62.050  52.486  1.00  0.00           H  
ATOM   1825  N   VAL   120      86.102  63.800  54.615  1.00  0.00           N  
ATOM   1826  CA  VAL   120      86.228  65.309  54.621  1.00  0.00           C  
ATOM   1827  C   VAL   120      87.652  65.786  54.464  1.00  0.00           C  
ATOM   1828  O   VAL   120      88.570  64.991  54.367  1.00  0.00           O  
ATOM   1829  CB  VAL   120      85.650  65.804  56.042  1.00  0.00           C  
ATOM   1830  CG1 VAL   120      84.145  65.739  55.933  1.00  0.00           C  
ATOM   1831  CG2 VAL   120      86.268  65.143  57.302  1.00  0.00           C  
ATOM   1832  H   VAL   120      86.937  63.278  54.842  1.00  0.00           H  
ATOM   1833  HA  VAL   120      85.587  65.609  53.791  1.00  0.00           H  
ATOM   1834  HB  VAL   120      85.882  66.868  56.083  1.00  0.00           H  
ATOM   1835 HG11 VAL   120      83.763  66.077  56.896  1.00  0.00           H  
ATOM   1836 HG12 VAL   120      83.733  66.361  55.139  1.00  0.00           H  
ATOM   1837 HG13 VAL   120      83.780  64.712  55.930  1.00  0.00           H  
ATOM   1838 HG21 VAL   120      85.759  65.510  58.193  1.00  0.00           H  
ATOM   1839 HG22 VAL   120      86.196  64.058  57.371  1.00  0.00           H  
ATOM   1840 HG23 VAL   120      87.280  65.503  57.491  1.00  0.00           H  
ATOM   1841  N   ASP   121      87.866  67.094  54.430  1.00  0.00           N  
ATOM   1842  CA  ASP   121      89.198  67.721  54.566  1.00  0.00           C  
ATOM   1843  C   ASP   121      89.840  67.703  55.911  1.00  0.00           C  
ATOM   1844  O   ASP   121      89.998  68.737  56.581  1.00  0.00           O  
ATOM   1845  CB  ASP   121      89.136  69.215  54.012  1.00  0.00           C  
ATOM   1846  CG  ASP   121      90.506  69.914  53.914  1.00  0.00           C  
ATOM   1847  OD1 ASP   121      91.537  69.222  53.802  1.00  0.00           O  
ATOM   1848  OD2 ASP   121      90.485  71.141  54.113  1.00  0.00           O1-
ATOM   1849  H   ASP   121      87.090  67.727  54.561  1.00  0.00           H  
ATOM   1850  HA  ASP   121      89.945  67.262  53.918  1.00  0.00           H  
ATOM   1851  HB2 ASP   121      88.564  69.161  53.086  1.00  0.00           H  
ATOM   1852  HB3 ASP   121      88.593  69.736  54.800  1.00  0.00           H  
ATOM   1853  N   ALA   122      90.059  66.513  56.505  1.00  0.00           N  
ATOM   1854  CA  ALA   122      90.715  66.113  57.729  1.00  0.00           C  
ATOM   1855  C   ALA   122      92.182  66.534  57.775  1.00  0.00           C  
ATOM   1856  O   ALA   122      92.725  66.753  58.878  1.00  0.00           O  
ATOM   1857  CB  ALA   122      90.700  64.581  57.840  1.00  0.00           C  
ATOM   1858  H   ALA   122      89.700  65.761  55.933  1.00  0.00           H  
ATOM   1859  HA  ALA   122      90.236  66.630  58.561  1.00  0.00           H  
ATOM   1860  HB1 ALA   122      89.668  64.249  57.950  1.00  0.00           H  
ATOM   1861  HB2 ALA   122      90.935  64.204  56.845  1.00  0.00           H  
ATOM   1862  HB3 ALA   122      91.301  64.229  58.679  1.00  0.00           H  
ATOM   1863  N   ASP   123      92.885  66.978  56.745  1.00  0.00           N  
ATOM   1864  CA  ASP   123      94.201  67.659  56.902  1.00  0.00           C  
ATOM   1865  C   ASP   123      94.273  69.222  56.532  1.00  0.00           C  
ATOM   1866  O   ASP   123      95.333  69.819  56.468  1.00  0.00           O  
ATOM   1867  CB  ASP   123      95.381  66.842  56.328  1.00  0.00           C  
ATOM   1868  CG  ASP   123      95.654  67.016  54.826  1.00  0.00           C  
ATOM   1869  OD1 ASP   123      94.840  67.694  54.132  1.00  0.00           O  
ATOM   1870  OD2 ASP   123      96.758  66.595  54.351  1.00  0.00           O1-
ATOM   1871  H   ASP   123      92.610  66.739  55.803  1.00  0.00           H  
ATOM   1872  HA  ASP   123      94.447  67.809  57.954  1.00  0.00           H  
ATOM   1873  HB2 ASP   123      96.308  67.136  56.820  1.00  0.00           H  
ATOM   1874  HB3 ASP   123      95.189  65.789  56.536  1.00  0.00           H  
ATOM   1875  N   ARG   124      93.037  69.823  56.438  1.00  0.00           N  
ATOM   1876  CA  ARG   124      92.790  71.272  56.667  1.00  0.00           C  
ATOM   1877  C   ARG   124      93.554  72.119  55.538  1.00  0.00           C  
ATOM   1878  O   ARG   124      94.447  72.939  55.819  1.00  0.00           O  
ATOM   1879  CB  ARG   124      93.242  71.640  58.062  1.00  0.00           C  
ATOM   1880  CG  ARG   124      92.564  71.115  59.290  1.00  0.00           C  
ATOM   1881  CD  ARG   124      93.318  71.139  60.626  1.00  0.00           C  
ATOM   1882  NE  ARG   124      92.828  70.015  61.427  1.00  0.00           N  
ATOM   1883  CZ  ARG   124      93.143  69.793  62.698  1.00  0.00           C  
ATOM   1884  NH1 ARG   124      94.172  70.276  63.277  1.00  0.00           N1+
ATOM   1885  NH2 ARG   124      92.435  69.000  63.394  1.00  0.00           N  
ATOM   1886  H   ARG   124      92.198  69.263  56.397  1.00  0.00           H  
ATOM   1887  HA  ARG   124      91.730  71.520  56.612  1.00  0.00           H  
ATOM   1888  HB2 ARG   124      94.296  71.366  58.082  1.00  0.00           H  
ATOM   1889  HB3 ARG   124      93.230  72.725  58.171  1.00  0.00           H  
ATOM   1890  HG2 ARG   124      91.691  71.766  59.315  1.00  0.00           H  
ATOM   1891  HG3 ARG   124      92.241  70.079  59.185  1.00  0.00           H  
ATOM   1892  HD2 ARG   124      94.355  70.876  60.412  1.00  0.00           H  
ATOM   1893  HD3 ARG   124      93.180  72.118  61.083  1.00  0.00           H  
ATOM   1894  HE  ARG   124      92.002  69.527  61.111  1.00  0.00           H  
ATOM   1895 HH11 ARG   124      94.830  70.806  62.724  1.00  0.00           H  
ATOM   1896 HH12 ARG   124      94.481  70.015  64.203  1.00  0.00           H  
ATOM   1897 HH21 ARG   124      91.598  68.513  63.106  1.00  0.00           H  
ATOM   1898 HH22 ARG   124      92.738  68.813  64.339  1.00  0.00           H  
ATOM   1899  N   ASP   125      93.184  71.921  54.357  1.00  0.00           N  
ATOM   1900  CA  ASP   125      93.904  72.493  53.140  1.00  0.00           C  
ATOM   1901  C   ASP   125      93.059  72.890  51.931  1.00  0.00           C  
ATOM   1902  O   ASP   125      93.571  73.533  50.959  1.00  0.00           O  
ATOM   1903  CB  ASP   125      95.105  71.658  52.694  1.00  0.00           C  
ATOM   1904  CG  ASP   125      94.811  70.461  51.702  1.00  0.00           C  
ATOM   1905  OD1 ASP   125      93.633  69.997  51.743  1.00  0.00           O  
ATOM   1906  OD2 ASP   125      95.645  69.932  50.942  1.00  0.00           O1-
ATOM   1907  H   ASP   125      92.472  71.218  54.217  1.00  0.00           H  
ATOM   1908  HA  ASP   125      94.373  73.453  53.354  1.00  0.00           H  
ATOM   1909  HB2 ASP   125      95.746  72.284  52.074  1.00  0.00           H  
ATOM   1910  HB3 ASP   125      95.685  71.245  53.519  1.00  0.00           H  
ATOM   1911  N   GLY   126      91.814  72.430  51.792  1.00  0.00           N  
ATOM   1912  CA  GLY   126      90.800  72.807  50.798  1.00  0.00           C  
ATOM   1913  C   GLY   126      90.327  71.703  49.849  1.00  0.00           C  
ATOM   1914  O   GLY   126      89.501  71.969  48.972  1.00  0.00           O  
ATOM   1915  H   GLY   126      91.430  71.833  52.511  1.00  0.00           H  
ATOM   1916  HA2 GLY   126      89.972  73.056  51.462  1.00  0.00           H  
ATOM   1917  HA3 GLY   126      91.053  73.655  50.162  1.00  0.00           H  
ATOM   1918  N   VAL   127      91.004  70.536  49.937  1.00  0.00           N  
ATOM   1919  CA  VAL   127      90.507  69.287  49.251  1.00  0.00           C  
ATOM   1920  C   VAL   127      90.314  68.232  50.279  1.00  0.00           C  
ATOM   1921  O   VAL   127      91.174  68.046  51.122  1.00  0.00           O  
ATOM   1922  CB  VAL   127      91.505  68.997  48.093  1.00  0.00           C  
ATOM   1923  CG1 VAL   127      92.990  68.742  48.577  1.00  0.00           C  
ATOM   1924  CG2 VAL   127      91.060  67.826  47.261  1.00  0.00           C  
ATOM   1925  H   VAL   127      91.717  70.362  50.631  1.00  0.00           H  
ATOM   1926  HA  VAL   127      89.519  69.442  48.816  1.00  0.00           H  
ATOM   1927  HB  VAL   127      91.631  69.840  47.413  1.00  0.00           H  
ATOM   1928 HG11 VAL   127      93.514  68.611  47.631  1.00  0.00           H  
ATOM   1929 HG12 VAL   127      93.355  69.509  49.260  1.00  0.00           H  
ATOM   1930 HG13 VAL   127      93.029  67.722  48.960  1.00  0.00           H  
ATOM   1931 HG21 VAL   127      89.996  67.861  47.028  1.00  0.00           H  
ATOM   1932 HG22 VAL   127      91.721  67.645  46.414  1.00  0.00           H  
ATOM   1933 HG23 VAL   127      91.071  66.963  47.928  1.00  0.00           H  
ATOM   1934  N   VAL   128      89.244  67.438  50.182  1.00  0.00           N  
ATOM   1935  CA  VAL   128      88.805  66.344  51.142  1.00  0.00           C  
ATOM   1936  C   VAL   128      89.687  65.155  50.937  1.00  0.00           C  
ATOM   1937  O   VAL   128      90.166  65.005  49.806  1.00  0.00           O  
ATOM   1938  CB  VAL   128      87.413  65.963  50.741  1.00  0.00           C  
ATOM   1939  CG1 VAL   128      86.957  64.556  51.111  1.00  0.00           C  
ATOM   1940  CG2 VAL   128      86.364  66.902  51.264  1.00  0.00           C  
ATOM   1941  H   VAL   128      88.555  67.722  49.502  1.00  0.00           H  
ATOM   1942  HA  VAL   128      88.954  66.700  52.161  1.00  0.00           H  
ATOM   1943  HB  VAL   128      87.452  66.060  49.656  1.00  0.00           H  
ATOM   1944 HG11 VAL   128      87.476  63.912  50.402  1.00  0.00           H  
ATOM   1945 HG12 VAL   128      87.282  64.437  52.145  1.00  0.00           H  
ATOM   1946 HG13 VAL   128      85.887  64.365  51.025  1.00  0.00           H  
ATOM   1947 HG21 VAL   128      86.603  67.906  50.914  1.00  0.00           H  
ATOM   1948 HG22 VAL   128      85.371  66.658  50.887  1.00  0.00           H  
ATOM   1949 HG23 VAL   128      86.185  66.923  52.340  1.00  0.00           H  
ATOM   1950  N   GLU   129      90.059  64.333  51.942  1.00  0.00           N  
ATOM   1951  CA  GLU   129      90.965  63.194  51.803  1.00  0.00           C  
ATOM   1952  C   GLU   129      90.349  61.844  51.284  1.00  0.00           C  
ATOM   1953  O   GLU   129      89.142  61.528  51.524  1.00  0.00           O  
ATOM   1954  CB  GLU   129      91.491  62.895  53.174  1.00  0.00           C  
ATOM   1955  CG  GLU   129      91.921  63.997  54.118  1.00  0.00           C  
ATOM   1956  CD  GLU   129      92.392  65.255  53.504  1.00  0.00           C  
ATOM   1957  OE1 GLU   129      92.901  65.277  52.352  1.00  0.00           O  
ATOM   1958  OE2 GLU   129      92.223  66.321  54.145  1.00  0.00           O1-
ATOM   1959  H   GLU   129      89.799  64.537  52.896  1.00  0.00           H  
ATOM   1960  HA  GLU   129      91.816  63.503  51.195  1.00  0.00           H  
ATOM   1961  HB2 GLU   129      90.659  62.443  53.714  1.00  0.00           H  
ATOM   1962  HB3 GLU   129      92.222  62.087  53.148  1.00  0.00           H  
ATOM   1963  HG2 GLU   129      91.013  64.217  54.679  1.00  0.00           H  
ATOM   1964  HG3 GLU   129      92.681  63.747  54.859  1.00  0.00           H  
ATOM   1965  N   LYS   130      91.133  60.993  50.594  1.00  0.00           N  
ATOM   1966  CA  LYS   130      90.891  59.555  50.501  1.00  0.00           C  
ATOM   1967  C   LYS   130      91.440  58.676  51.615  1.00  0.00           C  
ATOM   1968  O   LYS   130      92.575  58.935  52.116  1.00  0.00           O  
ATOM   1969  CB  LYS   130      91.573  59.079  49.197  1.00  0.00           C  
ATOM   1970  CG  LYS   130      90.859  59.447  47.907  1.00  0.00           C  
ATOM   1971  CD  LYS   130      91.432  58.682  46.705  1.00  0.00           C  
ATOM   1972  CE  LYS   130      90.925  59.177  45.406  1.00  0.00           C  
ATOM   1973  NZ  LYS   130      91.565  58.572  44.300  1.00  0.00           N1+
ATOM   1974  H   LYS   130      92.096  61.291  50.544  1.00  0.00           H  
ATOM   1975  HA  LYS   130      89.818  59.371  50.449  1.00  0.00           H  
ATOM   1976  HB2 LYS   130      92.573  59.511  49.204  1.00  0.00           H  
ATOM   1977  HB3 LYS   130      91.634  57.994  49.118  1.00  0.00           H  
ATOM   1978  HG2 LYS   130      89.819  59.141  48.025  1.00  0.00           H  
ATOM   1979  HG3 LYS   130      90.977  60.530  47.869  1.00  0.00           H  
ATOM   1980  HD2 LYS   130      92.519  58.755  46.703  1.00  0.00           H  
ATOM   1981  HD3 LYS   130      91.232  57.618  46.837  1.00  0.00           H  
ATOM   1982  HE2 LYS   130      89.849  59.113  45.242  1.00  0.00           H  
ATOM   1983  HE3 LYS   130      91.210  60.229  45.403  1.00  0.00           H  
ATOM   1984  HZ1 LYS   130      91.135  58.960  43.472  1.00  0.00           H  
ATOM   1985  HZ2 LYS   130      92.574  58.608  44.279  1.00  0.00           H  
ATOM   1986  HZ3 LYS   130      91.327  57.597  44.183  1.00  0.00           H  
ATOM   1987  N   ASN   131      90.614  57.740  52.049  1.00  0.00           N  
ATOM   1988  CA  ASN   131      90.911  56.684  53.006  1.00  0.00           C  
ATOM   1989  C   ASN   131      91.738  57.145  54.265  1.00  0.00           C  
ATOM   1990  O   ASN   131      92.564  56.410  54.766  1.00  0.00           O  
ATOM   1991  CB  ASN   131      91.445  55.399  52.374  1.00  0.00           C  
ATOM   1992  CG  ASN   131      90.684  54.919  51.141  1.00  0.00           C  
ATOM   1993  ND2 ASN   131      89.546  54.302  51.297  1.00  0.00           N  
ATOM   1994  OD1 ASN   131      91.033  55.146  50.018  1.00  0.00           O  
ATOM   1995  H   ASN   131      89.748  57.624  51.543  1.00  0.00           H  
ATOM   1996  HA  ASN   131      89.930  56.501  53.445  1.00  0.00           H  
ATOM   1997  HB2 ASN   131      92.445  55.689  52.052  1.00  0.00           H  
ATOM   1998  HB3 ASN   131      91.469  54.571  53.083  1.00  0.00           H  
ATOM   1999 HD21 ASN   131      89.003  54.081  50.474  1.00  0.00           H  
ATOM   2000 HD22 ASN   131      89.331  53.918  52.206  1.00  0.00           H  
ATOM   2001  N   ASN   132      91.359  58.272  54.783  1.00  0.00           N  
ATOM   2002  CA  ASN   132      92.038  58.785  56.005  1.00  0.00           C  
ATOM   2003  C   ASN   132      91.734  57.963  57.321  1.00  0.00           C  
ATOM   2004  O   ASN   132      90.528  57.881  57.697  1.00  0.00           O  
ATOM   2005  CB  ASN   132      91.627  60.190  56.217  1.00  0.00           C  
ATOM   2006  CG  ASN   132      92.256  60.877  57.385  1.00  0.00           C  
ATOM   2007  ND2 ASN   132      93.373  61.563  57.218  1.00  0.00           N  
ATOM   2008  OD1 ASN   132      91.868  60.863  58.564  1.00  0.00           O  
ATOM   2009  H   ASN   132      90.454  58.650  54.542  1.00  0.00           H  
ATOM   2010  HA  ASN   132      93.115  58.763  55.839  1.00  0.00           H  
ATOM   2011  HB2 ASN   132      91.736  60.839  55.348  1.00  0.00           H  
ATOM   2012  HB3 ASN   132      90.540  60.216  56.293  1.00  0.00           H  
ATOM   2013 HD21 ASN   132      93.792  62.085  57.975  1.00  0.00           H  
ATOM   2014 HD22 ASN   132      93.434  61.887  56.263  1.00  0.00           H  
ATOM   2015  N   PRO   133      92.753  57.483  58.077  1.00  0.00           N  
ATOM   2016  CA  PRO   133      92.532  56.632  59.268  1.00  0.00           C  
ATOM   2017  C   PRO   133      92.027  57.375  60.575  1.00  0.00           C  
ATOM   2018  O   PRO   133      91.630  56.654  61.493  1.00  0.00           O  
ATOM   2019  CB  PRO   133      93.898  55.903  59.549  1.00  0.00           C  
ATOM   2020  CG  PRO   133      94.980  56.855  59.041  1.00  0.00           C  
ATOM   2021  CD  PRO   133      94.226  57.427  57.833  1.00  0.00           C  
ATOM   2022  HA  PRO   133      91.710  55.953  59.040  1.00  0.00           H  
ATOM   2023  HB2 PRO   133      93.945  55.849  60.636  1.00  0.00           H  
ATOM   2024  HB3 PRO   133      94.001  55.009  58.932  1.00  0.00           H  
ATOM   2025  HG2 PRO   133      95.241  57.681  59.702  1.00  0.00           H  
ATOM   2026  HG3 PRO   133      95.824  56.262  58.687  1.00  0.00           H  
ATOM   2027  HD2 PRO   133      94.598  58.435  57.650  1.00  0.00           H  
ATOM   2028  HD3 PRO   133      94.403  56.799  56.960  1.00  0.00           H  
ATOM   2029  N   LYS   134      91.969  58.701  60.658  1.00  0.00           N  
ATOM   2030  CA  LYS   134      91.670  59.514  61.868  1.00  0.00           C  
ATOM   2031  C   LYS   134      90.623  60.733  61.703  1.00  0.00           C  
ATOM   2032  O   LYS   134      90.610  61.676  62.470  1.00  0.00           O  
ATOM   2033  CB  LYS   134      92.990  59.979  62.507  1.00  0.00           C  
ATOM   2034  CG  LYS   134      94.013  60.785  61.581  1.00  0.00           C  
ATOM   2035  CD  LYS   134      95.348  61.105  62.226  1.00  0.00           C  
ATOM   2036  CE  LYS   134      96.419  61.565  61.233  1.00  0.00           C  
ATOM   2037  NZ  LYS   134      97.780  61.376  61.831  1.00  0.00           N1+
ATOM   2038  H   LYS   134      92.264  59.199  59.830  1.00  0.00           H  
ATOM   2039  HA  LYS   134      91.211  58.839  62.591  1.00  0.00           H  
ATOM   2040  HB2 LYS   134      92.816  60.487  63.455  1.00  0.00           H  
ATOM   2041  HB3 LYS   134      93.527  59.058  62.733  1.00  0.00           H  
ATOM   2042  HG2 LYS   134      94.169  60.175  60.691  1.00  0.00           H  
ATOM   2043  HG3 LYS   134      93.600  61.741  61.258  1.00  0.00           H  
ATOM   2044  HD2 LYS   134      95.199  61.877  62.981  1.00  0.00           H  
ATOM   2045  HD3 LYS   134      95.776  60.294  62.815  1.00  0.00           H  
ATOM   2046  HE2 LYS   134      96.328  61.001  60.305  1.00  0.00           H  
ATOM   2047  HE3 LYS   134      96.333  62.587  60.864  1.00  0.00           H  
ATOM   2048  HZ1 LYS   134      98.563  61.658  61.258  1.00  0.00           H  
ATOM   2049  HZ2 LYS   134      97.826  61.937  62.670  1.00  0.00           H  
ATOM   2050  HZ3 LYS   134      97.904  60.412  62.106  1.00  0.00           H  
ATOM   2051  N   LYS   135      89.795  60.554  60.710  1.00  0.00           N  
ATOM   2052  CA  LYS   135      88.750  61.496  60.227  1.00  0.00           C  
ATOM   2053  C   LYS   135      87.550  61.811  61.184  1.00  0.00           C  
ATOM   2054  O   LYS   135      86.858  62.750  61.034  1.00  0.00           O  
ATOM   2055  CB  LYS   135      88.360  61.056  58.816  1.00  0.00           C  
ATOM   2056  CG  LYS   135      87.394  59.865  58.881  1.00  0.00           C  
ATOM   2057  CD  LYS   135      87.069  59.390  57.474  1.00  0.00           C  
ATOM   2058  CE  LYS   135      86.105  58.263  57.463  1.00  0.00           C  
ATOM   2059  NZ  LYS   135      86.046  57.535  56.180  1.00  0.00           N1+
ATOM   2060  H   LYS   135      89.821  59.632  60.298  1.00  0.00           H  
ATOM   2061  HA  LYS   135      89.205  62.474  60.070  1.00  0.00           H  
ATOM   2062  HB2 LYS   135      87.859  61.919  58.376  1.00  0.00           H  
ATOM   2063  HB3 LYS   135      89.222  60.751  58.223  1.00  0.00           H  
ATOM   2064  HG2 LYS   135      87.822  58.990  59.369  1.00  0.00           H  
ATOM   2065  HG3 LYS   135      86.491  60.203  59.389  1.00  0.00           H  
ATOM   2066  HD2 LYS   135      86.698  60.189  56.832  1.00  0.00           H  
ATOM   2067  HD3 LYS   135      88.011  59.050  57.045  1.00  0.00           H  
ATOM   2068  HE2 LYS   135      86.452  57.604  58.259  1.00  0.00           H  
ATOM   2069  HE3 LYS   135      85.113  58.596  57.769  1.00  0.00           H  
ATOM   2070  HZ1 LYS   135      86.035  58.166  55.391  1.00  0.00           H  
ATOM   2071  HZ2 LYS   135      86.864  56.948  56.098  1.00  0.00           H  
ATOM   2072  HZ3 LYS   135      85.233  56.938  56.223  1.00  0.00           H  
ATOM   2073  N   ALA   136      87.326  60.872  62.122  1.00  0.00           N  
ATOM   2074  CA  ALA   136      86.213  60.826  63.114  1.00  0.00           C  
ATOM   2075  C   ALA   136      86.594  61.229  64.554  1.00  0.00           C  
ATOM   2076  O   ALA   136      85.855  61.000  65.516  1.00  0.00           O  
ATOM   2077  CB  ALA   136      85.629  59.461  62.953  1.00  0.00           C  
ATOM   2078  H   ALA   136      87.969  60.094  62.154  1.00  0.00           H  
ATOM   2079  HA  ALA   136      85.372  61.419  62.756  1.00  0.00           H  
ATOM   2080  HB1 ALA   136      84.542  59.508  63.019  1.00  0.00           H  
ATOM   2081  HB2 ALA   136      85.893  58.846  62.092  1.00  0.00           H  
ATOM   2082  HB3 ALA   136      85.918  58.995  63.895  1.00  0.00           H  
ATOM   2083  N   SER   137      87.796  61.898  64.643  1.00  0.00           N  
ATOM   2084  CA  SER   137      88.321  62.525  65.864  1.00  0.00           C  
ATOM   2085  C   SER   137      88.937  63.880  65.467  1.00  0.00           C  
ATOM   2086  O   SER   137      89.044  64.256  64.300  1.00  0.00           O  
ATOM   2087  CB  SER   137      89.397  61.654  66.496  1.00  0.00           C  
ATOM   2088  OG  SER   137      89.530  62.052  67.861  1.00  0.00           O  
ATOM   2089  H   SER   137      88.218  62.115  63.752  1.00  0.00           H  
ATOM   2090  HA  SER   137      87.449  62.560  66.516  1.00  0.00           H  
ATOM   2091  HB2 SER   137      89.099  60.606  66.460  1.00  0.00           H  
ATOM   2092  HB3 SER   137      90.340  61.776  65.963  1.00  0.00           H  
ATOM   2093  HG  SER   137      90.472  61.975  68.032  1.00  0.00           H  
ATOM   2094  N   TRP   138      89.465  64.599  66.431  1.00  0.00           N  
ATOM   2095  CA  TRP   138      90.032  65.888  66.214  1.00  0.00           C  
ATOM   2096  C   TRP   138      91.157  66.237  67.175  1.00  0.00           C  
ATOM   2097  O   TRP   138      91.096  65.996  68.403  1.00  0.00           O  
ATOM   2098  CB  TRP   138      88.891  66.948  66.361  1.00  0.00           C  
ATOM   2099  CG  TRP   138      89.215  68.177  65.614  1.00  0.00           C  
ATOM   2100  CD1 TRP   138      88.844  68.451  64.332  1.00  0.00           C  
ATOM   2101  CD2 TRP   138      90.104  69.329  65.924  1.00  0.00           C  
ATOM   2102  CE2 TRP   138      89.993  70.332  64.935  1.00  0.00           C  
ATOM   2103  CE3 TRP   138      90.751  69.721  67.064  1.00  0.00           C  
ATOM   2104  NE1 TRP   138      89.347  69.692  63.863  1.00  0.00           N  
ATOM   2105  CZ2 TRP   138      90.573  71.587  64.951  1.00  0.00           C  
ATOM   2106  CZ3 TRP   138      91.411  70.939  67.163  1.00  0.00           C  
ATOM   2107  CH2 TRP   138      91.303  71.880  66.139  1.00  0.00           C  
ATOM   2108  H   TRP   138      89.463  64.183  67.352  1.00  0.00           H  
ATOM   2109  HA  TRP   138      90.382  66.025  65.192  1.00  0.00           H  
ATOM   2110  HB2 TRP   138      87.993  66.453  65.992  1.00  0.00           H  
ATOM   2111  HB3 TRP   138      88.782  67.196  67.417  1.00  0.00           H  
ATOM   2112  HD1 TRP   138      88.106  67.865  63.804  1.00  0.00           H  
ATOM   2113  HE1 TRP   138      88.999  70.023  62.974  1.00  0.00           H  
ATOM   2114  HE3 TRP   138      90.827  68.984  67.849  1.00  0.00           H  
ATOM   2115  HZ2 TRP   138      90.479  72.357  64.198  1.00  0.00           H  
ATOM   2116  HZ3 TRP   138      91.961  71.226  68.047  1.00  0.00           H  
ATOM   2117  HH2 TRP   138      91.657  72.886  66.305  1.00  0.00           H  
ATOM   2118  N   THR   139      92.253  66.706  66.572  1.00  0.00           N  
ATOM   2119  CA  THR   139      93.596  66.954  67.271  1.00  0.00           C  
ATOM   2120  C   THR   139      94.314  68.316  66.978  1.00  0.00           C  
ATOM   2121  O   THR   139      94.209  68.907  65.853  1.00  0.00           O  
ATOM   2122  CB  THR   139      94.558  65.729  67.117  1.00  0.00           C  
ATOM   2123  CG2 THR   139      93.902  64.484  67.797  1.00  0.00           C  
ATOM   2124  OG1 THR   139      94.727  65.375  65.806  1.00  0.00           O  
ATOM   2125  H   THR   139      92.290  66.662  65.564  1.00  0.00           H  
ATOM   2126  HA  THR   139      93.304  67.037  68.318  1.00  0.00           H  
ATOM   2127  HB  THR   139      95.538  65.910  67.558  1.00  0.00           H  
ATOM   2128  HG1 THR   139      94.311  64.529  65.622  1.00  0.00           H  
ATOM   2129 HG21 THR   139      94.686  63.729  67.852  1.00  0.00           H  
ATOM   2130 HG22 THR   139      93.764  64.769  68.840  1.00  0.00           H  
ATOM   2131 HG23 THR   139      92.983  64.191  67.289  1.00  0.00           H  
ATOM   2132  N   TRP   140      95.150  68.861  67.908  1.00  0.00           N  
ATOM   2133  CA  TRP   140      95.967  70.106  67.763  1.00  0.00           C  
ATOM   2134  C   TRP   140      97.391  70.070  67.219  1.00  0.00           C  
ATOM   2135  O   TRP   140      97.995  68.961  67.138  1.00  0.00           O  
ATOM   2136  CB  TRP   140      96.096  70.688  69.090  1.00  0.00           C  
ATOM   2137  CG  TRP   140      94.779  71.275  69.703  1.00  0.00           C  
ATOM   2138  CD1 TRP   140      94.044  70.757  70.696  1.00  0.00           C  
ATOM   2139  CD2 TRP   140      94.136  72.473  69.256  1.00  0.00           C  
ATOM   2140  CE2 TRP   140      92.949  72.611  70.103  1.00  0.00           C  
ATOM   2141  CE3 TRP   140      94.433  73.467  68.332  1.00  0.00           C  
ATOM   2142  NE1 TRP   140      93.031  71.541  70.914  1.00  0.00           N  
ATOM   2143  CZ2 TRP   140      92.075  73.698  69.984  1.00  0.00           C  
ATOM   2144  CZ3 TRP   140      93.620  74.636  68.285  1.00  0.00           C  
ATOM   2145  CH2 TRP   140      92.472  74.745  69.048  1.00  0.00           C  
ATOM   2146  H   TRP   140      95.441  68.211  68.624  1.00  0.00           H  
ATOM   2147  HA  TRP   140      95.426  70.864  67.197  1.00  0.00           H  
ATOM   2148  HB2 TRP   140      96.552  70.011  69.812  1.00  0.00           H  
ATOM   2149  HB3 TRP   140      96.811  71.508  69.033  1.00  0.00           H  
ATOM   2150  HD1 TRP   140      94.235  69.841  71.235  1.00  0.00           H  
ATOM   2151  HE1 TRP   140      92.412  71.251  71.657  1.00  0.00           H  
ATOM   2152  HE3 TRP   140      95.344  73.412  67.754  1.00  0.00           H  
ATOM   2153  HZ2 TRP   140      91.223  73.767  70.644  1.00  0.00           H  
ATOM   2154  HZ3 TRP   140      93.947  75.459  67.667  1.00  0.00           H  
ATOM   2155  HH2 TRP   140      91.865  75.621  68.871  1.00  0.00           H  
ATOM   2156  N   GLY   141      98.011  71.107  66.705  1.00  0.00           N  
ATOM   2157  CA  GLY   141      99.454  71.151  66.272  1.00  0.00           C  
ATOM   2158  C   GLY   141      99.572  70.709  64.791  1.00  0.00           C  
ATOM   2159  O   GLY   141      98.568  70.431  64.120  1.00  0.00           O  
ATOM   2160  H   GLY   141      97.521  71.986  66.787  1.00  0.00           H  
ATOM   2161  HA2 GLY   141      99.912  72.140  66.300  1.00  0.00           H  
ATOM   2162  HA3 GLY   141     100.040  70.612  67.016  1.00  0.00           H  
ATOM   2163  N   PRO   142     100.818  70.841  64.307  1.00  0.00           N  
ATOM   2164  CA  PRO   142     101.143  70.531  62.814  1.00  0.00           C  
ATOM   2165  C   PRO   142     100.871  69.038  62.403  1.00  0.00           C  
ATOM   2166  O   PRO   142     100.667  68.848  61.176  1.00  0.00           O  
ATOM   2167  CB  PRO   142     102.719  70.586  62.580  1.00  0.00           C  
ATOM   2168  CG  PRO   142     103.117  70.367  64.066  1.00  0.00           C  
ATOM   2169  CD  PRO   142     102.080  71.232  64.824  1.00  0.00           C  
ATOM   2170  HA  PRO   142     100.612  71.189  62.126  1.00  0.00           H  
ATOM   2171  HB2 PRO   142     103.220  69.868  61.930  1.00  0.00           H  
ATOM   2172  HB3 PRO   142     103.075  71.565  62.260  1.00  0.00           H  
ATOM   2173  HG2 PRO   142     103.141  69.305  64.308  1.00  0.00           H  
ATOM   2174  HG3 PRO   142     104.150  70.700  64.157  1.00  0.00           H  
ATOM   2175  HD2 PRO   142     102.229  71.058  65.889  1.00  0.00           H  
ATOM   2176  HD3 PRO   142     102.347  72.260  64.578  1.00  0.00           H  
ATOM   2177  N   GLU   143     100.827  68.093  63.284  1.00  0.00           N  
ATOM   2178  CA  GLU   143     100.526  66.626  62.988  1.00  0.00           C  
ATOM   2179  C   GLU   143      99.058  66.162  63.306  1.00  0.00           C  
ATOM   2180  O   GLU   143      98.690  65.038  62.976  1.00  0.00           O  
ATOM   2181  CB  GLU   143     101.607  65.801  63.751  1.00  0.00           C  
ATOM   2182  CG  GLU   143     102.975  65.860  62.973  1.00  0.00           C  
ATOM   2183  CD  GLU   143     103.081  65.121  61.680  1.00  0.00           C  
ATOM   2184  OE1 GLU   143     102.236  64.215  61.410  1.00  0.00           O  
ATOM   2185  OE2 GLU   143     103.838  65.541  60.788  1.00  0.00           O1-
ATOM   2186  H   GLU   143     100.984  68.373  64.241  1.00  0.00           H  
ATOM   2187  HA  GLU   143     100.691  66.596  61.911  1.00  0.00           H  
ATOM   2188  HB2 GLU   143     101.795  66.295  64.704  1.00  0.00           H  
ATOM   2189  HB3 GLU   143     101.356  64.740  63.788  1.00  0.00           H  
ATOM   2190  HG2 GLU   143     103.266  66.905  62.864  1.00  0.00           H  
ATOM   2191  HG3 GLU   143     103.719  65.569  63.714  1.00  0.00           H  
ATOM   2192  N   GLY   144      98.372  67.142  63.841  1.00  0.00           N  
ATOM   2193  CA  GLY   144      96.962  67.111  64.215  1.00  0.00           C  
ATOM   2194  C   GLY   144      96.093  67.191  62.933  1.00  0.00           C  
ATOM   2195  O   GLY   144      96.415  67.797  61.886  1.00  0.00           O  
ATOM   2196  H   GLY   144      98.807  67.999  64.154  1.00  0.00           H  
ATOM   2197  HA2 GLY   144      96.788  66.195  64.780  1.00  0.00           H  
ATOM   2198  HA3 GLY   144      96.789  68.017  64.795  1.00  0.00           H  
ATOM   2199  N   GLN   145      94.893  66.634  63.055  1.00  0.00           N  
ATOM   2200  CA  GLN   145      94.042  66.350  61.869  1.00  0.00           C  
ATOM   2201  C   GLN   145      92.557  66.235  62.324  1.00  0.00           C  
ATOM   2202  O   GLN   145      92.305  66.145  63.492  1.00  0.00           O  
ATOM   2203  CB  GLN   145      94.503  65.088  61.069  1.00  0.00           C  
ATOM   2204  CG  GLN   145      95.645  65.359  60.061  1.00  0.00           C  
ATOM   2205  CD  GLN   145      95.722  64.287  59.046  1.00  0.00           C  
ATOM   2206  NE2 GLN   145      96.714  64.229  58.161  1.00  0.00           N  
ATOM   2207  OE1 GLN   145      94.894  63.367  59.016  1.00  0.00           O  
ATOM   2208  H   GLN   145      94.494  66.256  63.903  1.00  0.00           H  
ATOM   2209  HA  GLN   145      94.109  67.094  61.075  1.00  0.00           H  
ATOM   2210  HB2 GLN   145      94.767  64.357  61.834  1.00  0.00           H  
ATOM   2211  HB3 GLN   145      93.616  64.746  60.537  1.00  0.00           H  
ATOM   2212  HG2 GLN   145      95.497  66.285  59.505  1.00  0.00           H  
ATOM   2213  HG3 GLN   145      96.559  65.474  60.643  1.00  0.00           H  
ATOM   2214 HE21 GLN   145      96.788  63.530  57.435  1.00  0.00           H  
ATOM   2215 HE22 GLN   145      97.454  64.911  58.240  1.00  0.00           H  
ATOM   2216  N   GLY   146      91.642  66.384  61.344  1.00  0.00           N  
ATOM   2217  CA  GLY   146      90.150  66.549  61.491  1.00  0.00           C  
ATOM   2218  C   GLY   146      89.633  67.875  61.049  1.00  0.00           C  
ATOM   2219  O   GLY   146      90.204  68.923  61.285  1.00  0.00           O  
ATOM   2220  H   GLY   146      91.966  66.182  60.409  1.00  0.00           H  
ATOM   2221  HA2 GLY   146      89.633  65.757  60.949  1.00  0.00           H  
ATOM   2222  HA3 GLY   146      89.810  66.323  62.501  1.00  0.00           H  
ATOM   2223  N   ALA   147      88.505  67.789  60.322  1.00  0.00           N  
ATOM   2224  CA  ALA   147      87.990  68.917  59.596  1.00  0.00           C  
ATOM   2225  C   ALA   147      87.520  70.179  60.379  1.00  0.00           C  
ATOM   2226  O   ALA   147      87.312  70.077  61.559  1.00  0.00           O  
ATOM   2227  CB  ALA   147      86.931  68.441  58.584  1.00  0.00           C  
ATOM   2228  H   ALA   147      87.942  66.952  60.379  1.00  0.00           H  
ATOM   2229  HA  ALA   147      88.872  69.343  59.120  1.00  0.00           H  
ATOM   2230  HB1 ALA   147      87.329  67.635  57.967  1.00  0.00           H  
ATOM   2231  HB2 ALA   147      85.985  68.164  59.049  1.00  0.00           H  
ATOM   2232  HB3 ALA   147      86.654  69.272  57.935  1.00  0.00           H  
ATOM   2233  N   ILE   148      87.347  71.287  59.655  1.00  0.00           N  
ATOM   2234  CA  ILE   148      86.971  72.582  60.205  1.00  0.00           C  
ATOM   2235  C   ILE   148      85.847  73.251  59.428  1.00  0.00           C  
ATOM   2236  O   ILE   148      85.854  73.374  58.207  1.00  0.00           O  
ATOM   2237  CB  ILE   148      88.226  73.468  60.312  1.00  0.00           C  
ATOM   2238  CG1 ILE   148      89.390  72.903  61.226  1.00  0.00           C  
ATOM   2239  CG2 ILE   148      87.868  74.797  61.019  1.00  0.00           C  
ATOM   2240  CD1 ILE   148      90.590  73.838  61.440  1.00  0.00           C  
ATOM   2241  H   ILE   148      87.413  71.301  58.647  1.00  0.00           H  
ATOM   2242  HA  ILE   148      86.516  72.359  61.170  1.00  0.00           H  
ATOM   2243  HB  ILE   148      88.606  73.536  59.292  1.00  0.00           H  
ATOM   2244 HG12 ILE   148      88.967  72.429  62.112  1.00  0.00           H  
ATOM   2245 HG13 ILE   148      89.877  72.053  60.750  1.00  0.00           H  
ATOM   2246 HG21 ILE   148      88.700  75.501  61.050  1.00  0.00           H  
ATOM   2247 HG22 ILE   148      87.110  75.297  60.416  1.00  0.00           H  
ATOM   2248 HG23 ILE   148      87.431  74.587  61.995  1.00  0.00           H  
ATOM   2249 HD11 ILE   148      90.360  74.388  62.353  1.00  0.00           H  
ATOM   2250 HD12 ILE   148      91.495  73.291  61.704  1.00  0.00           H  
ATOM   2251 HD13 ILE   148      90.660  74.511  60.586  1.00  0.00           H  
ATOM   2252  N   LEU   149      84.803  73.710  60.162  1.00  0.00           N  
ATOM   2253  CA  LEU   149      83.523  74.345  59.625  1.00  0.00           C  
ATOM   2254  C   LEU   149      83.347  75.777  60.060  1.00  0.00           C  
ATOM   2255  O   LEU   149      83.519  76.084  61.176  1.00  0.00           O  
ATOM   2256  CB  LEU   149      82.404  73.434  60.061  1.00  0.00           C  
ATOM   2257  CG  LEU   149      80.963  73.884  59.800  1.00  0.00           C  
ATOM   2258  CD1 LEU   149      80.676  74.125  58.314  1.00  0.00           C  
ATOM   2259  CD2 LEU   149      80.006  72.807  60.294  1.00  0.00           C  
ATOM   2260  H   LEU   149      84.725  73.443  61.133  1.00  0.00           H  
ATOM   2261  HA  LEU   149      83.612  74.388  58.540  1.00  0.00           H  
ATOM   2262  HB2 LEU   149      82.681  72.425  59.757  1.00  0.00           H  
ATOM   2263  HB3 LEU   149      82.338  73.307  61.142  1.00  0.00           H  
ATOM   2264  HG  LEU   149      80.728  74.798  60.345  1.00  0.00           H  
ATOM   2265 HD11 LEU   149      79.783  74.732  58.170  1.00  0.00           H  
ATOM   2266 HD12 LEU   149      81.540  74.694  57.971  1.00  0.00           H  
ATOM   2267 HD13 LEU   149      80.664  73.165  57.798  1.00  0.00           H  
ATOM   2268 HD21 LEU   149      80.073  72.435  61.317  1.00  0.00           H  
ATOM   2269 HD22 LEU   149      78.975  73.045  60.031  1.00  0.00           H  
ATOM   2270 HD23 LEU   149      80.364  71.945  59.733  1.00  0.00           H  
ATOM   2271  N   LEU   150      82.952  76.742  59.173  1.00  0.00           N  
ATOM   2272  CA  LEU   150      82.598  78.105  59.518  1.00  0.00           C  
ATOM   2273  C   LEU   150      81.088  78.374  59.921  1.00  0.00           C  
ATOM   2274  O   LEU   150      80.122  78.087  59.217  1.00  0.00           O  
ATOM   2275  CB  LEU   150      82.895  79.048  58.323  1.00  0.00           C  
ATOM   2276  CG  LEU   150      84.332  79.221  57.856  1.00  0.00           C  
ATOM   2277  CD1 LEU   150      84.446  79.594  56.347  1.00  0.00           C  
ATOM   2278  CD2 LEU   150      84.999  80.239  58.690  1.00  0.00           C  
ATOM   2279  H   LEU   150      82.967  76.544  58.183  1.00  0.00           H  
ATOM   2280  HA  LEU   150      83.221  78.431  60.351  1.00  0.00           H  
ATOM   2281  HB2 LEU   150      82.333  78.660  57.473  1.00  0.00           H  
ATOM   2282  HB3 LEU   150      82.417  80.017  58.468  1.00  0.00           H  
ATOM   2283  HG  LEU   150      84.839  78.267  57.998  1.00  0.00           H  
ATOM   2284 HD11 LEU   150      83.923  80.468  55.959  1.00  0.00           H  
ATOM   2285 HD12 LEU   150      85.516  79.687  56.157  1.00  0.00           H  
ATOM   2286 HD13 LEU   150      83.987  78.768  55.803  1.00  0.00           H  
ATOM   2287 HD21 LEU   150      86.059  80.245  58.433  1.00  0.00           H  
ATOM   2288 HD22 LEU   150      84.693  81.275  58.540  1.00  0.00           H  
ATOM   2289 HD23 LEU   150      84.898  80.092  59.765  1.00  0.00           H  
ATOM   2290  N   VAL   151      80.910  79.140  61.017  1.00  0.00           N  
ATOM   2291  CA  VAL   151      79.640  79.758  61.414  1.00  0.00           C  
ATOM   2292  C   VAL   151      79.167  80.848  60.482  1.00  0.00           C  
ATOM   2293  O   VAL   151      79.837  81.888  60.321  1.00  0.00           O  
ATOM   2294  CB  VAL   151      79.775  80.334  62.862  1.00  0.00           C  
ATOM   2295  CG1 VAL   151      78.339  80.715  63.319  1.00  0.00           C  
ATOM   2296  CG2 VAL   151      80.393  79.305  63.834  1.00  0.00           C  
ATOM   2297  H   VAL   151      81.721  79.463  61.526  1.00  0.00           H  
ATOM   2298  HA  VAL   151      78.883  78.974  61.435  1.00  0.00           H  
ATOM   2299  HB  VAL   151      80.423  81.191  62.681  1.00  0.00           H  
ATOM   2300 HG11 VAL   151      78.343  81.070  64.349  1.00  0.00           H  
ATOM   2301 HG12 VAL   151      78.085  81.525  62.635  1.00  0.00           H  
ATOM   2302 HG13 VAL   151      77.613  79.906  63.243  1.00  0.00           H  
ATOM   2303 HG21 VAL   151      80.466  79.899  64.745  1.00  0.00           H  
ATOM   2304 HG22 VAL   151      79.796  78.395  63.899  1.00  0.00           H  
ATOM   2305 HG23 VAL   151      81.381  78.980  63.509  1.00  0.00           H  
ATOM   2306  N   ASN   152      78.012  80.653  59.794  1.00  0.00           N  
ATOM   2307  CA  ASN   152      77.494  81.346  58.612  1.00  0.00           C  
ATOM   2308  C   ASN   152      76.864  82.716  58.941  1.00  0.00           C  
ATOM   2309  O   ASN   152      75.684  83.045  58.550  1.00  0.00           O  
ATOM   2310  CB  ASN   152      76.645  80.522  57.685  1.00  0.00           C  
ATOM   2311  CG  ASN   152      76.480  81.146  56.300  1.00  0.00           C  
ATOM   2312  ND2 ASN   152      75.804  80.500  55.473  1.00  0.00           N  
ATOM   2313  OD1 ASN   152      76.974  82.230  55.976  1.00  0.00           O  
ATOM   2314  H   ASN   152      77.379  79.917  60.073  1.00  0.00           H  
ATOM   2315  HA  ASN   152      78.442  81.605  58.139  1.00  0.00           H  
ATOM   2316  HB2 ASN   152      77.231  79.618  57.521  1.00  0.00           H  
ATOM   2317  HB3 ASN   152      75.703  80.150  58.089  1.00  0.00           H  
ATOM   2318 HD21 ASN   152      75.567  80.971  54.611  1.00  0.00           H  
ATOM   2319 HD22 ASN   152      75.183  79.756  55.755  1.00  0.00           H  
ATOM   2320  N   CYS   153      77.488  83.583  59.731  1.00  0.00           N  
ATOM   2321  CA  CYS   153      76.997  84.707  60.500  1.00  0.00           C  
ATOM   2322  C   CYS   153      77.257  86.041  59.892  1.00  0.00           C  
ATOM   2323  O   CYS   153      76.907  87.012  60.531  1.00  0.00           O  
ATOM   2324  CB  CYS   153      77.440  84.545  61.981  1.00  0.00           C  
ATOM   2325  SG  CYS   153      79.295  84.718  62.201  1.00  0.00           S  
ATOM   2326  H   CYS   153      78.387  83.190  59.968  1.00  0.00           H  
ATOM   2327  HA  CYS   153      75.918  84.614  60.619  1.00  0.00           H  
ATOM   2328  HB2 CYS   153      76.932  85.393  62.438  1.00  0.00           H  
ATOM   2329  HB3 CYS   153      76.969  83.659  62.407  1.00  0.00           H  
ATOM   2330  HG  CYS   153      79.526  84.026  61.082  1.00  0.00           H  
ATOM   2331  N   ASP   154      77.681  86.003  58.552  1.00  0.00           N  
ATOM   2332  CA  ASP   154      77.627  87.195  57.620  1.00  0.00           C  
ATOM   2333  C   ASP   154      76.465  86.974  56.707  1.00  0.00           C  
ATOM   2334  O   ASP   154      76.055  85.791  56.458  1.00  0.00           O  
ATOM   2335  CB  ASP   154      78.931  87.433  56.843  1.00  0.00           C  
ATOM   2336  CG  ASP   154      79.503  86.226  56.023  1.00  0.00           C  
ATOM   2337  OD1 ASP   154      78.833  85.193  55.968  1.00  0.00           O  
ATOM   2338  OD2 ASP   154      80.491  86.371  55.251  1.00  0.00           O1-
ATOM   2339  H   ASP   154      78.002  85.111  58.204  1.00  0.00           H  
ATOM   2340  HA  ASP   154      77.393  88.066  58.231  1.00  0.00           H  
ATOM   2341  HB2 ASP   154      78.900  88.297  56.180  1.00  0.00           H  
ATOM   2342  HB3 ASP   154      79.663  87.835  57.544  1.00  0.00           H  
ATOM   2343  N   ARG   155      75.851  88.030  56.174  1.00  0.00           N  
ATOM   2344  CA  ARG   155      74.683  88.059  55.295  1.00  0.00           C  
ATOM   2345  C   ARG   155      75.045  88.156  53.753  1.00  0.00           C  
ATOM   2346  O   ARG   155      75.575  89.207  53.406  1.00  0.00           O  
ATOM   2347  CB  ARG   155      73.723  89.190  55.769  1.00  0.00           C  
ATOM   2348  CG  ARG   155      72.427  89.253  54.894  1.00  0.00           C  
ATOM   2349  CD  ARG   155      71.663  90.463  55.570  1.00  0.00           C  
ATOM   2350  NE  ARG   155      72.297  91.740  55.208  1.00  0.00           N  
ATOM   2351  CZ  ARG   155      72.122  93.008  55.770  1.00  0.00           C  
ATOM   2352  NH1 ARG   155      71.504  93.205  56.891  1.00  0.00           N1+
ATOM   2353  NH2 ARG   155      72.510  94.086  55.261  1.00  0.00           N  
ATOM   2354  H   ARG   155      76.262  88.952  56.207  1.00  0.00           H  
ATOM   2355  HA  ARG   155      74.223  87.078  55.414  1.00  0.00           H  
ATOM   2356  HB2 ARG   155      73.436  88.856  56.766  1.00  0.00           H  
ATOM   2357  HB3 ARG   155      74.278  90.127  55.723  1.00  0.00           H  
ATOM   2358  HG2 ARG   155      72.625  89.477  53.846  1.00  0.00           H  
ATOM   2359  HG3 ARG   155      72.006  88.258  55.038  1.00  0.00           H  
ATOM   2360  HD2 ARG   155      70.654  90.424  55.160  1.00  0.00           H  
ATOM   2361  HD3 ARG   155      71.561  90.285  56.641  1.00  0.00           H  
ATOM   2362  HE  ARG   155      72.818  91.773  54.344  1.00  0.00           H  
ATOM   2363 HH11 ARG   155      71.104  92.392  57.337  1.00  0.00           H  
ATOM   2364 HH12 ARG   155      71.464  94.130  57.295  1.00  0.00           H  
ATOM   2365 HH21 ARG   155      72.276  94.899  55.813  1.00  0.00           H  
ATOM   2366 HH22 ARG   155      73.005  94.151  54.383  1.00  0.00           H  
ATOM   2367  N   GLU   156      74.648  87.133  53.041  1.00  0.00           N  
ATOM   2368  CA  GLU   156      74.604  87.086  51.581  1.00  0.00           C  
ATOM   2369  C   GLU   156      73.349  86.416  51.097  1.00  0.00           C  
ATOM   2370  O   GLU   156      73.030  86.549  49.909  1.00  0.00           O  
ATOM   2371  CB  GLU   156      75.907  86.469  51.012  1.00  0.00           C  
ATOM   2372  CG  GLU   156      77.108  87.368  51.330  1.00  0.00           C  
ATOM   2373  CD  GLU   156      77.919  86.912  52.559  1.00  0.00           C  
ATOM   2374  OE1 GLU   156      77.467  85.938  53.274  1.00  0.00           O  
ATOM   2375  OE2 GLU   156      79.076  87.336  52.804  1.00  0.00           O1-
ATOM   2376  H   GLU   156      74.357  86.343  53.599  1.00  0.00           H  
ATOM   2377  HA  GLU   156      74.561  88.097  51.176  1.00  0.00           H  
ATOM   2378  HB2 GLU   156      76.059  85.464  51.404  1.00  0.00           H  
ATOM   2379  HB3 GLU   156      75.784  86.508  49.929  1.00  0.00           H  
ATOM   2380  HG2 GLU   156      77.754  87.213  50.466  1.00  0.00           H  
ATOM   2381  HG3 GLU   156      76.956  88.445  51.263  1.00  0.00           H  
ATOM   2382  N   THR   157      72.522  85.674  51.905  1.00  0.00           N  
ATOM   2383  CA  THR   157      71.243  85.182  51.339  1.00  0.00           C  
ATOM   2384  C   THR   157      70.167  86.259  51.148  1.00  0.00           C  
ATOM   2385  O   THR   157      70.132  87.254  51.894  1.00  0.00           O  
ATOM   2386  CB  THR   157      70.840  84.066  52.295  1.00  0.00           C  
ATOM   2387  CG2 THR   157      69.508  83.402  51.944  1.00  0.00           C  
ATOM   2388  OG1 THR   157      71.829  83.036  52.371  1.00  0.00           O  
ATOM   2389  H   THR   157      72.803  85.402  52.836  1.00  0.00           H  
ATOM   2390  HA  THR   157      71.343  84.703  50.365  1.00  0.00           H  
ATOM   2391  HB  THR   157      70.853  84.634  53.225  1.00  0.00           H  
ATOM   2392  HG1 THR   157      72.595  83.340  52.864  1.00  0.00           H  
ATOM   2393 HG21 THR   157      69.441  83.163  50.883  1.00  0.00           H  
ATOM   2394 HG22 THR   157      69.381  82.555  52.618  1.00  0.00           H  
ATOM   2395 HG23 THR   157      68.727  84.136  52.142  1.00  0.00           H  
ATOM   2396  N   PRO   158      69.180  86.215  50.168  1.00  0.00           N  
ATOM   2397  CA  PRO   158      68.440  87.396  49.772  1.00  0.00           C  
ATOM   2398  C   PRO   158      67.312  87.888  50.701  1.00  0.00           C  
ATOM   2399  O   PRO   158      66.957  89.060  50.655  1.00  0.00           O  
ATOM   2400  CB  PRO   158      67.854  87.148  48.412  1.00  0.00           C  
ATOM   2401  CG  PRO   158      68.742  86.099  47.776  1.00  0.00           C  
ATOM   2402  CD  PRO   158      69.155  85.309  49.044  1.00  0.00           C  
ATOM   2403  HA  PRO   158      69.181  88.186  49.647  1.00  0.00           H  
ATOM   2404  HB2 PRO   158      66.946  86.587  48.634  1.00  0.00           H  
ATOM   2405  HB3 PRO   158      67.578  88.020  47.819  1.00  0.00           H  
ATOM   2406  HG2 PRO   158      68.282  85.468  47.016  1.00  0.00           H  
ATOM   2407  HG3 PRO   158      69.633  86.618  47.423  1.00  0.00           H  
ATOM   2408  HD2 PRO   158      68.460  84.473  49.112  1.00  0.00           H  
ATOM   2409  HD3 PRO   158      70.180  85.024  48.806  1.00  0.00           H  
ATOM   2410  N   TRP   159      66.650  86.993  51.474  1.00  0.00           N  
ATOM   2411  CA  TRP   159      65.298  87.171  51.909  1.00  0.00           C  
ATOM   2412  C   TRP   159      65.053  88.052  53.120  1.00  0.00           C  
ATOM   2413  O   TRP   159      64.159  88.957  53.093  1.00  0.00           O  
ATOM   2414  CB  TRP   159      64.626  85.804  52.094  1.00  0.00           C  
ATOM   2415  CG  TRP   159      64.895  84.834  51.032  1.00  0.00           C  
ATOM   2416  CD1 TRP   159      65.520  83.655  51.201  1.00  0.00           C  
ATOM   2417  CD2 TRP   159      64.572  84.955  49.650  1.00  0.00           C  
ATOM   2418  CE2 TRP   159      64.938  83.711  49.004  1.00  0.00           C  
ATOM   2419  CE3 TRP   159      64.071  85.974  48.811  1.00  0.00           C  
ATOM   2420  NE1 TRP   159      65.415  82.928  50.024  1.00  0.00           N  
ATOM   2421  CZ2 TRP   159      64.830  83.533  47.634  1.00  0.00           C  
ATOM   2422  CZ3 TRP   159      63.787  85.714  47.429  1.00  0.00           C  
ATOM   2423  CH2 TRP   159      64.182  84.510  46.845  1.00  0.00           C  
ATOM   2424  H   TRP   159      67.169  86.167  51.736  1.00  0.00           H  
ATOM   2425  HA  TRP   159      64.799  87.697  51.095  1.00  0.00           H  
ATOM   2426  HB2 TRP   159      65.070  85.401  53.004  1.00  0.00           H  
ATOM   2427  HB3 TRP   159      63.564  85.923  52.306  1.00  0.00           H  
ATOM   2428  HD1 TRP   159      65.941  83.224  52.097  1.00  0.00           H  
ATOM   2429  HE1 TRP   159      65.624  81.952  49.873  1.00  0.00           H  
ATOM   2430  HE3 TRP   159      63.742  86.886  49.287  1.00  0.00           H  
ATOM   2431  HZ2 TRP   159      65.098  82.579  47.204  1.00  0.00           H  
ATOM   2432  HZ3 TRP   159      63.324  86.478  46.822  1.00  0.00           H  
ATOM   2433  HH2 TRP   159      63.997  84.341  45.794  1.00  0.00           H  
ATOM   2434  N   LEU   160      65.800  87.941  54.164  1.00  0.00           N  
ATOM   2435  CA  LEU   160      65.790  88.772  55.380  1.00  0.00           C  
ATOM   2436  C   LEU   160      66.959  89.705  55.572  1.00  0.00           C  
ATOM   2437  O   LEU   160      68.081  89.466  55.108  1.00  0.00           O  
ATOM   2438  CB  LEU   160      65.675  87.741  56.516  1.00  0.00           C  
ATOM   2439  CG  LEU   160      64.386  86.986  56.641  1.00  0.00           C  
ATOM   2440  CD1 LEU   160      64.475  85.976  57.831  1.00  0.00           C  
ATOM   2441  CD2 LEU   160      63.389  88.097  57.171  1.00  0.00           C  
ATOM   2442  H   LEU   160      66.499  87.212  54.177  1.00  0.00           H  
ATOM   2443  HA  LEU   160      64.855  89.332  55.379  1.00  0.00           H  
ATOM   2444  HB2 LEU   160      66.502  87.047  56.371  1.00  0.00           H  
ATOM   2445  HB3 LEU   160      65.987  88.337  57.373  1.00  0.00           H  
ATOM   2446  HG  LEU   160      64.106  86.470  55.723  1.00  0.00           H  
ATOM   2447 HD11 LEU   160      63.572  85.382  57.970  1.00  0.00           H  
ATOM   2448 HD12 LEU   160      65.270  85.238  57.720  1.00  0.00           H  
ATOM   2449 HD13 LEU   160      64.651  86.509  58.766  1.00  0.00           H  
ATOM   2450 HD21 LEU   160      63.754  88.501  58.115  1.00  0.00           H  
ATOM   2451 HD22 LEU   160      63.335  88.935  56.475  1.00  0.00           H  
ATOM   2452 HD23 LEU   160      62.403  87.651  57.303  1.00  0.00           H  
ATOM   2453  N   PRO   161      66.885  90.590  56.552  1.00  0.00           N  
ATOM   2454  CA  PRO   161      68.009  91.529  56.847  1.00  0.00           C  
ATOM   2455  C   PRO   161      68.940  90.861  57.854  1.00  0.00           C  
ATOM   2456  O   PRO   161      69.978  91.374  58.219  1.00  0.00           O  
ATOM   2457  CB  PRO   161      67.283  92.788  57.367  1.00  0.00           C  
ATOM   2458  CG  PRO   161      65.998  92.234  58.122  1.00  0.00           C  
ATOM   2459  CD  PRO   161      65.594  91.079  57.097  1.00  0.00           C  
ATOM   2460  HA  PRO   161      68.493  91.780  55.903  1.00  0.00           H  
ATOM   2461  HB2 PRO   161      67.921  93.312  58.079  1.00  0.00           H  
ATOM   2462  HB3 PRO   161      66.898  93.408  56.558  1.00  0.00           H  
ATOM   2463  HG2 PRO   161      66.422  91.776  59.016  1.00  0.00           H  
ATOM   2464  HG3 PRO   161      65.260  93.028  58.242  1.00  0.00           H  
ATOM   2465  HD2 PRO   161      64.881  90.412  57.583  1.00  0.00           H  
ATOM   2466  HD3 PRO   161      65.021  91.551  56.299  1.00  0.00           H  
ATOM   2467  N   LYS   162      68.659  89.627  58.309  1.00  0.00           N  
ATOM   2468  CA  LYS   162      69.432  88.845  59.278  1.00  0.00           C  
ATOM   2469  C   LYS   162      70.553  88.088  58.582  1.00  0.00           C  
ATOM   2470  O   LYS   162      70.630  87.882  57.368  1.00  0.00           O  
ATOM   2471  CB  LYS   162      68.430  87.870  59.980  1.00  0.00           C  
ATOM   2472  CG  LYS   162      67.337  88.678  60.800  1.00  0.00           C  
ATOM   2473  CD  LYS   162      66.279  87.842  61.455  1.00  0.00           C  
ATOM   2474  CE  LYS   162      65.078  88.712  62.110  1.00  0.00           C  
ATOM   2475  NZ  LYS   162      64.188  87.760  62.759  1.00  0.00           N1+
ATOM   2476  H   LYS   162      67.710  89.372  58.073  1.00  0.00           H  
ATOM   2477  HA  LYS   162      69.864  89.515  60.021  1.00  0.00           H  
ATOM   2478  HB2 LYS   162      67.732  87.296  59.372  1.00  0.00           H  
ATOM   2479  HB3 LYS   162      69.015  87.249  60.658  1.00  0.00           H  
ATOM   2480  HG2 LYS   162      67.825  89.122  61.668  1.00  0.00           H  
ATOM   2481  HG3 LYS   162      66.832  89.410  60.170  1.00  0.00           H  
ATOM   2482  HD2 LYS   162      65.884  87.199  60.669  1.00  0.00           H  
ATOM   2483  HD3 LYS   162      66.839  87.154  62.088  1.00  0.00           H  
ATOM   2484  HE2 LYS   162      65.459  89.382  62.881  1.00  0.00           H  
ATOM   2485  HE3 LYS   162      64.514  89.306  61.390  1.00  0.00           H  
ATOM   2486  HZ1 LYS   162      63.550  87.292  62.131  1.00  0.00           H  
ATOM   2487  HZ2 LYS   162      64.781  87.091  63.230  1.00  0.00           H  
ATOM   2488  HZ3 LYS   162      63.606  88.189  63.465  1.00  0.00           H  
ATOM   2489  N   GLU   163      71.447  87.620  59.398  1.00  0.00           N  
ATOM   2490  CA  GLU   163      72.448  86.736  59.053  1.00  0.00           C  
ATOM   2491  C   GLU   163      72.026  85.328  58.642  1.00  0.00           C  
ATOM   2492  O   GLU   163      70.958  84.789  58.892  1.00  0.00           O  
ATOM   2493  CB  GLU   163      73.434  86.758  60.261  1.00  0.00           C  
ATOM   2494  CG  GLU   163      72.888  86.231  61.580  1.00  0.00           C  
ATOM   2495  CD  GLU   163      72.326  87.289  62.528  1.00  0.00           C  
ATOM   2496  OE1 GLU   163      72.230  86.880  63.747  1.00  0.00           O  
ATOM   2497  OE2 GLU   163      71.701  88.316  62.187  1.00  0.00           O1-
ATOM   2498  H   GLU   163      71.465  87.848  60.382  1.00  0.00           H  
ATOM   2499  HA  GLU   163      73.054  87.155  58.249  1.00  0.00           H  
ATOM   2500  HB2 GLU   163      74.251  86.074  60.033  1.00  0.00           H  
ATOM   2501  HB3 GLU   163      73.791  87.781  60.384  1.00  0.00           H  
ATOM   2502  HG2 GLU   163      72.205  85.415  61.344  1.00  0.00           H  
ATOM   2503  HG3 GLU   163      73.755  85.796  62.077  1.00  0.00           H  
ATOM   2504  N   ASP   164      72.899  84.546  57.940  1.00  0.00           N  
ATOM   2505  CA  ASP   164      72.486  83.392  57.130  1.00  0.00           C  
ATOM   2506  C   ASP   164      72.401  82.037  57.916  1.00  0.00           C  
ATOM   2507  O   ASP   164      71.865  81.106  57.435  1.00  0.00           O  
ATOM   2508  CB  ASP   164      73.568  83.260  55.973  1.00  0.00           C  
ATOM   2509  CG  ASP   164      73.653  84.366  54.976  1.00  0.00           C  
ATOM   2510  OD1 ASP   164      74.712  84.663  54.307  1.00  0.00           O  
ATOM   2511  OD2 ASP   164      72.627  85.024  54.788  1.00  0.00           O1-
ATOM   2512  H   ASP   164      73.874  84.794  57.846  1.00  0.00           H  
ATOM   2513  HA  ASP   164      71.504  83.587  56.698  1.00  0.00           H  
ATOM   2514  HB2 ASP   164      74.559  83.146  56.413  1.00  0.00           H  
ATOM   2515  HB3 ASP   164      73.490  82.337  55.400  1.00  0.00           H  
ATOM   2516  N   CYS   165      72.962  82.050  59.132  1.00  0.00           N  
ATOM   2517  CA  CYS   165      73.081  80.965  60.058  1.00  0.00           C  
ATOM   2518  C   CYS   165      71.750  80.699  60.773  1.00  0.00           C  
ATOM   2519  O   CYS   165      71.559  79.797  61.526  1.00  0.00           O  
ATOM   2520  CB  CYS   165      74.241  81.232  60.990  1.00  0.00           C  
ATOM   2521  SG  CYS   165      73.907  82.808  61.845  1.00  0.00           S  
ATOM   2522  H   CYS   165      73.310  82.956  59.412  1.00  0.00           H  
ATOM   2523  HA  CYS   165      73.242  80.027  59.527  1.00  0.00           H  
ATOM   2524  HB2 CYS   165      74.466  80.420  61.682  1.00  0.00           H  
ATOM   2525  HB3 CYS   165      75.204  81.406  60.510  1.00  0.00           H  
ATOM   2526  HG  CYS   165      72.966  82.422  62.711  1.00  0.00           H  
ATOM   2527  N   ARG   166      70.712  81.529  60.507  1.00  0.00           N  
ATOM   2528  CA  ARG   166      69.401  81.511  61.190  1.00  0.00           C  
ATOM   2529  C   ARG   166      68.449  80.534  60.421  1.00  0.00           C  
ATOM   2530  O   ARG   166      67.412  80.217  60.957  1.00  0.00           O  
ATOM   2531  CB  ARG   166      68.820  82.894  61.308  1.00  0.00           C  
ATOM   2532  CG  ARG   166      69.621  83.827  62.214  1.00  0.00           C  
ATOM   2533  CD  ARG   166      69.693  83.433  63.672  1.00  0.00           C  
ATOM   2534  NE  ARG   166      70.469  84.404  64.449  1.00  0.00           N  
ATOM   2535  CZ  ARG   166      70.626  84.497  65.740  1.00  0.00           C  
ATOM   2536  NH1 ARG   166      70.265  83.544  66.558  1.00  0.00           N1+
ATOM   2537  NH2 ARG   166      71.169  85.523  66.258  1.00  0.00           N  
ATOM   2538  H   ARG   166      70.944  82.309  59.909  1.00  0.00           H  
ATOM   2539  HA  ARG   166      69.425  81.038  62.172  1.00  0.00           H  
ATOM   2540  HB2 ARG   166      68.830  83.346  60.316  1.00  0.00           H  
ATOM   2541  HB3 ARG   166      67.784  82.899  61.648  1.00  0.00           H  
ATOM   2542  HG2 ARG   166      70.653  83.878  61.868  1.00  0.00           H  
ATOM   2543  HG3 ARG   166      69.225  84.831  62.059  1.00  0.00           H  
ATOM   2544  HD2 ARG   166      68.698  83.274  64.087  1.00  0.00           H  
ATOM   2545  HD3 ARG   166      70.229  82.486  63.718  1.00  0.00           H  
ATOM   2546  HE  ARG   166      70.849  85.235  64.021  1.00  0.00           H  
ATOM   2547 HH11 ARG   166      69.984  82.644  66.197  1.00  0.00           H  
ATOM   2548 HH12 ARG   166      70.357  83.705  67.551  1.00  0.00           H  
ATOM   2549 HH21 ARG   166      71.460  86.358  65.770  1.00  0.00           H  
ATOM   2550 HH22 ARG   166      71.257  85.618  67.259  1.00  0.00           H  
ATOM   2551  N   ASP   167      68.887  79.971  59.291  1.00  0.00           N  
ATOM   2552  CA  ASP   167      68.319  78.759  58.730  1.00  0.00           C  
ATOM   2553  C   ASP   167      69.382  77.752  58.418  1.00  0.00           C  
ATOM   2554  O   ASP   167      70.513  78.021  58.011  1.00  0.00           O  
ATOM   2555  CB  ASP   167      67.345  79.019  57.603  1.00  0.00           C  
ATOM   2556  CG  ASP   167      67.964  79.657  56.372  1.00  0.00           C  
ATOM   2557  OD1 ASP   167      67.392  80.529  55.760  1.00  0.00           O  
ATOM   2558  OD2 ASP   167      69.179  79.381  56.062  1.00  0.00           O1-
ATOM   2559  H   ASP   167      69.795  80.230  58.933  1.00  0.00           H  
ATOM   2560  HA  ASP   167      67.827  78.283  59.579  1.00  0.00           H  
ATOM   2561  HB2 ASP   167      66.832  78.099  57.322  1.00  0.00           H  
ATOM   2562  HB3 ASP   167      66.602  79.735  57.953  1.00  0.00           H  
ATOM   2563  N   GLU   168      68.969  76.464  58.539  1.00  0.00           N  
ATOM   2564  CA  GLU   168      69.674  75.367  57.840  1.00  0.00           C  
ATOM   2565  C   GLU   168      69.506  75.327  56.319  1.00  0.00           C  
ATOM   2566  O   GLU   168      70.163  74.534  55.671  1.00  0.00           O  
ATOM   2567  CB  GLU   168      69.272  73.972  58.450  1.00  0.00           C  
ATOM   2568  CG  GLU   168      67.891  73.377  58.065  1.00  0.00           C  
ATOM   2569  CD  GLU   168      66.629  74.315  58.146  1.00  0.00           C  
ATOM   2570  OE1 GLU   168      65.626  74.126  57.356  1.00  0.00           O  
ATOM   2571  OE2 GLU   168      66.559  75.191  59.077  1.00  0.00           O1-
ATOM   2572  H   GLU   168      68.067  76.330  58.973  1.00  0.00           H  
ATOM   2573  HA  GLU   168      70.707  75.552  58.136  1.00  0.00           H  
ATOM   2574  HB2 GLU   168      70.056  73.286  58.129  1.00  0.00           H  
ATOM   2575  HB3 GLU   168      69.326  74.060  59.536  1.00  0.00           H  
ATOM   2576  HG2 GLU   168      67.938  73.046  57.028  1.00  0.00           H  
ATOM   2577  HG3 GLU   168      67.847  72.529  58.748  1.00  0.00           H  
ATOM   2578  N   LYS   169      68.798  76.312  55.698  1.00  0.00           N  
ATOM   2579  CA  LYS   169      68.589  76.325  54.236  1.00  0.00           C  
ATOM   2580  C   LYS   169      69.670  77.090  53.318  1.00  0.00           C  
ATOM   2581  O   LYS   169      70.594  77.749  53.879  1.00  0.00           O  
ATOM   2582  CB  LYS   169      67.186  76.833  53.814  1.00  0.00           C  
ATOM   2583  CG  LYS   169      66.114  76.116  54.758  1.00  0.00           C  
ATOM   2584  CD  LYS   169      64.634  76.222  54.292  1.00  0.00           C  
ATOM   2585  CE  LYS   169      63.549  75.407  55.069  1.00  0.00           C  
ATOM   2586  NZ  LYS   169      63.944  73.943  55.162  1.00  0.00           N1+
ATOM   2587  H   LYS   169      68.579  77.115  56.269  1.00  0.00           H  
ATOM   2588  HA  LYS   169      68.619  75.276  53.942  1.00  0.00           H  
ATOM   2589  HB2 LYS   169      67.052  77.898  54.004  1.00  0.00           H  
ATOM   2590  HB3 LYS   169      66.976  76.488  52.801  1.00  0.00           H  
ATOM   2591  HG2 LYS   169      66.426  75.096  54.985  1.00  0.00           H  
ATOM   2592  HG3 LYS   169      66.052  76.596  55.734  1.00  0.00           H  
ATOM   2593  HD2 LYS   169      64.402  77.287  54.286  1.00  0.00           H  
ATOM   2594  HD3 LYS   169      64.396  75.787  53.322  1.00  0.00           H  
ATOM   2595  HE2 LYS   169      63.352  75.886  56.028  1.00  0.00           H  
ATOM   2596  HE3 LYS   169      62.657  75.486  54.447  1.00  0.00           H  
ATOM   2597  HZ1 LYS   169      64.509  73.777  55.982  1.00  0.00           H  
ATOM   2598  HZ2 LYS   169      63.147  73.326  55.230  1.00  0.00           H  
ATOM   2599  HZ3 LYS   169      64.443  73.767  54.301  1.00  0.00           H  
ATOM   2600  N   VAL   170      69.640  76.900  52.013  1.00  0.00           N  
ATOM   2601  CA  VAL   170      70.606  77.479  51.034  1.00  0.00           C  
ATOM   2602  C   VAL   170      69.858  78.108  49.819  1.00  0.00           C  
ATOM   2603  O   VAL   170      68.901  77.473  49.268  1.00  0.00           O  
ATOM   2604  CB  VAL   170      71.588  76.512  50.475  1.00  0.00           C  
ATOM   2605  CG1 VAL   170      72.620  77.091  49.450  1.00  0.00           C  
ATOM   2606  CG2 VAL   170      72.420  75.844  51.626  1.00  0.00           C  
ATOM   2607  H   VAL   170      68.803  76.460  51.656  1.00  0.00           H  
ATOM   2608  HA  VAL   170      71.148  78.227  51.613  1.00  0.00           H  
ATOM   2609  HB  VAL   170      71.079  75.708  49.943  1.00  0.00           H  
ATOM   2610 HG11 VAL   170      73.319  76.309  49.150  1.00  0.00           H  
ATOM   2611 HG12 VAL   170      72.052  77.460  48.596  1.00  0.00           H  
ATOM   2612 HG13 VAL   170      73.120  77.939  49.917  1.00  0.00           H  
ATOM   2613 HG21 VAL   170      72.835  76.573  52.322  1.00  0.00           H  
ATOM   2614 HG22 VAL   170      71.947  75.031  52.177  1.00  0.00           H  
ATOM   2615 HG23 VAL   170      73.290  75.347  51.195  1.00  0.00           H  
ATOM   2616  N   TYR   171      70.133  79.353  49.406  1.00  0.00           N  
ATOM   2617  CA  TYR   171      69.636  80.064  48.237  1.00  0.00           C  
ATOM   2618  C   TYR   171      70.719  80.854  47.370  1.00  0.00           C  
ATOM   2619  O   TYR   171      70.292  81.498  46.437  1.00  0.00           O  
ATOM   2620  CB  TYR   171      68.474  81.076  48.727  1.00  0.00           C  
ATOM   2621  CG  TYR   171      67.339  80.589  49.656  1.00  0.00           C  
ATOM   2622  CD1 TYR   171      67.530  80.669  51.072  1.00  0.00           C  
ATOM   2623  CD2 TYR   171      66.109  79.960  49.250  1.00  0.00           C  
ATOM   2624  CE1 TYR   171      66.523  80.298  51.963  1.00  0.00           C  
ATOM   2625  CE2 TYR   171      65.130  79.479  50.125  1.00  0.00           C  
ATOM   2626  CZ  TYR   171      65.359  79.695  51.498  1.00  0.00           C  
ATOM   2627  OH  TYR   171      64.326  79.371  52.386  1.00  0.00           O  
ATOM   2628  H   TYR   171      70.833  79.893  49.894  1.00  0.00           H  
ATOM   2629  HA  TYR   171      69.207  79.326  47.560  1.00  0.00           H  
ATOM   2630  HB2 TYR   171      68.997  81.947  49.121  1.00  0.00           H  
ATOM   2631  HB3 TYR   171      68.038  81.436  47.795  1.00  0.00           H  
ATOM   2632  HD1 TYR   171      68.427  81.122  51.468  1.00  0.00           H  
ATOM   2633  HD2 TYR   171      66.041  79.870  48.176  1.00  0.00           H  
ATOM   2634  HE1 TYR   171      66.601  80.490  53.022  1.00  0.00           H  
ATOM   2635  HE2 TYR   171      64.264  78.895  49.849  1.00  0.00           H  
ATOM   2636  HH  TYR   171      64.677  79.154  53.252  1.00  0.00           H  
ATOM   2637  N   SER   172      72.023  80.827  47.760  1.00  0.00           N  
ATOM   2638  CA  SER   172      72.972  81.576  47.008  1.00  0.00           C  
ATOM   2639  C   SER   172      74.347  80.950  46.908  1.00  0.00           C  
ATOM   2640  O   SER   172      74.966  80.514  47.864  1.00  0.00           O  
ATOM   2641  CB  SER   172      73.166  82.951  47.711  1.00  0.00           C  
ATOM   2642  OG  SER   172      74.002  83.719  46.841  1.00  0.00           O  
ATOM   2643  H   SER   172      72.306  80.310  48.580  1.00  0.00           H  
ATOM   2644  HA  SER   172      72.537  81.744  46.022  1.00  0.00           H  
ATOM   2645  HB2 SER   172      72.163  83.376  47.719  1.00  0.00           H  
ATOM   2646  HB3 SER   172      73.635  82.824  48.686  1.00  0.00           H  
ATOM   2647  HG  SER   172      73.696  84.625  46.757  1.00  0.00           H  
ATOM   2648  N   LYS   173      74.834  81.162  45.690  1.00  0.00           N  
ATOM   2649  CA  LYS   173      76.121  80.663  45.095  1.00  0.00           C  
ATOM   2650  C   LYS   173      77.308  81.455  45.667  1.00  0.00           C  
ATOM   2651  O   LYS   173      78.362  80.831  45.933  1.00  0.00           O  
ATOM   2652  CB  LYS   173      76.260  80.892  43.591  1.00  0.00           C  
ATOM   2653  CG  LYS   173      77.383  80.054  43.039  1.00  0.00           C  
ATOM   2654  CD  LYS   173      77.727  80.585  41.650  1.00  0.00           C  
ATOM   2655  CE  LYS   173      78.620  79.608  40.909  1.00  0.00           C  
ATOM   2656  NZ  LYS   173      78.698  80.143  39.473  1.00  0.00           N1+
ATOM   2657  H   LYS   173      74.314  81.823  45.131  1.00  0.00           H  
ATOM   2658  HA  LYS   173      76.293  79.599  45.259  1.00  0.00           H  
ATOM   2659  HB2 LYS   173      75.419  80.494  43.023  1.00  0.00           H  
ATOM   2660  HB3 LYS   173      76.374  81.967  43.449  1.00  0.00           H  
ATOM   2661  HG2 LYS   173      78.335  80.130  43.564  1.00  0.00           H  
ATOM   2662  HG3 LYS   173      77.140  78.993  42.983  1.00  0.00           H  
ATOM   2663  HD2 LYS   173      76.798  80.677  41.086  1.00  0.00           H  
ATOM   2664  HD3 LYS   173      78.243  81.541  41.737  1.00  0.00           H  
ATOM   2665  HE2 LYS   173      79.575  79.519  41.426  1.00  0.00           H  
ATOM   2666  HE3 LYS   173      78.131  78.643  41.042  1.00  0.00           H  
ATOM   2667  HZ1 LYS   173      79.200  79.493  38.885  1.00  0.00           H  
ATOM   2668  HZ2 LYS   173      77.734  80.166  39.173  1.00  0.00           H  
ATOM   2669  HZ3 LYS   173      79.119  81.058  39.401  1.00  0.00           H  
ATOM   2670  N   GLU   174      77.106  82.681  46.118  1.00  0.00           N  
ATOM   2671  CA  GLU   174      78.122  83.447  46.881  1.00  0.00           C  
ATOM   2672  C   GLU   174      78.131  83.154  48.477  1.00  0.00           C  
ATOM   2673  O   GLU   174      79.213  83.127  49.082  1.00  0.00           O  
ATOM   2674  CB  GLU   174      77.829  84.904  46.605  1.00  0.00           C  
ATOM   2675  CG  GLU   174      78.757  85.928  47.351  1.00  0.00           C  
ATOM   2676  CD  GLU   174      80.187  85.717  47.135  1.00  0.00           C  
ATOM   2677  OE1 GLU   174      80.875  85.892  48.150  1.00  0.00           O  
ATOM   2678  OE2 GLU   174      80.617  85.732  45.955  1.00  0.00           O1-
ATOM   2679  H   GLU   174      76.290  83.205  45.837  1.00  0.00           H  
ATOM   2680  HA  GLU   174      79.122  83.133  46.582  1.00  0.00           H  
ATOM   2681  HB2 GLU   174      77.868  85.060  45.527  1.00  0.00           H  
ATOM   2682  HB3 GLU   174      76.806  85.168  46.872  1.00  0.00           H  
ATOM   2683  HG2 GLU   174      78.390  86.933  47.142  1.00  0.00           H  
ATOM   2684  HG3 GLU   174      78.570  85.723  48.405  1.00  0.00           H  
ATOM   2685  N   ASP   175      77.009  82.676  49.070  1.00  0.00           N  
ATOM   2686  CA  ASP   175      76.907  81.958  50.414  1.00  0.00           C  
ATOM   2687  C   ASP   175      77.252  80.452  50.452  1.00  0.00           C  
ATOM   2688  O   ASP   175      77.512  79.858  51.494  1.00  0.00           O  
ATOM   2689  CB  ASP   175      75.475  82.246  50.989  1.00  0.00           C  
ATOM   2690  CG  ASP   175      75.279  81.938  52.435  1.00  0.00           C  
ATOM   2691  OD1 ASP   175      76.163  82.538  53.171  1.00  0.00           O  
ATOM   2692  OD2 ASP   175      74.417  81.275  52.922  1.00  0.00           O1-
ATOM   2693  H   ASP   175      76.182  82.707  48.491  1.00  0.00           H  
ATOM   2694  HA  ASP   175      77.677  82.532  50.929  1.00  0.00           H  
ATOM   2695  HB2 ASP   175      75.259  83.299  50.812  1.00  0.00           H  
ATOM   2696  HB3 ASP   175      74.781  81.676  50.372  1.00  0.00           H  
ATOM   2697  N   LEU   176      77.368  79.886  49.269  1.00  0.00           N  
ATOM   2698  CA  LEU   176      77.947  78.609  49.052  1.00  0.00           C  
ATOM   2699  C   LEU   176      79.493  78.599  49.438  1.00  0.00           C  
ATOM   2700  O   LEU   176      80.093  77.654  49.834  1.00  0.00           O  
ATOM   2701  CB  LEU   176      77.550  78.119  47.648  1.00  0.00           C  
ATOM   2702  CG  LEU   176      78.092  76.754  47.210  1.00  0.00           C  
ATOM   2703  CD1 LEU   176      77.646  75.621  48.236  1.00  0.00           C  
ATOM   2704  CD2 LEU   176      77.590  76.328  45.810  1.00  0.00           C  
ATOM   2705  H   LEU   176      76.977  80.421  48.507  1.00  0.00           H  
ATOM   2706  HA  LEU   176      77.490  77.963  49.802  1.00  0.00           H  
ATOM   2707  HB2 LEU   176      76.465  78.157  47.551  1.00  0.00           H  
ATOM   2708  HB3 LEU   176      77.932  78.879  46.967  1.00  0.00           H  
ATOM   2709  HG  LEU   176      79.162  76.935  47.105  1.00  0.00           H  
ATOM   2710 HD11 LEU   176      78.148  75.514  49.197  1.00  0.00           H  
ATOM   2711 HD12 LEU   176      76.594  75.757  48.485  1.00  0.00           H  
ATOM   2712 HD13 LEU   176      77.776  74.686  47.692  1.00  0.00           H  
ATOM   2713 HD21 LEU   176      78.136  75.445  45.476  1.00  0.00           H  
ATOM   2714 HD22 LEU   176      76.566  75.963  45.887  1.00  0.00           H  
ATOM   2715 HD23 LEU   176      77.667  77.193  45.151  1.00  0.00           H  
ATOM   2716  N   LYS   177      80.142  79.726  49.201  1.00  0.00           N  
ATOM   2717  CA  LYS   177      81.569  79.992  49.633  1.00  0.00           C  
ATOM   2718  C   LYS   177      81.720  79.923  51.182  1.00  0.00           C  
ATOM   2719  O   LYS   177      82.769  79.541  51.615  1.00  0.00           O  
ATOM   2720  CB  LYS   177      82.117  81.375  49.019  1.00  0.00           C  
ATOM   2721  CG  LYS   177      81.904  81.571  47.569  1.00  0.00           C  
ATOM   2722  CD  LYS   177      82.682  82.832  47.130  1.00  0.00           C  
ATOM   2723  CE  LYS   177      82.768  82.983  45.643  1.00  0.00           C  
ATOM   2724  NZ  LYS   177      83.254  84.378  45.377  1.00  0.00           N1+
ATOM   2725  H   LYS   177      79.517  80.418  48.814  1.00  0.00           H  
ATOM   2726  HA  LYS   177      82.118  79.152  49.208  1.00  0.00           H  
ATOM   2727  HB2 LYS   177      81.642  82.186  49.571  1.00  0.00           H  
ATOM   2728  HB3 LYS   177      83.172  81.403  49.293  1.00  0.00           H  
ATOM   2729  HG2 LYS   177      82.240  80.659  47.074  1.00  0.00           H  
ATOM   2730  HG3 LYS   177      80.867  81.761  47.292  1.00  0.00           H  
ATOM   2731  HD2 LYS   177      82.166  83.724  47.485  1.00  0.00           H  
ATOM   2732  HD3 LYS   177      83.688  82.890  47.545  1.00  0.00           H  
ATOM   2733  HE2 LYS   177      83.488  82.255  45.269  1.00  0.00           H  
ATOM   2734  HE3 LYS   177      81.750  82.894  45.266  1.00  0.00           H  
ATOM   2735  HZ1 LYS   177      82.739  85.037  45.943  1.00  0.00           H  
ATOM   2736  HZ2 LYS   177      84.211  84.491  45.682  1.00  0.00           H  
ATOM   2737  HZ3 LYS   177      83.178  84.789  44.458  1.00  0.00           H  
ATOM   2738  N   ASP   178      80.664  80.323  51.982  1.00  0.00           N  
ATOM   2739  CA  ASP   178      80.718  80.358  53.474  1.00  0.00           C  
ATOM   2740  C   ASP   178      80.527  78.928  54.155  1.00  0.00           C  
ATOM   2741  O   ASP   178      80.758  78.812  55.379  1.00  0.00           O  
ATOM   2742  CB  ASP   178      79.767  81.420  54.098  1.00  0.00           C  
ATOM   2743  CG  ASP   178      80.016  82.792  53.564  1.00  0.00           C  
ATOM   2744  OD1 ASP   178      79.194  83.689  53.516  1.00  0.00           O  
ATOM   2745  OD2 ASP   178      81.130  83.120  53.022  1.00  0.00           O1-
ATOM   2746  H   ASP   178      79.781  80.431  51.505  1.00  0.00           H  
ATOM   2747  HA  ASP   178      81.706  80.682  53.800  1.00  0.00           H  
ATOM   2748  HB2 ASP   178      78.738  81.103  53.930  1.00  0.00           H  
ATOM   2749  HB3 ASP   178      80.014  81.473  55.158  1.00  0.00           H  
ATOM   2750  N   MET   179      80.097  77.870  53.399  1.00  0.00           N  
ATOM   2751  CA  MET   179      80.071  76.445  53.949  1.00  0.00           C  
ATOM   2752  C   MET   179      81.407  75.687  54.021  1.00  0.00           C  
ATOM   2753  O   MET   179      82.530  76.261  53.804  1.00  0.00           O  
ATOM   2754  CB  MET   179      79.169  75.704  52.941  1.00  0.00           C  
ATOM   2755  CG  MET   179      77.698  76.327  52.985  1.00  0.00           C  
ATOM   2756  SD  MET   179      76.502  75.739  51.699  1.00  0.00           S  
ATOM   2757  CE  MET   179      75.655  74.380  52.651  1.00  0.00           C  
ATOM   2758  H   MET   179      79.689  78.036  52.490  1.00  0.00           H  
ATOM   2759  HA  MET   179      79.575  76.454  54.920  1.00  0.00           H  
ATOM   2760  HB2 MET   179      79.640  75.780  51.961  1.00  0.00           H  
ATOM   2761  HB3 MET   179      79.097  74.651  53.214  1.00  0.00           H  
ATOM   2762  HG2 MET   179      77.308  76.238  53.999  1.00  0.00           H  
ATOM   2763  HG3 MET   179      77.746  77.406  52.838  1.00  0.00           H  
ATOM   2764  HE1 MET   179      75.261  74.834  53.560  1.00  0.00           H  
ATOM   2765  HE2 MET   179      74.819  74.001  52.063  1.00  0.00           H  
ATOM   2766  HE3 MET   179      76.377  73.624  52.958  1.00  0.00           H  
ATOM   2767  N   SER   180      81.419  74.433  54.548  1.00  0.00           N  
ATOM   2768  CA  SER   180      82.550  73.391  54.371  1.00  0.00           C  
ATOM   2769  C   SER   180      82.130  72.285  53.419  1.00  0.00           C  
ATOM   2770  O   SER   180      80.893  72.082  53.158  1.00  0.00           O  
ATOM   2771  CB  SER   180      82.993  72.842  55.739  1.00  0.00           C  
ATOM   2772  OG  SER   180      84.232  72.056  55.712  1.00  0.00           O  
ATOM   2773  H   SER   180      80.564  74.014  54.885  1.00  0.00           H  
ATOM   2774  HA  SER   180      83.416  73.904  53.953  1.00  0.00           H  
ATOM   2775  HB2 SER   180      82.940  73.595  56.525  1.00  0.00           H  
ATOM   2776  HB3 SER   180      82.258  72.100  56.050  1.00  0.00           H  
ATOM   2777  HG  SER   180      85.003  72.609  55.567  1.00  0.00           H  
ATOM   2778  N   GLN   181      83.009  71.455  52.866  1.00  0.00           N  
ATOM   2779  CA  GLN   181      82.699  70.346  51.904  1.00  0.00           C  
ATOM   2780  C   GLN   181      82.862  68.969  52.579  1.00  0.00           C  
ATOM   2781  O   GLN   181      83.587  68.766  53.543  1.00  0.00           O  
ATOM   2782  CB  GLN   181      83.666  70.448  50.769  1.00  0.00           C  
ATOM   2783  CG  GLN   181      83.342  71.678  49.866  1.00  0.00           C  
ATOM   2784  CD  GLN   181      84.386  71.935  48.756  1.00  0.00           C  
ATOM   2785  NE2 GLN   181      84.341  73.096  48.118  1.00  0.00           N  
ATOM   2786  OE1 GLN   181      85.207  71.118  48.523  1.00  0.00           O  
ATOM   2787  H   GLN   181      83.971  71.613  53.132  1.00  0.00           H  
ATOM   2788  HA  GLN   181      81.659  70.347  51.577  1.00  0.00           H  
ATOM   2789  HB2 GLN   181      84.650  70.718  51.153  1.00  0.00           H  
ATOM   2790  HB3 GLN   181      83.633  69.518  50.203  1.00  0.00           H  
ATOM   2791  HG2 GLN   181      82.445  71.400  49.313  1.00  0.00           H  
ATOM   2792  HG3 GLN   181      83.084  72.561  50.452  1.00  0.00           H  
ATOM   2793 HE21 GLN   181      85.083  73.214  47.442  1.00  0.00           H  
ATOM   2794 HE22 GLN   181      83.705  73.808  48.444  1.00  0.00           H  
ATOM   2795  N   MET   182      82.072  67.963  52.029  1.00  0.00           N  
ATOM   2796  CA  MET   182      81.974  66.525  52.361  1.00  0.00           C  
ATOM   2797  C   MET   182      81.810  65.555  51.177  1.00  0.00           C  
ATOM   2798  O   MET   182      81.149  65.917  50.203  1.00  0.00           O  
ATOM   2799  CB  MET   182      80.894  66.353  53.428  1.00  0.00           C  
ATOM   2800  CG  MET   182      80.750  64.950  54.081  1.00  0.00           C  
ATOM   2801  SD  MET   182      79.473  64.864  55.393  1.00  0.00           S  
ATOM   2802  CE  MET   182      77.917  65.573  54.665  1.00  0.00           C  
ATOM   2803  H   MET   182      81.531  68.315  51.251  1.00  0.00           H  
ATOM   2804  HA  MET   182      82.928  66.286  52.830  1.00  0.00           H  
ATOM   2805  HB2 MET   182      81.321  66.985  54.206  1.00  0.00           H  
ATOM   2806  HB3 MET   182      79.906  66.708  53.135  1.00  0.00           H  
ATOM   2807  HG2 MET   182      80.353  64.151  53.455  1.00  0.00           H  
ATOM   2808  HG3 MET   182      81.658  64.583  54.559  1.00  0.00           H  
ATOM   2809  HE1 MET   182      77.741  66.574  55.060  1.00  0.00           H  
ATOM   2810  HE2 MET   182      78.000  65.584  53.578  1.00  0.00           H  
ATOM   2811  HE3 MET   182      77.198  64.795  54.921  1.00  0.00           H  
ATOM   2812  N   ILE   183      82.299  64.335  51.195  1.00  0.00           N  
ATOM   2813  CA  ILE   183      82.137  63.332  50.108  1.00  0.00           C  
ATOM   2814  C   ILE   183      81.574  62.019  50.671  1.00  0.00           C  
ATOM   2815  O   ILE   183      82.029  61.538  51.675  1.00  0.00           O  
ATOM   2816  CB  ILE   183      83.429  63.290  49.266  1.00  0.00           C  
ATOM   2817  CG1 ILE   183      83.742  64.740  48.715  1.00  0.00           C  
ATOM   2818  CG2 ILE   183      83.287  62.378  48.066  1.00  0.00           C  
ATOM   2819  CD1 ILE   183      85.003  64.847  47.670  1.00  0.00           C  
ATOM   2820  H   ILE   183      82.886  64.041  51.963  1.00  0.00           H  
ATOM   2821  HA  ILE   183      81.445  63.680  49.341  1.00  0.00           H  
ATOM   2822  HB  ILE   183      84.176  62.902  49.958  1.00  0.00           H  
ATOM   2823 HG12 ILE   183      82.962  65.375  48.294  1.00  0.00           H  
ATOM   2824 HG13 ILE   183      84.205  65.337  49.501  1.00  0.00           H  
ATOM   2825 HG21 ILE   183      82.446  62.775  47.499  1.00  0.00           H  
ATOM   2826 HG22 ILE   183      84.143  62.174  47.422  1.00  0.00           H  
ATOM   2827 HG23 ILE   183      82.917  61.380  48.304  1.00  0.00           H  
ATOM   2828 HD11 ILE   183      85.897  64.499  48.188  1.00  0.00           H  
ATOM   2829 HD12 ILE   183      84.843  64.322  46.728  1.00  0.00           H  
ATOM   2830 HD13 ILE   183      85.114  65.909  47.453  1.00  0.00           H  
ATOM   2831  N   LEU   184      80.558  61.535  49.968  1.00  0.00           N  
ATOM   2832  CA  LEU   184      80.315  60.126  49.871  1.00  0.00           C  
ATOM   2833  C   LEU   184      80.932  59.431  48.635  1.00  0.00           C  
ATOM   2834  O   LEU   184      80.660  59.838  47.498  1.00  0.00           O  
ATOM   2835  CB  LEU   184      78.784  60.073  49.775  1.00  0.00           C  
ATOM   2836  CG  LEU   184      78.118  58.738  49.700  1.00  0.00           C  
ATOM   2837  CD1 LEU   184      78.545  57.986  50.964  1.00  0.00           C  
ATOM   2838  CD2 LEU   184      76.612  58.794  49.854  1.00  0.00           C  
ATOM   2839  H   LEU   184      80.179  62.218  49.329  1.00  0.00           H  
ATOM   2840  HA  LEU   184      80.607  59.688  50.826  1.00  0.00           H  
ATOM   2841  HB2 LEU   184      78.358  60.490  50.688  1.00  0.00           H  
ATOM   2842  HB3 LEU   184      78.435  60.714  48.966  1.00  0.00           H  
ATOM   2843  HG  LEU   184      78.349  58.205  48.778  1.00  0.00           H  
ATOM   2844 HD11 LEU   184      79.539  57.616  50.712  1.00  0.00           H  
ATOM   2845 HD12 LEU   184      78.660  58.517  51.909  1.00  0.00           H  
ATOM   2846 HD13 LEU   184      77.790  57.233  51.190  1.00  0.00           H  
ATOM   2847 HD21 LEU   184      76.386  59.120  50.869  1.00  0.00           H  
ATOM   2848 HD22 LEU   184      76.134  59.431  49.110  1.00  0.00           H  
ATOM   2849 HD23 LEU   184      76.157  57.838  49.594  1.00  0.00           H  
ATOM   2850  N   ARG   185      81.699  58.340  48.853  1.00  0.00           N  
ATOM   2851  CA  ARG   185      82.175  57.510  47.722  1.00  0.00           C  
ATOM   2852  C   ARG   185      81.525  56.155  47.938  1.00  0.00           C  
ATOM   2853  O   ARG   185      81.134  55.702  48.998  1.00  0.00           O  
ATOM   2854  CB  ARG   185      83.688  57.383  47.832  1.00  0.00           C  
ATOM   2855  CG  ARG   185      84.469  58.695  47.566  1.00  0.00           C  
ATOM   2856  CD  ARG   185      86.000  58.457  47.611  1.00  0.00           C  
ATOM   2857  NE  ARG   185      86.613  59.497  46.971  1.00  0.00           N  
ATOM   2858  CZ  ARG   185      87.231  60.544  47.563  1.00  0.00           C  
ATOM   2859  NH1 ARG   185      87.452  60.683  48.793  1.00  0.00           N1+
ATOM   2860  NH2 ARG   185      87.664  61.415  46.778  1.00  0.00           N  
ATOM   2861  H   ARG   185      81.796  57.978  49.791  1.00  0.00           H  
ATOM   2862  HA  ARG   185      81.850  57.739  46.707  1.00  0.00           H  
ATOM   2863  HB2 ARG   185      83.913  57.263  48.892  1.00  0.00           H  
ATOM   2864  HB3 ARG   185      84.172  56.652  47.184  1.00  0.00           H  
ATOM   2865  HG2 ARG   185      84.153  59.120  46.614  1.00  0.00           H  
ATOM   2866  HG3 ARG   185      84.229  59.406  48.356  1.00  0.00           H  
ATOM   2867  HD2 ARG   185      86.298  58.171  48.620  1.00  0.00           H  
ATOM   2868  HD3 ARG   185      86.282  57.566  47.050  1.00  0.00           H  
ATOM   2869  HE  ARG   185      86.507  59.572  45.970  1.00  0.00           H  
ATOM   2870 HH11 ARG   185      86.950  60.005  49.348  1.00  0.00           H  
ATOM   2871 HH12 ARG   185      88.123  61.347  49.151  1.00  0.00           H  
ATOM   2872 HH21 ARG   185      87.446  61.362  45.793  1.00  0.00           H  
ATOM   2873 HH22 ARG   185      87.985  62.245  47.256  1.00  0.00           H  
ATOM   2874  N   THR   186      81.289  55.511  46.790  1.00  0.00           N  
ATOM   2875  CA  THR   186      80.413  54.386  46.752  1.00  0.00           C  
ATOM   2876  C   THR   186      80.584  53.637  45.465  1.00  0.00           C  
ATOM   2877  O   THR   186      80.285  54.148  44.362  1.00  0.00           O  
ATOM   2878  CB  THR   186      78.931  54.715  46.985  1.00  0.00           C  
ATOM   2879  CG2 THR   186      77.966  53.578  46.894  1.00  0.00           C  
ATOM   2880  OG1 THR   186      78.656  55.286  48.275  1.00  0.00           O  
ATOM   2881  H   THR   186      81.459  56.006  45.926  1.00  0.00           H  
ATOM   2882  HA  THR   186      80.777  53.587  47.399  1.00  0.00           H  
ATOM   2883  HB  THR   186      78.610  55.484  46.281  1.00  0.00           H  
ATOM   2884  HG1 THR   186      79.467  55.433  48.768  1.00  0.00           H  
ATOM   2885 HG21 THR   186      78.450  52.616  47.061  1.00  0.00           H  
ATOM   2886 HG22 THR   186      77.127  53.649  47.587  1.00  0.00           H  
ATOM   2887 HG23 THR   186      77.456  53.635  45.932  1.00  0.00           H  
ATOM   2888  N   LYS   187      80.798  52.319  45.367  1.00  0.00           N  
ATOM   2889  CA  LYS   187      80.883  51.544  44.158  1.00  0.00           C  
ATOM   2890  C   LYS   187      80.396  50.135  44.349  1.00  0.00           C  
ATOM   2891  O   LYS   187      80.918  49.452  45.230  1.00  0.00           O  
ATOM   2892  CB  LYS   187      82.284  51.591  43.467  1.00  0.00           C  
ATOM   2893  CG  LYS   187      82.637  50.759  42.168  1.00  0.00           C  
ATOM   2894  CD  LYS   187      84.099  50.782  41.800  1.00  0.00           C  
ATOM   2895  CE  LYS   187      84.503  52.034  40.979  1.00  0.00           C  
ATOM   2896  NZ  LYS   187      85.927  52.012  40.516  1.00  0.00           N1+
ATOM   2897  H   LYS   187      81.150  51.838  46.182  1.00  0.00           H  
ATOM   2898  HA  LYS   187      80.194  52.035  43.471  1.00  0.00           H  
ATOM   2899  HB2 LYS   187      82.416  52.653  43.261  1.00  0.00           H  
ATOM   2900  HB3 LYS   187      83.063  51.366  44.195  1.00  0.00           H  
ATOM   2901  HG2 LYS   187      82.381  49.717  42.360  1.00  0.00           H  
ATOM   2902  HG3 LYS   187      82.019  51.112  41.342  1.00  0.00           H  
ATOM   2903  HD2 LYS   187      84.743  50.875  42.675  1.00  0.00           H  
ATOM   2904  HD3 LYS   187      84.439  49.915  41.232  1.00  0.00           H  
ATOM   2905  HE2 LYS   187      83.949  52.140  40.046  1.00  0.00           H  
ATOM   2906  HE3 LYS   187      84.299  52.929  41.568  1.00  0.00           H  
ATOM   2907  HZ1 LYS   187      86.090  52.726  39.821  1.00  0.00           H  
ATOM   2908  HZ2 LYS   187      86.411  52.138  41.394  1.00  0.00           H  
ATOM   2909  HZ3 LYS   187      86.073  51.098  40.112  1.00  0.00           H  
ATOM   2910  N   GLY   188      79.640  49.532  43.390  1.00  0.00           N  
ATOM   2911  CA  GLY   188      79.122  48.173  43.527  1.00  0.00           C  
ATOM   2912  C   GLY   188      78.567  47.632  42.165  1.00  0.00           C  
ATOM   2913  O   GLY   188      78.915  48.126  41.090  1.00  0.00           O  
ATOM   2914  H   GLY   188      79.375  50.078  42.583  1.00  0.00           H  
ATOM   2915  HA2 GLY   188      79.834  47.487  43.987  1.00  0.00           H  
ATOM   2916  HA3 GLY   188      78.336  48.113  44.280  1.00  0.00           H  
ATOM   2917  N   PRO   189      77.682  46.609  42.171  1.00  0.00           N  
ATOM   2918  CA  PRO   189      77.221  45.964  41.012  1.00  0.00           C  
ATOM   2919  C   PRO   189      76.226  46.732  40.118  1.00  0.00           C  
ATOM   2920  O   PRO   189      75.909  47.884  40.353  1.00  0.00           O  
ATOM   2921  CB  PRO   189      76.635  44.684  41.606  1.00  0.00           C  
ATOM   2922  CG  PRO   189      75.945  45.183  42.869  1.00  0.00           C  
ATOM   2923  CD  PRO   189      77.154  46.023  43.382  1.00  0.00           C  
ATOM   2924  HA  PRO   189      78.055  45.669  40.375  1.00  0.00           H  
ATOM   2925  HB2 PRO   189      75.905  44.225  40.939  1.00  0.00           H  
ATOM   2926  HB3 PRO   189      77.412  43.979  41.903  1.00  0.00           H  
ATOM   2927  HG2 PRO   189      75.051  45.750  42.610  1.00  0.00           H  
ATOM   2928  HG3 PRO   189      75.691  44.371  43.550  1.00  0.00           H  
ATOM   2929  HD2 PRO   189      76.815  46.826  44.037  1.00  0.00           H  
ATOM   2930  HD3 PRO   189      77.884  45.413  43.914  1.00  0.00           H  
ATOM   2931  N   ASP   190      75.745  46.155  39.060  1.00  0.00           N  
ATOM   2932  CA  ASP   190      74.860  46.760  38.139  1.00  0.00           C  
ATOM   2933  C   ASP   190      73.468  47.211  38.816  1.00  0.00           C  
ATOM   2934  O   ASP   190      72.933  48.264  38.402  1.00  0.00           O  
ATOM   2935  CB  ASP   190      74.448  45.720  37.089  1.00  0.00           C  
ATOM   2936  CG  ASP   190      73.911  44.297  37.524  1.00  0.00           C  
ATOM   2937  OD1 ASP   190      73.940  44.065  38.745  1.00  0.00           O  
ATOM   2938  OD2 ASP   190      73.310  43.617  36.663  1.00  0.00           O1-
ATOM   2939  H   ASP   190      76.066  45.216  38.872  1.00  0.00           H  
ATOM   2940  HA  ASP   190      75.323  47.605  37.630  1.00  0.00           H  
ATOM   2941  HB2 ASP   190      73.765  46.180  36.374  1.00  0.00           H  
ATOM   2942  HB3 ASP   190      75.371  45.554  36.533  1.00  0.00           H  
ATOM   2943  N   ARG   191      73.060  46.446  39.854  1.00  0.00           N  
ATOM   2944  CA  ARG   191      71.874  46.664  40.697  1.00  0.00           C  
ATOM   2945  C   ARG   191      71.900  45.814  41.931  1.00  0.00           C  
ATOM   2946  O   ARG   191      72.322  44.663  41.949  1.00  0.00           O  
ATOM   2947  CB  ARG   191      70.671  46.353  39.781  1.00  0.00           C  
ATOM   2948  CG  ARG   191      69.374  46.789  40.435  1.00  0.00           C  
ATOM   2949  CD  ARG   191      68.139  46.806  39.485  1.00  0.00           C  
ATOM   2950  NE  ARG   191      68.185  47.779  38.410  1.00  0.00           N  
ATOM   2951  CZ  ARG   191      67.301  47.923  37.432  1.00  0.00           C  
ATOM   2952  NH1 ARG   191      66.237  47.170  37.391  1.00  0.00           N1+
ATOM   2953  NH2 ARG   191      67.457  48.870  36.607  1.00  0.00           N  
ATOM   2954  H   ARG   191      73.613  45.629  40.068  1.00  0.00           H  
ATOM   2955  HA  ARG   191      71.745  47.725  40.912  1.00  0.00           H  
ATOM   2956  HB2 ARG   191      70.671  46.836  38.804  1.00  0.00           H  
ATOM   2957  HB3 ARG   191      70.715  45.276  39.619  1.00  0.00           H  
ATOM   2958  HG2 ARG   191      69.191  46.149  41.297  1.00  0.00           H  
ATOM   2959  HG3 ARG   191      69.536  47.811  40.780  1.00  0.00           H  
ATOM   2960  HD2 ARG   191      67.972  45.794  39.117  1.00  0.00           H  
ATOM   2961  HD3 ARG   191      67.277  47.040  40.109  1.00  0.00           H  
ATOM   2962  HE  ARG   191      69.038  48.316  38.472  1.00  0.00           H  
ATOM   2963 HH11 ARG   191      66.053  46.607  38.209  1.00  0.00           H  
ATOM   2964 HH12 ARG   191      65.529  47.262  36.677  1.00  0.00           H  
ATOM   2965 HH21 ARG   191      68.400  49.233  36.636  1.00  0.00           H  
ATOM   2966 HH22 ARG   191      66.824  49.081  35.848  1.00  0.00           H  
ATOM   2967  N   LEU   192      71.540  46.375  43.010  1.00  0.00           N  
ATOM   2968  CA  LEU   192      71.468  45.722  44.356  1.00  0.00           C  
ATOM   2969  C   LEU   192      70.194  44.806  44.556  1.00  0.00           C  
ATOM   2970  O   LEU   192      69.229  44.980  43.853  1.00  0.00           O  
ATOM   2971  CB  LEU   192      71.472  46.686  45.531  1.00  0.00           C  
ATOM   2972  CG  LEU   192      72.750  47.424  45.647  1.00  0.00           C  
ATOM   2973  CD1 LEU   192      72.509  48.292  46.997  1.00  0.00           C  
ATOM   2974  CD2 LEU   192      73.970  46.537  46.006  1.00  0.00           C  
ATOM   2975  H   LEU   192      71.418  47.377  42.955  1.00  0.00           H  
ATOM   2976  HA  LEU   192      72.303  45.058  44.581  1.00  0.00           H  
ATOM   2977  HB2 LEU   192      70.765  47.505  45.401  1.00  0.00           H  
ATOM   2978  HB3 LEU   192      71.334  46.168  46.480  1.00  0.00           H  
ATOM   2979  HG  LEU   192      72.957  48.056  44.783  1.00  0.00           H  
ATOM   2980 HD11 LEU   192      72.153  47.722  47.855  1.00  0.00           H  
ATOM   2981 HD12 LEU   192      73.490  48.716  47.210  1.00  0.00           H  
ATOM   2982 HD13 LEU   192      71.847  49.074  46.625  1.00  0.00           H  
ATOM   2983 HD21 LEU   192      73.675  46.001  46.908  1.00  0.00           H  
ATOM   2984 HD22 LEU   192      74.218  45.892  45.163  1.00  0.00           H  
ATOM   2985 HD23 LEU   192      74.902  47.030  46.281  1.00  0.00           H  
ATOM   2986  N   PRO   193      70.272  43.709  45.320  1.00  0.00           N  
ATOM   2987  CA  PRO   193      69.208  42.729  45.504  1.00  0.00           C  
ATOM   2988  C   PRO   193      68.132  43.430  46.381  1.00  0.00           C  
ATOM   2989  O   PRO   193      68.392  44.429  47.073  1.00  0.00           O  
ATOM   2990  CB  PRO   193      69.878  41.490  46.072  1.00  0.00           C  
ATOM   2991  CG  PRO   193      71.190  41.991  46.687  1.00  0.00           C  
ATOM   2992  CD  PRO   193      71.568  43.172  45.824  1.00  0.00           C  
ATOM   2993  HA  PRO   193      68.687  42.436  44.592  1.00  0.00           H  
ATOM   2994  HB2 PRO   193      69.245  41.018  46.824  1.00  0.00           H  
ATOM   2995  HB3 PRO   193      70.097  40.876  45.199  1.00  0.00           H  
ATOM   2996  HG2 PRO   193      70.971  42.162  47.741  1.00  0.00           H  
ATOM   2997  HG3 PRO   193      71.984  41.264  46.514  1.00  0.00           H  
ATOM   2998  HD2 PRO   193      72.234  43.865  46.338  1.00  0.00           H  
ATOM   2999  HD3 PRO   193      72.061  42.806  44.924  1.00  0.00           H  
ATOM   3000  N   ALA   194      66.920  42.905  46.374  1.00  0.00           N  
ATOM   3001  CA  ALA   194      65.821  43.302  47.188  1.00  0.00           C  
ATOM   3002  C   ALA   194      66.089  43.139  48.708  1.00  0.00           C  
ATOM   3003  O   ALA   194      66.457  42.038  49.142  1.00  0.00           O  
ATOM   3004  CB  ALA   194      64.614  42.463  46.806  1.00  0.00           C  
ATOM   3005  H   ALA   194      66.703  42.064  45.858  1.00  0.00           H  
ATOM   3006  HA  ALA   194      65.575  44.350  47.019  1.00  0.00           H  
ATOM   3007  HB1 ALA   194      64.783  41.487  47.261  1.00  0.00           H  
ATOM   3008  HB2 ALA   194      63.677  42.826  47.227  1.00  0.00           H  
ATOM   3009  HB3 ALA   194      64.446  42.330  45.737  1.00  0.00           H  
ATOM   3010  N   GLY   195      65.811  44.122  49.598  1.00  0.00           N  
ATOM   3011  CA  GLY   195      65.895  44.078  51.032  1.00  0.00           C  
ATOM   3012  C   GLY   195      67.137  44.730  51.637  1.00  0.00           C  
ATOM   3013  O   GLY   195      67.601  44.306  52.704  1.00  0.00           O  
ATOM   3014  H   GLY   195      65.405  44.969  49.226  1.00  0.00           H  
ATOM   3015  HA2 GLY   195      64.950  44.468  51.410  1.00  0.00           H  
ATOM   3016  HA3 GLY   195      65.888  43.044  51.376  1.00  0.00           H  
ATOM   3017  N   TYR   196      67.710  45.834  51.015  1.00  0.00           N  
ATOM   3018  CA  TYR   196      68.768  46.608  51.602  1.00  0.00           C  
ATOM   3019  C   TYR   196      68.370  48.123  51.372  1.00  0.00           C  
ATOM   3020  O   TYR   196      67.870  48.631  50.339  1.00  0.00           O  
ATOM   3021  CB  TYR   196      70.163  46.179  51.050  1.00  0.00           C  
ATOM   3022  CG  TYR   196      70.662  44.798  51.446  1.00  0.00           C  
ATOM   3023  CD1 TYR   196      70.479  43.654  50.659  1.00  0.00           C  
ATOM   3024  CD2 TYR   196      71.238  44.522  52.665  1.00  0.00           C  
ATOM   3025  CE1 TYR   196      70.756  42.365  51.075  1.00  0.00           C  
ATOM   3026  CE2 TYR   196      71.468  43.278  53.198  1.00  0.00           C  
ATOM   3027  CZ  TYR   196      71.157  42.163  52.443  1.00  0.00           C  
ATOM   3028  OH  TYR   196      71.457  40.921  52.867  1.00  0.00           O  
ATOM   3029  H   TYR   196      67.252  46.230  50.207  1.00  0.00           H  
ATOM   3030  HA  TYR   196      68.711  46.466  52.681  1.00  0.00           H  
ATOM   3031  HB2 TYR   196      70.075  46.253  49.966  1.00  0.00           H  
ATOM   3032  HB3 TYR   196      70.824  46.942  51.461  1.00  0.00           H  
ATOM   3033  HD1 TYR   196      70.187  43.982  49.672  1.00  0.00           H  
ATOM   3034  HD2 TYR   196      71.446  45.293  53.391  1.00  0.00           H  
ATOM   3035  HE1 TYR   196      70.531  41.510  50.454  1.00  0.00           H  
ATOM   3036  HE2 TYR   196      71.902  43.076  54.166  1.00  0.00           H  
ATOM   3037  HH  TYR   196      72.192  40.943  53.484  1.00  0.00           H  
ATOM   3038  N   GLU   197      68.920  48.944  52.284  1.00  0.00           N  
ATOM   3039  CA  GLU   197      68.954  50.427  52.041  1.00  0.00           C  
ATOM   3040  C   GLU   197      70.145  51.118  52.674  1.00  0.00           C  
ATOM   3041  O   GLU   197      70.700  50.812  53.761  1.00  0.00           O  
ATOM   3042  CB  GLU   197      67.617  50.917  52.601  1.00  0.00           C  
ATOM   3043  CG  GLU   197      67.214  52.277  51.874  1.00  0.00           C  
ATOM   3044  CD  GLU   197      66.618  52.140  50.497  1.00  0.00           C  
ATOM   3045  OE1 GLU   197      67.370  51.944  49.503  1.00  0.00           O  
ATOM   3046  OE2 GLU   197      65.391  52.229  50.387  1.00  0.00           O1-
ATOM   3047  H   GLU   197      69.569  48.572  52.962  1.00  0.00           H  
ATOM   3048  HA  GLU   197      68.959  50.633  50.971  1.00  0.00           H  
ATOM   3049  HB2 GLU   197      66.787  50.212  52.551  1.00  0.00           H  
ATOM   3050  HB3 GLU   197      67.757  51.133  53.661  1.00  0.00           H  
ATOM   3051  HG2 GLU   197      66.472  52.694  52.555  1.00  0.00           H  
ATOM   3052  HG3 GLU   197      68.065  52.951  51.778  1.00  0.00           H  
ATOM   3053  N   ILE   198      70.584  52.204  51.993  1.00  0.00           N  
ATOM   3054  CA  ILE   198      71.610  53.027  52.511  1.00  0.00           C  
ATOM   3055  C   ILE   198      71.009  54.364  52.978  1.00  0.00           C  
ATOM   3056  O   ILE   198      70.368  55.050  52.287  1.00  0.00           O  
ATOM   3057  CB  ILE   198      72.612  53.243  51.401  1.00  0.00           C  
ATOM   3058  CG1 ILE   198      73.250  51.933  50.856  1.00  0.00           C  
ATOM   3059  CG2 ILE   198      73.673  54.235  51.900  1.00  0.00           C  
ATOM   3060  CD1 ILE   198      74.251  52.209  49.744  1.00  0.00           C  
ATOM   3061  H   ILE   198      70.216  52.386  51.071  1.00  0.00           H  
ATOM   3062  HA  ILE   198      72.182  52.587  53.327  1.00  0.00           H  
ATOM   3063  HB  ILE   198      72.103  53.712  50.558  1.00  0.00           H  
ATOM   3064 HG12 ILE   198      73.808  51.513  51.693  1.00  0.00           H  
ATOM   3065 HG13 ILE   198      72.502  51.275  50.414  1.00  0.00           H  
ATOM   3066 HG21 ILE   198      73.374  54.721  52.829  1.00  0.00           H  
ATOM   3067 HG22 ILE   198      74.561  53.635  52.101  1.00  0.00           H  
ATOM   3068 HG23 ILE   198      73.885  54.936  51.092  1.00  0.00           H  
ATOM   3069 HD11 ILE   198      73.696  52.679  48.932  1.00  0.00           H  
ATOM   3070 HD12 ILE   198      75.028  52.915  50.039  1.00  0.00           H  
ATOM   3071 HD13 ILE   198      74.801  51.304  49.485  1.00  0.00           H  
ATOM   3072  N   VAL   199      71.284  54.661  54.306  1.00  0.00           N  
ATOM   3073  CA  VAL   199      70.756  55.897  54.924  1.00  0.00           C  
ATOM   3074  C   VAL   199      71.832  56.797  55.659  1.00  0.00           C  
ATOM   3075  O   VAL   199      72.562  56.360  56.574  1.00  0.00           O  
ATOM   3076  CB  VAL   199      69.561  55.682  55.902  1.00  0.00           C  
ATOM   3077  CG1 VAL   199      68.898  57.018  56.298  1.00  0.00           C  
ATOM   3078  CG2 VAL   199      68.445  54.721  55.408  1.00  0.00           C  
ATOM   3079  H   VAL   199      72.032  54.231  54.831  1.00  0.00           H  
ATOM   3080  HA  VAL   199      70.335  56.523  54.137  1.00  0.00           H  
ATOM   3081  HB  VAL   199      70.027  55.284  56.803  1.00  0.00           H  
ATOM   3082 HG11 VAL   199      69.642  57.646  56.788  1.00  0.00           H  
ATOM   3083 HG12 VAL   199      68.450  57.492  55.425  1.00  0.00           H  
ATOM   3084 HG13 VAL   199      68.133  56.897  57.065  1.00  0.00           H  
ATOM   3085 HG21 VAL   199      68.925  53.873  54.920  1.00  0.00           H  
ATOM   3086 HG22 VAL   199      67.774  54.268  56.137  1.00  0.00           H  
ATOM   3087 HG23 VAL   199      67.794  55.105  54.622  1.00  0.00           H  
ATOM   3088  N   LEU   200      71.867  58.059  55.258  1.00  0.00           N  
ATOM   3089  CA  LEU   200      72.629  59.133  55.931  1.00  0.00           C  
ATOM   3090  C   LEU   200      71.873  59.651  57.232  1.00  0.00           C  
ATOM   3091  O   LEU   200      70.659  59.828  57.189  1.00  0.00           O  
ATOM   3092  CB  LEU   200      72.697  60.344  55.047  1.00  0.00           C  
ATOM   3093  CG  LEU   200      73.530  60.177  53.843  1.00  0.00           C  
ATOM   3094  CD1 LEU   200      73.183  61.202  52.727  1.00  0.00           C  
ATOM   3095  CD2 LEU   200      75.065  60.345  54.034  1.00  0.00           C  
ATOM   3096  H   LEU   200      71.231  58.316  54.516  1.00  0.00           H  
ATOM   3097  HA  LEU   200      73.602  58.734  56.217  1.00  0.00           H  
ATOM   3098  HB2 LEU   200      71.682  60.585  54.730  1.00  0.00           H  
ATOM   3099  HB3 LEU   200      73.108  61.214  55.560  1.00  0.00           H  
ATOM   3100  HG  LEU   200      73.312  59.236  53.339  1.00  0.00           H  
ATOM   3101 HD11 LEU   200      73.152  62.154  53.256  1.00  0.00           H  
ATOM   3102 HD12 LEU   200      74.029  61.177  52.040  1.00  0.00           H  
ATOM   3103 HD13 LEU   200      72.262  60.903  52.227  1.00  0.00           H  
ATOM   3104 HD21 LEU   200      75.598  60.382  53.084  1.00  0.00           H  
ATOM   3105 HD22 LEU   200      75.144  61.336  54.480  1.00  0.00           H  
ATOM   3106 HD23 LEU   200      75.406  59.582  54.733  1.00  0.00           H  
ATOM   3107  N   TYR   201      72.579  60.038  58.310  1.00  0.00           N  
ATOM   3108  CA  TYR   201      71.972  60.648  59.576  1.00  0.00           C  
ATOM   3109  C   TYR   201      72.923  61.407  60.433  1.00  0.00           C  
ATOM   3110  O   TYR   201      74.134  61.214  60.365  1.00  0.00           O  
ATOM   3111  CB  TYR   201      71.226  59.603  60.327  1.00  0.00           C  
ATOM   3112  CG  TYR   201      72.065  58.529  61.063  1.00  0.00           C  
ATOM   3113  CD1 TYR   201      72.233  58.684  62.492  1.00  0.00           C  
ATOM   3114  CD2 TYR   201      72.504  57.341  60.394  1.00  0.00           C  
ATOM   3115  CE1 TYR   201      72.960  57.752  63.206  1.00  0.00           C  
ATOM   3116  CE2 TYR   201      73.281  56.448  61.109  1.00  0.00           C  
ATOM   3117  CZ  TYR   201      73.491  56.658  62.533  1.00  0.00           C  
ATOM   3118  OH  TYR   201      74.252  55.747  63.195  1.00  0.00           O  
ATOM   3119  H   TYR   201      73.586  59.960  58.309  1.00  0.00           H  
ATOM   3120  HA  TYR   201      71.313  61.426  59.191  1.00  0.00           H  
ATOM   3121  HB2 TYR   201      70.856  60.076  61.237  1.00  0.00           H  
ATOM   3122  HB3 TYR   201      70.302  59.287  59.843  1.00  0.00           H  
ATOM   3123  HD1 TYR   201      71.700  59.424  63.071  1.00  0.00           H  
ATOM   3124  HD2 TYR   201      72.172  57.277  59.369  1.00  0.00           H  
ATOM   3125  HE1 TYR   201      73.088  57.992  64.251  1.00  0.00           H  
ATOM   3126  HE2 TYR   201      73.754  55.619  60.603  1.00  0.00           H  
ATOM   3127  HH  TYR   201      74.449  54.969  62.668  1.00  0.00           H  
ATOM   3128  N   ILE   202      72.346  62.314  61.230  1.00  0.00           N  
ATOM   3129  CA  ILE   202      72.834  63.084  62.352  1.00  0.00           C  
ATOM   3130  C   ILE   202      72.095  62.765  63.672  1.00  0.00           C  
ATOM   3131  O   ILE   202      71.192  61.976  63.587  1.00  0.00           O  
ATOM   3132  CB  ILE   202      72.729  64.617  62.162  1.00  0.00           C  
ATOM   3133  CG1 ILE   202      71.246  64.966  61.876  1.00  0.00           C  
ATOM   3134  CG2 ILE   202      73.864  64.991  61.145  1.00  0.00           C  
ATOM   3135  CD1 ILE   202      71.196  66.476  61.407  1.00  0.00           C  
ATOM   3136  H   ILE   202      71.350  62.263  61.068  1.00  0.00           H  
ATOM   3137  HA  ILE   202      73.900  62.880  62.453  1.00  0.00           H  
ATOM   3138  HB  ILE   202      72.924  65.117  63.110  1.00  0.00           H  
ATOM   3139 HG12 ILE   202      70.755  64.434  61.062  1.00  0.00           H  
ATOM   3140 HG13 ILE   202      70.652  64.913  62.789  1.00  0.00           H  
ATOM   3141 HG21 ILE   202      73.783  64.481  60.185  1.00  0.00           H  
ATOM   3142 HG22 ILE   202      74.078  66.060  61.101  1.00  0.00           H  
ATOM   3143 HG23 ILE   202      74.812  64.684  61.588  1.00  0.00           H  
ATOM   3144 HD11 ILE   202      70.175  66.858  61.399  1.00  0.00           H  
ATOM   3145 HD12 ILE   202      71.756  67.057  62.140  1.00  0.00           H  
ATOM   3146 HD13 ILE   202      71.711  66.625  60.458  1.00  0.00           H  
ATOM   3147  N   SER   203      72.547  63.160  64.810  1.00  0.00           N  
ATOM   3148  CA  SER   203      71.793  63.005  66.091  1.00  0.00           C  
ATOM   3149  C   SER   203      70.805  64.299  66.202  1.00  0.00           C  
ATOM   3150  O   SER   203      71.085  65.303  65.572  1.00  0.00           O  
ATOM   3151  CB  SER   203      72.676  63.046  67.282  1.00  0.00           C  
ATOM   3152  OG  SER   203      73.187  64.290  67.644  1.00  0.00           O  
ATOM   3153  H   SER   203      73.427  63.654  64.774  1.00  0.00           H  
ATOM   3154  HA  SER   203      71.257  62.056  66.103  1.00  0.00           H  
ATOM   3155  HB2 SER   203      72.033  62.627  68.056  1.00  0.00           H  
ATOM   3156  HB3 SER   203      73.435  62.282  67.111  1.00  0.00           H  
ATOM   3157  HG  SER   203      73.848  64.118  68.318  1.00  0.00           H  
ATOM   3158  N   MET   204      69.843  64.247  67.083  1.00  0.00           N  
ATOM   3159  CA  MET   204      68.884  65.317  67.294  1.00  0.00           C  
ATOM   3160  C   MET   204      69.566  66.623  67.822  1.00  0.00           C  
ATOM   3161  O   MET   204      69.182  67.678  67.328  1.00  0.00           O  
ATOM   3162  CB  MET   204      67.946  64.845  68.477  1.00  0.00           C  
ATOM   3163  CG  MET   204      67.035  65.972  69.127  1.00  0.00           C  
ATOM   3164  SD  MET   204      66.264  65.416  70.662  1.00  0.00           S  
ATOM   3165  CE  MET   204      64.757  64.730  70.079  1.00  0.00           C  
ATOM   3166  H   MET   204      69.701  63.428  67.657  1.00  0.00           H  
ATOM   3167  HA  MET   204      68.202  65.531  66.471  1.00  0.00           H  
ATOM   3168  HB2 MET   204      67.400  63.939  68.213  1.00  0.00           H  
ATOM   3169  HB3 MET   204      68.645  64.447  69.212  1.00  0.00           H  
ATOM   3170  HG2 MET   204      67.684  66.792  69.433  1.00  0.00           H  
ATOM   3171  HG3 MET   204      66.262  66.249  68.410  1.00  0.00           H  
ATOM   3172  HE1 MET   204      64.437  65.357  69.247  1.00  0.00           H  
ATOM   3173  HE2 MET   204      64.969  63.775  69.598  1.00  0.00           H  
ATOM   3174  HE3 MET   204      64.067  64.702  70.922  1.00  0.00           H  
ATOM   3175  N   SER   205      70.548  66.537  68.654  1.00  0.00           N  
ATOM   3176  CA  SER   205      71.408  67.631  69.162  1.00  0.00           C  
ATOM   3177  C   SER   205      72.281  68.307  68.121  1.00  0.00           C  
ATOM   3178  O   SER   205      72.249  69.533  68.150  1.00  0.00           O  
ATOM   3179  CB  SER   205      72.419  67.138  70.224  1.00  0.00           C  
ATOM   3180  OG  SER   205      71.698  66.326  71.116  1.00  0.00           O  
ATOM   3181  H   SER   205      70.710  65.605  69.010  1.00  0.00           H  
ATOM   3182  HA  SER   205      70.793  68.398  69.632  1.00  0.00           H  
ATOM   3183  HB2 SER   205      73.180  66.535  69.730  1.00  0.00           H  
ATOM   3184  HB3 SER   205      72.902  67.969  70.739  1.00  0.00           H  
ATOM   3185  HG  SER   205      71.140  66.986  71.533  1.00  0.00           H  
ATOM   3186  N   ASP   206      72.987  67.558  67.341  1.00  0.00           N  
ATOM   3187  CA  ASP   206      73.833  68.030  66.200  1.00  0.00           C  
ATOM   3188  C   ASP   206      73.019  68.614  65.061  1.00  0.00           C  
ATOM   3189  O   ASP   206      73.453  69.653  64.470  1.00  0.00           O  
ATOM   3190  CB  ASP   206      74.714  66.837  65.705  1.00  0.00           C  
ATOM   3191  CG  ASP   206      75.735  66.279  66.680  1.00  0.00           C  
ATOM   3192  OD1 ASP   206      75.594  66.485  67.879  1.00  0.00           O  
ATOM   3193  OD2 ASP   206      76.657  65.596  66.108  1.00  0.00           O1-
ATOM   3194  H   ASP   206      73.113  66.597  67.624  1.00  0.00           H  
ATOM   3195  HA  ASP   206      74.516  68.784  66.590  1.00  0.00           H  
ATOM   3196  HB2 ASP   206      74.107  65.985  65.396  1.00  0.00           H  
ATOM   3197  HB3 ASP   206      75.254  67.223  64.840  1.00  0.00           H  
ATOM   3198  N   SER   207      71.722  68.314  65.095  1.00  0.00           N  
ATOM   3199  CA  SER   207      70.714  68.961  64.214  1.00  0.00           C  
ATOM   3200  C   SER   207      70.320  70.443  64.479  1.00  0.00           C  
ATOM   3201  O   SER   207      69.807  71.146  63.589  1.00  0.00           O  
ATOM   3202  CB  SER   207      69.363  68.284  64.055  1.00  0.00           C  
ATOM   3203  OG  SER   207      68.374  68.651  65.026  1.00  0.00           O  
ATOM   3204  H   SER   207      71.411  67.575  65.709  1.00  0.00           H  
ATOM   3205  HA  SER   207      71.153  68.907  63.218  1.00  0.00           H  
ATOM   3206  HB2 SER   207      68.968  68.433  63.051  1.00  0.00           H  
ATOM   3207  HB3 SER   207      69.496  67.204  64.123  1.00  0.00           H  
ATOM   3208  HG  SER   207      68.668  68.281  65.862  1.00  0.00           H  
ATOM   3209  N   ASP   208      70.546  71.032  65.628  1.00  0.00           N  
ATOM   3210  CA  ASP   208      70.556  72.431  65.827  1.00  0.00           C  
ATOM   3211  C   ASP   208      71.711  73.193  65.261  1.00  0.00           C  
ATOM   3212  O   ASP   208      71.685  74.453  65.284  1.00  0.00           O  
ATOM   3213  CB  ASP   208      70.482  72.772  67.345  1.00  0.00           C  
ATOM   3214  CG  ASP   208      69.244  72.268  68.096  1.00  0.00           C  
ATOM   3215  OD1 ASP   208      69.195  72.279  69.309  1.00  0.00           O  
ATOM   3216  OD2 ASP   208      68.174  72.122  67.512  1.00  0.00           O1-
ATOM   3217  H   ASP   208      70.850  70.434  66.383  1.00  0.00           H  
ATOM   3218  HA  ASP   208      69.632  72.847  65.425  1.00  0.00           H  
ATOM   3219  HB2 ASP   208      71.352  72.336  67.837  1.00  0.00           H  
ATOM   3220  HB3 ASP   208      70.577  73.831  67.587  1.00  0.00           H  
ATOM   3221  N   LYS   209      72.851  72.537  64.960  1.00  0.00           N  
ATOM   3222  CA  LYS   209      74.174  72.998  64.851  1.00  0.00           C  
ATOM   3223  C   LYS   209      74.691  72.997  63.458  1.00  0.00           C  
ATOM   3224  O   LYS   209      75.496  73.822  63.163  1.00  0.00           O  
ATOM   3225  CB  LYS   209      75.096  72.165  65.775  1.00  0.00           C  
ATOM   3226  CG  LYS   209      74.727  72.183  67.303  1.00  0.00           C  
ATOM   3227  CD  LYS   209      74.668  73.555  67.963  1.00  0.00           C  
ATOM   3228  CE  LYS   209      74.033  73.639  69.398  1.00  0.00           C  
ATOM   3229  NZ  LYS   209      73.885  75.032  69.837  1.00  0.00           N1+
ATOM   3230  H   LYS   209      72.765  71.535  65.045  1.00  0.00           H  
ATOM   3231  HA  LYS   209      74.265  74.055  65.103  1.00  0.00           H  
ATOM   3232  HB2 LYS   209      75.193  71.117  65.490  1.00  0.00           H  
ATOM   3233  HB3 LYS   209      76.088  72.606  65.670  1.00  0.00           H  
ATOM   3234  HG2 LYS   209      73.753  71.773  67.568  1.00  0.00           H  
ATOM   3235  HG3 LYS   209      75.455  71.641  67.906  1.00  0.00           H  
ATOM   3236  HD2 LYS   209      75.636  74.056  67.996  1.00  0.00           H  
ATOM   3237  HD3 LYS   209      74.057  74.198  67.329  1.00  0.00           H  
ATOM   3238  HE2 LYS   209      73.063  73.142  69.428  1.00  0.00           H  
ATOM   3239  HE3 LYS   209      74.669  73.011  70.021  1.00  0.00           H  
ATOM   3240  HZ1 LYS   209      73.071  75.477  69.438  1.00  0.00           H  
ATOM   3241  HZ2 LYS   209      73.648  75.044  70.819  1.00  0.00           H  
ATOM   3242  HZ3 LYS   209      74.749  75.553  69.864  1.00  0.00           H  
ATOM   3243  N   VAL   210      74.065  72.191  62.601  1.00  0.00           N  
ATOM   3244  CA  VAL   210      74.575  72.027  61.197  1.00  0.00           C  
ATOM   3245  C   VAL   210      73.520  71.975  60.081  1.00  0.00           C  
ATOM   3246  O   VAL   210      72.448  71.381  60.216  1.00  0.00           O  
ATOM   3247  CB  VAL   210      75.535  70.830  61.184  1.00  0.00           C  
ATOM   3248  CG1 VAL   210      74.911  69.402  61.084  1.00  0.00           C  
ATOM   3249  CG2 VAL   210      76.407  70.980  59.988  1.00  0.00           C  
ATOM   3250  H   VAL   210      73.589  71.438  63.077  1.00  0.00           H  
ATOM   3251  HA  VAL   210      75.080  72.985  61.069  1.00  0.00           H  
ATOM   3252  HB  VAL   210      76.184  70.970  62.048  1.00  0.00           H  
ATOM   3253 HG11 VAL   210      75.643  68.688  61.461  1.00  0.00           H  
ATOM   3254 HG12 VAL   210      74.190  69.470  61.898  1.00  0.00           H  
ATOM   3255 HG13 VAL   210      74.464  69.160  60.119  1.00  0.00           H  
ATOM   3256 HG21 VAL   210      77.129  70.165  60.031  1.00  0.00           H  
ATOM   3257 HG22 VAL   210      75.852  70.662  59.105  1.00  0.00           H  
ATOM   3258 HG23 VAL   210      76.972  71.909  59.915  1.00  0.00           H  
ATOM   3259  N   GLY   211      73.726  72.709  58.985  1.00  0.00           N  
ATOM   3260  CA  GLY   211      72.951  72.375  57.790  1.00  0.00           C  
ATOM   3261  C   GLY   211      73.786  71.461  56.834  1.00  0.00           C  
ATOM   3262  O   GLY   211      74.983  71.425  56.856  1.00  0.00           O  
ATOM   3263  H   GLY   211      74.453  73.408  58.939  1.00  0.00           H  
ATOM   3264  HA2 GLY   211      72.022  71.890  58.088  1.00  0.00           H  
ATOM   3265  HA3 GLY   211      72.563  73.299  57.361  1.00  0.00           H  
ATOM   3266  N   VAL   212      73.092  70.656  56.058  1.00  0.00           N  
ATOM   3267  CA  VAL   212      73.820  69.891  54.944  1.00  0.00           C  
ATOM   3268  C   VAL   212      73.043  69.984  53.680  1.00  0.00           C  
ATOM   3269  O   VAL   212      71.805  69.788  53.643  1.00  0.00           O  
ATOM   3270  CB  VAL   212      74.020  68.401  55.267  1.00  0.00           C  
ATOM   3271  CG1 VAL   212      74.969  67.673  54.325  1.00  0.00           C  
ATOM   3272  CG2 VAL   212      74.440  68.123  56.731  1.00  0.00           C  
ATOM   3273  H   VAL   212      72.082  70.654  56.035  1.00  0.00           H  
ATOM   3274  HA  VAL   212      74.842  70.232  54.781  1.00  0.00           H  
ATOM   3275  HB  VAL   212      73.055  67.897  55.216  1.00  0.00           H  
ATOM   3276 HG11 VAL   212      74.585  67.716  53.306  1.00  0.00           H  
ATOM   3277 HG12 VAL   212      75.964  68.110  54.415  1.00  0.00           H  
ATOM   3278 HG13 VAL   212      75.000  66.598  54.503  1.00  0.00           H  
ATOM   3279 HG21 VAL   212      73.596  68.480  57.322  1.00  0.00           H  
ATOM   3280 HG22 VAL   212      74.598  67.060  56.914  1.00  0.00           H  
ATOM   3281 HG23 VAL   212      75.311  68.724  56.990  1.00  0.00           H  
ATOM   3282  N   PHE   213      73.740  70.242  52.567  1.00  0.00           N  
ATOM   3283  CA  PHE   213      73.061  70.521  51.270  1.00  0.00           C  
ATOM   3284  C   PHE   213      73.833  69.940  50.045  1.00  0.00           C  
ATOM   3285  O   PHE   213      75.048  69.794  50.082  1.00  0.00           O  
ATOM   3286  CB  PHE   213      72.856  72.051  51.124  1.00  0.00           C  
ATOM   3287  CG  PHE   213      71.454  72.525  51.207  1.00  0.00           C  
ATOM   3288  CD1 PHE   213      70.735  72.919  50.000  1.00  0.00           C  
ATOM   3289  CD2 PHE   213      70.808  72.675  52.428  1.00  0.00           C  
ATOM   3290  CE1 PHE   213      69.398  73.379  50.096  1.00  0.00           C  
ATOM   3291  CE2 PHE   213      69.420  73.089  52.464  1.00  0.00           C  
ATOM   3292  CZ  PHE   213      68.739  73.417  51.288  1.00  0.00           C  
ATOM   3293  H   PHE   213      74.719  70.466  52.675  1.00  0.00           H  
ATOM   3294  HA  PHE   213      72.104  70.000  51.292  1.00  0.00           H  
ATOM   3295  HB2 PHE   213      73.491  72.445  51.918  1.00  0.00           H  
ATOM   3296  HB3 PHE   213      73.271  72.424  50.187  1.00  0.00           H  
ATOM   3297  HD1 PHE   213      71.198  72.732  49.042  1.00  0.00           H  
ATOM   3298  HD2 PHE   213      71.245  72.324  53.351  1.00  0.00           H  
ATOM   3299  HE1 PHE   213      68.875  73.445  49.153  1.00  0.00           H  
ATOM   3300  HE2 PHE   213      68.858  73.206  53.379  1.00  0.00           H  
ATOM   3301  HZ  PHE   213      67.676  73.608  51.302  1.00  0.00           H  
ATOM   3302  N   TYR   214      73.043  69.498  49.049  1.00  0.00           N  
ATOM   3303  CA  TYR   214      73.428  68.988  47.739  1.00  0.00           C  
ATOM   3304  C   TYR   214      72.940  69.865  46.718  1.00  0.00           C  
ATOM   3305  O   TYR   214      71.982  70.631  46.961  1.00  0.00           O  
ATOM   3306  CB  TYR   214      72.867  67.536  47.517  1.00  0.00           C  
ATOM   3307  CG  TYR   214      72.924  66.797  46.192  1.00  0.00           C  
ATOM   3308  CD1 TYR   214      74.113  66.029  45.925  1.00  0.00           C  
ATOM   3309  CD2 TYR   214      71.972  66.977  45.150  1.00  0.00           C  
ATOM   3310  CE1 TYR   214      74.282  65.349  44.745  1.00  0.00           C  
ATOM   3311  CE2 TYR   214      72.133  66.297  43.929  1.00  0.00           C  
ATOM   3312  CZ  TYR   214      73.350  65.526  43.673  1.00  0.00           C  
ATOM   3313  OH  TYR   214      73.620  64.985  42.442  1.00  0.00           O  
ATOM   3314  H   TYR   214      72.051  69.549  49.233  1.00  0.00           H  
ATOM   3315  HA  TYR   214      74.500  68.925  47.550  1.00  0.00           H  
ATOM   3316  HB2 TYR   214      73.411  66.903  48.218  1.00  0.00           H  
ATOM   3317  HB3 TYR   214      71.858  67.393  47.904  1.00  0.00           H  
ATOM   3318  HD1 TYR   214      74.798  65.978  46.758  1.00  0.00           H  
ATOM   3319  HD2 TYR   214      71.022  67.426  45.398  1.00  0.00           H  
ATOM   3320  HE1 TYR   214      75.176  64.786  44.519  1.00  0.00           H  
ATOM   3321  HE2 TYR   214      71.395  66.355  43.142  1.00  0.00           H  
ATOM   3322  HH  TYR   214      72.917  65.141  41.808  1.00  0.00           H  
ATOM   3323  N   VAL   215      73.463  69.797  45.549  1.00  0.00           N  
ATOM   3324  CA  VAL   215      73.236  70.594  44.363  1.00  0.00           C  
ATOM   3325  C   VAL   215      73.261  69.744  43.078  1.00  0.00           C  
ATOM   3326  O   VAL   215      74.419  69.416  42.715  1.00  0.00           O  
ATOM   3327  CB  VAL   215      74.108  71.860  44.228  1.00  0.00           C  
ATOM   3328  CG1 VAL   215      75.654  71.816  44.210  1.00  0.00           C  
ATOM   3329  CG2 VAL   215      73.548  72.595  43.011  1.00  0.00           C  
ATOM   3330  H   VAL   215      74.340  69.296  45.549  1.00  0.00           H  
ATOM   3331  HA  VAL   215      72.246  71.051  44.366  1.00  0.00           H  
ATOM   3332  HB  VAL   215      73.916  72.525  45.070  1.00  0.00           H  
ATOM   3333 HG11 VAL   215      76.019  71.390  45.144  1.00  0.00           H  
ATOM   3334 HG12 VAL   215      75.905  71.226  43.328  1.00  0.00           H  
ATOM   3335 HG13 VAL   215      76.091  72.813  44.263  1.00  0.00           H  
ATOM   3336 HG21 VAL   215      72.493  72.844  43.134  1.00  0.00           H  
ATOM   3337 HG22 VAL   215      74.005  73.582  42.939  1.00  0.00           H  
ATOM   3338 HG23 VAL   215      73.733  72.038  42.093  1.00  0.00           H  
ATOM   3339  N   GLU   216      72.182  69.536  42.398  1.00  0.00           N  
ATOM   3340  CA  GLU   216      72.017  68.810  41.156  1.00  0.00           C  
ATOM   3341  C   GLU   216      72.498  69.709  40.005  1.00  0.00           C  
ATOM   3342  O   GLU   216      72.182  70.888  39.982  1.00  0.00           O  
ATOM   3343  CB  GLU   216      70.547  68.337  40.925  1.00  0.00           C  
ATOM   3344  CG  GLU   216      70.416  67.397  39.711  1.00  0.00           C  
ATOM   3345  CD  GLU   216      71.122  66.075  39.726  1.00  0.00           C  
ATOM   3346  OE1 GLU   216      70.881  65.371  38.733  1.00  0.00           O  
ATOM   3347  OE2 GLU   216      71.910  65.747  40.708  1.00  0.00           O1-
ATOM   3348  H   GLU   216      71.311  69.983  42.647  1.00  0.00           H  
ATOM   3349  HA  GLU   216      72.599  67.890  41.209  1.00  0.00           H  
ATOM   3350  HB2 GLU   216      70.276  67.788  41.826  1.00  0.00           H  
ATOM   3351  HB3 GLU   216      69.866  69.170  40.750  1.00  0.00           H  
ATOM   3352  HG2 GLU   216      69.371  67.088  39.710  1.00  0.00           H  
ATOM   3353  HG3 GLU   216      70.764  67.874  38.794  1.00  0.00           H  
ATOM   3354  N   ASN   217      73.217  69.104  39.089  1.00  0.00           N  
ATOM   3355  CA  ASN   217      73.744  69.769  37.874  1.00  0.00           C  
ATOM   3356  C   ASN   217      74.372  71.206  38.102  1.00  0.00           C  
ATOM   3357  O   ASN   217      73.832  72.172  37.584  1.00  0.00           O  
ATOM   3358  CB  ASN   217      72.638  69.739  36.765  1.00  0.00           C  
ATOM   3359  CG  ASN   217      72.232  68.274  36.416  1.00  0.00           C  
ATOM   3360  ND2 ASN   217      71.185  68.232  35.627  1.00  0.00           N  
ATOM   3361  OD1 ASN   217      72.647  67.306  36.976  1.00  0.00           O  
ATOM   3362  H   ASN   217      73.437  68.120  39.132  1.00  0.00           H  
ATOM   3363  HA  ASN   217      74.578  69.184  37.485  1.00  0.00           H  
ATOM   3364  HB2 ASN   217      71.744  70.262  37.102  1.00  0.00           H  
ATOM   3365  HB3 ASN   217      72.978  70.263  35.872  1.00  0.00           H  
ATOM   3366 HD21 ASN   217      70.883  67.295  35.401  1.00  0.00           H  
ATOM   3367 HD22 ASN   217      70.855  68.959  35.009  1.00  0.00           H  
ATOM   3368  N   PRO   218      75.461  71.286  38.895  1.00  0.00           N  
ATOM   3369  CA  PRO   218      76.285  72.466  38.933  1.00  0.00           C  
ATOM   3370  C   PRO   218      76.504  73.066  37.487  1.00  0.00           C  
ATOM   3371  O   PRO   218      76.796  72.267  36.557  1.00  0.00           O  
ATOM   3372  CB  PRO   218      77.609  72.058  39.559  1.00  0.00           C  
ATOM   3373  CG  PRO   218      77.240  70.802  40.448  1.00  0.00           C  
ATOM   3374  CD  PRO   218      76.049  70.199  39.722  1.00  0.00           C  
ATOM   3375  HA  PRO   218      75.836  73.305  39.464  1.00  0.00           H  
ATOM   3376  HB2 PRO   218      78.314  71.707  38.806  1.00  0.00           H  
ATOM   3377  HB3 PRO   218      77.995  72.883  40.158  1.00  0.00           H  
ATOM   3378  HG2 PRO   218      78.029  70.104  40.728  1.00  0.00           H  
ATOM   3379  HG3 PRO   218      76.873  71.224  41.383  1.00  0.00           H  
ATOM   3380  HD2 PRO   218      76.412  69.433  39.037  1.00  0.00           H  
ATOM   3381  HD3 PRO   218      75.360  69.807  40.469  1.00  0.00           H  
ATOM   3382  N   ALA   219      76.400  74.354  37.385  1.00  0.00           N  
ATOM   3383  CA  ALA   219      76.595  75.072  36.243  1.00  0.00           C  
ATOM   3384  C   ALA   219      75.794  74.654  35.001  1.00  0.00           C  
ATOM   3385  O   ALA   219      76.297  74.797  33.858  1.00  0.00           O  
ATOM   3386  CB  ALA   219      78.021  75.460  36.021  1.00  0.00           C  
ATOM   3387  H   ALA   219      76.134  74.843  38.227  1.00  0.00           H  
ATOM   3388  HA  ALA   219      76.110  76.041  36.360  1.00  0.00           H  
ATOM   3389  HB1 ALA   219      78.530  74.611  35.566  1.00  0.00           H  
ATOM   3390  HB2 ALA   219      78.205  76.302  35.354  1.00  0.00           H  
ATOM   3391  HB3 ALA   219      78.401  75.816  36.979  1.00  0.00           H  
ATOM   3392  N   ALA   220      74.662  74.020  35.196  1.00  0.00           N  
ATOM   3393  CA  ALA   220      73.811  73.443  34.139  1.00  0.00           C  
ATOM   3394  C   ALA   220      72.316  73.402  34.665  1.00  0.00           C  
ATOM   3395  O   ALA   220      71.432  72.749  34.060  1.00  0.00           O  
ATOM   3396  CB  ALA   220      74.321  72.123  33.630  1.00  0.00           C  
ATOM   3397  H   ALA   220      74.404  73.738  36.131  1.00  0.00           H  
ATOM   3398  HA  ALA   220      73.844  74.174  33.331  1.00  0.00           H  
ATOM   3399  HB1 ALA   220      75.387  72.081  33.405  1.00  0.00           H  
ATOM   3400  HB2 ALA   220      74.054  71.279  34.266  1.00  0.00           H  
ATOM   3401  HB3 ALA   220      73.789  71.905  32.704  1.00  0.00           H  
ATOM   3402  N   GLY   221      72.030  74.073  35.765  1.00  0.00           N  
ATOM   3403  CA  GLY   221      70.757  74.019  36.439  1.00  0.00           C  
ATOM   3404  C   GLY   221      70.827  74.420  37.929  1.00  0.00           C  
ATOM   3405  O   GLY   221      69.904  75.141  38.345  1.00  0.00           O  
ATOM   3406  H   GLY   221      72.638  74.870  35.892  1.00  0.00           H  
ATOM   3407  HA2 GLY   221      70.024  74.584  35.864  1.00  0.00           H  
ATOM   3408  HA3 GLY   221      70.381  73.001  36.346  1.00  0.00           H  
ATOM   3409  N   GLN   222      71.923  74.043  38.630  1.00  0.00           N  
ATOM   3410  CA  GLN   222      72.290  74.400  40.043  1.00  0.00           C  
ATOM   3411  C   GLN   222      71.162  74.314  41.063  1.00  0.00           C  
ATOM   3412  O   GLN   222      71.077  75.032  42.024  1.00  0.00           O  
ATOM   3413  CB  GLN   222      72.790  75.840  40.111  1.00  0.00           C  
ATOM   3414  CG  GLN   222      73.812  76.236  41.213  1.00  0.00           C  
ATOM   3415  CD  GLN   222      75.244  76.262  40.902  1.00  0.00           C  
ATOM   3416  NE2 GLN   222      75.953  76.694  42.009  1.00  0.00           N  
ATOM   3417  OE1 GLN   222      75.774  75.845  39.922  1.00  0.00           O  
ATOM   3418  H   GLN   222      72.622  73.485  38.161  1.00  0.00           H  
ATOM   3419  HA  GLN   222      73.124  73.724  40.233  1.00  0.00           H  
ATOM   3420  HB2 GLN   222      73.376  76.020  39.210  1.00  0.00           H  
ATOM   3421  HB3 GLN   222      71.979  76.560  40.224  1.00  0.00           H  
ATOM   3422  HG2 GLN   222      73.545  77.255  41.491  1.00  0.00           H  
ATOM   3423  HG3 GLN   222      73.549  75.716  42.134  1.00  0.00           H  
ATOM   3424 HE21 GLN   222      76.957  76.590  41.988  1.00  0.00           H  
ATOM   3425 HE22 GLN   222      75.445  77.006  42.825  1.00  0.00           H  
ATOM   3426  N   ARG   223      70.140  73.297  40.953  1.00  0.00           N  
ATOM   3427  CA  ARG   223      69.046  73.041  41.892  1.00  0.00           C  
ATOM   3428  C   ARG   223      69.557  72.448  43.217  1.00  0.00           C  
ATOM   3429  O   ARG   223      69.827  71.300  43.300  1.00  0.00           O  
ATOM   3430  CB  ARG   223      68.050  72.045  41.241  1.00  0.00           C  
ATOM   3431  CG  ARG   223      66.785  71.798  42.113  1.00  0.00           C  
ATOM   3432  CD  ARG   223      65.718  71.148  41.189  1.00  0.00           C  
ATOM   3433  NE  ARG   223      65.240  72.043  40.124  1.00  0.00           N  
ATOM   3434  CZ  ARG   223      64.091  72.740  40.110  1.00  0.00           C  
ATOM   3435  NH1 ARG   223      63.274  72.827  41.114  1.00  0.00           N1+
ATOM   3436  NH2 ARG   223      63.768  73.382  39.050  1.00  0.00           N  
ATOM   3437  H   ARG   223      70.258  72.610  40.222  1.00  0.00           H  
ATOM   3438  HA  ARG   223      68.418  73.849  42.270  1.00  0.00           H  
ATOM   3439  HB2 ARG   223      67.754  72.443  40.270  1.00  0.00           H  
ATOM   3440  HB3 ARG   223      68.599  71.127  41.030  1.00  0.00           H  
ATOM   3441  HG2 ARG   223      67.004  71.074  42.898  1.00  0.00           H  
ATOM   3442  HG3 ARG   223      66.444  72.746  42.528  1.00  0.00           H  
ATOM   3443  HD2 ARG   223      66.187  70.302  40.686  1.00  0.00           H  
ATOM   3444  HD3 ARG   223      64.826  70.762  41.682  1.00  0.00           H  
ATOM   3445  HE  ARG   223      65.788  72.010  39.276  1.00  0.00           H  
ATOM   3446 HH11 ARG   223      63.111  72.105  41.802  1.00  0.00           H  
ATOM   3447 HH12 ARG   223      62.527  73.486  40.949  1.00  0.00           H  
ATOM   3448 HH21 ARG   223      64.469  73.360  38.322  1.00  0.00           H  
ATOM   3449 HH22 ARG   223      62.810  73.569  38.793  1.00  0.00           H  
ATOM   3450  N   TYR   224      69.488  73.243  44.287  1.00  0.00           N  
ATOM   3451  CA  TYR   224      69.776  72.855  45.649  1.00  0.00           C  
ATOM   3452  C   TYR   224      68.796  71.905  46.268  1.00  0.00           C  
ATOM   3453  O   TYR   224      67.600  72.048  46.106  1.00  0.00           O  
ATOM   3454  CB  TYR   224      69.964  74.178  46.558  1.00  0.00           C  
ATOM   3455  CG  TYR   224      70.906  75.185  46.005  1.00  0.00           C  
ATOM   3456  CD1 TYR   224      72.274  74.700  45.881  1.00  0.00           C  
ATOM   3457  CD2 TYR   224      70.526  76.347  45.339  1.00  0.00           C  
ATOM   3458  CE1 TYR   224      73.182  75.489  45.250  1.00  0.00           C  
ATOM   3459  CE2 TYR   224      71.538  77.166  44.813  1.00  0.00           C  
ATOM   3460  CZ  TYR   224      72.848  76.718  44.696  1.00  0.00           C  
ATOM   3461  OH  TYR   224      73.807  77.485  44.077  1.00  0.00           O  
ATOM   3462  H   TYR   224      69.413  74.215  44.025  1.00  0.00           H  
ATOM   3463  HA  TYR   224      70.716  72.310  45.558  1.00  0.00           H  
ATOM   3464  HB2 TYR   224      69.050  74.750  46.719  1.00  0.00           H  
ATOM   3465  HB3 TYR   224      70.434  73.919  47.506  1.00  0.00           H  
ATOM   3466  HD1 TYR   224      72.605  73.803  46.384  1.00  0.00           H  
ATOM   3467  HD2 TYR   224      69.481  76.621  45.343  1.00  0.00           H  
ATOM   3468  HE1 TYR   224      74.189  75.114  45.149  1.00  0.00           H  
ATOM   3469  HE2 TYR   224      71.220  78.085  44.343  1.00  0.00           H  
ATOM   3470  HH  TYR   224      73.394  78.346  43.977  1.00  0.00           H  
ATOM   3471  N   ILE   225      69.225  71.028  47.200  1.00  0.00           N  
ATOM   3472  CA  ILE   225      68.441  69.931  47.808  1.00  0.00           C  
ATOM   3473  C   ILE   225      68.886  69.709  49.301  1.00  0.00           C  
ATOM   3474  O   ILE   225      70.083  69.394  49.542  1.00  0.00           O  
ATOM   3475  CB  ILE   225      68.578  68.648  46.966  1.00  0.00           C  
ATOM   3476  CG1 ILE   225      67.704  68.650  45.659  1.00  0.00           C  
ATOM   3477  CG2 ILE   225      68.181  67.368  47.777  1.00  0.00           C  
ATOM   3478  CD1 ILE   225      68.405  67.981  44.435  1.00  0.00           C  
ATOM   3479  H   ILE   225      70.219  70.899  47.331  1.00  0.00           H  
ATOM   3480  HA  ILE   225      67.407  70.273  47.777  1.00  0.00           H  
ATOM   3481  HB  ILE   225      69.622  68.552  46.667  1.00  0.00           H  
ATOM   3482 HG12 ILE   225      66.775  68.088  45.758  1.00  0.00           H  
ATOM   3483 HG13 ILE   225      67.520  69.696  45.414  1.00  0.00           H  
ATOM   3484 HG21 ILE   225      68.234  66.587  47.019  1.00  0.00           H  
ATOM   3485 HG22 ILE   225      68.829  67.186  48.634  1.00  0.00           H  
ATOM   3486 HG23 ILE   225      67.132  67.445  48.064  1.00  0.00           H  
ATOM   3487 HD11 ILE   225      69.233  68.642  44.181  1.00  0.00           H  
ATOM   3488 HD12 ILE   225      68.753  67.003  44.769  1.00  0.00           H  
ATOM   3489 HD13 ILE   225      67.804  67.836  43.537  1.00  0.00           H  
ATOM   3490  N   HIE   226      67.969  69.937  50.179  1.00  0.00           N  
ATOM   3491  CA  HIE   226      68.161  69.900  51.624  1.00  0.00           C  
ATOM   3492  C   HIE   226      68.441  68.455  52.065  1.00  0.00           C  
ATOM   3493  O   HIE   226      67.485  67.585  52.168  1.00  0.00           O  
ATOM   3494  CB  HIE   226      67.060  70.482  52.280  1.00  0.00           C  
ATOM   3495  CG  HIE   226      67.140  70.626  53.795  1.00  0.00           C  
ATOM   3496  CD2 HIE   226      68.319  70.814  54.456  1.00  0.00           C  
ATOM   3497  ND1 HIE   226      66.143  70.346  54.734  1.00  0.00           N  
ATOM   3498  CE1 HIE   226      66.708  70.281  55.883  1.00  0.00           C  
ATOM   3499  NE2 HIE   226      68.011  70.650  55.792  1.00  0.00           N  
ATOM   3500  H   HIE   226      67.080  70.292  49.858  1.00  0.00           H  
ATOM   3501  HA  HIE   226      69.035  70.478  51.922  1.00  0.00           H  
ATOM   3502  HB2 HIE   226      66.875  71.488  51.902  1.00  0.00           H  
ATOM   3503  HB3 HIE   226      66.173  69.859  52.171  1.00  0.00           H  
ATOM   3504  HD2 HIE   226      69.286  71.021  54.022  1.00  0.00           H  
ATOM   3505  HE1 HIE   226      66.268  70.430  56.858  1.00  0.00           H  
ATOM   3506  HE2 HIE   226      68.713  70.650  56.519  1.00  0.00           H  
ATOM   3507  N   ILE   227      69.700  68.094  52.233  1.00  0.00           N  
ATOM   3508  CA  ILE   227      70.054  66.691  52.639  1.00  0.00           C  
ATOM   3509  C   ILE   227      69.714  66.396  54.157  1.00  0.00           C  
ATOM   3510  O   ILE   227      69.052  65.357  54.366  1.00  0.00           O  
ATOM   3511  CB  ILE   227      71.503  66.447  52.145  1.00  0.00           C  
ATOM   3512  CG1 ILE   227      71.558  65.967  50.674  1.00  0.00           C  
ATOM   3513  CG2 ILE   227      72.279  65.514  53.134  1.00  0.00           C  
ATOM   3514  CD1 ILE   227      70.855  64.691  50.154  1.00  0.00           C  
ATOM   3515  H   ILE   227      70.411  68.805  52.330  1.00  0.00           H  
ATOM   3516  HA  ILE   227      69.383  66.024  52.097  1.00  0.00           H  
ATOM   3517  HB  ILE   227      72.019  67.406  52.198  1.00  0.00           H  
ATOM   3518 HG12 ILE   227      71.154  66.801  50.100  1.00  0.00           H  
ATOM   3519 HG13 ILE   227      72.616  65.821  50.457  1.00  0.00           H  
ATOM   3520 HG21 ILE   227      72.407  65.956  54.122  1.00  0.00           H  
ATOM   3521 HG22 ILE   227      71.791  64.544  53.048  1.00  0.00           H  
ATOM   3522 HG23 ILE   227      73.292  65.428  52.741  1.00  0.00           H  
ATOM   3523 HD11 ILE   227      69.771  64.784  50.097  1.00  0.00           H  
ATOM   3524 HD12 ILE   227      71.208  64.528  49.135  1.00  0.00           H  
ATOM   3525 HD13 ILE   227      70.924  63.885  50.884  1.00  0.00           H  
ATOM   3526  N   LEU   228      70.157  67.183  55.160  1.00  0.00           N  
ATOM   3527  CA  LEU   228      70.016  66.995  56.581  1.00  0.00           C  
ATOM   3528  C   LEU   228      69.972  68.307  57.323  1.00  0.00           C  
ATOM   3529  O   LEU   228      70.458  69.315  56.777  1.00  0.00           O  
ATOM   3530  CB  LEU   228      71.059  66.036  57.174  1.00  0.00           C  
ATOM   3531  CG  LEU   228      71.125  64.613  56.647  1.00  0.00           C  
ATOM   3532  CD1 LEU   228      72.352  63.945  57.304  1.00  0.00           C  
ATOM   3533  CD2 LEU   228      69.950  63.722  57.108  1.00  0.00           C  
ATOM   3534  H   LEU   228      70.537  68.075  54.877  1.00  0.00           H  
ATOM   3535  HA  LEU   228      68.997  66.619  56.677  1.00  0.00           H  
ATOM   3536  HB2 LEU   228      72.028  66.498  56.982  1.00  0.00           H  
ATOM   3537  HB3 LEU   228      70.922  65.937  58.250  1.00  0.00           H  
ATOM   3538  HG  LEU   228      71.141  64.662  55.559  1.00  0.00           H  
ATOM   3539 HD11 LEU   228      73.196  64.606  57.104  1.00  0.00           H  
ATOM   3540 HD12 LEU   228      72.270  64.026  58.388  1.00  0.00           H  
ATOM   3541 HD13 LEU   228      72.510  62.887  57.099  1.00  0.00           H  
ATOM   3542 HD21 LEU   228      69.137  63.748  56.383  1.00  0.00           H  
ATOM   3543 HD22 LEU   228      70.289  62.692  57.218  1.00  0.00           H  
ATOM   3544 HD23 LEU   228      69.673  64.107  58.090  1.00  0.00           H  
ATOM   3545  N   GLY   229      69.378  68.266  58.507  1.00  0.00           N  
ATOM   3546  CA  GLY   229      69.372  69.368  59.490  1.00  0.00           C  
ATOM   3547  C   GLY   229      68.104  69.480  60.344  1.00  0.00           C  
ATOM   3548  O   GLY   229      67.495  68.462  60.717  1.00  0.00           O  
ATOM   3549  H   GLY   229      68.835  67.477  58.827  1.00  0.00           H  
ATOM   3550  HA2 GLY   229      70.230  69.174  60.132  1.00  0.00           H  
ATOM   3551  HA3 GLY   229      69.421  70.351  59.021  1.00  0.00           H  
ATOM   3552  N   ARG   230      67.625  70.634  60.777  1.00  0.00           N  
ATOM   3553  CA  ARG   230      66.320  70.911  61.445  1.00  0.00           C  
ATOM   3554  C   ARG   230      65.162  70.265  60.653  1.00  0.00           C  
ATOM   3555  O   ARG   230      64.961  70.519  59.495  1.00  0.00           O  
ATOM   3556  CB  ARG   230      66.200  72.437  61.504  1.00  0.00           C  
ATOM   3557  CG  ARG   230      67.012  73.114  62.631  1.00  0.00           C  
ATOM   3558  CD  ARG   230      67.354  74.616  62.382  1.00  0.00           C  
ATOM   3559  NE  ARG   230      66.261  75.398  61.764  1.00  0.00           N  
ATOM   3560  CZ  ARG   230      65.394  76.180  62.438  1.00  0.00           C  
ATOM   3561  NH1 ARG   230      65.470  76.186  63.730  1.00  0.00           N1+
ATOM   3562  NH2 ARG   230      64.479  76.864  61.826  1.00  0.00           N  
ATOM   3563  H   ARG   230      68.121  71.484  60.548  1.00  0.00           H  
ATOM   3564  HA  ARG   230      66.340  70.513  62.460  1.00  0.00           H  
ATOM   3565  HB2 ARG   230      66.418  72.774  60.490  1.00  0.00           H  
ATOM   3566  HB3 ARG   230      65.209  72.802  61.774  1.00  0.00           H  
ATOM   3567  HG2 ARG   230      66.487  73.024  63.582  1.00  0.00           H  
ATOM   3568  HG3 ARG   230      68.020  72.712  62.527  1.00  0.00           H  
ATOM   3569  HD2 ARG   230      67.850  75.135  63.203  1.00  0.00           H  
ATOM   3570  HD3 ARG   230      68.086  74.604  61.575  1.00  0.00           H  
ATOM   3571  HE  ARG   230      66.144  75.404  60.761  1.00  0.00           H  
ATOM   3572 HH11 ARG   230      66.213  75.709  64.222  1.00  0.00           H  
ATOM   3573 HH12 ARG   230      64.807  76.735  64.258  1.00  0.00           H  
ATOM   3574 HH21 ARG   230      64.274  76.904  60.838  1.00  0.00           H  
ATOM   3575 HH22 ARG   230      63.924  77.445  62.438  1.00  0.00           H  
ATOM   3576  N   ARG   231      64.469  69.368  61.433  1.00  0.00           N  
ATOM   3577  CA  ARG   231      63.399  68.398  60.992  1.00  0.00           C  
ATOM   3578  C   ARG   231      63.744  67.348  59.968  1.00  0.00           C  
ATOM   3579  O   ARG   231      62.827  66.669  59.446  1.00  0.00           O  
ATOM   3580  CB  ARG   231      62.090  69.118  60.568  1.00  0.00           C  
ATOM   3581  CG  ARG   231      61.521  70.050  61.648  1.00  0.00           C  
ATOM   3582  CD  ARG   231      60.849  69.343  62.792  1.00  0.00           C  
ATOM   3583  NE  ARG   231      59.422  68.974  62.608  1.00  0.00           N  
ATOM   3584  CZ  ARG   231      58.649  68.468  63.514  1.00  0.00           C  
ATOM   3585  NH1 ARG   231      58.919  68.247  64.758  1.00  0.00           N1+
ATOM   3586  NH2 ARG   231      57.401  68.299  63.144  1.00  0.00           N  
ATOM   3587  H   ARG   231      64.787  69.216  62.379  1.00  0.00           H  
ATOM   3588  HA  ARG   231      63.227  67.810  61.893  1.00  0.00           H  
ATOM   3589  HB2 ARG   231      62.249  69.686  59.651  1.00  0.00           H  
ATOM   3590  HB3 ARG   231      61.338  68.392  60.259  1.00  0.00           H  
ATOM   3591  HG2 ARG   231      62.353  70.667  61.987  1.00  0.00           H  
ATOM   3592  HG3 ARG   231      60.858  70.766  61.163  1.00  0.00           H  
ATOM   3593  HD2 ARG   231      61.386  68.420  63.012  1.00  0.00           H  
ATOM   3594  HD3 ARG   231      60.900  70.027  63.639  1.00  0.00           H  
ATOM   3595  HE  ARG   231      59.036  69.219  61.707  1.00  0.00           H  
ATOM   3596 HH11 ARG   231      59.857  68.435  65.082  1.00  0.00           H  
ATOM   3597 HH12 ARG   231      58.128  68.200  65.384  1.00  0.00           H  
ATOM   3598 HH21 ARG   231      57.212  68.555  62.185  1.00  0.00           H  
ATOM   3599 HH22 ARG   231      56.834  67.838  63.841  1.00  0.00           H  
ATOM   3600  N   LYS   232      64.992  67.240  59.640  1.00  0.00           N  
ATOM   3601  CA  LYS   232      65.576  66.315  58.676  1.00  0.00           C  
ATOM   3602  C   LYS   232      66.799  65.555  59.385  1.00  0.00           C  
ATOM   3603  O   LYS   232      67.985  65.583  58.924  1.00  0.00           O  
ATOM   3604  CB  LYS   232      65.916  67.021  57.372  1.00  0.00           C  
ATOM   3605  CG  LYS   232      66.381  66.012  56.235  1.00  0.00           C  
ATOM   3606  CD  LYS   232      65.145  65.368  55.589  1.00  0.00           C  
ATOM   3607  CE  LYS   232      65.522  64.429  54.404  1.00  0.00           C  
ATOM   3608  NZ  LYS   232      66.469  65.184  53.586  1.00  0.00           N1+
ATOM   3609  H   LYS   232      65.571  67.853  60.196  1.00  0.00           H  
ATOM   3610  HA  LYS   232      64.875  65.514  58.440  1.00  0.00           H  
ATOM   3611  HB2 LYS   232      65.071  67.643  57.077  1.00  0.00           H  
ATOM   3612  HB3 LYS   232      66.742  67.707  57.560  1.00  0.00           H  
ATOM   3613  HG2 LYS   232      66.969  66.618  55.546  1.00  0.00           H  
ATOM   3614  HG3 LYS   232      66.975  65.177  56.607  1.00  0.00           H  
ATOM   3615  HD2 LYS   232      64.562  64.853  56.352  1.00  0.00           H  
ATOM   3616  HD3 LYS   232      64.476  66.118  55.168  1.00  0.00           H  
ATOM   3617  HE2 LYS   232      66.044  63.627  54.925  1.00  0.00           H  
ATOM   3618  HE3 LYS   232      64.562  64.228  53.929  1.00  0.00           H  
ATOM   3619  HZ1 LYS   232      67.323  65.449  54.055  1.00  0.00           H  
ATOM   3620  HZ2 LYS   232      66.693  64.635  52.769  1.00  0.00           H  
ATOM   3621  HZ3 LYS   232      66.034  66.020  53.222  1.00  0.00           H  
ATOM   3622  N   LEU   233      66.591  64.686  60.356  1.00  0.00           N  
ATOM   3623  CA  LEU   233      67.651  63.929  61.042  1.00  0.00           C  
ATOM   3624  C   LEU   233      68.189  62.747  60.197  1.00  0.00           C  
ATOM   3625  O   LEU   233      69.293  62.223  60.476  1.00  0.00           O  
ATOM   3626  CB  LEU   233      67.063  63.268  62.334  1.00  0.00           C  
ATOM   3627  CG  LEU   233      66.659  64.291  63.453  1.00  0.00           C  
ATOM   3628  CD1 LEU   233      66.273  63.653  64.790  1.00  0.00           C  
ATOM   3629  CD2 LEU   233      67.725  65.312  63.762  1.00  0.00           C  
ATOM   3630  H   LEU   233      65.688  64.557  60.790  1.00  0.00           H  
ATOM   3631  HA  LEU   233      68.514  64.535  61.317  1.00  0.00           H  
ATOM   3632  HB2 LEU   233      66.185  62.649  62.147  1.00  0.00           H  
ATOM   3633  HB3 LEU   233      67.924  62.726  62.725  1.00  0.00           H  
ATOM   3634  HG  LEU   233      65.743  64.698  63.024  1.00  0.00           H  
ATOM   3635 HD11 LEU   233      65.993  64.494  65.424  1.00  0.00           H  
ATOM   3636 HD12 LEU   233      65.475  62.926  64.637  1.00  0.00           H  
ATOM   3637 HD13 LEU   233      67.066  63.078  65.269  1.00  0.00           H  
ATOM   3638 HD21 LEU   233      67.825  66.026  62.944  1.00  0.00           H  
ATOM   3639 HD22 LEU   233      67.464  66.054  64.516  1.00  0.00           H  
ATOM   3640 HD23 LEU   233      68.695  64.875  63.999  1.00  0.00           H  
ATOM   3641  N   TYR   234      67.453  62.310  59.126  1.00  0.00           N  
ATOM   3642  CA  TYR   234      67.922  61.178  58.213  1.00  0.00           C  
ATOM   3643  C   TYR   234      67.541  61.383  56.731  1.00  0.00           C  
ATOM   3644  O   TYR   234      66.522  62.069  56.468  1.00  0.00           O  
ATOM   3645  CB  TYR   234      67.356  59.830  58.733  1.00  0.00           C  
ATOM   3646  CG  TYR   234      65.921  59.726  59.211  1.00  0.00           C  
ATOM   3647  CD1 TYR   234      65.629  60.110  60.596  1.00  0.00           C  
ATOM   3648  CD2 TYR   234      64.923  59.246  58.389  1.00  0.00           C  
ATOM   3649  CE1 TYR   234      64.294  59.966  61.015  1.00  0.00           C  
ATOM   3650  CE2 TYR   234      63.577  59.026  58.876  1.00  0.00           C  
ATOM   3651  CZ  TYR   234      63.220  59.408  60.191  1.00  0.00           C  
ATOM   3652  OH  TYR   234      62.001  59.181  60.710  1.00  0.00           O  
ATOM   3653  H   TYR   234      66.510  62.659  59.024  1.00  0.00           H  
ATOM   3654  HA  TYR   234      68.994  61.097  58.391  1.00  0.00           H  
ATOM   3655  HB2 TYR   234      67.504  59.123  57.917  1.00  0.00           H  
ATOM   3656  HB3 TYR   234      67.926  59.395  59.554  1.00  0.00           H  
ATOM   3657  HD1 TYR   234      66.412  60.422  61.270  1.00  0.00           H  
ATOM   3658  HD2 TYR   234      65.100  58.859  57.396  1.00  0.00           H  
ATOM   3659  HE1 TYR   234      64.124  60.274  62.036  1.00  0.00           H  
ATOM   3660  HE2 TYR   234      62.934  58.450  58.227  1.00  0.00           H  
ATOM   3661  HH  TYR   234      61.566  58.482  60.216  1.00  0.00           H  
ATOM   3662  N   HIE   235      68.316  60.743  55.860  1.00  0.00           N  
ATOM   3663  CA  HIE   235      68.085  60.766  54.386  1.00  0.00           C  
ATOM   3664  C   HIE   235      68.492  59.487  53.664  1.00  0.00           C  
ATOM   3665  O   HIE   235      69.582  58.982  53.923  1.00  0.00           O  
ATOM   3666  CB  HIE   235      68.797  61.980  53.856  1.00  0.00           C  
ATOM   3667  CG  HIE   235      68.503  62.310  52.414  1.00  0.00           C  
ATOM   3668  CD2 HIE   235      69.231  61.900  51.335  1.00  0.00           C  
ATOM   3669  ND1 HIE   235      67.418  63.036  51.994  1.00  0.00           N  
ATOM   3670  CE1 HIE   235      67.520  63.040  50.646  1.00  0.00           C  
ATOM   3671  NE2 HIE   235      68.573  62.323  50.248  1.00  0.00           N  
ATOM   3672  H   HIE   235      68.995  60.080  56.207  1.00  0.00           H  
ATOM   3673  HA  HIE   235      67.030  60.957  54.188  1.00  0.00           H  
ATOM   3674  HB2 HIE   235      68.502  62.805  54.503  1.00  0.00           H  
ATOM   3675  HB3 HIE   235      69.884  61.973  53.938  1.00  0.00           H  
ATOM   3676  HD2 HIE   235      70.070  61.223  51.395  1.00  0.00           H  
ATOM   3677  HE1 HIE   235      66.675  63.461  50.123  1.00  0.00           H  
ATOM   3678  HE2 HIE   235      68.765  62.054  49.293  1.00  0.00           H  
ATOM   3679  N   VAL   236      67.603  58.975  52.792  1.00  0.00           N  
ATOM   3680  CA  VAL   236      67.824  57.772  51.969  1.00  0.00           C  
ATOM   3681  C   VAL   236      68.736  58.098  50.732  1.00  0.00           C  
ATOM   3682  O   VAL   236      68.437  59.058  50.035  1.00  0.00           O  
ATOM   3683  CB  VAL   236      66.499  57.158  51.393  1.00  0.00           C  
ATOM   3684  CG1 VAL   236      66.662  55.862  50.600  1.00  0.00           C  
ATOM   3685  CG2 VAL   236      65.548  56.805  52.574  1.00  0.00           C  
ATOM   3686  H   VAL   236      66.662  59.339  52.828  1.00  0.00           H  
ATOM   3687  HA  VAL   236      68.313  56.930  52.460  1.00  0.00           H  
ATOM   3688  HB  VAL   236      65.926  57.882  50.812  1.00  0.00           H  
ATOM   3689 HG11 VAL   236      67.062  55.005  51.142  1.00  0.00           H  
ATOM   3690 HG12 VAL   236      65.757  55.569  50.068  1.00  0.00           H  
ATOM   3691 HG13 VAL   236      67.366  55.912  49.770  1.00  0.00           H  
ATOM   3692 HG21 VAL   236      66.036  56.480  53.493  1.00  0.00           H  
ATOM   3693 HG22 VAL   236      65.001  57.710  52.839  1.00  0.00           H  
ATOM   3694 HG23 VAL   236      64.896  55.985  52.274  1.00  0.00           H  
ATOM   3695  N   VAL   237      69.800  57.362  50.576  1.00  0.00           N  
ATOM   3696  CA  VAL   237      70.625  57.562  49.376  1.00  0.00           C  
ATOM   3697  C   VAL   237      69.880  56.939  48.212  1.00  0.00           C  
ATOM   3698  O   VAL   237      69.729  55.743  48.089  1.00  0.00           O  
ATOM   3699  CB  VAL   237      71.979  56.993  49.611  1.00  0.00           C  
ATOM   3700  CG1 VAL   237      72.868  57.201  48.338  1.00  0.00           C  
ATOM   3701  CG2 VAL   237      72.685  57.679  50.864  1.00  0.00           C  
ATOM   3702  H   VAL   237      70.076  56.634  51.219  1.00  0.00           H  
ATOM   3703  HA  VAL   237      70.818  58.631  49.284  1.00  0.00           H  
ATOM   3704  HB  VAL   237      71.743  55.931  49.687  1.00  0.00           H  
ATOM   3705 HG11 VAL   237      72.583  56.479  47.574  1.00  0.00           H  
ATOM   3706 HG12 VAL   237      72.624  58.177  47.918  1.00  0.00           H  
ATOM   3707 HG13 VAL   237      73.927  57.038  48.538  1.00  0.00           H  
ATOM   3708 HG21 VAL   237      72.044  57.660  51.745  1.00  0.00           H  
ATOM   3709 HG22 VAL   237      73.678  57.245  50.983  1.00  0.00           H  
ATOM   3710 HG23 VAL   237      72.757  58.731  50.588  1.00  0.00           H  
ATOM   3711  N   LYS   238      69.500  57.749  47.190  1.00  0.00           N  
ATOM   3712  CA  LYS   238      68.871  57.302  45.935  1.00  0.00           C  
ATOM   3713  C   LYS   238      69.701  56.370  45.049  1.00  0.00           C  
ATOM   3714  O   LYS   238      69.270  56.024  43.972  1.00  0.00           O  
ATOM   3715  CB  LYS   238      68.233  58.494  45.303  1.00  0.00           C  
ATOM   3716  CG  LYS   238      67.139  59.255  46.040  1.00  0.00           C  
ATOM   3717  CD  LYS   238      65.885  58.425  46.215  1.00  0.00           C  
ATOM   3718  CE  LYS   238      64.717  59.393  46.563  1.00  0.00           C  
ATOM   3719  NZ  LYS   238      63.381  58.736  46.652  1.00  0.00           N1+
ATOM   3720  H   LYS   238      69.610  58.744  47.322  1.00  0.00           H  
ATOM   3721  HA  LYS   238      67.990  56.726  46.219  1.00  0.00           H  
ATOM   3722  HB2 LYS   238      69.004  59.256  45.189  1.00  0.00           H  
ATOM   3723  HB3 LYS   238      67.795  58.136  44.371  1.00  0.00           H  
ATOM   3724  HG2 LYS   238      67.422  59.465  47.072  1.00  0.00           H  
ATOM   3725  HG3 LYS   238      66.853  60.120  45.441  1.00  0.00           H  
ATOM   3726  HD2 LYS   238      65.582  57.873  45.325  1.00  0.00           H  
ATOM   3727  HD3 LYS   238      65.988  57.654  46.978  1.00  0.00           H  
ATOM   3728  HE2 LYS   238      64.960  60.048  47.399  1.00  0.00           H  
ATOM   3729  HE3 LYS   238      64.660  60.188  45.820  1.00  0.00           H  
ATOM   3730  HZ1 LYS   238      62.945  58.699  45.741  1.00  0.00           H  
ATOM   3731  HZ2 LYS   238      63.382  57.821  47.079  1.00  0.00           H  
ATOM   3732  HZ3 LYS   238      62.755  59.176  47.312  1.00  0.00           H  
ATOM   3733  N   TYR   239      70.843  55.845  45.472  1.00  0.00           N  
ATOM   3734  CA  TYR   239      71.616  54.795  44.794  1.00  0.00           C  
ATOM   3735  C   TYR   239      70.945  53.406  44.656  1.00  0.00           C  
ATOM   3736  O   TYR   239      70.083  52.996  45.421  1.00  0.00           O  
ATOM   3737  CB  TYR   239      73.027  54.579  45.468  1.00  0.00           C  
ATOM   3738  CG  TYR   239      73.975  53.613  44.940  1.00  0.00           C  
ATOM   3739  CD1 TYR   239      73.885  52.278  45.414  1.00  0.00           C  
ATOM   3740  CD2 TYR   239      74.998  54.011  44.028  1.00  0.00           C  
ATOM   3741  CE1 TYR   239      74.838  51.373  45.015  1.00  0.00           C  
ATOM   3742  CE2 TYR   239      75.992  53.068  43.615  1.00  0.00           C  
ATOM   3743  CZ  TYR   239      75.930  51.727  44.141  1.00  0.00           C  
ATOM   3744  OH  TYR   239      76.900  50.951  43.831  1.00  0.00           O  
ATOM   3745  H   TYR   239      71.166  56.222  46.351  1.00  0.00           H  
ATOM   3746  HA  TYR   239      71.784  55.134  43.772  1.00  0.00           H  
ATOM   3747  HB2 TYR   239      73.474  55.567  45.581  1.00  0.00           H  
ATOM   3748  HB3 TYR   239      72.910  54.306  46.516  1.00  0.00           H  
ATOM   3749  HD1 TYR   239      73.058  51.968  46.036  1.00  0.00           H  
ATOM   3750  HD2 TYR   239      74.992  55.056  43.754  1.00  0.00           H  
ATOM   3751  HE1 TYR   239      74.767  50.301  45.125  1.00  0.00           H  
ATOM   3752  HE2 TYR   239      76.802  53.417  42.991  1.00  0.00           H  
ATOM   3753  HH  TYR   239      77.166  51.064  42.916  1.00  0.00           H  
ATOM   3754  N   THR   240      71.335  52.653  43.596  1.00  0.00           N  
ATOM   3755  CA  THR   240      71.008  51.265  43.413  1.00  0.00           C  
ATOM   3756  C   THR   240      72.017  50.484  42.704  1.00  0.00           C  
ATOM   3757  O   THR   240      71.936  49.175  42.778  1.00  0.00           O  
ATOM   3758  CB  THR   240      69.641  51.036  42.804  1.00  0.00           C  
ATOM   3759  CG2 THR   240      69.490  51.747  41.425  1.00  0.00           C  
ATOM   3760  OG1 THR   240      69.254  49.670  42.606  1.00  0.00           O  
ATOM   3761  H   THR   240      71.992  53.112  42.981  1.00  0.00           H  
ATOM   3762  HA  THR   240      70.802  50.740  44.346  1.00  0.00           H  
ATOM   3763  HB  THR   240      69.043  51.581  43.535  1.00  0.00           H  
ATOM   3764  HG1 THR   240      69.273  49.279  43.483  1.00  0.00           H  
ATOM   3765 HG21 THR   240      68.440  51.737  41.134  1.00  0.00           H  
ATOM   3766 HG22 THR   240      69.883  52.763  41.451  1.00  0.00           H  
ATOM   3767 HG23 THR   240      69.976  51.119  40.678  1.00  0.00           H  
ATOM   3768  N   GLY   241      73.077  51.052  42.134  1.00  0.00           N  
ATOM   3769  CA  GLY   241      74.258  50.345  41.445  1.00  0.00           C  
ATOM   3770  C   GLY   241      75.104  51.156  40.564  1.00  0.00           C  
ATOM   3771  O   GLY   241      74.885  52.381  40.702  1.00  0.00           O  
ATOM   3772  H   GLY   241      73.163  52.058  42.102  1.00  0.00           H  
ATOM   3773  HA2 GLY   241      74.864  49.833  42.193  1.00  0.00           H  
ATOM   3774  HA3 GLY   241      73.840  49.538  40.844  1.00  0.00           H  
ATOM   3775  N   GLY   242      76.050  50.632  39.736  1.00  0.00           N  
ATOM   3776  CA  GLY   242      77.041  51.362  38.985  1.00  0.00           C  
ATOM   3777  C   GLY   242      78.122  52.002  39.972  1.00  0.00           C  
ATOM   3778  O   GLY   242      78.208  51.691  41.106  1.00  0.00           O  
ATOM   3779  H   GLY   242      75.962  49.626  39.715  1.00  0.00           H  
ATOM   3780  HA2 GLY   242      77.582  50.772  38.246  1.00  0.00           H  
ATOM   3781  HA3 GLY   242      76.545  52.195  38.486  1.00  0.00           H  
ATOM   3782  N   SER   243      78.865  52.984  39.418  1.00  0.00           N  
ATOM   3783  CA  SER   243      79.839  53.839  40.188  1.00  0.00           C  
ATOM   3784  C   SER   243      79.153  55.146  40.657  1.00  0.00           C  
ATOM   3785  O   SER   243      78.293  55.660  39.970  1.00  0.00           O  
ATOM   3786  CB  SER   243      81.073  54.053  39.463  1.00  0.00           C  
ATOM   3787  OG  SER   243      82.114  54.597  40.229  1.00  0.00           O  
ATOM   3788  H   SER   243      78.678  53.138  38.437  1.00  0.00           H  
ATOM   3789  HA  SER   243      80.129  53.187  41.013  1.00  0.00           H  
ATOM   3790  HB2 SER   243      81.380  53.065  39.118  1.00  0.00           H  
ATOM   3791  HB3 SER   243      80.790  54.713  38.643  1.00  0.00           H  
ATOM   3792  HG  SER   243      82.771  54.999  39.656  1.00  0.00           H  
ATOM   3793  N   ALA   244      79.604  55.680  41.835  1.00  0.00           N  
ATOM   3794  CA  ALA   244      79.236  57.037  42.227  1.00  0.00           C  
ATOM   3795  C   ALA   244      80.301  57.701  43.113  1.00  0.00           C  
ATOM   3796  O   ALA   244      81.104  57.036  43.740  1.00  0.00           O  
ATOM   3797  CB  ALA   244      77.853  57.133  42.948  1.00  0.00           C  
ATOM   3798  H   ALA   244      80.323  55.212  42.367  1.00  0.00           H  
ATOM   3799  HA  ALA   244      79.158  57.615  41.306  1.00  0.00           H  
ATOM   3800  HB1 ALA   244      77.961  56.760  43.966  1.00  0.00           H  
ATOM   3801  HB2 ALA   244      77.585  58.186  43.035  1.00  0.00           H  
ATOM   3802  HB3 ALA   244      77.105  56.542  42.421  1.00  0.00           H  
ATOM   3803  N   GLU   245      80.215  59.040  43.155  1.00  0.00           N  
ATOM   3804  CA  GLU   245      80.956  59.894  44.099  1.00  0.00           C  
ATOM   3805  C   GLU   245      80.086  61.160  44.231  1.00  0.00           C  
ATOM   3806  O   GLU   245      79.908  61.876  43.278  1.00  0.00           O  
ATOM   3807  CB  GLU   245      82.432  60.175  43.644  1.00  0.00           C  
ATOM   3808  CG  GLU   245      83.028  61.361  44.409  1.00  0.00           C  
ATOM   3809  CD  GLU   245      84.570  61.362  44.212  1.00  0.00           C  
ATOM   3810  OE1 GLU   245      85.268  60.512  44.827  1.00  0.00           O  
ATOM   3811  OE2 GLU   245      85.122  62.165  43.389  1.00  0.00           O1-
ATOM   3812  H   GLU   245      79.765  59.581  42.431  1.00  0.00           H  
ATOM   3813  HA  GLU   245      81.090  59.481  45.099  1.00  0.00           H  
ATOM   3814  HB2 GLU   245      82.938  59.237  43.875  1.00  0.00           H  
ATOM   3815  HB3 GLU   245      82.471  60.402  42.579  1.00  0.00           H  
ATOM   3816  HG2 GLU   245      82.558  62.271  44.038  1.00  0.00           H  
ATOM   3817  HG3 GLU   245      82.811  61.140  45.454  1.00  0.00           H  
ATOM   3818  N   LEU   246      79.402  61.280  45.379  1.00  0.00           N  
ATOM   3819  CA  LEU   246      78.422  62.356  45.749  1.00  0.00           C  
ATOM   3820  C   LEU   246      78.990  63.351  46.727  1.00  0.00           C  
ATOM   3821  O   LEU   246      79.136  63.088  47.912  1.00  0.00           O  
ATOM   3822  CB  LEU   246      77.080  61.721  46.118  1.00  0.00           C  
ATOM   3823  CG  LEU   246      76.428  60.645  45.236  1.00  0.00           C  
ATOM   3824  CD1 LEU   246      75.228  60.019  45.996  1.00  0.00           C  
ATOM   3825  CD2 LEU   246      75.928  61.286  43.935  1.00  0.00           C  
ATOM   3826  H   LEU   246      79.604  60.619  46.116  1.00  0.00           H  
ATOM   3827  HA  LEU   246      78.196  62.969  44.877  1.00  0.00           H  
ATOM   3828  HB2 LEU   246      77.085  61.370  47.150  1.00  0.00           H  
ATOM   3829  HB3 LEU   246      76.407  62.577  46.163  1.00  0.00           H  
ATOM   3830  HG  LEU   246      77.171  59.878  45.013  1.00  0.00           H  
ATOM   3831 HD11 LEU   246      75.612  59.347  46.763  1.00  0.00           H  
ATOM   3832 HD12 LEU   246      74.595  60.775  46.459  1.00  0.00           H  
ATOM   3833 HD13 LEU   246      74.736  59.351  45.289  1.00  0.00           H  
ATOM   3834 HD21 LEU   246      76.815  61.522  43.347  1.00  0.00           H  
ATOM   3835 HD22 LEU   246      75.229  60.747  43.296  1.00  0.00           H  
ATOM   3836 HD23 LEU   246      75.474  62.239  44.205  1.00  0.00           H  
ATOM   3837  N   LEU   247      79.330  64.562  46.239  1.00  0.00           N  
ATOM   3838  CA  LEU   247      79.818  65.654  47.103  1.00  0.00           C  
ATOM   3839  C   LEU   247      78.583  66.312  47.750  1.00  0.00           C  
ATOM   3840  O   LEU   247      77.595  66.552  47.067  1.00  0.00           O  
ATOM   3841  CB  LEU   247      80.813  66.523  46.363  1.00  0.00           C  
ATOM   3842  CG  LEU   247      81.280  67.798  47.197  1.00  0.00           C  
ATOM   3843  CD1 LEU   247      82.667  68.049  46.604  1.00  0.00           C  
ATOM   3844  CD2 LEU   247      80.336  68.979  47.069  1.00  0.00           C  
ATOM   3845  H   LEU   247      78.992  64.785  45.314  1.00  0.00           H  
ATOM   3846  HA  LEU   247      80.305  65.183  47.957  1.00  0.00           H  
ATOM   3847  HB2 LEU   247      81.694  65.993  46.001  1.00  0.00           H  
ATOM   3848  HB3 LEU   247      80.301  66.913  45.484  1.00  0.00           H  
ATOM   3849  HG  LEU   247      81.371  67.660  48.274  1.00  0.00           H  
ATOM   3850 HD11 LEU   247      82.588  67.709  45.571  1.00  0.00           H  
ATOM   3851 HD12 LEU   247      82.841  69.113  46.764  1.00  0.00           H  
ATOM   3852 HD13 LEU   247      83.450  67.530  47.156  1.00  0.00           H  
ATOM   3853 HD21 LEU   247      80.733  69.782  47.690  1.00  0.00           H  
ATOM   3854 HD22 LEU   247      80.234  69.233  46.014  1.00  0.00           H  
ATOM   3855 HD23 LEU   247      79.328  68.758  47.421  1.00  0.00           H  
ATOM   3856  N   PHE   248      78.706  66.686  49.033  1.00  0.00           N  
ATOM   3857  CA  PHE   248      77.812  67.501  49.933  1.00  0.00           C  
ATOM   3858  C   PHE   248      78.475  68.767  50.574  1.00  0.00           C  
ATOM   3859  O   PHE   248      79.691  68.731  50.673  1.00  0.00           O  
ATOM   3860  CB  PHE   248      77.304  66.568  50.994  1.00  0.00           C  
ATOM   3861  CG  PHE   248      76.577  65.324  50.555  1.00  0.00           C  
ATOM   3862  CD1 PHE   248      75.503  65.416  49.626  1.00  0.00           C  
ATOM   3863  CD2 PHE   248      76.808  64.111  51.186  1.00  0.00           C  
ATOM   3864  CE1 PHE   248      74.803  64.276  49.204  1.00  0.00           C  
ATOM   3865  CE2 PHE   248      76.048  62.934  50.788  1.00  0.00           C  
ATOM   3866  CZ  PHE   248      75.099  63.046  49.744  1.00  0.00           C  
ATOM   3867  H   PHE   248      79.467  66.237  49.521  1.00  0.00           H  
ATOM   3868  HA  PHE   248      76.961  67.832  49.338  1.00  0.00           H  
ATOM   3869  HB2 PHE   248      78.123  66.435  51.700  1.00  0.00           H  
ATOM   3870  HB3 PHE   248      76.619  67.104  51.651  1.00  0.00           H  
ATOM   3871  HD1 PHE   248      75.320  66.419  49.269  1.00  0.00           H  
ATOM   3872  HD2 PHE   248      77.658  64.082  51.851  1.00  0.00           H  
ATOM   3873  HE1 PHE   248      74.039  64.242  48.442  1.00  0.00           H  
ATOM   3874  HE2 PHE   248      76.305  62.017  51.297  1.00  0.00           H  
ATOM   3875  HZ  PHE   248      74.508  62.210  49.399  1.00  0.00           H  
ATOM   3876  N   PHE   249      77.668  69.806  51.004  1.00  0.00           N  
ATOM   3877  CA  PHE   249      78.149  71.045  51.664  1.00  0.00           C  
ATOM   3878  C   PHE   249      77.562  71.176  53.063  1.00  0.00           C  
ATOM   3879  O   PHE   249      76.491  70.603  53.260  1.00  0.00           O  
ATOM   3880  CB  PHE   249      77.796  72.178  50.735  1.00  0.00           C  
ATOM   3881  CG  PHE   249      78.575  72.287  49.444  1.00  0.00           C  
ATOM   3882  CD1 PHE   249      78.069  71.941  48.211  1.00  0.00           C  
ATOM   3883  CD2 PHE   249      79.820  72.969  49.520  1.00  0.00           C  
ATOM   3884  CE1 PHE   249      78.920  72.160  47.095  1.00  0.00           C  
ATOM   3885  CE2 PHE   249      80.582  73.223  48.380  1.00  0.00           C  
ATOM   3886  CZ  PHE   249      80.115  72.923  47.161  1.00  0.00           C  
ATOM   3887  H   PHE   249      76.680  69.728  50.811  1.00  0.00           H  
ATOM   3888  HA  PHE   249      79.235  70.989  51.738  1.00  0.00           H  
ATOM   3889  HB2 PHE   249      76.734  72.197  50.490  1.00  0.00           H  
ATOM   3890  HB3 PHE   249      77.875  73.105  51.303  1.00  0.00           H  
ATOM   3891  HD1 PHE   249      77.113  71.444  48.128  1.00  0.00           H  
ATOM   3892  HD2 PHE   249      80.205  73.351  50.453  1.00  0.00           H  
ATOM   3893  HE1 PHE   249      78.558  71.870  46.120  1.00  0.00           H  
ATOM   3894  HE2 PHE   249      81.526  73.745  48.445  1.00  0.00           H  
ATOM   3895  HZ  PHE   249      80.688  73.133  46.270  1.00  0.00           H  
ATOM   3896  N   VAL   250      78.196  71.916  53.962  1.00  0.00           N  
ATOM   3897  CA  VAL   250      77.945  71.893  55.425  1.00  0.00           C  
ATOM   3898  C   VAL   250      77.957  73.297  55.983  1.00  0.00           C  
ATOM   3899  O   VAL   250      78.899  74.028  55.675  1.00  0.00           O  
ATOM   3900  CB  VAL   250      79.036  70.988  56.071  1.00  0.00           C  
ATOM   3901  CG1 VAL   250      78.552  70.501  57.422  1.00  0.00           C  
ATOM   3902  CG2 VAL   250      79.129  69.624  55.342  1.00  0.00           C  
ATOM   3903  H   VAL   250      79.120  72.184  53.655  1.00  0.00           H  
ATOM   3904  HA  VAL   250      76.936  71.518  55.601  1.00  0.00           H  
ATOM   3905  HB  VAL   250      80.009  71.479  56.061  1.00  0.00           H  
ATOM   3906 HG11 VAL   250      79.157  69.708  57.861  1.00  0.00           H  
ATOM   3907 HG12 VAL   250      78.514  71.258  58.206  1.00  0.00           H  
ATOM   3908 HG13 VAL   250      77.596  69.979  57.380  1.00  0.00           H  
ATOM   3909 HG21 VAL   250      79.533  69.853  54.356  1.00  0.00           H  
ATOM   3910 HG22 VAL   250      79.864  68.968  55.809  1.00  0.00           H  
ATOM   3911 HG23 VAL   250      78.155  69.178  55.142  1.00  0.00           H  
ATOM   3912  N   GLU   251      76.939  73.714  56.733  1.00  0.00           N  
ATOM   3913  CA  GLU   251      76.778  75.034  57.223  1.00  0.00           C  
ATOM   3914  C   GLU   251      76.990  75.097  58.740  1.00  0.00           C  
ATOM   3915  O   GLU   251      76.473  74.182  59.440  1.00  0.00           O  
ATOM   3916  CB  GLU   251      75.427  75.528  56.766  1.00  0.00           C  
ATOM   3917  CG  GLU   251      75.078  76.992  57.084  1.00  0.00           C  
ATOM   3918  CD  GLU   251      73.831  77.681  56.588  1.00  0.00           C  
ATOM   3919  OE1 GLU   251      73.647  78.864  56.890  1.00  0.00           O  
ATOM   3920  OE2 GLU   251      72.961  77.061  55.941  1.00  0.00           O1-
ATOM   3921  H   GLU   251      76.226  73.001  56.796  1.00  0.00           H  
ATOM   3922  HA  GLU   251      77.592  75.669  56.874  1.00  0.00           H  
ATOM   3923  HB2 GLU   251      75.293  75.581  55.685  1.00  0.00           H  
ATOM   3924  HB3 GLU   251      74.619  74.884  57.115  1.00  0.00           H  
ATOM   3925  HG2 GLU   251      75.026  77.005  58.172  1.00  0.00           H  
ATOM   3926  HG3 GLU   251      75.919  77.555  56.678  1.00  0.00           H  
ATOM   3927  N   GLY   252      77.654  76.040  59.320  1.00  0.00           N  
ATOM   3928  CA  GLY   252      77.750  76.236  60.795  1.00  0.00           C  
ATOM   3929  C   GLY   252      76.572  77.117  61.208  1.00  0.00           C  
ATOM   3930  O   GLY   252      76.477  78.323  60.848  1.00  0.00           O  
ATOM   3931  H   GLY   252      78.248  76.693  58.831  1.00  0.00           H  
ATOM   3932  HA2 GLY   252      77.861  75.356  61.428  1.00  0.00           H  
ATOM   3933  HA3 GLY   252      78.588  76.913  60.964  1.00  0.00           H  
ATOM   3934  N   LEU   253      75.686  76.575  62.035  1.00  0.00           N  
ATOM   3935  CA  LEU   253      74.574  77.432  62.549  1.00  0.00           C  
ATOM   3936  C   LEU   253      74.865  78.101  63.915  1.00  0.00           C  
ATOM   3937  O   LEU   253      74.077  79.087  64.164  1.00  0.00           O  
ATOM   3938  CB  LEU   253      73.369  76.612  62.551  1.00  0.00           C  
ATOM   3939  CG  LEU   253      73.048  75.795  61.193  1.00  0.00           C  
ATOM   3940  CD1 LEU   253      71.818  74.945  61.546  1.00  0.00           C  
ATOM   3941  CD2 LEU   253      72.702  76.627  59.967  1.00  0.00           C  
ATOM   3942  H   LEU   253      75.758  75.639  62.406  1.00  0.00           H  
ATOM   3943  HA  LEU   253      74.495  78.245  61.827  1.00  0.00           H  
ATOM   3944  HB2 LEU   253      73.391  75.769  63.241  1.00  0.00           H  
ATOM   3945  HB3 LEU   253      72.530  77.283  62.738  1.00  0.00           H  
ATOM   3946  HG  LEU   253      73.878  75.105  61.041  1.00  0.00           H  
ATOM   3947 HD11 LEU   253      71.014  75.632  61.812  1.00  0.00           H  
ATOM   3948 HD12 LEU   253      71.685  74.270  60.701  1.00  0.00           H  
ATOM   3949 HD13 LEU   253      72.099  74.236  62.325  1.00  0.00           H  
ATOM   3950 HD21 LEU   253      72.563  76.043  59.057  1.00  0.00           H  
ATOM   3951 HD22 LEU   253      71.777  77.190  60.092  1.00  0.00           H  
ATOM   3952 HD23 LEU   253      73.511  77.352  59.877  1.00  0.00           H  
ATOM   3953  N   CYS   254      75.790  77.697  64.685  1.00  0.00           N  
ATOM   3954  CA  CYS   254      76.303  78.526  65.829  1.00  0.00           C  
ATOM   3955  C   CYS   254      77.706  78.106  66.219  1.00  0.00           C  
ATOM   3956  O   CYS   254      78.231  77.073  65.820  1.00  0.00           O  
ATOM   3957  CB  CYS   254      75.272  78.554  66.913  1.00  0.00           C  
ATOM   3958  SG  CYS   254      74.733  76.844  67.376  1.00  0.00           S  
ATOM   3959  H   CYS   254      76.484  77.052  64.335  1.00  0.00           H  
ATOM   3960  HA  CYS   254      76.289  79.556  65.474  1.00  0.00           H  
ATOM   3961  HB2 CYS   254      75.718  79.011  67.796  1.00  0.00           H  
ATOM   3962  HB3 CYS   254      74.373  79.076  66.585  1.00  0.00           H  
ATOM   3963  HG  CYS   254      75.793  76.624  68.159  1.00  0.00           H  
ATOM   3964  N   PHE   255      78.405  79.023  66.982  1.00  0.00           N  
ATOM   3965  CA  PHE   255      79.710  78.978  67.625  1.00  0.00           C  
ATOM   3966  C   PHE   255      79.614  77.943  68.790  1.00  0.00           C  
ATOM   3967  O   PHE   255      78.529  77.738  69.333  1.00  0.00           O  
ATOM   3968  CB  PHE   255      80.036  80.431  68.150  1.00  0.00           C  
ATOM   3969  CG  PHE   255      80.552  81.354  67.075  1.00  0.00           C  
ATOM   3970  CD1 PHE   255      81.948  81.215  66.841  1.00  0.00           C  
ATOM   3971  CD2 PHE   255      79.749  82.308  66.419  1.00  0.00           C  
ATOM   3972  CE1 PHE   255      82.468  81.900  65.689  1.00  0.00           C  
ATOM   3973  CE2 PHE   255      80.334  82.950  65.276  1.00  0.00           C  
ATOM   3974  CZ  PHE   255      81.678  82.808  65.018  1.00  0.00           C  
ATOM   3975  H   PHE   255      77.903  79.867  67.218  1.00  0.00           H  
ATOM   3976  HA  PHE   255      80.432  78.616  66.893  1.00  0.00           H  
ATOM   3977  HB2 PHE   255      79.174  80.810  68.699  1.00  0.00           H  
ATOM   3978  HB3 PHE   255      80.837  80.438  68.889  1.00  0.00           H  
ATOM   3979  HD1 PHE   255      82.528  80.539  67.453  1.00  0.00           H  
ATOM   3980  HD2 PHE   255      78.700  82.473  66.619  1.00  0.00           H  
ATOM   3981  HE1 PHE   255      83.526  81.796  65.503  1.00  0.00           H  
ATOM   3982  HE2 PHE   255      79.763  83.712  64.766  1.00  0.00           H  
ATOM   3983  HZ  PHE   255      82.066  83.460  64.250  1.00  0.00           H  
ATOM   3984  N   PRO   256      80.734  77.459  69.304  1.00  0.00           N  
ATOM   3985  CA  PRO   256      80.822  76.881  70.666  1.00  0.00           C  
ATOM   3986  C   PRO   256      80.390  77.948  71.660  1.00  0.00           C  
ATOM   3987  O   PRO   256      80.473  79.134  71.356  1.00  0.00           O  
ATOM   3988  CB  PRO   256      82.331  76.487  70.916  1.00  0.00           C  
ATOM   3989  CG  PRO   256      83.029  76.856  69.580  1.00  0.00           C  
ATOM   3990  CD  PRO   256      82.085  77.722  68.806  1.00  0.00           C  
ATOM   3991  HA  PRO   256      80.202  76.008  70.867  1.00  0.00           H  
ATOM   3992  HB2 PRO   256      82.729  77.082  71.738  1.00  0.00           H  
ATOM   3993  HB3 PRO   256      82.344  75.407  71.059  1.00  0.00           H  
ATOM   3994  HG2 PRO   256      83.900  77.434  69.890  1.00  0.00           H  
ATOM   3995  HG3 PRO   256      83.312  75.944  69.055  1.00  0.00           H  
ATOM   3996  HD2 PRO   256      82.402  78.757  68.932  1.00  0.00           H  
ATOM   3997  HD3 PRO   256      82.159  77.495  67.742  1.00  0.00           H  
ATOM   3998  N   ASP   257      79.968  77.475  72.855  1.00  0.00           N  
ATOM   3999  CA  ASP   257      79.708  78.291  73.970  1.00  0.00           C  
ATOM   4000  C   ASP   257      79.949  77.581  75.332  1.00  0.00           C  
ATOM   4001  O   ASP   257      80.708  76.657  75.426  1.00  0.00           O  
ATOM   4002  CB  ASP   257      78.254  78.913  73.923  1.00  0.00           C  
ATOM   4003  CG  ASP   257      77.188  77.861  73.536  1.00  0.00           C  
ATOM   4004  OD1 ASP   257      76.363  78.171  72.584  1.00  0.00           O  
ATOM   4005  OD2 ASP   257      77.046  76.836  74.243  1.00  0.00           O1-
ATOM   4006  H   ASP   257      79.963  76.471  72.968  1.00  0.00           H  
ATOM   4007  HA  ASP   257      80.374  79.148  74.063  1.00  0.00           H  
ATOM   4008  HB2 ASP   257      77.961  79.467  74.815  1.00  0.00           H  
ATOM   4009  HB3 ASP   257      78.218  79.645  73.115  1.00  0.00           H  
ATOM   4010  N   GLU   258      79.271  78.023  76.473  1.00  0.00           N  
ATOM   4011  CA  GLU   258      79.260  77.401  77.809  1.00  0.00           C  
ATOM   4012  C   GLU   258      78.329  76.171  77.948  1.00  0.00           C  
ATOM   4013  O   GLU   258      78.330  75.442  78.991  1.00  0.00           O  
ATOM   4014  CB  GLU   258      78.985  78.407  78.897  1.00  0.00           C  
ATOM   4015  CG  GLU   258      77.407  78.758  79.052  1.00  0.00           C  
ATOM   4016  CD  GLU   258      76.883  79.514  77.858  1.00  0.00           C  
ATOM   4017  OE1 GLU   258      77.654  80.246  77.172  1.00  0.00           O  
ATOM   4018  OE2 GLU   258      75.724  79.319  77.491  1.00  0.00           O1-
ATOM   4019  H   GLU   258      78.680  78.840  76.417  1.00  0.00           H  
ATOM   4020  HA  GLU   258      80.297  77.089  77.926  1.00  0.00           H  
ATOM   4021  HB2 GLU   258      79.290  78.075  79.890  1.00  0.00           H  
ATOM   4022  HB3 GLU   258      79.551  79.316  78.698  1.00  0.00           H  
ATOM   4023  HG2 GLU   258      76.809  77.851  79.137  1.00  0.00           H  
ATOM   4024  HG3 GLU   258      77.279  79.296  79.991  1.00  0.00           H  
ATOM   4025  N   GLY   259      77.725  75.724  76.871  1.00  0.00           N  
ATOM   4026  CA  GLY   259      76.872  74.507  76.905  1.00  0.00           C  
ATOM   4027  C   GLY   259      77.184  73.577  75.687  1.00  0.00           C  
ATOM   4028  O   GLY   259      77.200  72.387  75.740  1.00  0.00           O  
ATOM   4029  H   GLY   259      77.583  76.343  76.086  1.00  0.00           H  
ATOM   4030  HA2 GLY   259      77.004  73.872  77.781  1.00  0.00           H  
ATOM   4031  HA3 GLY   259      75.818  74.780  76.854  1.00  0.00           H  
ATOM   4032  N   PHE   260      77.428  74.132  74.472  1.00  0.00           N  
ATOM   4033  CA  PHE   260      77.827  73.420  73.227  1.00  0.00           C  
ATOM   4034  C   PHE   260      79.373  73.243  73.217  1.00  0.00           C  
ATOM   4035  O   PHE   260      80.174  74.209  73.307  1.00  0.00           O  
ATOM   4036  CB  PHE   260      77.300  74.131  71.997  1.00  0.00           C  
ATOM   4037  CG  PHE   260      77.679  73.500  70.631  1.00  0.00           C  
ATOM   4038  CD1 PHE   260      77.658  72.077  70.540  1.00  0.00           C  
ATOM   4039  CD2 PHE   260      77.866  74.286  69.508  1.00  0.00           C  
ATOM   4040  CE1 PHE   260      78.137  71.486  69.334  1.00  0.00           C  
ATOM   4041  CE2 PHE   260      78.241  73.675  68.282  1.00  0.00           C  
ATOM   4042  CZ  PHE   260      78.373  72.295  68.230  1.00  0.00           C  
ATOM   4043  H   PHE   260      77.355  75.140  74.468  1.00  0.00           H  
ATOM   4044  HA  PHE   260      77.495  72.382  73.211  1.00  0.00           H  
ATOM   4045  HB2 PHE   260      76.223  74.299  71.973  1.00  0.00           H  
ATOM   4046  HB3 PHE   260      77.621  75.172  72.044  1.00  0.00           H  
ATOM   4047  HD1 PHE   260      77.457  71.400  71.358  1.00  0.00           H  
ATOM   4048  HD2 PHE   260      77.953  75.361  69.562  1.00  0.00           H  
ATOM   4049  HE1 PHE   260      78.148  70.406  69.336  1.00  0.00           H  
ATOM   4050  HE2 PHE   260      78.327  74.401  67.487  1.00  0.00           H  
ATOM   4051  HZ  PHE   260      78.455  71.842  67.253  1.00  0.00           H  
ATOM   4052  N   SER   261      79.774  71.986  72.906  1.00  0.00           N  
ATOM   4053  CA  SER   261      81.165  71.592  72.599  1.00  0.00           C  
ATOM   4054  C   SER   261      81.740  72.208  71.373  1.00  0.00           C  
ATOM   4055  O   SER   261      82.940  72.502  71.337  1.00  0.00           O  
ATOM   4056  CB  SER   261      81.069  70.097  72.384  1.00  0.00           C  
ATOM   4057  OG  SER   261      80.512  69.733  71.215  1.00  0.00           O  
ATOM   4058  H   SER   261      79.182  71.168  72.901  1.00  0.00           H  
ATOM   4059  HA  SER   261      81.650  71.915  73.520  1.00  0.00           H  
ATOM   4060  HB2 SER   261      82.102  69.767  72.494  1.00  0.00           H  
ATOM   4061  HB3 SER   261      80.622  69.581  73.234  1.00  0.00           H  
ATOM   4062  HG  SER   261      80.403  68.782  71.296  1.00  0.00           H  
ATOM   4063  N   GLY   262      80.902  72.535  70.353  1.00  0.00           N  
ATOM   4064  CA  GLY   262      81.385  72.969  69.080  1.00  0.00           C  
ATOM   4065  C   GLY   262      81.968  71.910  68.111  1.00  0.00           C  
ATOM   4066  O   GLY   262      82.620  72.356  67.202  1.00  0.00           O  
ATOM   4067  H   GLY   262      79.932  72.256  70.327  1.00  0.00           H  
ATOM   4068  HA2 GLY   262      80.665  73.554  68.509  1.00  0.00           H  
ATOM   4069  HA3 GLY   262      82.158  73.727  69.205  1.00  0.00           H  
ATOM   4070  N   LEU   263      81.519  70.650  68.282  1.00  0.00           N  
ATOM   4071  CA  LEU   263      81.755  69.412  67.505  1.00  0.00           C  
ATOM   4072  C   LEU   263      80.481  68.844  66.988  1.00  0.00           C  
ATOM   4073  O   LEU   263      79.490  68.856  67.693  1.00  0.00           O  
ATOM   4074  CB  LEU   263      82.485  68.348  68.400  1.00  0.00           C  
ATOM   4075  CG  LEU   263      83.806  68.758  69.171  1.00  0.00           C  
ATOM   4076  CD1 LEU   263      84.418  67.565  69.952  1.00  0.00           C  
ATOM   4077  CD2 LEU   263      84.813  69.271  68.137  1.00  0.00           C  
ATOM   4078  H   LEU   263      80.984  70.424  69.108  1.00  0.00           H  
ATOM   4079  HA  LEU   263      82.336  69.694  66.627  1.00  0.00           H  
ATOM   4080  HB2 LEU   263      81.864  67.871  69.159  1.00  0.00           H  
ATOM   4081  HB3 LEU   263      82.671  67.521  67.714  1.00  0.00           H  
ATOM   4082  HG  LEU   263      83.581  69.550  69.886  1.00  0.00           H  
ATOM   4083 HD11 LEU   263      85.285  67.949  70.490  1.00  0.00           H  
ATOM   4084 HD12 LEU   263      83.627  67.231  70.624  1.00  0.00           H  
ATOM   4085 HD13 LEU   263      84.729  66.715  69.346  1.00  0.00           H  
ATOM   4086 HD21 LEU   263      84.610  70.269  67.749  1.00  0.00           H  
ATOM   4087 HD22 LEU   263      85.815  69.326  68.562  1.00  0.00           H  
ATOM   4088 HD23 LEU   263      84.848  68.532  67.336  1.00  0.00           H  
ATOM   4089  N   VAL   264      80.477  68.268  65.783  1.00  0.00           N  
ATOM   4090  CA  VAL   264      79.342  67.597  65.105  1.00  0.00           C  
ATOM   4091  C   VAL   264      79.836  66.303  64.346  1.00  0.00           C  
ATOM   4092  O   VAL   264      80.901  66.304  63.861  1.00  0.00           O  
ATOM   4093  CB  VAL   264      78.384  68.491  64.295  1.00  0.00           C  
ATOM   4094  CG1 VAL   264      77.764  69.640  65.074  1.00  0.00           C  
ATOM   4095  CG2 VAL   264      79.131  69.220  63.159  1.00  0.00           C  
ATOM   4096  H   VAL   264      81.362  68.319  65.300  1.00  0.00           H  
ATOM   4097  HA  VAL   264      78.674  67.191  65.865  1.00  0.00           H  
ATOM   4098  HB  VAL   264      77.667  67.816  63.827  1.00  0.00           H  
ATOM   4099 HG11 VAL   264      78.626  70.236  65.376  1.00  0.00           H  
ATOM   4100 HG12 VAL   264      77.097  70.118  64.356  1.00  0.00           H  
ATOM   4101 HG13 VAL   264      77.212  69.250  65.929  1.00  0.00           H  
ATOM   4102 HG21 VAL   264      78.377  69.712  62.544  1.00  0.00           H  
ATOM   4103 HG22 VAL   264      79.867  69.913  63.565  1.00  0.00           H  
ATOM   4104 HG23 VAL   264      79.598  68.522  62.464  1.00  0.00           H  
ATOM   4105  N   SER   265      79.007  65.271  64.349  1.00  0.00           N  
ATOM   4106  CA  SER   265      79.307  64.047  63.585  1.00  0.00           C  
ATOM   4107  C   SER   265      78.238  63.803  62.541  1.00  0.00           C  
ATOM   4108  O   SER   265      77.061  63.856  62.831  1.00  0.00           O  
ATOM   4109  CB  SER   265      79.454  62.838  64.646  1.00  0.00           C  
ATOM   4110  OG  SER   265      80.426  63.132  65.567  1.00  0.00           O  
ATOM   4111  H   SER   265      78.113  65.284  64.820  1.00  0.00           H  
ATOM   4112  HA  SER   265      80.285  64.114  63.109  1.00  0.00           H  
ATOM   4113  HB2 SER   265      78.433  62.759  65.017  1.00  0.00           H  
ATOM   4114  HB3 SER   265      79.720  61.900  64.158  1.00  0.00           H  
ATOM   4115  HG  SER   265      80.288  64.014  65.920  1.00  0.00           H  
ATOM   4116  N   ILE   266      78.643  63.214  61.424  1.00  0.00           N  
ATOM   4117  CA  ILE   266      77.707  62.752  60.355  1.00  0.00           C  
ATOM   4118  C   ILE   266      78.117  61.301  60.140  1.00  0.00           C  
ATOM   4119  O   ILE   266      79.258  60.899  60.101  1.00  0.00           O  
ATOM   4120  CB  ILE   266      77.649  63.583  59.044  1.00  0.00           C  
ATOM   4121  CG1 ILE   266      77.184  65.032  59.259  1.00  0.00           C  
ATOM   4122  CG2 ILE   266      76.892  62.779  57.987  1.00  0.00           C  
ATOM   4123  CD1 ILE   266      77.433  66.029  58.057  1.00  0.00           C  
ATOM   4124  H   ILE   266      79.643  63.130  61.307  1.00  0.00           H  
ATOM   4125  HA  ILE   266      76.691  62.774  60.750  1.00  0.00           H  
ATOM   4126  HB  ILE   266      78.667  63.655  58.663  1.00  0.00           H  
ATOM   4127 HG12 ILE   266      76.135  65.115  59.544  1.00  0.00           H  
ATOM   4128 HG13 ILE   266      77.804  65.475  60.039  1.00  0.00           H  
ATOM   4129 HG21 ILE   266      77.445  61.867  57.760  1.00  0.00           H  
ATOM   4130 HG22 ILE   266      75.982  62.613  58.564  1.00  0.00           H  
ATOM   4131 HG23 ILE   266      76.518  63.334  57.126  1.00  0.00           H  
ATOM   4132 HD11 ILE   266      76.826  65.750  57.197  1.00  0.00           H  
ATOM   4133 HD12 ILE   266      77.076  67.024  58.325  1.00  0.00           H  
ATOM   4134 HD13 ILE   266      78.484  66.034  57.769  1.00  0.00           H  
ATOM   4135  N   HIE   267      77.079  60.447  59.893  1.00  0.00           N  
ATOM   4136  CA  HIE   267      77.155  59.033  59.551  1.00  0.00           C  
ATOM   4137  C   HIE   267      76.599  58.663  58.202  1.00  0.00           C  
ATOM   4138  O   HIE   267      75.571  59.231  57.814  1.00  0.00           O  
ATOM   4139  CB  HIE   267      76.441  58.104  60.556  1.00  0.00           C  
ATOM   4140  CG  HIE   267      76.620  58.515  61.972  1.00  0.00           C  
ATOM   4141  CD2 HIE   267      75.849  59.426  62.594  1.00  0.00           C  
ATOM   4142  ND1 HIE   267      77.757  58.282  62.710  1.00  0.00           N  
ATOM   4143  CE1 HIE   267      77.575  58.882  63.908  1.00  0.00           C  
ATOM   4144  NE2 HIE   267      76.495  59.709  63.778  1.00  0.00           N  
ATOM   4145  H   HIE   267      76.176  60.899  59.847  1.00  0.00           H  
ATOM   4146  HA  HIE   267      78.214  58.785  59.621  1.00  0.00           H  
ATOM   4147  HB2 HIE   267      75.399  58.162  60.239  1.00  0.00           H  
ATOM   4148  HB3 HIE   267      76.762  57.074  60.404  1.00  0.00           H  
ATOM   4149  HD2 HIE   267      74.936  59.885  62.244  1.00  0.00           H  
ATOM   4150  HE1 HIE   267      78.406  58.991  64.589  1.00  0.00           H  
ATOM   4151  HE2 HIE   267      76.166  60.236  64.574  1.00  0.00           H  
ATOM   4152  N   VAL   268      77.142  57.727  57.488  1.00  0.00           N  
ATOM   4153  CA  VAL   268      76.411  56.906  56.448  1.00  0.00           C  
ATOM   4154  C   VAL   268      76.250  55.498  57.022  1.00  0.00           C  
ATOM   4155  O   VAL   268      77.145  55.019  57.741  1.00  0.00           O  
ATOM   4156  CB  VAL   268      77.048  56.988  55.067  1.00  0.00           C  
ATOM   4157  CG1 VAL   268      78.328  56.058  54.917  1.00  0.00           C  
ATOM   4158  CG2 VAL   268      75.920  56.459  54.189  1.00  0.00           C  
ATOM   4159  H   VAL   268      78.045  57.397  57.796  1.00  0.00           H  
ATOM   4160  HA  VAL   268      75.416  57.322  56.286  1.00  0.00           H  
ATOM   4161  HB  VAL   268      77.262  58.047  54.920  1.00  0.00           H  
ATOM   4162 HG11 VAL   268      78.108  54.992  54.966  1.00  0.00           H  
ATOM   4163 HG12 VAL   268      78.838  56.279  53.979  1.00  0.00           H  
ATOM   4164 HG13 VAL   268      79.029  56.335  55.705  1.00  0.00           H  
ATOM   4165 HG21 VAL   268      76.309  56.535  53.174  1.00  0.00           H  
ATOM   4166 HG22 VAL   268      75.724  55.395  54.330  1.00  0.00           H  
ATOM   4167 HG23 VAL   268      74.969  56.943  54.415  1.00  0.00           H  
ATOM   4168  N   SER   269      75.133  54.861  56.728  1.00  0.00           N  
ATOM   4169  CA  SER   269      74.844  53.439  57.095  1.00  0.00           C  
ATOM   4170  C   SER   269      74.124  52.685  55.958  1.00  0.00           C  
ATOM   4171  O   SER   269      73.689  53.220  54.939  1.00  0.00           O  
ATOM   4172  CB  SER   269      73.976  53.390  58.373  1.00  0.00           C  
ATOM   4173  OG  SER   269      72.670  53.808  58.127  1.00  0.00           O  
ATOM   4174  H   SER   269      74.537  55.278  56.028  1.00  0.00           H  
ATOM   4175  HA  SER   269      75.759  52.862  57.231  1.00  0.00           H  
ATOM   4176  HB2 SER   269      74.088  52.412  58.841  1.00  0.00           H  
ATOM   4177  HB3 SER   269      74.339  54.171  59.042  1.00  0.00           H  
ATOM   4178  HG  SER   269      72.644  54.757  57.983  1.00  0.00           H  
ATOM   4179  N   LEU   270      74.129  51.375  56.165  1.00  0.00           N  
ATOM   4180  CA  LEU   270      73.566  50.314  55.291  1.00  0.00           C  
ATOM   4181  C   LEU   270      72.822  49.401  56.165  1.00  0.00           C  
ATOM   4182  O   LEU   270      73.380  48.944  57.141  1.00  0.00           O  
ATOM   4183  CB  LEU   270      74.630  49.666  54.428  1.00  0.00           C  
ATOM   4184  CG  LEU   270      74.255  48.297  53.732  1.00  0.00           C  
ATOM   4185  CD1 LEU   270      72.993  48.432  52.806  1.00  0.00           C  
ATOM   4186  CD2 LEU   270      75.462  47.853  52.850  1.00  0.00           C  
ATOM   4187  H   LEU   270      74.618  51.017  56.973  1.00  0.00           H  
ATOM   4188  HA  LEU   270      72.836  50.762  54.616  1.00  0.00           H  
ATOM   4189  HB2 LEU   270      74.974  50.361  53.661  1.00  0.00           H  
ATOM   4190  HB3 LEU   270      75.497  49.424  55.043  1.00  0.00           H  
ATOM   4191  HG  LEU   270      74.058  47.517  54.468  1.00  0.00           H  
ATOM   4192 HD11 LEU   270      72.826  49.460  52.486  1.00  0.00           H  
ATOM   4193 HD12 LEU   270      73.077  47.849  51.889  1.00  0.00           H  
ATOM   4194 HD13 LEU   270      72.041  48.266  53.311  1.00  0.00           H  
ATOM   4195 HD21 LEU   270      75.385  46.808  52.549  1.00  0.00           H  
ATOM   4196 HD22 LEU   270      75.413  48.469  51.952  1.00  0.00           H  
ATOM   4197 HD23 LEU   270      76.370  48.053  53.418  1.00  0.00           H  
ATOM   4198  N   LEU   271      71.563  49.130  55.893  1.00  0.00           N  
ATOM   4199  CA  LEU   271      70.716  48.373  56.771  1.00  0.00           C  
ATOM   4200  C   LEU   271      70.047  47.239  56.055  1.00  0.00           C  
ATOM   4201  O   LEU   271      69.604  47.298  54.869  1.00  0.00           O  
ATOM   4202  CB  LEU   271      69.659  49.218  57.476  1.00  0.00           C  
ATOM   4203  CG  LEU   271      70.023  50.626  58.014  1.00  0.00           C  
ATOM   4204  CD1 LEU   271      70.220  51.828  57.042  1.00  0.00           C  
ATOM   4205  CD2 LEU   271      69.022  51.142  59.059  1.00  0.00           C  
ATOM   4206  H   LEU   271      71.188  49.534  55.047  1.00  0.00           H  
ATOM   4207  HA  LEU   271      71.358  47.963  57.550  1.00  0.00           H  
ATOM   4208  HB2 LEU   271      68.878  49.381  56.733  1.00  0.00           H  
ATOM   4209  HB3 LEU   271      69.371  48.598  58.324  1.00  0.00           H  
ATOM   4210  HG  LEU   271      70.983  50.456  58.501  1.00  0.00           H  
ATOM   4211 HD11 LEU   271      70.982  51.662  56.281  1.00  0.00           H  
ATOM   4212 HD12 LEU   271      69.355  52.071  56.425  1.00  0.00           H  
ATOM   4213 HD13 LEU   271      70.530  52.665  57.668  1.00  0.00           H  
ATOM   4214 HD21 LEU   271      69.386  52.067  59.508  1.00  0.00           H  
ATOM   4215 HD22 LEU   271      68.014  51.281  58.670  1.00  0.00           H  
ATOM   4216 HD23 LEU   271      69.097  50.315  59.766  1.00  0.00           H  
ATOM   4217  N   GLU   272      70.008  46.036  56.611  1.00  0.00           N  
ATOM   4218  CA  GLU   272      69.450  44.783  56.078  1.00  0.00           C  
ATOM   4219  C   GLU   272      68.012  44.558  56.496  1.00  0.00           C  
ATOM   4220  O   GLU   272      67.678  44.483  57.648  1.00  0.00           O  
ATOM   4221  CB  GLU   272      70.326  43.633  56.795  1.00  0.00           C  
ATOM   4222  CG  GLU   272      69.944  42.153  56.609  1.00  0.00           C  
ATOM   4223  CD  GLU   272      70.934  41.165  57.157  1.00  0.00           C  
ATOM   4224  OE1 GLU   272      72.070  41.034  56.611  1.00  0.00           O  
ATOM   4225  OE2 GLU   272      70.635  40.575  58.201  1.00  0.00           O1-
ATOM   4226  H   GLU   272      70.363  45.904  57.548  1.00  0.00           H  
ATOM   4227  HA  GLU   272      69.544  44.743  54.992  1.00  0.00           H  
ATOM   4228  HB2 GLU   272      71.344  43.741  56.422  1.00  0.00           H  
ATOM   4229  HB3 GLU   272      70.423  43.819  57.865  1.00  0.00           H  
ATOM   4230  HG2 GLU   272      68.932  41.951  56.959  1.00  0.00           H  
ATOM   4231  HG3 GLU   272      69.870  41.987  55.534  1.00  0.00           H  
ATOM   4232  N   TYR   273      67.102  44.504  55.457  1.00  0.00           N  
ATOM   4233  CA  TYR   273      65.601  44.506  55.579  1.00  0.00           C  
ATOM   4234  C   TYR   273      65.067  43.057  55.788  1.00  0.00           C  
ATOM   4235  O   TYR   273      65.437  42.093  55.029  1.00  0.00           O  
ATOM   4236  CB  TYR   273      64.928  45.208  54.312  1.00  0.00           C  
ATOM   4237  CG  TYR   273      63.441  45.297  54.240  1.00  0.00           C  
ATOM   4238  CD1 TYR   273      62.729  44.352  53.398  1.00  0.00           C  
ATOM   4239  CD2 TYR   273      62.647  46.146  55.006  1.00  0.00           C  
ATOM   4240  CE1 TYR   273      61.318  44.361  53.173  1.00  0.00           C  
ATOM   4241  CE2 TYR   273      61.279  46.115  54.874  1.00  0.00           C  
ATOM   4242  CZ  TYR   273      60.597  45.284  53.951  1.00  0.00           C  
ATOM   4243  OH  TYR   273      59.221  45.537  53.785  1.00  0.00           O  
ATOM   4244  H   TYR   273      67.553  44.515  54.553  1.00  0.00           H  
ATOM   4245  HA  TYR   273      65.370  45.155  56.423  1.00  0.00           H  
ATOM   4246  HB2 TYR   273      65.342  46.179  54.038  1.00  0.00           H  
ATOM   4247  HB3 TYR   273      65.153  44.518  53.499  1.00  0.00           H  
ATOM   4248  HD1 TYR   273      63.295  43.668  52.783  1.00  0.00           H  
ATOM   4249  HD2 TYR   273      62.986  46.867  55.736  1.00  0.00           H  
ATOM   4250  HE1 TYR   273      60.869  43.656  52.490  1.00  0.00           H  
ATOM   4251  HE2 TYR   273      60.826  46.894  55.469  1.00  0.00           H  
ATOM   4252  HH  TYR   273      58.790  44.777  53.388  1.00  0.00           H  
ATOM   4253  N   MET   274      64.138  43.004  56.753  1.00  0.00           N  
ATOM   4254  CA  MET   274      63.360  41.797  57.160  1.00  0.00           C  
ATOM   4255  C   MET   274      61.950  41.844  56.650  1.00  0.00           C  
ATOM   4256  O   MET   274      61.556  41.159  55.753  1.00  0.00           O  
ATOM   4257  CB  MET   274      63.665  41.312  58.620  1.00  0.00           C  
ATOM   4258  CG  MET   274      62.669  40.178  59.043  1.00  0.00           C  
ATOM   4259  SD  MET   274      62.698  38.755  57.953  1.00  0.00           S  
ATOM   4260  CE  MET   274      64.130  37.911  58.590  1.00  0.00           C  
ATOM   4261  H   MET   274      63.874  43.866  57.209  1.00  0.00           H  
ATOM   4262  HA  MET   274      63.828  41.000  56.581  1.00  0.00           H  
ATOM   4263  HB2 MET   274      64.691  40.968  58.755  1.00  0.00           H  
ATOM   4264  HB3 MET   274      63.566  42.156  59.303  1.00  0.00           H  
ATOM   4265  HG2 MET   274      63.027  39.947  60.046  1.00  0.00           H  
ATOM   4266  HG3 MET   274      61.654  40.551  58.904  1.00  0.00           H  
ATOM   4267  HE1 MET   274      64.457  37.410  57.678  1.00  0.00           H  
ATOM   4268  HE2 MET   274      64.885  38.647  58.864  1.00  0.00           H  
ATOM   4269  HE3 MET   274      63.905  37.248  59.426  1.00  0.00           H  
ATOM   4270  N   ALA   275      61.283  42.868  57.037  1.00  0.00           N  
ATOM   4271  CA  ALA   275      59.870  43.049  56.736  1.00  0.00           C  
ATOM   4272  C   ALA   275      59.393  44.455  57.103  1.00  0.00           C  
ATOM   4273  O   ALA   275      60.063  45.153  57.898  1.00  0.00           O  
ATOM   4274  CB  ALA   275      59.040  42.092  57.658  1.00  0.00           C  
ATOM   4275  H   ALA   275      61.743  43.458  57.715  1.00  0.00           H  
ATOM   4276  HA  ALA   275      59.749  42.845  55.672  1.00  0.00           H  
ATOM   4277  HB1 ALA   275      59.677  41.221  57.811  1.00  0.00           H  
ATOM   4278  HB2 ALA   275      58.761  42.492  58.633  1.00  0.00           H  
ATOM   4279  HB3 ALA   275      58.179  41.808  57.053  1.00  0.00           H  
ATOM   4280  N   GLN   276      58.280  44.957  56.567  1.00  0.00           N  
ATOM   4281  CA  GLN   276      57.646  46.163  57.055  1.00  0.00           C  
ATOM   4282  C   GLN   276      57.157  46.091  58.603  1.00  0.00           C  
ATOM   4283  O   GLN   276      57.011  44.942  59.079  1.00  0.00           O  
ATOM   4284  CB  GLN   276      56.358  46.419  56.213  1.00  0.00           C  
ATOM   4285  CG  GLN   276      55.090  45.368  56.394  1.00  0.00           C  
ATOM   4286  CD  GLN   276      55.409  43.950  56.173  1.00  0.00           C  
ATOM   4287  NE2 GLN   276      55.015  43.039  57.046  1.00  0.00           N  
ATOM   4288  OE1 GLN   276      56.072  43.634  55.213  1.00  0.00           O  
ATOM   4289  H   GLN   276      57.785  44.463  55.838  1.00  0.00           H  
ATOM   4290  HA  GLN   276      58.383  46.950  56.900  1.00  0.00           H  
ATOM   4291  HB2 GLN   276      56.055  47.433  56.474  1.00  0.00           H  
ATOM   4292  HB3 GLN   276      56.643  46.464  55.162  1.00  0.00           H  
ATOM   4293  HG2 GLN   276      54.776  45.423  57.436  1.00  0.00           H  
ATOM   4294  HG3 GLN   276      54.218  45.683  55.822  1.00  0.00           H  
ATOM   4295 HE21 GLN   276      55.483  42.144  57.038  1.00  0.00           H  
ATOM   4296 HE22 GLN   276      54.263  43.283  57.676  1.00  0.00           H  
ATOM   4297  N   ASP   277      57.072  47.167  59.328  1.00  0.00           N  
ATOM   4298  CA  ASP   277      56.888  47.200  60.860  1.00  0.00           C  
ATOM   4299  C   ASP   277      58.053  46.576  61.703  1.00  0.00           C  
ATOM   4300  O   ASP   277      58.165  47.020  62.814  1.00  0.00           O  
ATOM   4301  CB  ASP   277      55.549  46.572  61.303  1.00  0.00           C  
ATOM   4302  CG  ASP   277      54.445  46.794  60.226  1.00  0.00           C  
ATOM   4303  OD1 ASP   277      54.356  47.812  59.539  1.00  0.00           O  
ATOM   4304  OD2 ASP   277      53.519  45.916  60.133  1.00  0.00           O1-
ATOM   4305  H   ASP   277      57.417  48.036  58.946  1.00  0.00           H  
ATOM   4306  HA  ASP   277      56.827  48.257  61.120  1.00  0.00           H  
ATOM   4307  HB2 ASP   277      55.609  45.505  61.519  1.00  0.00           H  
ATOM   4308  HB3 ASP   277      55.103  47.016  62.193  1.00  0.00           H  
ATOM   4309  N   ILE   278      58.780  45.573  61.186  1.00  0.00           N  
ATOM   4310  CA  ILE   278      59.992  45.098  61.885  1.00  0.00           C  
ATOM   4311  C   ILE   278      61.236  45.956  61.500  1.00  0.00           C  
ATOM   4312  O   ILE   278      61.446  46.322  60.370  1.00  0.00           O  
ATOM   4313  CB  ILE   278      60.107  43.609  61.521  1.00  0.00           C  
ATOM   4314  CG1 ILE   278      59.101  42.788  62.420  1.00  0.00           C  
ATOM   4315  CG2 ILE   278      61.521  42.948  61.734  1.00  0.00           C  
ATOM   4316  CD1 ILE   278      58.987  41.201  62.248  1.00  0.00           C  
ATOM   4317  H   ILE   278      58.686  45.472  60.185  1.00  0.00           H  
ATOM   4318  HA  ILE   278      59.767  45.051  62.951  1.00  0.00           H  
ATOM   4319  HB  ILE   278      59.776  43.584  60.483  1.00  0.00           H  
ATOM   4320 HG12 ILE   278      59.345  42.983  63.464  1.00  0.00           H  
ATOM   4321 HG13 ILE   278      58.131  43.250  62.234  1.00  0.00           H  
ATOM   4322 HG21 ILE   278      61.728  42.791  62.792  1.00  0.00           H  
ATOM   4323 HG22 ILE   278      61.694  42.027  61.178  1.00  0.00           H  
ATOM   4324 HG23 ILE   278      62.253  43.692  61.420  1.00  0.00           H  
ATOM   4325 HD11 ILE   278      58.424  41.024  61.332  1.00  0.00           H  
ATOM   4326 HD12 ILE   278      59.999  40.803  62.318  1.00  0.00           H  
ATOM   4327 HD13 ILE   278      58.338  40.903  63.072  1.00  0.00           H  
ATOM   4328  N   PRO   279      61.980  46.326  62.533  1.00  0.00           N  
ATOM   4329  CA  PRO   279      63.191  47.122  62.202  1.00  0.00           C  
ATOM   4330  C   PRO   279      64.251  46.478  61.195  1.00  0.00           C  
ATOM   4331  O   PRO   279      64.267  45.273  60.970  1.00  0.00           O  
ATOM   4332  CB  PRO   279      63.843  47.463  63.465  1.00  0.00           C  
ATOM   4333  CG  PRO   279      63.545  46.216  64.309  1.00  0.00           C  
ATOM   4334  CD  PRO   279      62.055  46.074  63.954  1.00  0.00           C  
ATOM   4335  HA  PRO   279      62.807  48.008  61.696  1.00  0.00           H  
ATOM   4336  HB2 PRO   279      64.924  47.543  63.357  1.00  0.00           H  
ATOM   4337  HB3 PRO   279      63.393  48.352  63.907  1.00  0.00           H  
ATOM   4338  HG2 PRO   279      64.154  45.394  63.932  1.00  0.00           H  
ATOM   4339  HG3 PRO   279      63.695  46.302  65.386  1.00  0.00           H  
ATOM   4340  HD2 PRO   279      61.735  45.072  64.240  1.00  0.00           H  
ATOM   4341  HD3 PRO   279      61.585  46.961  64.379  1.00  0.00           H  
ATOM   4342  N   LEU   280      65.142  47.334  60.633  1.00  0.00           N  
ATOM   4343  CA  LEU   280      66.175  46.855  59.757  1.00  0.00           C  
ATOM   4344  C   LEU   280      67.461  46.662  60.567  1.00  0.00           C  
ATOM   4345  O   LEU   280      67.847  47.451  61.377  1.00  0.00           O  
ATOM   4346  CB  LEU   280      66.412  47.662  58.492  1.00  0.00           C  
ATOM   4347  CG  LEU   280      65.189  47.895  57.607  1.00  0.00           C  
ATOM   4348  CD1 LEU   280      64.218  49.020  57.996  1.00  0.00           C  
ATOM   4349  CD2 LEU   280      65.721  48.112  56.153  1.00  0.00           C  
ATOM   4350  H   LEU   280      65.233  48.278  60.981  1.00  0.00           H  
ATOM   4351  HA  LEU   280      65.926  45.872  59.357  1.00  0.00           H  
ATOM   4352  HB2 LEU   280      66.924  48.605  58.685  1.00  0.00           H  
ATOM   4353  HB3 LEU   280      67.189  47.175  57.903  1.00  0.00           H  
ATOM   4354  HG  LEU   280      64.507  47.045  57.622  1.00  0.00           H  
ATOM   4355 HD11 LEU   280      63.515  49.258  57.198  1.00  0.00           H  
ATOM   4356 HD12 LEU   280      63.609  48.743  58.857  1.00  0.00           H  
ATOM   4357 HD13 LEU   280      64.657  49.979  58.271  1.00  0.00           H  
ATOM   4358 HD21 LEU   280      64.919  48.209  55.422  1.00  0.00           H  
ATOM   4359 HD22 LEU   280      66.251  49.059  56.044  1.00  0.00           H  
ATOM   4360 HD23 LEU   280      66.333  47.245  55.908  1.00  0.00           H  
ATOM   4361  N   THR   281      68.167  45.501  60.349  1.00  0.00           N  
ATOM   4362  CA  THR   281      69.473  45.344  61.042  1.00  0.00           C  
ATOM   4363  C   THR   281      70.574  46.156  60.422  1.00  0.00           C  
ATOM   4364  O   THR   281      70.819  46.070  59.217  1.00  0.00           O  
ATOM   4365  CB  THR   281      69.866  43.795  60.979  1.00  0.00           C  
ATOM   4366  CG2 THR   281      71.166  43.591  61.520  1.00  0.00           C  
ATOM   4367  OG1 THR   281      68.957  43.056  61.740  1.00  0.00           O  
ATOM   4368  H   THR   281      67.929  44.887  59.583  1.00  0.00           H  
ATOM   4369  HA  THR   281      69.395  45.613  62.096  1.00  0.00           H  
ATOM   4370  HB  THR   281      69.937  43.308  60.007  1.00  0.00           H  
ATOM   4371  HG1 THR   281      68.113  43.029  61.283  1.00  0.00           H  
ATOM   4372 HG21 THR   281      71.300  42.530  61.729  1.00  0.00           H  
ATOM   4373 HG22 THR   281      72.042  43.898  60.949  1.00  0.00           H  
ATOM   4374 HG23 THR   281      71.192  44.204  62.422  1.00  0.00           H  
ATOM   4375  N   PRO   282      71.337  47.051  61.122  1.00  0.00           N  
ATOM   4376  CA  PRO   282      72.484  47.695  60.580  1.00  0.00           C  
ATOM   4377  C   PRO   282      73.633  46.744  60.276  1.00  0.00           C  
ATOM   4378  O   PRO   282      73.997  46.059  61.268  1.00  0.00           O  
ATOM   4379  CB  PRO   282      72.945  48.765  61.569  1.00  0.00           C  
ATOM   4380  CG  PRO   282      71.820  48.871  62.591  1.00  0.00           C  
ATOM   4381  CD  PRO   282      71.129  47.471  62.529  1.00  0.00           C  
ATOM   4382  HA  PRO   282      72.288  48.186  59.626  1.00  0.00           H  
ATOM   4383  HB2 PRO   282      73.884  48.481  62.044  1.00  0.00           H  
ATOM   4384  HB3 PRO   282      73.121  49.776  61.202  1.00  0.00           H  
ATOM   4385  HG2 PRO   282      72.123  49.117  63.609  1.00  0.00           H  
ATOM   4386  HG3 PRO   282      71.069  49.526  62.149  1.00  0.00           H  
ATOM   4387  HD2 PRO   282      71.782  46.996  63.262  1.00  0.00           H  
ATOM   4388  HD3 PRO   282      70.112  47.417  62.919  1.00  0.00           H  
ATOM   4389  N   ILE   283      74.257  46.731  59.138  1.00  0.00           N  
ATOM   4390  CA  ILE   283      75.352  45.790  58.805  1.00  0.00           C  
ATOM   4391  C   ILE   283      76.667  46.526  58.518  1.00  0.00           C  
ATOM   4392  O   ILE   283      77.743  45.876  58.487  1.00  0.00           O  
ATOM   4393  CB  ILE   283      74.942  44.814  57.664  1.00  0.00           C  
ATOM   4394  CG1 ILE   283      75.026  45.435  56.292  1.00  0.00           C  
ATOM   4395  CG2 ILE   283      73.526  44.345  57.904  1.00  0.00           C  
ATOM   4396  CD1 ILE   283      74.751  44.508  55.086  1.00  0.00           C  
ATOM   4397  H   ILE   283      73.886  47.363  58.443  1.00  0.00           H  
ATOM   4398  HA  ILE   283      75.527  45.087  59.620  1.00  0.00           H  
ATOM   4399  HB  ILE   283      75.641  43.988  57.798  1.00  0.00           H  
ATOM   4400 HG12 ILE   283      74.388  46.296  56.094  1.00  0.00           H  
ATOM   4401 HG13 ILE   283      76.025  45.855  56.179  1.00  0.00           H  
ATOM   4402 HG21 ILE   283      72.816  45.142  57.681  1.00  0.00           H  
ATOM   4403 HG22 ILE   283      73.189  43.577  57.208  1.00  0.00           H  
ATOM   4404 HG23 ILE   283      73.390  44.099  58.957  1.00  0.00           H  
ATOM   4405 HD11 ILE   283      74.871  45.109  54.185  1.00  0.00           H  
ATOM   4406 HD12 ILE   283      75.288  43.562  55.163  1.00  0.00           H  
ATOM   4407 HD13 ILE   283      73.697  44.236  55.034  1.00  0.00           H  
ATOM   4408  N   PHE   284      76.608  47.792  58.313  1.00  0.00           N  
ATOM   4409  CA  PHE   284      77.876  48.667  58.026  1.00  0.00           C  
ATOM   4410  C   PHE   284      77.625  50.101  58.557  1.00  0.00           C  
ATOM   4411  O   PHE   284      76.452  50.496  58.510  1.00  0.00           O  
ATOM   4412  CB  PHE   284      78.263  48.543  56.482  1.00  0.00           C  
ATOM   4413  CG  PHE   284      79.267  49.617  55.954  1.00  0.00           C  
ATOM   4414  CD1 PHE   284      80.622  49.521  56.218  1.00  0.00           C  
ATOM   4415  CD2 PHE   284      78.759  50.834  55.510  1.00  0.00           C  
ATOM   4416  CE1 PHE   284      81.521  50.598  55.935  1.00  0.00           C  
ATOM   4417  CE2 PHE   284      79.667  51.946  55.223  1.00  0.00           C  
ATOM   4418  CZ  PHE   284      81.047  51.692  55.296  1.00  0.00           C  
ATOM   4419  H   PHE   284      75.796  48.391  58.362  1.00  0.00           H  
ATOM   4420  HA  PHE   284      78.705  48.335  58.650  1.00  0.00           H  
ATOM   4421  HB2 PHE   284      78.889  47.660  56.350  1.00  0.00           H  
ATOM   4422  HB3 PHE   284      77.472  48.469  55.736  1.00  0.00           H  
ATOM   4423  HD1 PHE   284      81.076  48.679  56.719  1.00  0.00           H  
ATOM   4424  HD2 PHE   284      77.694  50.914  55.351  1.00  0.00           H  
ATOM   4425  HE1 PHE   284      82.521  50.520  56.336  1.00  0.00           H  
ATOM   4426  HE2 PHE   284      79.330  52.874  54.784  1.00  0.00           H  
ATOM   4427  HZ  PHE   284      81.819  52.430  55.133  1.00  0.00           H  
ATOM   4428  N   THR   285      78.702  50.825  58.806  1.00  0.00           N  
ATOM   4429  CA  THR   285      78.699  52.249  59.207  1.00  0.00           C  
ATOM   4430  C   THR   285      80.044  52.931  59.049  1.00  0.00           C  
ATOM   4431  O   THR   285      81.080  52.379  59.372  1.00  0.00           O  
ATOM   4432  CB  THR   285      78.078  52.314  60.654  1.00  0.00           C  
ATOM   4433  CG2 THR   285      78.319  53.653  61.473  1.00  0.00           C  
ATOM   4434  OG1 THR   285      76.683  52.340  60.611  1.00  0.00           O  
ATOM   4435  H   THR   285      79.610  50.384  58.756  1.00  0.00           H  
ATOM   4436  HA  THR   285      78.046  52.764  58.503  1.00  0.00           H  
ATOM   4437  HB  THR   285      78.388  51.465  61.264  1.00  0.00           H  
ATOM   4438  HG1 THR   285      76.348  51.702  59.977  1.00  0.00           H  
ATOM   4439 HG21 THR   285      78.004  53.413  62.488  1.00  0.00           H  
ATOM   4440 HG22 THR   285      79.390  53.858  61.480  1.00  0.00           H  
ATOM   4441 HG23 THR   285      77.655  54.441  61.118  1.00  0.00           H  
ATOM   4442  N   ASP   286      80.013  54.187  58.493  1.00  0.00           N  
ATOM   4443  CA  ASP   286      81.191  55.182  58.441  1.00  0.00           C  
ATOM   4444  C   ASP   286      80.834  56.598  58.841  1.00  0.00           C  
ATOM   4445  O   ASP   286      79.682  56.995  58.837  1.00  0.00           O  
ATOM   4446  CB  ASP   286      81.853  55.020  57.142  1.00  0.00           C  
ATOM   4447  CG  ASP   286      83.139  55.746  56.878  1.00  0.00           C  
ATOM   4448  OD1 ASP   286      83.910  55.859  57.881  1.00  0.00           O  
ATOM   4449  OD2 ASP   286      83.451  56.032  55.709  1.00  0.00           O1-
ATOM   4450  H   ASP   286      79.100  54.602  58.371  1.00  0.00           H  
ATOM   4451  HA  ASP   286      81.832  54.789  59.231  1.00  0.00           H  
ATOM   4452  HB2 ASP   286      82.065  53.954  57.063  1.00  0.00           H  
ATOM   4453  HB3 ASP   286      81.114  55.304  56.393  1.00  0.00           H  
ATOM   4454  N   THR   287      81.784  57.369  59.437  1.00  0.00           N  
ATOM   4455  CA  THR   287      81.411  58.608  60.075  1.00  0.00           C  
ATOM   4456  C   THR   287      82.596  59.592  60.001  1.00  0.00           C  
ATOM   4457  O   THR   287      83.781  59.240  59.920  1.00  0.00           O  
ATOM   4458  CB  THR   287      80.871  58.360  61.440  1.00  0.00           C  
ATOM   4459  CG2 THR   287      81.905  57.649  62.311  1.00  0.00           C  
ATOM   4460  OG1 THR   287      80.518  59.515  62.129  1.00  0.00           O  
ATOM   4461  H   THR   287      82.768  57.143  59.428  1.00  0.00           H  
ATOM   4462  HA  THR   287      80.582  59.069  59.538  1.00  0.00           H  
ATOM   4463  HB  THR   287      80.016  57.687  61.373  1.00  0.00           H  
ATOM   4464  HG1 THR   287      79.891  60.013  61.599  1.00  0.00           H  
ATOM   4465 HG21 THR   287      81.773  57.944  63.352  1.00  0.00           H  
ATOM   4466 HG22 THR   287      81.866  56.567  62.434  1.00  0.00           H  
ATOM   4467 HG23 THR   287      82.917  57.961  62.051  1.00  0.00           H  
ATOM   4468  N   VAL   288      82.224  60.873  59.987  1.00  0.00           N  
ATOM   4469  CA  VAL   288      83.160  62.063  60.085  1.00  0.00           C  
ATOM   4470  C   VAL   288      82.944  62.947  61.360  1.00  0.00           C  
ATOM   4471  O   VAL   288      81.804  62.906  61.895  1.00  0.00           O  
ATOM   4472  CB  VAL   288      83.129  62.879  58.781  1.00  0.00           C  
ATOM   4473  CG1 VAL   288      83.713  62.004  57.609  1.00  0.00           C  
ATOM   4474  CG2 VAL   288      81.718  63.428  58.477  1.00  0.00           C  
ATOM   4475  H   VAL   288      81.240  61.040  60.141  1.00  0.00           H  
ATOM   4476  HA  VAL   288      84.109  61.559  60.267  1.00  0.00           H  
ATOM   4477  HB  VAL   288      83.777  63.741  58.936  1.00  0.00           H  
ATOM   4478 HG11 VAL   288      82.951  61.300  57.272  1.00  0.00           H  
ATOM   4479 HG12 VAL   288      83.897  62.666  56.763  1.00  0.00           H  
ATOM   4480 HG13 VAL   288      84.712  61.662  57.882  1.00  0.00           H  
ATOM   4481 HG21 VAL   288      81.062  62.615  58.164  1.00  0.00           H  
ATOM   4482 HG22 VAL   288      81.354  63.958  59.357  1.00  0.00           H  
ATOM   4483 HG23 VAL   288      81.791  64.040  57.578  1.00  0.00           H  
ATOM   4484  N   ILE   289      83.899  63.717  61.762  1.00  0.00           N  
ATOM   4485  CA  ILE   289      83.699  64.824  62.748  1.00  0.00           C  
ATOM   4486  C   ILE   289      84.182  66.147  62.191  1.00  0.00           C  
ATOM   4487  O   ILE   289      85.138  66.161  61.409  1.00  0.00           O  
ATOM   4488  CB  ILE   289      84.283  64.407  64.075  1.00  0.00           C  
ATOM   4489  CG1 ILE   289      83.899  65.148  65.399  1.00  0.00           C  
ATOM   4490  CG2 ILE   289      85.818  64.517  63.995  1.00  0.00           C  
ATOM   4491  CD1 ILE   289      84.457  64.630  66.713  1.00  0.00           C  
ATOM   4492  H   ILE   289      84.787  63.710  61.281  1.00  0.00           H  
ATOM   4493  HA  ILE   289      82.633  64.898  62.966  1.00  0.00           H  
ATOM   4494  HB  ILE   289      84.064  63.367  64.318  1.00  0.00           H  
ATOM   4495 HG12 ILE   289      84.051  66.226  65.345  1.00  0.00           H  
ATOM   4496 HG13 ILE   289      82.811  65.078  65.428  1.00  0.00           H  
ATOM   4497 HG21 ILE   289      86.162  63.953  63.128  1.00  0.00           H  
ATOM   4498 HG22 ILE   289      86.040  65.576  63.862  1.00  0.00           H  
ATOM   4499 HG23 ILE   289      86.360  64.192  64.883  1.00  0.00           H  
ATOM   4500 HD11 ILE   289      84.210  63.573  66.817  1.00  0.00           H  
ATOM   4501 HD12 ILE   289      85.543  64.677  66.791  1.00  0.00           H  
ATOM   4502 HD13 ILE   289      84.024  65.099  67.597  1.00  0.00           H  
ATOM   4503  N   PHE   290      83.579  67.217  62.647  1.00  0.00           N  
ATOM   4504  CA  PHE   290      83.996  68.591  62.402  1.00  0.00           C  
ATOM   4505  C   PHE   290      84.123  69.261  63.691  1.00  0.00           C  
ATOM   4506  O   PHE   290      83.363  69.081  64.628  1.00  0.00           O  
ATOM   4507  CB  PHE   290      82.943  69.276  61.501  1.00  0.00           C  
ATOM   4508  CG  PHE   290      82.421  68.535  60.341  1.00  0.00           C  
ATOM   4509  CD1 PHE   290      81.445  67.530  60.448  1.00  0.00           C  
ATOM   4510  CD2 PHE   290      82.862  68.868  59.043  1.00  0.00           C  
ATOM   4511  CE1 PHE   290      81.000  66.883  59.326  1.00  0.00           C  
ATOM   4512  CE2 PHE   290      82.487  68.101  57.924  1.00  0.00           C  
ATOM   4513  CZ  PHE   290      81.580  67.130  58.062  1.00  0.00           C  
ATOM   4514  H   PHE   290      82.832  67.108  63.319  1.00  0.00           H  
ATOM   4515  HA  PHE   290      85.002  68.642  61.986  1.00  0.00           H  
ATOM   4516  HB2 PHE   290      82.076  69.533  62.110  1.00  0.00           H  
ATOM   4517  HB3 PHE   290      83.205  70.289  61.198  1.00  0.00           H  
ATOM   4518  HD1 PHE   290      81.080  67.267  61.430  1.00  0.00           H  
ATOM   4519  HD2 PHE   290      83.554  69.689  58.922  1.00  0.00           H  
ATOM   4520  HE1 PHE   290      80.156  66.220  59.444  1.00  0.00           H  
ATOM   4521  HE2 PHE   290      82.981  68.230  56.972  1.00  0.00           H  
ATOM   4522  HZ  PHE   290      81.248  66.588  57.188  1.00  0.00           H  
ATOM   4523  N   ARG   291      85.110  70.227  63.734  1.00  0.00           N  
ATOM   4524  CA  ARG   291      85.168  71.335  64.715  1.00  0.00           C  
ATOM   4525  C   ARG   291      84.700  72.692  64.076  1.00  0.00           C  
ATOM   4526  O   ARG   291      85.098  73.062  62.990  1.00  0.00           O  
ATOM   4527  CB  ARG   291      86.630  71.371  65.258  1.00  0.00           C  
ATOM   4528  CG  ARG   291      86.630  72.352  66.349  1.00  0.00           C  
ATOM   4529  CD  ARG   291      88.034  72.360  67.004  1.00  0.00           C  
ATOM   4530  NE  ARG   291      88.001  72.991  68.345  1.00  0.00           N  
ATOM   4531  CZ  ARG   291      88.686  72.494  69.331  1.00  0.00           C  
ATOM   4532  NH1 ARG   291      89.569  71.510  69.359  1.00  0.00           N1+
ATOM   4533  NH2 ARG   291      88.316  72.941  70.465  1.00  0.00           N  
ATOM   4534  H   ARG   291      85.776  70.266  62.976  1.00  0.00           H  
ATOM   4535  HA  ARG   291      84.444  71.207  65.520  1.00  0.00           H  
ATOM   4536  HB2 ARG   291      86.938  70.390  65.618  1.00  0.00           H  
ATOM   4537  HB3 ARG   291      87.226  71.820  64.464  1.00  0.00           H  
ATOM   4538  HG2 ARG   291      86.403  73.390  66.106  1.00  0.00           H  
ATOM   4539  HG3 ARG   291      85.834  72.120  67.057  1.00  0.00           H  
ATOM   4540  HD2 ARG   291      88.356  71.319  66.990  1.00  0.00           H  
ATOM   4541  HD3 ARG   291      88.820  72.954  66.537  1.00  0.00           H  
ATOM   4542  HE  ARG   291      87.240  73.632  68.520  1.00  0.00           H  
ATOM   4543 HH11 ARG   291      90.036  71.203  68.517  1.00  0.00           H  
ATOM   4544 HH12 ARG   291      89.792  71.116  70.262  1.00  0.00           H  
ATOM   4545 HH21 ARG   291      87.697  73.737  70.533  1.00  0.00           H  
ATOM   4546 HH22 ARG   291      88.695  72.592  71.333  1.00  0.00           H  
ATOM   4547  N   ILE   292      83.948  73.420  64.892  1.00  0.00           N  
ATOM   4548  CA  ILE   292      83.416  74.725  64.486  1.00  0.00           C  
ATOM   4549  C   ILE   292      84.567  75.711  64.647  1.00  0.00           C  
ATOM   4550  O   ILE   292      85.149  75.732  65.791  1.00  0.00           O  
ATOM   4551  CB  ILE   292      82.130  75.093  65.217  1.00  0.00           C  
ATOM   4552  CG1 ILE   292      80.907  74.153  65.027  1.00  0.00           C  
ATOM   4553  CG2 ILE   292      81.720  76.531  64.940  1.00  0.00           C  
ATOM   4554  CD1 ILE   292      80.325  74.182  63.652  1.00  0.00           C  
ATOM   4555  H   ILE   292      83.608  72.959  65.724  1.00  0.00           H  
ATOM   4556  HA  ILE   292      83.147  74.633  63.433  1.00  0.00           H  
ATOM   4557  HB  ILE   292      82.387  75.071  66.276  1.00  0.00           H  
ATOM   4558 HG12 ILE   292      81.333  73.159  65.169  1.00  0.00           H  
ATOM   4559 HG13 ILE   292      80.051  74.378  65.663  1.00  0.00           H  
ATOM   4560 HG21 ILE   292      81.594  76.574  63.858  1.00  0.00           H  
ATOM   4561 HG22 ILE   292      80.824  76.710  65.534  1.00  0.00           H  
ATOM   4562 HG23 ILE   292      82.620  77.116  65.129  1.00  0.00           H  
ATOM   4563 HD11 ILE   292      79.776  75.091  63.406  1.00  0.00           H  
ATOM   4564 HD12 ILE   292      81.119  73.983  62.931  1.00  0.00           H  
ATOM   4565 HD13 ILE   292      79.613  73.358  63.608  1.00  0.00           H  
ATOM   4566  N   ALA   293      84.990  76.434  63.596  1.00  0.00           N  
ATOM   4567  CA  ALA   293      85.862  77.581  63.803  1.00  0.00           C  
ATOM   4568  C   ALA   293      85.427  78.645  64.939  1.00  0.00           C  
ATOM   4569  O   ALA   293      84.337  79.281  64.843  1.00  0.00           O  
ATOM   4570  CB  ALA   293      86.108  78.106  62.441  1.00  0.00           C  
ATOM   4571  H   ALA   293      84.632  76.179  62.687  1.00  0.00           H  
ATOM   4572  HA  ALA   293      86.744  77.021  64.111  1.00  0.00           H  
ATOM   4573  HB1 ALA   293      86.597  77.384  61.787  1.00  0.00           H  
ATOM   4574  HB2 ALA   293      85.251  78.529  61.916  1.00  0.00           H  
ATOM   4575  HB3 ALA   293      86.780  78.953  62.578  1.00  0.00           H  
ATOM   4576  N   PRO   294      86.160  78.730  66.060  1.00  0.00           N  
ATOM   4577  CA  PRO   294      85.925  79.684  67.086  1.00  0.00           C  
ATOM   4578  C   PRO   294      86.123  81.203  66.850  1.00  0.00           C  
ATOM   4579  O   PRO   294      86.861  81.542  65.910  1.00  0.00           O  
ATOM   4580  CB  PRO   294      86.863  79.307  68.230  1.00  0.00           C  
ATOM   4581  CG  PRO   294      88.042  78.660  67.545  1.00  0.00           C  
ATOM   4582  CD  PRO   294      87.519  78.174  66.272  1.00  0.00           C  
ATOM   4583  HA  PRO   294      84.922  79.435  67.432  1.00  0.00           H  
ATOM   4584  HB2 PRO   294      87.071  80.181  68.847  1.00  0.00           H  
ATOM   4585  HB3 PRO   294      86.285  78.617  68.845  1.00  0.00           H  
ATOM   4586  HG2 PRO   294      88.791  79.436  67.392  1.00  0.00           H  
ATOM   4587  HG3 PRO   294      88.500  77.843  68.103  1.00  0.00           H  
ATOM   4588  HD2 PRO   294      88.162  78.480  65.447  1.00  0.00           H  
ATOM   4589  HD3 PRO   294      87.370  77.095  66.274  1.00  0.00           H  
ATOM   4590  N   TRP   295      85.632  82.172  67.658  1.00  0.00           N  
ATOM   4591  CA  TRP   295      85.750  83.582  67.379  1.00  0.00           C  
ATOM   4592  C   TRP   295      87.117  83.976  67.899  1.00  0.00           C  
ATOM   4593  O   TRP   295      87.509  83.655  69.063  1.00  0.00           O  
ATOM   4594  CB  TRP   295      84.590  84.342  68.044  1.00  0.00           C  
ATOM   4595  CG  TRP   295      84.616  85.843  67.828  1.00  0.00           C  
ATOM   4596  CD1 TRP   295      84.194  86.444  66.724  1.00  0.00           C  
ATOM   4597  CD2 TRP   295      85.044  86.853  68.778  1.00  0.00           C  
ATOM   4598  CE2 TRP   295      84.735  88.108  68.252  1.00  0.00           C  
ATOM   4599  CE3 TRP   295      85.777  86.833  69.996  1.00  0.00           C  
ATOM   4600  NE1 TRP   295      84.301  87.758  66.989  1.00  0.00           N  
ATOM   4601  CZ2 TRP   295      84.958  89.300  68.894  1.00  0.00           C  
ATOM   4602  CZ3 TRP   295      86.057  88.075  70.635  1.00  0.00           C  
ATOM   4603  CH2 TRP   295      85.683  89.311  70.070  1.00  0.00           C  
ATOM   4604  H   TRP   295      85.155  81.919  68.512  1.00  0.00           H  
ATOM   4605  HA  TRP   295      85.756  83.857  66.324  1.00  0.00           H  
ATOM   4606  HB2 TRP   295      83.603  84.056  67.683  1.00  0.00           H  
ATOM   4607  HB3 TRP   295      84.625  84.130  69.113  1.00  0.00           H  
ATOM   4608  HD1 TRP   295      83.848  85.895  65.860  1.00  0.00           H  
ATOM   4609  HE1 TRP   295      83.870  88.467  66.413  1.00  0.00           H  
ATOM   4610  HE3 TRP   295      86.122  85.933  70.482  1.00  0.00           H  
ATOM   4611  HZ2 TRP   295      84.738  90.216  68.366  1.00  0.00           H  
ATOM   4612  HZ3 TRP   295      86.656  87.977  71.528  1.00  0.00           H  
ATOM   4613  HH2 TRP   295      86.034  90.245  70.483  1.00  0.00           H  
ATOM   4614  N   ILE   296      87.767  84.954  67.201  1.00  0.00           N  
ATOM   4615  CA  ILE   296      89.029  85.522  67.558  1.00  0.00           C  
ATOM   4616  C   ILE   296      88.973  87.053  67.586  1.00  0.00           C  
ATOM   4617  O   ILE   296      88.815  87.673  66.545  1.00  0.00           O  
ATOM   4618  CB  ILE   296      90.102  85.063  66.522  1.00  0.00           C  
ATOM   4619  CG1 ILE   296      90.324  83.528  66.371  1.00  0.00           C  
ATOM   4620  CG2 ILE   296      91.483  85.644  66.868  1.00  0.00           C  
ATOM   4621  CD1 ILE   296      91.142  82.994  65.196  1.00  0.00           C  
ATOM   4622  H   ILE   296      87.246  85.362  66.438  1.00  0.00           H  
ATOM   4623  HA  ILE   296      89.340  85.122  68.523  1.00  0.00           H  
ATOM   4624  HB  ILE   296      89.748  85.330  65.527  1.00  0.00           H  
ATOM   4625 HG12 ILE   296      90.693  83.087  67.297  1.00  0.00           H  
ATOM   4626 HG13 ILE   296      89.303  83.180  66.212  1.00  0.00           H  
ATOM   4627 HG21 ILE   296      91.793  85.174  67.802  1.00  0.00           H  
ATOM   4628 HG22 ILE   296      92.171  85.365  66.071  1.00  0.00           H  
ATOM   4629 HG23 ILE   296      91.422  86.731  66.893  1.00  0.00           H  
ATOM   4630 HD11 ILE   296      92.190  83.289  65.146  1.00  0.00           H  
ATOM   4631 HD12 ILE   296      91.145  81.904  65.185  1.00  0.00           H  
ATOM   4632 HD13 ILE   296      90.684  83.419  64.303  1.00  0.00           H  
ATOM   4633  N   MET   297      89.230  87.628  68.730  1.00  0.00           N  
ATOM   4634  CA  MET   297      89.182  89.094  68.827  1.00  0.00           C  
ATOM   4635  C   MET   297      90.449  89.426  68.080  1.00  0.00           C  
ATOM   4636  O   MET   297      91.538  88.838  68.390  1.00  0.00           O  
ATOM   4637  CB  MET   297      89.172  89.563  70.323  1.00  0.00           C  
ATOM   4638  CG  MET   297      89.127  91.119  70.548  1.00  0.00           C  
ATOM   4639  SD  MET   297      89.531  91.824  72.158  1.00  0.00           S  
ATOM   4640  CE  MET   297      88.477  90.772  73.165  1.00  0.00           C  
ATOM   4641  H   MET   297      89.269  87.123  69.604  1.00  0.00           H  
ATOM   4642  HA  MET   297      88.245  89.479  68.424  1.00  0.00           H  
ATOM   4643  HB2 MET   297      88.477  89.050  70.987  1.00  0.00           H  
ATOM   4644  HB3 MET   297      90.192  89.280  70.586  1.00  0.00           H  
ATOM   4645  HG2 MET   297      89.884  91.473  69.849  1.00  0.00           H  
ATOM   4646  HG3 MET   297      88.115  91.407  70.264  1.00  0.00           H  
ATOM   4647  HE1 MET   297      88.529  90.998  74.230  1.00  0.00           H  
ATOM   4648  HE2 MET   297      87.428  90.862  72.884  1.00  0.00           H  
ATOM   4649  HE3 MET   297      88.941  89.787  73.109  1.00  0.00           H  
ATOM   4650  N   THR   298      90.374  90.532  67.241  1.00  0.00           N  
ATOM   4651  CA  THR   298      91.584  91.047  66.499  1.00  0.00           C  
ATOM   4652  C   THR   298      92.643  91.476  67.490  1.00  0.00           C  
ATOM   4653  O   THR   298      92.354  92.301  68.384  1.00  0.00           O  
ATOM   4654  CB  THR   298      91.114  92.143  65.477  1.00  0.00           C  
ATOM   4655  CG2 THR   298      92.163  92.324  64.405  1.00  0.00           C  
ATOM   4656  OG1 THR   298      89.892  91.795  64.820  1.00  0.00           O  
ATOM   4657  H   THR   298      89.594  91.171  67.284  1.00  0.00           H  
ATOM   4658  HA  THR   298      91.873  90.198  65.880  1.00  0.00           H  
ATOM   4659  HB  THR   298      90.971  93.093  65.991  1.00  0.00           H  
ATOM   4660  HG1 THR   298      89.602  92.573  64.338  1.00  0.00           H  
ATOM   4661 HG21 THR   298      93.212  92.343  64.702  1.00  0.00           H  
ATOM   4662 HG22 THR   298      91.947  91.499  63.726  1.00  0.00           H  
ATOM   4663 HG23 THR   298      91.971  93.286  63.930  1.00  0.00           H  
ATOM   4664  N   PRO   299      93.833  90.853  67.444  1.00  0.00           N  
ATOM   4665  CA  PRO   299      94.860  91.070  68.506  1.00  0.00           C  
ATOM   4666  C   PRO   299      95.225  92.518  68.777  1.00  0.00           C  
ATOM   4667  O   PRO   299      95.158  93.395  67.892  1.00  0.00           O  
ATOM   4668  CB  PRO   299      96.078  90.258  68.095  1.00  0.00           C  
ATOM   4669  CG  PRO   299      95.512  89.281  66.976  1.00  0.00           C  
ATOM   4670  CD  PRO   299      94.237  89.864  66.438  1.00  0.00           C  
ATOM   4671  HA  PRO   299      94.346  90.592  69.339  1.00  0.00           H  
ATOM   4672  HB2 PRO   299      96.761  90.939  67.588  1.00  0.00           H  
ATOM   4673  HB3 PRO   299      96.568  89.743  68.921  1.00  0.00           H  
ATOM   4674  HG2 PRO   299      96.229  89.128  66.170  1.00  0.00           H  
ATOM   4675  HG3 PRO   299      95.436  88.318  67.482  1.00  0.00           H  
ATOM   4676  HD2 PRO   299      94.363  90.285  65.441  1.00  0.00           H  
ATOM   4677  HD3 PRO   299      93.469  89.090  66.430  1.00  0.00           H  
ATOM   4678  N   ASN   300      95.575  92.733  69.988  1.00  0.00           N  
ATOM   4679  CA  ASN   300      96.034  94.040  70.586  1.00  0.00           C  
ATOM   4680  C   ASN   300      97.570  94.250  70.405  1.00  0.00           C  
ATOM   4681  O   ASN   300      98.299  94.539  71.344  1.00  0.00           O  
ATOM   4682  CB  ASN   300      95.481  94.094  72.072  1.00  0.00           C  
ATOM   4683  CG  ASN   300      95.730  95.391  72.811  1.00  0.00           C  
ATOM   4684  ND2 ASN   300      95.804  95.306  74.201  1.00  0.00           N  
ATOM   4685  OD1 ASN   300      95.880  96.494  72.323  1.00  0.00           O  
ATOM   4686  H   ASN   300      95.517  91.924  70.590  1.00  0.00           H  
ATOM   4687  HA  ASN   300      95.581  94.870  70.044  1.00  0.00           H  
ATOM   4688  HB2 ASN   300      94.395  94.002  72.102  1.00  0.00           H  
ATOM   4689  HB3 ASN   300      95.809  93.239  72.663  1.00  0.00           H  
ATOM   4690 HD21 ASN   300      95.702  96.152  74.743  1.00  0.00           H  
ATOM   4691 HD22 ASN   300      95.563  94.430  74.643  1.00  0.00           H  
ATOM   4692  N   ILE   301      98.024  94.063  69.142  1.00  0.00           N  
ATOM   4693  CA  ILE   301      99.312  94.383  68.642  1.00  0.00           C  
ATOM   4694  C   ILE   301      99.265  95.064  67.227  1.00  0.00           C  
ATOM   4695  O   ILE   301     100.309  95.417  66.580  1.00  0.00           O  
ATOM   4696  CB  ILE   301     100.329  93.237  68.820  1.00  0.00           C  
ATOM   4697  CG1 ILE   301     101.816  93.703  68.636  1.00  0.00           C  
ATOM   4698  CG2 ILE   301     100.023  91.993  68.092  1.00  0.00           C  
ATOM   4699  CD1 ILE   301     102.740  93.010  69.677  1.00  0.00           C  
ATOM   4700  H   ILE   301      97.300  94.043  68.438  1.00  0.00           H  
ATOM   4701  HA  ILE   301      99.630  95.155  69.343  1.00  0.00           H  
ATOM   4702  HB  ILE   301     100.144  93.076  69.882  1.00  0.00           H  
ATOM   4703 HG12 ILE   301     102.095  93.526  67.597  1.00  0.00           H  
ATOM   4704 HG13 ILE   301     102.041  94.754  68.815  1.00  0.00           H  
ATOM   4705 HG21 ILE   301      98.984  91.739  68.302  1.00  0.00           H  
ATOM   4706 HG22 ILE   301      99.966  92.241  67.032  1.00  0.00           H  
ATOM   4707 HG23 ILE   301     100.823  91.262  68.216  1.00  0.00           H  
ATOM   4708 HD11 ILE   301     102.324  93.045  70.684  1.00  0.00           H  
ATOM   4709 HD12 ILE   301     102.720  91.953  69.410  1.00  0.00           H  
ATOM   4710 HD13 ILE   301     103.765  93.339  69.509  1.00  0.00           H  
ATOM   4711  N   LEU   302      98.043  95.283  66.731  1.00  0.00           N  
ATOM   4712  CA  LEU   302      97.842  95.758  65.356  1.00  0.00           C  
ATOM   4713  C   LEU   302      97.568  97.262  65.386  1.00  0.00           C  
ATOM   4714  O   LEU   302      96.942  97.730  66.328  1.00  0.00           O  
ATOM   4715  CB  LEU   302      96.810  94.984  64.637  1.00  0.00           C  
ATOM   4716  CG  LEU   302      97.216  93.643  63.981  1.00  0.00           C  
ATOM   4717  CD1 LEU   302      98.187  93.773  62.748  1.00  0.00           C  
ATOM   4718  CD2 LEU   302      97.836  92.578  64.870  1.00  0.00           C  
ATOM   4719  H   LEU   302      97.229  95.161  67.316  1.00  0.00           H  
ATOM   4720  HA  LEU   302      98.749  95.627  64.766  1.00  0.00           H  
ATOM   4721  HB2 LEU   302      96.042  94.706  65.359  1.00  0.00           H  
ATOM   4722  HB3 LEU   302      96.321  95.555  63.849  1.00  0.00           H  
ATOM   4723  HG  LEU   302      96.236  93.204  63.797  1.00  0.00           H  
ATOM   4724 HD11 LEU   302      98.214  92.855  62.162  1.00  0.00           H  
ATOM   4725 HD12 LEU   302      97.713  94.450  62.038  1.00  0.00           H  
ATOM   4726 HD13 LEU   302      99.141  94.158  63.108  1.00  0.00           H  
ATOM   4727 HD21 LEU   302      97.912  91.596  64.404  1.00  0.00           H  
ATOM   4728 HD22 LEU   302      98.874  92.781  65.136  1.00  0.00           H  
ATOM   4729 HD23 LEU   302      97.186  92.430  65.732  1.00  0.00           H  
ATOM   4730  N   PRO   303      97.844  98.034  64.282  1.00  0.00           N  
ATOM   4731  CA  PRO   303      97.398  99.407  64.216  1.00  0.00           C  
ATOM   4732  C   PRO   303      95.823  99.522  64.086  1.00  0.00           C  
ATOM   4733  O   PRO   303      95.112  98.599  63.733  1.00  0.00           O  
ATOM   4734  CB  PRO   303      98.154 100.030  63.020  1.00  0.00           C  
ATOM   4735  CG  PRO   303      98.456  98.862  62.087  1.00  0.00           C  
ATOM   4736  CD  PRO   303      98.602  97.676  63.043  1.00  0.00           C  
ATOM   4737  HA  PRO   303      97.666  99.970  65.111  1.00  0.00           H  
ATOM   4738  HB2 PRO   303      97.556 100.783  62.507  1.00  0.00           H  
ATOM   4739  HB3 PRO   303      99.042 100.485  63.460  1.00  0.00           H  
ATOM   4740  HG2 PRO   303      97.561  98.777  61.471  1.00  0.00           H  
ATOM   4741  HG3 PRO   303      99.306  99.047  61.430  1.00  0.00           H  
ATOM   4742  HD2 PRO   303      98.184  96.802  62.545  1.00  0.00           H  
ATOM   4743  HD3 PRO   303      99.624  97.530  63.394  1.00  0.00           H  
ATOM   4744  N   PRO   304      95.268 100.786  64.301  1.00  0.00           N  
ATOM   4745  CA  PRO   304      93.847 100.943  64.041  1.00  0.00           C  
ATOM   4746  C   PRO   304      93.551 100.942  62.543  1.00  0.00           C  
ATOM   4747  O   PRO   304      94.347 101.189  61.708  1.00  0.00           O  
ATOM   4748  CB  PRO   304      93.491 102.351  64.537  1.00  0.00           C  
ATOM   4749  CG  PRO   304      94.570 102.609  65.583  1.00  0.00           C  
ATOM   4750  CD  PRO   304      95.834 101.997  64.960  1.00  0.00           C  
ATOM   4751  HA  PRO   304      93.226 100.273  64.636  1.00  0.00           H  
ATOM   4752  HB2 PRO   304      93.755 102.982  63.688  1.00  0.00           H  
ATOM   4753  HB3 PRO   304      92.449 102.388  64.853  1.00  0.00           H  
ATOM   4754  HG2 PRO   304      94.699 103.690  65.635  1.00  0.00           H  
ATOM   4755  HG3 PRO   304      94.413 102.226  66.592  1.00  0.00           H  
ATOM   4756  HD2 PRO   304      96.352 102.527  64.161  1.00  0.00           H  
ATOM   4757  HD3 PRO   304      96.501 101.698  65.768  1.00  0.00           H  
ATOM   4758  N   VAL   305      92.223 100.660  62.337  1.00  0.00           N  
ATOM   4759  CA  VAL   305      91.594 100.848  61.068  1.00  0.00           C  
ATOM   4760  C   VAL   305      90.278 101.660  61.133  1.00  0.00           C  
ATOM   4761  O   VAL   305      89.998 102.371  60.169  1.00  0.00           O  
ATOM   4762  CB  VAL   305      91.556  99.467  60.370  1.00  0.00           C  
ATOM   4763  CG1 VAL   305      90.420  98.613  60.973  1.00  0.00           C  
ATOM   4764  CG2 VAL   305      91.252  99.619  58.924  1.00  0.00           C  
ATOM   4765  H   VAL   305      91.658 100.624  63.174  1.00  0.00           H  
ATOM   4766  HA  VAL   305      92.213 101.488  60.439  1.00  0.00           H  
ATOM   4767  HB  VAL   305      92.539  98.999  60.419  1.00  0.00           H  
ATOM   4768 HG11 VAL   305      89.526  99.222  60.835  1.00  0.00           H  
ATOM   4769 HG12 VAL   305      90.239  97.675  60.449  1.00  0.00           H  
ATOM   4770 HG13 VAL   305      90.586  98.421  62.033  1.00  0.00           H  
ATOM   4771 HG21 VAL   305      91.459  98.627  58.524  1.00  0.00           H  
ATOM   4772 HG22 VAL   305      90.210  99.896  58.763  1.00  0.00           H  
ATOM   4773 HG23 VAL   305      91.981 100.290  58.470  1.00  0.00           H  
ATOM   4774  N   SER   306      89.619 101.699  62.342  1.00  0.00           N  
ATOM   4775  CA  SER   306      88.470 102.600  62.552  1.00  0.00           C  
ATOM   4776  C   SER   306      88.385 103.066  64.074  1.00  0.00           C  
ATOM   4777  O   SER   306      88.923 102.416  65.023  1.00  0.00           O  
ATOM   4778  CB  SER   306      87.221 102.028  61.764  1.00  0.00           C  
ATOM   4779  OG  SER   306      86.223 103.055  61.605  1.00  0.00           O  
ATOM   4780  H   SER   306      89.938 101.073  63.068  1.00  0.00           H  
ATOM   4781  HA  SER   306      88.751 103.516  62.032  1.00  0.00           H  
ATOM   4782  HB2 SER   306      87.624 101.803  60.777  1.00  0.00           H  
ATOM   4783  HB3 SER   306      86.794 101.118  62.185  1.00  0.00           H  
ATOM   4784  HG  SER   306      86.664 103.877  61.379  1.00  0.00           H  
ATOM   4785  N   VAL   307      87.585 104.100  64.297  1.00  0.00           N  
ATOM   4786  CA  VAL   307      87.308 104.716  65.581  1.00  0.00           C  
ATOM   4787  C   VAL   307      85.962 105.348  65.618  1.00  0.00           C  
ATOM   4788  O   VAL   307      85.616 106.157  64.799  1.00  0.00           O  
ATOM   4789  CB  VAL   307      88.463 105.787  65.987  1.00  0.00           C  
ATOM   4790  CG1 VAL   307      88.620 106.942  64.981  1.00  0.00           C  
ATOM   4791  CG2 VAL   307      88.081 106.310  67.441  1.00  0.00           C  
ATOM   4792  H   VAL   307      86.981 104.448  63.566  1.00  0.00           H  
ATOM   4793  HA  VAL   307      87.243 104.012  66.410  1.00  0.00           H  
ATOM   4794  HB  VAL   307      89.407 105.266  66.146  1.00  0.00           H  
ATOM   4795 HG11 VAL   307      87.605 107.329  64.889  1.00  0.00           H  
ATOM   4796 HG12 VAL   307      89.284 107.771  65.229  1.00  0.00           H  
ATOM   4797 HG13 VAL   307      88.915 106.558  64.005  1.00  0.00           H  
ATOM   4798 HG21 VAL   307      87.122 106.825  67.485  1.00  0.00           H  
ATOM   4799 HG22 VAL   307      88.017 105.493  68.160  1.00  0.00           H  
ATOM   4800 HG23 VAL   307      88.899 106.918  67.826  1.00  0.00           H  
ATOM   4801  N   PHE   308      85.121 105.001  66.594  1.00  0.00           N  
ATOM   4802  CA  PHE   308      83.729 105.315  66.796  1.00  0.00           C  
ATOM   4803  C   PHE   308      83.632 106.402  67.881  1.00  0.00           C  
ATOM   4804  O   PHE   308      84.132 106.292  68.960  1.00  0.00           O  
ATOM   4805  CB  PHE   308      82.981 104.076  67.235  1.00  0.00           C  
ATOM   4806  CG  PHE   308      82.877 103.025  66.218  1.00  0.00           C  
ATOM   4807  CD1 PHE   308      81.693 102.823  65.472  1.00  0.00           C  
ATOM   4808  CD2 PHE   308      83.992 102.271  65.944  1.00  0.00           C  
ATOM   4809  CE1 PHE   308      81.603 101.763  64.502  1.00  0.00           C  
ATOM   4810  CE2 PHE   308      83.957 101.369  64.876  1.00  0.00           C  
ATOM   4811  CZ  PHE   308      82.820 101.116  64.161  1.00  0.00           C  
ATOM   4812  H   PHE   308      85.406 104.309  67.272  1.00  0.00           H  
ATOM   4813  HA  PHE   308      83.263 105.743  65.908  1.00  0.00           H  
ATOM   4814  HB2 PHE   308      83.519 103.669  68.091  1.00  0.00           H  
ATOM   4815  HB3 PHE   308      81.971 104.323  67.563  1.00  0.00           H  
ATOM   4816  HD1 PHE   308      80.872 103.514  65.597  1.00  0.00           H  
ATOM   4817  HD2 PHE   308      84.891 102.256  66.541  1.00  0.00           H  
ATOM   4818  HE1 PHE   308      80.670 101.625  63.976  1.00  0.00           H  
ATOM   4819  HE2 PHE   308      84.858 100.798  64.706  1.00  0.00           H  
ATOM   4820  HZ  PHE   308      82.892 100.385  63.369  1.00  0.00           H  
ATOM   4821  N   VAL   309      82.894 107.446  67.556  1.00  0.00           N  
ATOM   4822  CA  VAL   309      82.678 108.669  68.386  1.00  0.00           C  
ATOM   4823  C   VAL   309      81.127 108.799  68.640  1.00  0.00           C  
ATOM   4824  O   VAL   309      80.367 108.881  67.699  1.00  0.00           O  
ATOM   4825  CB  VAL   309      83.267 109.894  67.633  1.00  0.00           C  
ATOM   4826  CG1 VAL   309      82.925 111.125  68.415  1.00  0.00           C  
ATOM   4827  CG2 VAL   309      84.769 109.685  67.454  1.00  0.00           C  
ATOM   4828  H   VAL   309      82.495 107.400  66.630  1.00  0.00           H  
ATOM   4829  HA  VAL   309      83.137 108.580  69.371  1.00  0.00           H  
ATOM   4830  HB  VAL   309      82.757 109.977  66.673  1.00  0.00           H  
ATOM   4831 HG11 VAL   309      83.519 111.950  68.020  1.00  0.00           H  
ATOM   4832 HG12 VAL   309      81.913 111.475  68.211  1.00  0.00           H  
ATOM   4833 HG13 VAL   309      83.154 110.966  69.469  1.00  0.00           H  
ATOM   4834 HG21 VAL   309      85.219 109.453  68.419  1.00  0.00           H  
ATOM   4835 HG22 VAL   309      84.998 108.905  66.729  1.00  0.00           H  
ATOM   4836 HG23 VAL   309      85.265 110.601  67.133  1.00  0.00           H  
ATOM   4837  N   CYS   310      80.686 108.715  69.897  1.00  0.00           N  
ATOM   4838  CA  CYS   310      79.268 109.033  70.308  1.00  0.00           C  
ATOM   4839  C   CYS   310      79.155 110.545  70.614  1.00  0.00           C  
ATOM   4840  O   CYS   310      79.821 111.034  71.552  1.00  0.00           O  
ATOM   4841  CB  CYS   310      78.685 108.109  71.418  1.00  0.00           C  
ATOM   4842  SG  CYS   310      79.121 106.389  71.086  1.00  0.00           S  
ATOM   4843  H   CYS   310      81.334 108.542  70.653  1.00  0.00           H  
ATOM   4844  HA  CYS   310      78.598 108.755  69.495  1.00  0.00           H  
ATOM   4845  HB2 CYS   310      79.240 108.398  72.311  1.00  0.00           H  
ATOM   4846  HB3 CYS   310      77.618 108.271  71.573  1.00  0.00           H  
ATOM   4847  HG  CYS   310      80.448 106.529  71.156  1.00  0.00           H  
ATOM   4848  N   CYS   311      78.324 111.302  69.958  1.00  0.00           N  
ATOM   4849  CA  CYS   311      78.289 112.753  70.131  1.00  0.00           C  
ATOM   4850  C   CYS   311      77.218 113.274  71.041  1.00  0.00           C  
ATOM   4851  O   CYS   311      76.296 112.538  71.275  1.00  0.00           O  
ATOM   4852  CB  CYS   311      78.079 113.375  68.677  1.00  0.00           C  
ATOM   4853  SG  CYS   311      79.246 112.906  67.406  1.00  0.00           S  
ATOM   4854  H   CYS   311      77.686 110.876  69.302  1.00  0.00           H  
ATOM   4855  HA  CYS   311      79.198 113.090  70.630  1.00  0.00           H  
ATOM   4856  HB2 CYS   311      77.067 113.116  68.363  1.00  0.00           H  
ATOM   4857  HB3 CYS   311      78.076 114.465  68.695  1.00  0.00           H  
ATOM   4858  HG  CYS   311      78.945 113.925  66.595  1.00  0.00           H  
ATOM   4859  N   MET   312      77.230 114.550  71.507  1.00  0.00           N  
ATOM   4860  CA  MET   312      78.295 115.543  71.578  1.00  0.00           C  
ATOM   4861  C   MET   312      78.658 115.899  73.008  1.00  0.00           C  
ATOM   4862  O   MET   312      77.685 116.184  73.687  1.00  0.00           O  
ATOM   4863  CB  MET   312      77.891 116.706  70.791  1.00  0.00           C  
ATOM   4864  CG  MET   312      78.842 117.938  70.714  1.00  0.00           C  
ATOM   4865  SD  MET   312      78.659 118.885  69.204  1.00  0.00           S  
ATOM   4866  CE  MET   312      77.058 119.714  69.459  1.00  0.00           C  
ATOM   4867  H   MET   312      76.425 114.812  72.059  1.00  0.00           H  
ATOM   4868  HA  MET   312      79.199 115.164  71.102  1.00  0.00           H  
ATOM   4869  HB2 MET   312      77.746 116.337  69.776  1.00  0.00           H  
ATOM   4870  HB3 MET   312      76.943 117.092  71.166  1.00  0.00           H  
ATOM   4871  HG2 MET   312      78.564 118.710  71.432  1.00  0.00           H  
ATOM   4872  HG3 MET   312      79.891 117.668  70.831  1.00  0.00           H  
ATOM   4873  HE1 MET   312      76.243 118.997  69.555  1.00  0.00           H  
ATOM   4874  HE2 MET   312      77.005 120.394  70.309  1.00  0.00           H  
ATOM   4875  HE3 MET   312      76.939 120.301  68.548  1.00  0.00           H  
ATOM   4876  N   LYS   313      79.872 116.107  73.441  1.00  0.00           N  
ATOM   4877  CA  LYS   313      80.291 116.883  74.698  1.00  0.00           C  
ATOM   4878  C   LYS   313      79.703 118.341  74.757  1.00  0.00           C  
ATOM   4879  O   LYS   313      79.546 119.034  73.689  1.00  0.00           O  
ATOM   4880  CB  LYS   313      81.901 116.836  74.977  1.00  0.00           C  
ATOM   4881  CG  LYS   313      82.615 117.812  74.116  1.00  0.00           C  
ATOM   4882  CD  LYS   313      84.081 117.913  74.487  1.00  0.00           C  
ATOM   4883  CE  LYS   313      84.717 119.129  73.833  1.00  0.00           C  
ATOM   4884  NZ  LYS   313      85.644 118.902  72.673  1.00  0.00           N1+
ATOM   4885  H   LYS   313      80.661 115.832  72.874  1.00  0.00           H  
ATOM   4886  HA  LYS   313      79.816 116.369  75.533  1.00  0.00           H  
ATOM   4887  HB2 LYS   313      82.070 117.092  76.023  1.00  0.00           H  
ATOM   4888  HB3 LYS   313      82.168 115.808  74.734  1.00  0.00           H  
ATOM   4889  HG2 LYS   313      82.591 117.640  73.040  1.00  0.00           H  
ATOM   4890  HG3 LYS   313      82.111 118.773  74.222  1.00  0.00           H  
ATOM   4891  HD2 LYS   313      84.195 118.003  75.567  1.00  0.00           H  
ATOM   4892  HD3 LYS   313      84.521 116.970  74.161  1.00  0.00           H  
ATOM   4893  HE2 LYS   313      83.892 119.786  73.559  1.00  0.00           H  
ATOM   4894  HE3 LYS   313      85.285 119.689  74.577  1.00  0.00           H  
ATOM   4895  HZ1 LYS   313      86.286 118.148  72.873  1.00  0.00           H  
ATOM   4896  HZ2 LYS   313      85.181 118.556  71.845  1.00  0.00           H  
ATOM   4897  HZ3 LYS   313      86.102 119.735  72.331  1.00  0.00           H  
ATOM   4898  N   ASP   314      79.689 119.027  75.907  1.00  0.00           N  
ATOM   4899  CA  ASP   314      79.608 118.379  77.267  1.00  0.00           C  
ATOM   4900  C   ASP   314      78.277 117.692  77.492  1.00  0.00           C  
ATOM   4901  O   ASP   314      77.225 117.839  76.731  1.00  0.00           O  
ATOM   4902  CB  ASP   314      80.036 119.377  78.325  1.00  0.00           C  
ATOM   4903  CG  ASP   314      79.134 120.595  78.606  1.00  0.00           C  
ATOM   4904  OD1 ASP   314      78.615 121.228  77.695  1.00  0.00           O  
ATOM   4905  OD2 ASP   314      78.829 120.904  79.799  1.00  0.00           O1-
ATOM   4906  OXT ASP   314      78.226 116.908  78.445  1.00  0.00           O1-
ATOM   4907  H   ASP   314      79.674 120.037  75.906  1.00  0.00           H  
ATOM   4908  HA  ASP   314      80.349 117.580  77.289  1.00  0.00           H  
ATOM   4909  HB2 ASP   314      80.218 118.861  79.268  1.00  0.00           H  
ATOM   4910  HB3 ASP   314      81.055 119.628  78.032  1.00  0.00           H  
ATOM   4911  N   THR   315      99.541 107.723  62.679  1.00  0.00           N  
ATOM   4912  CA  THR   315      98.892 107.603  61.351  1.00  0.00           C  
ATOM   4913  C   THR   315      97.440 107.762  61.447  1.00  0.00           C  
ATOM   4914  O   THR   315      96.766 107.745  62.474  1.00  0.00           O  
ATOM   4915  CB  THR   315      99.220 106.257  60.779  1.00  0.00           C  
ATOM   4916  CG2 THR   315      98.788 105.804  59.419  1.00  0.00           C  
ATOM   4917  OG1 THR   315     100.611 106.205  60.777  1.00  0.00           O  
ATOM   4918  HA  THR   315      99.319 108.299  60.629  1.00  0.00           H  
ATOM   4919  HB  THR   315      98.924 105.441  61.438  1.00  0.00           H  
ATOM   4920  HG1 THR   315     100.885 105.363  60.408  1.00  0.00           H  
ATOM   4921 HG21 THR   315      99.368 106.438  58.748  1.00  0.00           H  
ATOM   4922 HG22 THR   315      99.027 104.745  59.326  1.00  0.00           H  
ATOM   4923 HG23 THR   315      97.707 105.894  59.316  1.00  0.00           H  
ATOM   4924  H1  THR   315      99.805 108.677  62.881  1.00  0.00           H  
ATOM   4925  H2  THR   315     100.446 107.276  62.671  1.00  0.00           H  
ATOM   4926  H3  THR   315      99.003 107.312  63.429  1.00  0.00           H  
ATOM   4927  N   ASN   316      96.662 108.013  60.375  1.00  0.00           N  
ATOM   4928  CA  ASN   316      95.259 108.258  60.220  1.00  0.00           C  
ATOM   4929  C   ASN   316      94.400 106.953  60.097  1.00  0.00           C  
ATOM   4930  O   ASN   316      94.831 105.920  59.576  1.00  0.00           O  
ATOM   4931  CB  ASN   316      95.079 109.397  59.207  1.00  0.00           C  
ATOM   4932  CG  ASN   316      93.756 110.086  59.239  1.00  0.00           C  
ATOM   4933  ND2 ASN   316      93.537 111.072  60.102  1.00  0.00           N  
ATOM   4934  OD1 ASN   316      92.859 109.620  58.609  1.00  0.00           O  
ATOM   4935  H   ASN   316      97.145 107.998  59.488  1.00  0.00           H  
ATOM   4936  HA  ASN   316      94.891 108.584  61.193  1.00  0.00           H  
ATOM   4937  HB2 ASN   316      95.798 110.184  59.433  1.00  0.00           H  
ATOM   4938  HB3 ASN   316      95.143 109.085  58.164  1.00  0.00           H
[truncated: 1,315,149 more chars]
