# Supplementary material for: Molecular Mechanism of Protein Arginine Deiminase 2: A Study Involving Multiple Microsecond Long Molecular Dynamics Simulations
Source: Biochemistry. 2022 Jun 23;61(13):1286–97. doi: 10.1021/acs.biochem.2c00158 (PMC9260958; doi:10.1021/acs.biochem.2c00158)
Supplement: Supplementary file 2 — bi2c00158_si_002.zip [file bi2c00158_si_002.zip › closest/ps3-06-100w-last-frame.pdb]

ATOM      1  N   ARG     1      62.726 104.100  96.869  1.00  0.00           N  
ATOM      2  CA  ARG     1      62.296 104.223  95.499  1.00  0.00           C  
ATOM      3  C   ARG     1      61.701 105.644  95.392  1.00  0.00           C  
ATOM      4  O   ARG     1      60.831 106.077  96.104  1.00  0.00           O  
ATOM      5  CB  ARG     1      61.508 103.028  95.060  1.00  0.00           C  
ATOM      6  CG  ARG     1      61.617 102.598  93.558  1.00  0.00           C  
ATOM      7  CD  ARG     1      61.075 103.676  92.543  1.00  0.00           C  
ATOM      8  NE  ARG     1      61.464 103.410  91.110  1.00  0.00           N  
ATOM      9  CZ  ARG     1      60.875 102.723  90.159  1.00  0.00           C  
ATOM     10  NH1 ARG     1      59.906 101.932  90.480  1.00  0.00           N1+
ATOM     11  NH2 ARG     1      61.360 102.718  89.003  1.00  0.00           N  
ATOM     12  HA  ARG     1      63.235 104.335  94.957  1.00  0.00           H  
ATOM     13  HB2 ARG     1      61.818 102.142  95.614  1.00  0.00           H  
ATOM     14  HB3 ARG     1      60.482 103.211  95.378  1.00  0.00           H  
ATOM     15  HG2 ARG     1      62.643 102.263  93.406  1.00  0.00           H  
ATOM     16  HG3 ARG     1      61.038 101.681  93.450  1.00  0.00           H  
ATOM     17  HD2 ARG     1      59.988 103.670  92.620  1.00  0.00           H  
ATOM     18  HD3 ARG     1      61.321 104.699  92.826  1.00  0.00           H  
ATOM     19  HE  ARG     1      62.193 104.036  90.799  1.00  0.00           H  
ATOM     20 HH11 ARG     1      59.530 101.884  91.416  1.00  0.00           H  
ATOM     21 HH12 ARG     1      59.385 101.552  89.703  1.00  0.00           H  
ATOM     22 HH21 ARG     1      61.001 102.118  88.274  1.00  0.00           H  
ATOM     23 HH22 ARG     1      62.295 103.080  88.877  1.00  0.00           H  
ATOM     24  H1  ARG     1      62.069 104.177  97.633  1.00  0.00           H  
ATOM     25  H2  ARG     1      63.430 104.784  97.106  1.00  0.00           H  
ATOM     26  H3  ARG     1      63.084 103.165  96.997  1.00  0.00           H  
ATOM     27  N   GLU     2      62.277 106.504  94.566  1.00  0.00           N  
ATOM     28  CA  GLU     2      62.076 107.972  94.543  1.00  0.00           C  
ATOM     29  C   GLU     2      62.467 108.738  93.231  1.00  0.00           C  
ATOM     30  O   GLU     2      63.063 108.102  92.368  1.00  0.00           O  
ATOM     31  CB  GLU     2      62.839 108.553  95.793  1.00  0.00           C  
ATOM     32  CG  GLU     2      64.353 108.295  95.563  1.00  0.00           C  
ATOM     33  CD  GLU     2      64.738 106.870  95.831  1.00  0.00           C  
ATOM     34  OE1 GLU     2      64.384 106.198  96.814  1.00  0.00           O  
ATOM     35  OE2 GLU     2      65.303 106.240  94.897  1.00  0.00           O1-
ATOM     36  H   GLU     2      62.950 106.109  93.924  1.00  0.00           H  
ATOM     37  HA  GLU     2      61.006 108.131  94.674  1.00  0.00           H  
ATOM     38  HB2 GLU     2      62.749 109.625  95.969  1.00  0.00           H  
ATOM     39  HB3 GLU     2      62.566 108.030  96.710  1.00  0.00           H  
ATOM     40  HG2 GLU     2      64.712 108.727  94.629  1.00  0.00           H  
ATOM     41  HG3 GLU     2      64.901 108.778  96.372  1.00  0.00           H  
ATOM     42  N   ARG     3      62.150 109.993  93.154  1.00  0.00           N  
ATOM     43  CA  ARG     3      62.267 110.850  91.958  1.00  0.00           C  
ATOM     44  C   ARG     3      62.304 112.383  92.259  1.00  0.00           C  
ATOM     45  O   ARG     3      61.539 112.862  93.083  1.00  0.00           O  
ATOM     46  CB  ARG     3      61.166 110.668  90.937  1.00  0.00           C  
ATOM     47  CG  ARG     3      59.693 110.949  91.340  1.00  0.00           C  
ATOM     48  CD  ARG     3      58.768 111.121  90.096  1.00  0.00           C  
ATOM     49  NE  ARG     3      59.067 112.273  89.165  1.00  0.00           N  
ATOM     50  CZ  ARG     3      58.160 113.024  88.494  1.00  0.00           C  
ATOM     51  NH1 ARG     3      56.869 112.708  88.464  1.00  0.00           N1+
ATOM     52  NH2 ARG     3      58.431 114.130  87.910  1.00  0.00           N  
ATOM     53  H   ARG     3      61.623 110.311  93.955  1.00  0.00           H  
ATOM     54  HA  ARG     3      63.189 110.511  91.487  1.00  0.00           H  
ATOM     55  HB2 ARG     3      61.329 111.409  90.155  1.00  0.00           H  
ATOM     56  HB3 ARG     3      61.270 109.789  90.302  1.00  0.00           H  
ATOM     57  HG2 ARG     3      59.376 110.100  91.945  1.00  0.00           H  
ATOM     58  HG3 ARG     3      59.589 111.865  91.922  1.00  0.00           H  
ATOM     59  HD2 ARG     3      58.839 110.157  89.592  1.00  0.00           H  
ATOM     60  HD3 ARG     3      57.743 111.278  90.432  1.00  0.00           H  
ATOM     61  HE  ARG     3      59.969 112.724  89.224  1.00  0.00           H  
ATOM     62 HH11 ARG     3      56.557 111.752  88.563  1.00  0.00           H  
ATOM     63 HH12 ARG     3      56.198 113.348  88.064  1.00  0.00           H  
ATOM     64 HH21 ARG     3      59.374 114.476  87.804  1.00  0.00           H  
ATOM     65 HH22 ARG     3      57.683 114.703  87.547  1.00  0.00           H  
ATOM     66  N   THR     4      63.080 113.217  91.564  1.00  0.00           N  
ATOM     67  CA  THR     4      62.971 114.685  91.711  1.00  0.00           C  
ATOM     68  C   THR     4      61.709 115.365  91.042  1.00  0.00           C  
ATOM     69  O   THR     4      61.255 114.870  90.009  1.00  0.00           O  
ATOM     70  CB  THR     4      64.296 115.355  91.209  1.00  0.00           C  
ATOM     71  CG2 THR     4      64.283 116.903  91.317  1.00  0.00           C  
ATOM     72  OG1 THR     4      65.446 114.872  91.909  1.00  0.00           O  
ATOM     73  H   THR     4      63.661 112.919  90.794  1.00  0.00           H  
ATOM     74  HA  THR     4      62.907 114.987  92.757  1.00  0.00           H  
ATOM     75  HB  THR     4      64.468 115.084  90.168  1.00  0.00           H  
ATOM     76  HG1 THR     4      65.461 113.971  91.581  1.00  0.00           H  
ATOM     77 HG21 THR     4      64.207 117.226  92.355  1.00  0.00           H  
ATOM     78 HG22 THR     4      65.236 117.192  90.873  1.00  0.00           H  
ATOM     79 HG23 THR     4      63.465 117.379  90.777  1.00  0.00           H  
ATOM     80  N   VAL     5      61.240 116.464  91.611  1.00  0.00           N  
ATOM     81  CA  VAL     5      60.212 117.333  90.964  1.00  0.00           C  
ATOM     82  C   VAL     5      60.382 118.799  91.390  1.00  0.00           C  
ATOM     83  O   VAL     5      60.999 118.974  92.445  1.00  0.00           O  
ATOM     84  CB  VAL     5      58.771 116.804  91.349  1.00  0.00           C  
ATOM     85  CG1 VAL     5      58.504 116.870  92.923  1.00  0.00           C  
ATOM     86  CG2 VAL     5      57.624 117.428  90.583  1.00  0.00           C  
ATOM     87  H   VAL     5      61.596 116.737  92.516  1.00  0.00           H  
ATOM     88  HA  VAL     5      60.379 117.338  89.887  1.00  0.00           H  
ATOM     89  HB  VAL     5      58.824 115.750  91.076  1.00  0.00           H  
ATOM     90 HG11 VAL     5      59.374 116.503  93.468  1.00  0.00           H  
ATOM     91 HG12 VAL     5      58.205 117.893  93.153  1.00  0.00           H  
ATOM     92 HG13 VAL     5      57.709 116.190  93.227  1.00  0.00           H  
ATOM     93 HG21 VAL     5      57.457 118.445  90.938  1.00  0.00           H  
ATOM     94 HG22 VAL     5      57.922 117.557  89.542  1.00  0.00           H  
ATOM     95 HG23 VAL     5      56.694 116.877  90.721  1.00  0.00           H  
ATOM     96  N   ARG     6      59.907 119.930  90.751  1.00  0.00           N  
ATOM     97  CA  ARG     6      60.137 121.289  91.296  1.00  0.00           C  
ATOM     98  C   ARG     6      58.836 121.911  91.736  1.00  0.00           C  
ATOM     99  O   ARG     6      57.738 121.597  91.217  1.00  0.00           O  
ATOM    100  CB  ARG     6      60.921 122.037  90.143  1.00  0.00           C  
ATOM    101  CG  ARG     6      62.174 121.365  89.592  1.00  0.00           C  
ATOM    102  CD  ARG     6      63.147 122.358  88.909  1.00  0.00           C  
ATOM    103  NE  ARG     6      64.366 121.572  88.560  1.00  0.00           N  
ATOM    104  CZ  ARG     6      65.564 121.854  89.079  1.00  0.00           C  
ATOM    105  NH1 ARG     6      65.915 122.678  89.954  1.00  0.00           N1+
ATOM    106  NH2 ARG     6      66.597 121.170  88.645  1.00  0.00           N  
ATOM    107  H   ARG     6      59.495 119.818  89.835  1.00  0.00           H  
ATOM    108  HA  ARG     6      60.845 121.199  92.120  1.00  0.00           H  
ATOM    109  HB2 ARG     6      60.256 122.305  89.323  1.00  0.00           H  
ATOM    110  HB3 ARG     6      61.212 122.941  90.678  1.00  0.00           H  
ATOM    111  HG2 ARG     6      62.746 120.836  90.353  1.00  0.00           H  
ATOM    112  HG3 ARG     6      61.859 120.559  88.928  1.00  0.00           H  
ATOM    113  HD2 ARG     6      62.729 122.779  87.995  1.00  0.00           H  
ATOM    114  HD3 ARG     6      63.415 123.115  89.647  1.00  0.00           H  
ATOM    115  HE  ARG     6      64.177 120.647  88.202  1.00  0.00           H  
ATOM    116 HH11 ARG     6      65.212 122.947  90.627  1.00  0.00           H  
ATOM    117 HH12 ARG     6      66.859 122.700  90.310  1.00  0.00           H  
ATOM    118 HH21 ARG     6      66.445 120.515  87.891  1.00  0.00           H  
ATOM    119 HH22 ARG     6      67.540 121.518  88.738  1.00  0.00           H  
ATOM    120  N   LEU     7      58.797 122.971  92.526  1.00  0.00           N  
ATOM    121  CA  LEU     7      57.584 123.908  92.690  1.00  0.00           C  
ATOM    122  C   LEU     7      57.544 124.862  91.464  1.00  0.00           C  
ATOM    123  O   LEU     7      58.570 125.230  90.913  1.00  0.00           O  
ATOM    124  CB  LEU     7      57.691 124.773  93.948  1.00  0.00           C  
ATOM    125  CG  LEU     7      57.648 124.042  95.294  1.00  0.00           C  
ATOM    126  CD1 LEU     7      57.545 125.018  96.423  1.00  0.00           C  
ATOM    127  CD2 LEU     7      56.495 123.123  95.324  1.00  0.00           C  
ATOM    128  H   LEU     7      59.699 123.266  92.870  1.00  0.00           H  
ATOM    129  HA  LEU     7      56.669 123.325  92.791  1.00  0.00           H  
ATOM    130  HB2 LEU     7      58.655 125.273  93.857  1.00  0.00           H  
ATOM    131  HB3 LEU     7      56.839 125.450  94.009  1.00  0.00           H  
ATOM    132  HG  LEU     7      58.510 123.442  95.585  1.00  0.00           H  
ATOM    133 HD11 LEU     7      58.324 125.778  96.355  1.00  0.00           H  
ATOM    134 HD12 LEU     7      56.581 125.525  96.406  1.00  0.00           H  
ATOM    135 HD13 LEU     7      57.585 124.556  97.410  1.00  0.00           H  
ATOM    136 HD21 LEU     7      56.571 122.286  94.629  1.00  0.00           H  
ATOM    137 HD22 LEU     7      56.295 122.555  96.233  1.00  0.00           H  
ATOM    138 HD23 LEU     7      55.550 123.614  95.092  1.00  0.00           H  
ATOM    139  N   GLN     8      56.331 125.232  91.029  1.00  0.00           N  
ATOM    140  CA  GLN     8      56.189 126.025  89.797  1.00  0.00           C  
ATOM    141  C   GLN     8      55.767 127.496  90.070  1.00  0.00           C  
ATOM    142  O   GLN     8      55.095 127.681  91.055  1.00  0.00           O  
ATOM    143  CB  GLN     8      55.088 125.350  88.941  1.00  0.00           C  
ATOM    144  CG  GLN     8      55.270 123.896  88.728  1.00  0.00           C  
ATOM    145  CD  GLN     8      54.074 123.130  88.120  1.00  0.00           C  
ATOM    146  NE2 GLN     8      54.194 121.824  87.770  1.00  0.00           N  
ATOM    147  OE1 GLN     8      52.967 123.626  88.047  1.00  0.00           O  
ATOM    148  H   GLN     8      55.551 124.986  91.621  1.00  0.00           H  
ATOM    149  HA  GLN     8      56.999 125.867  89.085  1.00  0.00           H  
ATOM    150  HB2 GLN     8      54.139 125.341  89.477  1.00  0.00           H  
ATOM    151  HB3 GLN     8      54.879 125.799  87.970  1.00  0.00           H  
ATOM    152  HG2 GLN     8      56.051 123.663  88.004  1.00  0.00           H  
ATOM    153  HG3 GLN     8      55.499 123.445  89.693  1.00  0.00           H  
ATOM    154 HE21 GLN     8      53.423 121.182  87.656  1.00  0.00           H  
ATOM    155 HE22 GLN     8      55.049 121.367  88.054  1.00  0.00           H  
ATOM    156  N   TYR     9      56.169 128.454  89.254  1.00  0.00           N  
ATOM    157  CA  TYR     9      55.918 129.884  89.377  1.00  0.00           C  
ATOM    158  C   TYR     9      54.861 130.486  88.411  1.00  0.00           C  
ATOM    159  O   TYR     9      54.577 131.662  88.460  1.00  0.00           O  
ATOM    160  CB  TYR     9      57.295 130.590  89.353  1.00  0.00           C  
ATOM    161  CG  TYR     9      58.122 130.372  88.134  1.00  0.00           C  
ATOM    162  CD1 TYR     9      59.324 129.702  88.240  1.00  0.00           C  
ATOM    163  CD2 TYR     9      57.779 131.125  87.049  1.00  0.00           C  
ATOM    164  CE1 TYR     9      60.202 129.729  87.130  1.00  0.00           C  
ATOM    165  CE2 TYR     9      58.649 131.151  85.888  1.00  0.00           C  
ATOM    166  CZ  TYR     9      59.764 130.354  85.944  1.00  0.00           C  
ATOM    167  OH  TYR     9      60.728 130.505  84.975  1.00  0.00           O  
ATOM    168  H   TYR     9      56.818 128.174  88.532  1.00  0.00           H  
ATOM    169  HA  TYR     9      55.478 130.011  90.366  1.00  0.00           H  
ATOM    170  HB2 TYR     9      57.091 131.658  89.426  1.00  0.00           H  
ATOM    171  HB3 TYR     9      57.868 130.280  90.227  1.00  0.00           H  
ATOM    172  HD1 TYR     9      59.801 129.207  89.074  1.00  0.00           H  
ATOM    173  HD2 TYR     9      56.916 131.771  87.119  1.00  0.00           H  
ATOM    174  HE1 TYR     9      61.123 129.184  87.277  1.00  0.00           H  
ATOM    175  HE2 TYR     9      58.489 131.743  84.999  1.00  0.00           H  
ATOM    176  HH  TYR     9      60.471 131.030  84.214  1.00  0.00           H  
ATOM    177  N   GLY    10      54.169 129.649  87.632  1.00  0.00           N  
ATOM    178  CA  GLY    10      53.200 130.123  86.684  1.00  0.00           C  
ATOM    179  C   GLY    10      53.236 129.149  85.475  1.00  0.00           C  
ATOM    180  O   GLY    10      54.145 128.351  85.214  1.00  0.00           O  
ATOM    181  H   GLY    10      54.611 128.764  87.429  1.00  0.00           H  
ATOM    182  HA2 GLY    10      52.185 130.146  87.082  1.00  0.00           H  
ATOM    183  HA3 GLY    10      53.457 131.092  86.256  1.00  0.00           H  
ATOM    184  N   SER    11      52.208 129.278  84.597  1.00  0.00           N  
ATOM    185  CA  SER    11      51.985 128.349  83.565  1.00  0.00           C  
ATOM    186  C   SER    11      51.899 126.908  84.125  1.00  0.00           C  
ATOM    187  O   SER    11      52.450 125.917  83.590  1.00  0.00           O  
ATOM    188  CB  SER    11      52.883 128.626  82.402  1.00  0.00           C  
ATOM    189  OG  SER    11      52.710 127.677  81.379  1.00  0.00           O  
ATOM    190  H   SER    11      51.490 129.957  84.808  1.00  0.00           H  
ATOM    191  HA  SER    11      50.981 128.520  83.176  1.00  0.00           H  
ATOM    192  HB2 SER    11      52.578 129.577  81.964  1.00  0.00           H  
ATOM    193  HB3 SER    11      53.950 128.620  82.623  1.00  0.00           H  
ATOM    194  HG  SER    11      53.042 126.868  81.776  1.00  0.00           H  
ATOM    195  N   ALA    12      51.153 126.774  85.274  1.00  0.00           N  
ATOM    196  CA  ALA    12      51.247 125.618  86.164  1.00  0.00           C  
ATOM    197  C   ALA    12      50.507 124.349  85.570  1.00  0.00           C  
ATOM    198  O   ALA    12      49.344 124.407  85.090  1.00  0.00           O  
ATOM    199  CB  ALA    12      50.734 126.118  87.428  1.00  0.00           C  
ATOM    200  H   ALA    12      50.703 127.594  85.655  1.00  0.00           H  
ATOM    201  HA  ALA    12      52.304 125.415  86.336  1.00  0.00           H  
ATOM    202  HB1 ALA    12      51.247 126.981  87.853  1.00  0.00           H  
ATOM    203  HB2 ALA    12      49.677 126.321  87.256  1.00  0.00           H  
ATOM    204  HB3 ALA    12      50.886 125.389  88.224  1.00  0.00           H  
ATOM    205  N   VAL    13      51.140 123.118  85.742  1.00  0.00           N  
ATOM    206  CA  VAL    13      50.543 121.843  85.346  1.00  0.00           C  
ATOM    207  C   VAL    13      50.702 120.833  86.515  1.00  0.00           C  
ATOM    208  O   VAL    13      51.719 120.813  87.180  1.00  0.00           O  
ATOM    209  CB  VAL    13      51.181 121.314  84.022  1.00  0.00           C  
ATOM    210  CG1 VAL    13      50.751 119.890  83.597  1.00  0.00           C  
ATOM    211  CG2 VAL    13      50.866 122.249  82.826  1.00  0.00           C  
ATOM    212  H   VAL    13      51.911 123.110  86.395  1.00  0.00           H  
ATOM    213  HA  VAL    13      49.496 122.048  85.124  1.00  0.00           H  
ATOM    214  HB  VAL    13      52.246 121.119  84.142  1.00  0.00           H  
ATOM    215 HG11 VAL    13      51.237 119.707  82.638  1.00  0.00           H  
ATOM    216 HG12 VAL    13      51.321 119.180  84.196  1.00  0.00           H  
ATOM    217 HG13 VAL    13      49.680 119.688  83.612  1.00  0.00           H  
ATOM    218 HG21 VAL    13      51.525 121.921  82.022  1.00  0.00           H  
ATOM    219 HG22 VAL    13      49.822 122.090  82.557  1.00  0.00           H  
ATOM    220 HG23 VAL    13      51.124 123.249  83.175  1.00  0.00           H  
ATOM    221  N   GLU    14      49.731 119.937  86.592  1.00  0.00           N  
ATOM    222  CA  GLU    14      49.729 118.922  87.740  1.00  0.00           C  
ATOM    223  C   GLU    14      50.680 117.799  87.464  1.00  0.00           C  
ATOM    224  O   GLU    14      51.084 117.649  86.320  1.00  0.00           O  
ATOM    225  CB  GLU    14      48.293 118.394  87.941  1.00  0.00           C  
ATOM    226  CG  GLU    14      47.507 117.569  86.874  1.00  0.00           C  
ATOM    227  CD  GLU    14      47.343 118.341  85.519  1.00  0.00           C  
ATOM    228  OE1 GLU    14      47.119 119.557  85.625  1.00  0.00           O  
ATOM    229  OE2 GLU    14      47.382 117.641  84.460  1.00  0.00           O1-
ATOM    230  H   GLU    14      48.917 119.905  85.995  1.00  0.00           H  
ATOM    231  HA  GLU    14      50.031 119.397  88.674  1.00  0.00           H  
ATOM    232  HB2 GLU    14      48.305 117.777  88.839  1.00  0.00           H  
ATOM    233  HB3 GLU    14      47.788 119.335  88.161  1.00  0.00           H  
ATOM    234  HG2 GLU    14      48.059 116.648  86.686  1.00  0.00           H  
ATOM    235  HG3 GLU    14      46.504 117.265  87.174  1.00  0.00           H  
ATOM    236  N   ALA    15      51.026 116.919  88.470  1.00  0.00           N  
ATOM    237  CA  ALA    15      51.776 115.734  88.306  1.00  0.00           C  
ATOM    238  C   ALA    15      51.223 114.424  88.858  1.00  0.00           C  
ATOM    239  O   ALA    15      50.489 114.445  89.875  1.00  0.00           O  
ATOM    240  CB  ALA    15      53.088 116.010  88.987  1.00  0.00           C  
ATOM    241  H   ALA    15      50.562 117.061  89.355  1.00  0.00           H  
ATOM    242  HA  ALA    15      52.077 115.673  87.260  1.00  0.00           H  
ATOM    243  HB1 ALA    15      53.462 117.018  88.809  1.00  0.00           H  
ATOM    244  HB2 ALA    15      52.998 115.875  90.065  1.00  0.00           H  
ATOM    245  HB3 ALA    15      53.877 115.319  88.691  1.00  0.00           H  
ATOM    246  N   VAL    16      51.473 113.273  88.226  1.00  0.00           N  
ATOM    247  CA  VAL    16      51.210 111.902  88.598  1.00  0.00           C  
ATOM    248  C   VAL    16      52.151 111.220  89.624  1.00  0.00           C  
ATOM    249  O   VAL    16      53.236 110.839  89.249  1.00  0.00           O  
ATOM    250  CB  VAL    16      50.954 110.939  87.380  1.00  0.00           C  
ATOM    251  CG1 VAL    16      50.759 109.446  87.801  1.00  0.00           C  
ATOM    252  CG2 VAL    16      49.696 111.466  86.591  1.00  0.00           C  
ATOM    253  H   VAL    16      51.887 113.289  87.305  1.00  0.00           H  
ATOM    254  HA  VAL    16      50.304 111.872  89.204  1.00  0.00           H  
ATOM    255  HB  VAL    16      51.863 111.031  86.785  1.00  0.00           H  
ATOM    256 HG11 VAL    16      51.686 109.055  88.220  1.00  0.00           H  
ATOM    257 HG12 VAL    16      49.944 109.401  88.524  1.00  0.00           H  
ATOM    258 HG13 VAL    16      50.426 108.791  86.996  1.00  0.00           H  
ATOM    259 HG21 VAL    16      49.623 111.024  85.597  1.00  0.00           H  
ATOM    260 HG22 VAL    16      48.855 111.021  87.122  1.00  0.00           H  
ATOM    261 HG23 VAL    16      49.637 112.552  86.531  1.00  0.00           H  
ATOM    262  N   TYR    17      51.662 110.870  90.797  1.00  0.00           N  
ATOM    263  CA  TYR    17      52.300 110.170  91.882  1.00  0.00           C  
ATOM    264  C   TYR    17      52.020 108.679  91.786  1.00  0.00           C  
ATOM    265  O   TYR    17      50.913 108.187  91.373  1.00  0.00           O  
ATOM    266  CB  TYR    17      51.765 110.780  93.210  1.00  0.00           C  
ATOM    267  CG  TYR    17      52.409 110.106  94.400  1.00  0.00           C  
ATOM    268  CD1 TYR    17      51.589 109.574  95.431  1.00  0.00           C  
ATOM    269  CD2 TYR    17      53.823 110.001  94.529  1.00  0.00           C  
ATOM    270  CE1 TYR    17      52.138 108.863  96.541  1.00  0.00           C  
ATOM    271  CE2 TYR    17      54.351 109.354  95.645  1.00  0.00           C  
ATOM    272  CZ  TYR    17      53.514 108.908  96.753  1.00  0.00           C  
ATOM    273  OH  TYR    17      53.935 108.173  97.830  1.00  0.00           O  
ATOM    274  H   TYR    17      50.775 111.277  91.057  1.00  0.00           H  
ATOM    275  HA  TYR    17      53.357 110.431  91.818  1.00  0.00           H  
ATOM    276  HB2 TYR    17      51.984 111.844  93.298  1.00  0.00           H  
ATOM    277  HB3 TYR    17      50.690 110.631  93.312  1.00  0.00           H  
ATOM    278  HD1 TYR    17      50.522 109.632  95.274  1.00  0.00           H  
ATOM    279  HD2 TYR    17      54.496 110.404  93.787  1.00  0.00           H  
ATOM    280  HE1 TYR    17      51.467 108.341  97.206  1.00  0.00           H  
ATOM    281  HE2 TYR    17      55.417 109.338  95.819  1.00  0.00           H  
ATOM    282  HH  TYR    17      54.892 108.109  97.872  1.00  0.00           H  
ATOM    283  N   VAL    18      52.868 107.890  92.408  1.00  0.00           N  
ATOM    284  CA  VAL    18      52.803 106.447  92.498  1.00  0.00           C  
ATOM    285  C   VAL    18      52.989 106.017  93.916  1.00  0.00           C  
ATOM    286  O   VAL    18      54.111 106.265  94.410  1.00  0.00           O  
ATOM    287  CB  VAL    18      53.735 105.741  91.558  1.00  0.00           C  
ATOM    288  CG1 VAL    18      53.367 104.226  91.659  1.00  0.00           C  
ATOM    289  CG2 VAL    18      53.539 106.066  90.128  1.00  0.00           C  
ATOM    290  H   VAL    18      53.723 108.297  92.760  1.00  0.00           H  
ATOM    291  HA  VAL    18      51.780 106.183  92.231  1.00  0.00           H  
ATOM    292  HB  VAL    18      54.776 105.929  91.819  1.00  0.00           H  
ATOM    293 HG11 VAL    18      52.305 104.108  91.445  1.00  0.00           H  
ATOM    294 HG12 VAL    18      54.059 103.602  91.093  1.00  0.00           H  
ATOM    295 HG13 VAL    18      53.472 103.925  92.701  1.00  0.00           H  
ATOM    296 HG21 VAL    18      52.693 105.655  89.576  1.00  0.00           H  
ATOM    297 HG22 VAL    18      53.620 107.144  89.993  1.00  0.00           H  
ATOM    298 HG23 VAL    18      54.429 105.699  89.617  1.00  0.00           H  
ATOM    299  N   LEU    19      52.015 105.511  94.559  1.00  0.00           N  
ATOM    300  CA  LEU    19      51.952 105.085  95.984  1.00  0.00           C  
ATOM    301  C   LEU    19      53.079 104.126  96.283  1.00  0.00           C  
ATOM    302  O   LEU    19      53.308 103.132  95.602  1.00  0.00           O  
ATOM    303  CB  LEU    19      50.526 104.464  96.241  1.00  0.00           C  
ATOM    304  CG  LEU    19      49.300 105.412  96.362  1.00  0.00           C  
ATOM    305  CD1 LEU    19      49.364 106.301  97.624  1.00  0.00           C  
ATOM    306  CD2 LEU    19      49.052 106.338  95.189  1.00  0.00           C  
ATOM    307  H   LEU    19      51.175 105.474  93.999  1.00  0.00           H  
ATOM    308  HA  LEU    19      52.016 106.007  96.560  1.00  0.00           H  
ATOM    309  HB2 LEU    19      50.389 103.693  95.483  1.00  0.00           H  
ATOM    310  HB3 LEU    19      50.720 103.961  97.188  1.00  0.00           H  
ATOM    311  HG  LEU    19      48.495 104.677  96.367  1.00  0.00           H  
ATOM    312 HD11 LEU    19      50.365 106.325  98.053  1.00  0.00           H  
ATOM    313 HD12 LEU    19      49.001 107.327  97.570  1.00  0.00           H  
ATOM    314 HD13 LEU    19      48.851 105.887  98.492  1.00  0.00           H  
ATOM    315 HD21 LEU    19      48.117 106.870  95.365  1.00  0.00           H  
ATOM    316 HD22 LEU    19      49.816 107.113  95.144  1.00  0.00           H  
ATOM    317 HD23 LEU    19      48.994 105.754  94.270  1.00  0.00           H  
ATOM    318  N   GLY    20      53.794 104.363  97.379  1.00  0.00           N  
ATOM    319  CA  GLY    20      55.021 103.573  97.699  1.00  0.00           C  
ATOM    320  C   GLY    20      56.327 104.361  97.287  1.00  0.00           C  
ATOM    321  O   GLY    20      57.334 104.069  97.875  1.00  0.00           O  
ATOM    322  H   GLY    20      53.715 105.227  97.897  1.00  0.00           H  
ATOM    323  HA2 GLY    20      55.023 103.344  98.765  1.00  0.00           H  
ATOM    324  HA3 GLY    20      55.048 102.628  97.157  1.00  0.00           H  
ATOM    325  N   THR    21      56.261 105.340  96.338  1.00  0.00           N  
ATOM    326  CA  THR    21      57.452 106.192  96.039  1.00  0.00           C  
ATOM    327  C   THR    21      57.494 107.506  96.844  1.00  0.00           C  
ATOM    328  O   THR    21      56.435 107.866  97.381  1.00  0.00           O  
ATOM    329  CB  THR    21      57.477 106.560  94.511  1.00  0.00           C  
ATOM    330  CG2 THR    21      57.317 105.305  93.649  1.00  0.00           C  
ATOM    331  OG1 THR    21      56.483 107.429  94.167  1.00  0.00           O  
ATOM    332  H   THR    21      55.343 105.570  95.985  1.00  0.00           H  
ATOM    333  HA  THR    21      58.415 105.715  96.222  1.00  0.00           H  
ATOM    334  HB  THR    21      58.370 107.117  94.229  1.00  0.00           H  
ATOM    335  HG1 THR    21      55.630 106.995  94.246  1.00  0.00           H  
ATOM    336 HG21 THR    21      57.792 104.451  94.133  1.00  0.00           H  
ATOM    337 HG22 THR    21      56.282 104.991  93.784  1.00  0.00           H  
ATOM    338 HG23 THR    21      57.639 105.466  92.620  1.00  0.00           H  
ATOM    339  N   TYR    22      58.650 108.119  96.941  1.00  0.00           N  
ATOM    340  CA  TYR    22      58.875 109.464  97.468  1.00  0.00           C  
ATOM    341  C   TYR    22      59.235 110.492  96.395  1.00  0.00           C  
ATOM    342  O   TYR    22      60.074 110.233  95.507  1.00  0.00           O  
ATOM    343  CB  TYR    22      59.908 109.430  98.578  1.00  0.00           C  
ATOM    344  CG  TYR    22      59.771 108.321  99.562  1.00  0.00           C  
ATOM    345  CD1 TYR    22      58.848 108.292 100.607  1.00  0.00           C  
ATOM    346  CD2 TYR    22      60.564 107.151  99.378  1.00  0.00           C  
ATOM    347  CE1 TYR    22      58.778 107.216 101.506  1.00  0.00           C  
ATOM    348  CE2 TYR    22      60.473 106.080 100.254  1.00  0.00           C  
ATOM    349  CZ  TYR    22      59.638 106.113 101.329  1.00  0.00           C  
ATOM    350  OH  TYR    22      59.716 105.072 102.220  1.00  0.00           O  
ATOM    351  H   TYR    22      59.406 107.553  96.584  1.00  0.00           H  
ATOM    352  HA  TYR    22      57.921 109.712  97.933  1.00  0.00           H  
ATOM    353  HB2 TYR    22      60.920 109.206  98.240  1.00  0.00           H  
ATOM    354  HB3 TYR    22      59.917 110.420  99.034  1.00  0.00           H  
ATOM    355  HD1 TYR    22      58.183 109.116 100.822  1.00  0.00           H  
ATOM    356  HD2 TYR    22      61.242 107.040  98.545  1.00  0.00           H  
ATOM    357  HE1 TYR    22      58.082 107.173 102.330  1.00  0.00           H  
ATOM    358  HE2 TYR    22      61.236 105.316 100.236  1.00  0.00           H  
ATOM    359  HH  TYR    22      59.009 105.238 102.848  1.00  0.00           H  
ATOM    360  N   LEU    23      58.636 111.696  96.409  1.00  0.00           N  
ATOM    361  CA  LEU    23      58.986 112.841  95.619  1.00  0.00           C  
ATOM    362  C   LEU    23      59.998 113.767  96.338  1.00  0.00           C  
ATOM    363  O   LEU    23      59.624 114.294  97.389  1.00  0.00           O  
ATOM    364  CB  LEU    23      57.668 113.646  95.417  1.00  0.00           C  
ATOM    365  CG  LEU    23      56.569 112.887  94.658  1.00  0.00           C  
ATOM    366  CD1 LEU    23      55.300 113.771  94.717  1.00  0.00           C  
ATOM    367  CD2 LEU    23      56.962 112.599  93.227  1.00  0.00           C  
ATOM    368  H   LEU    23      57.899 111.843  97.083  1.00  0.00           H  
ATOM    369  HA  LEU    23      59.306 112.619  94.601  1.00  0.00           H  
ATOM    370  HB2 LEU    23      57.381 113.891  96.439  1.00  0.00           H  
ATOM    371  HB3 LEU    23      57.962 114.575  94.928  1.00  0.00           H  
ATOM    372  HG  LEU    23      56.411 111.983  95.245  1.00  0.00           H  
ATOM    373 HD11 LEU    23      54.578 113.175  94.158  1.00  0.00           H  
ATOM    374 HD12 LEU    23      55.005 113.861  95.762  1.00  0.00           H  
ATOM    375 HD13 LEU    23      55.440 114.764  94.289  1.00  0.00           H  
ATOM    376 HD21 LEU    23      56.197 112.114  92.620  1.00  0.00           H  
ATOM    377 HD22 LEU    23      57.075 113.509  92.638  1.00  0.00           H  
ATOM    378 HD23 LEU    23      57.900 112.063  93.081  1.00  0.00           H  
ATOM    379  N   TRP    24      61.158 113.945  95.802  1.00  0.00           N  
ATOM    380  CA  TRP    24      62.158 114.877  96.398  1.00  0.00           C  
ATOM    381  C   TRP    24      62.022 116.232  95.632  1.00  0.00           C  
ATOM    382  O   TRP    24      61.998 116.295  94.483  1.00  0.00           O  
ATOM    383  CB  TRP    24      63.561 114.272  96.423  1.00  0.00           C  
ATOM    384  CG  TRP    24      63.809 113.102  97.259  1.00  0.00           C  
ATOM    385  CD1 TRP    24      64.058 111.920  96.798  1.00  0.00           C  
ATOM    386  CD2 TRP    24      63.908 113.008  98.688  1.00  0.00           C  
ATOM    387  CE2 TRP    24      64.346 111.697  99.046  1.00  0.00           C  
ATOM    388  CE3 TRP    24      63.917 113.917  99.751  1.00  0.00           C  
ATOM    389  NE1 TRP    24      64.376 111.033  97.835  1.00  0.00           N  
ATOM    390  CZ2 TRP    24      64.615 111.266 100.378  1.00  0.00           C  
ATOM    391  CZ3 TRP    24      64.125 113.520 101.056  1.00  0.00           C  
ATOM    392  CH2 TRP    24      64.451 112.205 101.389  1.00  0.00           C  
ATOM    393  H   TRP    24      61.297 113.550  94.883  1.00  0.00           H  
ATOM    394  HA  TRP    24      61.915 115.091  97.439  1.00  0.00           H  
ATOM    395  HB2 TRP    24      63.983 114.005  95.455  1.00  0.00           H  
ATOM    396  HB3 TRP    24      64.145 115.147  96.709  1.00  0.00           H  
ATOM    397  HD1 TRP    24      63.833 111.661  95.773  1.00  0.00           H  
ATOM    398  HE1 TRP    24      64.767 110.103  97.785  1.00  0.00           H  
ATOM    399  HE3 TRP    24      63.653 114.948  99.568  1.00  0.00           H  
ATOM    400  HZ2 TRP    24      65.007 110.278 100.567  1.00  0.00           H  
ATOM    401  HZ3 TRP    24      64.122 114.283 101.821  1.00  0.00           H  
ATOM    402  HH2 TRP    24      64.661 111.878 102.397  1.00  0.00           H  
ATOM    403  N   THR    25      61.668 117.286  96.365  1.00  0.00           N  
ATOM    404  CA  THR    25      60.936 118.555  95.834  1.00  0.00           C  
ATOM    405  C   THR    25      61.818 119.785  95.902  1.00  0.00           C  
ATOM    406  O   THR    25      62.222 120.122  97.023  1.00  0.00           O  
ATOM    407  CB  THR    25      59.540 118.811  96.342  1.00  0.00           C  
ATOM    408  CG2 THR    25      58.831 120.063  95.681  1.00  0.00           C  
ATOM    409  OG1 THR    25      58.745 117.651  96.095  1.00  0.00           O  
ATOM    410  H   THR    25      61.712 117.210  97.371  1.00  0.00           H  
ATOM    411  HA  THR    25      60.804 118.395  94.764  1.00  0.00           H  
ATOM    412  HB  THR    25      59.548 118.964  97.421  1.00  0.00           H  
ATOM    413  HG1 THR    25      59.108 116.941  96.629  1.00  0.00           H  
ATOM    414 HG21 THR    25      58.851 120.111  94.592  1.00  0.00           H  
ATOM    415 HG22 THR    25      57.784 120.152  95.970  1.00  0.00           H  
ATOM    416 HG23 THR    25      59.305 120.997  95.984  1.00  0.00           H  
ATOM    417  N   ASP    26      62.134 120.435  94.854  1.00  0.00           N  
ATOM    418  CA  ASP    26      62.843 121.665  94.799  1.00  0.00           C  
ATOM    419  C   ASP    26      61.946 122.814  95.130  1.00  0.00           C  
ATOM    420  O   ASP    26      60.897 122.978  94.558  1.00  0.00           O  
ATOM    421  CB  ASP    26      63.490 121.801  93.434  1.00  0.00           C  
ATOM    422  CG  ASP    26      63.917 123.225  93.099  1.00  0.00           C  
ATOM    423  OD1 ASP    26      64.057 123.457  91.894  1.00  0.00           O  
ATOM    424  OD2 ASP    26      63.938 124.138  93.968  1.00  0.00           O1-
ATOM    425  H   ASP    26      61.795 120.065  93.978  1.00  0.00           H  
ATOM    426  HA  ASP    26      63.691 121.590  95.480  1.00  0.00           H  
ATOM    427  HB2 ASP    26      64.332 121.108  93.458  1.00  0.00           H  
ATOM    428  HB3 ASP    26      62.739 121.431  92.736  1.00  0.00           H  
ATOM    429  N   VAL    27      62.304 123.497  96.193  1.00  0.00           N  
ATOM    430  CA  VAL    27      61.740 124.802  96.632  1.00  0.00           C  
ATOM    431  C   VAL    27      62.525 126.104  96.455  1.00  0.00           C  
ATOM    432  O   VAL    27      61.979 127.144  96.737  1.00  0.00           O  
ATOM    433  CB  VAL    27      61.341 124.762  98.128  1.00  0.00           C  
ATOM    434  CG1 VAL    27      60.388 123.505  98.461  1.00  0.00           C  
ATOM    435  CG2 VAL    27      62.473 124.765  99.189  1.00  0.00           C  
ATOM    436  H   VAL    27      63.260 123.362  96.488  1.00  0.00           H  
ATOM    437  HA  VAL    27      60.853 124.973  96.022  1.00  0.00           H  
ATOM    438  HB  VAL    27      60.673 125.593  98.352  1.00  0.00           H  
ATOM    439 HG11 VAL    27      60.936 122.593  98.226  1.00  0.00           H  
ATOM    440 HG12 VAL    27      60.257 123.601  99.539  1.00  0.00           H  
ATOM    441 HG13 VAL    27      59.485 123.564  97.854  1.00  0.00           H  
ATOM    442 HG21 VAL    27      62.927 123.775  99.203  1.00  0.00           H  
ATOM    443 HG22 VAL    27      63.233 125.523  99.001  1.00  0.00           H  
ATOM    444 HG23 VAL    27      62.178 124.948 100.222  1.00  0.00           H  
ATOM    445  N   TYR    28      63.761 125.932  96.033  1.00  0.00           N  
ATOM    446  CA  TYR    28      64.722 127.007  95.785  1.00  0.00           C  
ATOM    447  C   TYR    28      64.628 127.726  94.446  1.00  0.00           C  
ATOM    448  O   TYR    28      64.584 128.976  94.361  1.00  0.00           O  
ATOM    449  CB  TYR    28      66.127 126.609  96.268  1.00  0.00           C  
ATOM    450  CG  TYR    28      67.132 127.709  96.339  1.00  0.00           C  
ATOM    451  CD1 TYR    28      67.909 127.998  95.234  1.00  0.00           C  
ATOM    452  CD2 TYR    28      67.391 128.331  97.598  1.00  0.00           C  
ATOM    453  CE1 TYR    28      69.004 128.899  95.289  1.00  0.00           C  
ATOM    454  CE2 TYR    28      68.455 129.236  97.715  1.00  0.00           C  
ATOM    455  CZ  TYR    28      69.224 129.539  96.555  1.00  0.00           C  
ATOM    456  OH  TYR    28      70.318 130.374  96.740  1.00  0.00           O  
ATOM    457  H   TYR    28      63.994 125.033  95.637  1.00  0.00           H  
ATOM    458  HA  TYR    28      64.402 127.818  96.438  1.00  0.00           H  
ATOM    459  HB2 TYR    28      65.974 126.210  97.271  1.00  0.00           H  
ATOM    460  HB3 TYR    28      66.631 125.917  95.592  1.00  0.00           H  
ATOM    461  HD1 TYR    28      67.668 127.473  94.322  1.00  0.00           H  
ATOM    462  HD2 TYR    28      66.806 128.109  98.478  1.00  0.00           H  
ATOM    463  HE1 TYR    28      69.726 129.023  94.495  1.00  0.00           H  
ATOM    464  HE2 TYR    28      68.628 129.726  98.662  1.00  0.00           H  
ATOM    465  HH  TYR    28      70.492 130.427  97.682  1.00  0.00           H  
ATOM    466  N   SER    29      64.148 127.046  93.414  1.00  0.00           N  
ATOM    467  CA  SER    29      63.918 127.692  92.115  1.00  0.00           C  
ATOM    468  C   SER    29      62.742 128.682  92.043  1.00  0.00           C  
ATOM    469  O   SER    29      62.752 129.787  91.445  1.00  0.00           O  
ATOM    470  CB  SER    29      63.960 126.653  90.978  1.00  0.00           C  
ATOM    471  OG  SER    29      62.890 125.671  91.119  1.00  0.00           O  
ATOM    472  H   SER    29      63.948 126.058  93.475  1.00  0.00           H  
ATOM    473  HA  SER    29      64.787 128.323  91.927  1.00  0.00           H  
ATOM    474  HB2 SER    29      63.754 127.063  89.989  1.00  0.00           H  
ATOM    475  HB3 SER    29      64.895 126.093  90.987  1.00  0.00           H  
ATOM    476  HG  SER    29      63.301 124.847  91.389  1.00  0.00           H  
ATOM    477  N   ALA    30      61.704 128.274  92.774  1.00  0.00           N  
ATOM    478  CA  ALA    30      60.545 129.120  92.877  1.00  0.00           C  
ATOM    479  C   ALA    30      60.626 130.141  94.029  1.00  0.00           C  
ATOM    480  O   ALA    30      59.735 130.891  94.236  1.00  0.00           O  
ATOM    481  CB  ALA    30      59.272 128.299  92.897  1.00  0.00           C  
ATOM    482  H   ALA    30      61.689 127.341  93.161  1.00  0.00           H  
ATOM    483  HA  ALA    30      60.525 129.672  91.937  1.00  0.00           H  
ATOM    484  HB1 ALA    30      59.084 127.888  93.889  1.00  0.00           H  
ATOM    485  HB2 ALA    30      58.457 128.962  92.608  1.00  0.00           H  
ATOM    486  HB3 ALA    30      59.319 127.522  92.134  1.00  0.00           H  
ATOM    487  N   ALA    31      61.727 130.289  94.685  1.00  0.00           N  
ATOM    488  CA  ALA    31      61.920 131.204  95.875  1.00  0.00           C  
ATOM    489  C   ALA    31      62.412 132.567  95.343  1.00  0.00           C  
ATOM    490  O   ALA    31      63.380 132.647  94.576  1.00  0.00           O  
ATOM    491  CB  ALA    31      63.008 130.620  96.743  1.00  0.00           C  
ATOM    492  H   ALA    31      62.493 129.723  94.348  1.00  0.00           H  
ATOM    493  HA  ALA    31      60.971 131.313  96.401  1.00  0.00           H  
ATOM    494  HB1 ALA    31      63.029 131.118  97.712  1.00  0.00           H  
ATOM    495  HB2 ALA    31      62.768 129.560  96.818  1.00  0.00           H  
ATOM    496  HB3 ALA    31      63.967 130.732  96.236  1.00  0.00           H  
ATOM    497  N   PRO    32      61.848 133.689  95.874  1.00  0.00           N  
ATOM    498  CA  PRO    32      62.296 135.019  95.677  1.00  0.00           C  
ATOM    499  C   PRO    32      63.784 135.277  96.023  1.00  0.00           C  
ATOM    500  O   PRO    32      64.224 134.715  97.021  1.00  0.00           O  
ATOM    501  CB  PRO    32      61.404 135.926  96.532  1.00  0.00           C  
ATOM    502  CG  PRO    32      60.139 135.132  96.733  1.00  0.00           C  
ATOM    503  CD  PRO    32      60.715 133.727  96.767  1.00  0.00           C  
ATOM    504  HA  PRO    32      62.149 135.237  94.619  1.00  0.00           H  
ATOM    505  HB2 PRO    32      61.865 136.067  97.510  1.00  0.00           H  
ATOM    506  HB3 PRO    32      61.163 136.921  96.158  1.00  0.00           H  
ATOM    507  HG2 PRO    32      59.478 135.270  97.588  1.00  0.00           H  
ATOM    508  HG3 PRO    32      59.555 135.323  95.833  1.00  0.00           H  
ATOM    509  HD2 PRO    32      61.078 133.647  97.792  1.00  0.00           H  
ATOM    510  HD3 PRO    32      59.889 133.063  96.514  1.00  0.00           H  
ATOM    511  N   ALA    33      64.521 136.121  95.270  1.00  0.00           N  
ATOM    512  CA  ALA    33      65.926 136.227  95.501  1.00  0.00           C  
ATOM    513  C   ALA    33      66.317 136.807  96.937  1.00  0.00           C  
ATOM    514  O   ALA    33      67.353 136.442  97.460  1.00  0.00           O  
ATOM    515  CB  ALA    33      66.594 137.106  94.476  1.00  0.00           C  
ATOM    516  H   ALA    33      64.120 136.565  94.457  1.00  0.00           H  
ATOM    517  HA  ALA    33      66.328 135.216  95.427  1.00  0.00           H  
ATOM    518  HB1 ALA    33      66.206 138.124  94.517  1.00  0.00           H  
ATOM    519  HB2 ALA    33      67.675 137.241  94.421  1.00  0.00           H  
ATOM    520  HB3 ALA    33      66.283 136.740  93.498  1.00  0.00           H  
ATOM    521  N   GLY    34      65.492 137.696  97.549  1.00  0.00           N  
ATOM    522  CA  GLY    34      65.705 138.179  98.918  1.00  0.00           C  
ATOM    523  C   GLY    34      65.146 137.268  99.997  1.00  0.00           C  
ATOM    524  O   GLY    34      65.202 137.667 101.171  1.00  0.00           O  
ATOM    525  H   GLY    34      64.720 138.005  96.976  1.00  0.00           H  
ATOM    526  HA2 GLY    34      66.768 138.274  99.139  1.00  0.00           H  
ATOM    527  HA3 GLY    34      65.035 139.038  98.902  1.00  0.00           H  
ATOM    528  N   ALA    35      64.707 136.049  99.617  1.00  0.00           N  
ATOM    529  CA  ALA    35      64.089 135.180 100.636  1.00  0.00           C  
ATOM    530  C   ALA    35      65.233 134.360 101.213  1.00  0.00           C  
ATOM    531  O   ALA    35      66.039 133.762 100.511  1.00  0.00           O  
ATOM    532  CB  ALA    35      62.898 134.431 100.102  1.00  0.00           C  
ATOM    533  H   ALA    35      64.704 135.708  98.666  1.00  0.00           H  
ATOM    534  HA  ALA    35      63.721 135.783 101.466  1.00  0.00           H  
ATOM    535  HB1 ALA    35      62.577 133.735 100.878  1.00  0.00           H  
ATOM    536  HB2 ALA    35      62.114 135.179  99.986  1.00  0.00           H  
ATOM    537  HB3 ALA    35      63.157 134.065  99.109  1.00  0.00           H  
ATOM    538  N   GLN    36      65.257 134.207 102.533  1.00  0.00           N  
ATOM    539  CA  GLN    36      66.091 133.292 103.341  1.00  0.00           C  
ATOM    540  C   GLN    36      65.207 132.203 104.094  1.00  0.00           C  
ATOM    541  O   GLN    36      65.816 131.363 104.702  1.00  0.00           O  
ATOM    542  CB  GLN    36      67.010 134.190 104.267  1.00  0.00           C  
ATOM    543  CG  GLN    36      67.947 135.154 103.503  1.00  0.00           C  
ATOM    544  CD  GLN    36      69.257 134.402 103.186  1.00  0.00           C  
ATOM    545  NE2 GLN    36      70.318 135.105 103.133  1.00  0.00           N  
ATOM    546  OE1 GLN    36      69.370 133.238 102.841  1.00  0.00           O  
ATOM    547  H   GLN    36      64.504 134.733 102.953  1.00  0.00           H  
ATOM    548  HA  GLN    36      66.812 132.817 102.677  1.00  0.00           H  
ATOM    549  HB2 GLN    36      66.509 134.903 104.921  1.00  0.00           H  
ATOM    550  HB3 GLN    36      67.651 133.520 104.840  1.00  0.00           H  
ATOM    551  HG2 GLN    36      67.533 135.605 102.601  1.00  0.00           H  
ATOM    552  HG3 GLN    36      68.206 136.023 104.108  1.00  0.00           H  
ATOM    553 HE21 GLN    36      71.150 134.539 103.218  1.00  0.00           H  
ATOM    554 HE22 GLN    36      70.371 136.080 103.393  1.00  0.00           H  
ATOM    555  N   THR    37      63.870 132.346 104.261  1.00  0.00           N  
ATOM    556  CA  THR    37      63.034 131.272 105.056  1.00  0.00           C  
ATOM    557  C   THR    37      61.653 131.006 104.423  1.00  0.00           C  
ATOM    558  O   THR    37      61.102 131.807 103.583  1.00  0.00           O  
ATOM    559  CB  THR    37      62.817 131.564 106.495  1.00  0.00           C  
ATOM    560  CG2 THR    37      64.088 131.692 107.322  1.00  0.00           C  
ATOM    561  OG1 THR    37      62.055 132.733 106.676  1.00  0.00           O  
ATOM    562  H   THR    37      63.345 133.117 103.873  1.00  0.00           H  
ATOM    563  HA  THR    37      63.507 130.297 104.944  1.00  0.00           H  
ATOM    564  HB  THR    37      62.356 130.648 106.862  1.00  0.00           H  
ATOM    565  HG1 THR    37      62.553 133.448 106.274  1.00  0.00           H  
ATOM    566 HG21 THR    37      63.869 131.641 108.389  1.00  0.00           H  
ATOM    567 HG22 THR    37      64.817 130.920 107.079  1.00  0.00           H  
ATOM    568 HG23 THR    37      64.503 132.675 107.101  1.00  0.00           H  
ATOM    569  N   PHE    38      61.076 129.852 104.765  1.00  0.00           N  
ATOM    570  CA  PHE    38      59.836 129.333 104.095  1.00  0.00           C  
ATOM    571  C   PHE    38      58.859 128.722 105.108  1.00  0.00           C  
ATOM    572  O   PHE    38      59.244 128.341 106.226  1.00  0.00           O  
ATOM    573  CB  PHE    38      60.246 128.449 102.987  1.00  0.00           C  
ATOM    574  CG  PHE    38      60.806 127.150 103.343  1.00  0.00           C  
ATOM    575  CD1 PHE    38      59.902 126.105 103.468  1.00  0.00           C  
ATOM    576  CD2 PHE    38      62.179 126.874 103.467  1.00  0.00           C  
ATOM    577  CE1 PHE    38      60.308 124.780 103.617  1.00  0.00           C  
ATOM    578  CE2 PHE    38      62.604 125.550 103.649  1.00  0.00           C  
ATOM    579  CZ  PHE    38      61.699 124.491 103.672  1.00  0.00           C  
ATOM    580  H   PHE    38      61.572 129.193 105.349  1.00  0.00           H  
ATOM    581  HA  PHE    38      59.405 130.208 103.609  1.00  0.00           H  
ATOM    582  HB2 PHE    38      59.385 128.323 102.331  1.00  0.00           H  
ATOM    583  HB3 PHE    38      60.981 129.049 102.451  1.00  0.00           H  
ATOM    584  HD1 PHE    38      58.831 126.243 103.446  1.00  0.00           H  
ATOM    585  HD2 PHE    38      62.888 127.648 103.218  1.00  0.00           H  
ATOM    586  HE1 PHE    38      59.614 123.975 103.809  1.00  0.00           H  
ATOM    587  HE2 PHE    38      63.666 125.353 103.659  1.00  0.00           H  
ATOM    588  HZ  PHE    38      61.940 123.445 103.790  1.00  0.00           H  
ATOM    589  N   SER    39      57.570 128.705 104.776  1.00  0.00           N  
ATOM    590  CA  SER    39      56.465 128.018 105.595  1.00  0.00           C  
ATOM    591  C   SER    39      55.566 127.268 104.633  1.00  0.00           C  
ATOM    592  O   SER    39      55.418 127.591 103.487  1.00  0.00           O  
ATOM    593  CB  SER    39      55.774 129.151 106.365  1.00  0.00           C  
ATOM    594  OG  SER    39      54.534 128.698 106.924  1.00  0.00           O  
ATOM    595  H   SER    39      57.328 129.096 103.877  1.00  0.00           H  
ATOM    596  HA  SER    39      56.934 127.359 106.325  1.00  0.00           H  
ATOM    597  HB2 SER    39      56.441 129.556 107.126  1.00  0.00           H  
ATOM    598  HB3 SER    39      55.612 130.036 105.749  1.00  0.00           H  
ATOM    599  HG  SER    39      54.386 129.088 107.789  1.00  0.00           H  
ATOM    600  N   LEU    40      54.883 126.297 105.204  1.00  0.00           N  
ATOM    601  CA  LEU    40      54.360 125.146 104.460  1.00  0.00           C  
ATOM    602  C   LEU    40      52.883 124.906 104.758  1.00  0.00           C  
ATOM    603  O   LEU    40      52.417 124.699 105.874  1.00  0.00           O  
ATOM    604  CB  LEU    40      55.262 123.921 104.946  1.00  0.00           C  
ATOM    605  CG  LEU    40      55.682 122.860 103.938  1.00  0.00           C  
ATOM    606  CD1 LEU    40      56.562 121.928 104.811  1.00  0.00           C  
ATOM    607  CD2 LEU    40      54.550 122.117 103.224  1.00  0.00           C  
ATOM    608  H   LEU    40      54.763 126.427 106.198  1.00  0.00           H  
ATOM    609  HA  LEU    40      54.621 125.212 103.404  1.00  0.00           H  
ATOM    610  HB2 LEU    40      56.135 124.335 105.451  1.00  0.00           H  
ATOM    611  HB3 LEU    40      54.633 123.401 105.668  1.00  0.00           H  
ATOM    612  HG  LEU    40      56.400 123.349 103.279  1.00  0.00           H  
ATOM    613 HD11 LEU    40      57.386 122.388 105.357  1.00  0.00           H  
ATOM    614 HD12 LEU    40      55.954 121.428 105.565  1.00  0.00           H  
ATOM    615 HD13 LEU    40      56.877 121.138 104.130  1.00  0.00           H  
ATOM    616 HD21 LEU    40      54.135 121.329 103.852  1.00  0.00           H  
ATOM    617 HD22 LEU    40      53.706 122.742 102.933  1.00  0.00           H  
ATOM    618 HD23 LEU    40      55.004 121.580 102.392  1.00  0.00           H  
ATOM    619  N   LYS    41      52.081 124.628 103.650  1.00  0.00           N  
ATOM    620  CA  LYS    41      50.658 124.208 103.630  1.00  0.00           C  
ATOM    621  C   LYS    41      50.332 123.103 102.579  1.00  0.00           C  
ATOM    622  O   LYS    41      51.191 122.881 101.725  1.00  0.00           O  
ATOM    623  CB  LYS    41      49.772 125.437 103.408  1.00  0.00           C  
ATOM    624  CG  LYS    41      49.647 126.259 104.769  1.00  0.00           C  
ATOM    625  CD  LYS    41      48.549 127.254 104.938  1.00  0.00           C  
ATOM    626  CE  LYS    41      47.190 126.786 104.513  1.00  0.00           C  
ATOM    627  NZ  LYS    41      46.177 127.784 104.790  1.00  0.00           N1+
ATOM    628  H   LYS    41      52.501 124.823 102.753  1.00  0.00           H  
ATOM    629  HA  LYS    41      50.317 123.629 104.488  1.00  0.00           H  
ATOM    630  HB2 LYS    41      50.212 126.120 102.681  1.00  0.00           H  
ATOM    631  HB3 LYS    41      48.746 125.146 103.183  1.00  0.00           H  
ATOM    632  HG2 LYS    41      49.541 125.505 105.549  1.00  0.00           H  
ATOM    633  HG3 LYS    41      50.570 126.830 104.872  1.00  0.00           H  
ATOM    634  HD2 LYS    41      48.494 127.546 105.987  1.00  0.00           H  
ATOM    635  HD3 LYS    41      48.663 128.153 104.333  1.00  0.00           H  
ATOM    636  HE2 LYS    41      47.160 126.549 103.450  1.00  0.00           H  
ATOM    637  HE3 LYS    41      47.073 125.925 105.171  1.00  0.00           H  
ATOM    638  HZ1 LYS    41      46.406 128.649 104.322  1.00  0.00           H  
ATOM    639  HZ2 LYS    41      45.255 127.383 104.697  1.00  0.00           H  
ATOM    640  HZ3 LYS    41      46.225 128.151 105.730  1.00  0.00           H  
ATOM    641  N   HIP    42      49.227 122.414 102.770  1.00  0.00           N  
ATOM    642  CA  HIP    42      48.948 121.282 101.864  1.00  0.00           C  
ATOM    643  C   HIP    42      47.536 120.658 102.082  1.00  0.00           C  
ATOM    644  O   HIP    42      46.861 120.734 103.098  1.00  0.00           O  
ATOM    645  CB  HIP    42      49.878 120.084 102.071  1.00  0.00           C  
ATOM    646  CG  HIP    42      50.052 119.615 103.508  1.00  0.00           C  
ATOM    647  CD2 HIP    42      51.071 119.978 104.336  1.00  0.00           C  
ATOM    648  ND1 HIP    42      49.285 118.699 104.185  1.00  0.00           N1+
ATOM    649  CE1 HIP    42      49.786 118.520 105.377  1.00  0.00           C  
ATOM    650  NE2 HIP    42      50.815 119.340 105.537  1.00  0.00           N  
ATOM    651  H   HIP    42      48.532 122.831 103.372  1.00  0.00           H  
ATOM    652  HA  HIP    42      48.935 121.670 100.846  1.00  0.00           H  
ATOM    653  HB2 HIP    42      49.495 119.226 101.519  1.00  0.00           H  
ATOM    654  HB3 HIP    42      50.893 120.195 101.689  1.00  0.00           H  
ATOM    655  HD1 HIP    42      48.448 118.266 103.822  1.00  0.00           H  
ATOM    656  HD2 HIP    42      51.863 120.692 104.166  1.00  0.00           H  
ATOM    657  HE1 HIP    42      49.339 117.836 106.083  1.00  0.00           H  
ATOM    658  HE2 HIP    42      51.307 119.475 106.408  1.00  0.00           H  
ATOM    659  N   SER    43      47.067 119.918 101.107  1.00  0.00           N  
ATOM    660  CA  SER    43      45.810 119.217 101.127  1.00  0.00           C  
ATOM    661  C   SER    43      45.911 118.066 102.083  1.00  0.00           C  
ATOM    662  O   SER    43      46.996 117.665 102.535  1.00  0.00           O  
ATOM    663  CB  SER    43      45.545 118.631  99.737  1.00  0.00           C  
ATOM    664  OG  SER    43      45.457 119.734  98.866  1.00  0.00           O  
ATOM    665  H   SER    43      47.644 119.881 100.279  1.00  0.00           H  
ATOM    666  HA  SER    43      45.053 119.931 101.453  1.00  0.00           H  
ATOM    667  HB2 SER    43      46.278 117.906  99.383  1.00  0.00           H  
ATOM    668  HB3 SER    43      44.544 118.200  99.730  1.00  0.00           H  
ATOM    669  HG  SER    43      44.535 119.999  98.909  1.00  0.00           H  
ATOM    670  N   GLU    44      44.747 117.575 102.566  1.00  0.00           N  
ATOM    671  CA  GLU    44      44.708 116.662 103.769  1.00  0.00           C  
ATOM    672  C   GLU    44      45.371 115.311 103.505  1.00  0.00           C  
ATOM    673  O   GLU    44      45.893 114.791 104.435  1.00  0.00           O  
ATOM    674  CB  GLU    44      43.182 116.471 104.163  1.00  0.00           C  
ATOM    675  CG  GLU    44      42.927 115.765 105.444  1.00  0.00           C  
ATOM    676  CD  GLU    44      43.873 116.035 106.612  1.00  0.00           C  
ATOM    677  OE1 GLU    44      44.303 115.144 107.339  1.00  0.00           O  
ATOM    678  OE2 GLU    44      44.197 117.242 106.837  1.00  0.00           O1-
ATOM    679  H   GLU    44      43.827 117.845 102.249  1.00  0.00           H  
ATOM    680  HA  GLU    44      45.187 117.152 104.616  1.00  0.00           H  
ATOM    681  HB2 GLU    44      42.744 117.466 104.243  1.00  0.00           H  
ATOM    682  HB3 GLU    44      42.695 115.999 103.310  1.00  0.00           H  
ATOM    683  HG2 GLU    44      41.901 115.980 105.743  1.00  0.00           H  
ATOM    684  HG3 GLU    44      42.917 114.705 105.190  1.00  0.00           H  
ATOM    685  N   HIP    45      45.240 114.702 102.288  1.00  0.00           N  
ATOM    686  CA  HIP    45      45.828 113.394 102.076  1.00  0.00           C  
ATOM    687  C   HIP    45      47.369 113.569 101.856  1.00  0.00           C  
ATOM    688  O   HIP    45      47.941 112.529 101.540  1.00  0.00           O  
ATOM    689  CB  HIP    45      45.068 112.656 100.947  1.00  0.00           C  
ATOM    690  CG  HIP    45      43.600 112.652 101.042  1.00  0.00           C  
ATOM    691  CD2 HIP    45      42.971 112.351 102.270  1.00  0.00           C  
ATOM    692  ND1 HIP    45      42.588 112.728 100.051  1.00  0.00           N1+
ATOM    693  CE1 HIP    45      41.391 112.586 100.729  1.00  0.00           C  
ATOM    694  NE2 HIP    45      41.603 112.406 102.023  1.00  0.00           N  
ATOM    695  H   HIP    45      44.882 115.230 101.505  1.00  0.00           H  
ATOM    696  HA  HIP    45      45.760 112.885 103.037  1.00  0.00           H  
ATOM    697  HB2 HIP    45      45.420 112.945  99.956  1.00  0.00           H  
ATOM    698  HB3 HIP    45      45.473 111.648 100.862  1.00  0.00           H  
ATOM    699  HD1 HIP    45      42.690 112.997  99.083  1.00  0.00           H  
ATOM    700  HD2 HIP    45      43.456 112.359 103.235  1.00  0.00           H  
ATOM    701  HE1 HIP    45      40.422 112.793 100.299  1.00  0.00           H  
ATOM    702  HE2 HIP    45      40.924 112.197 102.741  1.00  0.00           H  
ATOM    703  N   VAL    46      47.958 114.751 101.664  1.00  0.00           N  
ATOM    704  CA  VAL    46      49.336 114.873 101.233  1.00  0.00           C  
ATOM    705  C   VAL    46      50.255 114.875 102.516  1.00  0.00           C  
ATOM    706  O   VAL    46      49.861 115.354 103.554  1.00  0.00           O  
ATOM    707  CB  VAL    46      49.552 116.170 100.403  1.00  0.00           C  
ATOM    708  CG1 VAL    46      51.096 116.520 100.236  1.00  0.00           C  
ATOM    709  CG2 VAL    46      48.974 116.013  99.056  1.00  0.00           C  
ATOM    710  H   VAL    46      47.320 115.521 101.812  1.00  0.00           H  
ATOM    711  HA  VAL    46      49.651 114.017 100.637  1.00  0.00           H  
ATOM    712  HB  VAL    46      49.039 116.982 100.920  1.00  0.00           H  
ATOM    713 HG11 VAL    46      51.557 115.627  99.814  1.00  0.00           H  
ATOM    714 HG12 VAL    46      51.214 117.409  99.617  1.00  0.00           H  
ATOM    715 HG13 VAL    46      51.539 116.652 101.224  1.00  0.00           H  
ATOM    716 HG21 VAL    46      49.361 116.800  98.409  1.00  0.00           H  
ATOM    717 HG22 VAL    46      49.311 115.087  98.589  1.00  0.00           H  
ATOM    718 HG23 VAL    46      47.890 116.118  99.101  1.00  0.00           H  
ATOM    719  N   TRP    47      51.404 114.323 102.439  1.00  0.00           N  
ATOM    720  CA  TRP    47      52.344 114.126 103.603  1.00  0.00           C  
ATOM    721  C   TRP    47      53.741 114.752 103.314  1.00  0.00           C  
ATOM    722  O   TRP    47      54.181 114.666 102.163  1.00  0.00           O  
ATOM    723  CB  TRP    47      52.405 112.672 104.093  1.00  0.00           C  
ATOM    724  CG  TRP    47      52.972 112.515 105.466  1.00  0.00           C  
ATOM    725  CD1 TRP    47      54.163 112.076 105.858  1.00  0.00           C  
ATOM    726  CD2 TRP    47      52.304 112.753 106.790  1.00  0.00           C  
ATOM    727  CE2 TRP    47      53.239 112.652 107.831  1.00  0.00           C  
ATOM    728  CE3 TRP    47      51.008 113.038 107.188  1.00  0.00           C  
ATOM    729  NE1 TRP    47      54.338 112.225 107.245  1.00  0.00           N  
ATOM    730  CZ2 TRP    47      52.991 112.871 109.138  1.00  0.00           C  
ATOM    731  CZ3 TRP    47      50.728 113.409 108.496  1.00  0.00           C  
ATOM    732  CH2 TRP    47      51.688 113.342 109.516  1.00  0.00           C  
ATOM    733  H   TRP    47      51.641 113.812 101.601  1.00  0.00           H  
ATOM    734  HA  TRP    47      51.966 114.639 104.487  1.00  0.00           H  
ATOM    735  HB2 TRP    47      51.411 112.226 104.064  1.00  0.00           H  
ATOM    736  HB3 TRP    47      53.054 112.029 103.499  1.00  0.00           H  
ATOM    737  HD1 TRP    47      54.951 111.770 105.186  1.00  0.00           H  
ATOM    738  HE1 TRP    47      55.242 112.053 107.661  1.00  0.00           H  
ATOM    739  HE3 TRP    47      50.316 113.150 106.366  1.00  0.00           H  
ATOM    740  HZ2 TRP    47      53.825 112.886 109.823  1.00  0.00           H  
ATOM    741  HZ3 TRP    47      49.758 113.828 108.720  1.00  0.00           H  
ATOM    742  HH2 TRP    47      51.544 113.590 110.557  1.00  0.00           H  
ATOM    743  N   VAL    48      54.407 115.224 104.360  1.00  0.00           N  
ATOM    744  CA  VAL    48      55.729 115.921 104.157  1.00  0.00           C  
ATOM    745  C   VAL    48      56.731 115.737 105.217  1.00  0.00           C  
ATOM    746  O   VAL    48      56.380 115.679 106.411  1.00  0.00           O  
ATOM    747  CB  VAL    48      55.518 117.466 104.090  1.00  0.00           C  
ATOM    748  CG1 VAL    48      55.342 117.954 102.650  1.00  0.00           C  
ATOM    749  CG2 VAL    48      54.486 117.978 105.031  1.00  0.00           C  
ATOM    750  H   VAL    48      54.007 115.072 105.274  1.00  0.00           H  
ATOM    751  HA  VAL    48      56.130 115.701 103.168  1.00  0.00           H  
ATOM    752  HB  VAL    48      56.385 118.093 104.297  1.00  0.00           H  
ATOM    753 HG11 VAL    48      54.537 117.339 102.247  1.00  0.00           H  
ATOM    754 HG12 VAL    48      55.125 118.990 102.389  1.00  0.00           H  
ATOM    755 HG13 VAL    48      56.242 117.627 102.129  1.00  0.00           H  
ATOM    756 HG21 VAL    48      54.659 117.867 106.102  1.00  0.00           H  
ATOM    757 HG22 VAL    48      54.299 119.036 104.844  1.00  0.00           H  
ATOM    758 HG23 VAL    48      53.510 117.530 104.847  1.00  0.00           H  
ATOM    759  N   GLU    49      57.969 115.697 104.798  1.00  0.00           N  
ATOM    760  CA  GLU    49      59.182 115.759 105.643  1.00  0.00           C  
ATOM    761  C   GLU    49      60.292 116.753 105.095  1.00  0.00           C  
ATOM    762  O   GLU    49      60.476 116.848 103.895  1.00  0.00           O  
ATOM    763  CB  GLU    49      59.796 114.377 105.804  1.00  0.00           C  
ATOM    764  CG  GLU    49      58.855 113.267 106.483  1.00  0.00           C  
ATOM    765  CD  GLU    49      58.078 112.444 105.452  1.00  0.00           C  
ATOM    766  OE1 GLU    49      58.159 112.606 104.254  1.00  0.00           O  
ATOM    767  OE2 GLU    49      57.554 111.377 105.866  1.00  0.00           O1-
ATOM    768  H   GLU    49      58.151 115.703 103.805  1.00  0.00           H  
ATOM    769  HA  GLU    49      58.927 116.037 106.666  1.00  0.00           H  
ATOM    770  HB2 GLU    49      60.163 113.994 104.852  1.00  0.00           H  
ATOM    771  HB3 GLU    49      60.689 114.468 106.422  1.00  0.00           H  
ATOM    772  HG2 GLU    49      59.494 112.613 107.077  1.00  0.00           H  
ATOM    773  HG3 GLU    49      58.183 113.719 107.212  1.00  0.00           H  
ATOM    774  N   VAL    50      61.062 117.417 105.985  1.00  0.00           N  
ATOM    775  CA  VAL    50      61.990 118.477 105.515  1.00  0.00           C  
ATOM    776  C   VAL    50      63.468 118.062 105.734  1.00  0.00           C  
ATOM    777  O   VAL    50      63.803 117.604 106.790  1.00  0.00           O  
ATOM    778  CB  VAL    50      61.672 119.830 106.247  1.00  0.00           C  
ATOM    779  CG1 VAL    50      62.629 120.978 105.769  1.00  0.00           C  
ATOM    780  CG2 VAL    50      60.139 120.306 106.133  1.00  0.00           C  
ATOM    781  H   VAL    50      61.056 117.168 106.964  1.00  0.00           H  
ATOM    782  HA  VAL    50      61.833 118.752 104.472  1.00  0.00           H  
ATOM    783  HB  VAL    50      61.801 119.618 107.309  1.00  0.00           H  
ATOM    784 HG11 VAL    50      63.662 120.636 105.829  1.00  0.00           H  
ATOM    785 HG12 VAL    50      62.442 121.229 104.725  1.00  0.00           H  
ATOM    786 HG13 VAL    50      62.480 121.841 106.418  1.00  0.00           H  
ATOM    787 HG21 VAL    50      59.927 120.869 107.043  1.00  0.00           H  
ATOM    788 HG22 VAL    50      60.130 120.991 105.286  1.00  0.00           H  
ATOM    789 HG23 VAL    50      59.565 119.396 105.959  1.00  0.00           H  
ATOM    790  N   VAL    51      64.269 118.202 104.660  1.00  0.00           N  
ATOM    791  CA  VAL    51      65.662 117.779 104.617  1.00  0.00           C  
ATOM    792  C   VAL    51      66.593 118.875 104.009  1.00  0.00           C  
ATOM    793  O   VAL    51      66.246 119.683 103.191  1.00  0.00           O  
ATOM    794  CB  VAL    51      65.810 116.507 103.809  1.00  0.00           C  
ATOM    795  CG1 VAL    51      67.225 116.029 103.456  1.00  0.00           C  
ATOM    796  CG2 VAL    51      65.087 115.281 104.375  1.00  0.00           C  
ATOM    797  H   VAL    51      63.854 118.554 103.809  1.00  0.00           H  
ATOM    798  HA  VAL    51      65.984 117.541 105.631  1.00  0.00           H  
ATOM    799  HB  VAL    51      65.334 116.680 102.844  1.00  0.00           H  
ATOM    800 HG11 VAL    51      67.044 115.169 102.812  1.00  0.00           H  
ATOM    801 HG12 VAL    51      67.732 116.762 102.829  1.00  0.00           H  
ATOM    802 HG13 VAL    51      67.805 115.761 104.340  1.00  0.00           H  
ATOM    803 HG21 VAL    51      64.006 115.399 104.457  1.00  0.00           H  
ATOM    804 HG22 VAL    51      65.247 114.353 103.826  1.00  0.00           H  
ATOM    805 HG23 VAL    51      65.615 115.113 105.313  1.00  0.00           H  
ATOM    806  N   ARG    52      67.806 118.900 104.573  1.00  0.00           N  
ATOM    807  CA  ARG    52      68.886 119.834 104.313  1.00  0.00           C  
ATOM    808  C   ARG    52      70.254 119.084 104.516  1.00  0.00           C  
ATOM    809  O   ARG    52      70.464 118.445 105.549  1.00  0.00           O  
ATOM    810  CB  ARG    52      68.786 120.984 105.364  1.00  0.00           C  
ATOM    811  CG  ARG    52      69.680 122.215 104.944  1.00  0.00           C  
ATOM    812  CD  ARG    52      69.642 123.438 105.958  1.00  0.00           C  
ATOM    813  NE  ARG    52      70.273 123.166 107.289  1.00  0.00           N  
ATOM    814  CZ  ARG    52      69.663 122.669 108.398  1.00  0.00           C  
ATOM    815  NH1 ARG    52      68.405 122.744 108.585  1.00  0.00           N1+
ATOM    816  NH2 ARG    52      70.463 122.187 109.290  1.00  0.00           N  
ATOM    817  H   ARG    52      68.026 118.213 105.279  1.00  0.00           H  
ATOM    818  HA  ARG    52      68.829 120.337 103.347  1.00  0.00           H  
ATOM    819  HB2 ARG    52      67.763 121.319 105.531  1.00  0.00           H  
ATOM    820  HB3 ARG    52      69.204 120.469 106.229  1.00  0.00           H  
ATOM    821  HG2 ARG    52      70.690 121.808 104.970  1.00  0.00           H  
ATOM    822  HG3 ARG    52      69.383 122.490 103.932  1.00  0.00           H  
ATOM    823  HD2 ARG    52      70.223 124.270 105.560  1.00  0.00           H  
ATOM    824  HD3 ARG    52      68.602 123.750 106.054  1.00  0.00           H  
ATOM    825  HE  ARG    52      71.281 123.186 107.334  1.00  0.00           H  
ATOM    826 HH11 ARG    52      67.774 123.156 107.912  1.00  0.00           H  
ATOM    827 HH12 ARG    52      68.045 122.077 109.253  1.00  0.00           H  
ATOM    828 HH21 ARG    52      71.343 121.872 108.908  1.00  0.00           H  
ATOM    829 HH22 ARG    52      70.177 121.879 110.208  1.00  0.00           H  
ATOM    830  N   ASP    53      71.150 119.323 103.556  1.00  0.00           N  
ATOM    831  CA  ASP    53      72.439 118.535 103.487  1.00  0.00           C  
ATOM    832  C   ASP    53      72.324 117.016 103.674  1.00  0.00           C  
ATOM    833  O   ASP    53      73.230 116.302 104.106  1.00  0.00           O  
ATOM    834  CB  ASP    53      73.558 119.222 104.381  1.00  0.00           C  
ATOM    835  CG  ASP    53      73.554 120.773 104.346  1.00  0.00           C  
ATOM    836  OD1 ASP    53      73.277 121.330 103.282  1.00  0.00           O  
ATOM    837  OD2 ASP    53      73.828 121.349 105.339  1.00  0.00           O1-
ATOM    838  H   ASP    53      70.928 119.901 102.758  1.00  0.00           H  
ATOM    839  HA  ASP    53      72.794 118.683 102.468  1.00  0.00           H  
ATOM    840  HB2 ASP    53      73.339 118.916 105.403  1.00  0.00           H  
ATOM    841  HB3 ASP    53      74.536 118.860 104.063  1.00  0.00           H  
ATOM    842  N   GLY    54      71.243 116.405 103.186  1.00  0.00           N  
ATOM    843  CA  GLY    54      70.712 115.096 103.393  1.00  0.00           C  
ATOM    844  C   GLY    54      70.245 114.784 104.866  1.00  0.00           C  
ATOM    845  O   GLY    54      69.866 113.660 105.112  1.00  0.00           O  
ATOM    846  H   GLY    54      70.650 116.918 102.550  1.00  0.00           H  
ATOM    847  HA2 GLY    54      69.892 115.025 102.678  1.00  0.00           H  
ATOM    848  HA3 GLY    54      71.481 114.372 103.122  1.00  0.00           H  
ATOM    849  N   GLU    55      70.351 115.715 105.835  1.00  0.00           N  
ATOM    850  CA  GLU    55      69.854 115.560 107.227  1.00  0.00           C  
ATOM    851  C   GLU    55      68.439 116.047 107.407  1.00  0.00           C  
ATOM    852  O   GLU    55      68.078 117.184 107.014  1.00  0.00           O  
ATOM    853  CB  GLU    55      70.850 116.221 108.212  1.00  0.00           C  
ATOM    854  CG  GLU    55      72.369 115.937 107.916  1.00  0.00           C  
ATOM    855  CD  GLU    55      73.330 116.728 108.907  1.00  0.00           C  
ATOM    856  OE1 GLU    55      74.396 117.249 108.514  1.00  0.00           O  
ATOM    857  OE2 GLU    55      72.898 116.935 110.072  1.00  0.00           O1-
ATOM    858  H   GLU    55      70.585 116.670 105.602  1.00  0.00           H  
ATOM    859  HA  GLU    55      69.807 114.487 107.414  1.00  0.00           H  
ATOM    860  HB2 GLU    55      70.802 117.304 108.093  1.00  0.00           H  
ATOM    861  HB3 GLU    55      70.562 115.906 109.215  1.00  0.00           H  
ATOM    862  HG2 GLU    55      72.608 114.874 107.941  1.00  0.00           H  
ATOM    863  HG3 GLU    55      72.622 116.167 106.881  1.00  0.00           H  
ATOM    864  N   ALA    56      67.600 115.186 108.031  1.00  0.00           N  
ATOM    865  CA  ALA    56      66.246 115.489 108.250  1.00  0.00           C  
ATOM    866  C   ALA    56      65.938 116.332 109.485  1.00  0.00           C  
ATOM    867  O   ALA    56      66.406 116.065 110.593  1.00  0.00           O  
ATOM    868  CB  ALA    56      65.308 114.196 108.302  1.00  0.00           C  
ATOM    869  H   ALA    56      68.015 114.306 108.301  1.00  0.00           H  
ATOM    870  HA  ALA    56      65.859 115.981 107.357  1.00  0.00           H  
ATOM    871  HB1 ALA    56      64.306 114.356 108.700  1.00  0.00           H  
ATOM    872  HB2 ALA    56      65.098 113.926 107.267  1.00  0.00           H  
ATOM    873  HB3 ALA    56      65.871 113.404 108.796  1.00  0.00           H  
ATOM    874  N   GLU    57      65.080 117.364 109.367  1.00  0.00           N  
ATOM    875  CA  GLU    57      64.455 118.067 110.424  1.00  0.00           C  
ATOM    876  C   GLU    57      63.263 117.242 111.047  1.00  0.00           C  
ATOM    877  O   GLU    57      62.868 116.244 110.456  1.00  0.00           O  
ATOM    878  CB  GLU    57      63.801 119.329 109.795  1.00  0.00           C  
ATOM    879  CG  GLU    57      64.771 120.295 109.186  1.00  0.00           C  
ATOM    880  CD  GLU    57      65.736 120.937 110.260  1.00  0.00           C  
ATOM    881  OE1 GLU    57      65.153 121.454 111.238  1.00  0.00           O  
ATOM    882  OE2 GLU    57      66.943 120.961 110.063  1.00  0.00           O1-
ATOM    883  H   GLU    57      64.851 117.660 108.429  1.00  0.00           H  
ATOM    884  HA  GLU    57      65.165 118.319 111.212  1.00  0.00           H  
ATOM    885  HB2 GLU    57      63.056 119.092 109.035  1.00  0.00           H  
ATOM    886  HB3 GLU    57      63.227 119.896 110.527  1.00  0.00           H  
ATOM    887  HG2 GLU    57      65.316 119.877 108.340  1.00  0.00           H  
ATOM    888  HG3 GLU    57      64.228 121.082 108.664  1.00  0.00           H  
ATOM    889  N   GLU    58      62.688 117.793 112.202  1.00  0.00           N  
ATOM    890  CA  GLU    58      61.612 117.221 112.976  1.00  0.00           C  
ATOM    891  C   GLU    58      60.251 117.245 112.205  1.00  0.00           C  
ATOM    892  O   GLU    58      60.103 118.210 111.444  1.00  0.00           O  
ATOM    893  CB  GLU    58      61.612 117.933 114.389  1.00  0.00           C  
ATOM    894  CG  GLU    58      60.692 117.371 115.492  1.00  0.00           C  
ATOM    895  CD  GLU    58      60.824 115.877 115.680  1.00  0.00           C  
ATOM    896  OE1 GLU    58      61.841 115.310 116.193  1.00  0.00           O  
ATOM    897  OE2 GLU    58      59.918 115.174 115.203  1.00  0.00           O1-
ATOM    898  H   GLU    58      63.106 118.656 112.519  1.00  0.00           H  
ATOM    899  HA  GLU    58      61.924 116.189 113.137  1.00  0.00           H  
ATOM    900  HB2 GLU    58      62.562 118.017 114.917  1.00  0.00           H  
ATOM    901  HB3 GLU    58      61.387 118.969 114.137  1.00  0.00           H  
ATOM    902  HG2 GLU    58      60.884 117.885 116.434  1.00  0.00           H  
ATOM    903  HG3 GLU    58      59.683 117.641 115.182  1.00  0.00           H  
ATOM    904  N   VAL    59      59.340 116.329 112.481  1.00  0.00           N  
ATOM    905  CA  VAL    59      57.967 116.212 111.924  1.00  0.00           C  
ATOM    906  C   VAL    59      56.886 116.025 112.952  1.00  0.00           C  
ATOM    907  O   VAL    59      55.759 116.421 112.719  1.00  0.00           O  
ATOM    908  CB  VAL    59      57.999 115.179 110.771  1.00  0.00           C  
ATOM    909  CG1 VAL    59      58.157 113.728 111.245  1.00  0.00           C  
ATOM    910  CG2 VAL    59      56.655 115.220 109.971  1.00  0.00           C  
ATOM    911  H   VAL    59      59.628 115.498 112.978  1.00  0.00           H  
ATOM    912  HA  VAL    59      57.740 117.163 111.442  1.00  0.00           H  
ATOM    913  HB  VAL    59      58.842 115.484 110.151  1.00  0.00           H  
ATOM    914 HG11 VAL    59      58.246 113.050 110.396  1.00  0.00           H  
ATOM    915 HG12 VAL    59      59.145 113.659 111.700  1.00  0.00           H  
ATOM    916 HG13 VAL    59      57.289 113.515 111.869  1.00  0.00           H  
ATOM    917 HG21 VAL    59      56.740 114.623 109.063  1.00  0.00           H  
ATOM    918 HG22 VAL    59      55.845 114.810 110.575  1.00  0.00           H  
ATOM    919 HG23 VAL    59      56.552 116.261 109.665  1.00  0.00           H  
ATOM    920  N   ALA    60      57.177 115.648 114.211  1.00  0.00           N  
ATOM    921  CA  ALA    60      56.149 115.729 115.266  1.00  0.00           C  
ATOM    922  C   ALA    60      55.442 117.103 115.402  1.00  0.00           C  
ATOM    923  O   ALA    60      56.092 118.125 115.398  1.00  0.00           O  
ATOM    924  CB  ALA    60      56.830 115.159 116.512  1.00  0.00           C  
ATOM    925  H   ALA    60      58.130 115.458 114.486  1.00  0.00           H  
ATOM    926  HA  ALA    60      55.336 115.034 115.054  1.00  0.00           H  
ATOM    927  HB1 ALA    60      57.727 115.763 116.649  1.00  0.00           H  
ATOM    928  HB2 ALA    60      56.250 115.288 117.426  1.00  0.00           H  
ATOM    929  HB3 ALA    60      57.176 114.141 116.335  1.00  0.00           H  
ATOM    930  N   THR    61      54.093 117.128 115.343  1.00  0.00           N  
ATOM    931  CA  THR    61      53.290 118.330 115.444  1.00  0.00           C  
ATOM    932  C   THR    61      53.776 119.517 114.749  1.00  0.00           C  
ATOM    933  O   THR    61      53.988 120.593 115.296  1.00  0.00           O  
ATOM    934  CB  THR    61      52.745 118.548 116.884  1.00  0.00           C  
ATOM    935  CG2 THR    61      52.070 117.487 117.676  1.00  0.00           C  
ATOM    936  OG1 THR    61      53.983 118.759 117.573  1.00  0.00           O  
ATOM    937  H   THR    61      53.639 116.254 115.121  1.00  0.00           H  
ATOM    938  HA  THR    61      52.360 118.011 114.974  1.00  0.00           H  
ATOM    939  HB  THR    61      52.202 119.491 116.942  1.00  0.00           H  
ATOM    940  HG1 THR    61      54.236 119.667 117.393  1.00  0.00           H  
ATOM    941 HG21 THR    61      52.695 116.600 117.779  1.00  0.00           H  
ATOM    942 HG22 THR    61      51.829 117.880 118.664  1.00  0.00           H  
ATOM    943 HG23 THR    61      51.129 117.391 117.133  1.00  0.00           H  
ATOM    944  N   ASN    62      54.113 119.426 113.466  1.00  0.00           N  
ATOM    945  CA  ASN    62      54.689 120.494 112.591  1.00  0.00           C  
ATOM    946  C   ASN    62      55.964 121.141 113.105  1.00  0.00           C  
ATOM    947  O   ASN    62      56.269 122.221 112.601  1.00  0.00           O  
ATOM    948  CB  ASN    62      53.653 121.587 112.137  1.00  0.00           C  
ATOM    949  CG  ASN    62      52.286 121.038 111.687  1.00  0.00           C  
ATOM    950  ND2 ASN    62      52.330 120.013 110.839  1.00  0.00           N  
ATOM    951  OD1 ASN    62      51.238 121.475 112.122  1.00  0.00           O  
ATOM    952  H   ASN    62      53.968 118.505 113.076  1.00  0.00           H  
ATOM    953  HA  ASN    62      54.892 120.021 111.630  1.00  0.00           H  
ATOM    954  HB2 ASN    62      53.517 122.223 113.011  1.00  0.00           H  
ATOM    955  HB3 ASN    62      54.117 122.145 111.323  1.00  0.00           H  
ATOM    956 HD21 ASN    62      51.493 119.475 110.668  1.00  0.00           H  
ATOM    957 HD22 ASN    62      53.181 119.791 110.342  1.00  0.00           H  
ATOM    958  N   GLY    63      56.754 120.617 114.074  1.00  0.00           N  
ATOM    959  CA  GLY    63      58.167 121.040 114.150  1.00  0.00           C  
ATOM    960  C   GLY    63      58.360 122.513 114.319  1.00  0.00           C  
ATOM    961  O   GLY    63      57.539 123.202 114.960  1.00  0.00           O  
ATOM    962  H   GLY    63      56.470 119.779 114.560  1.00  0.00           H  
ATOM    963  HA2 GLY    63      58.593 120.521 115.008  1.00  0.00           H  
ATOM    964  HA3 GLY    63      58.706 120.652 113.286  1.00  0.00           H  
ATOM    965  N   LYS    64      59.331 123.031 113.559  1.00  0.00           N  
ATOM    966  CA  LYS    64      59.815 124.436 113.622  1.00  0.00           C  
ATOM    967  C   LYS    64      58.934 125.438 112.977  1.00  0.00           C  
ATOM    968  O   LYS    64      59.090 126.627 113.092  1.00  0.00           O  
ATOM    969  CB  LYS    64      61.219 124.479 112.981  1.00  0.00           C  
ATOM    970  CG  LYS    64      62.155 125.592 113.467  1.00  0.00           C  
ATOM    971  CD  LYS    64      63.472 125.563 112.762  1.00  0.00           C  
ATOM    972  CE  LYS    64      64.301 124.287 112.966  1.00  0.00           C  
ATOM    973  NZ  LYS    64      64.819 124.178 114.308  1.00  0.00           N1+
ATOM    974  H   LYS    64      59.935 122.372 113.089  1.00  0.00           H  
ATOM    975  HA  LYS    64      59.878 124.593 114.699  1.00  0.00           H  
ATOM    976  HB2 LYS    64      61.711 123.526 113.175  1.00  0.00           H  
ATOM    977  HB3 LYS    64      61.165 124.449 111.893  1.00  0.00           H  
ATOM    978  HG2 LYS    64      61.675 126.557 113.306  1.00  0.00           H  
ATOM    979  HG3 LYS    64      62.281 125.386 114.530  1.00  0.00           H  
ATOM    980  HD2 LYS    64      63.327 125.690 111.689  1.00  0.00           H  
ATOM    981  HD3 LYS    64      63.974 126.447 113.158  1.00  0.00           H  
ATOM    982  HE2 LYS    64      63.545 123.540 112.722  1.00  0.00           H  
ATOM    983  HE3 LYS    64      65.063 124.193 112.193  1.00  0.00           H  
ATOM    984  HZ1 LYS    64      65.424 124.965 114.497  1.00  0.00           H  
ATOM    985  HZ2 LYS    64      64.108 124.028 115.010  1.00  0.00           H  
ATOM    986  HZ3 LYS    64      65.479 123.413 114.292  1.00  0.00           H  
ATOM    987  N   GLN    65      57.964 124.986 112.186  1.00  0.00           N  
ATOM    988  CA  GLN    65      57.027 125.803 111.380  1.00  0.00           C  
ATOM    989  C   GLN    65      57.624 126.692 110.327  1.00  0.00           C  
ATOM    990  O   GLN    65      57.024 126.959 109.265  1.00  0.00           O  
ATOM    991  CB  GLN    65      56.026 126.516 112.273  1.00  0.00           C  
ATOM    992  CG  GLN    65      55.252 125.688 113.371  1.00  0.00           C  
ATOM    993  CD  GLN    65      54.322 126.494 114.203  1.00  0.00           C  
ATOM    994  NE2 GLN    65      53.941 125.819 115.247  1.00  0.00           N  
ATOM    995  OE1 GLN    65      53.905 127.593 113.865  1.00  0.00           O  
ATOM    996  H   GLN    65      57.856 123.983 112.127  1.00  0.00           H  
ATOM    997  HA  GLN    65      56.437 125.014 110.913  1.00  0.00           H  
ATOM    998  HB2 GLN    65      56.711 127.223 112.741  1.00  0.00           H  
ATOM    999  HB3 GLN    65      55.260 127.070 111.729  1.00  0.00           H  
ATOM   1000  HG2 GLN    65      54.709 124.879 112.883  1.00  0.00           H  
ATOM   1001  HG3 GLN    65      56.065 125.307 113.990  1.00  0.00           H  
ATOM   1002 HE21 GLN    65      53.218 126.164 115.863  1.00  0.00           H  
ATOM   1003 HE22 GLN    65      54.439 124.957 115.414  1.00  0.00           H  
ATOM   1004  N   ARG    66      58.887 127.247 110.486  1.00  0.00           N  
ATOM   1005  CA  ARG    66      59.727 128.135 109.681  1.00  0.00           C  
ATOM   1006  C   ARG    66      61.006 127.550 109.487  1.00  0.00           C  
ATOM   1007  O   ARG    66      61.705 127.201 110.495  1.00  0.00           O  
ATOM   1008  CB  ARG    66      59.712 129.566 110.386  1.00  0.00           C  
ATOM   1009  CG  ARG    66      60.344 130.633 109.574  1.00  0.00           C  
ATOM   1010  CD  ARG    66      59.381 130.949 108.411  1.00  0.00           C  
ATOM   1011  NE  ARG    66      58.343 131.833 108.852  1.00  0.00           N  
ATOM   1012  CZ  ARG    66      58.420 133.122 109.007  1.00  0.00           C  
ATOM   1013  NH1 ARG    66      59.416 133.893 108.588  1.00  0.00           N1+
ATOM   1014  NH2 ARG    66      57.429 133.744 109.630  1.00  0.00           N  
ATOM   1015  H   ARG    66      59.361 126.843 111.281  1.00  0.00           H  
ATOM   1016  HA  ARG    66      59.321 128.142 108.669  1.00  0.00           H  
ATOM   1017  HB2 ARG    66      58.669 129.698 110.673  1.00  0.00           H  
ATOM   1018  HB3 ARG    66      60.328 129.424 111.273  1.00  0.00           H  
ATOM   1019  HG2 ARG    66      60.407 131.559 110.145  1.00  0.00           H  
ATOM   1020  HG3 ARG    66      61.345 130.314 109.282  1.00  0.00           H  
ATOM   1021  HD2 ARG    66      60.021 131.369 107.635  1.00  0.00           H  
ATOM   1022  HD3 ARG    66      58.920 130.058 107.983  1.00  0.00           H  
ATOM   1023  HE  ARG    66      57.519 131.449 109.292  1.00  0.00           H  
ATOM   1024 HH11 ARG    66      60.195 133.506 108.075  1.00  0.00           H  
ATOM   1025 HH12 ARG    66      59.352 134.899 108.654  1.00  0.00           H  
ATOM   1026 HH21 ARG    66      56.737 133.106 109.997  1.00  0.00           H  
ATOM   1027 HH22 ARG    66      57.343 134.749 109.668  1.00  0.00           H  
ATOM   1028  N   TRP    67      61.537 127.450 108.298  1.00  0.00           N  
ATOM   1029  CA  TRP    67      62.718 126.695 107.939  1.00  0.00           C  
ATOM   1030  C   TRP    67      63.703 127.502 107.103  1.00  0.00           C  
ATOM   1031  O   TRP    67      63.276 128.291 106.248  1.00  0.00           O  
ATOM   1032  CB  TRP    67      62.295 125.327 107.255  1.00  0.00           C  
ATOM   1033  CG  TRP    67      61.651 124.284 108.085  1.00  0.00           C  
ATOM   1034  CD1 TRP    67      62.325 123.423 108.899  1.00  0.00           C  
ATOM   1035  CD2 TRP    67      60.260 123.960 108.327  1.00  0.00           C  
ATOM   1036  CE2 TRP    67      60.131 122.879 109.325  1.00  0.00           C  
ATOM   1037  CE3 TRP    67      59.056 124.441 107.784  1.00  0.00           C  
ATOM   1038  NE1 TRP    67      61.467 122.678 109.707  1.00  0.00           N  
ATOM   1039  CZ2 TRP    67      58.941 122.281 109.637  1.00  0.00           C  
ATOM   1040  CZ3 TRP    67      57.858 123.886 108.143  1.00  0.00           C  
ATOM   1041  CH2 TRP    67      57.768 122.912 109.193  1.00  0.00           C  
ATOM   1042  H   TRP    67      61.013 127.792 107.506  1.00  0.00           H  
ATOM   1043  HA  TRP    67      63.187 126.398 108.878  1.00  0.00           H  
ATOM   1044  HB2 TRP    67      61.545 125.582 106.506  1.00  0.00           H  
ATOM   1045  HB3 TRP    67      63.071 124.820 106.680  1.00  0.00           H  
ATOM   1046  HD1 TRP    67      63.401 123.354 108.842  1.00  0.00           H  
ATOM   1047  HE1 TRP    67      61.719 122.032 110.441  1.00  0.00           H  
ATOM   1048  HE3 TRP    67      59.161 125.198 107.020  1.00  0.00           H  
ATOM   1049  HZ2 TRP    67      58.910 121.523 110.405  1.00  0.00           H  
ATOM   1050  HZ3 TRP    67      56.970 124.173 107.600  1.00  0.00           H  
ATOM   1051  HH2 TRP    67      56.798 122.497 109.424  1.00  0.00           H  
ATOM   1052  N   LEU    68      65.024 127.289 107.273  1.00  0.00           N  
ATOM   1053  CA  LEU    68      66.129 127.917 106.499  1.00  0.00           C  
ATOM   1054  C   LEU    68      65.999 127.622 105.035  1.00  0.00           C  
ATOM   1055  O   LEU    68      65.809 126.434 104.630  1.00  0.00           O  
ATOM   1056  CB  LEU    68      67.473 127.338 107.151  1.00  0.00           C  
ATOM   1057  CG  LEU    68      68.057 127.832 108.405  1.00  0.00           C  
ATOM   1058  CD1 LEU    68      69.379 126.998 108.793  1.00  0.00           C  
ATOM   1059  CD2 LEU    68      68.266 129.364 108.445  1.00  0.00           C  
ATOM   1060  H   LEU    68      65.285 126.583 107.946  1.00  0.00           H  
ATOM   1061  HA  LEU    68      66.061 128.993 106.655  1.00  0.00           H  
ATOM   1062  HB2 LEU    68      67.458 126.250 107.228  1.00  0.00           H  
ATOM   1063  HB3 LEU    68      68.263 127.659 106.473  1.00  0.00           H  
ATOM   1064  HG  LEU    68      67.421 127.743 109.285  1.00  0.00           H  
ATOM   1065 HD11 LEU    68      69.810 127.383 109.718  1.00  0.00           H  
ATOM   1066 HD12 LEU    68      69.089 125.948 108.743  1.00  0.00           H  
ATOM   1067 HD13 LEU    68      70.146 127.124 108.029  1.00  0.00           H  
ATOM   1068 HD21 LEU    68      67.380 129.960 108.661  1.00  0.00           H  
ATOM   1069 HD22 LEU    68      69.027 129.605 109.187  1.00  0.00           H  
ATOM   1070 HD23 LEU    68      68.625 129.720 107.480  1.00  0.00           H  
ATOM   1071  N   LEU    69      66.231 128.614 104.124  1.00  0.00           N  
ATOM   1072  CA  LEU    69      66.421 128.210 102.681  1.00  0.00           C  
ATOM   1073  C   LEU    69      67.834 127.868 102.286  1.00  0.00           C  
ATOM   1074  O   LEU    69      68.769 128.640 102.581  1.00  0.00           O  
ATOM   1075  CB  LEU    69      65.979 129.369 101.785  1.00  0.00           C  
ATOM   1076  CG  LEU    69      64.500 129.321 101.409  1.00  0.00           C  
ATOM   1077  CD1 LEU    69      64.077 130.635 100.692  1.00  0.00           C  
ATOM   1078  CD2 LEU    69      64.070 128.255 100.338  1.00  0.00           C  
ATOM   1079  H   LEU    69      66.342 129.593 104.349  1.00  0.00           H  
ATOM   1080  HA  LEU    69      65.818 127.349 102.392  1.00  0.00           H  
ATOM   1081  HB2 LEU    69      66.322 130.282 102.272  1.00  0.00           H  
ATOM   1082  HB3 LEU    69      66.472 129.294 100.816  1.00  0.00           H  
ATOM   1083  HG  LEU    69      63.997 129.279 102.375  1.00  0.00           H  
ATOM   1084 HD11 LEU    69      64.272 131.497 101.329  1.00  0.00           H  
ATOM   1085 HD12 LEU    69      64.695 130.773  99.805  1.00  0.00           H  
ATOM   1086 HD13 LEU    69      63.016 130.603 100.445  1.00  0.00           H  
ATOM   1087 HD21 LEU    69      62.994 128.225 100.166  1.00  0.00           H  
ATOM   1088 HD22 LEU    69      64.657 128.353  99.425  1.00  0.00           H  
ATOM   1089 HD23 LEU    69      64.455 127.350 100.808  1.00  0.00           H  
ATOM   1090  N   SER    70      68.010 126.834 101.455  1.00  0.00           N  
ATOM   1091  CA  SER    70      69.344 126.615 100.803  1.00  0.00           C  
ATOM   1092  C   SER    70      69.207 125.815  99.450  1.00  0.00           C  
ATOM   1093  O   SER    70      68.191 125.090  99.188  1.00  0.00           O  
ATOM   1094  CB  SER    70      70.155 125.714 101.806  1.00  0.00           C  
ATOM   1095  OG  SER    70      69.749 124.395 101.920  1.00  0.00           O  
ATOM   1096  H   SER    70      67.277 126.141 101.412  1.00  0.00           H  
ATOM   1097  HA  SER    70      69.932 127.521 100.660  1.00  0.00           H  
ATOM   1098  HB2 SER    70      71.216 125.696 101.556  1.00  0.00           H  
ATOM   1099  HB3 SER    70      70.087 126.216 102.771  1.00  0.00           H  
ATOM   1100  HG  SER    70      70.495 123.905 102.273  1.00  0.00           H  
ATOM   1101  N   PRO    71      70.180 125.785  98.649  1.00  0.00           N  
ATOM   1102  CA  PRO    71      70.174 124.849  97.549  1.00  0.00           C  
ATOM   1103  C   PRO    71      70.220 123.372  97.920  1.00  0.00           C  
ATOM   1104  O   PRO    71      69.836 122.496  97.089  1.00  0.00           O  
ATOM   1105  CB  PRO    71      71.369 125.349  96.698  1.00  0.00           C  
ATOM   1106  CG  PRO    71      71.959 126.558  97.355  1.00  0.00           C  
ATOM   1107  CD  PRO    71      71.358 126.645  98.663  1.00  0.00           C  
ATOM   1108  HA  PRO    71      69.265 125.090  96.998  1.00  0.00           H  
ATOM   1109  HB2 PRO    71      72.100 124.567  96.491  1.00  0.00           H  
ATOM   1110  HB3 PRO    71      71.006 125.696  95.730  1.00  0.00           H  
ATOM   1111  HG2 PRO    71      73.047 126.498  97.348  1.00  0.00           H  
ATOM   1112  HG3 PRO    71      71.723 127.391  96.692  1.00  0.00           H  
ATOM   1113  HD2 PRO    71      71.963 126.224  99.465  1.00  0.00           H  
ATOM   1114  HD3 PRO    71      71.134 127.677  98.933  1.00  0.00           H  
ATOM   1115  N   SER    72      70.713 123.072  99.096  1.00  0.00           N  
ATOM   1116  CA  SER    72      70.721 121.706  99.692  1.00  0.00           C  
ATOM   1117  C   SER    72      69.459 121.295 100.389  1.00  0.00           C  
ATOM   1118  O   SER    72      69.345 120.140 100.766  1.00  0.00           O  
ATOM   1119  CB  SER    72      71.746 121.557 100.745  1.00  0.00           C  
ATOM   1120  OG  SER    72      71.352 122.287 101.900  1.00  0.00           O  
ATOM   1121  H   SER    72      70.979 123.832  99.706  1.00  0.00           H  
ATOM   1122  HA  SER    72      70.835 120.993  98.874  1.00  0.00           H  
ATOM   1123  HB2 SER    72      71.767 120.505 101.028  1.00  0.00           H  
ATOM   1124  HB3 SER    72      72.709 121.889 100.359  1.00  0.00           H  
ATOM   1125  HG  SER    72      72.044 121.987 102.494  1.00  0.00           H  
ATOM   1126  N   THR    73      68.447 122.166 100.433  1.00  0.00           N  
ATOM   1127  CA  THR    73      67.072 121.948 100.888  1.00  0.00           C  
ATOM   1128  C   THR    73      66.216 121.143 100.005  1.00  0.00           C  
ATOM   1129  O   THR    73      66.202 121.288  98.779  1.00  0.00           O  
ATOM   1130  CB  THR    73      66.365 123.320 101.216  1.00  0.00           C  
ATOM   1131  CG2 THR    73      64.909 123.217 101.753  1.00  0.00           C  
ATOM   1132  OG1 THR    73      67.039 124.044 102.149  1.00  0.00           O  
ATOM   1133  H   THR    73      68.513 122.994  99.858  1.00  0.00           H  
ATOM   1134  HA  THR    73      67.098 121.515 101.888  1.00  0.00           H  
ATOM   1135  HB  THR    73      66.307 123.941 100.322  1.00  0.00           H  
ATOM   1136  HG1 THR    73      67.981 124.153 102.004  1.00  0.00           H  
ATOM   1137 HG21 THR    73      64.543 124.187 102.088  1.00  0.00           H  
ATOM   1138 HG22 THR    73      64.239 122.710 101.058  1.00  0.00           H  
ATOM   1139 HG23 THR    73      64.961 122.559 102.621  1.00  0.00           H  
ATOM   1140  N   THR    74      65.390 120.248 100.538  1.00  0.00           N  
ATOM   1141  CA  THR    74      64.373 119.615  99.693  1.00  0.00           C  
ATOM   1142  C   THR    74      63.217 119.168 100.601  1.00  0.00           C  
ATOM   1143  O   THR    74      63.377 119.007 101.814  1.00  0.00           O  
ATOM   1144  CB  THR    74      65.028 118.479  98.857  1.00  0.00           C  
ATOM   1145  CG2 THR    74      65.797 117.392  99.669  1.00  0.00           C  
ATOM   1146  OG1 THR    74      63.948 117.748  98.245  1.00  0.00           O  
ATOM   1147  H   THR    74      65.302 120.306 101.542  1.00  0.00           H  
ATOM   1148  HA  THR    74      64.024 120.293  98.914  1.00  0.00           H  
ATOM   1149  HB  THR    74      65.626 118.872  98.035  1.00  0.00           H  
ATOM   1150  HG1 THR    74      63.771 118.159  97.396  1.00  0.00           H  
ATOM   1151 HG21 THR    74      65.301 117.088 100.590  1.00  0.00           H  
ATOM   1152 HG22 THR    74      65.921 116.473  99.095  1.00  0.00           H  
ATOM   1153 HG23 THR    74      66.761 117.847  99.898  1.00  0.00           H  
ATOM   1154  N   LEU    75      61.979 119.042 100.031  1.00  0.00           N  
ATOM   1155  CA  LEU    75      60.786 118.400 100.734  1.00  0.00           C  
ATOM   1156  C   LEU    75      60.614 117.002 100.170  1.00  0.00           C  
ATOM   1157  O   LEU    75      60.408 116.784  98.963  1.00  0.00           O  
ATOM   1158  CB  LEU    75      59.537 119.346 100.571  1.00  0.00           C  
ATOM   1159  CG  LEU    75      59.560 120.708 101.282  1.00  0.00           C  
ATOM   1160  CD1 LEU    75      58.230 121.506 101.024  1.00  0.00           C  
ATOM   1161  CD2 LEU    75      59.697 120.558 102.803  1.00  0.00           C  
ATOM   1162  H   LEU    75      61.992 119.433  99.100  1.00  0.00           H  
ATOM   1163  HA  LEU    75      60.964 118.273 101.802  1.00  0.00           H  
ATOM   1164  HB2 LEU    75      59.220 119.493  99.539  1.00  0.00           H  
ATOM   1165  HB3 LEU    75      58.709 118.859 101.085  1.00  0.00           H  
ATOM   1166  HG  LEU    75      60.451 121.256 100.974  1.00  0.00           H  
ATOM   1167 HD11 LEU    75      58.099 122.375 101.668  1.00  0.00           H  
ATOM   1168 HD12 LEU    75      58.138 121.792  99.977  1.00  0.00           H  
ATOM   1169 HD13 LEU    75      57.331 120.946 101.281  1.00  0.00           H  
ATOM   1170 HD21 LEU    75      58.851 120.066 103.284  1.00  0.00           H  
ATOM   1171 HD22 LEU    75      60.514 119.899 103.095  1.00  0.00           H  
ATOM   1172 HD23 LEU    75      59.895 121.544 103.223  1.00  0.00           H  
ATOM   1173  N   ARG    76      60.496 115.992 100.979  1.00  0.00           N  
ATOM   1174  CA  ARG    76      59.926 114.697 100.694  1.00  0.00           C  
ATOM   1175  C   ARG    76      58.442 114.892 100.791  1.00  0.00           C  
ATOM   1176  O   ARG    76      57.935 115.354 101.821  1.00  0.00           O  
ATOM   1177  CB  ARG    76      60.428 113.607 101.713  1.00  0.00           C  
ATOM   1178  CG  ARG    76      60.155 112.266 101.188  1.00  0.00           C  
ATOM   1179  CD  ARG    76      60.918 111.263 102.089  1.00  0.00           C  
ATOM   1180  NE  ARG    76      60.065 110.811 103.183  1.00  0.00           N  
ATOM   1181  CZ  ARG    76      60.149 109.698 103.853  1.00  0.00           C  
ATOM   1182  NH1 ARG    76      61.040 108.794 103.558  1.00  0.00           N1+
ATOM   1183  NH2 ARG    76      59.395 109.539 104.894  1.00  0.00           N  
ATOM   1184  H   ARG    76      60.644 116.165 101.963  1.00  0.00           H  
ATOM   1185  HA  ARG    76      60.134 114.411  99.662  1.00  0.00           H  
ATOM   1186  HB2 ARG    76      61.501 113.740 101.848  1.00  0.00           H  
ATOM   1187  HB3 ARG    76      59.819 113.637 102.617  1.00  0.00           H  
ATOM   1188  HG2 ARG    76      59.072 112.149 101.141  1.00  0.00           H  
ATOM   1189  HG3 ARG    76      60.510 112.155 100.163  1.00  0.00           H  
ATOM   1190  HD2 ARG    76      61.265 110.494 101.398  1.00  0.00           H  
ATOM   1191  HD3 ARG    76      61.815 111.744 102.477  1.00  0.00           H  
ATOM   1192  HE  ARG    76      59.475 111.459 103.685  1.00  0.00           H  
ATOM   1193 HH11 ARG    76      61.550 108.910 102.694  1.00  0.00           H  
ATOM   1194 HH12 ARG    76      61.063 108.007 104.190  1.00  0.00           H  
ATOM   1195 HH21 ARG    76      58.711 110.255 105.094  1.00  0.00           H  
ATOM   1196 HH22 ARG    76      59.410 108.699 105.454  1.00  0.00           H  
ATOM   1197  N   VAL    77      57.767 114.415  99.795  1.00  0.00           N  
ATOM   1198  CA  VAL    77      56.228 114.446  99.647  1.00  0.00           C  
ATOM   1199  C   VAL    77      55.724 113.047  99.212  1.00  0.00           C  
ATOM   1200  O   VAL    77      56.269 112.417  98.326  1.00  0.00           O  
ATOM   1201  CB  VAL    77      55.861 115.450  98.577  1.00  0.00           C  
ATOM   1202  CG1 VAL    77      54.352 115.619  98.400  1.00  0.00           C  
ATOM   1203  CG2 VAL    77      56.348 116.898  98.885  1.00  0.00           C  
ATOM   1204  H   VAL    77      58.343 114.156  99.006  1.00  0.00           H  
ATOM   1205  HA  VAL    77      55.833 114.758 100.614  1.00  0.00           H  
ATOM   1206  HB  VAL    77      56.195 115.087  97.605  1.00  0.00           H  
ATOM   1207 HG11 VAL    77      53.891 116.080  99.274  1.00  0.00           H  
ATOM   1208 HG12 VAL    77      54.217 116.253  97.524  1.00  0.00           H  
ATOM   1209 HG13 VAL    77      53.809 114.676  98.332  1.00  0.00           H  
ATOM   1210 HG21 VAL    77      55.915 117.551  98.127  1.00  0.00           H  
ATOM   1211 HG22 VAL    77      56.162 117.227  99.908  1.00  0.00           H  
ATOM   1212 HG23 VAL    77      57.438 116.921  98.848  1.00  0.00           H  
ATOM   1213  N   THR    78      54.720 112.554  99.901  1.00  0.00           N  
ATOM   1214  CA  THR    78      53.919 111.387  99.578  1.00  0.00           C  
ATOM   1215  C   THR    78      52.461 111.683  99.697  1.00  0.00           C  
ATOM   1216  O   THR    78      52.075 112.786 100.137  1.00  0.00           O  
ATOM   1217  CB  THR    78      54.230 110.254 100.442  1.00  0.00           C  
ATOM   1218  CG2 THR    78      55.607 109.692 100.168  1.00  0.00           C  
ATOM   1219  OG1 THR    78      54.125 110.519 101.841  1.00  0.00           O  
ATOM   1220  H   THR    78      54.255 113.117 100.600  1.00  0.00           H  
ATOM   1221  HA  THR    78      54.078 111.058  98.551  1.00  0.00           H  
ATOM   1222  HB  THR    78      53.513 109.433 100.449  1.00  0.00           H  
ATOM   1223  HG1 THR    78      54.856 111.072 102.127  1.00  0.00           H  
ATOM   1224 HG21 THR    78      55.881 108.769 100.678  1.00  0.00           H  
ATOM   1225 HG22 THR    78      55.831 109.560  99.109  1.00  0.00           H  
ATOM   1226 HG23 THR    78      56.303 110.355 100.681  1.00  0.00           H  
ATOM   1227  N   MET    79      51.578 110.750  99.405  1.00  0.00           N  
ATOM   1228  CA  MET    79      50.124 110.687  99.772  1.00  0.00           C  
ATOM   1229  C   MET    79      49.662 109.370 100.479  1.00  0.00           C  
ATOM   1230  O   MET    79      50.292 108.334 100.318  1.00  0.00           O  
ATOM   1231  CB  MET    79      49.284 111.039  98.473  1.00  0.00           C  
ATOM   1232  CG  MET    79      49.759 111.991  97.454  1.00  0.00           C  
ATOM   1233  SD  MET    79      48.658 112.252  96.080  1.00  0.00           S  
ATOM   1234  CE  MET    79      48.456 114.058  96.247  1.00  0.00           C  
ATOM   1235  H   MET    79      51.944 109.897  99.007  1.00  0.00           H  
ATOM   1236  HA  MET    79      49.854 111.439 100.513  1.00  0.00           H  
ATOM   1237  HB2 MET    79      49.100 110.083  97.984  1.00  0.00           H  
ATOM   1238  HB3 MET    79      48.291 111.337  98.811  1.00  0.00           H  
ATOM   1239  HG2 MET    79      49.864 112.949  97.963  1.00  0.00           H  
ATOM   1240  HG3 MET    79      50.709 111.581  97.109  1.00  0.00           H  
ATOM   1241  HE1 MET    79      47.957 114.440  95.357  1.00  0.00           H  
ATOM   1242  HE2 MET    79      47.861 114.176  97.153  1.00  0.00           H  
ATOM   1243  HE3 MET    79      49.431 114.536  96.340  1.00  0.00           H  
ATOM   1244  N   SER    80      48.645 109.412 101.320  1.00  0.00           N  
ATOM   1245  CA  SER    80      48.163 108.238 102.089  1.00  0.00           C  
ATOM   1246  C   SER    80      47.417 107.239 101.171  1.00  0.00           C  
ATOM   1247  O   SER    80      47.373 106.024 101.506  1.00  0.00           O  
ATOM   1248  CB  SER    80      47.501 108.721 103.299  1.00  0.00           C  
ATOM   1249  OG  SER    80      46.322 109.473 103.057  1.00  0.00           O  
ATOM   1250  H   SER    80      48.131 110.231 101.612  1.00  0.00           H  
ATOM   1251  HA  SER    80      49.049 107.686 102.402  1.00  0.00           H  
ATOM   1252  HB2 SER    80      47.195 107.836 103.857  1.00  0.00           H  
ATOM   1253  HB3 SER    80      48.145 109.205 104.033  1.00  0.00           H  
ATOM   1254  HG  SER    80      45.938 109.890 103.833  1.00  0.00           H  
ATOM   1255  N   GLN    81      46.840 107.692 100.066  1.00  0.00           N  
ATOM   1256  CA  GLN    81      46.096 106.842  99.049  1.00  0.00           C  
ATOM   1257  C   GLN    81      46.174 107.294  97.554  1.00  0.00           C  
ATOM   1258  O   GLN    81      46.603 108.376  97.242  1.00  0.00           O  
ATOM   1259  CB  GLN    81      44.665 106.591  99.635  1.00  0.00           C  
ATOM   1260  CG  GLN    81      43.767 107.851  99.680  1.00  0.00           C  
ATOM   1261  CD  GLN    81      42.514 107.736 100.640  1.00  0.00           C  
ATOM   1262  NE2 GLN    81      41.414 108.393 100.375  1.00  0.00           N  
ATOM   1263  OE1 GLN    81      42.511 107.218 101.709  1.00  0.00           O  
ATOM   1264  H   GLN    81      46.945 108.668  99.828  1.00  0.00           H  
ATOM   1265  HA  GLN    81      46.598 105.877  98.980  1.00  0.00           H  
ATOM   1266  HB2 GLN    81      44.246 105.835  98.971  1.00  0.00           H  
ATOM   1267  HB3 GLN    81      44.922 106.248 100.637  1.00  0.00           H  
ATOM   1268  HG2 GLN    81      44.364 108.701 100.013  1.00  0.00           H  
ATOM   1269  HG3 GLN    81      43.402 107.950  98.658  1.00  0.00           H  
ATOM   1270 HE21 GLN    81      40.712 108.344 101.099  1.00  0.00           H  
ATOM   1271 HE22 GLN    81      41.264 108.882  99.504  1.00  0.00           H  
ATOM   1272  N   ALA    82      45.510 106.436  96.722  1.00  0.00           N  
ATOM   1273  CA  ALA    82      45.303 106.756  95.281  1.00  0.00           C  
ATOM   1274  C   ALA    82      44.071 107.672  94.957  1.00  0.00           C  
ATOM   1275  O   ALA    82      43.084 107.576  95.695  1.00  0.00           O  
ATOM   1276  CB  ALA    82      45.194 105.457  94.481  1.00  0.00           C  
ATOM   1277  H   ALA    82      45.192 105.581  97.155  1.00  0.00           H  
ATOM   1278  HA  ALA    82      46.207 107.169  94.834  1.00  0.00           H  
ATOM   1279  HB1 ALA    82      45.420 105.547  93.418  1.00  0.00           H  
ATOM   1280  HB2 ALA    82      45.872 104.674  94.821  1.00  0.00           H  
ATOM   1281  HB3 ALA    82      44.161 105.167  94.672  1.00  0.00           H  
ATOM   1282  N   SER    83      44.130 108.564  93.979  1.00  0.00           N  
ATOM   1283  CA  SER    83      43.031 109.459  93.647  1.00  0.00           C  
ATOM   1284  C   SER    83      41.769 108.646  93.318  1.00  0.00           C  
ATOM   1285  O   SER    83      41.861 107.595  92.620  1.00  0.00           O  
ATOM   1286  CB  SER    83      43.530 110.442  92.592  1.00  0.00           C  
ATOM   1287  OG  SER    83      44.598 111.230  93.060  1.00  0.00           O  
ATOM   1288  H   SER    83      44.927 108.574  93.359  1.00  0.00           H  
ATOM   1289  HA  SER    83      42.807 110.023  94.552  1.00  0.00           H  
ATOM   1290  HB2 SER    83      43.833 109.912  91.689  1.00  0.00           H  
ATOM   1291  HB3 SER    83      42.792 111.225  92.419  1.00  0.00           H  
ATOM   1292  HG  SER    83      44.264 111.986  93.548  1.00  0.00           H  
ATOM   1293  N   THR    84      40.641 109.080  93.909  1.00  0.00           N  
ATOM   1294  CA  THR    84      39.295 108.506  93.825  1.00  0.00           C  
ATOM   1295  C   THR    84      38.388 109.451  93.017  1.00  0.00           C  
ATOM   1296  O   THR    84      37.295 108.953  92.669  1.00  0.00           O  
ATOM   1297  CB  THR    84      38.803 108.214  95.208  1.00  0.00           C  
ATOM   1298  CG2 THR    84      39.573 107.053  95.924  1.00  0.00           C  
ATOM   1299  OG1 THR    84      39.024 109.353  96.118  1.00  0.00           O  
ATOM   1300  H   THR    84      40.694 109.897  94.500  1.00  0.00           H  
ATOM   1301  HA  THR    84      39.309 107.594  93.228  1.00  0.00           H  
ATOM   1302  HB  THR    84      37.757 107.908  95.187  1.00  0.00           H  
ATOM   1303  HG1 THR    84      38.372 109.965  95.769  1.00  0.00           H  
ATOM   1304 HG21 THR    84      39.145 106.120  95.559  1.00  0.00           H  
ATOM   1305 HG22 THR    84      40.656 107.124  95.824  1.00  0.00           H  
ATOM   1306 HG23 THR    84      39.263 107.114  96.967  1.00  0.00           H  
ATOM   1307  N   GLU    85      38.704 110.698  92.591  1.00  0.00           N  
ATOM   1308  CA  GLU    85      37.909 111.561  91.672  1.00  0.00           C  
ATOM   1309  C   GLU    85      38.799 112.669  90.982  1.00  0.00           C  
ATOM   1310  O   GLU    85      39.983 112.694  91.271  1.00  0.00           O  
ATOM   1311  CB  GLU    85      36.772 112.123  92.513  1.00  0.00           C  
ATOM   1312  CG  GLU    85      37.135 112.960  93.787  1.00  0.00           C  
ATOM   1313  CD  GLU    85      37.566 112.155  95.022  1.00  0.00           C  
ATOM   1314  OE1 GLU    85      38.317 112.732  95.863  1.00  0.00           O  
ATOM   1315  OE2 GLU    85      36.898 111.085  95.277  1.00  0.00           O1-
ATOM   1316  H   GLU    85      39.606 111.018  92.916  1.00  0.00           H  
ATOM   1317  HA  GLU    85      37.453 111.015  90.846  1.00  0.00           H  
ATOM   1318  HB2 GLU    85      36.105 112.779  91.953  1.00  0.00           H  
ATOM   1319  HB3 GLU    85      36.162 111.264  92.793  1.00  0.00           H  
ATOM   1320  HG2 GLU    85      37.936 113.653  93.531  1.00  0.00           H  
ATOM   1321  HG3 GLU    85      36.221 113.519  93.991  1.00  0.00           H  
ATOM   1322  N   ALA    86      38.193 113.514  90.151  1.00  0.00           N  
ATOM   1323  CA  ALA    86      38.869 114.541  89.363  1.00  0.00           C  
ATOM   1324  C   ALA    86      39.519 115.629  90.183  1.00  0.00           C  
ATOM   1325  O   ALA    86      40.328 116.327  89.584  1.00  0.00           O  
ATOM   1326  CB  ALA    86      37.868 115.183  88.348  1.00  0.00           C  
ATOM   1327  H   ALA    86      37.200 113.364  90.042  1.00  0.00           H  
ATOM   1328  HA  ALA    86      39.580 113.990  88.747  1.00  0.00           H  
ATOM   1329  HB1 ALA    86      37.043 115.623  88.907  1.00  0.00           H  
ATOM   1330  HB2 ALA    86      38.377 115.995  87.829  1.00  0.00           H  
ATOM   1331  HB3 ALA    86      37.555 114.487  87.569  1.00  0.00           H  
ATOM   1332  N   SER    87      39.233 115.849  91.466  1.00  0.00           N  
ATOM   1333  CA  SER    87      39.812 117.004  92.253  1.00  0.00           C  
ATOM   1334  C   SER    87      41.287 116.841  92.625  1.00  0.00           C  
ATOM   1335  O   SER    87      41.495 115.994  93.489  1.00  0.00           O  
ATOM   1336  CB  SER    87      38.951 117.172  93.496  1.00  0.00           C  
ATOM   1337  OG  SER    87      39.612 118.048  94.465  1.00  0.00           O  
ATOM   1338  H   SER    87      38.622 115.170  91.896  1.00  0.00           H  
ATOM   1339  HA  SER    87      39.652 117.911  91.670  1.00  0.00           H  
ATOM   1340  HB2 SER    87      38.047 117.703  93.197  1.00  0.00           H  
ATOM   1341  HB3 SER    87      38.599 116.237  93.932  1.00  0.00           H  
ATOM   1342  HG  SER    87      40.076 117.466  95.072  1.00  0.00           H  
ATOM   1343  N   SER    88      42.175 117.689  92.148  1.00  0.00           N  
ATOM   1344  CA  SER    88      43.659 117.613  92.413  1.00  0.00           C  
ATOM   1345  C   SER    88      43.945 117.948  93.819  1.00  0.00           C  
ATOM   1346  O   SER    88      43.272 118.833  94.346  1.00  0.00           O  
ATOM   1347  CB  SER    88      44.460 118.566  91.531  1.00  0.00           C  
ATOM   1348  OG  SER    88      44.195 118.367  90.224  1.00  0.00           O  
ATOM   1349  H   SER    88      41.870 118.406  91.506  1.00  0.00           H  
ATOM   1350  HA  SER    88      43.991 116.579  92.319  1.00  0.00           H  
ATOM   1351  HB2 SER    88      44.137 119.579  91.773  1.00  0.00           H  
ATOM   1352  HB3 SER    88      45.544 118.498  91.617  1.00  0.00           H  
ATOM   1353  HG  SER    88      43.361 118.758  89.954  1.00  0.00           H  
ATOM   1354  N   ASP    89      44.972 117.350  94.397  1.00  0.00           N  
ATOM   1355  CA  ASP    89      45.563 117.771  95.681  1.00  0.00           C  
ATOM   1356  C   ASP    89      46.787 118.757  95.455  1.00  0.00           C  
ATOM   1357  O   ASP    89      47.312 118.813  94.312  1.00  0.00           O  
ATOM   1358  CB  ASP    89      45.956 116.576  96.515  1.00  0.00           C  
ATOM   1359  CG  ASP    89      44.775 115.641  96.737  1.00  0.00           C  
ATOM   1360  OD1 ASP    89      43.778 116.187  97.248  1.00  0.00           O  
ATOM   1361  OD2 ASP    89      44.715 114.478  96.296  1.00  0.00           O1-
ATOM   1362  H   ASP    89      45.472 116.681  93.828  1.00  0.00           H  
ATOM   1363  HA  ASP    89      44.824 118.304  96.278  1.00  0.00           H  
ATOM   1364  HB2 ASP    89      46.866 116.049  96.230  1.00  0.00           H  
ATOM   1365  HB3 ASP    89      46.179 117.022  97.485  1.00  0.00           H  
ATOM   1366  N   LYS    90      47.083 119.504  96.511  1.00  0.00           N  
ATOM   1367  CA  LYS    90      48.085 120.601  96.455  1.00  0.00           C  
ATOM   1368  C   LYS    90      49.147 120.673  97.514  1.00  0.00           C  
ATOM   1369  O   LYS    90      48.988 120.181  98.646  1.00  0.00           O  
ATOM   1370  CB  LYS    90      47.345 121.874  96.160  1.00  0.00           C  
ATOM   1371  CG  LYS    90      47.227 122.899  97.284  1.00  0.00           C  
ATOM   1372  CD  LYS    90      46.280 123.974  96.659  1.00  0.00           C  
ATOM   1373  CE  LYS    90      45.913 124.969  97.764  1.00  0.00           C  
ATOM   1374  NZ  LYS    90      44.961 125.995  97.138  1.00  0.00           N1+
ATOM   1375  H   LYS    90      46.498 119.421  97.330  1.00  0.00           H  
ATOM   1376  HA  LYS    90      48.712 120.394  95.588  1.00  0.00           H  
ATOM   1377  HB2 LYS    90      47.954 122.385  95.414  1.00  0.00           H  
ATOM   1378  HB3 LYS    90      46.360 121.578  95.798  1.00  0.00           H  
ATOM   1379  HG2 LYS    90      46.825 122.353  98.138  1.00  0.00           H  
ATOM   1380  HG3 LYS    90      48.196 123.270  97.618  1.00  0.00           H  
ATOM   1381  HD2 LYS    90      46.702 124.533  95.824  1.00  0.00           H  
ATOM   1382  HD3 LYS    90      45.375 123.439  96.374  1.00  0.00           H  
ATOM   1383  HE2 LYS    90      45.384 124.488  98.587  1.00  0.00           H  
ATOM   1384  HE3 LYS    90      46.732 125.501  98.248  1.00  0.00           H  
ATOM   1385  HZ1 LYS    90      44.344 126.252  97.895  1.00  0.00           H  
ATOM   1386  HZ2 LYS    90      45.536 126.694  96.690  1.00  0.00           H  
ATOM   1387  HZ3 LYS    90      44.565 125.432  96.399  1.00  0.00           H  
ATOM   1388  N   VAL    91      50.333 121.358  97.241  1.00  0.00           N  
ATOM   1389  CA  VAL    91      51.475 121.499  98.165  1.00  0.00           C  
ATOM   1390  C   VAL    91      52.023 122.877  97.849  1.00  0.00           C  
ATOM   1391  O   VAL    91      52.203 123.412  96.713  1.00  0.00           O  
ATOM   1392  CB  VAL    91      52.556 120.364  98.091  1.00  0.00           C  
ATOM   1393  CG1 VAL    91      53.510 120.328  96.693  1.00  0.00           C  
ATOM   1394  CG2 VAL    91      53.515 120.406  99.322  1.00  0.00           C  
ATOM   1395  H   VAL    91      50.363 121.864  96.367  1.00  0.00           H  
ATOM   1396  HA  VAL    91      51.039 121.605  99.158  1.00  0.00           H  
ATOM   1397  HB  VAL    91      51.977 119.443  98.161  1.00  0.00           H  
ATOM   1398 HG11 VAL    91      54.152 119.448  96.674  1.00  0.00           H  
ATOM   1399 HG12 VAL    91      52.850 120.309  95.825  1.00  0.00           H  
ATOM   1400 HG13 VAL    91      54.053 121.273  96.688  1.00  0.00           H  
ATOM   1401 HG21 VAL    91      54.314 121.124  99.139  1.00  0.00           H  
ATOM   1402 HG22 VAL    91      52.873 120.711 100.149  1.00  0.00           H  
ATOM   1403 HG23 VAL    91      53.965 119.420  99.436  1.00  0.00           H  
ATOM   1404  N   THR    92      52.238 123.616  98.937  1.00  0.00           N  
ATOM   1405  CA  THR    92      52.385 125.095  98.779  1.00  0.00           C  
ATOM   1406  C   THR    92      53.468 125.607  99.778  1.00  0.00           C  
ATOM   1407  O   THR    92      53.520 125.012 100.896  1.00  0.00           O  
ATOM   1408  CB  THR    92      51.022 125.726  99.038  1.00  0.00           C  
ATOM   1409  CG2 THR    92      51.040 127.232  98.607  1.00  0.00           C  
ATOM   1410  OG1 THR    92      49.975 125.157  98.261  1.00  0.00           O  
ATOM   1411  H   THR    92      52.079 123.232  99.857  1.00  0.00           H  
ATOM   1412  HA  THR    92      52.714 125.372  97.778  1.00  0.00           H  
ATOM   1413  HB  THR    92      50.742 125.743 100.091  1.00  0.00           H  
ATOM   1414  HG1 THR    92      49.505 124.514  98.796  1.00  0.00           H  
ATOM   1415 HG21 THR    92      51.048 127.272  97.518  1.00  0.00           H  
ATOM   1416 HG22 THR    92      50.094 127.669  98.926  1.00  0.00           H  
ATOM   1417 HG23 THR    92      51.896 127.732  99.061  1.00  0.00           H  
ATOM   1418  N   VAL    93      54.165 126.618  99.372  1.00  0.00           N  
ATOM   1419  CA  VAL    93      55.287 127.153 100.136  1.00  0.00           C  
ATOM   1420  C   VAL    93      55.244 128.699 100.043  1.00  0.00           C  
ATOM   1421  O   VAL    93      55.330 129.284  99.014  1.00  0.00           O  
ATOM   1422  CB  VAL    93      56.602 126.582  99.686  1.00  0.00           C  
ATOM   1423  CG1 VAL    93      57.757 127.159 100.476  1.00  0.00           C  
ATOM   1424  CG2 VAL    93      56.685 125.110 100.004  1.00  0.00           C  
ATOM   1425  H   VAL    93      54.055 127.028  98.455  1.00  0.00           H  
ATOM   1426  HA  VAL    93      55.057 126.865 101.162  1.00  0.00           H  
ATOM   1427  HB  VAL    93      56.664 126.840  98.629  1.00  0.00           H  
ATOM   1428 HG11 VAL    93      57.699 126.969 101.548  1.00  0.00           H  
ATOM   1429 HG12 VAL    93      58.734 126.902 100.068  1.00  0.00           H  
ATOM   1430 HG13 VAL    93      57.805 128.241 100.351  1.00  0.00           H  
ATOM   1431 HG21 VAL    93      57.733 124.828  99.903  1.00  0.00           H  
ATOM   1432 HG22 VAL    93      56.423 124.943 101.049  1.00  0.00           H  
ATOM   1433 HG23 VAL    93      55.975 124.584  99.366  1.00  0.00           H  
ATOM   1434  N   ASN    94      55.119 129.395 101.225  1.00  0.00           N  
ATOM   1435  CA  ASN    94      55.287 130.793 101.416  1.00  0.00           C  
ATOM   1436  C   ASN    94      56.693 131.180 101.864  1.00  0.00           C  
ATOM   1437  O   ASN    94      57.418 130.427 102.533  1.00  0.00           O  
ATOM   1438  CB  ASN    94      54.269 131.309 102.506  1.00  0.00           C  
ATOM   1439  CG  ASN    94      52.837 131.395 101.989  1.00  0.00           C  
ATOM   1440  ND2 ASN    94      51.833 131.272 102.748  1.00  0.00           N  
ATOM   1441  OD1 ASN    94      52.580 131.522 100.772  1.00  0.00           O  
ATOM   1442  H   ASN    94      54.952 128.739 101.975  1.00  0.00           H  
ATOM   1443  HA  ASN    94      55.068 131.455 100.577  1.00  0.00           H  
ATOM   1444  HB2 ASN    94      54.238 130.699 103.409  1.00  0.00           H  
ATOM   1445  HB3 ASN    94      54.589 132.301 102.826  1.00  0.00           H  
ATOM   1446 HD21 ASN    94      50.894 131.479 102.441  1.00  0.00           H  
ATOM   1447 HD22 ASN    94      51.981 131.089 103.730  1.00  0.00           H  
ATOM   1448  N   TYR    95      57.123 132.351 101.389  1.00  0.00           N  
ATOM   1449  CA  TYR    95      58.547 132.842 101.376  1.00  0.00           C  
ATOM   1450  C   TYR    95      58.673 134.156 102.068  1.00  0.00           C  
ATOM   1451  O   TYR    95      57.892 135.041 101.882  1.00  0.00           O  
ATOM   1452  CB  TYR    95      59.070 132.883  99.949  1.00  0.00           C  
ATOM   1453  CG  TYR    95      59.001 131.576  99.220  1.00  0.00           C  
ATOM   1454  CD1 TYR    95      59.911 130.518  99.613  1.00  0.00           C  
ATOM   1455  CD2 TYR    95      58.257 131.475  98.011  1.00  0.00           C  
ATOM   1456  CE1 TYR    95      60.031 129.421  98.738  1.00  0.00           C  
ATOM   1457  CE2 TYR    95      58.369 130.330  97.151  1.00  0.00           C  
ATOM   1458  CZ  TYR    95      59.247 129.314  97.549  1.00  0.00           C  
ATOM   1459  OH  TYR    95      59.433 128.247  96.703  1.00  0.00           O  
ATOM   1460  H   TYR    95      56.464 132.960 100.926  1.00  0.00           H  
ATOM   1461  HA  TYR    95      59.077 132.157 102.038  1.00  0.00           H  
ATOM   1462  HB2 TYR    95      58.515 133.617  99.365  1.00  0.00           H  
ATOM   1463  HB3 TYR    95      60.129 133.137  99.989  1.00  0.00           H  
ATOM   1464  HD1 TYR    95      60.494 130.526 100.522  1.00  0.00           H  
ATOM   1465  HD2 TYR    95      57.525 132.222  97.741  1.00  0.00           H  
ATOM   1466  HE1 TYR    95      60.666 128.607  99.054  1.00  0.00           H  
ATOM   1467  HE2 TYR    95      57.779 130.217  96.254  1.00  0.00           H  
ATOM   1468  HH  TYR    95      60.338 127.940  96.793  1.00  0.00           H  
ATOM   1469  N   TYR    96      59.670 134.237 102.961  1.00  0.00           N  
ATOM   1470  CA  TYR    96      60.120 135.328 103.854  1.00  0.00           C  
ATOM   1471  C   TYR    96      61.676 135.552 103.807  1.00  0.00           C  
ATOM   1472  O   TYR    96      62.474 134.642 103.572  1.00  0.00           O  
ATOM   1473  CB  TYR    96      59.754 134.967 105.295  1.00  0.00           C  
ATOM   1474  CG  TYR    96      58.265 134.631 105.624  1.00  0.00           C  
ATOM   1475  CD1 TYR    96      57.518 135.597 106.388  1.00  0.00           C  
ATOM   1476  CD2 TYR    96      57.837 133.328 105.460  1.00  0.00           C  
ATOM   1477  CE1 TYR    96      56.271 135.232 106.911  1.00  0.00           C  
ATOM   1478  CE2 TYR    96      56.553 132.922 106.023  1.00  0.00           C  
ATOM   1479  CZ  TYR    96      55.838 133.923 106.652  1.00  0.00           C  
ATOM   1480  OH  TYR    96      54.712 133.516 107.254  1.00  0.00           O  
ATOM   1481  H   TYR    96      60.358 133.498 102.950  1.00  0.00           H  
ATOM   1482  HA  TYR    96      59.674 136.279 103.564  1.00  0.00           H  
ATOM   1483  HB2 TYR    96      60.393 134.173 105.682  1.00  0.00           H  
ATOM   1484  HB3 TYR    96      60.013 135.724 106.035  1.00  0.00           H  
ATOM   1485  HD1 TYR    96      57.986 136.542 106.621  1.00  0.00           H  
ATOM   1486  HD2 TYR    96      58.395 132.562 104.941  1.00  0.00           H  
ATOM   1487  HE1 TYR    96      55.712 135.877 107.573  1.00  0.00           H  
ATOM   1488  HE2 TYR    96      56.188 131.923 105.834  1.00  0.00           H  
ATOM   1489  HH  TYR    96      54.546 134.077 108.015  1.00  0.00           H  
ATOM   1490  N   ASP    97      62.052 136.725 104.224  1.00  0.00           N  
ATOM   1491  CA  ASP    97      63.412 137.050 104.578  1.00  0.00           C  
ATOM   1492  C   ASP    97      63.744 136.492 105.970  1.00  0.00           C  
ATOM   1493  O   ASP    97      62.919 135.738 106.521  1.00  0.00           O  
ATOM   1494  CB  ASP    97      63.616 138.559 104.392  1.00  0.00           C  
ATOM   1495  CG  ASP    97      62.836 139.338 105.469  1.00  0.00           C  
ATOM   1496  OD1 ASP    97      61.564 139.338 105.480  1.00  0.00           O  
ATOM   1497  OD2 ASP    97      63.458 140.189 106.199  1.00  0.00           O1-
ATOM   1498  H   ASP    97      61.291 137.377 104.354  1.00  0.00           H  
ATOM   1499  HA  ASP    97      64.156 136.625 103.905  1.00  0.00           H  
ATOM   1500  HB2 ASP    97      64.652 138.900 104.399  1.00  0.00           H  
ATOM   1501  HB3 ASP    97      63.280 138.869 103.403  1.00  0.00           H  
ATOM   1502  N   GLU    98      64.884 136.849 106.657  1.00  0.00           N  
ATOM   1503  CA  GLU    98      65.166 136.410 108.032  1.00  0.00           C  
ATOM   1504  C   GLU    98      64.222 136.998 109.105  1.00  0.00           C  
ATOM   1505  O   GLU    98      63.887 136.206 110.059  1.00  0.00           O  
ATOM   1506  CB  GLU    98      66.637 136.792 108.352  1.00  0.00           C  
ATOM   1507  CG  GLU    98      67.166 136.331 109.731  1.00  0.00           C  
ATOM   1508  CD  GLU    98      68.637 136.484 109.806  1.00  0.00           C  
ATOM   1509  OE1 GLU    98      69.446 135.573 110.248  1.00  0.00           O  
ATOM   1510  OE2 GLU    98      69.152 137.512 109.330  1.00  0.00           O1-
ATOM   1511  H   GLU    98      65.541 137.411 106.135  1.00  0.00           H  
ATOM   1512  HA  GLU    98      65.135 135.322 108.092  1.00  0.00           H  
ATOM   1513  HB2 GLU    98      67.280 136.343 107.595  1.00  0.00           H  
ATOM   1514  HB3 GLU    98      66.811 137.865 108.278  1.00  0.00           H  
ATOM   1515  HG2 GLU    98      66.731 136.886 110.563  1.00  0.00           H  
ATOM   1516  HG3 GLU    98      66.959 135.270 109.864  1.00  0.00           H  
ATOM   1517  N   GLU    99      63.724 138.203 108.930  1.00  0.00           N  
ATOM   1518  CA  GLU    99      63.016 138.953 109.964  1.00  0.00           C  
ATOM   1519  C   GLU    99      61.620 139.558 109.617  1.00  0.00           C  
ATOM   1520  O   GLU    99      60.847 139.703 110.567  1.00  0.00           O  
ATOM   1521  CB  GLU    99      63.916 140.077 110.493  1.00  0.00           C  
ATOM   1522  CG  GLU    99      65.351 139.777 110.793  1.00  0.00           C  
ATOM   1523  CD  GLU    99      66.096 140.910 111.532  1.00  0.00           C  
ATOM   1524  OE1 GLU    99      65.564 142.078 111.722  1.00  0.00           O  
ATOM   1525  OE2 GLU    99      67.187 140.630 112.049  1.00  0.00           O1-
ATOM   1526  H   GLU    99      63.800 138.693 108.050  1.00  0.00           H  
ATOM   1527  HA  GLU    99      62.811 138.312 110.822  1.00  0.00           H  
ATOM   1528  HB2 GLU    99      63.892 140.991 109.899  1.00  0.00           H  
ATOM   1529  HB3 GLU    99      63.476 140.440 111.422  1.00  0.00           H  
ATOM   1530  HG2 GLU    99      65.414 138.875 111.402  1.00  0.00           H  
ATOM   1531  HG3 GLU    99      65.858 139.581 109.848  1.00  0.00           H  
ATOM   1532  N   GLY   100      61.327 139.943 108.395  1.00  0.00           N  
ATOM   1533  CA  GLY   100      60.076 140.610 108.030  1.00  0.00           C  
ATOM   1534  C   GLY   100      58.860 139.772 108.263  1.00  0.00           C  
ATOM   1535  O   GLY   100      58.847 138.637 107.803  1.00  0.00           O  
ATOM   1536  H   GLY   100      62.074 140.001 107.718  1.00  0.00           H  
ATOM   1537  HA2 GLY   100      59.925 141.533 108.590  1.00  0.00           H  
ATOM   1538  HA3 GLY   100      59.975 140.917 106.989  1.00  0.00           H  
ATOM   1539  N   SER   101      57.929 140.313 109.140  1.00  0.00           N  
ATOM   1540  CA  SER   101      56.821 139.522 109.766  1.00  0.00           C  
ATOM   1541  C   SER   101      55.832 138.956 108.747  1.00  0.00           C  
ATOM   1542  O   SER   101      55.039 138.044 109.032  1.00  0.00           O  
ATOM   1543  CB  SER   101      56.212 140.392 110.856  1.00  0.00           C  
ATOM   1544  OG  SER   101      57.228 140.746 111.808  1.00  0.00           O  
ATOM   1545  H   SER   101      58.139 141.231 109.505  1.00  0.00           H  
ATOM   1546  HA  SER   101      57.166 138.647 110.316  1.00  0.00           H  
ATOM   1547  HB2 SER   101      55.955 141.370 110.450  1.00  0.00           H  
ATOM   1548  HB3 SER   101      55.351 139.928 111.339  1.00  0.00           H  
ATOM   1549  HG  SER   101      57.257 139.922 112.299  1.00  0.00           H  
ATOM   1550  N   ILE   102      55.680 139.563 107.531  1.00  0.00           N  
ATOM   1551  CA  ILE   102      54.798 139.173 106.366  1.00  0.00           C  
ATOM   1552  C   ILE   102      55.541 138.551 105.159  1.00  0.00           C  
ATOM   1553  O   ILE   102      56.722 138.887 104.923  1.00  0.00           O  
ATOM   1554  CB  ILE   102      53.990 140.459 105.976  1.00  0.00           C  
ATOM   1555  CG1 ILE   102      52.800 140.625 106.979  1.00  0.00           C  
ATOM   1556  CG2 ILE   102      53.394 140.299 104.581  1.00  0.00           C  
ATOM   1557  CD1 ILE   102      51.967 141.849 106.752  1.00  0.00           C  
ATOM   1558  H   ILE   102      56.202 140.415 107.380  1.00  0.00           H  
ATOM   1559  HA  ILE   102      54.112 138.411 106.737  1.00  0.00           H  
ATOM   1560  HB  ILE   102      54.590 141.365 106.069  1.00  0.00           H  
ATOM   1561 HG12 ILE   102      52.120 139.773 106.969  1.00  0.00           H  
ATOM   1562 HG13 ILE   102      53.037 140.583 108.042  1.00  0.00           H  
ATOM   1563 HG21 ILE   102      54.127 140.193 103.781  1.00  0.00           H  
ATOM   1564 HG22 ILE   102      52.686 139.470 104.567  1.00  0.00           H  
ATOM   1565 HG23 ILE   102      52.777 141.154 104.306  1.00  0.00           H  
ATOM   1566 HD11 ILE   102      51.395 141.859 105.824  1.00  0.00           H  
ATOM   1567 HD12 ILE   102      51.235 142.080 107.525  1.00  0.00           H  
ATOM   1568 HD13 ILE   102      52.580 142.749 106.801  1.00  0.00           H  
ATOM   1569  N   PRO   103      54.956 137.551 104.435  1.00  0.00           N  
ATOM   1570  CA  PRO   103      55.717 136.970 103.268  1.00  0.00           C  
ATOM   1571  C   PRO   103      55.908 137.845 101.988  1.00  0.00           C  
ATOM   1572  O   PRO   103      55.269 138.855 101.800  1.00  0.00           O  
ATOM   1573  CB  PRO   103      54.970 135.663 102.878  1.00  0.00           C  
ATOM   1574  CG  PRO   103      53.538 135.957 103.368  1.00  0.00           C  
ATOM   1575  CD  PRO   103      53.807 136.839 104.702  1.00  0.00           C  
ATOM   1576  HA  PRO   103      56.676 136.589 103.621  1.00  0.00           H  
ATOM   1577  HB2 PRO   103      54.967 135.437 101.812  1.00  0.00           H  
ATOM   1578  HB3 PRO   103      55.484 134.886 103.444  1.00  0.00           H  
ATOM   1579  HG2 PRO   103      53.046 136.611 102.649  1.00  0.00           H  
ATOM   1580  HG3 PRO   103      52.962 135.064 103.612  1.00  0.00           H  
ATOM   1581  HD2 PRO   103      52.945 137.473 104.911  1.00  0.00           H  
ATOM   1582  HD3 PRO   103      53.989 136.171 105.544  1.00  0.00           H  
ATOM   1583  N   ILE   104      56.911 137.470 101.172  1.00  0.00           N  
ATOM   1584  CA  ILE   104      57.296 138.142  99.959  1.00  0.00           C  
ATOM   1585  C   ILE   104      56.494 137.581  98.803  1.00  0.00           C  
ATOM   1586  O   ILE   104      55.946 138.398  98.030  1.00  0.00           O  
ATOM   1587  CB  ILE   104      58.828 137.906  99.695  1.00  0.00           C  
ATOM   1588  CG1 ILE   104      59.667 138.477 100.870  1.00  0.00           C  
ATOM   1589  CG2 ILE   104      59.198 138.477  98.315  1.00  0.00           C  
ATOM   1590  CD1 ILE   104      61.091 137.949 101.081  1.00  0.00           C  
ATOM   1591  H   ILE   104      57.543 136.745 101.479  1.00  0.00           H  
ATOM   1592  HA  ILE   104      57.088 139.208 100.056  1.00  0.00           H  
ATOM   1593  HB  ILE   104      58.841 136.816  99.712  1.00  0.00           H  
ATOM   1594 HG12 ILE   104      59.560 139.561 100.833  1.00  0.00           H  
ATOM   1595 HG13 ILE   104      59.168 138.197 101.798  1.00  0.00           H  
ATOM   1596 HG21 ILE   104      60.243 138.691  98.094  1.00  0.00           H  
ATOM   1597 HG22 ILE   104      58.815 137.857  97.504  1.00  0.00           H  
ATOM   1598 HG23 ILE   104      58.724 139.428  98.072  1.00  0.00           H  
ATOM   1599 HD11 ILE   104      61.634 137.933 100.136  1.00  0.00           H  
ATOM   1600 HD12 ILE   104      61.591 138.543 101.846  1.00  0.00           H  
ATOM   1601 HD13 ILE   104      60.975 136.946 101.492  1.00  0.00           H  
ATOM   1602  N   ASP   105      56.427 136.265  98.766  1.00  0.00           N  
ATOM   1603  CA  ASP   105      55.732 135.490  97.679  1.00  0.00           C  
ATOM   1604  C   ASP   105      55.429 134.036  98.074  1.00  0.00           C  
ATOM   1605  O   ASP   105      55.873 133.618  99.101  1.00  0.00           O  
ATOM   1606  CB  ASP   105      56.659 135.433  96.527  1.00  0.00           C  
ATOM   1607  CG  ASP   105      55.954 135.553  95.164  1.00  0.00           C  
ATOM   1608  OD1 ASP   105      54.735 135.348  94.955  1.00  0.00           O  
ATOM   1609  OD2 ASP   105      56.691 135.909  94.125  1.00  0.00           O1-
ATOM   1610  H   ASP   105      56.815 135.730  99.529  1.00  0.00           H  
ATOM   1611  HA  ASP   105      54.801 136.017  97.469  1.00  0.00           H  
ATOM   1612  HB2 ASP   105      57.463 136.167  96.582  1.00  0.00           H  
ATOM   1613  HB3 ASP   105      57.203 134.490  96.584  1.00  0.00           H  
ATOM   1614  N   GLN   106      54.719 133.304  97.177  1.00  0.00           N  
ATOM   1615  CA  GLN   106      54.337 131.958  97.245  1.00  0.00           C  
ATOM   1616  C   GLN   106      54.860 131.143  96.012  1.00  0.00           C  
ATOM   1617  O   GLN   106      55.297 131.694  95.013  1.00  0.00           O  
ATOM   1618  CB  GLN   106      52.770 131.966  97.329  1.00  0.00           C  
ATOM   1619  CG  GLN   106      52.272 130.533  97.616  1.00  0.00           C  
ATOM   1620  CD  GLN   106      50.823 130.517  98.035  1.00  0.00           C  
ATOM   1621  NE2 GLN   106      50.439 130.670  99.298  1.00  0.00           N  
ATOM   1622  OE1 GLN   106      49.951 130.399  97.229  1.00  0.00           O  
ATOM   1623  H   GLN   106      54.450 133.750  96.312  1.00  0.00           H  
ATOM   1624  HA  GLN   106      54.757 131.520  98.150  1.00  0.00           H  
ATOM   1625  HB2 GLN   106      52.539 132.667  98.131  1.00  0.00           H  
ATOM   1626  HB3 GLN   106      52.403 132.422  96.409  1.00  0.00           H  
ATOM   1627  HG2 GLN   106      52.424 129.955  96.704  1.00  0.00           H  
ATOM   1628  HG3 GLN   106      52.920 130.026  98.330  1.00  0.00           H  
ATOM   1629 HE21 GLN   106      49.441 130.818  99.348  1.00  0.00           H  
ATOM   1630 HE22 GLN   106      51.179 130.794  99.974  1.00  0.00           H  
ATOM   1631  N   ALA   107      54.852 129.764  96.037  1.00  0.00           N  
ATOM   1632  CA  ALA   107      54.943 128.798  94.987  1.00  0.00           C  
ATOM   1633  C   ALA   107      54.167 127.530  95.413  1.00  0.00           C  
ATOM   1634  O   ALA   107      54.045 127.153  96.588  1.00  0.00           O  
ATOM   1635  CB  ALA   107      56.377 128.556  94.537  1.00  0.00           C  
ATOM   1636  H   ALA   107      54.767 129.328  96.944  1.00  0.00           H  
ATOM   1637  HA  ALA   107      54.476 129.123  94.057  1.00  0.00           H  
ATOM   1638  HB1 ALA   107      56.791 129.542  94.328  1.00  0.00           H  
ATOM   1639  HB2 ALA   107      56.892 128.345  95.474  1.00  0.00           H  
ATOM   1640  HB3 ALA   107      56.547 127.873  93.704  1.00  0.00           H  
ATOM   1641  N   GLY   108      53.772 126.784  94.390  1.00  0.00           N  
ATOM   1642  CA  GLY   108      53.130 125.493  94.580  1.00  0.00           C  
ATOM   1643  C   GLY   108      53.217 124.575  93.467  1.00  0.00           C  
ATOM   1644  O   GLY   108      53.817 124.907  92.387  1.00  0.00           O  
ATOM   1645  H   GLY   108      53.929 127.064  93.432  1.00  0.00           H  
ATOM   1646  HA2 GLY   108      53.571 125.059  95.477  1.00  0.00           H  
ATOM   1647  HA3 GLY   108      52.088 125.644  94.861  1.00  0.00           H  
ATOM   1648  N   LEU   109      52.741 123.315  93.715  1.00  0.00           N  
ATOM   1649  CA  LEU   109      52.695 122.233  92.762  1.00  0.00           C  
ATOM   1650  C   LEU   109      51.266 121.521  92.882  1.00  0.00           C  
ATOM   1651  O   LEU   109      50.999 121.123  94.012  1.00  0.00           O  
ATOM   1652  CB  LEU   109      53.912 121.361  93.061  1.00  0.00           C  
ATOM   1653  CG  LEU   109      53.917 119.999  92.229  1.00  0.00           C  
ATOM   1654  CD1 LEU   109      53.968 120.397  90.775  1.00  0.00           C  
ATOM   1655  CD2 LEU   109      55.118 119.115  92.498  1.00  0.00           C  
ATOM   1656  H   LEU   109      52.240 123.202  94.585  1.00  0.00           H  
ATOM   1657  HA  LEU   109      52.662 122.638  91.751  1.00  0.00           H  
ATOM   1658  HB2 LEU   109      54.833 121.903  92.845  1.00  0.00           H  
ATOM   1659  HB3 LEU   109      53.973 121.093  94.116  1.00  0.00           H  
ATOM   1660  HG  LEU   109      53.018 119.388  92.318  1.00  0.00           H  
ATOM   1661 HD11 LEU   109      53.050 120.757  90.311  1.00  0.00           H  
ATOM   1662 HD12 LEU   109      54.776 121.115  90.631  1.00  0.00           H  
ATOM   1663 HD13 LEU   109      54.083 119.446  90.256  1.00  0.00           H  
ATOM   1664 HD21 LEU   109      54.857 118.231  91.915  1.00  0.00           H  
ATOM   1665 HD22 LEU   109      55.971 119.703  92.161  1.00  0.00           H  
ATOM   1666 HD23 LEU   109      55.126 118.796  93.540  1.00  0.00           H  
ATOM   1667  N   PHE   110      50.562 121.193  91.813  1.00  0.00           N  
ATOM   1668  CA  PHE   110      49.278 120.411  91.927  1.00  0.00           C  
ATOM   1669  C   PHE   110      49.600 118.904  91.610  1.00  0.00           C  
ATOM   1670  O   PHE   110      50.569 118.592  90.891  1.00  0.00           O  
ATOM   1671  CB  PHE   110      48.288 120.946  90.891  1.00  0.00           C  
ATOM   1672  CG  PHE   110      47.683 122.237  91.163  1.00  0.00           C  
ATOM   1673  CD1 PHE   110      47.977 123.269  90.274  1.00  0.00           C  
ATOM   1674  CD2 PHE   110      46.811 122.476  92.309  1.00  0.00           C  
ATOM   1675  CE1 PHE   110      47.492 124.567  90.632  1.00  0.00           C  
ATOM   1676  CE2 PHE   110      46.253 123.729  92.558  1.00  0.00           C  
ATOM   1677  CZ  PHE   110      46.667 124.813  91.748  1.00  0.00           C  
ATOM   1678  H   PHE   110      50.692 121.796  91.013  1.00  0.00           H  
ATOM   1679  HA  PHE   110      48.909 120.473  92.950  1.00  0.00           H  
ATOM   1680  HB2 PHE   110      48.673 120.854  89.876  1.00  0.00           H  
ATOM   1681  HB3 PHE   110      47.456 120.243  90.932  1.00  0.00           H  
ATOM   1682  HD1 PHE   110      48.724 123.173  89.501  1.00  0.00           H  
ATOM   1683  HD2 PHE   110      46.535 121.617  92.902  1.00  0.00           H  
ATOM   1684  HE1 PHE   110      47.711 125.499  90.132  1.00  0.00           H  
ATOM   1685  HE2 PHE   110      45.618 123.868  93.420  1.00  0.00           H  
ATOM   1686  HZ  PHE   110      46.221 125.796  91.732  1.00  0.00           H  
ATOM   1687  N   LEU   111      48.741 118.006  92.093  1.00  0.00           N  
ATOM   1688  CA  LEU   111      48.901 116.500  92.033  1.00  0.00           C  
ATOM   1689  C   LEU   111      47.657 115.698  91.827  1.00  0.00           C  
ATOM   1690  O   LEU   111      46.584 116.072  91.994  1.00  0.00           O  
ATOM   1691  CB  LEU   111      49.485 116.161  93.497  1.00  0.00           C  
ATOM   1692  CG  LEU   111      50.914 116.802  93.739  1.00  0.00           C  
ATOM   1693  CD1 LEU   111      51.461 116.407  95.136  1.00  0.00           C  
ATOM   1694  CD2 LEU   111      51.898 116.241  92.731  1.00  0.00           C  
ATOM   1695  H   LEU   111      48.087 118.473  92.705  1.00  0.00           H  
ATOM   1696  HA  LEU   111      49.609 116.384  91.212  1.00  0.00           H  
ATOM   1697  HB2 LEU   111      48.839 116.512  94.301  1.00  0.00           H  
ATOM   1698  HB3 LEU   111      49.698 115.094  93.561  1.00  0.00           H  
ATOM   1699  HG  LEU   111      50.864 117.891  93.719  1.00  0.00           H  
ATOM   1700 HD11 LEU   111      51.494 115.323  95.246  1.00  0.00           H  
ATOM   1701 HD12 LEU   111      52.469 116.805  95.254  1.00  0.00           H  
ATOM   1702 HD13 LEU   111      50.998 117.020  95.910  1.00  0.00           H  
ATOM   1703 HD21 LEU   111      51.926 115.157  92.839  1.00  0.00           H  
ATOM   1704 HD22 LEU   111      51.683 116.482  91.690  1.00  0.00           H  
ATOM   1705 HD23 LEU   111      52.929 116.572  92.853  1.00  0.00           H  
ATOM   1706  N   THR   112      47.873 114.401  91.508  1.00  0.00           N  
ATOM   1707  CA  THR   112      47.017 113.188  91.348  1.00  0.00           C  
ATOM   1708  C   THR   112      47.861 111.970  91.467  1.00  0.00           C  
ATOM   1709  O   THR   112      49.118 112.019  91.245  1.00  0.00           O  
ATOM   1710  CB  THR   112      46.233 113.326  90.085  1.00  0.00           C  
ATOM   1711  CG2 THR   112      47.118 113.445  88.850  1.00  0.00           C  
ATOM   1712  OG1 THR   112      45.307 112.266  89.928  1.00  0.00           O  
ATOM   1713  H   THR   112      48.851 114.282  91.284  1.00  0.00           H  
ATOM   1714  HA  THR   112      46.367 113.321  92.213  1.00  0.00           H  
ATOM   1715  HB  THR   112      45.675 114.259  89.997  1.00  0.00           H  
ATOM   1716  HG1 THR   112      44.465 112.529  90.307  1.00  0.00           H  
ATOM   1717 HG21 THR   112      47.825 112.618  88.915  1.00  0.00           H  
ATOM   1718 HG22 THR   112      46.613 113.370  87.887  1.00  0.00           H  
ATOM   1719 HG23 THR   112      47.597 114.422  88.782  1.00  0.00           H  
ATOM   1720  N   ALA   113      47.207 110.814  91.795  1.00  0.00           N  
ATOM   1721  CA  ALA   113      47.920 109.557  92.130  1.00  0.00           C  
ATOM   1722  C   ALA   113      47.320 108.226  91.710  1.00  0.00           C  
ATOM   1723  O   ALA   113      46.209 107.858  92.135  1.00  0.00           O  
ATOM   1724  CB  ALA   113      48.125 109.528  93.694  1.00  0.00           C  
ATOM   1725  H   ALA   113      46.254 111.036  92.046  1.00  0.00           H  
ATOM   1726  HA  ALA   113      48.935 109.660  91.747  1.00  0.00           H  
ATOM   1727  HB1 ALA   113      48.924 108.829  93.940  1.00  0.00           H  
ATOM   1728  HB2 ALA   113      48.360 110.535  94.036  1.00  0.00           H  
ATOM   1729  HB3 ALA   113      47.183 109.257  94.171  1.00  0.00           H  
ATOM   1730  N   ILE   114      48.232 107.322  91.237  1.00  0.00           N  
ATOM   1731  CA  ILE   114      47.836 105.943  90.875  1.00  0.00           C  
ATOM   1732  C   ILE   114      48.599 104.817  91.653  1.00  0.00           C  
ATOM   1733  O   ILE   114      49.796 104.794  91.828  1.00  0.00           O  
ATOM   1734  CB  ILE   114      48.167 105.856  89.328  1.00  0.00           C  
ATOM   1735  CG1 ILE   114      47.190 106.665  88.444  1.00  0.00           C  
ATOM   1736  CG2 ILE   114      48.216 104.406  88.795  1.00  0.00           C  
ATOM   1737  CD1 ILE   114      47.256 106.503  86.959  1.00  0.00           C  
ATOM   1738  H   ILE   114      49.187 107.611  91.082  1.00  0.00           H  
ATOM   1739  HA  ILE   114      46.789 105.727  91.088  1.00  0.00           H  
ATOM   1740  HB  ILE   114      49.152 106.286  89.147  1.00  0.00           H  
ATOM   1741 HG12 ILE   114      46.207 106.274  88.706  1.00  0.00           H  
ATOM   1742 HG13 ILE   114      47.235 107.715  88.734  1.00  0.00           H  
ATOM   1743 HG21 ILE   114      47.252 103.926  88.964  1.00  0.00           H  
ATOM   1744 HG22 ILE   114      48.614 104.474  87.782  1.00  0.00           H  
ATOM   1745 HG23 ILE   114      48.915 103.783  89.353  1.00  0.00           H  
ATOM   1746 HD11 ILE   114      46.725 107.388  86.610  1.00  0.00           H  
ATOM   1747 HD12 ILE   114      48.278 106.548  86.581  1.00  0.00           H  
ATOM   1748 HD13 ILE   114      46.773 105.630  86.521  1.00  0.00           H  
ATOM   1749  N   GLU   115      47.882 103.798  92.087  1.00  0.00           N  
ATOM   1750  CA  GLU   115      48.533 102.522  92.617  1.00  0.00           C  
ATOM   1751  C   GLU   115      48.739 101.568  91.465  1.00  0.00           C  
ATOM   1752  O   GLU   115      47.803 101.221  90.829  1.00  0.00           O  
ATOM   1753  CB  GLU   115      47.822 101.999  93.859  1.00  0.00           C  
ATOM   1754  CG  GLU   115      48.044 100.515  94.151  1.00  0.00           C  
ATOM   1755  CD  GLU   115      47.352 100.142  95.441  1.00  0.00           C  
ATOM   1756  OE1 GLU   115      47.337  98.964  95.819  1.00  0.00           O  
ATOM   1757  OE2 GLU   115      46.747 101.018  96.086  1.00  0.00           O1-
ATOM   1758  H   GLU   115      46.872 103.799  92.092  1.00  0.00           H  
ATOM   1759  HA  GLU   115      49.554 102.651  92.977  1.00  0.00           H  
ATOM   1760  HB2 GLU   115      48.182 102.457  94.781  1.00  0.00           H  
ATOM   1761  HB3 GLU   115      46.773 102.155  93.609  1.00  0.00           H  
ATOM   1762  HG2 GLU   115      47.634  99.877  93.368  1.00  0.00           H  
ATOM   1763  HG3 GLU   115      49.115 100.320  94.202  1.00  0.00           H  
ATOM   1764  N   ILE   116      49.983 101.035  91.271  1.00  0.00           N  
ATOM   1765  CA  ILE   116      50.353 100.210  90.108  1.00  0.00           C  
ATOM   1766  C   ILE   116      51.389  99.140  90.575  1.00  0.00           C  
ATOM   1767  O   ILE   116      52.344  99.513  91.214  1.00  0.00           O  
ATOM   1768  CB  ILE   116      50.818 100.990  88.832  1.00  0.00           C  
ATOM   1769  CG1 ILE   116      51.227 100.096  87.705  1.00  0.00           C  
ATOM   1770  CG2 ILE   116      51.826 102.112  89.220  1.00  0.00           C  
ATOM   1771  CD1 ILE   116      51.617 100.865  86.426  1.00  0.00           C  
ATOM   1772  H   ILE   116      50.695 101.620  91.684  1.00  0.00           H  
ATOM   1773  HA  ILE   116      49.438  99.671  89.859  1.00  0.00           H  
ATOM   1774  HB  ILE   116      49.956 101.594  88.550  1.00  0.00           H  
ATOM   1775 HG12 ILE   116      52.051  99.534  88.147  1.00  0.00           H  
ATOM   1776 HG13 ILE   116      50.327  99.522  87.483  1.00  0.00           H  
ATOM   1777 HG21 ILE   116      51.594 102.612  90.160  1.00  0.00           H  
ATOM   1778 HG22 ILE   116      52.798 101.702  89.495  1.00  0.00           H  
ATOM   1779 HG23 ILE   116      51.986 102.708  88.322  1.00  0.00           H  
ATOM   1780 HD11 ILE   116      50.859 101.614  86.198  1.00  0.00           H  
ATOM   1781 HD12 ILE   116      52.532 101.393  86.694  1.00  0.00           H  
ATOM   1782 HD13 ILE   116      51.745 100.178  85.589  1.00  0.00           H  
ATOM   1783  N   SER   117      51.181  97.891  90.281  1.00  0.00           N  
ATOM   1784  CA  SER   117      52.239  96.875  90.286  1.00  0.00           C  
ATOM   1785  C   SER   117      52.003  95.844  89.162  1.00  0.00           C  
ATOM   1786  O   SER   117      50.959  95.261  89.033  1.00  0.00           O  
ATOM   1787  CB  SER   117      52.335  96.278  91.707  1.00  0.00           C  
ATOM   1788  OG  SER   117      53.473  95.479  91.847  1.00  0.00           O  
ATOM   1789  H   SER   117      50.327  97.661  89.794  1.00  0.00           H  
ATOM   1790  HA  SER   117      53.185  97.386  90.107  1.00  0.00           H  
ATOM   1791  HB2 SER   117      52.465  97.168  92.322  1.00  0.00           H  
ATOM   1792  HB3 SER   117      51.399  95.805  92.006  1.00  0.00           H  
ATOM   1793  HG  SER   117      53.069  94.614  91.757  1.00  0.00           H  
ATOM   1794  N   LEU   118      53.137  95.529  88.483  1.00  0.00           N  
ATOM   1795  CA  LEU   118      53.278  94.322  87.711  1.00  0.00           C  
ATOM   1796  C   LEU   118      53.768  93.231  88.648  1.00  0.00           C  
ATOM   1797  O   LEU   118      54.743  93.435  89.351  1.00  0.00           O  
ATOM   1798  CB  LEU   118      54.285  94.683  86.539  1.00  0.00           C  
ATOM   1799  CG  LEU   118      54.728  93.465  85.805  1.00  0.00           C  
ATOM   1800  CD1 LEU   118      53.557  92.845  85.053  1.00  0.00           C  
ATOM   1801  CD2 LEU   118      55.757  93.825  84.690  1.00  0.00           C  
ATOM   1802  H   LEU   118      53.909  96.154  88.662  1.00  0.00           H  
ATOM   1803  HA  LEU   118      52.272  94.059  87.382  1.00  0.00           H  
ATOM   1804  HB2 LEU   118      53.811  95.398  85.867  1.00  0.00           H  
ATOM   1805  HB3 LEU   118      55.229  95.099  86.893  1.00  0.00           H  
ATOM   1806  HG  LEU   118      54.996  92.650  86.477  1.00  0.00           H  
ATOM   1807 HD11 LEU   118      53.101  93.563  84.371  1.00  0.00           H  
ATOM   1808 HD12 LEU   118      53.891  92.013  84.434  1.00  0.00           H  
ATOM   1809 HD13 LEU   118      52.729  92.598  85.717  1.00  0.00           H  
ATOM   1810 HD21 LEU   118      56.760  94.008  85.074  1.00  0.00           H  
ATOM   1811 HD22 LEU   118      55.792  92.970  84.015  1.00  0.00           H  
ATOM   1812 HD23 LEU   118      55.301  94.676  84.184  1.00  0.00           H  
ATOM   1813  N   ASP   119      53.179  92.079  88.667  1.00  0.00           N  
ATOM   1814  CA  ASP   119      53.624  90.978  89.581  1.00  0.00           C  
ATOM   1815  C   ASP   119      53.644  89.548  88.870  1.00  0.00           C  
ATOM   1816  O   ASP   119      53.269  89.372  87.737  1.00  0.00           O  
ATOM   1817  CB  ASP   119      52.667  90.866  90.773  1.00  0.00           C  
ATOM   1818  CG  ASP   119      52.930  91.957  91.843  1.00  0.00           C  
ATOM   1819  OD1 ASP   119      53.854  91.694  92.646  1.00  0.00           O  
ATOM   1820  OD2 ASP   119      52.264  92.969  91.872  1.00  0.00           O1-
ATOM   1821  H   ASP   119      52.354  91.961  88.097  1.00  0.00           H  
ATOM   1822  HA  ASP   119      54.669  91.165  89.828  1.00  0.00           H  
ATOM   1823  HB2 ASP   119      51.664  91.059  90.392  1.00  0.00           H  
ATOM   1824  HB3 ASP   119      52.619  89.822  91.084  1.00  0.00           H  
ATOM   1825  N   VAL   120      54.146  88.542  89.690  1.00  0.00           N  
ATOM   1826  CA  VAL   120      54.313  87.113  89.377  1.00  0.00           C  
ATOM   1827  C   VAL   120      54.311  86.276  90.716  1.00  0.00           C  
ATOM   1828  O   VAL   120      54.175  86.815  91.812  1.00  0.00           O  
ATOM   1829  CB  VAL   120      55.639  86.935  88.696  1.00  0.00           C  
ATOM   1830  CG1 VAL   120      55.659  87.305  87.179  1.00  0.00           C  
ATOM   1831  CG2 VAL   120      56.882  87.591  89.464  1.00  0.00           C  
ATOM   1832  H   VAL   120      54.497  88.801  90.601  1.00  0.00           H  
ATOM   1833  HA  VAL   120      53.514  86.641  88.806  1.00  0.00           H  
ATOM   1834  HB  VAL   120      55.891  85.886  88.849  1.00  0.00           H  
ATOM   1835 HG11 VAL   120      54.957  86.708  86.597  1.00  0.00           H  
ATOM   1836 HG12 VAL   120      55.465  88.362  86.999  1.00  0.00           H  
ATOM   1837 HG13 VAL   120      56.673  87.165  86.806  1.00  0.00           H  
ATOM   1838 HG21 VAL   120      56.794  87.401  90.534  1.00  0.00           H  
ATOM   1839 HG22 VAL   120      57.820  87.309  88.985  1.00  0.00           H  
ATOM   1840 HG23 VAL   120      56.967  88.674  89.374  1.00  0.00           H  
ATOM   1841  N   ASP   121      54.477  84.939  90.617  1.00  0.00           N  
ATOM   1842  CA  ASP   121      54.528  83.949  91.699  1.00  0.00           C  
ATOM   1843  C   ASP   121      55.901  84.048  92.472  1.00  0.00           C  
ATOM   1844  O   ASP   121      56.689  83.050  92.550  1.00  0.00           O  
ATOM   1845  CB  ASP   121      54.202  82.495  91.258  1.00  0.00           C  
ATOM   1846  CG  ASP   121      54.397  81.483  92.372  1.00  0.00           C  
ATOM   1847  OD1 ASP   121      54.031  81.751  93.557  1.00  0.00           O  
ATOM   1848  OD2 ASP   121      54.681  80.366  91.970  1.00  0.00           O1-
ATOM   1849  H   ASP   121      54.610  84.528  89.704  1.00  0.00           H  
ATOM   1850  HA  ASP   121      53.718  84.153  92.399  1.00  0.00           H  
ATOM   1851  HB2 ASP   121      53.154  82.540  90.960  1.00  0.00           H  
ATOM   1852  HB3 ASP   121      54.772  82.198  90.378  1.00  0.00           H  
ATOM   1853  N   ALA   122      56.269  85.163  93.015  1.00  0.00           N  
ATOM   1854  CA  ALA   122      57.591  85.465  93.650  1.00  0.00           C  
ATOM   1855  C   ALA   122      57.927  84.578  94.830  1.00  0.00           C  
ATOM   1856  O   ALA   122      59.149  84.480  95.209  1.00  0.00           O  
ATOM   1857  CB  ALA   122      57.664  86.942  94.047  1.00  0.00           C  
ATOM   1858  H   ALA   122      55.585  85.906  92.982  1.00  0.00           H  
ATOM   1859  HA  ALA   122      58.267  85.328  92.806  1.00  0.00           H  
ATOM   1860  HB1 ALA   122      58.594  87.198  94.554  1.00  0.00           H  
ATOM   1861  HB2 ALA   122      57.498  87.599  93.193  1.00  0.00           H  
ATOM   1862  HB3 ALA   122      56.913  87.185  94.799  1.00  0.00           H  
ATOM   1863  N   ASP   123      56.946  83.960  95.559  1.00  0.00           N  
ATOM   1864  CA  ASP   123      57.125  83.067  96.729  1.00  0.00           C  
ATOM   1865  C   ASP   123      57.209  81.618  96.291  1.00  0.00           C  
ATOM   1866  O   ASP   123      57.413  80.743  97.136  1.00  0.00           O  
ATOM   1867  CB  ASP   123      56.291  83.379  98.018  1.00  0.00           C  
ATOM   1868  CG  ASP   123      54.782  83.305  97.695  1.00  0.00           C  
ATOM   1869  OD1 ASP   123      54.054  83.963  98.515  1.00  0.00           O  
ATOM   1870  OD2 ASP   123      54.359  82.541  96.786  1.00  0.00           O1-
ATOM   1871  H   ASP   123      56.031  84.297  95.294  1.00  0.00           H  
ATOM   1872  HA  ASP   123      58.119  83.241  97.141  1.00  0.00           H  
ATOM   1873  HB2 ASP   123      56.542  82.638  98.776  1.00  0.00           H  
ATOM   1874  HB3 ASP   123      56.401  84.387  98.417  1.00  0.00           H  
ATOM   1875  N   ARG   124      57.092  81.300  94.985  1.00  0.00           N  
ATOM   1876  CA  ARG   124      57.262  79.863  94.543  1.00  0.00           C  
ATOM   1877  C   ARG   124      56.257  78.809  95.156  1.00  0.00           C  
ATOM   1878  O   ARG   124      56.736  77.790  95.706  1.00  0.00           O  
ATOM   1879  CB  ARG   124      58.717  79.366  94.699  1.00  0.00           C  
ATOM   1880  CG  ARG   124      59.721  80.309  94.072  1.00  0.00           C  
ATOM   1881  CD  ARG   124      61.134  80.088  94.702  1.00  0.00           C  
ATOM   1882  NE  ARG   124      62.248  80.783  93.945  1.00  0.00           N  
ATOM   1883  CZ  ARG   124      63.522  80.601  94.250  1.00  0.00           C  
ATOM   1884  NH1 ARG   124      63.928  79.761  95.122  1.00  0.00           N1+
ATOM   1885  NH2 ARG   124      64.440  81.175  93.592  1.00  0.00           N  
ATOM   1886  H   ARG   124      56.708  81.981  94.345  1.00  0.00           H  
ATOM   1887  HA  ARG   124      57.003  79.879  93.485  1.00  0.00           H  
ATOM   1888  HB2 ARG   124      58.753  79.374  95.788  1.00  0.00           H  
ATOM   1889  HB3 ARG   124      58.846  78.343  94.346  1.00  0.00           H  
ATOM   1890  HG2 ARG   124      59.663  79.979  93.034  1.00  0.00           H  
ATOM   1891  HG3 ARG   124      59.436  81.321  94.358  1.00  0.00           H  
ATOM   1892  HD2 ARG   124      61.218  80.435  95.732  1.00  0.00           H  
ATOM   1893  HD3 ARG   124      61.312  79.014  94.638  1.00  0.00           H  
ATOM   1894  HE  ARG   124      61.964  81.564  93.370  1.00  0.00           H  
ATOM   1895 HH11 ARG   124      63.259  79.298  95.721  1.00  0.00           H  
ATOM   1896 HH12 ARG   124      64.815  79.283  95.059  1.00  0.00           H  
ATOM   1897 HH21 ARG   124      64.086  81.999  93.127  1.00  0.00           H  
ATOM   1898 HH22 ARG   124      65.403  81.201  93.896  1.00  0.00           H  
ATOM   1899  N   ASP   125      54.986  79.067  94.906  1.00  0.00           N  
ATOM   1900  CA  ASP   125      53.961  78.180  95.444  1.00  0.00           C  
ATOM   1901  C   ASP   125      52.742  77.859  94.464  1.00  0.00           C  
ATOM   1902  O   ASP   125      51.870  77.046  94.808  1.00  0.00           O  
ATOM   1903  CB  ASP   125      53.439  78.651  96.787  1.00  0.00           C  
ATOM   1904  CG  ASP   125      52.366  79.770  96.778  1.00  0.00           C  
ATOM   1905  OD1 ASP   125      52.249  80.408  95.737  1.00  0.00           O  
ATOM   1906  OD2 ASP   125      51.683  80.029  97.793  1.00  0.00           O1-
ATOM   1907  H   ASP   125      54.774  79.951  94.466  1.00  0.00           H  
ATOM   1908  HA  ASP   125      54.440  77.220  95.635  1.00  0.00           H  
ATOM   1909  HB2 ASP   125      53.003  77.816  97.336  1.00  0.00           H  
ATOM   1910  HB3 ASP   125      54.256  79.047  97.391  1.00  0.00           H  
ATOM   1911  N   GLY   126      52.753  78.598  93.333  1.00  0.00           N  
ATOM   1912  CA  GLY   126      51.872  78.499  92.188  1.00  0.00           C  
ATOM   1913  C   GLY   126      51.235  79.859  91.823  1.00  0.00           C  
ATOM   1914  O   GLY   126      51.481  80.394  90.785  1.00  0.00           O  
ATOM   1915  H   GLY   126      53.470  79.308  93.295  1.00  0.00           H  
ATOM   1916  HA2 GLY   126      52.445  78.080  91.362  1.00  0.00           H  
ATOM   1917  HA3 GLY   126      51.047  77.811  92.375  1.00  0.00           H  
ATOM   1918  N   VAL   127      50.345  80.389  92.649  1.00  0.00           N  
ATOM   1919  CA  VAL   127      49.529  81.584  92.332  1.00  0.00           C  
ATOM   1920  C   VAL   127      50.336  82.946  92.349  1.00  0.00           C  
ATOM   1921  O   VAL   127      51.311  83.095  93.162  1.00  0.00           O  
ATOM   1922  CB  VAL   127      48.351  81.576  93.301  1.00  0.00           C  
ATOM   1923  CG1 VAL   127      48.891  81.827  94.735  1.00  0.00           C  
ATOM   1924  CG2 VAL   127      47.165  82.429  92.951  1.00  0.00           C  
ATOM   1925  H   VAL   127      50.130  79.994  93.554  1.00  0.00           H  
ATOM   1926  HA  VAL   127      49.186  81.541  91.298  1.00  0.00           H  
ATOM   1927  HB  VAL   127      47.948  80.564  93.309  1.00  0.00           H  
ATOM   1928 HG11 VAL   127      48.049  81.775  95.425  1.00  0.00           H  
ATOM   1929 HG12 VAL   127      49.649  81.079  94.967  1.00  0.00           H  
ATOM   1930 HG13 VAL   127      49.315  82.815  94.912  1.00  0.00           H  
ATOM   1931 HG21 VAL   127      47.513  83.440  92.736  1.00  0.00           H  
ATOM   1932 HG22 VAL   127      46.709  82.029  92.045  1.00  0.00           H  
ATOM   1933 HG23 VAL   127      46.429  82.398  93.755  1.00  0.00           H  
ATOM   1934  N   VAL   128      49.999  83.929  91.464  1.00  0.00           N  
ATOM   1935  CA  VAL   128      50.668  85.351  91.413  1.00  0.00           C  
ATOM   1936  C   VAL   128      50.272  86.226  92.591  1.00  0.00           C  
ATOM   1937  O   VAL   128      49.166  86.185  93.151  1.00  0.00           O  
ATOM   1938  CB  VAL   128      50.244  86.001  90.120  1.00  0.00           C  
ATOM   1939  CG1 VAL   128      50.739  87.454  89.914  1.00  0.00           C  
ATOM   1940  CG2 VAL   128      50.811  85.208  88.917  1.00  0.00           C  
ATOM   1941  H   VAL   128      49.238  83.778  90.818  1.00  0.00           H  
ATOM   1942  HA  VAL   128      51.724  85.081  91.411  1.00  0.00           H  
ATOM   1943  HB  VAL   128      49.156  85.931  90.128  1.00  0.00           H  
ATOM   1944 HG11 VAL   128      50.451  88.233  90.620  1.00  0.00           H  
ATOM   1945 HG12 VAL   128      51.821  87.399  89.798  1.00  0.00           H  
ATOM   1946 HG13 VAL   128      50.381  87.791  88.941  1.00  0.00           H  
ATOM   1947 HG21 VAL   128      50.425  84.200  88.764  1.00  0.00           H  
ATOM   1948 HG22 VAL   128      50.537  85.782  88.032  1.00  0.00           H  
ATOM   1949 HG23 VAL   128      51.894  85.086  88.937  1.00  0.00           H  
ATOM   1950  N   GLU   129      51.276  87.030  93.006  1.00  0.00           N  
ATOM   1951  CA  GLU   129      51.162  87.930  94.116  1.00  0.00           C  
ATOM   1952  C   GLU   129      50.472  89.310  93.813  1.00  0.00           C  
ATOM   1953  O   GLU   129      50.100  89.554  92.709  1.00  0.00           O  
ATOM   1954  CB  GLU   129      52.598  88.176  94.571  1.00  0.00           C  
ATOM   1955  CG  GLU   129      53.406  86.987  95.311  1.00  0.00           C  
ATOM   1956  CD  GLU   129      53.131  85.532  95.014  1.00  0.00           C  
ATOM   1957  OE1 GLU   129      51.959  85.026  95.099  1.00  0.00           O  
ATOM   1958  OE2 GLU   129      54.019  84.742  94.787  1.00  0.00           O1-
ATOM   1959  H   GLU   129      52.136  87.124  92.484  1.00  0.00           H  
ATOM   1960  HA  GLU   129      50.617  87.447  94.927  1.00  0.00           H  
ATOM   1961  HB2 GLU   129      53.133  88.335  93.634  1.00  0.00           H  
ATOM   1962  HB3 GLU   129      52.769  89.041  95.213  1.00  0.00           H  
ATOM   1963  HG2 GLU   129      54.446  87.085  95.001  1.00  0.00           H  
ATOM   1964  HG3 GLU   129      53.244  87.101  96.383  1.00  0.00           H  
ATOM   1965  N   LYS   130      50.500  90.257  94.724  1.00  0.00           N  
ATOM   1966  CA  LYS   130      50.378  91.671  94.479  1.00  0.00           C  
ATOM   1967  C   LYS   130      51.404  92.475  95.164  1.00  0.00           C  
ATOM   1968  O   LYS   130      51.631  92.268  96.373  1.00  0.00           O  
ATOM   1969  CB  LYS   130      49.061  92.204  94.942  1.00  0.00           C  
ATOM   1970  CG  LYS   130      48.750  93.749  94.570  1.00  0.00           C  
ATOM   1971  CD  LYS   130      47.333  94.106  94.798  1.00  0.00           C  
ATOM   1972  CE  LYS   130      46.828  93.924  96.220  1.00  0.00           C  
ATOM   1973  NZ  LYS   130      45.319  94.327  96.334  1.00  0.00           N1+
ATOM   1974  H   LYS   130      50.849  90.100  95.659  1.00  0.00           H  
ATOM   1975  HA  LYS   130      50.414  91.793  93.396  1.00  0.00           H  
ATOM   1976  HB2 LYS   130      48.354  91.626  94.346  1.00  0.00           H  
ATOM   1977  HB3 LYS   130      48.803  92.197  96.001  1.00  0.00           H  
ATOM   1978  HG2 LYS   130      49.352  94.435  95.165  1.00  0.00           H  
ATOM   1979  HG3 LYS   130      48.991  93.904  93.519  1.00  0.00           H  
ATOM   1980  HD2 LYS   130      47.193  95.108  94.391  1.00  0.00           H  
ATOM   1981  HD3 LYS   130      46.734  93.431  94.188  1.00  0.00           H  
ATOM   1982  HE2 LYS   130      47.008  92.869  96.428  1.00  0.00           H  
ATOM   1983  HE3 LYS   130      47.437  94.574  96.849  1.00  0.00           H  
ATOM   1984  HZ1 LYS   130      44.952  94.291  97.274  1.00  0.00           H  
ATOM   1985  HZ2 LYS   130      45.188  95.283  96.037  1.00  0.00           H  
ATOM   1986  HZ3 LYS   130      44.838  93.781  95.634  1.00  0.00           H  
ATOM   1987  N   ASN   131      52.010  93.496  94.542  1.00  0.00           N  
ATOM   1988  CA  ASN   131      52.987  94.477  95.103  1.00  0.00           C  
ATOM   1989  C   ASN   131      54.162  93.787  95.920  1.00  0.00           C  
ATOM   1990  O   ASN   131      54.689  94.394  96.880  1.00  0.00           O  
ATOM   1991  CB  ASN   131      52.197  95.465  95.982  1.00  0.00           C  
ATOM   1992  CG  ASN   131      52.615  96.922  95.723  1.00  0.00           C  
ATOM   1993  ND2 ASN   131      51.721  97.871  95.755  1.00  0.00           N  
ATOM   1994  OD1 ASN   131      53.801  97.282  95.538  1.00  0.00           O  
ATOM   1995  H   ASN   131      51.758  93.629  93.573  1.00  0.00           H  
ATOM   1996  HA  ASN   131      53.376  95.039  94.254  1.00  0.00           H  
ATOM   1997  HB2 ASN   131      51.126  95.562  95.806  1.00  0.00           H  
ATOM   1998  HB3 ASN   131      52.341  95.359  97.057  1.00  0.00           H  
ATOM   1999 HD21 ASN   131      52.063  98.767  95.437  1.00  0.00           H  
ATOM   2000 HD22 ASN   131      50.829  97.697  96.196  1.00  0.00           H  
ATOM   2001  N   ASN   132      54.438  92.544  95.506  1.00  0.00           N  
ATOM   2002  CA  ASN   132      55.384  91.705  96.235  1.00  0.00           C  
ATOM   2003  C   ASN   132      56.804  92.354  96.272  1.00  0.00           C  
ATOM   2004  O   ASN   132      57.399  92.658  95.223  1.00  0.00           O  
ATOM   2005  CB  ASN   132      55.426  90.336  95.597  1.00  0.00           C  
ATOM   2006  CG  ASN   132      56.114  89.412  96.464  1.00  0.00           C  
ATOM   2007  ND2 ASN   132      55.492  88.722  97.359  1.00  0.00           N  
ATOM   2008  OD1 ASN   132      57.349  89.369  96.370  1.00  0.00           O  
ATOM   2009  H   ASN   132      54.025  92.232  94.639  1.00  0.00           H  
ATOM   2010  HA  ASN   132      54.973  91.612  97.240  1.00  0.00           H  
ATOM   2011  HB2 ASN   132      54.398  90.029  95.410  1.00  0.00           H  
ATOM   2012  HB3 ASN   132      55.838  90.452  94.594  1.00  0.00           H  
ATOM   2013 HD21 ASN   132      56.071  88.053  97.846  1.00  0.00           H  
ATOM   2014 HD22 ASN   132      54.535  88.928  97.609  1.00  0.00           H  
ATOM   2015  N   PRO   133      57.430  92.502  97.472  1.00  0.00           N  
ATOM   2016  CA  PRO   133      58.794  93.003  97.620  1.00  0.00           C  
ATOM   2017  C   PRO   133      59.935  92.212  97.044  1.00  0.00           C  
ATOM   2018  O   PRO   133      61.056  92.729  96.982  1.00  0.00           O  
ATOM   2019  CB  PRO   133      58.984  93.102  99.132  1.00  0.00           C  
ATOM   2020  CG  PRO   133      58.025  91.979  99.702  1.00  0.00           C  
ATOM   2021  CD  PRO   133      56.859  91.964  98.758  1.00  0.00           C  
ATOM   2022  HA  PRO   133      58.754  93.937  97.059  1.00  0.00           H  
ATOM   2023  HB2 PRO   133      59.971  92.894  99.546  1.00  0.00           H  
ATOM   2024  HB3 PRO   133      58.707  94.118  99.413  1.00  0.00           H  
ATOM   2025  HG2 PRO   133      58.373  90.949  99.626  1.00  0.00           H  
ATOM   2026  HG3 PRO   133      57.863  92.141 100.768  1.00  0.00           H  
ATOM   2027  HD2 PRO   133      56.449  90.965  98.611  1.00  0.00           H  
ATOM   2028  HD3 PRO   133      56.081  92.588  99.198  1.00  0.00           H  
ATOM   2029  N   LYS   134      59.739  90.954  96.645  1.00  0.00           N  
ATOM   2030  CA  LYS   134      60.807  89.980  96.246  1.00  0.00           C  
ATOM   2031  C   LYS   134      60.642  89.457  94.790  1.00  0.00           C  
ATOM   2032  O   LYS   134      61.195  88.381  94.472  1.00  0.00           O  
ATOM   2033  CB  LYS   134      60.726  88.833  97.260  1.00  0.00           C  
ATOM   2034  CG  LYS   134      61.072  89.289  98.701  1.00  0.00           C  
ATOM   2035  CD  LYS   134      60.100  88.706  99.767  1.00  0.00           C  
ATOM   2036  CE  LYS   134      60.177  89.560 101.064  1.00  0.00           C  
ATOM   2037  NZ  LYS   134      61.170  89.005 102.050  1.00  0.00           N1+
ATOM   2038  H   LYS   134      58.787  90.622  96.706  1.00  0.00           H  
ATOM   2039  HA  LYS   134      61.807  90.414  96.245  1.00  0.00           H  
ATOM   2040  HB2 LYS   134      59.788  88.305  97.087  1.00  0.00           H  
ATOM   2041  HB3 LYS   134      61.485  88.070  97.085  1.00  0.00           H  
ATOM   2042  HG2 LYS   134      62.072  89.026  99.046  1.00  0.00           H  
ATOM   2043  HG3 LYS   134      60.876  90.360  98.746  1.00  0.00           H  
ATOM   2044  HD2 LYS   134      59.105  88.721  99.323  1.00  0.00           H  
ATOM   2045  HD3 LYS   134      60.276  87.647  99.956  1.00  0.00           H  
ATOM   2046  HE2 LYS   134      60.429  90.597 100.841  1.00  0.00           H  
ATOM   2047  HE3 LYS   134      59.163  89.631 101.457  1.00  0.00           H  
ATOM   2048  HZ1 LYS   134      61.952  88.581 101.571  1.00  0.00           H  
ATOM   2049  HZ2 LYS   134      61.494  89.801 102.580  1.00  0.00           H  
ATOM   2050  HZ3 LYS   134      60.691  88.350 102.651  1.00  0.00           H  
ATOM   2051  N   LYS   135      60.084  90.288  93.875  1.00  0.00           N  
ATOM   2052  CA  LYS   135      59.733  89.993  92.494  1.00  0.00           C  
ATOM   2053  C   LYS   135      60.847  90.405  91.503  1.00  0.00           C  
ATOM   2054  O   LYS   135      60.761  90.035  90.285  1.00  0.00           O  
ATOM   2055  CB  LYS   135      58.393  90.716  92.183  1.00  0.00           C  
ATOM   2056  CG  LYS   135      58.642  92.190  91.872  1.00  0.00           C  
ATOM   2057  CD  LYS   135      57.248  92.857  91.709  1.00  0.00           C  
ATOM   2058  CE  LYS   135      57.527  94.328  91.304  1.00  0.00           C  
ATOM   2059  NZ  LYS   135      56.207  94.993  91.031  1.00  0.00           N1+
ATOM   2060  H   LYS   135      59.698  91.135  94.267  1.00  0.00           H  
ATOM   2061  HA  LYS   135      59.664  88.913  92.361  1.00  0.00           H  
ATOM   2062  HB2 LYS   135      57.907  90.175  91.370  1.00  0.00           H  
ATOM   2063  HB3 LYS   135      57.748  90.562  93.048  1.00  0.00           H  
ATOM   2064  HG2 LYS   135      59.118  92.628  92.750  1.00  0.00           H  
ATOM   2065  HG3 LYS   135      59.136  92.334  90.911  1.00  0.00           H  
ATOM   2066  HD2 LYS   135      56.695  92.376  90.902  1.00  0.00           H  
ATOM   2067  HD3 LYS   135      56.757  92.708  92.671  1.00  0.00           H  
ATOM   2068  HE2 LYS   135      58.123  94.832  92.065  1.00  0.00           H  
ATOM   2069  HE3 LYS   135      58.110  94.360  90.383  1.00  0.00           H  
ATOM   2070  HZ1 LYS   135      55.585  94.446  90.454  1.00  0.00           H  
ATOM   2071  HZ2 LYS   135      55.729  95.249  91.883  1.00  0.00           H  
ATOM   2072  HZ3 LYS   135      56.286  95.947  90.707  1.00  0.00           H  
ATOM   2073  N   ALA   136      61.788  91.253  91.868  1.00  0.00           N  
ATOM   2074  CA  ALA   136      62.560  92.118  90.939  1.00  0.00           C  
ATOM   2075  C   ALA   136      64.013  91.641  90.748  1.00  0.00           C  
ATOM   2076  O   ALA   136      64.765  92.253  89.990  1.00  0.00           O  
ATOM   2077  CB  ALA   136      62.453  93.601  91.331  1.00  0.00           C  
ATOM   2078  H   ALA   136      61.947  91.426  92.850  1.00  0.00           H  
ATOM   2079  HA  ALA   136      62.179  92.020  89.923  1.00  0.00           H  
ATOM   2080  HB1 ALA   136      61.392  93.839  91.262  1.00  0.00           H  
ATOM   2081  HB2 ALA   136      62.786  93.750  92.358  1.00  0.00           H  
ATOM   2082  HB3 ALA   136      63.005  94.307  90.710  1.00  0.00           H  
ATOM   2083  N   SER   137      64.380  90.642  91.564  1.00  0.00           N  
ATOM   2084  CA  SER   137      65.661  90.006  91.805  1.00  0.00           C  
ATOM   2085  C   SER   137      65.424  88.550  92.281  1.00  0.00           C  
ATOM   2086  O   SER   137      64.478  88.334  92.989  1.00  0.00           O  
ATOM   2087  CB  SER   137      66.479  90.862  92.721  1.00  0.00           C  
ATOM   2088  OG  SER   137      67.682  90.198  93.021  1.00  0.00           O  
ATOM   2089  H   SER   137      63.580  90.336  92.100  1.00  0.00           H  
ATOM   2090  HA  SER   137      66.201  90.047  90.859  1.00  0.00           H  
ATOM   2091  HB2 SER   137      66.777  91.789  92.233  1.00  0.00           H  
ATOM   2092  HB3 SER   137      65.902  91.050  93.627  1.00  0.00           H  
ATOM   2093  HG  SER   137      68.205  90.657  93.682  1.00  0.00           H  
ATOM   2094  N   TRP   138      66.316  87.556  91.933  1.00  0.00           N  
ATOM   2095  CA  TRP   138      66.145  86.080  92.109  1.00  0.00           C  
ATOM   2096  C   TRP   138      67.315  85.529  92.866  1.00  0.00           C  
ATOM   2097  O   TRP   138      68.482  85.989  92.732  1.00  0.00           O  
ATOM   2098  CB  TRP   138      66.082  85.431  90.710  1.00  0.00           C  
ATOM   2099  CG  TRP   138      65.417  84.134  90.584  1.00  0.00           C  
ATOM   2100  CD1 TRP   138      64.113  84.004  90.052  1.00  0.00           C  
ATOM   2101  CD2 TRP   138      65.843  82.789  90.996  1.00  0.00           C  
ATOM   2102  CE2 TRP   138      64.886  81.868  90.492  1.00  0.00           C  
ATOM   2103  CE3 TRP   138      67.083  82.229  91.496  1.00  0.00           C  
ATOM   2104  NE1 TRP   138      63.854  82.642  89.962  1.00  0.00           N  
ATOM   2105  CZ2 TRP   138      65.057  80.450  90.730  1.00  0.00           C  
ATOM   2106  CZ3 TRP   138      67.219  80.845  91.665  1.00  0.00           C  
ATOM   2107  CH2 TRP   138      66.230  79.946  91.314  1.00  0.00           C  
ATOM   2108  H   TRP   138      67.139  87.829  91.415  1.00  0.00           H  
ATOM   2109  HA  TRP   138      65.182  85.833  92.555  1.00  0.00           H  
ATOM   2110  HB2 TRP   138      65.531  86.140  90.092  1.00  0.00           H  
ATOM   2111  HB3 TRP   138      67.051  85.287  90.233  1.00  0.00           H  
ATOM   2112  HD1 TRP   138      63.514  84.827  89.692  1.00  0.00           H  
ATOM   2113  HE1 TRP   138      62.978  82.261  89.636  1.00  0.00           H  
ATOM   2114  HE3 TRP   138      67.899  82.888  91.756  1.00  0.00           H  
ATOM   2115  HZ2 TRP   138      64.261  79.768  90.471  1.00  0.00           H  
ATOM   2116  HZ3 TRP   138      68.149  80.476  92.073  1.00  0.00           H  
ATOM   2117  HH2 TRP   138      66.376  78.916  91.604  1.00  0.00           H  
ATOM   2118  N   THR   139      67.085  84.635  93.741  1.00  0.00           N  
ATOM   2119  CA  THR   139      68.079  84.180  94.744  1.00  0.00           C  
ATOM   2120  C   THR   139      67.780  82.705  94.990  1.00  0.00           C  
ATOM   2121  O   THR   139      66.600  82.132  95.000  1.00  0.00           O  
ATOM   2122  CB  THR   139      68.007  85.023  95.994  1.00  0.00           C  
ATOM   2123  CG2 THR   139      68.448  86.507  95.996  1.00  0.00           C  
ATOM   2124  OG1 THR   139      66.726  85.017  96.635  1.00  0.00           O  
ATOM   2125  H   THR   139      66.128  84.327  93.846  1.00  0.00           H  
ATOM   2126  HA  THR   139      69.050  84.285  94.260  1.00  0.00           H  
ATOM   2127  HB  THR   139      68.677  84.492  96.670  1.00  0.00           H  
ATOM   2128  HG1 THR   139      66.898  85.502  97.446  1.00  0.00           H  
ATOM   2129 HG21 THR   139      69.480  86.528  95.646  1.00  0.00           H  
ATOM   2130 HG22 THR   139      67.779  87.119  95.391  1.00  0.00           H  
ATOM   2131 HG23 THR   139      68.529  86.894  97.012  1.00  0.00           H  
ATOM   2132  N   TRP   140      68.875  81.945  95.072  1.00  0.00           N  
ATOM   2133  CA  TRP   140      68.858  80.511  95.510  1.00  0.00           C  
ATOM   2134  C   TRP   140      68.480  80.276  97.035  1.00  0.00           C  
ATOM   2135  O   TRP   140      68.248  81.239  97.745  1.00  0.00           O  
ATOM   2136  CB  TRP   140      70.189  79.868  95.357  1.00  0.00           C  
ATOM   2137  CG  TRP   140      70.620  79.946  93.924  1.00  0.00           C  
ATOM   2138  CD1 TRP   140      71.537  80.812  93.373  1.00  0.00           C  
ATOM   2139  CD2 TRP   140      70.318  79.039  92.899  1.00  0.00           C  
ATOM   2140  CE2 TRP   140      71.111  79.364  91.704  1.00  0.00           C  
ATOM   2141  CE3 TRP   140      69.420  77.986  92.758  1.00  0.00           C  
ATOM   2142  NE1 TRP   140      71.841  80.376  92.068  1.00  0.00           N  
ATOM   2143  CZ2 TRP   140      71.029  78.674  90.529  1.00  0.00           C  
ATOM   2144  CZ3 TRP   140      69.207  77.311  91.557  1.00  0.00           C  
ATOM   2145  CH2 TRP   140      70.079  77.636  90.438  1.00  0.00           C  
ATOM   2146  H   TRP   140      69.795  82.318  94.886  1.00  0.00           H  
ATOM   2147  HA  TRP   140      68.164  79.911  94.922  1.00  0.00           H  
ATOM   2148  HB2 TRP   140      70.855  80.550  95.886  1.00  0.00           H  
ATOM   2149  HB3 TRP   140      70.274  78.845  95.723  1.00  0.00           H  
ATOM   2150  HD1 TRP   140      72.050  81.535  93.989  1.00  0.00           H  
ATOM   2151  HE1 TRP   140      72.529  80.827  91.481  1.00  0.00           H  
ATOM   2152  HE3 TRP   140      68.783  77.675  93.572  1.00  0.00           H  
ATOM   2153  HZ2 TRP   140      71.643  78.945  89.683  1.00  0.00           H  
ATOM   2154  HZ3 TRP   140      68.450  76.543  91.498  1.00  0.00           H  
ATOM   2155  HH2 TRP   140      69.851  77.133  89.510  1.00  0.00           H  
ATOM   2156  N   GLY   141      68.346  79.019  97.419  1.00  0.00           N  
ATOM   2157  CA  GLY   141      68.249  78.415  98.799  1.00  0.00           C  
ATOM   2158  C   GLY   141      66.798  78.298  99.208  1.00  0.00           C  
ATOM   2159  O   GLY   141      65.850  78.584  98.438  1.00  0.00           O  
ATOM   2160  H   GLY   141      68.359  78.306  96.704  1.00  0.00           H  
ATOM   2161  HA2 GLY   141      68.654  77.406  98.880  1.00  0.00           H  
ATOM   2162  HA3 GLY   141      68.789  79.054  99.498  1.00  0.00           H  
ATOM   2163  N   PRO   142      66.629  77.622 100.375  1.00  0.00           N  
ATOM   2164  CA  PRO   142      65.329  77.652 100.960  1.00  0.00           C  
ATOM   2165  C   PRO   142      64.737  79.083 101.172  1.00  0.00           C  
ATOM   2166  O   PRO   142      63.630  79.280 100.760  1.00  0.00           O  
ATOM   2167  CB  PRO   142      65.554  77.065 102.433  1.00  0.00           C  
ATOM   2168  CG  PRO   142      67.079  77.145 102.646  1.00  0.00           C  
ATOM   2169  CD  PRO   142      67.577  76.971 101.235  1.00  0.00           C  
ATOM   2170  HA  PRO   142      64.569  77.018 100.502  1.00  0.00           H  
ATOM   2171  HB2 PRO   142      65.037  77.643 103.198  1.00  0.00           H  
ATOM   2172  HB3 PRO   142      65.203  76.034 102.394  1.00  0.00           H  
ATOM   2173  HG2 PRO   142      67.381  78.095 103.086  1.00  0.00           H  
ATOM   2174  HG3 PRO   142      67.517  76.413 103.325  1.00  0.00           H  
ATOM   2175  HD2 PRO   142      68.479  77.580 101.172  1.00  0.00           H  
ATOM   2176  HD3 PRO   142      67.588  75.891 101.087  1.00  0.00           H  
ATOM   2177  N   GLU   143      65.538  80.044 101.673  1.00  0.00           N  
ATOM   2178  CA  GLU   143      65.310  81.487 101.775  1.00  0.00           C  
ATOM   2179  C   GLU   143      65.348  82.277 100.425  1.00  0.00           C  
ATOM   2180  O   GLU   143      65.665  83.472 100.410  1.00  0.00           O  
ATOM   2181  CB  GLU   143      66.284  82.043 102.790  1.00  0.00           C  
ATOM   2182  CG  GLU   143      66.322  81.266 104.100  1.00  0.00           C  
ATOM   2183  CD  GLU   143      67.671  81.602 104.662  1.00  0.00           C  
ATOM   2184  OE1 GLU   143      67.856  82.758 105.085  1.00  0.00           O  
ATOM   2185  OE2 GLU   143      68.661  80.794 104.748  1.00  0.00           O1-
ATOM   2186  H   GLU   143      66.462  79.771 101.975  1.00  0.00           H  
ATOM   2187  HA  GLU   143      64.256  81.574 102.041  1.00  0.00           H  
ATOM   2188  HB2 GLU   143      67.223  81.900 102.255  1.00  0.00           H  
ATOM   2189  HB3 GLU   143      66.268  83.115 102.984  1.00  0.00           H  
ATOM   2190  HG2 GLU   143      65.548  81.655 104.762  1.00  0.00           H  
ATOM   2191  HG3 GLU   143      66.177  80.188 104.030  1.00  0.00           H  
ATOM   2192  N   GLY   144      65.099  81.630  99.343  1.00  0.00           N  
ATOM   2193  CA  GLY   144      65.177  82.199  97.986  1.00  0.00           C  
ATOM   2194  C   GLY   144      63.901  82.901  97.597  1.00  0.00           C  
ATOM   2195  O   GLY   144      62.856  82.828  98.291  1.00  0.00           O  
ATOM   2196  H   GLY   144      64.640  80.731  99.376  1.00  0.00           H  
ATOM   2197  HA2 GLY   144      65.931  82.980  97.883  1.00  0.00           H  
ATOM   2198  HA3 GLY   144      65.396  81.360  97.324  1.00  0.00           H  
ATOM   2199  N   GLN   145      63.998  83.716  96.524  1.00  0.00           N  
ATOM   2200  CA  GLN   145      62.829  84.427  95.996  1.00  0.00           C  
ATOM   2201  C   GLN   145      62.754  84.431  94.439  1.00  0.00           C  
ATOM   2202  O   GLN   145      63.700  83.996  93.799  1.00  0.00           O  
ATOM   2203  CB  GLN   145      62.776  85.868  96.534  1.00  0.00           C  
ATOM   2204  CG  GLN   145      63.794  86.823  95.756  1.00  0.00           C  
ATOM   2205  CD  GLN   145      64.068  88.141  96.480  1.00  0.00           C  
ATOM   2206  NE2 GLN   145      64.132  89.227  95.750  1.00  0.00           N  
ATOM   2207  OE1 GLN   145      64.321  88.224  97.691  1.00  0.00           O  
ATOM   2208  H   GLN   145      64.899  83.921  96.118  1.00  0.00           H  
ATOM   2209  HA  GLN   145      61.889  83.939  96.252  1.00  0.00           H  
ATOM   2210  HB2 GLN   145      61.731  86.122  96.360  1.00  0.00           H  
ATOM   2211  HB3 GLN   145      62.923  85.825  97.613  1.00  0.00           H  
ATOM   2212  HG2 GLN   145      64.701  86.296  95.462  1.00  0.00           H  
ATOM   2213  HG3 GLN   145      63.423  87.131  94.778  1.00  0.00           H  
ATOM   2214 HE21 GLN   145      64.410  90.078  96.217  1.00  0.00           H  
ATOM   2215 HE22 GLN   145      64.119  89.037  94.758  1.00  0.00           H  
ATOM   2216  N   GLY   146      61.608  85.057  93.924  1.00  0.00           N  
ATOM   2217  CA  GLY   146      61.359  85.275  92.532  1.00  0.00           C  
ATOM   2218  C   GLY   146      61.081  84.037  91.658  1.00  0.00           C  
ATOM   2219  O   GLY   146      61.218  82.921  92.127  1.00  0.00           O  
ATOM   2220  H   GLY   146      60.839  85.207  94.561  1.00  0.00           H  
ATOM   2221  HA2 GLY   146      60.481  85.922  92.530  1.00  0.00           H  
ATOM   2222  HA3 GLY   146      62.007  85.888  91.906  1.00  0.00           H  
ATOM   2223  N   ALA   147      60.476  84.280  90.489  1.00  0.00           N  
ATOM   2224  CA  ALA   147      59.583  83.316  89.879  1.00  0.00           C  
ATOM   2225  C   ALA   147      60.149  82.329  88.857  1.00  0.00           C  
ATOM   2226  O   ALA   147      61.286  82.481  88.400  1.00  0.00           O  
ATOM   2227  CB  ALA   147      58.438  84.176  89.255  1.00  0.00           C  
ATOM   2228  H   ALA   147      60.351  85.239  90.198  1.00  0.00           H  
ATOM   2229  HA  ALA   147      59.241  82.700  90.711  1.00  0.00           H  
ATOM   2230  HB1 ALA   147      58.064  84.809  90.060  1.00  0.00           H  
ATOM   2231  HB2 ALA   147      58.889  84.664  88.392  1.00  0.00           H  
ATOM   2232  HB3 ALA   147      57.669  83.523  88.841  1.00  0.00           H  
ATOM   2233  N   ILE   148      59.477  81.223  88.454  1.00  0.00           N  
ATOM   2234  CA  ILE   148      60.032  80.040  87.799  1.00  0.00           C  
ATOM   2235  C   ILE   148      59.334  79.867  86.383  1.00  0.00           C  
ATOM   2236  O   ILE   148      58.128  80.093  86.309  1.00  0.00           O  
ATOM   2237  CB  ILE   148      60.014  78.780  88.767  1.00  0.00           C  
ATOM   2238  CG1 ILE   148      60.862  79.065  90.033  1.00  0.00           C  
ATOM   2239  CG2 ILE   148      60.685  77.589  87.905  1.00  0.00           C  
ATOM   2240  CD1 ILE   148      60.621  78.078  91.156  1.00  0.00           C  
ATOM   2241  H   ILE   148      58.558  81.108  88.855  1.00  0.00           H  
ATOM   2242  HA  ILE   148      61.075  80.259  87.575  1.00  0.00           H  
ATOM   2243  HB  ILE   148      58.973  78.501  88.930  1.00  0.00           H  
ATOM   2244 HG12 ILE   148      61.890  79.011  89.677  1.00  0.00           H  
ATOM   2245 HG13 ILE   148      60.670  80.032  90.498  1.00  0.00           H  
ATOM   2246 HG21 ILE   148      61.560  77.894  87.330  1.00  0.00           H  
ATOM   2247 HG22 ILE   148      60.937  76.815  88.630  1.00  0.00           H  
ATOM   2248 HG23 ILE   148      59.862  77.282  87.260  1.00  0.00           H  
ATOM   2249 HD11 ILE   148      59.595  78.219  91.497  1.00  0.00           H  
ATOM   2250 HD12 ILE   148      60.665  77.039  90.830  1.00  0.00           H  
ATOM   2251 HD13 ILE   148      61.125  78.368  92.078  1.00  0.00           H  
ATOM   2252  N   LEU   149      60.043  79.401  85.373  1.00  0.00           N  
ATOM   2253  CA  LEU   149      59.525  79.073  84.053  1.00  0.00           C  
ATOM   2254  C   LEU   149      60.002  77.736  83.557  1.00  0.00           C  
ATOM   2255  O   LEU   149      61.206  77.444  83.434  1.00  0.00           O  
ATOM   2256  CB  LEU   149      59.991  80.197  83.101  1.00  0.00           C  
ATOM   2257  CG  LEU   149      59.639  80.350  81.663  1.00  0.00           C  
ATOM   2258  CD1 LEU   149      58.139  80.185  81.459  1.00  0.00           C  
ATOM   2259  CD2 LEU   149      59.883  81.765  81.092  1.00  0.00           C  
ATOM   2260  H   LEU   149      61.045  79.391  85.497  1.00  0.00           H  
ATOM   2261  HA  LEU   149      58.439  79.107  84.148  1.00  0.00           H  
ATOM   2262  HB2 LEU   149      59.832  81.118  83.663  1.00  0.00           H  
ATOM   2263  HB3 LEU   149      61.078  80.243  83.169  1.00  0.00           H  
ATOM   2264  HG  LEU   149      60.295  79.711  81.072  1.00  0.00           H  
ATOM   2265 HD11 LEU   149      57.816  79.203  81.807  1.00  0.00           H  
ATOM   2266 HD12 LEU   149      57.546  81.011  81.852  1.00  0.00           H  
ATOM   2267 HD13 LEU   149      57.853  80.268  80.411  1.00  0.00           H  
ATOM   2268 HD21 LEU   149      60.932  82.019  81.241  1.00  0.00           H  
ATOM   2269 HD22 LEU   149      59.599  81.859  80.044  1.00  0.00           H  
ATOM   2270 HD23 LEU   149      59.406  82.587  81.626  1.00  0.00           H  
ATOM   2271  N   LEU   150      59.042  76.937  83.003  1.00  0.00           N  
ATOM   2272  CA  LEU   150      59.211  75.735  82.158  1.00  0.00           C  
ATOM   2273  C   LEU   150      59.432  76.012  80.714  1.00  0.00           C  
ATOM   2274  O   LEU   150      58.607  76.749  80.144  1.00  0.00           O  
ATOM   2275  CB  LEU   150      57.868  74.941  82.388  1.00  0.00           C  
ATOM   2276  CG  LEU   150      57.663  74.622  83.851  1.00  0.00           C  
ATOM   2277  CD1 LEU   150      56.256  73.889  83.906  1.00  0.00           C  
ATOM   2278  CD2 LEU   150      58.731  73.558  84.288  1.00  0.00           C  
ATOM   2279  H   LEU   150      58.081  77.240  83.074  1.00  0.00           H  
ATOM   2280  HA  LEU   150      60.070  75.128  82.444  1.00  0.00           H  
ATOM   2281  HB2 LEU   150      57.045  75.525  81.976  1.00  0.00           H  
ATOM   2282  HB3 LEU   150      57.901  73.980  81.873  1.00  0.00           H  
ATOM   2283  HG  LEU   150      57.593  75.528  84.453  1.00  0.00           H  
ATOM   2284 HD11 LEU   150      56.228  73.611  84.959  1.00  0.00           H  
ATOM   2285 HD12 LEU   150      55.445  74.566  83.637  1.00  0.00           H  
ATOM   2286 HD13 LEU   150      56.227  72.966  83.328  1.00  0.00           H  
ATOM   2287 HD21 LEU   150      58.399  73.057  85.198  1.00  0.00           H  
ATOM   2288 HD22 LEU   150      58.986  72.897  83.459  1.00  0.00           H  
ATOM   2289 HD23 LEU   150      59.659  74.089  84.502  1.00  0.00           H  
ATOM   2290  N   VAL   151      60.478  75.387  80.045  1.00  0.00           N  
ATOM   2291  CA  VAL   151      60.541  75.566  78.585  1.00  0.00           C  
ATOM   2292  C   VAL   151      59.373  74.701  78.005  1.00  0.00           C  
ATOM   2293  O   VAL   151      59.021  73.607  78.419  1.00  0.00           O  
ATOM   2294  CB  VAL   151      61.874  75.066  77.964  1.00  0.00           C  
ATOM   2295  CG1 VAL   151      61.864  75.451  76.428  1.00  0.00           C  
ATOM   2296  CG2 VAL   151      63.125  75.610  78.618  1.00  0.00           C  
ATOM   2297  H   VAL   151      61.194  74.950  80.607  1.00  0.00           H  
ATOM   2298  HA  VAL   151      60.443  76.635  78.396  1.00  0.00           H  
ATOM   2299  HB  VAL   151      61.943  73.981  78.043  1.00  0.00           H  
ATOM   2300 HG11 VAL   151      61.056  74.914  75.930  1.00  0.00           H  
ATOM   2301 HG12 VAL   151      61.570  76.489  76.268  1.00  0.00           H  
ATOM   2302 HG13 VAL   151      62.823  75.145  76.011  1.00  0.00           H  
ATOM   2303 HG21 VAL   151      64.040  75.503  78.035  1.00  0.00           H  
ATOM   2304 HG22 VAL   151      63.045  76.697  78.644  1.00  0.00           H  
ATOM   2305 HG23 VAL   151      63.213  75.283  79.654  1.00  0.00           H  
ATOM   2306  N   ASN   152      58.563  75.350  77.116  1.00  0.00           N  
ATOM   2307  CA  ASN   152      57.360  74.638  76.528  1.00  0.00           C  
ATOM   2308  C   ASN   152      57.658  73.459  75.498  1.00  0.00           C  
ATOM   2309  O   ASN   152      57.157  73.508  74.408  1.00  0.00           O  
ATOM   2310  CB  ASN   152      56.478  75.724  75.924  1.00  0.00           C  
ATOM   2311  CG  ASN   152      55.070  75.269  75.628  1.00  0.00           C  
ATOM   2312  ND2 ASN   152      54.453  75.966  74.709  1.00  0.00           N  
ATOM   2313  OD1 ASN   152      54.416  74.303  76.045  1.00  0.00           O  
ATOM   2314  H   ASN   152      58.785  76.281  76.792  1.00  0.00           H  
ATOM   2315  HA  ASN   152      56.782  74.227  77.356  1.00  0.00           H  
ATOM   2316  HB2 ASN   152      56.427  76.524  76.663  1.00  0.00           H  
ATOM   2317  HB3 ASN   152      56.879  76.192  75.025  1.00  0.00           H  
ATOM   2318 HD21 ASN   152      53.443  75.925  74.722  1.00  0.00           H  
ATOM   2319 HD22 ASN   152      54.994  76.644  74.192  1.00  0.00           H  
ATOM   2320  N   CYS   153      58.565  72.548  75.826  1.00  0.00           N  
ATOM   2321  CA  CYS   153      59.132  71.519  74.977  1.00  0.00           C  
ATOM   2322  C   CYS   153      58.292  70.257  74.765  1.00  0.00           C  
ATOM   2323  O   CYS   153      58.783  69.320  74.022  1.00  0.00           O  
ATOM   2324  CB  CYS   153      60.573  71.299  75.282  1.00  0.00           C  
ATOM   2325  SG  CYS   153      60.871  70.683  76.928  1.00  0.00           S  
ATOM   2326  H   CYS   153      58.719  72.444  76.819  1.00  0.00           H  
ATOM   2327  HA  CYS   153      59.046  71.929  73.970  1.00  0.00           H  
ATOM   2328  HB2 CYS   153      61.023  70.673  74.512  1.00  0.00           H  
ATOM   2329  HB3 CYS   153      61.050  72.279  75.276  1.00  0.00           H  
ATOM   2330  HG  CYS   153      60.762  71.832  77.601  1.00  0.00           H  
ATOM   2331  N   ASP   154      57.070  70.138  75.331  1.00  0.00           N  
ATOM   2332  CA  ASP   154      56.092  69.112  74.872  1.00  0.00           C  
ATOM   2333  C   ASP   154      55.224  69.602  73.695  1.00  0.00           C  
ATOM   2334  O   ASP   154      55.378  70.617  73.099  1.00  0.00           O  
ATOM   2335  CB  ASP   154      55.248  68.686  76.202  1.00  0.00           C  
ATOM   2336  CG  ASP   154      54.280  69.782  76.591  1.00  0.00           C  
ATOM   2337  OD1 ASP   154      54.507  70.954  76.220  1.00  0.00           O  
ATOM   2338  OD2 ASP   154      53.212  69.535  77.149  1.00  0.00           O1-
ATOM   2339  H   ASP   154      56.720  70.798  76.011  1.00  0.00           H  
ATOM   2340  HA  ASP   154      56.592  68.184  74.594  1.00  0.00           H  
ATOM   2341  HB2 ASP   154      54.667  67.781  76.024  1.00  0.00           H  
ATOM   2342  HB3 ASP   154      55.942  68.504  77.022  1.00  0.00           H  
ATOM   2343  N   ARG   155      54.258  68.663  73.263  1.00  0.00           N  
ATOM   2344  CA  ARG   155      53.472  68.743  72.057  1.00  0.00           C  
ATOM   2345  C   ARG   155      52.023  68.569  72.372  1.00  0.00           C  
ATOM   2346  O   ARG   155      51.436  67.540  72.083  1.00  0.00           O  
ATOM   2347  CB  ARG   155      54.131  67.705  71.063  1.00  0.00           C  
ATOM   2348  CG  ARG   155      53.652  67.829  69.631  1.00  0.00           C  
ATOM   2349  CD  ARG   155      54.507  67.045  68.660  1.00  0.00           C  
ATOM   2350  NE  ARG   155      54.145  65.603  68.617  1.00  0.00           N  
ATOM   2351  CZ  ARG   155      53.209  65.053  67.898  1.00  0.00           C  
ATOM   2352  NH1 ARG   155      52.552  65.733  67.061  1.00  0.00           N1+
ATOM   2353  NH2 ARG   155      52.872  63.830  68.083  1.00  0.00           N  
ATOM   2354  H   ARG   155      54.073  67.844  73.825  1.00  0.00           H  
ATOM   2355  HA  ARG   155      53.571  69.754  71.663  1.00  0.00           H  
ATOM   2356  HB2 ARG   155      55.211  67.847  71.030  1.00  0.00           H  
ATOM   2357  HB3 ARG   155      53.974  66.674  71.378  1.00  0.00           H  
ATOM   2358  HG2 ARG   155      52.602  67.536  69.596  1.00  0.00           H  
ATOM   2359  HG3 ARG   155      53.729  68.879  69.348  1.00  0.00           H  
ATOM   2360  HD2 ARG   155      54.489  67.395  67.628  1.00  0.00           H  
ATOM   2361  HD3 ARG   155      55.504  67.168  69.083  1.00  0.00           H  
ATOM   2362  HE  ARG   155      54.430  64.948  69.331  1.00  0.00           H  
ATOM   2363 HH11 ARG   155      52.750  66.718  66.965  1.00  0.00           H  
ATOM   2364 HH12 ARG   155      51.721  65.342  66.639  1.00  0.00           H  
ATOM   2365 HH21 ARG   155      52.150  63.367  67.548  1.00  0.00           H  
ATOM   2366 HH22 ARG   155      53.485  63.319  68.701  1.00  0.00           H  
ATOM   2367  N   GLU   156      51.330  69.557  72.843  1.00  0.00           N  
ATOM   2368  CA  GLU   156      49.875  69.518  72.844  1.00  0.00           C  
ATOM   2369  C   GLU   156      49.285  69.317  71.407  1.00  0.00           C  
ATOM   2370  O   GLU   156      48.276  68.564  71.292  1.00  0.00           O  
ATOM   2371  CB  GLU   156      49.404  70.853  73.452  1.00  0.00           C  
ATOM   2372  CG  GLU   156      49.085  70.746  74.900  1.00  0.00           C  
ATOM   2373  CD  GLU   156      50.232  70.471  75.896  1.00  0.00           C  
ATOM   2374  OE1 GLU   156      49.917  69.766  76.842  1.00  0.00           O  
ATOM   2375  OE2 GLU   156      51.252  71.124  75.951  1.00  0.00           O1-
ATOM   2376  H   GLU   156      51.866  70.412  72.870  1.00  0.00           H  
ATOM   2377  HA  GLU   156      49.517  68.721  73.495  1.00  0.00           H  
ATOM   2378  HB2 GLU   156      49.993  71.727  73.172  1.00  0.00           H  
ATOM   2379  HB3 GLU   156      48.441  71.002  72.963  1.00  0.00           H  
ATOM   2380  HG2 GLU   156      48.622  71.692  75.177  1.00  0.00           H  
ATOM   2381  HG3 GLU   156      48.481  69.840  74.948  1.00  0.00           H  
ATOM   2382  N   THR   157      49.880  69.825  70.407  1.00  0.00           N  
ATOM   2383  CA  THR   157      49.292  69.928  69.051  1.00  0.00           C  
ATOM   2384  C   THR   157      49.386  68.470  68.395  1.00  0.00           C  
ATOM   2385  O   THR   157      50.500  67.948  68.281  1.00  0.00           O  
ATOM   2386  CB  THR   157      49.890  71.036  68.153  1.00  0.00           C  
ATOM   2387  CG2 THR   157      51.440  70.870  68.019  1.00  0.00           C  
ATOM   2388  OG1 THR   157      49.371  70.827  66.907  1.00  0.00           O  
ATOM   2389  H   THR   157      50.547  70.551  70.628  1.00  0.00           H  
ATOM   2390  HA  THR   157      48.253  70.230  69.180  1.00  0.00           H  
ATOM   2391  HB  THR   157      49.709  72.032  68.557  1.00  0.00           H  
ATOM   2392  HG1 THR   157      49.350  71.697  66.501  1.00  0.00           H  
ATOM   2393 HG21 THR   157      51.860  70.955  69.021  1.00  0.00           H  
ATOM   2394 HG22 THR   157      51.895  70.029  67.497  1.00  0.00           H  
ATOM   2395 HG23 THR   157      51.730  71.769  67.475  1.00  0.00           H  
ATOM   2396  N   PRO   158      48.316  67.903  67.904  1.00  0.00           N  
ATOM   2397  CA  PRO   158      48.378  66.851  66.924  1.00  0.00           C  
ATOM   2398  C   PRO   158      48.979  67.267  65.621  1.00  0.00           C  
ATOM   2399  O   PRO   158      49.462  66.424  64.861  1.00  0.00           O  
ATOM   2400  CB  PRO   158      46.983  66.364  66.769  1.00  0.00           C  
ATOM   2401  CG  PRO   158      46.240  66.820  68.039  1.00  0.00           C  
ATOM   2402  CD  PRO   158      46.915  68.188  68.271  1.00  0.00           C  
ATOM   2403  HA  PRO   158      48.861  65.962  67.331  1.00  0.00           H  
ATOM   2404  HB2 PRO   158      46.565  66.818  65.870  1.00  0.00           H  
ATOM   2405  HB3 PRO   158      46.942  65.277  66.693  1.00  0.00           H  
ATOM   2406  HG2 PRO   158      45.164  66.997  68.008  1.00  0.00           H  
ATOM   2407  HG3 PRO   158      46.457  66.208  68.914  1.00  0.00           H  
ATOM   2408  HD2 PRO   158      46.426  68.993  67.722  1.00  0.00           H  
ATOM   2409  HD3 PRO   158      46.949  68.449  69.329  1.00  0.00           H  
ATOM   2410  N   TRP   159      48.807  68.497  65.133  1.00  0.00           N  
ATOM   2411  CA  TRP   159      49.069  68.859  63.771  1.00  0.00           C  
ATOM   2412  C   TRP   159      50.577  69.063  63.394  1.00  0.00           C  
ATOM   2413  O   TRP   159      50.929  68.773  62.300  1.00  0.00           O  
ATOM   2414  CB  TRP   159      48.200  70.068  63.365  1.00  0.00           C  
ATOM   2415  CG  TRP   159      46.729  70.072  63.784  1.00  0.00           C  
ATOM   2416  CD1 TRP   159      46.219  70.759  64.809  1.00  0.00           C  
ATOM   2417  CD2 TRP   159      45.645  69.235  63.285  1.00  0.00           C  
ATOM   2418  CE2 TRP   159      44.403  69.655  63.923  1.00  0.00           C  
ATOM   2419  CE3 TRP   159      45.541  68.221  62.320  1.00  0.00           C  
ATOM   2420  NE1 TRP   159      44.824  70.506  64.893  1.00  0.00           N  
ATOM   2421  CZ2 TRP   159      43.163  69.125  63.548  1.00  0.00           C  
ATOM   2422  CZ3 TRP   159      44.251  67.708  61.961  1.00  0.00           C  
ATOM   2423  CH2 TRP   159      43.064  68.254  62.491  1.00  0.00           C  
ATOM   2424  H   TRP   159      48.291  69.167  65.685  1.00  0.00           H  
ATOM   2425  HA  TRP   159      48.621  68.139  63.086  1.00  0.00           H  
ATOM   2426  HB2 TRP   159      48.629  70.922  63.890  1.00  0.00           H  
ATOM   2427  HB3 TRP   159      48.304  70.395  62.331  1.00  0.00           H  
ATOM   2428  HD1 TRP   159      46.825  71.418  65.413  1.00  0.00           H  
ATOM   2429  HE1 TRP   159      44.302  70.946  65.637  1.00  0.00           H  
ATOM   2430  HE3 TRP   159      46.504  67.888  61.964  1.00  0.00           H  
ATOM   2431  HZ2 TRP   159      42.240  69.405  64.035  1.00  0.00           H  
ATOM   2432  HZ3 TRP   159      44.147  66.918  61.232  1.00  0.00           H  
ATOM   2433  HH2 TRP   159      42.190  67.701  62.178  1.00  0.00           H  
ATOM   2434  N   LEU   160      51.480  69.488  64.353  1.00  0.00           N  
ATOM   2435  CA  LEU   160      52.883  69.693  64.151  1.00  0.00           C  
ATOM   2436  C   LEU   160      53.591  68.458  64.753  1.00  0.00           C  
ATOM   2437  O   LEU   160      53.324  68.154  65.860  1.00  0.00           O  
ATOM   2438  CB  LEU   160      53.338  71.023  64.852  1.00  0.00           C  
ATOM   2439  CG  LEU   160      52.698  72.266  64.147  1.00  0.00           C  
ATOM   2440  CD1 LEU   160      53.075  73.493  64.980  1.00  0.00           C  
ATOM   2441  CD2 LEU   160      53.239  72.528  62.731  1.00  0.00           C  
ATOM   2442  H   LEU   160      51.101  69.706  65.263  1.00  0.00           H  
ATOM   2443  HA  LEU   160      53.062  69.722  63.076  1.00  0.00           H  
ATOM   2444  HB2 LEU   160      53.017  70.982  65.893  1.00  0.00           H  
ATOM   2445  HB3 LEU   160      54.414  70.908  64.726  1.00  0.00           H  
ATOM   2446  HG  LEU   160      51.623  72.117  64.255  1.00  0.00           H  
ATOM   2447 HD11 LEU   160      54.165  73.461  64.993  1.00  0.00           H  
ATOM   2448 HD12 LEU   160      52.621  74.404  64.592  1.00  0.00           H  
ATOM   2449 HD13 LEU   160      52.611  73.426  65.964  1.00  0.00           H  
ATOM   2450 HD21 LEU   160      53.087  73.568  62.445  1.00  0.00           H  
ATOM   2451 HD22 LEU   160      54.324  72.446  62.792  1.00  0.00           H  
ATOM   2452 HD23 LEU   160      52.780  71.773  62.093  1.00  0.00           H  
ATOM   2453  N   PRO   161      54.601  67.848  64.108  1.00  0.00           N  
ATOM   2454  CA  PRO   161      55.424  66.769  64.618  1.00  0.00           C  
ATOM   2455  C   PRO   161      56.500  67.206  65.706  1.00  0.00           C  
ATOM   2456  O   PRO   161      57.371  66.463  66.128  1.00  0.00           O  
ATOM   2457  CB  PRO   161      56.035  66.238  63.386  1.00  0.00           C  
ATOM   2458  CG  PRO   161      56.427  67.446  62.642  1.00  0.00           C  
ATOM   2459  CD  PRO   161      55.118  68.163  62.826  1.00  0.00           C  
ATOM   2460  HA  PRO   161      54.923  65.930  65.101  1.00  0.00           H  
ATOM   2461  HB2 PRO   161      56.883  65.598  63.630  1.00  0.00           H  
ATOM   2462  HB3 PRO   161      55.316  65.676  62.791  1.00  0.00           H  
ATOM   2463  HG2 PRO   161      57.291  67.982  63.035  1.00  0.00           H  
ATOM   2464  HG3 PRO   161      56.593  67.235  61.585  1.00  0.00           H  
ATOM   2465  HD2 PRO   161      55.149  69.252  62.779  1.00  0.00           H  
ATOM   2466  HD3 PRO   161      54.335  67.853  62.133  1.00  0.00           H  
ATOM   2467  N   LYS   162      56.577  68.509  66.059  1.00  0.00           N  
ATOM   2468  CA  LYS   162      57.532  69.171  66.953  1.00  0.00           C  
ATOM   2469  C   LYS   162      56.969  69.849  68.221  1.00  0.00           C  
ATOM   2470  O   LYS   162      55.733  70.068  68.322  1.00  0.00           O  
ATOM   2471  CB  LYS   162      58.484  70.052  66.200  1.00  0.00           C  
ATOM   2472  CG  LYS   162      59.461  69.272  65.345  1.00  0.00           C  
ATOM   2473  CD  LYS   162      60.618  70.197  64.898  1.00  0.00           C  
ATOM   2474  CE  LYS   162      61.320  69.310  63.908  1.00  0.00           C  
ATOM   2475  NZ  LYS   162      62.161  70.155  63.017  1.00  0.00           N1+
ATOM   2476  H   LYS   162      55.938  69.124  65.576  1.00  0.00           H  
ATOM   2477  HA  LYS   162      58.087  68.335  67.378  1.00  0.00           H  
ATOM   2478  HB2 LYS   162      57.862  70.684  65.567  1.00  0.00           H  
ATOM   2479  HB3 LYS   162      59.108  70.606  66.902  1.00  0.00           H  
ATOM   2480  HG2 LYS   162      59.887  68.449  65.920  1.00  0.00           H  
ATOM   2481  HG3 LYS   162      59.012  68.951  64.405  1.00  0.00           H  
ATOM   2482  HD2 LYS   162      60.166  71.058  64.405  1.00  0.00           H  
ATOM   2483  HD3 LYS   162      61.259  70.546  65.707  1.00  0.00           H  
ATOM   2484  HE2 LYS   162      62.029  68.650  64.408  1.00  0.00           H  
ATOM   2485  HE3 LYS   162      60.571  68.804  63.299  1.00  0.00           H  
ATOM   2486  HZ1 LYS   162      62.558  69.536  62.325  1.00  0.00           H  
ATOM   2487  HZ2 LYS   162      61.698  70.911  62.534  1.00  0.00           H  
ATOM   2488  HZ3 LYS   162      62.791  70.742  63.545  1.00  0.00           H  
ATOM   2489  N   GLU   163      57.787  70.268  69.193  1.00  0.00           N  
ATOM   2490  CA  GLU   163      57.693  70.868  70.481  1.00  0.00           C  
ATOM   2491  C   GLU   163      56.991  72.233  70.329  1.00  0.00           C  
ATOM   2492  O   GLU   163      57.264  73.030  69.437  1.00  0.00           O  
ATOM   2493  CB  GLU   163      59.083  71.129  71.122  1.00  0.00           C  
ATOM   2494  CG  GLU   163      60.151  69.999  71.152  1.00  0.00           C  
ATOM   2495  CD  GLU   163      61.067  70.017  70.001  1.00  0.00           C  
ATOM   2496  OE1 GLU   163      60.687  69.420  68.911  1.00  0.00           O  
ATOM   2497  OE2 GLU   163      62.161  70.744  70.049  1.00  0.00           O1-
ATOM   2498  H   GLU   163      58.704  70.139  68.790  1.00  0.00           H  
ATOM   2499  HA  GLU   163      56.994  70.257  71.051  1.00  0.00           H  
ATOM   2500  HB2 GLU   163      59.519  72.076  70.805  1.00  0.00           H  
ATOM   2501  HB3 GLU   163      58.685  71.376  72.106  1.00  0.00           H  
ATOM   2502  HG2 GLU   163      60.657  69.884  72.111  1.00  0.00           H  
ATOM   2503  HG3 GLU   163      59.663  69.028  71.230  1.00  0.00           H  
ATOM   2504  N   ASP   164      56.134  72.573  71.250  1.00  0.00           N  
ATOM   2505  CA  ASP   164      55.250  73.743  71.196  1.00  0.00           C  
ATOM   2506  C   ASP   164      56.009  75.064  71.316  1.00  0.00           C  
ATOM   2507  O   ASP   164      55.559  76.014  70.708  1.00  0.00           O  
ATOM   2508  CB  ASP   164      54.228  73.647  72.353  1.00  0.00           C  
ATOM   2509  CG  ASP   164      53.127  72.666  72.137  1.00  0.00           C  
ATOM   2510  OD1 ASP   164      52.599  72.309  73.225  1.00  0.00           O  
ATOM   2511  OD2 ASP   164      52.730  72.176  71.035  1.00  0.00           O1-
ATOM   2512  H   ASP   164      56.015  71.947  72.034  1.00  0.00           H  
ATOM   2513  HA  ASP   164      54.790  73.871  70.216  1.00  0.00           H  
ATOM   2514  HB2 ASP   164      54.704  73.361  73.291  1.00  0.00           H  
ATOM   2515  HB3 ASP   164      53.849  74.660  72.489  1.00  0.00           H  
ATOM   2516  N   CYS   165      57.243  75.073  71.972  1.00  0.00           N  
ATOM   2517  CA  CYS   165      58.219  76.166  71.968  1.00  0.00           C  
ATOM   2518  C   CYS   165      58.610  76.647  70.597  1.00  0.00           C  
ATOM   2519  O   CYS   165      58.981  77.799  70.498  1.00  0.00           O  
ATOM   2520  CB  CYS   165      59.377  75.718  72.880  1.00  0.00           C  
ATOM   2521  SG  CYS   165      60.549  74.570  71.998  1.00  0.00           S  
ATOM   2522  H   CYS   165      57.554  74.176  72.317  1.00  0.00           H  
ATOM   2523  HA  CYS   165      57.777  77.060  72.408  1.00  0.00           H  
ATOM   2524  HB2 CYS   165      59.922  76.604  73.207  1.00  0.00           H  
ATOM   2525  HB3 CYS   165      58.978  75.265  73.787  1.00  0.00           H  
ATOM   2526  HG  CYS   165      61.495  74.569  72.942  1.00  0.00           H  
ATOM   2527  N   ARG   166      58.515  75.816  69.604  1.00  0.00           N  
ATOM   2528  CA  ARG   166      58.883  76.243  68.249  1.00  0.00           C  
ATOM   2529  C   ARG   166      57.741  76.825  67.401  1.00  0.00           C  
ATOM   2530  O   ARG   166      58.035  77.411  66.313  1.00  0.00           O  
ATOM   2531  CB  ARG   166      59.557  75.018  67.497  1.00  0.00           C  
ATOM   2532  CG  ARG   166      60.733  74.303  68.194  1.00  0.00           C  
ATOM   2533  CD  ARG   166      61.231  73.303  67.173  1.00  0.00           C  
ATOM   2534  NE  ARG   166      62.199  72.427  67.815  1.00  0.00           N  
ATOM   2535  CZ  ARG   166      63.516  72.437  67.894  1.00  0.00           C  
ATOM   2536  NH1 ARG   166      64.218  73.351  67.124  1.00  0.00           N1+
ATOM   2537  NH2 ARG   166      64.165  71.587  68.492  1.00  0.00           N  
ATOM   2538  H   ARG   166      58.156  74.886  69.767  1.00  0.00           H  
ATOM   2539  HA  ARG   166      59.627  77.039  68.291  1.00  0.00           H  
ATOM   2540  HB2 ARG   166      58.775  74.287  67.294  1.00  0.00           H  
ATOM   2541  HB3 ARG   166      59.973  75.278  66.524  1.00  0.00           H  
ATOM   2542  HG2 ARG   166      61.500  75.036  68.441  1.00  0.00           H  
ATOM   2543  HG3 ARG   166      60.384  73.755  69.070  1.00  0.00           H  
ATOM   2544  HD2 ARG   166      60.407  72.700  66.791  1.00  0.00           H  
ATOM   2545  HD3 ARG   166      61.692  73.878  66.370  1.00  0.00           H  
ATOM   2546  HE  ARG   166      61.849  71.693  68.415  1.00  0.00           H  
ATOM   2547 HH11 ARG   166      63.673  74.029  66.612  1.00  0.00           H  
ATOM   2548 HH12 ARG   166      65.223  73.272  67.191  1.00  0.00           H  
ATOM   2549 HH21 ARG   166      63.624  71.128  69.212  1.00  0.00           H  
ATOM   2550 HH22 ARG   166      65.160  71.573  68.324  1.00  0.00           H  
ATOM   2551  N   ASP   167      56.498  76.477  67.766  1.00  0.00           N  
ATOM   2552  CA  ASP   167      55.375  76.827  66.950  1.00  0.00           C  
ATOM   2553  C   ASP   167      55.049  78.356  66.775  1.00  0.00           C  
ATOM   2554  O   ASP   167      55.683  79.193  67.409  1.00  0.00           O  
ATOM   2555  CB  ASP   167      54.154  76.067  67.471  1.00  0.00           C  
ATOM   2556  CG  ASP   167      53.362  76.626  68.661  1.00  0.00           C  
ATOM   2557  OD1 ASP   167      52.415  75.940  69.135  1.00  0.00           O  
ATOM   2558  OD2 ASP   167      53.853  77.693  69.205  1.00  0.00           O1-
ATOM   2559  H   ASP   167      56.431  75.758  68.472  1.00  0.00           H  
ATOM   2560  HA  ASP   167      55.588  76.509  65.929  1.00  0.00           H  
ATOM   2561  HB2 ASP   167      53.517  76.026  66.588  1.00  0.00           H  
ATOM   2562  HB3 ASP   167      54.389  75.012  67.613  1.00  0.00           H  
ATOM   2563  N   GLU   168      54.067  78.710  65.878  1.00  0.00           N  
ATOM   2564  CA  GLU   168      53.832  80.177  65.597  1.00  0.00           C  
ATOM   2565  C   GLU   168      52.807  80.854  66.466  1.00  0.00           C  
ATOM   2566  O   GLU   168      52.887  82.050  66.747  1.00  0.00           O  
ATOM   2567  CB  GLU   168      53.416  80.323  64.067  1.00  0.00           C  
ATOM   2568  CG  GLU   168      54.563  80.037  63.001  1.00  0.00           C  
ATOM   2569  CD  GLU   168      55.665  81.123  62.866  1.00  0.00           C  
ATOM   2570  OE1 GLU   168      56.187  81.459  61.786  1.00  0.00           O  
ATOM   2571  OE2 GLU   168      55.959  81.776  63.881  1.00  0.00           O1-
ATOM   2572  H   GLU   168      53.453  78.143  65.311  1.00  0.00           H  
ATOM   2573  HA  GLU   168      54.794  80.685  65.668  1.00  0.00           H  
ATOM   2574  HB2 GLU   168      52.611  79.599  63.941  1.00  0.00           H  
ATOM   2575  HB3 GLU   168      53.170  81.354  63.814  1.00  0.00           H  
ATOM   2576  HG2 GLU   168      55.094  79.091  63.105  1.00  0.00           H  
ATOM   2577  HG3 GLU   168      54.047  80.011  62.041  1.00  0.00           H  
ATOM   2578  N   LYS   169      51.888  80.085  66.908  1.00  0.00           N  
ATOM   2579  CA  LYS   169      50.713  80.574  67.728  1.00  0.00           C  
ATOM   2580  C   LYS   169      50.152  79.322  68.552  1.00  0.00           C  
ATOM   2581  O   LYS   169      50.326  78.190  68.212  1.00  0.00           O  
ATOM   2582  CB  LYS   169      49.662  81.167  66.778  1.00  0.00           C  
ATOM   2583  CG  LYS   169      49.214  80.153  65.716  1.00  0.00           C  
ATOM   2584  CD  LYS   169      48.566  80.982  64.611  1.00  0.00           C  
ATOM   2585  CE  LYS   169      47.936  80.134  63.452  1.00  0.00           C  
ATOM   2586  NZ  LYS   169      46.848  79.286  63.975  1.00  0.00           N1+
ATOM   2587  H   LYS   169      51.828  79.155  66.521  1.00  0.00           H  
ATOM   2588  HA  LYS   169      51.090  81.242  68.503  1.00  0.00           H  
ATOM   2589  HB2 LYS   169      48.798  81.387  67.406  1.00  0.00           H  
ATOM   2590  HB3 LYS   169      50.046  82.076  66.315  1.00  0.00           H  
ATOM   2591  HG2 LYS   169      50.065  79.689  65.219  1.00  0.00           H  
ATOM   2592  HG3 LYS   169      48.511  79.360  65.970  1.00  0.00           H  
ATOM   2593  HD2 LYS   169      47.733  81.570  64.997  1.00  0.00           H  
ATOM   2594  HD3 LYS   169      49.355  81.585  64.163  1.00  0.00           H  
ATOM   2595  HE2 LYS   169      47.402  80.814  62.789  1.00  0.00           H  
ATOM   2596  HE3 LYS   169      48.718  79.562  62.952  1.00  0.00           H  
ATOM   2597  HZ1 LYS   169      46.518  78.621  63.290  1.00  0.00           H  
ATOM   2598  HZ2 LYS   169      47.103  78.771  64.806  1.00  0.00           H  
ATOM   2599  HZ3 LYS   169      46.051  79.827  64.279  1.00  0.00           H  
ATOM   2600  N   VAL   170      49.487  79.604  69.686  1.00  0.00           N  
ATOM   2601  CA  VAL   170      48.846  78.652  70.575  1.00  0.00           C  
ATOM   2602  C   VAL   170      47.844  77.846  69.752  1.00  0.00           C  
ATOM   2603  O   VAL   170      47.009  78.457  69.133  1.00  0.00           O  
ATOM   2604  CB  VAL   170      48.278  79.251  71.935  1.00  0.00           C  
ATOM   2605  CG1 VAL   170      47.601  78.264  72.857  1.00  0.00           C  
ATOM   2606  CG2 VAL   170      49.349  79.934  72.738  1.00  0.00           C  
ATOM   2607  H   VAL   170      49.181  80.556  69.826  1.00  0.00           H  
ATOM   2608  HA  VAL   170      49.624  77.999  70.973  1.00  0.00           H  
ATOM   2609  HB  VAL   170      47.601  80.079  71.725  1.00  0.00           H  
ATOM   2610 HG11 VAL   170      46.588  78.115  72.483  1.00  0.00           H  
ATOM   2611 HG12 VAL   170      48.086  77.289  72.805  1.00  0.00           H  
ATOM   2612 HG13 VAL   170      47.751  78.542  73.900  1.00  0.00           H  
ATOM   2613 HG21 VAL   170      48.901  80.478  73.570  1.00  0.00           H  
ATOM   2614 HG22 VAL   170      50.080  79.190  73.054  1.00  0.00           H  
ATOM   2615 HG23 VAL   170      49.830  80.668  72.092  1.00  0.00           H  
ATOM   2616  N   TYR   171      47.756  76.533  69.830  1.00  0.00           N  
ATOM   2617  CA  TYR   171      46.812  75.635  69.153  1.00  0.00           C  
ATOM   2618  C   TYR   171      45.658  75.439  70.066  1.00  0.00           C  
ATOM   2619  O   TYR   171      44.584  75.429  69.479  1.00  0.00           O  
ATOM   2620  CB  TYR   171      47.440  74.304  68.712  1.00  0.00           C  
ATOM   2621  CG  TYR   171      46.629  73.074  68.933  1.00  0.00           C  
ATOM   2622  CD1 TYR   171      45.386  72.905  68.180  1.00  0.00           C  
ATOM   2623  CD2 TYR   171      46.919  72.230  70.041  1.00  0.00           C  
ATOM   2624  CE1 TYR   171      44.696  71.769  68.539  1.00  0.00           C  
ATOM   2625  CE2 TYR   171      46.219  71.093  70.312  1.00  0.00           C  
ATOM   2626  CZ  TYR   171      45.014  70.859  69.580  1.00  0.00           C  
ATOM   2627  OH  TYR   171      44.250  69.764  69.820  1.00  0.00           O  
ATOM   2628  H   TYR   171      48.496  76.206  70.435  1.00  0.00           H  
ATOM   2629  HA  TYR   171      46.564  76.053  68.178  1.00  0.00           H  
ATOM   2630  HB2 TYR   171      47.532  74.371  67.628  1.00  0.00           H  
ATOM   2631  HB3 TYR   171      48.469  74.098  69.006  1.00  0.00           H  
ATOM   2632  HD1 TYR   171      45.135  73.520  67.329  1.00  0.00           H  
ATOM   2633  HD2 TYR   171      47.795  72.442  70.637  1.00  0.00           H  
ATOM   2634  HE1 TYR   171      43.843  71.406  67.985  1.00  0.00           H  
ATOM   2635  HE2 TYR   171      46.481  70.450  71.140  1.00  0.00           H  
ATOM   2636  HH  TYR   171      44.551  69.212  70.546  1.00  0.00           H  
ATOM   2637  N   SER   172      45.804  75.190  71.358  1.00  0.00           N  
ATOM   2638  CA  SER   172      44.716  75.096  72.235  1.00  0.00           C  
ATOM   2639  C   SER   172      45.057  75.785  73.534  1.00  0.00           C  
ATOM   2640  O   SER   172      46.231  75.865  73.859  1.00  0.00           O  
ATOM   2641  CB  SER   172      44.358  73.605  72.476  1.00  0.00           C  
ATOM   2642  OG  SER   172      43.313  73.457  73.373  1.00  0.00           O  
ATOM   2643  H   SER   172      46.725  75.273  71.765  1.00  0.00           H  
ATOM   2644  HA  SER   172      43.749  75.451  71.879  1.00  0.00           H  
ATOM   2645  HB2 SER   172      44.243  73.152  71.492  1.00  0.00           H  
ATOM   2646  HB3 SER   172      45.155  73.051  72.972  1.00  0.00           H  
ATOM   2647  HG  SER   172      42.715  72.792  73.024  1.00  0.00           H  
ATOM   2648  N   LYS   173      44.002  76.228  74.245  1.00  0.00           N  
ATOM   2649  CA  LYS   173      44.120  76.874  75.603  1.00  0.00           C  
ATOM   2650  C   LYS   173      44.768  75.970  76.597  1.00  0.00           C  
ATOM   2651  O   LYS   173      45.399  76.479  77.485  1.00  0.00           O  
ATOM   2652  CB  LYS   173      42.615  77.388  75.980  1.00  0.00           C  
ATOM   2653  CG  LYS   173      41.673  76.259  76.368  1.00  0.00           C  
ATOM   2654  CD  LYS   173      40.231  76.850  76.385  1.00  0.00           C  
ATOM   2655  CE  LYS   173      39.673  77.185  74.998  1.00  0.00           C  
ATOM   2656  NZ  LYS   173      38.264  77.627  75.056  1.00  0.00           N1+
ATOM   2657  H   LYS   173      43.058  75.943  74.028  1.00  0.00           H  
ATOM   2658  HA  LYS   173      44.795  77.712  75.431  1.00  0.00           H  
ATOM   2659  HB2 LYS   173      42.748  78.041  76.843  1.00  0.00           H  
ATOM   2660  HB3 LYS   173      42.294  77.911  75.079  1.00  0.00           H  
ATOM   2661  HG2 LYS   173      41.702  75.433  75.658  1.00  0.00           H  
ATOM   2662  HG3 LYS   173      41.949  75.913  77.364  1.00  0.00           H  
ATOM   2663  HD2 LYS   173      39.590  76.091  76.832  1.00  0.00           H  
ATOM   2664  HD3 LYS   173      40.141  77.666  77.102  1.00  0.00           H  
ATOM   2665  HE2 LYS   173      40.263  78.032  74.647  1.00  0.00           H  
ATOM   2666  HE3 LYS   173      39.829  76.348  74.317  1.00  0.00           H  
ATOM   2667  HZ1 LYS   173      37.618  76.883  75.275  1.00  0.00           H  
ATOM   2668  HZ2 LYS   173      38.087  78.468  75.586  1.00  0.00           H  
ATOM   2669  HZ3 LYS   173      37.874  77.761  74.134  1.00  0.00           H  
ATOM   2670  N   GLU   174      44.675  74.693  76.462  1.00  0.00           N  
ATOM   2671  CA  GLU   174      45.364  73.786  77.340  1.00  0.00           C  
ATOM   2672  C   GLU   174      46.951  74.020  77.288  1.00  0.00           C  
ATOM   2673  O   GLU   174      47.639  73.749  78.258  1.00  0.00           O  
ATOM   2674  CB  GLU   174      44.943  72.301  76.903  1.00  0.00           C  
ATOM   2675  CG  GLU   174      45.902  71.179  77.242  1.00  0.00           C  
ATOM   2676  CD  GLU   174      45.829  70.752  78.722  1.00  0.00           C  
ATOM   2677  OE1 GLU   174      46.877  70.108  79.079  1.00  0.00           O  
ATOM   2678  OE2 GLU   174      44.892  71.106  79.428  1.00  0.00           O1-
ATOM   2679  H   GLU   174      44.020  74.372  75.764  1.00  0.00           H  
ATOM   2680  HA  GLU   174      45.100  73.909  78.390  1.00  0.00           H  
ATOM   2681  HB2 GLU   174      43.894  72.086  77.105  1.00  0.00           H  
ATOM   2682  HB3 GLU   174      45.069  72.373  75.822  1.00  0.00           H  
ATOM   2683  HG2 GLU   174      45.690  70.287  76.653  1.00  0.00           H  
ATOM   2684  HG3 GLU   174      46.916  71.492  76.993  1.00  0.00           H  
ATOM   2685  N   ASP   175      47.595  74.619  76.224  1.00  0.00           N  
ATOM   2686  CA  ASP   175      49.043  74.901  76.293  1.00  0.00           C  
ATOM   2687  C   ASP   175      49.329  76.104  77.187  1.00  0.00           C  
ATOM   2688  O   ASP   175      50.472  76.350  77.584  1.00  0.00           O  
ATOM   2689  CB  ASP   175      49.516  75.127  74.814  1.00  0.00           C  
ATOM   2690  CG  ASP   175      50.978  75.401  74.710  1.00  0.00           C  
ATOM   2691  OD1 ASP   175      51.775  74.534  75.181  1.00  0.00           O  
ATOM   2692  OD2 ASP   175      51.416  76.363  74.061  1.00  0.00           O1-
ATOM   2693  H   ASP   175      47.151  74.989  75.396  1.00  0.00           H  
ATOM   2694  HA  ASP   175      49.481  73.960  76.624  1.00  0.00           H  
ATOM   2695  HB2 ASP   175      49.294  74.178  74.326  1.00  0.00           H  
ATOM   2696  HB3 ASP   175      48.983  75.945  74.329  1.00  0.00           H  
ATOM   2697  N   LEU   176      48.333  76.873  77.537  1.00  0.00           N  
ATOM   2698  CA  LEU   176      48.477  77.915  78.601  1.00  0.00           C  
ATOM   2699  C   LEU   176      48.925  77.292  79.973  1.00  0.00           C  
ATOM   2700  O   LEU   176      49.292  78.038  80.946  1.00  0.00           O  
ATOM   2701  CB  LEU   176      47.275  78.779  78.727  1.00  0.00           C  
ATOM   2702  CG  LEU   176      46.793  79.402  77.357  1.00  0.00           C  
ATOM   2703  CD1 LEU   176      45.431  80.117  77.634  1.00  0.00           C  
ATOM   2704  CD2 LEU   176      47.804  80.294  76.640  1.00  0.00           C  
ATOM   2705  H   LEU   176      47.372  76.600  77.394  1.00  0.00           H  
ATOM   2706  HA  LEU   176      49.225  78.562  78.143  1.00  0.00           H  
ATOM   2707  HB2 LEU   176      46.463  78.120  79.036  1.00  0.00           H  
ATOM   2708  HB3 LEU   176      47.463  79.519  79.504  1.00  0.00           H  
ATOM   2709  HG  LEU   176      46.634  78.624  76.610  1.00  0.00           H  
ATOM   2710 HD11 LEU   176      45.609  80.884  78.389  1.00  0.00           H  
ATOM   2711 HD12 LEU   176      45.195  80.588  76.680  1.00  0.00           H  
ATOM   2712 HD13 LEU   176      44.695  79.335  77.822  1.00  0.00           H  
ATOM   2713 HD21 LEU   176      48.322  81.023  77.264  1.00  0.00           H  
ATOM   2714 HD22 LEU   176      48.565  79.721  76.111  1.00  0.00           H  
ATOM   2715 HD23 LEU   176      47.346  80.867  75.835  1.00  0.00           H  
ATOM   2716  N   LYS   177      48.911  76.031  80.223  1.00  0.00           N  
ATOM   2717  CA  LYS   177      49.373  75.486  81.510  1.00  0.00           C  
ATOM   2718  C   LYS   177      50.838  75.418  81.695  1.00  0.00           C  
ATOM   2719  O   LYS   177      51.257  75.566  82.801  1.00  0.00           O  
ATOM   2720  CB  LYS   177      48.637  74.077  81.565  1.00  0.00           C  
ATOM   2721  CG  LYS   177      48.806  73.392  82.925  1.00  0.00           C  
ATOM   2722  CD  LYS   177      47.993  72.119  82.998  1.00  0.00           C  
ATOM   2723  CE  LYS   177      48.513  70.960  83.885  1.00  0.00           C  
ATOM   2724  NZ  LYS   177      47.479  69.860  83.937  1.00  0.00           N1+
ATOM   2725  H   LYS   177      48.678  75.448  79.431  1.00  0.00           H  
ATOM   2726  HA  LYS   177      48.934  76.038  82.342  1.00  0.00           H  
ATOM   2727  HB2 LYS   177      47.576  74.263  81.396  1.00  0.00           H  
ATOM   2728  HB3 LYS   177      49.034  73.427  80.786  1.00  0.00           H  
ATOM   2729  HG2 LYS   177      49.852  73.170  83.137  1.00  0.00           H  
ATOM   2730  HG3 LYS   177      48.520  74.098  83.705  1.00  0.00           H  
ATOM   2731  HD2 LYS   177      47.085  72.480  83.480  1.00  0.00           H  
ATOM   2732  HD3 LYS   177      47.879  71.676  82.009  1.00  0.00           H  
ATOM   2733  HE2 LYS   177      49.455  70.704  83.399  1.00  0.00           H  
ATOM   2734  HE3 LYS   177      48.667  71.256  84.923  1.00  0.00           H  
ATOM   2735  HZ1 LYS   177      46.908  70.120  84.729  1.00  0.00           H  
ATOM   2736  HZ2 LYS   177      47.009  69.733  83.052  1.00  0.00           H  
ATOM   2737  HZ3 LYS   177      47.818  68.931  84.142  1.00  0.00           H  
ATOM   2738  N   ASP   178      51.568  75.264  80.612  1.00  0.00           N  
ATOM   2739  CA  ASP   178      53.005  75.216  80.514  1.00  0.00           C  
ATOM   2740  C   ASP   178      53.564  76.653  80.565  1.00  0.00           C  
ATOM   2741  O   ASP   178      54.720  76.854  81.027  1.00  0.00           O  
ATOM   2742  CB  ASP   178      53.297  74.508  79.154  1.00  0.00           C  
ATOM   2743  CG  ASP   178      52.681  73.160  78.963  1.00  0.00           C  
ATOM   2744  OD1 ASP   178      52.567  72.605  77.876  1.00  0.00           O  
ATOM   2745  OD2 ASP   178      52.115  72.508  79.891  1.00  0.00           O1-
ATOM   2746  H   ASP   178      51.174  75.316  79.684  1.00  0.00           H  
ATOM   2747  HA  ASP   178      53.391  74.662  81.370  1.00  0.00           H  
ATOM   2748  HB2 ASP   178      53.005  75.129  78.308  1.00  0.00           H  
ATOM   2749  HB3 ASP   178      54.383  74.428  79.098  1.00  0.00           H  
ATOM   2750  N   MET   179      52.799  77.717  80.387  1.00  0.00           N  
ATOM   2751  CA  MET   179      53.395  79.133  80.418  1.00  0.00           C  
ATOM   2752  C   MET   179      53.316  79.893  81.817  1.00  0.00           C  
ATOM   2753  O   MET   179      52.296  79.802  82.448  1.00  0.00           O  
ATOM   2754  CB  MET   179      52.583  79.988  79.388  1.00  0.00           C  
ATOM   2755  CG  MET   179      52.650  79.517  77.963  1.00  0.00           C  
ATOM   2756  SD  MET   179      51.767  80.666  76.971  1.00  0.00           S  
ATOM   2757  CE  MET   179      51.658  79.748  75.438  1.00  0.00           C  
ATOM   2758  H   MET   179      51.896  77.604  79.949  1.00  0.00           H  
ATOM   2759  HA  MET   179      54.466  79.167  80.221  1.00  0.00           H  
ATOM   2760  HB2 MET   179      51.526  79.946  79.650  1.00  0.00           H  
ATOM   2761  HB3 MET   179      52.912  81.027  79.379  1.00  0.00           H  
ATOM   2762  HG2 MET   179      53.662  79.326  77.606  1.00  0.00           H  
ATOM   2763  HG3 MET   179      52.097  78.595  77.782  1.00  0.00           H  
ATOM   2764  HE1 MET   179      52.518  79.099  75.269  1.00  0.00           H  
ATOM   2765  HE2 MET   179      50.845  79.037  75.579  1.00  0.00           H  
ATOM   2766  HE3 MET   179      51.384  80.476  74.674  1.00  0.00           H  
ATOM   2767  N   SER   180      54.409  80.497  82.250  1.00  0.00           N  
ATOM   2768  CA  SER   180      54.408  81.155  83.553  1.00  0.00           C  
ATOM   2769  C   SER   180      53.304  82.250  83.699  1.00  0.00           C  
ATOM   2770  O   SER   180      53.197  83.058  82.822  1.00  0.00           O  
ATOM   2771  CB  SER   180      55.790  81.621  83.949  1.00  0.00           C  
ATOM   2772  OG  SER   180      55.975  81.755  85.328  1.00  0.00           O  
ATOM   2773  H   SER   180      55.206  80.565  81.634  1.00  0.00           H  
ATOM   2774  HA  SER   180      54.176  80.311  84.202  1.00  0.00           H  
ATOM   2775  HB2 SER   180      56.410  80.806  83.577  1.00  0.00           H  
ATOM   2776  HB3 SER   180      56.038  82.614  83.572  1.00  0.00           H  
ATOM   2777  HG  SER   180      56.572  81.028  85.519  1.00  0.00           H  
ATOM   2778  N   GLN   181      52.585  82.286  84.817  1.00  0.00           N  
ATOM   2779  CA  GLN   181      51.444  83.296  84.914  1.00  0.00           C  
ATOM   2780  C   GLN   181      52.009  84.628  85.437  1.00  0.00           C  
ATOM   2781  O   GLN   181      52.840  84.711  86.364  1.00  0.00           O  
ATOM   2782  CB  GLN   181      50.374  82.794  85.914  1.00  0.00           C  
ATOM   2783  CG  GLN   181      49.729  81.459  85.457  1.00  0.00           C  
ATOM   2784  CD  GLN   181      48.318  81.167  85.942  1.00  0.00           C  
ATOM   2785  NE2 GLN   181      47.836  80.001  85.611  1.00  0.00           N  
ATOM   2786  OE1 GLN   181      47.677  81.951  86.718  1.00  0.00           O  
ATOM   2787  H   GLN   181      52.824  81.710  85.612  1.00  0.00           H  
ATOM   2788  HA  GLN   181      50.837  83.517  84.035  1.00  0.00           H  
ATOM   2789  HB2 GLN   181      50.770  82.670  86.922  1.00  0.00           H  
ATOM   2790  HB3 GLN   181      49.553  83.496  86.059  1.00  0.00           H  
ATOM   2791  HG2 GLN   181      49.548  81.470  84.382  1.00  0.00           H  
ATOM   2792  HG3 GLN   181      50.368  80.599  85.661  1.00  0.00           H  
ATOM   2793 HE21 GLN   181      47.076  79.582  86.126  1.00  0.00           H  
ATOM   2794 HE22 GLN   181      48.292  79.506  84.857  1.00  0.00           H  
ATOM   2795  N   MET   182      51.456  85.698  84.832  1.00  0.00           N  
ATOM   2796  CA  MET   182      51.881  87.179  85.123  1.00  0.00           C  
ATOM   2797  C   MET   182      50.716  88.167  85.069  1.00  0.00           C  
ATOM   2798  O   MET   182      49.886  88.151  84.186  1.00  0.00           O  
ATOM   2799  CB  MET   182      53.047  87.545  84.227  1.00  0.00           C  
ATOM   2800  CG  MET   182      53.454  89.037  84.400  1.00  0.00           C  
ATOM   2801  SD  MET   182      54.691  89.668  83.165  1.00  0.00           S  
ATOM   2802  CE  MET   182      53.624  90.595  81.996  1.00  0.00           C  
ATOM   2803  H   MET   182      50.758  85.504  84.128  1.00  0.00           H  
ATOM   2804  HA  MET   182      52.319  87.119  86.120  1.00  0.00           H  
ATOM   2805  HB2 MET   182      53.917  86.900  84.354  1.00  0.00           H  
ATOM   2806  HB3 MET   182      52.719  87.453  83.191  1.00  0.00           H  
ATOM   2807  HG2 MET   182      52.612  89.720  84.284  1.00  0.00           H  
ATOM   2808  HG3 MET   182      53.903  89.245  85.371  1.00  0.00           H  
ATOM   2809  HE1 MET   182      52.880  90.020  81.444  1.00  0.00           H  
ATOM   2810  HE2 MET   182      53.058  91.336  82.560  1.00  0.00           H  
ATOM   2811  HE3 MET   182      54.317  91.080  81.308  1.00  0.00           H  
ATOM   2812  N   ILE   183      50.560  89.013  86.113  1.00  0.00           N  
ATOM   2813  CA  ILE   183      49.349  89.970  86.272  1.00  0.00           C  
ATOM   2814  C   ILE   183      49.899  91.379  86.399  1.00  0.00           C  
ATOM   2815  O   ILE   183      50.753  91.702  87.191  1.00  0.00           O  
ATOM   2816  CB  ILE   183      48.269  89.513  87.272  1.00  0.00           C  
ATOM   2817  CG1 ILE   183      47.535  88.195  86.903  1.00  0.00           C  
ATOM   2818  CG2 ILE   183      47.146  90.526  87.427  1.00  0.00           C  
ATOM   2819  CD1 ILE   183      46.827  87.475  88.010  1.00  0.00           C  
ATOM   2820  H   ILE   183      51.201  89.082  86.890  1.00  0.00           H  
ATOM   2821  HA  ILE   183      48.852  89.931  85.302  1.00  0.00           H  
ATOM   2822  HB  ILE   183      48.742  89.313  88.233  1.00  0.00           H  
ATOM   2823 HG12 ILE   183      46.821  88.337  86.092  1.00  0.00           H  
ATOM   2824 HG13 ILE   183      48.274  87.439  86.641  1.00  0.00           H  
ATOM   2825 HG21 ILE   183      47.488  91.492  87.797  1.00  0.00           H  
ATOM   2826 HG22 ILE   183      46.537  90.739  86.548  1.00  0.00           H  
ATOM   2827 HG23 ILE   183      46.400  90.114  88.106  1.00  0.00           H  
ATOM   2828 HD11 ILE   183      45.991  88.041  88.421  1.00  0.00           H  
ATOM   2829 HD12 ILE   183      46.435  86.578  87.532  1.00  0.00           H  
ATOM   2830 HD13 ILE   183      47.503  87.317  88.850  1.00  0.00           H  
ATOM   2831  N   LEU   184      49.110  92.331  85.851  1.00  0.00           N  
ATOM   2832  CA  LEU   184      49.189  93.824  86.103  1.00  0.00           C  
ATOM   2833  C   LEU   184      47.938  94.423  86.701  1.00  0.00           C  
ATOM   2834  O   LEU   184      46.896  93.971  86.352  1.00  0.00           O  
ATOM   2835  CB  LEU   184      49.723  94.541  84.764  1.00  0.00           C  
ATOM   2836  CG  LEU   184      49.587  96.044  84.717  1.00  0.00           C  
ATOM   2837  CD1 LEU   184      50.657  96.665  85.667  1.00  0.00           C  
ATOM   2838  CD2 LEU   184      49.911  96.514  83.258  1.00  0.00           C  
ATOM   2839  H   LEU   184      48.325  91.905  85.378  1.00  0.00           H  
ATOM   2840  HA  LEU   184      50.051  93.914  86.764  1.00  0.00           H  
ATOM   2841  HB2 LEU   184      50.755  94.217  84.634  1.00  0.00           H  
ATOM   2842  HB3 LEU   184      49.086  94.187  83.953  1.00  0.00           H  
ATOM   2843  HG  LEU   184      48.593  96.403  84.983  1.00  0.00           H  
ATOM   2844 HD11 LEU   184      50.784  97.735  85.504  1.00  0.00           H  
ATOM   2845 HD12 LEU   184      50.505  96.420  86.718  1.00  0.00           H  
ATOM   2846 HD13 LEU   184      51.630  96.230  85.438  1.00  0.00           H  
ATOM   2847 HD21 LEU   184      50.754  95.937  82.875  1.00  0.00           H  
ATOM   2848 HD22 LEU   184      48.915  96.482  82.816  1.00  0.00           H  
ATOM   2849 HD23 LEU   184      50.334  97.518  83.296  1.00  0.00           H  
ATOM   2850  N   ARG   185      48.070  95.315  87.714  1.00  0.00           N  
ATOM   2851  CA  ARG   185      46.947  95.920  88.368  1.00  0.00           C  
ATOM   2852  C   ARG   185      47.209  97.382  88.685  1.00  0.00           C  
ATOM   2853  O   ARG   185      48.399  97.784  88.803  1.00  0.00           O  
ATOM   2854  CB  ARG   185      46.650  95.160  89.673  1.00  0.00           C  
ATOM   2855  CG  ARG   185      46.404  93.699  89.561  1.00  0.00           C  
ATOM   2856  CD  ARG   185      45.989  93.085  90.913  1.00  0.00           C  
ATOM   2857  NE  ARG   185      46.026  91.561  90.916  1.00  0.00           N  
ATOM   2858  CZ  ARG   185      47.078  90.862  91.031  1.00  0.00           C  
ATOM   2859  NH1 ARG   185      48.295  91.176  91.075  1.00  0.00           N1+
ATOM   2860  NH2 ARG   185      46.973  89.573  91.091  1.00  0.00           N  
ATOM   2861  H   ARG   185      48.987  95.428  88.121  1.00  0.00           H  
ATOM   2862  HA  ARG   185      46.097  95.863  87.688  1.00  0.00           H  
ATOM   2863  HB2 ARG   185      47.495  95.312  90.345  1.00  0.00           H  
ATOM   2864  HB3 ARG   185      45.797  95.664  90.126  1.00  0.00           H  
ATOM   2865  HG2 ARG   185      45.706  93.343  88.805  1.00  0.00           H  
ATOM   2866  HG3 ARG   185      47.395  93.266  89.426  1.00  0.00           H  
ATOM   2867  HD2 ARG   185      46.662  93.457  91.685  1.00  0.00           H  
ATOM   2868  HD3 ARG   185      44.981  93.422  91.156  1.00  0.00           H  
ATOM   2869  HE  ARG   185      45.199  91.083  90.589  1.00  0.00           H  
ATOM   2870 HH11 ARG   185      48.565  92.131  90.888  1.00  0.00           H  
ATOM   2871 HH12 ARG   185      48.942  90.485  91.427  1.00  0.00           H  
ATOM   2872 HH21 ARG   185      46.069  89.128  91.019  1.00  0.00           H  
ATOM   2873 HH22 ARG   185      47.748  88.934  91.195  1.00  0.00           H  
ATOM   2874  N   THR   186      46.151  98.121  88.617  1.00  0.00           N  
ATOM   2875  CA  THR   186      45.962  99.545  88.626  1.00  0.00           C  
ATOM   2876  C   THR   186      44.746  99.869  89.375  1.00  0.00           C  
ATOM   2877  O   THR   186      43.718  99.187  89.468  1.00  0.00           O  
ATOM   2878  CB  THR   186      45.857 100.099  87.161  1.00  0.00           C  
ATOM   2879  CG2 THR   186      47.117  99.723  86.351  1.00  0.00           C  
ATOM   2880  OG1 THR   186      44.784  99.458  86.518  1.00  0.00           O  
ATOM   2881  H   THR   186      45.300  97.591  88.494  1.00  0.00           H  
ATOM   2882  HA  THR   186      46.810 100.009  89.129  1.00  0.00           H  
ATOM   2883  HB  THR   186      45.616 101.162  87.134  1.00  0.00           H  
ATOM   2884  HG1 THR   186      43.997  99.944  86.775  1.00  0.00           H  
ATOM   2885 HG21 THR   186      47.371  98.664  86.401  1.00  0.00           H  
ATOM   2886 HG22 THR   186      46.893 100.092  85.351  1.00  0.00           H  
ATOM   2887 HG23 THR   186      47.843 100.421  86.768  1.00  0.00           H  
ATOM   2888  N   LYS   187      44.813 101.014  90.160  1.00  0.00           N  
ATOM   2889  CA  LYS   187      43.753 101.664  90.960  1.00  0.00           C  
ATOM   2890  C   LYS   187      44.049 103.212  90.883  1.00  0.00           C  
ATOM   2891  O   LYS   187      45.073 103.613  91.398  1.00  0.00           O  
ATOM   2892  CB  LYS   187      43.864 101.185  92.397  1.00  0.00           C  
ATOM   2893  CG  LYS   187      42.780 101.623  93.428  1.00  0.00           C  
ATOM   2894  CD  LYS   187      42.966 100.763  94.646  1.00  0.00           C  
ATOM   2895  CE  LYS   187      41.782 100.702  95.528  1.00  0.00           C  
ATOM   2896  NZ  LYS   187      42.015 100.023  96.786  1.00  0.00           N1+
ATOM   2897  H   LYS   187      45.740 101.405  90.252  1.00  0.00           H  
ATOM   2898  HA  LYS   187      42.781 101.476  90.504  1.00  0.00           H  
ATOM   2899  HB2 LYS   187      43.892 100.109  92.223  1.00  0.00           H  
ATOM   2900  HB3 LYS   187      44.803 101.539  92.821  1.00  0.00           H  
ATOM   2901  HG2 LYS   187      42.863 102.692  93.625  1.00  0.00           H  
ATOM   2902  HG3 LYS   187      41.804 101.582  92.943  1.00  0.00           H  
ATOM   2903  HD2 LYS   187      43.243  99.725  94.458  1.00  0.00           H  
ATOM   2904  HD3 LYS   187      43.760 101.137  95.292  1.00  0.00           H  
ATOM   2905  HE2 LYS   187      41.525 101.719  95.826  1.00  0.00           H  
ATOM   2906  HE3 LYS   187      40.960 100.252  94.973  1.00  0.00           H  
ATOM   2907  HZ1 LYS   187      42.927 100.340  97.085  1.00  0.00           H  
ATOM   2908  HZ2 LYS   187      41.350 100.146  97.536  1.00  0.00           H  
ATOM   2909  HZ3 LYS   187      42.139  99.053  96.535  1.00  0.00           H  
ATOM   2910  N   GLY   188      43.130 103.966  90.226  1.00  0.00           N  
ATOM   2911  CA  GLY   188      43.170 105.490  90.244  1.00  0.00           C  
ATOM   2912  C   GLY   188      41.824 106.110  89.976  1.00  0.00           C  
ATOM   2913  O   GLY   188      40.769 105.464  90.119  1.00  0.00           O  
ATOM   2914  H   GLY   188      42.264 103.587  89.870  1.00  0.00           H  
ATOM   2915  HA2 GLY   188      43.597 105.723  91.219  1.00  0.00           H  
ATOM   2916  HA3 GLY   188      43.808 105.739  89.395  1.00  0.00           H  
ATOM   2917  N   PRO   189      41.827 107.361  89.461  1.00  0.00           N  
ATOM   2918  CA  PRO   189      40.701 107.978  88.818  1.00  0.00           C  
ATOM   2919  C   PRO   189      40.076 107.218  87.618  1.00  0.00           C  
ATOM   2920  O   PRO   189      40.468 106.159  87.163  1.00  0.00           O  
ATOM   2921  CB  PRO   189      41.149 109.402  88.505  1.00  0.00           C  
ATOM   2922  CG  PRO   189      42.341 109.681  89.458  1.00  0.00           C  
ATOM   2923  CD  PRO   189      42.966 108.299  89.430  1.00  0.00           C  
ATOM   2924  HA  PRO   189      39.935 108.217  89.555  1.00  0.00           H  
ATOM   2925  HB2 PRO   189      41.482 109.438  87.468  1.00  0.00           H  
ATOM   2926  HB3 PRO   189      40.285 110.043  88.680  1.00  0.00           H  
ATOM   2927  HG2 PRO   189      43.038 110.394  89.017  1.00  0.00           H  
ATOM   2928  HG3 PRO   189      41.872 109.880  90.422  1.00  0.00           H  
ATOM   2929  HD2 PRO   189      43.501 108.169  88.489  1.00  0.00           H  
ATOM   2930  HD3 PRO   189      43.616 108.156  90.293  1.00  0.00           H  
ATOM   2931  N   ASP   190      38.936 107.855  87.154  1.00  0.00           N  
ATOM   2932  CA  ASP   190      38.273 107.486  85.862  1.00  0.00           C  
ATOM   2933  C   ASP   190      39.147 107.501  84.571  1.00  0.00           C  
ATOM   2934  O   ASP   190      38.844 106.832  83.584  1.00  0.00           O  
ATOM   2935  CB  ASP   190      37.213 108.584  85.744  1.00  0.00           C  
ATOM   2936  CG  ASP   190      35.838 108.274  86.390  1.00  0.00           C  
ATOM   2937  OD1 ASP   190      35.727 107.224  87.075  1.00  0.00           O  
ATOM   2938  OD2 ASP   190      34.916 109.115  86.199  1.00  0.00           O1-
ATOM   2939  H   ASP   190      38.624 108.681  87.643  1.00  0.00           H  
ATOM   2940  HA  ASP   190      37.755 106.527  85.838  1.00  0.00           H  
ATOM   2941  HB2 ASP   190      37.621 109.544  86.059  1.00  0.00           H  
ATOM   2942  HB3 ASP   190      36.989 108.839  84.708  1.00  0.00           H  
ATOM   2943  N   ARG   191      40.254 108.253  84.633  1.00  0.00           N  
ATOM   2944  CA  ARG   191      41.187 108.369  83.611  1.00  0.00           C  
ATOM   2945  C   ARG   191      42.574 108.810  83.832  1.00  0.00           C  
ATOM   2946  O   ARG   191      42.759 109.631  84.708  1.00  0.00           O  
ATOM   2947  CB  ARG   191      40.539 109.218  82.467  1.00  0.00           C  
ATOM   2948  CG  ARG   191      40.274 110.764  82.716  1.00  0.00           C  
ATOM   2949  CD  ARG   191      39.643 111.557  81.493  1.00  0.00           C  
ATOM   2950  NE  ARG   191      39.601 113.032  81.755  1.00  0.00           N  
ATOM   2951  CZ  ARG   191      40.634 113.863  81.836  1.00  0.00           C  
ATOM   2952  NH1 ARG   191      41.860 113.521  81.554  1.00  0.00           N1+
ATOM   2953  NH2 ARG   191      40.478 115.136  82.087  1.00  0.00           N  
ATOM   2954  H   ARG   191      40.335 108.911  85.395  1.00  0.00           H  
ATOM   2955  HA  ARG   191      41.356 107.349  83.266  1.00  0.00           H  
ATOM   2956  HB2 ARG   191      41.259 109.287  81.651  1.00  0.00           H  
ATOM   2957  HB3 ARG   191      39.738 108.712  81.927  1.00  0.00           H  
ATOM   2958  HG2 ARG   191      39.607 110.919  83.564  1.00  0.00           H  
ATOM   2959  HG3 ARG   191      41.289 111.129  82.872  1.00  0.00           H  
ATOM   2960  HD2 ARG   191      40.298 111.368  80.643  1.00  0.00           H  
ATOM   2961  HD3 ARG   191      38.670 111.143  81.228  1.00  0.00           H  
ATOM   2962  HE  ARG   191      38.676 113.355  81.999  1.00  0.00           H  
ATOM   2963 HH11 ARG   191      42.123 112.564  81.368  1.00  0.00           H  
ATOM   2964 HH12 ARG   191      42.546 114.262  81.588  1.00  0.00           H  
ATOM   2965 HH21 ARG   191      39.512 115.430  82.132  1.00  0.00           H  
ATOM   2966 HH22 ARG   191      41.298 115.724  82.056  1.00  0.00           H  
ATOM   2967  N   LEU   192      43.484 108.373  82.963  1.00  0.00           N  
ATOM   2968  CA  LEU   192      44.841 108.978  82.834  1.00  0.00           C  
ATOM   2969  C   LEU   192      44.725 110.423  82.379  1.00  0.00           C  
ATOM   2970  O   LEU   192      43.764 110.704  81.574  1.00  0.00           O  
ATOM   2971  CB  LEU   192      45.627 108.142  81.861  1.00  0.00           C  
ATOM   2972  CG  LEU   192      46.058 106.748  82.236  1.00  0.00           C  
ATOM   2973  CD1 LEU   192      46.461 106.035  80.961  1.00  0.00           C  
ATOM   2974  CD2 LEU   192      47.105 106.666  83.347  1.00  0.00           C  
ATOM   2975  H   LEU   192      43.205 107.704  82.260  1.00  0.00           H  
ATOM   2976  HA  LEU   192      45.341 108.959  83.802  1.00  0.00           H  
ATOM   2977  HB2 LEU   192      45.155 108.150  80.878  1.00  0.00           H  
ATOM   2978  HB3 LEU   192      46.589 108.632  81.709  1.00  0.00           H  
ATOM   2979  HG  LEU   192      45.152 106.181  82.448  1.00  0.00           H  
ATOM   2980 HD11 LEU   192      45.634 106.060  80.252  1.00  0.00           H  
ATOM   2981 HD12 LEU   192      47.322 106.434  80.423  1.00  0.00           H  
ATOM   2982 HD13 LEU   192      46.754 105.020  81.230  1.00  0.00           H  
ATOM   2983 HD21 LEU   192      46.939 105.724  83.870  1.00  0.00           H  
ATOM   2984 HD22 LEU   192      48.130 106.883  83.045  1.00  0.00           H  
ATOM   2985 HD23 LEU   192      46.795 107.429  84.062  1.00  0.00           H  
ATOM   2986  N   PRO   193      45.661 111.332  82.804  1.00  0.00           N  
ATOM   2987  CA  PRO   193      45.773 112.624  82.255  1.00  0.00           C  
ATOM   2988  C   PRO   193      45.961 112.650  80.736  1.00  0.00           C  
ATOM   2989  O   PRO   193      46.662 111.768  80.237  1.00  0.00           O  
ATOM   2990  CB  PRO   193      46.843 113.391  82.988  1.00  0.00           C  
ATOM   2991  CG  PRO   193      46.847 112.630  84.322  1.00  0.00           C  
ATOM   2992  CD  PRO   193      46.567 111.194  83.846  1.00  0.00           C  
ATOM   2993  HA  PRO   193      44.847 113.171  82.430  1.00  0.00           H  
ATOM   2994  HB2 PRO   193      47.705 113.398  82.321  1.00  0.00           H  
ATOM   2995  HB3 PRO   193      46.622 114.445  83.155  1.00  0.00           H  
ATOM   2996  HG2 PRO   193      47.805 112.602  84.839  1.00  0.00           H  
ATOM   2997  HG3 PRO   193      46.006 113.017  84.898  1.00  0.00           H  
ATOM   2998  HD2 PRO   193      47.489 110.700  83.541  1.00  0.00           H  
ATOM   2999  HD3 PRO   193      46.112 110.670  84.687  1.00  0.00           H  
ATOM   3000  N   ALA   194      45.389 113.522  79.873  1.00  0.00           N  
ATOM   3001  CA  ALA   194      45.595 113.516  78.446  1.00  0.00           C  
ATOM   3002  C   ALA   194      47.049 113.258  77.996  1.00  0.00           C  
ATOM   3003  O   ALA   194      47.926 113.714  78.719  1.00  0.00           O  
ATOM   3004  CB  ALA   194      45.127 114.881  77.841  1.00  0.00           C  
ATOM   3005  H   ALA   194      44.747 114.197  80.263  1.00  0.00           H  
ATOM   3006  HA  ALA   194      45.034 112.754  77.904  1.00  0.00           H  
ATOM   3007  HB1 ALA   194      44.082 115.114  78.045  1.00  0.00           H  
ATOM   3008  HB2 ALA   194      45.835 115.653  78.141  1.00  0.00           H  
ATOM   3009  HB3 ALA   194      45.136 114.798  76.754  1.00  0.00           H  
ATOM   3010  N   GLY   195      47.246 112.474  76.940  1.00  0.00           N  
ATOM   3011  CA  GLY   195      48.507 112.046  76.391  1.00  0.00           C  
ATOM   3012  C   GLY   195      49.450 110.884  77.021  1.00  0.00           C  
ATOM   3013  O   GLY   195      50.151 110.283  76.281  1.00  0.00           O  
ATOM   3014  H   GLY   195      46.449 112.100  76.445  1.00  0.00           H  
ATOM   3015  HA2 GLY   195      48.272 111.756  75.367  1.00  0.00           H  
ATOM   3016  HA3 GLY   195      49.132 112.939  76.403  1.00  0.00           H  
ATOM   3017  N   TYR   196      49.391 110.733  78.331  1.00  0.00           N  
ATOM   3018  CA  TYR   196      50.089 109.597  79.031  1.00  0.00           C  
ATOM   3019  C   TYR   196      49.791 108.198  78.494  1.00  0.00           C  
ATOM   3020  O   TYR   196      48.747 107.958  77.837  1.00  0.00           O  
ATOM   3021  CB  TYR   196      49.786 109.678  80.555  1.00  0.00           C  
ATOM   3022  CG  TYR   196      50.137 110.828  81.449  1.00  0.00           C  
ATOM   3023  CD1 TYR   196      49.862 112.140  81.093  1.00  0.00           C  
ATOM   3024  CD2 TYR   196      50.804 110.605  82.630  1.00  0.00           C  
ATOM   3025  CE1 TYR   196      50.247 113.284  81.922  1.00  0.00           C  
ATOM   3026  CE2 TYR   196      51.065 111.706  83.491  1.00  0.00           C  
ATOM   3027  CZ  TYR   196      50.738 113.057  83.219  1.00  0.00           C  
ATOM   3028  OH  TYR   196      50.912 113.987  84.157  1.00  0.00           O  
ATOM   3029  H   TYR   196      48.914 111.440  78.872  1.00  0.00           H  
ATOM   3030  HA  TYR   196      51.156 109.786  78.919  1.00  0.00           H  
ATOM   3031  HB2 TYR   196      48.728 109.438  80.657  1.00  0.00           H  
ATOM   3032  HB3 TYR   196      50.270 108.801  80.985  1.00  0.00           H  
ATOM   3033  HD1 TYR   196      49.259 112.407  80.237  1.00  0.00           H  
ATOM   3034  HD2 TYR   196      51.036 109.645  83.068  1.00  0.00           H  
ATOM   3035  HE1 TYR   196      50.060 114.307  81.630  1.00  0.00           H  
ATOM   3036  HE2 TYR   196      51.469 111.511  84.474  1.00  0.00           H  
ATOM   3037  HH  TYR   196      50.467 114.788  83.871  1.00  0.00           H  
ATOM   3038  N   GLU   197      50.617 107.242  78.749  1.00  0.00           N  
ATOM   3039  CA  GLU   197      50.561 105.916  78.147  1.00  0.00           C  
ATOM   3040  C   GLU   197      51.238 104.854  79.092  1.00  0.00           C  
ATOM   3041  O   GLU   197      52.345 105.211  79.585  1.00  0.00           O  
ATOM   3042  CB  GLU   197      51.269 105.908  76.773  1.00  0.00           C  
ATOM   3043  CG  GLU   197      50.848 104.790  75.716  1.00  0.00           C  
ATOM   3044  CD  GLU   197      49.332 105.092  75.341  1.00  0.00           C  
ATOM   3045  OE1 GLU   197      48.400 104.573  75.992  1.00  0.00           O  
ATOM   3046  OE2 GLU   197      49.121 105.878  74.404  1.00  0.00           O1-
ATOM   3047  H   GLU   197      51.453 107.507  79.250  1.00  0.00           H  
ATOM   3048  HA  GLU   197      49.496 105.695  78.080  1.00  0.00           H  
ATOM   3049  HB2 GLU   197      51.083 106.928  76.435  1.00  0.00           H  
ATOM   3050  HB3 GLU   197      52.307 105.707  77.036  1.00  0.00           H  
ATOM   3051  HG2 GLU   197      51.502 104.884  74.848  1.00  0.00           H  
ATOM   3052  HG3 GLU   197      50.945 103.860  76.277  1.00  0.00           H  
ATOM   3053  N   ILE   198      50.625 103.617  79.210  1.00  0.00           N  
ATOM   3054  CA  ILE   198      51.302 102.497  79.809  1.00  0.00           C  
ATOM   3055  C   ILE   198      51.895 101.671  78.705  1.00  0.00           C  
ATOM   3056  O   ILE   198      51.193 101.297  77.746  1.00  0.00           O  
ATOM   3057  CB  ILE   198      50.315 101.682  80.735  1.00  0.00           C  
ATOM   3058  CG1 ILE   198      49.713 102.539  81.939  1.00  0.00           C  
ATOM   3059  CG2 ILE   198      50.947 100.457  81.329  1.00  0.00           C  
ATOM   3060  CD1 ILE   198      48.777 101.825  82.983  1.00  0.00           C  
ATOM   3061  H   ILE   198      49.720 103.506  78.775  1.00  0.00           H  
ATOM   3062  HA  ILE   198      52.064 102.918  80.464  1.00  0.00           H  
ATOM   3063  HB  ILE   198      49.487 101.442  80.068  1.00  0.00           H  
ATOM   3064 HG12 ILE   198      50.557 102.874  82.542  1.00  0.00           H  
ATOM   3065 HG13 ILE   198      49.255 103.334  81.350  1.00  0.00           H  
ATOM   3066 HG21 ILE   198      50.202  99.871  81.867  1.00  0.00           H  
ATOM   3067 HG22 ILE   198      51.227  99.766  80.534  1.00  0.00           H  
ATOM   3068 HG23 ILE   198      51.788 100.665  81.990  1.00  0.00           H  
ATOM   3069 HD11 ILE   198      47.906 101.341  82.541  1.00  0.00           H  
ATOM   3070 HD12 ILE   198      49.300 101.085  83.590  1.00  0.00           H  
ATOM   3071 HD13 ILE   198      48.430 102.426  83.824  1.00  0.00           H  
ATOM   3072  N   VAL   199      53.182 101.338  78.828  1.00  0.00           N  
ATOM   3073  CA  VAL   199      53.865 100.390  77.960  1.00  0.00           C  
ATOM   3074  C   VAL   199      54.431  99.073  78.642  1.00  0.00           C  
ATOM   3075  O   VAL   199      55.080  99.173  79.680  1.00  0.00           O  
ATOM   3076  CB  VAL   199      54.860 101.111  77.003  1.00  0.00           C  
ATOM   3077  CG1 VAL   199      55.453 100.183  75.948  1.00  0.00           C  
ATOM   3078  CG2 VAL   199      54.203 102.255  76.244  1.00  0.00           C  
ATOM   3079  H   VAL   199      53.729 101.826  79.522  1.00  0.00           H  
ATOM   3080  HA  VAL   199      53.124  99.968  77.281  1.00  0.00           H  
ATOM   3081  HB  VAL   199      55.658 101.451  77.664  1.00  0.00           H  
ATOM   3082 HG11 VAL   199      54.716  99.619  75.377  1.00  0.00           H  
ATOM   3083 HG12 VAL   199      55.931 100.747  75.147  1.00  0.00           H  
ATOM   3084 HG13 VAL   199      56.118  99.506  76.484  1.00  0.00           H  
ATOM   3085 HG21 VAL   199      54.923 102.725  75.573  1.00  0.00           H  
ATOM   3086 HG22 VAL   199      53.323 101.997  75.655  1.00  0.00           H  
ATOM   3087 HG23 VAL   199      53.899 103.114  76.843  1.00  0.00           H  
ATOM   3088  N   LEU   200      54.107  97.883  78.238  1.00  0.00           N  
ATOM   3089  CA  LEU   200      54.935  96.717  78.491  1.00  0.00           C  
ATOM   3090  C   LEU   200      56.199  96.699  77.557  1.00  0.00           C  
ATOM   3091  O   LEU   200      56.156  96.810  76.316  1.00  0.00           O  
ATOM   3092  CB  LEU   200      54.122  95.364  78.266  1.00  0.00           C  
ATOM   3093  CG  LEU   200      53.146  95.033  79.438  1.00  0.00           C  
ATOM   3094  CD1 LEU   200      52.353  93.854  78.962  1.00  0.00           C  
ATOM   3095  CD2 LEU   200      53.740  94.855  80.809  1.00  0.00           C  
ATOM   3096  H   LEU   200      53.662  97.961  77.335  1.00  0.00           H  
ATOM   3097  HA  LEU   200      55.366  96.707  79.492  1.00  0.00           H  
ATOM   3098  HB2 LEU   200      53.598  95.428  77.313  1.00  0.00           H  
ATOM   3099  HB3 LEU   200      54.867  94.576  78.156  1.00  0.00           H  
ATOM   3100  HG  LEU   200      52.407  95.831  79.504  1.00  0.00           H  
ATOM   3101 HD11 LEU   200      52.930  92.947  79.145  1.00  0.00           H  
ATOM   3102 HD12 LEU   200      51.516  93.703  79.644  1.00  0.00           H  
ATOM   3103 HD13 LEU   200      52.000  93.972  77.938  1.00  0.00           H  
ATOM   3104 HD21 LEU   200      53.866  95.805  81.328  1.00  0.00           H  
ATOM   3105 HD22 LEU   200      53.009  94.226  81.317  1.00  0.00           H  
ATOM   3106 HD23 LEU   200      54.690  94.379  80.564  1.00  0.00           H  
ATOM   3107  N   TYR   201      57.476  96.465  78.077  1.00  0.00           N  
ATOM   3108  CA  TYR   201      58.752  96.450  77.299  1.00  0.00           C  
ATOM   3109  C   TYR   201      59.710  95.302  77.644  1.00  0.00           C  
ATOM   3110  O   TYR   201      59.737  94.882  78.807  1.00  0.00           O  
ATOM   3111  CB  TYR   201      59.381  97.841  77.161  1.00  0.00           C  
ATOM   3112  CG  TYR   201      60.245  98.364  78.358  1.00  0.00           C  
ATOM   3113  CD1 TYR   201      61.633  98.089  78.399  1.00  0.00           C  
ATOM   3114  CD2 TYR   201      59.513  99.109  79.372  1.00  0.00           C  
ATOM   3115  CE1 TYR   201      62.284  98.597  79.541  1.00  0.00           C  
ATOM   3116  CE2 TYR   201      60.242  99.522  80.518  1.00  0.00           C  
ATOM   3117  CZ  TYR   201      61.647  99.340  80.593  1.00  0.00           C  
ATOM   3118  OH  TYR   201      62.322  99.819  81.677  1.00  0.00           O  
ATOM   3119  H   TYR   201      57.580  96.270  79.062  1.00  0.00           H  
ATOM   3120  HA  TYR   201      58.661  96.355  76.217  1.00  0.00           H  
ATOM   3121  HB2 TYR   201      60.014  97.848  76.275  1.00  0.00           H  
ATOM   3122  HB3 TYR   201      58.660  98.620  76.913  1.00  0.00           H  
ATOM   3123  HD1 TYR   201      62.122  97.540  77.608  1.00  0.00           H  
ATOM   3124  HD2 TYR   201      58.442  99.143  79.505  1.00  0.00           H  
ATOM   3125  HE1 TYR   201      63.359  98.531  79.613  1.00  0.00           H  
ATOM   3126  HE2 TYR   201      59.665  99.977  81.309  1.00  0.00           H  
ATOM   3127  HH  TYR   201      63.269  99.928  81.559  1.00  0.00           H  
ATOM   3128  N   ILE   202      60.591  94.940  76.650  1.00  0.00           N  
ATOM   3129  CA  ILE   202      61.492  93.853  76.835  1.00  0.00           C  
ATOM   3130  C   ILE   202      62.777  94.141  76.087  1.00  0.00           C  
ATOM   3131  O   ILE   202      62.868  94.750  74.970  1.00  0.00           O  
ATOM   3132  CB  ILE   202      60.853  92.498  76.420  1.00  0.00           C  
ATOM   3133  CG1 ILE   202      61.790  91.406  76.904  1.00  0.00           C  
ATOM   3134  CG2 ILE   202      60.490  92.376  74.899  1.00  0.00           C  
ATOM   3135  CD1 ILE   202      61.109  90.057  76.787  1.00  0.00           C  
ATOM   3136  H   ILE   202      60.667  95.486  75.804  1.00  0.00           H  
ATOM   3137  HA  ILE   202      61.658  93.732  77.905  1.00  0.00           H  
ATOM   3138  HB  ILE   202      59.889  92.358  76.911  1.00  0.00           H  
ATOM   3139 HG12 ILE   202      62.667  91.446  76.257  1.00  0.00           H  
ATOM   3140 HG13 ILE   202      62.170  91.524  77.919  1.00  0.00           H  
ATOM   3141 HG21 ILE   202      61.456  92.443  74.399  1.00  0.00           H  
ATOM   3142 HG22 ILE   202      59.960  91.463  74.627  1.00  0.00           H  
ATOM   3143 HG23 ILE   202      59.908  93.257  74.625  1.00  0.00           H  
ATOM   3144 HD11 ILE   202      61.854  89.401  77.236  1.00  0.00           H  
ATOM   3145 HD12 ILE   202      60.236  90.046  77.441  1.00  0.00           H  
ATOM   3146 HD13 ILE   202      60.960  89.813  75.735  1.00  0.00           H  
ATOM   3147  N   SER   203      63.926  93.960  76.776  1.00  0.00           N  
ATOM   3148  CA  SER   203      65.248  94.487  76.279  1.00  0.00           C  
ATOM   3149  C   SER   203      65.669  93.837  74.951  1.00  0.00           C  
ATOM   3150  O   SER   203      65.122  92.847  74.486  1.00  0.00           O  
ATOM   3151  CB  SER   203      66.271  94.378  77.314  1.00  0.00           C  
ATOM   3152  OG  SER   203      66.886  93.122  77.552  1.00  0.00           O  
ATOM   3153  H   SER   203      63.909  93.577  77.710  1.00  0.00           H  
ATOM   3154  HA  SER   203      65.060  95.550  76.134  1.00  0.00           H  
ATOM   3155  HB2 SER   203      67.106  95.012  77.016  1.00  0.00           H  
ATOM   3156  HB3 SER   203      65.874  94.776  78.248  1.00  0.00           H  
ATOM   3157  HG  SER   203      66.388  92.596  78.182  1.00  0.00           H  
ATOM   3158  N   MET   204      66.751  94.350  74.295  1.00  0.00           N  
ATOM   3159  CA  MET   204      67.195  93.790  72.989  1.00  0.00           C  
ATOM   3160  C   MET   204      67.689  92.371  73.106  1.00  0.00           C  
ATOM   3161  O   MET   204      67.655  91.610  72.135  1.00  0.00           O  
ATOM   3162  CB  MET   204      68.226  94.850  72.365  1.00  0.00           C  
ATOM   3163  CG  MET   204      68.562  94.450  70.952  1.00  0.00           C  
ATOM   3164  SD  MET   204      69.493  95.756  70.007  1.00  0.00           S  
ATOM   3165  CE  MET   204      68.136  96.923  69.697  1.00  0.00           C  
ATOM   3166  H   MET   204      67.239  95.134  74.705  1.00  0.00           H  
ATOM   3167  HA  MET   204      66.318  93.793  72.342  1.00  0.00           H  
ATOM   3168  HB2 MET   204      67.795  95.849  72.294  1.00  0.00           H  
ATOM   3169  HB3 MET   204      69.124  94.822  72.983  1.00  0.00           H  
ATOM   3170  HG2 MET   204      69.088  93.495  70.943  1.00  0.00           H  
ATOM   3171  HG3 MET   204      67.637  94.369  70.382  1.00  0.00           H  
ATOM   3172  HE1 MET   204      67.431  96.507  68.977  1.00  0.00           H  
ATOM   3173  HE2 MET   204      67.542  97.236  70.555  1.00  0.00           H  
ATOM   3174  HE3 MET   204      68.472  97.855  69.243  1.00  0.00           H  
ATOM   3175  N   SER   205      68.017  91.969  74.327  1.00  0.00           N  
ATOM   3176  CA  SER   205      68.641  90.645  74.552  1.00  0.00           C  
ATOM   3177  C   SER   205      67.775  89.607  75.416  1.00  0.00           C  
ATOM   3178  O   SER   205      67.947  88.394  75.412  1.00  0.00           O  
ATOM   3179  CB  SER   205      69.961  90.963  75.170  1.00  0.00           C  
ATOM   3180  OG  SER   205      69.909  91.940  76.257  1.00  0.00           O  
ATOM   3181  H   SER   205      68.102  92.697  75.021  1.00  0.00           H  
ATOM   3182  HA  SER   205      68.766  90.169  73.580  1.00  0.00           H  
ATOM   3183  HB2 SER   205      70.391  89.991  75.414  1.00  0.00           H  
ATOM   3184  HB3 SER   205      70.580  91.475  74.433  1.00  0.00           H  
ATOM   3185  HG  SER   205      69.736  91.661  77.159  1.00  0.00           H  
ATOM   3186  N   ASP   206      66.730  90.103  76.134  1.00  0.00           N  
ATOM   3187  CA  ASP   206      65.650  89.165  76.655  1.00  0.00           C  
ATOM   3188  C   ASP   206      64.573  88.883  75.673  1.00  0.00           C  
ATOM   3189  O   ASP   206      63.989  87.835  75.726  1.00  0.00           O  
ATOM   3190  CB  ASP   206      64.862  89.884  77.879  1.00  0.00           C  
ATOM   3191  CG  ASP   206      65.724  90.021  79.148  1.00  0.00           C  
ATOM   3192  OD1 ASP   206      66.241  91.134  79.325  1.00  0.00           O  
ATOM   3193  OD2 ASP   206      65.856  89.084  79.922  1.00  0.00           O1-
ATOM   3194  H   ASP   206      66.592  91.098  76.028  1.00  0.00           H  
ATOM   3195  HA  ASP   206      66.001  88.208  77.042  1.00  0.00           H  
ATOM   3196  HB2 ASP   206      64.496  90.863  77.572  1.00  0.00           H  
ATOM   3197  HB3 ASP   206      64.035  89.245  78.188  1.00  0.00           H  
ATOM   3198  N   SER   207      64.349  89.757  74.694  1.00  0.00           N  
ATOM   3199  CA  SER   207      63.367  89.509  73.631  1.00  0.00           C  
ATOM   3200  C   SER   207      63.751  88.233  72.760  1.00  0.00           C  
ATOM   3201  O   SER   207      62.878  87.908  71.961  1.00  0.00           O  
ATOM   3202  CB  SER   207      63.177  90.776  72.840  1.00  0.00           C  
ATOM   3203  OG  SER   207      61.976  90.846  72.094  1.00  0.00           O  
ATOM   3204  H   SER   207      64.959  90.559  74.621  1.00  0.00           H  
ATOM   3205  HA  SER   207      62.392  89.281  74.062  1.00  0.00           H  
ATOM   3206  HB2 SER   207      63.139  91.633  73.512  1.00  0.00           H  
ATOM   3207  HB3 SER   207      64.003  90.862  72.135  1.00  0.00           H  
ATOM   3208  HG  SER   207      61.838  91.776  71.899  1.00  0.00           H  
ATOM   3209  N   ASP   208      64.891  87.610  72.871  1.00  0.00           N  
ATOM   3210  CA  ASP   208      65.169  86.221  72.374  1.00  0.00           C  
ATOM   3211  C   ASP   208      64.485  85.039  73.180  1.00  0.00           C  
ATOM   3212  O   ASP   208      64.105  84.054  72.508  1.00  0.00           O  
ATOM   3213  CB  ASP   208      66.676  85.890  72.446  1.00  0.00           C  
ATOM   3214  CG  ASP   208      67.465  86.481  71.243  1.00  0.00           C  
ATOM   3215  OD1 ASP   208      68.701  86.630  71.305  1.00  0.00           O  
ATOM   3216  OD2 ASP   208      66.953  86.575  70.067  1.00  0.00           O1-
ATOM   3217  H   ASP   208      65.422  87.868  73.691  1.00  0.00           H  
ATOM   3218  HA  ASP   208      64.786  86.060  71.366  1.00  0.00           H  
ATOM   3219  HB2 ASP   208      67.132  86.270  73.360  1.00  0.00           H  
ATOM   3220  HB3 ASP   208      66.838  84.813  72.499  1.00  0.00           H  
ATOM   3221  N   LYS   209      64.220  85.155  74.449  1.00  0.00           N  
ATOM   3222  CA  LYS   209      64.061  84.013  75.346  1.00  0.00           C  
ATOM   3223  C   LYS   209      62.597  83.514  75.574  1.00  0.00           C  
ATOM   3224  O   LYS   209      62.383  82.288  75.834  1.00  0.00           O  
ATOM   3225  CB  LYS   209      64.651  84.353  76.705  1.00  0.00           C  
ATOM   3226  CG  LYS   209      66.165  84.760  76.659  1.00  0.00           C  
ATOM   3227  CD  LYS   209      67.065  83.577  76.047  1.00  0.00           C  
ATOM   3228  CE  LYS   209      68.563  83.941  75.961  1.00  0.00           C  
ATOM   3229  NZ  LYS   209      69.419  82.890  75.311  1.00  0.00           N1+
ATOM   3230  H   LYS   209      64.323  86.055  74.894  1.00  0.00           H  
ATOM   3231  HA  LYS   209      64.580  83.154  74.921  1.00  0.00           H  
ATOM   3232  HB2 LYS   209      64.117  85.119  77.267  1.00  0.00           H  
ATOM   3233  HB3 LYS   209      64.600  83.441  77.300  1.00  0.00           H  
ATOM   3234  HG2 LYS   209      66.168  85.646  76.024  1.00  0.00           H  
ATOM   3235  HG3 LYS   209      66.580  84.915  77.655  1.00  0.00           H  
ATOM   3236  HD2 LYS   209      66.895  82.644  76.584  1.00  0.00           H  
ATOM   3237  HD3 LYS   209      66.763  83.464  75.006  1.00  0.00           H  
ATOM   3238  HE2 LYS   209      68.595  84.830  75.332  1.00  0.00           H  
ATOM   3239  HE3 LYS   209      68.857  84.177  76.984  1.00  0.00           H  
ATOM   3240  HZ1 LYS   209      70.389  83.133  75.452  1.00  0.00           H  
ATOM   3241  HZ2 LYS   209      69.376  81.957  75.696  1.00  0.00           H  
ATOM   3242  HZ3 LYS   209      69.234  82.816  74.321  1.00  0.00           H  
ATOM   3243  N   VAL   210      61.662  84.437  75.612  1.00  0.00           N  
ATOM   3244  CA  VAL   210      60.351  84.222  76.108  1.00  0.00           C  
ATOM   3245  C   VAL   210      59.283  84.718  75.076  1.00  0.00           C  
ATOM   3246  O   VAL   210      59.568  85.656  74.302  1.00  0.00           O  
ATOM   3247  CB  VAL   210      60.174  85.018  77.514  1.00  0.00           C  
ATOM   3248  CG1 VAL   210      60.879  84.187  78.631  1.00  0.00           C  
ATOM   3249  CG2 VAL   210      60.634  86.491  77.461  1.00  0.00           C  
ATOM   3250  H   VAL   210      61.953  85.386  75.429  1.00  0.00           H  
ATOM   3251  HA  VAL   210      60.064  83.180  76.251  1.00  0.00           H  
ATOM   3252  HB  VAL   210      59.107  84.973  77.730  1.00  0.00           H  
ATOM   3253 HG11 VAL   210      60.832  84.620  79.631  1.00  0.00           H  
ATOM   3254 HG12 VAL   210      60.338  83.242  78.582  1.00  0.00           H  
ATOM   3255 HG13 VAL   210      61.957  84.092  78.507  1.00  0.00           H  
ATOM   3256 HG21 VAL   210      60.585  87.098  78.365  1.00  0.00           H  
ATOM   3257 HG22 VAL   210      61.630  86.563  77.024  1.00  0.00           H  
ATOM   3258 HG23 VAL   210      59.995  87.001  76.740  1.00  0.00           H  
ATOM   3259  N   GLY   211      58.094  84.170  75.163  1.00  0.00           N  
ATOM   3260  CA  GLY   211      57.071  84.559  74.148  1.00  0.00           C  
ATOM   3261  C   GLY   211      55.818  84.726  74.931  1.00  0.00           C  
ATOM   3262  O   GLY   211      55.332  83.773  75.551  1.00  0.00           O  
ATOM   3263  H   GLY   211      57.904  83.466  75.862  1.00  0.00           H  
ATOM   3264  HA2 GLY   211      57.397  85.517  73.746  1.00  0.00           H  
ATOM   3265  HA3 GLY   211      56.975  83.854  73.322  1.00  0.00           H  
ATOM   3266  N   VAL   212      55.081  85.855  74.922  1.00  0.00           N  
ATOM   3267  CA  VAL   212      54.081  86.287  75.836  1.00  0.00           C  
ATOM   3268  C   VAL   212      52.712  86.375  75.128  1.00  0.00           C  
ATOM   3269  O   VAL   212      52.654  87.096  74.139  1.00  0.00           O  
ATOM   3270  CB  VAL   212      54.417  87.740  76.437  1.00  0.00           C  
ATOM   3271  CG1 VAL   212      53.357  88.020  77.615  1.00  0.00           C  
ATOM   3272  CG2 VAL   212      55.873  87.948  77.051  1.00  0.00           C  
ATOM   3273  H   VAL   212      55.427  86.573  74.301  1.00  0.00           H  
ATOM   3274  HA  VAL   212      54.130  85.574  76.660  1.00  0.00           H  
ATOM   3275  HB  VAL   212      54.260  88.509  75.680  1.00  0.00           H  
ATOM   3276 HG11 VAL   212      53.532  87.251  78.367  1.00  0.00           H  
ATOM   3277 HG12 VAL   212      53.599  88.989  78.051  1.00  0.00           H  
ATOM   3278 HG13 VAL   212      52.314  87.989  77.299  1.00  0.00           H  
ATOM   3279 HG21 VAL   212      56.541  87.674  76.235  1.00  0.00           H  
ATOM   3280 HG22 VAL   212      56.062  89.005  77.238  1.00  0.00           H  
ATOM   3281 HG23 VAL   212      56.110  87.370  77.944  1.00  0.00           H  
ATOM   3282  N   PHE   213      51.682  85.786  75.723  1.00  0.00           N  
ATOM   3283  CA  PHE   213      50.298  85.707  75.130  1.00  0.00           C  
ATOM   3284  C   PHE   213      49.227  86.366  76.064  1.00  0.00           C  
ATOM   3285  O   PHE   213      49.442  86.676  77.211  1.00  0.00           O  
ATOM   3286  CB  PHE   213      49.894  84.271  74.843  1.00  0.00           C  
ATOM   3287  CG  PHE   213      50.863  83.619  73.920  1.00  0.00           C  
ATOM   3288  CD1 PHE   213      50.617  83.676  72.492  1.00  0.00           C  
ATOM   3289  CD2 PHE   213      52.065  83.124  74.386  1.00  0.00           C  
ATOM   3290  CE1 PHE   213      51.620  83.233  71.677  1.00  0.00           C  
ATOM   3291  CE2 PHE   213      53.079  82.637  73.548  1.00  0.00           C  
ATOM   3292  CZ  PHE   213      52.907  82.917  72.133  1.00  0.00           C  
ATOM   3293  H   PHE   213      51.796  85.200  76.538  1.00  0.00           H  
ATOM   3294  HA  PHE   213      50.428  86.191  74.163  1.00  0.00           H  
ATOM   3295  HB2 PHE   213      49.900  83.749  75.800  1.00  0.00           H  
ATOM   3296  HB3 PHE   213      48.910  84.203  74.379  1.00  0.00           H  
ATOM   3297  HD1 PHE   213      49.666  83.892  72.029  1.00  0.00           H  
ATOM   3298  HD2 PHE   213      52.269  82.948  75.432  1.00  0.00           H  
ATOM   3299  HE1 PHE   213      51.457  83.285  70.610  1.00  0.00           H  
ATOM   3300  HE2 PHE   213      54.003  82.121  73.764  1.00  0.00           H  
ATOM   3301  HZ  PHE   213      53.781  82.645  71.560  1.00  0.00           H  
ATOM   3302  N   TYR   214      48.067  86.497  75.390  1.00  0.00           N  
ATOM   3303  CA  TYR   214      46.840  87.268  75.850  1.00  0.00           C  
ATOM   3304  C   TYR   214      45.477  86.856  75.223  1.00  0.00           C  
ATOM   3305  O   TYR   214      45.382  86.290  74.116  1.00  0.00           O  
ATOM   3306  CB  TYR   214      47.076  88.724  75.522  1.00  0.00           C  
ATOM   3307  CG  TYR   214      46.271  89.707  76.406  1.00  0.00           C  
ATOM   3308  CD1 TYR   214      45.256  90.344  75.735  1.00  0.00           C  
ATOM   3309  CD2 TYR   214      46.579  89.809  77.776  1.00  0.00           C  
ATOM   3310  CE1 TYR   214      44.401  91.264  76.451  1.00  0.00           C  
ATOM   3311  CE2 TYR   214      45.794  90.673  78.479  1.00  0.00           C  
ATOM   3312  CZ  TYR   214      44.685  91.441  77.822  1.00  0.00           C  
ATOM   3313  OH  TYR   214      43.833  92.237  78.497  1.00  0.00           O  
ATOM   3314  H   TYR   214      48.238  86.588  74.399  1.00  0.00           H  
ATOM   3315  HA  TYR   214      46.744  87.122  76.926  1.00  0.00           H  
ATOM   3316  HB2 TYR   214      48.102  89.007  75.758  1.00  0.00           H  
ATOM   3317  HB3 TYR   214      46.948  88.860  74.448  1.00  0.00           H  
ATOM   3318  HD1 TYR   214      45.056  90.127  74.696  1.00  0.00           H  
ATOM   3319  HD2 TYR   214      47.302  89.199  78.296  1.00  0.00           H  
ATOM   3320  HE1 TYR   214      43.576  91.765  75.966  1.00  0.00           H  
ATOM   3321  HE2 TYR   214      45.756  90.644  79.558  1.00  0.00           H  
ATOM   3322  HH  TYR   214      43.406  91.691  79.161  1.00  0.00           H  
ATOM   3323  N   VAL   215      44.371  87.034  75.894  1.00  0.00           N  
ATOM   3324  CA  VAL   215      43.094  86.467  75.508  1.00  0.00           C  
ATOM   3325  C   VAL   215      42.086  87.531  75.175  1.00  0.00           C  
ATOM   3326  O   VAL   215      41.908  88.500  75.960  1.00  0.00           O  
ATOM   3327  CB  VAL   215      42.438  85.596  76.710  1.00  0.00           C  
ATOM   3328  CG1 VAL   215      41.202  84.890  76.183  1.00  0.00           C  
ATOM   3329  CG2 VAL   215      43.414  84.510  77.321  1.00  0.00           C  
ATOM   3330  H   VAL   215      44.338  87.564  76.753  1.00  0.00           H  
ATOM   3331  HA  VAL   215      43.196  85.788  74.661  1.00  0.00           H  
ATOM   3332  HB  VAL   215      42.142  86.185  77.578  1.00  0.00           H  
ATOM   3333 HG11 VAL   215      40.434  85.510  75.721  1.00  0.00           H  
ATOM   3334 HG12 VAL   215      41.466  84.168  75.411  1.00  0.00           H  
ATOM   3335 HG13 VAL   215      40.727  84.368  77.014  1.00  0.00           H  
ATOM   3336 HG21 VAL   215      43.689  83.832  76.514  1.00  0.00           H  
ATOM   3337 HG22 VAL   215      44.313  84.972  77.729  1.00  0.00           H  
ATOM   3338 HG23 VAL   215      42.947  83.879  78.077  1.00  0.00           H  
ATOM   3339  N   GLU   216      41.438  87.422  74.058  1.00  0.00           N  
ATOM   3340  CA  GLU   216      40.616  88.432  73.413  1.00  0.00           C  
ATOM   3341  C   GLU   216      39.273  87.830  72.879  1.00  0.00           C  
ATOM   3342  O   GLU   216      39.062  86.652  72.629  1.00  0.00           O  
ATOM   3343  CB  GLU   216      41.437  89.221  72.326  1.00  0.00           C  
ATOM   3344  CG  GLU   216      42.056  90.508  72.906  1.00  0.00           C  
ATOM   3345  CD  GLU   216      40.846  91.543  73.244  1.00  0.00           C  
ATOM   3346  OE1 GLU   216      39.609  91.221  73.168  1.00  0.00           O  
ATOM   3347  OE2 GLU   216      41.277  92.685  73.401  1.00  0.00           O1-
ATOM   3348  H   GLU   216      41.618  86.598  73.502  1.00  0.00           H  
ATOM   3349  HA  GLU   216      40.271  89.084  74.215  1.00  0.00           H  
ATOM   3350  HB2 GLU   216      42.188  88.529  71.945  1.00  0.00           H  
ATOM   3351  HB3 GLU   216      40.681  89.425  71.568  1.00  0.00           H  
ATOM   3352  HG2 GLU   216      42.623  90.379  73.828  1.00  0.00           H  
ATOM   3353  HG3 GLU   216      42.698  90.932  72.134  1.00  0.00           H  
ATOM   3354  N   ASN   217      38.325  88.785  72.720  1.00  0.00           N  
ATOM   3355  CA  ASN   217      36.877  88.554  72.360  1.00  0.00           C  
ATOM   3356  C   ASN   217      36.150  87.662  73.448  1.00  0.00           C  
ATOM   3357  O   ASN   217      36.746  86.876  74.219  1.00  0.00           O  
ATOM   3358  CB  ASN   217      36.847  87.882  70.966  1.00  0.00           C  
ATOM   3359  CG  ASN   217      37.207  88.753  69.811  1.00  0.00           C  
ATOM   3360  ND2 ASN   217      36.286  88.952  68.889  1.00  0.00           N  
ATOM   3361  OD1 ASN   217      38.319  89.276  69.669  1.00  0.00           O  
ATOM   3362  H   ASN   217      38.646  89.735  72.602  1.00  0.00           H  
ATOM   3363  HA  ASN   217      36.323  89.483  72.220  1.00  0.00           H  
ATOM   3364  HB2 ASN   217      37.461  86.986  70.877  1.00  0.00           H  
ATOM   3365  HB3 ASN   217      35.833  87.551  70.743  1.00  0.00           H  
ATOM   3366 HD21 ASN   217      36.614  89.431  68.063  1.00  0.00           H  
ATOM   3367 HD22 ASN   217      35.409  88.457  68.958  1.00  0.00           H  
ATOM   3368  N   PRO   218      34.793  87.827  73.488  1.00  0.00           N  
ATOM   3369  CA  PRO   218      33.975  87.165  74.439  1.00  0.00           C  
ATOM   3370  C   PRO   218      33.916  85.672  74.166  1.00  0.00           C  
ATOM   3371  O   PRO   218      34.084  85.252  73.004  1.00  0.00           O  
ATOM   3372  CB  PRO   218      32.593  87.855  74.450  1.00  0.00           C  
ATOM   3373  CG  PRO   218      32.513  88.469  72.973  1.00  0.00           C  
ATOM   3374  CD  PRO   218      33.942  88.617  72.552  1.00  0.00           C  
ATOM   3375  HA  PRO   218      34.453  87.281  75.412  1.00  0.00           H  
ATOM   3376  HB2 PRO   218      31.772  87.159  74.620  1.00  0.00           H  
ATOM   3377  HB3 PRO   218      32.452  88.627  75.207  1.00  0.00           H  
ATOM   3378  HG2 PRO   218      32.129  87.807  72.198  1.00  0.00           H  
ATOM   3379  HG3 PRO   218      32.124  89.487  72.980  1.00  0.00           H  
ATOM   3380  HD2 PRO   218      34.108  88.352  71.508  1.00  0.00           H  
ATOM   3381  HD3 PRO   218      34.177  89.679  72.617  1.00  0.00           H  
ATOM   3382  N   ALA   219      33.582  84.871  75.158  1.00  0.00           N  
ATOM   3383  CA  ALA   219      33.571  83.441  75.221  1.00  0.00           C  
ATOM   3384  C   ALA   219      32.699  82.729  74.146  1.00  0.00           C  
ATOM   3385  O   ALA   219      32.796  81.490  73.994  1.00  0.00           O  
ATOM   3386  CB  ALA   219      33.303  82.953  76.658  1.00  0.00           C  
ATOM   3387  H   ALA   219      33.107  85.300  75.940  1.00  0.00           H  
ATOM   3388  HA  ALA   219      34.608  83.222  74.968  1.00  0.00           H  
ATOM   3389  HB1 ALA   219      33.370  81.866  76.599  1.00  0.00           H  
ATOM   3390  HB2 ALA   219      34.028  83.467  77.289  1.00  0.00           H  
ATOM   3391  HB3 ALA   219      32.293  83.195  76.989  1.00  0.00           H  
ATOM   3392  N   ALA   220      31.886  83.466  73.422  1.00  0.00           N  
ATOM   3393  CA  ALA   220      31.136  82.816  72.324  1.00  0.00           C  
ATOM   3394  C   ALA   220      31.970  82.855  71.014  1.00  0.00           C  
ATOM   3395  O   ALA   220      31.633  82.171  70.071  1.00  0.00           O  
ATOM   3396  CB  ALA   220      29.840  83.662  72.168  1.00  0.00           C  
ATOM   3397  H   ALA   220      31.773  84.448  73.629  1.00  0.00           H  
ATOM   3398  HA  ALA   220      30.752  81.805  72.461  1.00  0.00           H  
ATOM   3399  HB1 ALA   220      29.247  83.229  71.362  1.00  0.00           H  
ATOM   3400  HB2 ALA   220      29.175  83.526  73.021  1.00  0.00           H  
ATOM   3401  HB3 ALA   220      30.199  84.659  71.910  1.00  0.00           H  
ATOM   3402  N   GLY   221      33.124  83.556  70.932  1.00  0.00           N  
ATOM   3403  CA  GLY   221      34.162  83.361  69.827  1.00  0.00           C  
ATOM   3404  C   GLY   221      35.571  83.880  70.045  1.00  0.00           C  
ATOM   3405  O   GLY   221      36.116  84.584  69.223  1.00  0.00           O  
ATOM   3406  H   GLY   221      33.391  84.090  71.747  1.00  0.00           H  
ATOM   3407  HA2 GLY   221      34.115  82.315  69.521  1.00  0.00           H  
ATOM   3408  HA3 GLY   221      33.744  83.852  68.948  1.00  0.00           H  
ATOM   3409  N   GLN   222      36.263  83.469  71.106  1.00  0.00           N  
ATOM   3410  CA  GLN   222      37.515  84.028  71.654  1.00  0.00           C  
ATOM   3411  C   GLN   222      38.712  83.655  70.831  1.00  0.00           C  
ATOM   3412  O   GLN   222      38.626  82.633  70.124  1.00  0.00           O  
ATOM   3413  CB  GLN   222      37.508  83.540  73.054  1.00  0.00           C  
ATOM   3414  CG  GLN   222      37.803  82.069  73.071  1.00  0.00           C  
ATOM   3415  CD  GLN   222      37.414  81.387  74.430  1.00  0.00           C  
ATOM   3416  NE2 GLN   222      37.342  82.076  75.560  1.00  0.00           N  
ATOM   3417  OE1 GLN   222      36.985  80.221  74.503  1.00  0.00           O  
ATOM   3418  H   GLN   222      35.909  82.663  71.603  1.00  0.00           H  
ATOM   3419  HA  GLN   222      37.410  85.112  71.702  1.00  0.00           H  
ATOM   3420  HB2 GLN   222      38.210  84.006  73.745  1.00  0.00           H  
ATOM   3421  HB3 GLN   222      36.585  83.877  73.525  1.00  0.00           H  
ATOM   3422  HG2 GLN   222      37.374  81.487  72.256  1.00  0.00           H  
ATOM   3423  HG3 GLN   222      38.891  81.993  73.076  1.00  0.00           H  
ATOM   3424 HE21 GLN   222      37.153  81.606  76.434  1.00  0.00           H  
ATOM   3425 HE22 GLN   222      37.673  83.030  75.550  1.00  0.00           H  
ATOM   3426  N   ARG   223      39.833  84.388  71.000  1.00  0.00           N  
ATOM   3427  CA  ARG   223      41.076  84.212  70.336  1.00  0.00           C  
ATOM   3428  C   ARG   223      42.266  84.471  71.351  1.00  0.00           C  
ATOM   3429  O   ARG   223      42.198  85.203  72.289  1.00  0.00           O  
ATOM   3430  CB  ARG   223      41.171  85.281  69.133  1.00  0.00           C  
ATOM   3431  CG  ARG   223      40.878  86.685  69.561  1.00  0.00           C  
ATOM   3432  CD  ARG   223      41.376  87.665  68.457  1.00  0.00           C  
ATOM   3433  NE  ARG   223      40.945  89.100  68.631  1.00  0.00           N  
ATOM   3434  CZ  ARG   223      41.549  90.275  68.407  1.00  0.00           C  
ATOM   3435  NH1 ARG   223      42.656  90.434  67.802  1.00  0.00           N1+
ATOM   3436  NH2 ARG   223      40.921  91.394  68.743  1.00  0.00           N  
ATOM   3437  H   ARG   223      39.824  85.100  71.715  1.00  0.00           H  
ATOM   3438  HA  ARG   223      41.188  83.245  69.845  1.00  0.00           H  
ATOM   3439  HB2 ARG   223      42.223  85.252  68.849  1.00  0.00           H  
ATOM   3440  HB3 ARG   223      40.544  84.983  68.292  1.00  0.00           H  
ATOM   3441  HG2 ARG   223      39.818  86.771  69.799  1.00  0.00           H  
ATOM   3442  HG3 ARG   223      41.488  86.931  70.430  1.00  0.00           H  
ATOM   3443  HD2 ARG   223      42.463  87.646  68.379  1.00  0.00           H  
ATOM   3444  HD3 ARG   223      41.052  87.417  67.446  1.00  0.00           H  
ATOM   3445  HE  ARG   223      40.063  89.263  69.095  1.00  0.00           H  
ATOM   3446 HH11 ARG   223      43.164  89.635  67.449  1.00  0.00           H  
ATOM   3447 HH12 ARG   223      43.002  91.356  67.577  1.00  0.00           H  
ATOM   3448 HH21 ARG   223      40.194  91.402  69.445  1.00  0.00           H  
ATOM   3449 HH22 ARG   223      41.313  92.288  68.484  1.00  0.00           H  
ATOM   3450  N   TYR   224      43.361  83.742  71.050  1.00  0.00           N  
ATOM   3451  CA  TYR   224      44.635  83.559  71.845  1.00  0.00           C  
ATOM   3452  C   TYR   224      45.875  84.058  71.048  1.00  0.00           C  
ATOM   3453  O   TYR   224      46.144  83.562  69.991  1.00  0.00           O  
ATOM   3454  CB  TYR   224      44.657  82.112  72.508  1.00  0.00           C  
ATOM   3455  CG  TYR   224      43.412  81.704  73.315  1.00  0.00           C  
ATOM   3456  CD1 TYR   224      43.356  81.962  74.720  1.00  0.00           C  
ATOM   3457  CD2 TYR   224      42.389  81.044  72.627  1.00  0.00           C  
ATOM   3458  CE1 TYR   224      42.235  81.493  75.435  1.00  0.00           C  
ATOM   3459  CE2 TYR   224      41.276  80.587  73.370  1.00  0.00           C  
ATOM   3460  CZ  TYR   224      41.237  80.780  74.753  1.00  0.00           C  
ATOM   3461  OH  TYR   224      40.212  80.392  75.513  1.00  0.00           O  
ATOM   3462  H   TYR   224      43.353  83.334  70.126  1.00  0.00           H  
ATOM   3463  HA  TYR   224      44.533  84.238  72.691  1.00  0.00           H  
ATOM   3464  HB2 TYR   224      44.932  81.294  71.843  1.00  0.00           H  
ATOM   3465  HB3 TYR   224      45.425  82.203  73.276  1.00  0.00           H  
ATOM   3466  HD1 TYR   224      44.227  82.405  75.179  1.00  0.00           H  
ATOM   3467  HD2 TYR   224      42.508  80.930  71.560  1.00  0.00           H  
ATOM   3468  HE1 TYR   224      42.113  81.699  76.489  1.00  0.00           H  
ATOM   3469  HE2 TYR   224      40.550  79.879  73.001  1.00  0.00           H  
ATOM   3470  HH  TYR   224      40.101  80.897  76.322  1.00  0.00           H  
ATOM   3471  N   ILE   225      46.546  85.094  71.502  1.00  0.00           N  
ATOM   3472  CA  ILE   225      47.357  86.005  70.658  1.00  0.00           C  
ATOM   3473  C   ILE   225      48.610  86.559  71.400  1.00  0.00           C  
ATOM   3474  O   ILE   225      48.619  86.740  72.579  1.00  0.00           O  
ATOM   3475  CB  ILE   225      46.514  87.213  70.045  1.00  0.00           C  
ATOM   3476  CG1 ILE   225      45.617  87.799  71.172  1.00  0.00           C  
ATOM   3477  CG2 ILE   225      45.572  86.912  68.895  1.00  0.00           C  
ATOM   3478  CD1 ILE   225      45.132  89.255  70.898  1.00  0.00           C  
ATOM   3479  H   ILE   225      46.193  85.445  72.380  1.00  0.00           H  
ATOM   3480  HA  ILE   225      47.699  85.385  69.829  1.00  0.00           H  
ATOM   3481  HB  ILE   225      47.286  87.964  69.876  1.00  0.00           H  
ATOM   3482 HG12 ILE   225      44.762  87.184  71.453  1.00  0.00           H  
ATOM   3483 HG13 ILE   225      46.225  87.897  72.072  1.00  0.00           H  
ATOM   3484 HG21 ILE   225      45.935  86.193  68.161  1.00  0.00           H  
ATOM   3485 HG22 ILE   225      44.745  86.313  69.275  1.00  0.00           H  
ATOM   3486 HG23 ILE   225      45.054  87.756  68.439  1.00  0.00           H  
ATOM   3487 HD11 ILE   225      45.332  89.840  71.796  1.00  0.00           H  
ATOM   3488 HD12 ILE   225      45.749  89.889  70.262  1.00  0.00           H  
ATOM   3489 HD13 ILE   225      44.071  89.165  70.667  1.00  0.00           H  
ATOM   3490  N   HIE   226      49.663  86.711  70.616  1.00  0.00           N  
ATOM   3491  CA  HIE   226      50.972  87.085  71.100  1.00  0.00           C  
ATOM   3492  C   HIE   226      51.152  88.553  71.159  1.00  0.00           C  
ATOM   3493  O   HIE   226      50.511  89.219  70.350  1.00  0.00           O  
ATOM   3494  CB  HIE   226      51.946  86.584  69.998  1.00  0.00           C  
ATOM   3495  CG  HIE   226      53.433  86.932  70.290  1.00  0.00           C  
ATOM   3496  CD2 HIE   226      54.231  86.361  71.243  1.00  0.00           C  
ATOM   3497  ND1 HIE   226      54.172  87.987  69.678  1.00  0.00           N  
ATOM   3498  CE1 HIE   226      55.385  88.002  70.336  1.00  0.00           C  
ATOM   3499  NE2 HIE   226      55.407  87.050  71.207  1.00  0.00           N  
ATOM   3500  H   HIE   226      49.560  86.640  69.613  1.00  0.00           H  
ATOM   3501  HA  HIE   226      51.170  86.602  72.057  1.00  0.00           H  
ATOM   3502  HB2 HIE   226      51.890  85.498  69.931  1.00  0.00           H  
ATOM   3503  HB3 HIE   226      51.591  86.990  69.050  1.00  0.00           H  
ATOM   3504  HD2 HIE   226      53.926  85.518  71.845  1.00  0.00           H  
ATOM   3505  HE1 HIE   226      56.103  88.792  70.167  1.00  0.00           H  
ATOM   3506  HE2 HIE   226      56.229  86.722  71.694  1.00  0.00           H  
ATOM   3507  N   ILE   227      51.753  89.011  72.209  1.00  0.00           N  
ATOM   3508  CA  ILE   227      51.811  90.496  72.488  1.00  0.00           C  
ATOM   3509  C   ILE   227      53.248  90.975  72.710  1.00  0.00           C  
ATOM   3510  O   ILE   227      53.529  92.151  72.470  1.00  0.00           O  
ATOM   3511  CB  ILE   227      50.812  90.974  73.545  1.00  0.00           C  
ATOM   3512  CG1 ILE   227      51.183  90.210  74.912  1.00  0.00           C  
ATOM   3513  CG2 ILE   227      49.393  90.673  73.057  1.00  0.00           C  
ATOM   3514  CD1 ILE   227      51.450  91.253  76.079  1.00  0.00           C  
ATOM   3515  H   ILE   227      52.159  88.415  72.917  1.00  0.00           H  
ATOM   3516  HA  ILE   227      51.560  91.125  71.634  1.00  0.00           H  
ATOM   3517  HB  ILE   227      50.918  92.047  73.704  1.00  0.00           H  
ATOM   3518 HG12 ILE   227      50.383  89.525  75.193  1.00  0.00           H  
ATOM   3519 HG13 ILE   227      52.083  89.605  74.811  1.00  0.00           H  
ATOM   3520 HG21 ILE   227      49.297  90.925  72.001  1.00  0.00           H  
ATOM   3521 HG22 ILE   227      49.068  89.650  73.249  1.00  0.00           H  
ATOM   3522 HG23 ILE   227      48.671  91.344  73.522  1.00  0.00           H  
ATOM   3523 HD11 ILE   227      52.298  91.923  75.935  1.00  0.00           H  
ATOM   3524 HD12 ILE   227      50.695  92.032  76.182  1.00  0.00           H  
ATOM   3525 HD13 ILE   227      51.478  90.841  77.088  1.00  0.00           H  
ATOM   3526  N   LEU   228      54.230  90.144  73.092  1.00  0.00           N  
ATOM   3527  CA  LEU   228      55.548  90.563  73.574  1.00  0.00           C  
ATOM   3528  C   LEU   228      56.518  89.405  73.717  1.00  0.00           C  
ATOM   3529  O   LEU   228      56.210  88.243  73.762  1.00  0.00           O  
ATOM   3530  CB  LEU   228      55.310  91.210  74.956  1.00  0.00           C  
ATOM   3531  CG  LEU   228      56.367  91.832  75.800  1.00  0.00           C  
ATOM   3532  CD1 LEU   228      56.903  93.106  75.185  1.00  0.00           C  
ATOM   3533  CD2 LEU   228      55.908  92.106  77.239  1.00  0.00           C  
ATOM   3534  H   LEU   228      54.005  89.160  73.067  1.00  0.00           H  
ATOM   3535  HA  LEU   228      56.016  91.270  72.888  1.00  0.00           H  
ATOM   3536  HB2 LEU   228      54.613  92.036  74.816  1.00  0.00           H  
ATOM   3537  HB3 LEU   228      54.746  90.507  75.570  1.00  0.00           H  
ATOM   3538  HG  LEU   228      57.248  91.195  75.876  1.00  0.00           H  
ATOM   3539 HD11 LEU   228      57.311  92.815  74.217  1.00  0.00           H  
ATOM   3540 HD12 LEU   228      56.079  93.815  75.102  1.00  0.00           H  
ATOM   3541 HD13 LEU   228      57.683  93.476  75.852  1.00  0.00           H  
ATOM   3542 HD21 LEU   228      55.583  91.198  77.747  1.00  0.00           H  
ATOM   3543 HD22 LEU   228      56.654  92.680  77.788  1.00  0.00           H  
ATOM   3544 HD23 LEU   228      54.972  92.663  77.265  1.00  0.00           H  
ATOM   3545  N   GLY   229      57.834  89.773  73.783  1.00  0.00           N  
ATOM   3546  CA  GLY   229      58.907  88.815  73.553  1.00  0.00           C  
ATOM   3547  C   GLY   229      59.071  88.292  72.159  1.00  0.00           C  
ATOM   3548  O   GLY   229      58.434  88.858  71.266  1.00  0.00           O  
ATOM   3549  H   GLY   229      58.020  90.750  73.610  1.00  0.00           H  
ATOM   3550  HA2 GLY   229      59.864  89.232  73.866  1.00  0.00           H  
ATOM   3551  HA3 GLY   229      58.810  87.908  74.150  1.00  0.00           H  
ATOM   3552  N   ARG   230      59.832  87.202  71.969  1.00  0.00           N  
ATOM   3553  CA  ARG   230      60.097  86.522  70.682  1.00  0.00           C  
ATOM   3554  C   ARG   230      60.384  87.608  69.561  1.00  0.00           C  
ATOM   3555  O   ARG   230      59.708  87.652  68.513  1.00  0.00           O  
ATOM   3556  CB  ARG   230      58.961  85.637  70.234  1.00  0.00           C  
ATOM   3557  CG  ARG   230      59.441  84.708  69.060  1.00  0.00           C  
ATOM   3558  CD  ARG   230      58.200  84.040  68.452  1.00  0.00           C  
ATOM   3559  NE  ARG   230      58.516  83.185  67.258  1.00  0.00           N  
ATOM   3560  CZ  ARG   230      57.660  82.691  66.367  1.00  0.00           C  
ATOM   3561  NH1 ARG   230      56.467  83.118  66.124  1.00  0.00           N1+
ATOM   3562  NH2 ARG   230      58.018  81.623  65.663  1.00  0.00           N  
ATOM   3563  H   ARG   230      60.259  86.814  72.798  1.00  0.00           H  
ATOM   3564  HA  ARG   230      61.070  86.039  70.770  1.00  0.00           H  
ATOM   3565  HB2 ARG   230      58.621  85.057  71.092  1.00  0.00           H  
ATOM   3566  HB3 ARG   230      58.139  86.325  70.039  1.00  0.00           H  
ATOM   3567  HG2 ARG   230      59.882  85.299  68.258  1.00  0.00           H  
ATOM   3568  HG3 ARG   230      60.169  83.981  69.419  1.00  0.00           H  
ATOM   3569  HD2 ARG   230      57.755  83.399  69.213  1.00  0.00           H  
ATOM   3570  HD3 ARG   230      57.470  84.785  68.136  1.00  0.00           H  
ATOM   3571  HE  ARG   230      59.418  82.776  67.456  1.00  0.00           H  
ATOM   3572 HH11 ARG   230      56.151  83.870  66.720  1.00  0.00           H  
ATOM   3573 HH12 ARG   230      56.063  82.830  65.245  1.00  0.00           H  
ATOM   3574 HH21 ARG   230      58.915  81.186  65.818  1.00  0.00           H  
ATOM   3575 HH22 ARG   230      57.344  81.248  65.010  1.00  0.00           H  
ATOM   3576  N   ARG   231      61.323  88.546  69.811  1.00  0.00           N  
ATOM   3577  CA  ARG   231      61.806  89.690  69.028  1.00  0.00           C  
ATOM   3578  C   ARG   231      60.827  90.908  68.859  1.00  0.00           C  
ATOM   3579  O   ARG   231      61.355  92.011  68.630  1.00  0.00           O  
ATOM   3580  CB  ARG   231      62.301  89.232  67.590  1.00  0.00           C  
ATOM   3581  CG  ARG   231      63.224  87.999  67.602  1.00  0.00           C  
ATOM   3582  CD  ARG   231      64.435  88.116  68.559  1.00  0.00           C  
ATOM   3583  NE  ARG   231      65.162  89.449  68.399  1.00  0.00           N  
ATOM   3584  CZ  ARG   231      66.001  90.045  69.258  1.00  0.00           C  
ATOM   3585  NH1 ARG   231      66.589  89.430  70.290  1.00  0.00           N1+
ATOM   3586  NH2 ARG   231      66.268  91.334  69.179  1.00  0.00           N  
ATOM   3587  H   ARG   231      61.841  88.424  70.670  1.00  0.00           H  
ATOM   3588  HA  ARG   231      62.655  90.117  69.562  1.00  0.00           H  
ATOM   3589  HB2 ARG   231      61.451  89.009  66.945  1.00  0.00           H  
ATOM   3590  HB3 ARG   231      62.810  90.055  67.087  1.00  0.00           H  
ATOM   3591  HG2 ARG   231      62.664  87.127  67.943  1.00  0.00           H  
ATOM   3592  HG3 ARG   231      63.678  87.936  66.613  1.00  0.00           H  
ATOM   3593  HD2 ARG   231      64.097  87.928  69.578  1.00  0.00           H  
ATOM   3594  HD3 ARG   231      65.107  87.267  68.438  1.00  0.00           H  
ATOM   3595  HE  ARG   231      64.722  90.069  67.734  1.00  0.00           H  
ATOM   3596 HH11 ARG   231      66.590  88.424  70.195  1.00  0.00           H  
ATOM   3597 HH12 ARG   231      67.229  89.962  70.862  1.00  0.00           H  
ATOM   3598 HH21 ARG   231      65.782  91.835  68.449  1.00  0.00           H  
ATOM   3599 HH22 ARG   231      67.007  91.676  69.776  1.00  0.00           H  
ATOM   3600  N   LYS   232      59.510  90.807  69.272  1.00  0.00           N  
ATOM   3601  CA  LYS   232      58.575  91.936  69.570  1.00  0.00           C  
ATOM   3602  C   LYS   232      59.030  92.517  70.869  1.00  0.00           C  
ATOM   3603  O   LYS   232      59.117  91.939  71.964  1.00  0.00           O  
ATOM   3604  CB  LYS   232      57.124  91.402  69.669  1.00  0.00           C  
ATOM   3605  CG  LYS   232      56.022  92.528  69.716  1.00  0.00           C  
ATOM   3606  CD  LYS   232      54.661  91.987  69.529  1.00  0.00           C  
ATOM   3607  CE  LYS   232      53.769  93.195  69.226  1.00  0.00           C  
ATOM   3608  NZ  LYS   232      53.319  93.974  70.424  1.00  0.00           N1+
ATOM   3609  H   LYS   232      59.197  89.927  69.658  1.00  0.00           H  
ATOM   3610  HA  LYS   232      58.613  92.606  68.711  1.00  0.00           H  
ATOM   3611  HB2 LYS   232      57.008  90.858  68.732  1.00  0.00           H  
ATOM   3612  HB3 LYS   232      56.913  90.785  70.543  1.00  0.00           H  
ATOM   3613  HG2 LYS   232      56.113  93.059  70.664  1.00  0.00           H  
ATOM   3614  HG3 LYS   232      56.331  93.185  68.903  1.00  0.00           H  
ATOM   3615  HD2 LYS   232      54.664  91.347  68.646  1.00  0.00           H  
ATOM   3616  HD3 LYS   232      54.339  91.420  70.401  1.00  0.00           H  
ATOM   3617  HE2 LYS   232      54.338  93.850  68.567  1.00  0.00           H  
ATOM   3618  HE3 LYS   232      52.959  92.945  68.541  1.00  0.00           H  
ATOM   3619  HZ1 LYS   232      52.883  93.500  71.202  1.00  0.00           H  
ATOM   3620  HZ2 LYS   232      54.080  94.505  70.823  1.00  0.00           H  
ATOM   3621  HZ3 LYS   232      52.646  94.590  69.991  1.00  0.00           H  
ATOM   3622  N   LEU   233      59.354  93.884  70.822  1.00  0.00           N  
ATOM   3623  CA  LEU   233      60.151  94.484  71.922  1.00  0.00           C  
ATOM   3624  C   LEU   233      59.250  95.401  72.843  1.00  0.00           C  
ATOM   3625  O   LEU   233      59.695  95.734  73.992  1.00  0.00           O  
ATOM   3626  CB  LEU   233      61.176  95.500  71.280  1.00  0.00           C  
ATOM   3627  CG  LEU   233      62.248  94.799  70.456  1.00  0.00           C  
ATOM   3628  CD1 LEU   233      62.959  95.619  69.383  1.00  0.00           C  
ATOM   3629  CD2 LEU   233      63.236  94.473  71.540  1.00  0.00           C  
ATOM   3630  H   LEU   233      59.266  94.275  69.895  1.00  0.00           H  
ATOM   3631  HA  LEU   233      60.484  93.696  72.597  1.00  0.00           H  
ATOM   3632  HB2 LEU   233      60.540  96.069  70.601  1.00  0.00           H  
ATOM   3633  HB3 LEU   233      61.694  96.100  72.027  1.00  0.00           H  
ATOM   3634  HG  LEU   233      61.800  93.892  70.049  1.00  0.00           H  
ATOM   3635 HD11 LEU   233      63.571  94.910  68.826  1.00  0.00           H  
ATOM   3636 HD12 LEU   233      62.237  96.047  68.687  1.00  0.00           H  
ATOM   3637 HD13 LEU   233      63.593  96.355  69.878  1.00  0.00           H  
ATOM   3638 HD21 LEU   233      63.788  95.344  71.893  1.00  0.00           H  
ATOM   3639 HD22 LEU   233      62.792  93.882  72.341  1.00  0.00           H  
ATOM   3640 HD23 LEU   233      63.972  93.879  70.999  1.00  0.00           H  
ATOM   3641  N   TYR   234      57.992  95.622  72.401  1.00  0.00           N  
ATOM   3642  CA  TYR   234      56.948  96.520  73.002  1.00  0.00           C  
ATOM   3643  C   TYR   234      55.524  95.984  72.877  1.00  0.00           C  
ATOM   3644  O   TYR   234      55.230  95.229  71.978  1.00  0.00           O  
ATOM   3645  CB  TYR   234      56.925  97.875  72.324  1.00  0.00           C  
ATOM   3646  CG  TYR   234      58.281  98.505  72.213  1.00  0.00           C  
ATOM   3647  CD1 TYR   234      58.923  98.390  70.995  1.00  0.00           C  
ATOM   3648  CD2 TYR   234      58.838  99.039  73.408  1.00  0.00           C  
ATOM   3649  CE1 TYR   234      60.288  98.671  70.997  1.00  0.00           C  
ATOM   3650  CE2 TYR   234      60.225  99.320  73.364  1.00  0.00           C  
ATOM   3651  CZ  TYR   234      60.858  99.159  72.165  1.00  0.00           C  
ATOM   3652  OH  TYR   234      62.228  99.485  72.077  1.00  0.00           O  
ATOM   3653  H   TYR   234      57.697  95.424  71.455  1.00  0.00           H  
ATOM   3654  HA  TYR   234      57.284  96.640  74.032  1.00  0.00           H  
ATOM   3655  HB2 TYR   234      56.542  97.628  71.334  1.00  0.00           H  
ATOM   3656  HB3 TYR   234      56.231  98.535  72.843  1.00  0.00           H  
ATOM   3657  HD1 TYR   234      58.470  97.855  70.174  1.00  0.00           H  
ATOM   3658  HD2 TYR   234      58.215  99.075  74.290  1.00  0.00           H  
ATOM   3659  HE1 TYR   234      60.823  98.407  70.097  1.00  0.00           H  
ATOM   3660  HE2 TYR   234      60.782  99.646  74.230  1.00  0.00           H  
ATOM   3661  HH  TYR   234      62.549  99.806  72.923  1.00  0.00           H  
ATOM   3662  N   HIE   235      54.701  96.312  73.832  1.00  0.00           N  
ATOM   3663  CA  HIE   235      53.242  96.391  73.682  1.00  0.00           C  
ATOM   3664  C   HIE   235      52.558  97.593  74.427  1.00  0.00           C  
ATOM   3665  O   HIE   235      52.816  97.759  75.656  1.00  0.00           O  
ATOM   3666  CB  HIE   235      52.604  95.054  74.054  1.00  0.00           C  
ATOM   3667  CG  HIE   235      51.269  94.799  73.420  1.00  0.00           C  
ATOM   3668  CD2 HIE   235      50.130  94.687  74.215  1.00  0.00           C  
ATOM   3669  ND1 HIE   235      50.950  94.621  72.077  1.00  0.00           N  
ATOM   3670  CE1 HIE   235      49.662  94.327  72.112  1.00  0.00           C  
ATOM   3671  NE2 HIE   235      49.137  94.352  73.340  1.00  0.00           N  
ATOM   3672  H   HIE   235      55.021  96.519  74.767  1.00  0.00           H  
ATOM   3673  HA  HIE   235      53.089  96.524  72.611  1.00  0.00           H  
ATOM   3674  HB2 HIE   235      53.277  94.350  73.565  1.00  0.00           H  
ATOM   3675  HB3 HIE   235      52.664  94.867  75.126  1.00  0.00           H  
ATOM   3676  HD2 HIE   235      50.155  94.734  75.293  1.00  0.00           H  
ATOM   3677  HE1 HIE   235      48.949  94.103  71.331  1.00  0.00           H  
ATOM   3678  HE2 HIE   235      48.240  94.066  73.705  1.00  0.00           H  
ATOM   3679  N   VAL   236      51.730  98.426  73.743  1.00  0.00           N  
ATOM   3680  CA  VAL   236      51.007  99.590  74.295  1.00  0.00           C  
ATOM   3681  C   VAL   236      49.709  99.124  74.962  1.00  0.00           C  
ATOM   3682  O   VAL   236      48.760  98.612  74.350  1.00  0.00           O  
ATOM   3683  CB  VAL   236      50.821 100.591  73.160  1.00  0.00           C  
ATOM   3684  CG1 VAL   236      49.941 101.856  73.459  1.00  0.00           C  
ATOM   3685  CG2 VAL   236      52.145 101.190  72.626  1.00  0.00           C  
ATOM   3686  H   VAL   236      51.611  98.303  72.748  1.00  0.00           H  
ATOM   3687  HA  VAL   236      51.648  99.973  75.090  1.00  0.00           H  
ATOM   3688  HB  VAL   236      50.373 100.145  72.272  1.00  0.00           H  
ATOM   3689 HG11 VAL   236      48.917 101.525  73.628  1.00  0.00           H  
ATOM   3690 HG12 VAL   236      50.278 102.324  74.384  1.00  0.00           H  
ATOM   3691 HG13 VAL   236      49.914 102.516  72.591  1.00  0.00           H  
ATOM   3692 HG21 VAL   236      51.992 101.894  71.808  1.00  0.00           H  
ATOM   3693 HG22 VAL   236      52.598 101.723  73.462  1.00  0.00           H  
ATOM   3694 HG23 VAL   236      52.898 100.518  72.214  1.00  0.00           H  
ATOM   3695  N   VAL   237      49.543  99.352  76.287  1.00  0.00           N  
ATOM   3696  CA  VAL   237      48.487  98.696  77.149  1.00  0.00           C  
ATOM   3697  C   VAL   237      47.423  99.615  77.586  1.00  0.00           C  
ATOM   3698  O   VAL   237      47.652 100.727  78.003  1.00  0.00           O  
ATOM   3699  CB  VAL   237      49.188  98.079  78.330  1.00  0.00           C  
ATOM   3700  CG1 VAL   237      48.228  97.546  79.410  1.00  0.00           C  
ATOM   3701  CG2 VAL   237      50.132  96.952  77.836  1.00  0.00           C  
ATOM   3702  H   VAL   237      50.291  99.839  76.759  1.00  0.00           H  
ATOM   3703  HA  VAL   237      48.109  97.798  76.660  1.00  0.00           H  
ATOM   3704  HB  VAL   237      49.822  98.850  78.767  1.00  0.00           H  
ATOM   3705 HG11 VAL   237      48.757  96.932  80.139  1.00  0.00           H  
ATOM   3706 HG12 VAL   237      47.614  98.330  79.853  1.00  0.00           H  
ATOM   3707 HG13 VAL   237      47.531  96.861  78.927  1.00  0.00           H  
ATOM   3708 HG21 VAL   237      50.975  97.288  77.233  1.00  0.00           H  
ATOM   3709 HG22 VAL   237      50.605  96.412  78.656  1.00  0.00           H  
ATOM   3710 HG23 VAL   237      49.576  96.123  77.398  1.00  0.00           H  
ATOM   3711  N   LYS   238      46.184  99.043  77.651  1.00  0.00           N  
ATOM   3712  CA  LYS   238      44.987  99.840  78.040  1.00  0.00           C  
ATOM   3713  C   LYS   238      44.975 100.073  79.616  1.00  0.00           C  
ATOM   3714  O   LYS   238      45.213  99.146  80.379  1.00  0.00           O  
ATOM   3715  CB  LYS   238      43.717  99.204  77.550  1.00  0.00           C  
ATOM   3716  CG  LYS   238      42.608 100.223  77.483  1.00  0.00           C  
ATOM   3717  CD  LYS   238      41.254  99.784  76.824  1.00  0.00           C  
ATOM   3718  CE  LYS   238      40.759  98.527  77.407  1.00  0.00           C  
ATOM   3719  NZ  LYS   238      39.397  98.151  76.900  1.00  0.00           N1+
ATOM   3720  H   LYS   238      46.160  98.050  77.469  1.00  0.00           H  
ATOM   3721  HA  LYS   238      45.030 100.819  77.564  1.00  0.00           H  
ATOM   3722  HB2 LYS   238      43.900  98.739  76.581  1.00  0.00           H  
ATOM   3723  HB3 LYS   238      43.457  98.361  78.190  1.00  0.00           H  
ATOM   3724  HG2 LYS   238      42.316 100.392  78.520  1.00  0.00           H  
ATOM   3725  HG3 LYS   238      43.066 101.135  77.101  1.00  0.00           H  
ATOM   3726  HD2 LYS   238      40.550 100.566  77.106  1.00  0.00           H  
ATOM   3727  HD3 LYS   238      41.259  99.713  75.736  1.00  0.00           H  
ATOM   3728  HE2 LYS   238      41.504  97.735  77.324  1.00  0.00           H  
ATOM   3729  HE3 LYS   238      40.623  98.570  78.488  1.00  0.00           H  
ATOM   3730  HZ1 LYS   238      39.068  97.242  77.190  1.00  0.00           H  
ATOM   3731  HZ2 LYS   238      38.806  98.859  77.312  1.00  0.00           H  
ATOM   3732  HZ3 LYS   238      39.287  98.236  75.900  1.00  0.00           H  
ATOM   3733  N   TYR   239      44.675 101.352  80.047  1.00  0.00           N  
ATOM   3734  CA  TYR   239      44.160 101.613  81.429  1.00  0.00           C  
ATOM   3735  C   TYR   239      42.683 101.777  81.471  1.00  0.00           C  
ATOM   3736  O   TYR   239      42.065 102.236  80.572  1.00  0.00           O  
ATOM   3737  CB  TYR   239      44.757 102.958  81.916  1.00  0.00           C  
ATOM   3738  CG  TYR   239      44.213 103.525  83.260  1.00  0.00           C  
ATOM   3739  CD1 TYR   239      44.912 103.250  84.459  1.00  0.00           C  
ATOM   3740  CD2 TYR   239      43.184 104.484  83.270  1.00  0.00           C  
ATOM   3741  CE1 TYR   239      44.419 103.902  85.622  1.00  0.00           C  
ATOM   3742  CE2 TYR   239      42.734 105.107  84.421  1.00  0.00           C  
ATOM   3743  CZ  TYR   239      43.328 104.766  85.655  1.00  0.00           C  
ATOM   3744  OH  TYR   239      42.936 105.217  86.859  1.00  0.00           O  
ATOM   3745  H   TYR   239      44.299 102.024  79.393  1.00  0.00           H  
ATOM   3746  HA  TYR   239      44.512 100.810  82.077  1.00  0.00           H  
ATOM   3747  HB2 TYR   239      45.828 102.842  82.082  1.00  0.00           H  
ATOM   3748  HB3 TYR   239      44.647 103.675  81.102  1.00  0.00           H  
ATOM   3749  HD1 TYR   239      45.706 102.521  84.398  1.00  0.00           H  
ATOM   3750  HD2 TYR   239      42.689 104.605  82.318  1.00  0.00           H  
ATOM   3751  HE1 TYR   239      44.898 103.714  86.572  1.00  0.00           H  
ATOM   3752  HE2 TYR   239      41.879 105.757  84.532  1.00  0.00           H  
ATOM   3753  HH  TYR   239      41.988 105.356  86.917  1.00  0.00           H  
ATOM   3754  N   THR   240      42.128 101.267  82.602  1.00  0.00           N  
ATOM   3755  CA  THR   240      40.713 101.195  82.869  1.00  0.00           C  
ATOM   3756  C   THR   240      40.516 102.086  84.145  1.00  0.00           C  
ATOM   3757  O   THR   240      41.166 101.904  85.147  1.00  0.00           O  
ATOM   3758  CB  THR   240      40.146  99.768  82.907  1.00  0.00           C  
ATOM   3759  CG2 THR   240      38.574  99.689  82.946  1.00  0.00           C  
ATOM   3760  OG1 THR   240      40.443  99.268  81.618  1.00  0.00           O  
ATOM   3761  H   THR   240      42.753 100.925  83.318  1.00  0.00           H  
ATOM   3762  HA  THR   240      40.332 101.724  81.996  1.00  0.00           H  
ATOM   3763  HB  THR   240      40.653  99.131  83.632  1.00  0.00           H  
ATOM   3764  HG1 THR   240      41.364  99.007  81.681  1.00  0.00           H  
ATOM   3765 HG21 THR   240      38.189 100.022  83.910  1.00  0.00           H  
ATOM   3766 HG22 THR   240      38.121 100.249  82.127  1.00  0.00           H  
ATOM   3767 HG23 THR   240      38.208  98.662  82.950  1.00  0.00           H  
ATOM   3768  N   GLY   241      39.669 103.079  84.012  1.00  0.00           N  
ATOM   3769  CA  GLY   241      39.043 103.914  85.125  1.00  0.00           C  
ATOM   3770  C   GLY   241      38.711 103.041  86.305  1.00  0.00           C  
ATOM   3771  O   GLY   241      38.041 101.978  86.273  1.00  0.00           O  
ATOM   3772  H   GLY   241      39.303 103.136  83.072  1.00  0.00           H  
ATOM   3773  HA2 GLY   241      39.787 104.682  85.334  1.00  0.00           H  
ATOM   3774  HA3 GLY   241      38.111 104.349  84.765  1.00  0.00           H  
ATOM   3775  N   GLY   242      38.976 103.589  87.506  1.00  0.00           N  
ATOM   3776  CA  GLY   242      38.734 102.806  88.717  1.00  0.00           C  
ATOM   3777  C   GLY   242      39.837 101.891  89.174  1.00  0.00           C  
ATOM   3778  O   GLY   242      41.020 102.285  89.237  1.00  0.00           O  
ATOM   3779  H   GLY   242      39.518 104.414  87.719  1.00  0.00           H  
ATOM   3780  HA2 GLY   242      38.409 103.422  89.555  1.00  0.00           H  
ATOM   3781  HA3 GLY   242      37.862 102.161  88.609  1.00  0.00           H  
ATOM   3782  N   SER   243      39.465 100.691  89.586  1.00  0.00           N  
ATOM   3783  CA  SER   243      40.416  99.595  89.979  1.00  0.00           C  
ATOM   3784  C   SER   243      40.197  98.378  89.041  1.00  0.00           C  
ATOM   3785  O   SER   243      39.090  97.904  88.824  1.00  0.00           O  
ATOM   3786  CB  SER   243      40.106  99.189  91.427  1.00  0.00           C  
ATOM   3787  OG  SER   243      40.722  97.940  91.709  1.00  0.00           O  
ATOM   3788  H   SER   243      38.472 100.510  89.614  1.00  0.00           H  
ATOM   3789  HA  SER   243      41.447  99.938  89.891  1.00  0.00           H  
ATOM   3790  HB2 SER   243      40.283 100.030  92.098  1.00  0.00           H  
ATOM   3791  HB3 SER   243      39.049  98.981  91.595  1.00  0.00           H  
ATOM   3792  HG  SER   243      40.085  97.288  92.012  1.00  0.00           H  
ATOM   3793  N   ALA   244      41.299  97.880  88.488  1.00  0.00           N  
ATOM   3794  CA  ALA   244      41.309  96.979  87.308  1.00  0.00           C  
ATOM   3795  C   ALA   244      42.480  95.969  87.244  1.00  0.00           C  
ATOM   3796  O   ALA   244      43.548  96.251  87.859  1.00  0.00           O  
ATOM   3797  CB  ALA   244      41.338  97.869  86.107  1.00  0.00           C  
ATOM   3798  H   ALA   244      42.168  98.346  88.706  1.00  0.00           H  
ATOM   3799  HA  ALA   244      40.413  96.360  87.364  1.00  0.00           H  
ATOM   3800  HB1 ALA   244      42.300  98.350  85.933  1.00  0.00           H  
ATOM   3801  HB2 ALA   244      41.120  97.309  85.197  1.00  0.00           H  
ATOM   3802  HB3 ALA   244      40.580  98.652  86.136  1.00  0.00           H  
ATOM   3803  N   GLU   245      42.335  94.979  86.429  1.00  0.00           N  
ATOM   3804  CA  GLU   245      43.083  93.704  86.328  1.00  0.00           C  
ATOM   3805  C   GLU   245      43.396  93.120  84.905  1.00  0.00           C  
ATOM   3806  O   GLU   245      42.401  92.722  84.317  1.00  0.00           O  
ATOM   3807  CB  GLU   245      42.452  92.544  87.226  1.00  0.00           C  
ATOM   3808  CG  GLU   245      43.397  91.381  87.362  1.00  0.00           C  
ATOM   3809  CD  GLU   245      43.121  90.610  88.631  1.00  0.00           C  
ATOM   3810  OE1 GLU   245      42.056  89.921  88.660  1.00  0.00           O  
ATOM   3811  OE2 GLU   245      43.813  90.724  89.662  1.00  0.00           O1-
ATOM   3812  H   GLU   245      41.517  94.916  85.840  1.00  0.00           H  
ATOM   3813  HA  GLU   245      44.023  93.893  86.846  1.00  0.00           H  
ATOM   3814  HB2 GLU   245      42.214  92.881  88.235  1.00  0.00           H  
ATOM   3815  HB3 GLU   245      41.587  92.218  86.649  1.00  0.00           H  
ATOM   3816  HG2 GLU   245      43.326  90.844  86.416  1.00  0.00           H  
ATOM   3817  HG3 GLU   245      44.445  91.675  87.417  1.00  0.00           H  
ATOM   3818  N   LEU   246      44.666  92.906  84.605  1.00  0.00           N  
ATOM   3819  CA  LEU   246      45.142  92.382  83.296  1.00  0.00           C  
ATOM   3820  C   LEU   246      46.090  91.193  83.367  1.00  0.00           C  
ATOM   3821  O   LEU   246      47.123  91.334  84.054  1.00  0.00           O  
ATOM   3822  CB  LEU   246      45.813  93.540  82.572  1.00  0.00           C  
ATOM   3823  CG  LEU   246      45.113  94.727  82.121  1.00  0.00           C  
ATOM   3824  CD1 LEU   246      46.007  95.491  81.137  1.00  0.00           C  
ATOM   3825  CD2 LEU   246      43.725  94.585  81.596  1.00  0.00           C  
ATOM   3826  H   LEU   246      45.343  93.330  85.222  1.00  0.00           H  
ATOM   3827  HA  LEU   246      44.297  92.049  82.695  1.00  0.00           H  
ATOM   3828  HB2 LEU   246      46.698  93.804  83.151  1.00  0.00           H  
ATOM   3829  HB3 LEU   246      46.227  93.040  81.696  1.00  0.00           H  
ATOM   3830  HG  LEU   246      44.939  95.453  82.916  1.00  0.00           H  
ATOM   3831 HD11 LEU   246      46.096  95.031  80.152  1.00  0.00           H  
ATOM   3832 HD12 LEU   246      45.836  96.561  81.016  1.00  0.00           H  
ATOM   3833 HD13 LEU   246      47.020  95.476  81.539  1.00  0.00           H  
ATOM   3834 HD21 LEU   246      43.689  93.792  80.849  1.00  0.00           H  
ATOM   3835 HD22 LEU   246      43.048  94.253  82.383  1.00  0.00           H  
ATOM   3836 HD23 LEU   246      43.374  95.542  81.210  1.00  0.00           H  
ATOM   3837  N   LEU   247      45.674  90.085  82.740  1.00  0.00           N  
ATOM   3838  CA  LEU   247      46.334  88.751  82.876  1.00  0.00           C  
ATOM   3839  C   LEU   247      47.022  88.219  81.595  1.00  0.00           C  
ATOM   3840  O   LEU   247      46.420  88.056  80.527  1.00  0.00           O  
ATOM   3841  CB  LEU   247      45.185  87.814  83.211  1.00  0.00           C  
ATOM   3842  CG  LEU   247      45.558  86.294  83.028  1.00  0.00           C  
ATOM   3843  CD1 LEU   247      46.776  85.954  83.877  1.00  0.00           C  
ATOM   3844  CD2 LEU   247      44.473  85.437  83.476  1.00  0.00           C  
ATOM   3845  H   LEU   247      44.815  90.070  82.209  1.00  0.00           H  
ATOM   3846  HA  LEU   247      47.089  88.768  83.661  1.00  0.00           H  
ATOM   3847  HB2 LEU   247      44.939  87.969  84.261  1.00  0.00           H  
ATOM   3848  HB3 LEU   247      44.323  88.038  82.582  1.00  0.00           H  
ATOM   3849  HG  LEU   247      45.775  86.038  81.991  1.00  0.00           H  
ATOM   3850 HD11 LEU   247      46.498  86.043  84.927  1.00  0.00           H  
ATOM   3851 HD12 LEU   247      47.225  84.993  83.629  1.00  0.00           H  
ATOM   3852 HD13 LEU   247      47.617  86.618  83.676  1.00  0.00           H  
ATOM   3853 HD21 LEU   247      44.740  84.407  83.711  1.00  0.00           H  
ATOM   3854 HD22 LEU   247      44.125  85.630  84.491  1.00  0.00           H  
ATOM   3855 HD23 LEU   247      43.570  85.483  82.868  1.00  0.00           H  
ATOM   3856  N   PHE   248      48.295  87.780  81.776  1.00  0.00           N  
ATOM   3857  CA  PHE   248      49.188  87.371  80.695  1.00  0.00           C  
ATOM   3858  C   PHE   248      49.762  85.992  80.893  1.00  0.00           C  
ATOM   3859  O   PHE   248      50.000  85.666  82.039  1.00  0.00           O  
ATOM   3860  CB  PHE   248      50.274  88.565  80.437  1.00  0.00           C  
ATOM   3861  CG  PHE   248      49.736  89.971  80.342  1.00  0.00           C  
ATOM   3862  CD1 PHE   248      49.561  90.575  79.146  1.00  0.00           C  
ATOM   3863  CD2 PHE   248      49.715  90.794  81.544  1.00  0.00           C  
ATOM   3864  CE1 PHE   248      49.193  91.888  79.052  1.00  0.00           C  
ATOM   3865  CE2 PHE   248      49.263  92.131  81.466  1.00  0.00           C  
ATOM   3866  CZ  PHE   248      49.050  92.713  80.221  1.00  0.00           C  
ATOM   3867  H   PHE   248      48.797  87.895  82.645  1.00  0.00           H  
ATOM   3868  HA  PHE   248      48.588  87.362  79.784  1.00  0.00           H  
ATOM   3869  HB2 PHE   248      50.949  88.356  81.267  1.00  0.00           H  
ATOM   3870  HB3 PHE   248      50.760  88.292  79.500  1.00  0.00           H  
ATOM   3871  HD1 PHE   248      49.710  89.932  78.291  1.00  0.00           H  
ATOM   3872  HD2 PHE   248      50.037  90.323  82.460  1.00  0.00           H  
ATOM   3873  HE1 PHE   248      49.141  92.370  78.087  1.00  0.00           H  
ATOM   3874  HE2 PHE   248      49.076  92.665  82.386  1.00  0.00           H  
ATOM   3875  HZ  PHE   248      48.737  93.744  80.149  1.00  0.00           H  
ATOM   3876  N   PHE   249      50.100  85.381  79.824  1.00  0.00           N  
ATOM   3877  CA  PHE   249      50.866  84.128  79.971  1.00  0.00           C  
ATOM   3878  C   PHE   249      52.277  84.213  79.369  1.00  0.00           C  
ATOM   3879  O   PHE   249      52.396  84.718  78.252  1.00  0.00           O  
ATOM   3880  CB  PHE   249      49.970  82.995  79.484  1.00  0.00           C  
ATOM   3881  CG  PHE   249      48.692  82.672  80.278  1.00  0.00           C  
ATOM   3882  CD1 PHE   249      48.621  81.618  81.175  1.00  0.00           C  
ATOM   3883  CD2 PHE   249      47.510  83.435  80.106  1.00  0.00           C  
ATOM   3884  CE1 PHE   249      47.418  81.354  81.892  1.00  0.00           C  
ATOM   3885  CE2 PHE   249      46.330  83.311  80.782  1.00  0.00           C  
ATOM   3886  CZ  PHE   249      46.250  82.180  81.629  1.00  0.00           C  
ATOM   3887  H   PHE   249      50.151  85.847  78.930  1.00  0.00           H  
ATOM   3888  HA  PHE   249      51.069  83.827  80.998  1.00  0.00           H  
ATOM   3889  HB2 PHE   249      49.667  83.133  78.446  1.00  0.00           H  
ATOM   3890  HB3 PHE   249      50.488  82.036  79.464  1.00  0.00           H  
ATOM   3891  HD1 PHE   249      49.512  81.009  81.212  1.00  0.00           H  
ATOM   3892  HD2 PHE   249      47.531  84.262  79.412  1.00  0.00           H  
ATOM   3893  HE1 PHE   249      47.420  80.469  82.511  1.00  0.00           H  
ATOM   3894  HE2 PHE   249      45.442  83.920  80.704  1.00  0.00           H  
ATOM   3895  HZ  PHE   249      45.368  81.999  82.224  1.00  0.00           H  
ATOM   3896  N   VAL   250      53.251  83.572  79.978  1.00  0.00           N  
ATOM   3897  CA  VAL   250      54.698  83.599  79.606  1.00  0.00           C  
ATOM   3898  C   VAL   250      55.125  82.290  79.143  1.00  0.00           C  
ATOM   3899  O   VAL   250      55.429  81.325  79.865  1.00  0.00           O  
ATOM   3900  CB  VAL   250      55.676  84.314  80.628  1.00  0.00           C  
ATOM   3901  CG1 VAL   250      56.937  84.576  79.870  1.00  0.00           C  
ATOM   3902  CG2 VAL   250      55.183  85.622  81.274  1.00  0.00           C  
ATOM   3903  H   VAL   250      52.993  83.157  80.862  1.00  0.00           H  
ATOM   3904  HA  VAL   250      54.730  84.301  78.773  1.00  0.00           H  
ATOM   3905  HB  VAL   250      55.886  83.625  81.446  1.00  0.00           H  
ATOM   3906 HG11 VAL   250      56.661  85.100  78.955  1.00  0.00           H  
ATOM   3907 HG12 VAL   250      57.541  85.194  80.536  1.00  0.00           H  
ATOM   3908 HG13 VAL   250      57.265  83.563  79.639  1.00  0.00           H  
ATOM   3909 HG21 VAL   250      54.236  85.354  81.741  1.00  0.00           H  
ATOM   3910 HG22 VAL   250      55.920  85.850  82.044  1.00  0.00           H  
ATOM   3911 HG23 VAL   250      55.123  86.433  80.548  1.00  0.00           H  
ATOM   3912  N   GLU   251      55.369  82.105  77.818  1.00  0.00           N  
ATOM   3913  CA  GLU   251      56.084  80.956  77.239  1.00  0.00           C  
ATOM   3914  C   GLU   251      57.586  81.141  77.390  1.00  0.00           C  
ATOM   3915  O   GLU   251      58.053  82.290  77.215  1.00  0.00           O  
ATOM   3916  CB  GLU   251      55.728  80.753  75.809  1.00  0.00           C  
ATOM   3917  CG  GLU   251      55.933  79.348  75.236  1.00  0.00           C  
ATOM   3918  CD  GLU   251      55.701  79.104  73.736  1.00  0.00           C  
ATOM   3919  OE1 GLU   251      55.444  77.997  73.204  1.00  0.00           O  
ATOM   3920  OE2 GLU   251      55.715  80.091  72.932  1.00  0.00           O1-
ATOM   3921  H   GLU   251      55.199  82.882  77.196  1.00  0.00           H  
ATOM   3922  HA  GLU   251      55.835  80.050  77.791  1.00  0.00           H  
ATOM   3923  HB2 GLU   251      54.679  81.030  75.710  1.00  0.00           H  
ATOM   3924  HB3 GLU   251      56.407  81.341  75.192  1.00  0.00           H  
ATOM   3925  HG2 GLU   251      56.948  79.056  75.505  1.00  0.00           H  
ATOM   3926  HG3 GLU   251      55.411  78.504  75.687  1.00  0.00           H  
ATOM   3927  N   GLY   252      58.348  80.074  77.711  1.00  0.00           N  
ATOM   3928  CA  GLY   252      59.804  79.980  77.680  1.00  0.00           C  
ATOM   3929  C   GLY   252      60.142  79.205  76.388  1.00  0.00           C  
ATOM   3930  O   GLY   252      59.686  78.101  76.211  1.00  0.00           O  
ATOM   3931  H   GLY   252      57.916  79.181  77.903  1.00  0.00           H  
ATOM   3932  HA2 GLY   252      60.230  80.967  77.862  1.00  0.00           H  
ATOM   3933  HA3 GLY   252      60.196  79.366  78.491  1.00  0.00           H  
ATOM   3934  N   LEU   253      60.900  79.830  75.549  1.00  0.00           N  
ATOM   3935  CA  LEU   253      61.284  79.308  74.219  1.00  0.00           C  
ATOM   3936  C   LEU   253      62.459  78.396  74.323  1.00  0.00           C  
ATOM   3937  O   LEU   253      62.507  77.518  73.404  1.00  0.00           O  
ATOM   3938  CB  LEU   253      61.438  80.509  73.325  1.00  0.00           C  
ATOM   3939  CG  LEU   253      60.280  81.475  73.235  1.00  0.00           C  
ATOM   3940  CD1 LEU   253      60.560  82.609  72.336  1.00  0.00           C  
ATOM   3941  CD2 LEU   253      59.030  80.687  72.767  1.00  0.00           C  
ATOM   3942  H   LEU   253      61.208  80.726  75.899  1.00  0.00           H  
ATOM   3943  HA  LEU   253      60.433  78.755  73.822  1.00  0.00           H  
ATOM   3944  HB2 LEU   253      62.347  80.980  73.699  1.00  0.00           H  
ATOM   3945  HB3 LEU   253      61.565  80.132  72.310  1.00  0.00           H  
ATOM   3946  HG  LEU   253      60.107  81.847  74.245  1.00  0.00           H  
ATOM   3947 HD11 LEU   253      60.825  82.251  71.341  1.00  0.00           H  
ATOM   3948 HD12 LEU   253      59.677  83.243  72.258  1.00  0.00           H  
ATOM   3949 HD13 LEU   253      61.355  83.196  72.794  1.00  0.00           H  
ATOM   3950 HD21 LEU   253      58.727  80.093  73.629  1.00  0.00           H  
ATOM   3951 HD22 LEU   253      58.215  81.394  72.607  1.00  0.00           H  
ATOM   3952 HD23 LEU   253      59.182  80.100  71.862  1.00  0.00           H  
ATOM   3953  N   CYS   254      63.477  78.515  75.170  1.00  0.00           N  
ATOM   3954  CA  CYS   254      64.725  77.860  75.013  1.00  0.00           C  
ATOM   3955  C   CYS   254      65.492  77.728  76.329  1.00  0.00           C  
ATOM   3956  O   CYS   254      65.372  78.594  77.218  1.00  0.00           O  
ATOM   3957  CB  CYS   254      65.611  78.575  73.970  1.00  0.00           C  
ATOM   3958  SG  CYS   254      65.890  80.225  74.366  1.00  0.00           S  
ATOM   3959  H   CYS   254      63.390  79.326  75.767  1.00  0.00           H  
ATOM   3960  HA  CYS   254      64.452  76.836  74.760  1.00  0.00           H  
ATOM   3961  HB2 CYS   254      66.592  78.122  73.828  1.00  0.00           H  
ATOM   3962  HB3 CYS   254      65.026  78.549  73.051  1.00  0.00           H  
ATOM   3963  HG  CYS   254      67.181  80.343  74.045  1.00  0.00           H  
ATOM   3964  N   PHE   255      66.412  76.809  76.391  1.00  0.00           N  
ATOM   3965  CA  PHE   255      67.166  76.365  77.504  1.00  0.00           C  
ATOM   3966  C   PHE   255      68.326  77.269  78.043  1.00  0.00           C  
ATOM   3967  O   PHE   255      68.966  77.974  77.301  1.00  0.00           O  
ATOM   3968  CB  PHE   255      67.537  74.871  77.339  1.00  0.00           C  
ATOM   3969  CG  PHE   255      66.483  73.891  77.682  1.00  0.00           C  
ATOM   3970  CD1 PHE   255      66.490  73.244  78.891  1.00  0.00           C  
ATOM   3971  CD2 PHE   255      65.440  73.608  76.806  1.00  0.00           C  
ATOM   3972  CE1 PHE   255      65.408  72.420  79.339  1.00  0.00           C  
ATOM   3973  CE2 PHE   255      64.433  72.669  77.137  1.00  0.00           C  
ATOM   3974  CZ  PHE   255      64.402  72.127  78.469  1.00  0.00           C  
ATOM   3975  H   PHE   255      66.657  76.287  75.562  1.00  0.00           H  
ATOM   3976  HA  PHE   255      66.444  76.272  78.315  1.00  0.00           H  
ATOM   3977  HB2 PHE   255      67.845  74.705  76.307  1.00  0.00           H  
ATOM   3978  HB3 PHE   255      68.348  74.500  77.966  1.00  0.00           H  
ATOM   3979  HD1 PHE   255      67.369  73.434  79.489  1.00  0.00           H  
ATOM   3980  HD2 PHE   255      65.418  74.034  75.814  1.00  0.00           H  
ATOM   3981  HE1 PHE   255      65.453  71.937  80.304  1.00  0.00           H  
ATOM   3982  HE2 PHE   255      63.673  72.360  76.434  1.00  0.00           H  
ATOM   3983  HZ  PHE   255      63.627  71.394  78.636  1.00  0.00           H  
ATOM   3984  N   PRO   256      68.669  77.220  79.349  1.00  0.00           N  
ATOM   3985  CA  PRO   256      69.953  77.722  79.864  1.00  0.00           C  
ATOM   3986  C   PRO   256      71.086  76.953  79.081  1.00  0.00           C  
ATOM   3987  O   PRO   256      71.015  75.781  78.811  1.00  0.00           O  
ATOM   3988  CB  PRO   256      69.901  77.382  81.362  1.00  0.00           C  
ATOM   3989  CG  PRO   256      69.052  76.192  81.472  1.00  0.00           C  
ATOM   3990  CD  PRO   256      67.958  76.488  80.431  1.00  0.00           C  
ATOM   3991  HA  PRO   256      69.981  78.803  79.723  1.00  0.00           H  
ATOM   3992  HB2 PRO   256      70.893  77.108  81.723  1.00  0.00           H  
ATOM   3993  HB3 PRO   256      69.496  78.207  81.948  1.00  0.00           H  
ATOM   3994  HG2 PRO   256      69.607  75.302  81.175  1.00  0.00           H  
ATOM   3995  HG3 PRO   256      68.594  76.149  82.460  1.00  0.00           H  
ATOM   3996  HD2 PRO   256      67.688  75.542  79.963  1.00  0.00           H  
ATOM   3997  HD3 PRO   256      67.087  77.011  80.827  1.00  0.00           H  
ATOM   3998  N   ASP   257      72.106  77.736  78.747  1.00  0.00           N  
ATOM   3999  CA  ASP   257      73.240  77.410  77.945  1.00  0.00           C  
ATOM   4000  C   ASP   257      74.591  77.868  78.669  1.00  0.00           C  
ATOM   4001  O   ASP   257      74.467  78.484  79.686  1.00  0.00           O  
ATOM   4002  CB  ASP   257      73.138  78.168  76.581  1.00  0.00           C  
ATOM   4003  CG  ASP   257      73.983  77.571  75.467  1.00  0.00           C  
ATOM   4004  OD1 ASP   257      74.733  76.553  75.580  1.00  0.00           O  
ATOM   4005  OD2 ASP   257      73.923  78.207  74.448  1.00  0.00           O1-
ATOM   4006  H   ASP   257      72.174  78.681  79.098  1.00  0.00           H  
ATOM   4007  HA  ASP   257      73.319  76.353  77.690  1.00  0.00           H  
ATOM   4008  HB2 ASP   257      72.108  78.003  76.264  1.00  0.00           H  
ATOM   4009  HB3 ASP   257      73.412  79.200  76.796  1.00  0.00           H  
ATOM   4010  N   GLU   258      75.732  77.542  78.069  1.00  0.00           N  
ATOM   4011  CA  GLU   258      76.906  78.337  78.365  1.00  0.00           C  
ATOM   4012  C   GLU   258      76.767  79.819  77.817  1.00  0.00           C  
ATOM   4013  O   GLU   258      76.502  80.061  76.614  1.00  0.00           O  
ATOM   4014  CB  GLU   258      78.184  77.692  77.770  1.00  0.00           C  
ATOM   4015  CG  GLU   258      79.501  78.383  78.125  1.00  0.00           C  
ATOM   4016  CD  GLU   258      80.122  77.942  79.443  1.00  0.00           C  
ATOM   4017  OE1 GLU   258      81.337  77.825  79.485  1.00  0.00           O  
ATOM   4018  OE2 GLU   258      79.453  77.967  80.527  1.00  0.00           O1-
ATOM   4019  H   GLU   258      75.684  77.117  77.155  1.00  0.00           H  
ATOM   4020  HA  GLU   258      77.047  78.562  79.422  1.00  0.00           H  
ATOM   4021  HB2 GLU   258      78.234  76.656  78.105  1.00  0.00           H  
ATOM   4022  HB3 GLU   258      78.073  77.696  76.686  1.00  0.00           H  
ATOM   4023  HG2 GLU   258      80.239  78.133  77.362  1.00  0.00           H  
ATOM   4024  HG3 GLU   258      79.413  79.462  78.250  1.00  0.00           H  
ATOM   4025  N   GLY   259      77.031  80.745  78.762  1.00  0.00           N  
ATOM   4026  CA  GLY   259      76.912  82.170  78.511  1.00  0.00           C  
ATOM   4027  C   GLY   259      75.479  82.696  78.495  1.00  0.00           C  
ATOM   4028  O   GLY   259      75.233  83.783  77.983  1.00  0.00           O  
ATOM   4029  H   GLY   259      77.107  80.516  79.743  1.00  0.00           H  
ATOM   4030  HA2 GLY   259      77.395  82.698  79.334  1.00  0.00           H  
ATOM   4031  HA3 GLY   259      77.529  82.512  77.681  1.00  0.00           H  
ATOM   4032  N   PHE   260      74.450  81.947  78.928  1.00  0.00           N  
ATOM   4033  CA  PHE   260      73.049  82.290  79.230  1.00  0.00           C  
ATOM   4034  C   PHE   260      72.483  81.481  80.423  1.00  0.00           C  
ATOM   4035  O   PHE   260      72.089  80.342  80.259  1.00  0.00           O  
ATOM   4036  CB  PHE   260      72.189  82.085  77.991  1.00  0.00           C  
ATOM   4037  CG  PHE   260      70.711  82.285  78.362  1.00  0.00           C  
ATOM   4038  CD1 PHE   260      70.350  83.374  79.089  1.00  0.00           C  
ATOM   4039  CD2 PHE   260      69.716  81.296  77.990  1.00  0.00           C  
ATOM   4040  CE1 PHE   260      68.999  83.511  79.500  1.00  0.00           C  
ATOM   4041  CE2 PHE   260      68.479  81.364  78.563  1.00  0.00           C  
ATOM   4042  CZ  PHE   260      68.107  82.527  79.284  1.00  0.00           C  
ATOM   4043  H   PHE   260      74.741  81.037  79.255  1.00  0.00           H  
ATOM   4044  HA  PHE   260      73.074  83.364  79.418  1.00  0.00           H  
ATOM   4045  HB2 PHE   260      72.434  82.807  77.213  1.00  0.00           H  
ATOM   4046  HB3 PHE   260      72.390  81.075  77.633  1.00  0.00           H  
ATOM   4047  HD1 PHE   260      71.031  84.186  79.296  1.00  0.00           H  
ATOM   4048  HD2 PHE   260      70.048  80.437  77.427  1.00  0.00           H  
ATOM   4049  HE1 PHE   260      68.789  84.344  80.155  1.00  0.00           H  
ATOM   4050  HE2 PHE   260      67.729  80.590  78.498  1.00  0.00           H  
ATOM   4051  HZ  PHE   260      67.102  82.615  79.668  1.00  0.00           H  
ATOM   4052  N   SER   261      72.411  82.173  81.569  1.00  0.00           N  
ATOM   4053  CA  SER   261      71.977  81.550  82.809  1.00  0.00           C  
ATOM   4054  C   SER   261      70.466  81.190  82.977  1.00  0.00           C  
ATOM   4055  O   SER   261      70.112  80.687  84.039  1.00  0.00           O  
ATOM   4056  CB  SER   261      72.332  82.398  83.975  1.00  0.00           C  
ATOM   4057  OG  SER   261      71.536  83.629  83.969  1.00  0.00           O  
ATOM   4058  H   SER   261      72.870  83.072  81.611  1.00  0.00           H  
ATOM   4059  HA  SER   261      72.521  80.613  82.923  1.00  0.00           H  
ATOM   4060  HB2 SER   261      72.146  81.906  84.929  1.00  0.00           H  
ATOM   4061  HB3 SER   261      73.382  82.688  83.928  1.00  0.00           H  
ATOM   4062  HG  SER   261      72.121  84.327  83.666  1.00  0.00           H  
ATOM   4063  N   GLY   262      69.592  81.420  82.004  1.00  0.00           N  
ATOM   4064  CA  GLY   262      68.178  81.196  82.268  1.00  0.00           C  
ATOM   4065  C   GLY   262      67.476  82.358  82.924  1.00  0.00           C  
ATOM   4066  O   GLY   262      66.209  82.345  82.881  1.00  0.00           O  
ATOM   4067  H   GLY   262      69.903  82.021  81.254  1.00  0.00           H  
ATOM   4068  HA2 GLY   262      67.746  81.018  81.283  1.00  0.00           H  
ATOM   4069  HA3 GLY   262      68.007  80.395  82.988  1.00  0.00           H  
ATOM   4070  N   LEU   263      68.170  83.319  83.476  1.00  0.00           N  
ATOM   4071  CA  LEU   263      67.481  84.491  84.074  1.00  0.00           C  
ATOM   4072  C   LEU   263      66.915  85.340  83.016  1.00  0.00           C  
ATOM   4073  O   LEU   263      67.621  85.641  82.040  1.00  0.00           O  
ATOM   4074  CB  LEU   263      68.332  85.334  85.005  1.00  0.00           C  
ATOM   4075  CG  LEU   263      68.790  84.676  86.256  1.00  0.00           C  
ATOM   4076  CD1 LEU   263      69.683  85.725  86.856  1.00  0.00           C  
ATOM   4077  CD2 LEU   263      67.628  84.438  87.172  1.00  0.00           C  
ATOM   4078  H   LEU   263      69.178  83.362  83.446  1.00  0.00           H  
ATOM   4079  HA  LEU   263      66.664  84.044  84.641  1.00  0.00           H  
ATOM   4080  HB2 LEU   263      69.190  85.647  84.409  1.00  0.00           H  
ATOM   4081  HB3 LEU   263      67.823  86.244  85.323  1.00  0.00           H  
ATOM   4082  HG  LEU   263      69.389  83.777  86.107  1.00  0.00           H  
ATOM   4083 HD11 LEU   263      70.114  85.231  87.727  1.00  0.00           H  
ATOM   4084 HD12 LEU   263      70.500  85.984  86.183  1.00  0.00           H  
ATOM   4085 HD13 LEU   263      69.167  86.602  87.246  1.00  0.00           H  
ATOM   4086 HD21 LEU   263      67.166  83.462  87.027  1.00  0.00           H  
ATOM   4087 HD22 LEU   263      67.990  84.498  88.199  1.00  0.00           H  
ATOM   4088 HD23 LEU   263      66.775  85.109  87.073  1.00  0.00           H  
ATOM   4089  N   VAL   264      65.674  85.768  83.140  1.00  0.00           N  
ATOM   4090  CA  VAL   264      64.877  86.626  82.150  1.00  0.00           C  
ATOM   4091  C   VAL   264      63.960  87.577  82.934  1.00  0.00           C  
ATOM   4092  O   VAL   264      63.488  87.243  83.976  1.00  0.00           O  
ATOM   4093  CB  VAL   264      64.037  85.706  81.143  1.00  0.00           C  
ATOM   4094  CG1 VAL   264      63.470  86.580  80.027  1.00  0.00           C  
ATOM   4095  CG2 VAL   264      64.775  84.604  80.467  1.00  0.00           C  
ATOM   4096  H   VAL   264      65.171  85.587  83.996  1.00  0.00           H  
ATOM   4097  HA  VAL   264      65.633  87.148  81.562  1.00  0.00           H  
ATOM   4098  HB  VAL   264      63.209  85.360  81.762  1.00  0.00           H  
ATOM   4099 HG11 VAL   264      64.301  87.007  79.466  1.00  0.00           H  
ATOM   4100 HG12 VAL   264      62.704  86.030  79.480  1.00  0.00           H  
ATOM   4101 HG13 VAL   264      62.842  87.413  80.344  1.00  0.00           H  
ATOM   4102 HG21 VAL   264      64.051  84.079  79.844  1.00  0.00           H  
ATOM   4103 HG22 VAL   264      65.373  84.946  79.623  1.00  0.00           H  
ATOM   4104 HG23 VAL   264      65.350  83.945  81.117  1.00  0.00           H  
ATOM   4105  N   SER   265      63.791  88.752  82.438  1.00  0.00           N  
ATOM   4106  CA  SER   265      63.020  89.885  83.043  1.00  0.00           C  
ATOM   4107  C   SER   265      62.211  90.654  82.024  1.00  0.00           C  
ATOM   4108  O   SER   265      62.707  90.840  80.864  1.00  0.00           O  
ATOM   4109  CB  SER   265      63.861  90.745  83.922  1.00  0.00           C  
ATOM   4110  OG  SER   265      64.775  91.496  83.160  1.00  0.00           O  
ATOM   4111  H   SER   265      64.070  88.882  81.476  1.00  0.00           H  
ATOM   4112  HA  SER   265      62.295  89.429  83.716  1.00  0.00           H  
ATOM   4113  HB2 SER   265      63.254  91.272  84.658  1.00  0.00           H  
ATOM   4114  HB3 SER   265      64.552  90.165  84.534  1.00  0.00           H  
ATOM   4115  HG  SER   265      65.452  90.909  82.815  1.00  0.00           H  
ATOM   4116  N   ILE   266      60.978  91.000  82.418  1.00  0.00           N  
ATOM   4117  CA  ILE   266      60.064  91.865  81.713  1.00  0.00           C  
ATOM   4118  C   ILE   266      59.730  93.124  82.529  1.00  0.00           C  
ATOM   4119  O   ILE   266      59.851  93.115  83.759  1.00  0.00           O  
ATOM   4120  CB  ILE   266      58.820  91.004  81.342  1.00  0.00           C  
ATOM   4121  CG1 ILE   266      59.168  89.618  80.689  1.00  0.00           C  
ATOM   4122  CG2 ILE   266      57.930  91.895  80.410  1.00  0.00           C  
ATOM   4123  CD1 ILE   266      57.894  88.778  80.407  1.00  0.00           C  
ATOM   4124  H   ILE   266      60.786  90.854  83.399  1.00  0.00           H  
ATOM   4125  HA  ILE   266      60.564  92.206  80.806  1.00  0.00           H  
ATOM   4126  HB  ILE   266      58.255  90.816  82.255  1.00  0.00           H  
ATOM   4127 HG12 ILE   266      59.772  89.667  79.783  1.00  0.00           H  
ATOM   4128 HG13 ILE   266      59.782  89.159  81.464  1.00  0.00           H  
ATOM   4129 HG21 ILE   266      57.034  91.313  80.193  1.00  0.00           H  
ATOM   4130 HG22 ILE   266      57.551  92.746  80.976  1.00  0.00           H  
ATOM   4131 HG23 ILE   266      58.390  92.164  79.459  1.00  0.00           H  
ATOM   4132 HD11 ILE   266      58.286  87.871  79.948  1.00  0.00           H  
ATOM   4133 HD12 ILE   266      57.305  88.480  81.275  1.00  0.00           H  
ATOM   4134 HD13 ILE   266      57.218  89.253  79.696  1.00  0.00           H  
ATOM   4135  N   HIE   267      59.299  94.195  81.776  1.00  0.00           N  
ATOM   4136  CA  HIE   267      59.127  95.485  82.387  1.00  0.00           C  
ATOM   4137  C   HIE   267      57.729  96.044  82.075  1.00  0.00           C  
ATOM   4138  O   HIE   267      57.077  95.706  81.032  1.00  0.00           O  
ATOM   4139  CB  HIE   267      60.203  96.394  81.836  1.00  0.00           C  
ATOM   4140  CG  HIE   267      61.680  95.825  81.951  1.00  0.00           C  
ATOM   4141  CD2 HIE   267      62.437  95.266  80.916  1.00  0.00           C  
ATOM   4142  ND1 HIE   267      62.490  95.784  83.171  1.00  0.00           N  
ATOM   4143  CE1 HIE   267      63.707  95.335  82.767  1.00  0.00           C  
ATOM   4144  NE2 HIE   267      63.673  95.057  81.416  1.00  0.00           N  
ATOM   4145  H   HIE   267      59.158  94.127  80.778  1.00  0.00           H  
ATOM   4146  HA  HIE   267      59.176  95.361  83.469  1.00  0.00           H  
ATOM   4147  HB2 HIE   267      59.977  96.468  80.772  1.00  0.00           H  
ATOM   4148  HB3 HIE   267      60.069  97.406  82.218  1.00  0.00           H  
ATOM   4149  HD2 HIE   267      62.100  95.285  79.890  1.00  0.00           H  
ATOM   4150  HE1 HIE   267      64.582  95.501  83.378  1.00  0.00           H  
ATOM   4151  HE2 HIE   267      64.452  94.756  80.848  1.00  0.00           H  
ATOM   4152  N   VAL   268      57.325  97.013  82.882  1.00  0.00           N  
ATOM   4153  CA  VAL   268      56.360  97.976  82.432  1.00  0.00           C  
ATOM   4154  C   VAL   268      56.828  99.417  82.757  1.00  0.00           C  
ATOM   4155  O   VAL   268      57.803  99.630  83.501  1.00  0.00           O  
ATOM   4156  CB  VAL   268      54.981  97.722  83.171  1.00  0.00           C  
ATOM   4157  CG1 VAL   268      55.075  98.070  84.624  1.00  0.00           C  
ATOM   4158  CG2 VAL   268      53.728  98.447  82.662  1.00  0.00           C  
ATOM   4159  H   VAL   268      57.911  97.151  83.694  1.00  0.00           H  
ATOM   4160  HA  VAL   268      56.286  97.893  81.348  1.00  0.00           H  
ATOM   4161  HB  VAL   268      54.728  96.662  83.131  1.00  0.00           H  
ATOM   4162 HG11 VAL   268      55.770  97.408  85.141  1.00  0.00           H  
ATOM   4163 HG12 VAL   268      55.394  99.077  84.892  1.00  0.00           H  
ATOM   4164 HG13 VAL   268      54.066  97.977  85.026  1.00  0.00           H  
ATOM   4165 HG21 VAL   268      52.881  98.057  83.228  1.00  0.00           H  
ATOM   4166 HG22 VAL   268      53.779  99.503  82.926  1.00  0.00           H  
ATOM   4167 HG23 VAL   268      53.565  98.342  81.590  1.00  0.00           H  
ATOM   4168  N   SER   269      56.243 100.406  82.078  1.00  0.00           N  
ATOM   4169  CA  SER   269      56.453 101.826  82.192  1.00  0.00           C  
ATOM   4170  C   SER   269      55.174 102.707  82.037  1.00  0.00           C  
ATOM   4171  O   SER   269      54.292 102.463  81.191  1.00  0.00           O  
ATOM   4172  CB  SER   269      57.641 102.359  81.270  1.00  0.00           C  
ATOM   4173  OG  SER   269      57.943 103.777  81.542  1.00  0.00           O  
ATOM   4174  H   SER   269      55.572 100.138  81.373  1.00  0.00           H  
ATOM   4175  HA  SER   269      56.771 101.930  83.230  1.00  0.00           H  
ATOM   4176  HB2 SER   269      58.554 101.812  81.504  1.00  0.00           H  
ATOM   4177  HB3 SER   269      57.373 102.197  80.226  1.00  0.00           H  
ATOM   4178  HG  SER   269      58.169 103.867  82.470  1.00  0.00           H  
ATOM   4179  N   LEU   270      55.143 103.781  82.772  1.00  0.00           N  
ATOM   4180  CA  LEU   270      54.103 104.833  82.757  1.00  0.00           C  
ATOM   4181  C   LEU   270      54.746 106.208  82.476  1.00  0.00           C  
ATOM   4182  O   LEU   270      55.705 106.559  83.130  1.00  0.00           O  
ATOM   4183  CB  LEU   270      53.278 104.760  84.055  1.00  0.00           C  
ATOM   4184  CG  LEU   270      52.289 106.016  84.296  1.00  0.00           C  
ATOM   4185  CD1 LEU   270      51.075 106.087  83.382  1.00  0.00           C  
ATOM   4186  CD2 LEU   270      51.820 105.770  85.725  1.00  0.00           C  
ATOM   4187  H   LEU   270      55.816 103.874  83.519  1.00  0.00           H  
ATOM   4188  HA  LEU   270      53.471 104.565  81.910  1.00  0.00           H  
ATOM   4189  HB2 LEU   270      52.647 103.871  84.051  1.00  0.00           H  
ATOM   4190  HB3 LEU   270      54.045 104.760  84.830  1.00  0.00           H  
ATOM   4191  HG  LEU   270      52.824 106.965  84.306  1.00  0.00           H  
ATOM   4192 HD11 LEU   270      50.448 106.885  83.780  1.00  0.00           H  
ATOM   4193 HD12 LEU   270      51.372 106.205  82.340  1.00  0.00           H  
ATOM   4194 HD13 LEU   270      50.574 105.120  83.340  1.00  0.00           H  
ATOM   4195 HD21 LEU   270      52.680 105.542  86.355  1.00  0.00           H  
ATOM   4196 HD22 LEU   270      51.328 106.647  86.146  1.00  0.00           H  
ATOM   4197 HD23 LEU   270      51.072 104.977  85.715  1.00  0.00           H  
ATOM   4198  N   LEU   271      54.342 106.882  81.366  1.00  0.00           N  
ATOM   4199  CA  LEU   271      54.993 108.111  80.879  1.00  0.00           C  
ATOM   4200  C   LEU   271      54.013 109.341  80.714  1.00  0.00           C  
ATOM   4201  O   LEU   271      52.797 109.091  80.499  1.00  0.00           O  
ATOM   4202  CB  LEU   271      55.764 107.744  79.596  1.00  0.00           C  
ATOM   4203  CG  LEU   271      56.711 106.502  79.465  1.00  0.00           C  
ATOM   4204  CD1 LEU   271      55.951 105.162  79.160  1.00  0.00           C  
ATOM   4205  CD2 LEU   271      57.682 106.754  78.278  1.00  0.00           C  
ATOM   4206  H   LEU   271      53.735 106.459  80.679  1.00  0.00           H  
ATOM   4207  HA  LEU   271      55.762 108.409  81.592  1.00  0.00           H  
ATOM   4208  HB2 LEU   271      54.981 107.675  78.841  1.00  0.00           H  
ATOM   4209  HB3 LEU   271      56.365 108.634  79.410  1.00  0.00           H  
ATOM   4210  HG  LEU   271      57.249 106.298  80.391  1.00  0.00           H  
ATOM   4211 HD11 LEU   271      56.656 104.338  79.268  1.00  0.00           H  
ATOM   4212 HD12 LEU   271      55.178 104.931  79.893  1.00  0.00           H  
ATOM   4213 HD13 LEU   271      55.568 105.160  78.139  1.00  0.00           H  
ATOM   4214 HD21 LEU   271      58.246 105.842  78.082  1.00  0.00           H  
ATOM   4215 HD22 LEU   271      57.129 107.016  77.375  1.00  0.00           H  
ATOM   4216 HD23 LEU   271      58.399 107.529  78.547  1.00  0.00           H  
ATOM   4217  N   GLU   272      54.584 110.536  80.850  1.00  0.00           N  
ATOM   4218  CA  GLU   272      53.885 111.821  81.025  1.00  0.00           C  
ATOM   4219  C   GLU   272      54.016 112.614  79.697  1.00  0.00           C  
ATOM   4220  O   GLU   272      55.084 112.781  79.189  1.00  0.00           O  
ATOM   4221  CB  GLU   272      54.491 112.615  82.171  1.00  0.00           C  
ATOM   4222  CG  GLU   272      54.138 114.041  82.317  1.00  0.00           C  
ATOM   4223  CD  GLU   272      54.567 114.819  83.560  1.00  0.00           C  
ATOM   4224  OE1 GLU   272      55.354 114.269  84.370  1.00  0.00           O  
ATOM   4225  OE2 GLU   272      54.207 115.992  83.718  1.00  0.00           O1-
ATOM   4226  H   GLU   272      55.591 110.577  80.905  1.00  0.00           H  
ATOM   4227  HA  GLU   272      52.863 111.523  81.260  1.00  0.00           H  
ATOM   4228  HB2 GLU   272      54.243 112.141  83.121  1.00  0.00           H  
ATOM   4229  HB3 GLU   272      55.575 112.520  82.119  1.00  0.00           H  
ATOM   4230  HG2 GLU   272      54.557 114.515  81.429  1.00  0.00           H  
ATOM   4231  HG3 GLU   272      53.074 114.263  82.409  1.00  0.00           H  
ATOM   4232  N   TYR   273      52.903 113.248  79.274  1.00  0.00           N  
ATOM   4233  CA  TYR   273      52.765 114.138  78.078  1.00  0.00           C  
ATOM   4234  C   TYR   273      53.379 115.574  78.387  1.00  0.00           C  
ATOM   4235  O   TYR   273      53.082 116.128  79.458  1.00  0.00           O  
ATOM   4236  CB  TYR   273      51.314 114.320  77.648  1.00  0.00           C  
ATOM   4237  CG  TYR   273      51.120 115.318  76.549  1.00  0.00           C  
ATOM   4238  CD1 TYR   273      50.656 116.568  76.836  1.00  0.00           C  
ATOM   4239  CD2 TYR   273      51.426 114.876  75.199  1.00  0.00           C  
ATOM   4240  CE1 TYR   273      50.479 117.529  75.841  1.00  0.00           C  
ATOM   4241  CE2 TYR   273      51.292 115.863  74.203  1.00  0.00           C  
ATOM   4242  CZ  TYR   273      50.785 117.209  74.510  1.00  0.00           C  
ATOM   4243  OH  TYR   273      50.556 118.090  73.544  1.00  0.00           O  
ATOM   4244  H   TYR   273      52.137 113.243  79.932  1.00  0.00           H  
ATOM   4245  HA  TYR   273      53.313 113.808  77.195  1.00  0.00           H  
ATOM   4246  HB2 TYR   273      51.036 113.340  77.258  1.00  0.00           H  
ATOM   4247  HB3 TYR   273      50.837 114.523  78.607  1.00  0.00           H  
ATOM   4248  HD1 TYR   273      50.570 116.772  77.893  1.00  0.00           H  
ATOM   4249  HD2 TYR   273      51.823 113.886  75.027  1.00  0.00           H  
ATOM   4250  HE1 TYR   273      50.015 118.490  76.003  1.00  0.00           H  
ATOM   4251  HE2 TYR   273      51.525 115.647  73.170  1.00  0.00           H  
ATOM   4252  HH  TYR   273      49.893 118.749  73.761  1.00  0.00           H  
ATOM   4253  N   MET   274      54.167 116.095  77.433  1.00  0.00           N  
ATOM   4254  CA  MET   274      54.586 117.511  77.450  1.00  0.00           C  
ATOM   4255  C   MET   274      54.251 118.295  76.174  1.00  0.00           C  
ATOM   4256  O   MET   274      53.525 119.325  76.221  1.00  0.00           O  
ATOM   4257  CB  MET   274      56.049 117.565  77.808  1.00  0.00           C  
ATOM   4258  CG  MET   274      56.359 117.218  79.237  1.00  0.00           C  
ATOM   4259  SD  MET   274      57.971 117.689  79.837  1.00  0.00           S  
ATOM   4260  CE  MET   274      57.925 119.478  80.085  1.00  0.00           C  
ATOM   4261  H   MET   274      54.148 115.596  76.556  1.00  0.00           H  
ATOM   4262  HA  MET   274      54.051 118.030  78.245  1.00  0.00           H  
ATOM   4263  HB2 MET   274      56.724 117.032  77.138  1.00  0.00           H  
ATOM   4264  HB3 MET   274      56.332 118.617  77.759  1.00  0.00           H  
ATOM   4265  HG2 MET   274      55.539 117.488  79.903  1.00  0.00           H  
ATOM   4266  HG3 MET   274      56.339 116.128  79.237  1.00  0.00           H  
ATOM   4267  HE1 MET   274      57.050 119.693  80.700  1.00  0.00           H  
ATOM   4268  HE2 MET   274      58.801 119.810  80.642  1.00  0.00           H  
ATOM   4269  HE3 MET   274      57.954 120.015  79.137  1.00  0.00           H  
ATOM   4270  N   ALA   275      54.671 117.764  75.022  1.00  0.00           N  
ATOM   4271  CA  ALA   275      54.221 118.281  73.692  1.00  0.00           C  
ATOM   4272  C   ALA   275      53.724 117.300  72.601  1.00  0.00           C  
ATOM   4273  O   ALA   275      53.956 116.121  72.774  1.00  0.00           O  
ATOM   4274  CB  ALA   275      55.429 119.052  73.112  1.00  0.00           C  
ATOM   4275  H   ALA   275      55.135 116.867  75.005  1.00  0.00           H  
ATOM   4276  HA  ALA   275      53.436 119.014  73.878  1.00  0.00           H  
ATOM   4277  HB1 ALA   275      56.204 118.288  73.054  1.00  0.00           H  
ATOM   4278  HB2 ALA   275      55.280 119.441  72.104  1.00  0.00           H  
ATOM   4279  HB3 ALA   275      55.854 119.804  73.777  1.00  0.00           H  
ATOM   4280  N   GLN   276      53.139 117.792  71.533  1.00  0.00           N  
ATOM   4281  CA  GLN   276      52.909 117.003  70.313  1.00  0.00           C  
ATOM   4282  C   GLN   276      54.325 116.727  69.632  1.00  0.00           C  
ATOM   4283  O   GLN   276      55.238 117.564  69.716  1.00  0.00           O  
ATOM   4284  CB  GLN   276      51.945 117.848  69.436  1.00  0.00           C  
ATOM   4285  CG  GLN   276      51.553 117.167  68.195  1.00  0.00           C  
ATOM   4286  CD  GLN   276      50.852 115.805  68.375  1.00  0.00           C  
ATOM   4287  NE2 GLN   276      49.521 115.729  68.188  1.00  0.00           N  
ATOM   4288  OE1 GLN   276      51.439 114.908  68.859  1.00  0.00           O  
ATOM   4289  H   GLN   276      53.012 118.784  71.389  1.00  0.00           H  
ATOM   4290  HA  GLN   276      52.425 116.067  70.591  1.00  0.00           H  
ATOM   4291  HB2 GLN   276      51.125 118.096  70.109  1.00  0.00           H  
ATOM   4292  HB3 GLN   276      52.373 118.828  69.221  1.00  0.00           H  
ATOM   4293  HG2 GLN   276      50.904 117.770  67.560  1.00  0.00           H  
ATOM   4294  HG3 GLN   276      52.375 117.042  67.490  1.00  0.00           H  
ATOM   4295 HE21 GLN   276      49.061 114.893  68.520  1.00  0.00           H  
ATOM   4296 HE22 GLN   276      49.033 116.477  67.717  1.00  0.00           H  
ATOM   4297  N   ASP   277      54.449 115.716  68.837  1.00  0.00           N  
ATOM   4298  CA  ASP   277      55.660 115.236  68.102  1.00  0.00           C  
ATOM   4299  C   ASP   277      56.932 114.965  68.896  1.00  0.00           C  
ATOM   4300  O   ASP   277      57.855 114.340  68.370  1.00  0.00           O  
ATOM   4301  CB  ASP   277      55.952 116.136  66.893  1.00  0.00           C  
ATOM   4302  CG  ASP   277      54.816 116.346  65.887  1.00  0.00           C  
ATOM   4303  OD1 ASP   277      54.640 117.507  65.588  1.00  0.00           O  
ATOM   4304  OD2 ASP   277      54.174 115.389  65.437  1.00  0.00           O1-
ATOM   4305  H   ASP   277      53.660 115.085  68.814  1.00  0.00           H  
ATOM   4306  HA  ASP   277      55.434 114.265  67.664  1.00  0.00           H  
ATOM   4307  HB2 ASP   277      56.270 117.130  67.206  1.00  0.00           H  
ATOM   4308  HB3 ASP   277      56.650 115.688  66.187  1.00  0.00           H  
ATOM   4309  N   ILE   278      57.001 115.288  70.184  1.00  0.00           N  
ATOM   4310  CA  ILE   278      58.036 115.081  71.149  1.00  0.00           C  
ATOM   4311  C   ILE   278      57.630 113.949  72.150  1.00  0.00           C  
ATOM   4312  O   ILE   278      56.437 113.783  72.525  1.00  0.00           O  
ATOM   4313  CB  ILE   278      58.354 116.440  71.866  1.00  0.00           C  
ATOM   4314  CG1 ILE   278      58.616 117.617  70.979  1.00  0.00           C  
ATOM   4315  CG2 ILE   278      59.514 116.326  72.813  1.00  0.00           C  
ATOM   4316  CD1 ILE   278      59.605 117.413  69.832  1.00  0.00           C  
ATOM   4317  H   ILE   278      56.346 116.024  70.404  1.00  0.00           H  
ATOM   4318  HA  ILE   278      58.887 114.679  70.599  1.00  0.00           H  
ATOM   4319  HB  ILE   278      57.418 116.645  72.384  1.00  0.00           H  
ATOM   4320 HG12 ILE   278      57.692 117.983  70.532  1.00  0.00           H  
ATOM   4321 HG13 ILE   278      58.903 118.497  71.554  1.00  0.00           H  
ATOM   4322 HG21 ILE   278      60.485 116.222  72.328  1.00  0.00           H  
ATOM   4323 HG22 ILE   278      59.564 117.255  73.380  1.00  0.00           H  
ATOM   4324 HG23 ILE   278      59.420 115.569  73.591  1.00  0.00           H  
ATOM   4325 HD11 ILE   278      59.279 116.750  69.030  1.00  0.00           H  
ATOM   4326 HD12 ILE   278      59.847 118.365  69.361  1.00  0.00           H  
ATOM   4327 HD13 ILE   278      60.479 116.901  70.235  1.00  0.00           H  
ATOM   4328  N   PRO   279      58.540 113.022  72.466  1.00  0.00           N  
ATOM   4329  CA  PRO   279      58.184 111.818  73.317  1.00  0.00           C  
ATOM   4330  C   PRO   279      57.604 112.215  74.660  1.00  0.00           C  
ATOM   4331  O   PRO   279      57.683 113.313  75.117  1.00  0.00           O  
ATOM   4332  CB  PRO   279      59.480 111.066  73.411  1.00  0.00           C  
ATOM   4333  CG  PRO   279      60.560 111.861  72.749  1.00  0.00           C  
ATOM   4334  CD  PRO   279      59.818 112.779  71.875  1.00  0.00           C  
ATOM   4335  HA  PRO   279      57.397 111.264  72.806  1.00  0.00           H  
ATOM   4336  HB2 PRO   279      59.762 110.926  74.455  1.00  0.00           H  
ATOM   4337  HB3 PRO   279      59.329 110.086  72.958  1.00  0.00           H  
ATOM   4338  HG2 PRO   279      61.092 112.339  73.572  1.00  0.00           H  
ATOM   4339  HG3 PRO   279      61.208 111.172  72.207  1.00  0.00           H  
ATOM   4340  HD2 PRO   279      60.412 113.673  71.685  1.00  0.00           H  
ATOM   4341  HD3 PRO   279      59.664 112.285  70.915  1.00  0.00           H  
ATOM   4342  N   LEU   280      56.931 111.253  75.277  1.00  0.00           N  
ATOM   4343  CA  LEU   280      56.460 111.266  76.675  1.00  0.00           C  
ATOM   4344  C   LEU   280      57.614 111.029  77.692  1.00  0.00           C  
ATOM   4345  O   LEU   280      58.291 110.027  77.473  1.00  0.00           O  
ATOM   4346  CB  LEU   280      55.396 110.153  76.864  1.00  0.00           C  
ATOM   4347  CG  LEU   280      54.229 109.980  75.860  1.00  0.00           C  
ATOM   4348  CD1 LEU   280      53.184 108.993  76.358  1.00  0.00           C  
ATOM   4349  CD2 LEU   280      53.346 111.278  75.836  1.00  0.00           C  
ATOM   4350  H   LEU   280      56.790 110.406  74.744  1.00  0.00           H  
ATOM   4351  HA  LEU   280      55.999 112.242  76.825  1.00  0.00           H  
ATOM   4352  HB2 LEU   280      55.885 109.179  76.875  1.00  0.00           H  
ATOM   4353  HB3 LEU   280      55.049 110.429  77.860  1.00  0.00           H  
ATOM   4354  HG  LEU   280      54.475 109.721  74.830  1.00  0.00           H  
ATOM   4355 HD11 LEU   280      53.677 108.021  76.350  1.00  0.00           H  
ATOM   4356 HD12 LEU   280      52.806 109.287  77.337  1.00  0.00           H  
ATOM   4357 HD13 LEU   280      52.375 108.968  75.628  1.00  0.00           H  
ATOM   4358 HD21 LEU   280      53.038 111.617  76.825  1.00  0.00           H  
ATOM   4359 HD22 LEU   280      53.937 112.020  75.299  1.00  0.00           H  
ATOM   4360 HD23 LEU   280      52.495 111.068  75.188  1.00  0.00           H  
ATOM   4361  N   THR   281      57.868 112.013  78.569  1.00  0.00           N  
ATOM   4362  CA  THR   281      59.031 111.854  79.429  1.00  0.00           C  
ATOM   4363  C   THR   281      58.639 110.874  80.590  1.00  0.00           C  
ATOM   4364  O   THR   281      57.551 111.012  81.151  1.00  0.00           O  
ATOM   4365  CB  THR   281      59.449 113.222  80.012  1.00  0.00           C  
ATOM   4366  CG2 THR   281      58.467 113.910  80.920  1.00  0.00           C  
ATOM   4367  OG1 THR   281      60.712 113.037  80.678  1.00  0.00           O  
ATOM   4368  H   THR   281      57.230 112.780  78.730  1.00  0.00           H  
ATOM   4369  HA  THR   281      59.867 111.483  78.836  1.00  0.00           H  
ATOM   4370  HB  THR   281      59.614 113.795  79.100  1.00  0.00           H  
ATOM   4371  HG1 THR   281      61.294 113.065  79.914  1.00  0.00           H  
ATOM   4372 HG21 THR   281      57.471 113.970  80.483  1.00  0.00           H  
ATOM   4373 HG22 THR   281      58.453 113.319  81.836  1.00  0.00           H  
ATOM   4374 HG23 THR   281      58.726 114.932  81.195  1.00  0.00           H  
ATOM   4375  N   PRO   282      59.430 109.813  80.767  1.00  0.00           N  
ATOM   4376  CA  PRO   282      59.118 108.686  81.619  1.00  0.00           C  
ATOM   4377  C   PRO   282      59.132 109.243  83.041  1.00  0.00           C  
ATOM   4378  O   PRO   282      59.942 110.125  83.443  1.00  0.00           O  
ATOM   4379  CB  PRO   282      60.194 107.619  81.385  1.00  0.00           C  
ATOM   4380  CG  PRO   282      61.371 108.456  80.950  1.00  0.00           C  
ATOM   4381  CD  PRO   282      60.753 109.623  80.239  1.00  0.00           C  
ATOM   4382  HA  PRO   282      58.116 108.325  81.387  1.00  0.00           H  
ATOM   4383  HB2 PRO   282      60.485 107.045  82.265  1.00  0.00           H  
ATOM   4384  HB3 PRO   282      59.784 106.977  80.606  1.00  0.00           H  
ATOM   4385  HG2 PRO   282      61.955 108.888  81.762  1.00  0.00           H  
ATOM   4386  HG3 PRO   282      61.953 107.771  80.334  1.00  0.00           H  
ATOM   4387  HD2 PRO   282      61.405 110.488  80.358  1.00  0.00           H  
ATOM   4388  HD3 PRO   282      60.781 109.241  79.219  1.00  0.00           H  
ATOM   4389  N   ILE   283      58.263 108.648  83.885  1.00  0.00           N  
ATOM   4390  CA  ILE   283      58.191 108.994  85.323  1.00  0.00           C  
ATOM   4391  C   ILE   283      58.016 107.702  86.140  1.00  0.00           C  
ATOM   4392  O   ILE   283      58.419 107.781  87.353  1.00  0.00           O  
ATOM   4393  CB  ILE   283      57.016 110.014  85.471  1.00  0.00           C  
ATOM   4394  CG1 ILE   283      55.703 109.529  84.803  1.00  0.00           C  
ATOM   4395  CG2 ILE   283      57.384 111.425  84.943  1.00  0.00           C  
ATOM   4396  CD1 ILE   283      54.545 110.025  85.593  1.00  0.00           C  
ATOM   4397  H   ILE   283      57.676 107.946  83.458  1.00  0.00           H  
ATOM   4398  HA  ILE   283      59.096 109.475  85.693  1.00  0.00           H  
ATOM   4399  HB  ILE   283      56.826 110.185  86.530  1.00  0.00           H  
ATOM   4400 HG12 ILE   283      55.549 109.906  83.792  1.00  0.00           H  
ATOM   4401 HG13 ILE   283      55.571 108.451  84.707  1.00  0.00           H  
ATOM   4402 HG21 ILE   283      58.320 111.767  85.384  1.00  0.00           H  
ATOM   4403 HG22 ILE   283      57.426 111.232  83.871  1.00  0.00           H  
ATOM   4404 HG23 ILE   283      56.518 112.040  85.186  1.00  0.00           H  
ATOM   4405 HD11 ILE   283      54.466 109.581  86.585  1.00  0.00           H  
ATOM   4406 HD12 ILE   283      54.541 111.114  85.629  1.00  0.00           H  
ATOM   4407 HD13 ILE   283      53.596 109.825  85.095  1.00  0.00           H  
ATOM   4408  N   PHE   284      57.581 106.590  85.563  1.00  0.00           N  
ATOM   4409  CA  PHE   284      57.635 105.333  86.343  1.00  0.00           C  
ATOM   4410  C   PHE   284      58.053 104.127  85.485  1.00  0.00           C  
ATOM   4411  O   PHE   284      57.699 104.051  84.298  1.00  0.00           O  
ATOM   4412  CB  PHE   284      56.220 105.163  87.029  1.00  0.00           C  
ATOM   4413  CG  PHE   284      56.139 103.993  87.962  1.00  0.00           C  
ATOM   4414  CD1 PHE   284      56.598 104.129  89.260  1.00  0.00           C  
ATOM   4415  CD2 PHE   284      55.680 102.738  87.446  1.00  0.00           C  
ATOM   4416  CE1 PHE   284      56.583 103.042  90.104  1.00  0.00           C  
ATOM   4417  CE2 PHE   284      55.733 101.616  88.306  1.00  0.00           C  
ATOM   4418  CZ  PHE   284      56.144 101.788  89.635  1.00  0.00           C  
ATOM   4419  H   PHE   284      57.200 106.591  84.628  1.00  0.00           H  
ATOM   4420  HA  PHE   284      58.409 105.438  87.102  1.00  0.00           H  
ATOM   4421  HB2 PHE   284      56.118 106.088  87.597  1.00  0.00           H  
ATOM   4422  HB3 PHE   284      55.417 105.177  86.292  1.00  0.00           H  
ATOM   4423  HD1 PHE   284      57.000 105.048  89.662  1.00  0.00           H  
ATOM   4424  HD2 PHE   284      55.291 102.680  86.440  1.00  0.00           H  
ATOM   4425  HE1 PHE   284      56.923 103.189  91.118  1.00  0.00           H  
ATOM   4426  HE2 PHE   284      55.448 100.655  87.902  1.00  0.00           H  
ATOM   4427  HZ  PHE   284      56.206 100.917  90.271  1.00  0.00           H  
ATOM   4428  N   THR   285      58.764 103.205  86.130  1.00  0.00           N  
ATOM   4429  CA  THR   285      59.229 101.919  85.631  1.00  0.00           C  
ATOM   4430  C   THR   285      59.195 100.673  86.570  1.00  0.00           C  
ATOM   4431  O   THR   285      59.486 100.861  87.786  1.00  0.00           O  
ATOM   4432  CB  THR   285      60.652 102.029  85.127  1.00  0.00           C  
ATOM   4433  CG2 THR   285      60.962 102.928  83.928  1.00  0.00           C  
ATOM   4434  OG1 THR   285      61.392 102.537  86.211  1.00  0.00           O  
ATOM   4435  H   THR   285      58.903 103.281  87.128  1.00  0.00           H  
ATOM   4436  HA  THR   285      58.636 101.648  84.757  1.00  0.00           H  
ATOM   4437  HB  THR   285      61.064 101.051  84.878  1.00  0.00           H  
ATOM   4438  HG1 THR   285      61.223 103.481  86.173  1.00  0.00           H  
ATOM   4439 HG21 THR   285      60.885 104.001  84.106  1.00  0.00           H  
ATOM   4440 HG22 THR   285      61.951 102.715  83.522  1.00  0.00           H  
ATOM   4441 HG23 THR   285      60.325 102.640  83.092  1.00  0.00           H  
ATOM   4442  N   ASP   286      58.756  99.485  86.182  1.00  0.00           N  
ATOM   4443  CA  ASP   286      58.763  98.309  87.137  1.00  0.00           C  
ATOM   4444  C   ASP   286      59.167  97.026  86.438  1.00  0.00           C  
ATOM   4445  O   ASP   286      58.992  96.965  85.217  1.00  0.00           O  
ATOM   4446  CB  ASP   286      57.314  98.274  87.746  1.00  0.00           C  
ATOM   4447  CG  ASP   286      57.050  97.323  88.881  1.00  0.00           C  
ATOM   4448  OD1 ASP   286      55.826  97.108  89.276  1.00  0.00           O  
ATOM   4449  OD2 ASP   286      57.983  96.780  89.490  1.00  0.00           O1-
ATOM   4450  H   ASP   286      58.472  99.293  85.232  1.00  0.00           H  
ATOM   4451  HA  ASP   286      59.374  98.392  88.036  1.00  0.00           H  
ATOM   4452  HB2 ASP   286      57.127  99.260  88.173  1.00  0.00           H  
ATOM   4453  HB3 ASP   286      56.615  98.074  86.934  1.00  0.00           H  
ATOM   4454  N   THR   287      59.704  96.041  87.115  1.00  0.00           N  
ATOM   4455  CA  THR   287      60.444  94.901  86.615  1.00  0.00           C  
ATOM   4456  C   THR   287      60.030  93.651  87.430  1.00  0.00           C  
ATOM   4457  O   THR   287      60.199  93.631  88.631  1.00  0.00           O  
ATOM   4458  CB  THR   287      61.980  95.079  86.579  1.00  0.00           C  
ATOM   4459  CG2 THR   287      62.897  93.939  86.037  1.00  0.00           C  
ATOM   4460  OG1 THR   287      62.490  96.187  85.823  1.00  0.00           O  
ATOM   4461  H   THR   287      59.766  96.139  88.119  1.00  0.00           H  
ATOM   4462  HA  THR   287      60.061  94.777  85.602  1.00  0.00           H  
ATOM   4463  HB  THR   287      62.153  95.328  87.626  1.00  0.00           H  
ATOM   4464  HG1 THR   287      62.297  96.059  84.892  1.00  0.00           H  
ATOM   4465 HG21 THR   287      62.779  93.044  86.648  1.00  0.00           H  
ATOM   4466 HG22 THR   287      62.679  93.680  85.001  1.00  0.00           H  
ATOM   4467 HG23 THR   287      63.950  94.197  86.153  1.00  0.00           H  
ATOM   4468  N   VAL   288      59.687  92.582  86.735  1.00  0.00           N  
ATOM   4469  CA  VAL   288      59.586  91.177  87.221  1.00  0.00           C  
ATOM   4470  C   VAL   288      60.613  90.247  86.491  1.00  0.00           C  
ATOM   4471  O   VAL   288      60.834  90.289  85.302  1.00  0.00           O  
ATOM   4472  CB  VAL   288      58.142  90.630  87.130  1.00  0.00           C  
ATOM   4473  CG1 VAL   288      57.201  91.302  88.147  1.00  0.00           C  
ATOM   4474  CG2 VAL   288      57.486  90.801  85.713  1.00  0.00           C  
ATOM   4475  H   VAL   288      59.441  92.741  85.768  1.00  0.00           H  
ATOM   4476  HA  VAL   288      59.817  91.094  88.283  1.00  0.00           H  
ATOM   4477  HB  VAL   288      58.162  89.567  87.372  1.00  0.00           H  
ATOM   4478 HG11 VAL   288      56.165  91.006  87.982  1.00  0.00           H  
ATOM   4479 HG12 VAL   288      57.319  90.919  89.161  1.00  0.00           H  
ATOM   4480 HG13 VAL   288      57.323  92.384  88.096  1.00  0.00           H  
ATOM   4481 HG21 VAL   288      57.892  90.130  84.956  1.00  0.00           H  
ATOM   4482 HG22 VAL   288      56.480  90.445  85.934  1.00  0.00           H  
ATOM   4483 HG23 VAL   288      57.614  91.838  85.403  1.00  0.00           H  
ATOM   4484  N   ILE   289      61.284  89.364  87.289  1.00  0.00           N  
ATOM   4485  CA  ILE   289      62.297  88.337  86.859  1.00  0.00           C  
ATOM   4486  C   ILE   289      61.716  86.900  86.843  1.00  0.00           C  
ATOM   4487  O   ILE   289      60.771  86.596  87.567  1.00  0.00           O  
ATOM   4488  CB  ILE   289      63.688  88.516  87.490  1.00  0.00           C  
ATOM   4489  CG1 ILE   289      64.853  87.757  86.827  1.00  0.00           C  
ATOM   4490  CG2 ILE   289      63.524  88.213  88.984  1.00  0.00           C  
ATOM   4491  CD1 ILE   289      66.225  88.083  87.460  1.00  0.00           C  
ATOM   4492  H   ILE   289      61.102  89.509  88.272  1.00  0.00           H  
ATOM   4493  HA  ILE   289      62.536  88.568  85.821  1.00  0.00           H  
ATOM   4494  HB  ILE   289      64.013  89.549  87.366  1.00  0.00           H  
ATOM   4495 HG12 ILE   289      64.673  86.683  86.835  1.00  0.00           H  
ATOM   4496 HG13 ILE   289      64.887  88.145  85.809  1.00  0.00           H  
ATOM   4497 HG21 ILE   289      63.417  87.136  89.116  1.00  0.00           H  
ATOM   4498 HG22 ILE   289      64.403  88.568  89.522  1.00  0.00           H  
ATOM   4499 HG23 ILE   289      62.664  88.683  89.461  1.00  0.00           H  
ATOM   4500 HD11 ILE   289      66.384  87.427  88.316  1.00  0.00           H  
ATOM   4501 HD12 ILE   289      66.925  87.832  86.663  1.00  0.00           H  
ATOM   4502 HD13 ILE   289      66.335  89.113  87.798  1.00  0.00           H  
ATOM   4503  N   PHE   290      62.268  86.020  86.098  1.00  0.00           N  
ATOM   4504  CA  PHE   290      61.870  84.613  85.703  1.00  0.00           C  
ATOM   4505  C   PHE   290      63.226  83.827  85.593  1.00  0.00           C  
ATOM   4506  O   PHE   290      64.175  84.408  85.097  1.00  0.00           O  
ATOM   4507  CB  PHE   290      61.067  84.451  84.396  1.00  0.00           C  
ATOM   4508  CG  PHE   290      59.761  85.266  84.222  1.00  0.00           C  
ATOM   4509  CD1 PHE   290      58.477  84.721  84.363  1.00  0.00           C  
ATOM   4510  CD2 PHE   290      59.864  86.649  83.938  1.00  0.00           C  
ATOM   4511  CE1 PHE   290      57.400  85.614  84.268  1.00  0.00           C  
ATOM   4512  CE2 PHE   290      58.740  87.511  83.867  1.00  0.00           C  
ATOM   4513  CZ  PHE   290      57.517  86.966  84.125  1.00  0.00           C  
ATOM   4514  H   PHE   290      62.965  86.402  85.474  1.00  0.00           H  
ATOM   4515  HA  PHE   290      61.305  84.194  86.536  1.00  0.00           H  
ATOM   4516  HB2 PHE   290      61.653  84.629  83.494  1.00  0.00           H  
ATOM   4517  HB3 PHE   290      60.681  83.436  84.292  1.00  0.00           H  
ATOM   4518  HD1 PHE   290      58.372  83.711  84.730  1.00  0.00           H  
ATOM   4519  HD2 PHE   290      60.879  86.974  83.762  1.00  0.00           H  
ATOM   4520  HE1 PHE   290      56.418  85.226  84.497  1.00  0.00           H  
ATOM   4521  HE2 PHE   290      58.931  88.563  83.708  1.00  0.00           H  
ATOM   4522  HZ  PHE   290      56.677  87.633  84.254  1.00  0.00           H  
ATOM   4523  N   ARG   291      63.210  82.605  85.981  1.00  0.00           N  
ATOM   4524  CA  ARG   291      64.250  81.648  85.659  1.00  0.00           C  
ATOM   4525  C   ARG   291      63.759  80.427  84.874  1.00  0.00           C  
ATOM   4526  O   ARG   291      63.031  79.657  85.465  1.00  0.00           O  
ATOM   4527  CB  ARG   291      64.995  81.272  86.936  1.00  0.00           C  
ATOM   4528  CG  ARG   291      66.361  80.653  86.581  1.00  0.00           C  
ATOM   4529  CD  ARG   291      67.034  79.949  87.873  1.00  0.00           C  
ATOM   4530  NE  ARG   291      68.085  80.707  88.488  1.00  0.00           N  
ATOM   4531  CZ  ARG   291      69.328  80.857  88.151  1.00  0.00           C  
ATOM   4532  NH1 ARG   291      69.741  80.110  87.121  1.00  0.00           N1+
ATOM   4533  NH2 ARG   291      70.160  81.453  88.948  1.00  0.00           N  
ATOM   4534  H   ARG   291      62.438  82.326  86.568  1.00  0.00           H  
ATOM   4535  HA  ARG   291      64.960  82.152  85.004  1.00  0.00           H  
ATOM   4536  HB2 ARG   291      65.246  82.168  87.504  1.00  0.00           H  
ATOM   4537  HB3 ARG   291      64.429  80.583  87.564  1.00  0.00           H  
ATOM   4538  HG2 ARG   291      66.378  79.974  85.728  1.00  0.00           H  
ATOM   4539  HG3 ARG   291      67.057  81.465  86.370  1.00  0.00           H  
ATOM   4540  HD2 ARG   291      66.258  79.763  88.617  1.00  0.00           H  
ATOM   4541  HD3 ARG   291      67.395  78.951  87.624  1.00  0.00           H  
ATOM   4542  HE  ARG   291      67.940  80.921  89.464  1.00  0.00           H  
ATOM   4543 HH11 ARG   291      69.125  79.536  86.563  1.00  0.00           H  
ATOM   4544 HH12 ARG   291      70.708  80.182  86.837  1.00  0.00           H  
ATOM   4545 HH21 ARG   291      69.832  82.030  89.710  1.00  0.00           H  
ATOM   4546 HH22 ARG   291      71.129  81.575  88.691  1.00  0.00           H  
ATOM   4547  N   ILE   292      64.253  80.267  83.671  1.00  0.00           N  
ATOM   4548  CA  ILE   292      64.055  79.007  82.872  1.00  0.00           C  
ATOM   4549  C   ILE   292      64.788  77.842  83.572  1.00  0.00           C  
ATOM   4550  O   ILE   292      66.006  77.828  83.867  1.00  0.00           O  
ATOM   4551  CB  ILE   292      64.423  79.155  81.453  1.00  0.00           C  
ATOM   4552  CG1 ILE   292      63.569  80.285  80.811  1.00  0.00           C  
ATOM   4553  CG2 ILE   292      64.269  77.815  80.735  1.00  0.00           C  
ATOM   4554  CD1 ILE   292      63.890  80.599  79.376  1.00  0.00           C  
ATOM   4555  H   ILE   292      64.801  81.054  83.352  1.00  0.00           H  
ATOM   4556  HA  ILE   292      63.003  78.742  82.979  1.00  0.00           H  
ATOM   4557  HB  ILE   292      65.474  79.445  81.459  1.00  0.00           H  
ATOM   4558 HG12 ILE   292      62.518  80.083  81.018  1.00  0.00           H  
ATOM   4559 HG13 ILE   292      63.766  81.166  81.421  1.00  0.00           H  
ATOM   4560 HG21 ILE   292      64.827  77.033  81.251  1.00  0.00           H  
ATOM   4561 HG22 ILE   292      63.203  77.594  80.790  1.00  0.00           H  
ATOM   4562 HG23 ILE   292      64.590  77.946  79.702  1.00  0.00           H  
ATOM   4563 HD11 ILE   292      64.945  80.872  79.335  1.00  0.00           H  
ATOM   4564 HD12 ILE   292      63.631  79.751  78.742  1.00  0.00           H  
ATOM   4565 HD13 ILE   292      63.352  81.511  79.116  1.00  0.00           H  
ATOM   4566  N   ALA   293      63.966  76.898  83.941  1.00  0.00           N  
ATOM   4567  CA  ALA   293      64.375  75.742  84.770  1.00  0.00           C  
ATOM   4568  C   ALA   293      65.315  74.734  84.169  1.00  0.00           C  
ATOM   4569  O   ALA   293      65.180  74.492  82.958  1.00  0.00           O  
ATOM   4570  CB  ALA   293      63.036  75.066  85.167  1.00  0.00           C  
ATOM   4571  H   ALA   293      62.971  76.919  83.765  1.00  0.00           H  
ATOM   4572  HA  ALA   293      64.913  76.082  85.655  1.00  0.00           H  
ATOM   4573  HB1 ALA   293      63.326  74.318  85.905  1.00  0.00           H  
ATOM   4574  HB2 ALA   293      62.375  75.780  85.659  1.00  0.00           H  
ATOM   4575  HB3 ALA   293      62.584  74.694  84.248  1.00  0.00           H  
ATOM   4576  N   PRO   294      66.305  74.127  84.838  1.00  0.00           N  
ATOM   4577  CA  PRO   294      67.234  73.161  84.265  1.00  0.00           C  
ATOM   4578  C   PRO   294      66.587  71.786  83.959  1.00  0.00           C  
ATOM   4579  O   PRO   294      65.692  71.372  84.650  1.00  0.00           O  
ATOM   4580  CB  PRO   294      68.392  73.050  85.244  1.00  0.00           C  
ATOM   4581  CG  PRO   294      67.869  73.513  86.634  1.00  0.00           C  
ATOM   4582  CD  PRO   294      66.540  74.395  86.301  1.00  0.00           C  
ATOM   4583  HA  PRO   294      67.741  73.672  83.447  1.00  0.00           H  
ATOM   4584  HB2 PRO   294      68.797  72.042  85.336  1.00  0.00           H  
ATOM   4585  HB3 PRO   294      69.251  73.645  84.932  1.00  0.00           H  
ATOM   4586  HG2 PRO   294      67.511  72.610  87.129  1.00  0.00           H  
ATOM   4587  HG3 PRO   294      68.706  74.040  87.093  1.00  0.00           H  
ATOM   4588  HD2 PRO   294      65.685  74.015  86.860  1.00  0.00           H  
ATOM   4589  HD3 PRO   294      66.733  75.424  86.605  1.00  0.00           H  
ATOM   4590  N   TRP   295      67.222  71.100  82.983  1.00  0.00           N  
ATOM   4591  CA  TRP   295      67.010  69.695  82.814  1.00  0.00           C  
ATOM   4592  C   TRP   295      67.632  68.771  83.853  1.00  0.00           C  
ATOM   4593  O   TRP   295      68.792  68.933  84.134  1.00  0.00           O  
ATOM   4594  CB  TRP   295      67.526  69.345  81.396  1.00  0.00           C  
ATOM   4595  CG  TRP   295      67.210  67.944  80.905  1.00  0.00           C  
ATOM   4596  CD1 TRP   295      65.996  67.498  80.436  1.00  0.00           C  
ATOM   4597  CD2 TRP   295      68.051  66.752  80.971  1.00  0.00           C  
ATOM   4598  CE2 TRP   295      67.347  65.694  80.350  1.00  0.00           C  
ATOM   4599  CE3 TRP   295      69.465  66.588  81.115  1.00  0.00           C  
ATOM   4600  NE1 TRP   295      66.018  66.097  80.134  1.00  0.00           N  
ATOM   4601  CZ2 TRP   295      67.951  64.449  80.214  1.00  0.00           C  
ATOM   4602  CZ3 TRP   295      70.073  65.334  81.074  1.00  0.00           C  
ATOM   4603  CH2 TRP   295      69.341  64.274  80.566  1.00  0.00           C  
ATOM   4604  H   TRP   295      67.959  71.476  82.404  1.00  0.00           H  
ATOM   4605  HA  TRP   295      65.946  69.463  82.850  1.00  0.00           H  
ATOM   4606  HB2 TRP   295      67.173  70.086  80.678  1.00  0.00           H  
ATOM   4607  HB3 TRP   295      68.609  69.466  81.413  1.00  0.00           H  
ATOM   4608  HD1 TRP   295      65.130  68.127  80.291  1.00  0.00           H  
ATOM   4609  HE1 TRP   295      65.183  65.540  80.019  1.00  0.00           H  
ATOM   4610  HE3 TRP   295      70.079  67.429  81.403  1.00  0.00           H  
ATOM   4611  HZ2 TRP   295      67.389  63.657  79.741  1.00  0.00           H  
ATOM   4612  HZ3 TRP   295      71.118  65.255  81.336  1.00  0.00           H  
ATOM   4613  HH2 TRP   295      69.696  63.266  80.414  1.00  0.00           H  
ATOM   4614  N   ILE   296      66.892  67.771  84.358  1.00  0.00           N  
ATOM   4615  CA  ILE   296      67.248  66.957  85.498  1.00  0.00           C  
ATOM   4616  C   ILE   296      67.275  65.480  85.195  1.00  0.00           C  
ATOM   4617  O   ILE   296      66.232  64.914  84.901  1.00  0.00           O  
ATOM   4618  CB  ILE   296      66.377  67.403  86.717  1.00  0.00           C  
ATOM   4619  CG1 ILE   296      66.715  68.844  87.272  1.00  0.00           C  
ATOM   4620  CG2 ILE   296      66.718  66.376  87.790  1.00  0.00           C  
ATOM   4621  CD1 ILE   296      65.860  69.141  88.541  1.00  0.00           C  
ATOM   4622  H   ILE   296      65.899  67.779  84.172  1.00  0.00           H  
ATOM   4623  HA  ILE   296      68.255  67.328  85.688  1.00  0.00           H  
ATOM   4624  HB  ILE   296      65.329  67.304  86.431  1.00  0.00           H  
ATOM   4625 HG12 ILE   296      67.761  68.837  87.578  1.00  0.00           H  
ATOM   4626 HG13 ILE   296      66.453  69.572  86.504  1.00  0.00           H  
ATOM   4627 HG21 ILE   296      66.070  66.544  88.650  1.00  0.00           H  
ATOM   4628 HG22 ILE   296      66.656  65.355  87.415  1.00  0.00           H  
ATOM   4629 HG23 ILE   296      67.778  66.389  88.044  1.00  0.00           H  
ATOM   4630 HD11 ILE   296      64.801  68.893  88.462  1.00  0.00           H  
ATOM   4631 HD12 ILE   296      66.294  68.522  89.327  1.00  0.00           H  
ATOM   4632 HD13 ILE   296      65.915  70.172  88.889  1.00  0.00           H  
ATOM   4633  N   MET   297      68.466  64.813  85.181  1.00  0.00           N  
ATOM   4634  CA  MET   297      68.560  63.342  85.042  1.00  0.00           C  
ATOM   4635  C   MET   297      68.063  62.527  86.315  1.00  0.00           C  
ATOM   4636  O   MET   297      67.975  63.119  87.441  1.00  0.00           O  
ATOM   4637  CB  MET   297      70.054  63.047  84.754  1.00  0.00           C  
ATOM   4638  CG  MET   297      70.680  63.644  83.492  1.00  0.00           C  
ATOM   4639  SD  MET   297      72.314  63.110  82.973  1.00  0.00           S  
ATOM   4640  CE  MET   297      72.069  61.380  82.581  1.00  0.00           C  
ATOM   4641  H   MET   297      69.314  65.320  85.390  1.00  0.00           H  
ATOM   4642  HA  MET   297      67.950  62.983  84.213  1.00  0.00           H  
ATOM   4643  HB2 MET   297      70.707  63.298  85.590  1.00  0.00           H  
ATOM   4644  HB3 MET   297      70.169  61.974  84.597  1.00  0.00           H  
ATOM   4645  HG2 MET   297      70.021  63.388  82.663  1.00  0.00           H  
ATOM   4646  HG3 MET   297      70.770  64.726  83.598  1.00  0.00           H  
ATOM   4647  HE1 MET   297      71.492  60.879  83.358  1.00  0.00           H  
ATOM   4648  HE2 MET   297      71.495  61.179  81.676  1.00  0.00           H  
ATOM   4649  HE3 MET   297      73.021  60.959  82.256  1.00  0.00           H  
ATOM   4650  N   THR   298      67.706  61.285  86.126  1.00  0.00           N  
ATOM   4651  CA  THR   298      67.317  60.433  87.264  1.00  0.00           C  
ATOM   4652  C   THR   298      68.274  59.253  87.368  1.00  0.00           C  
ATOM   4653  O   THR   298      68.445  58.487  86.405  1.00  0.00           O  
ATOM   4654  CB  THR   298      65.862  59.848  87.168  1.00  0.00           C  
ATOM   4655  CG2 THR   298      64.739  60.869  87.445  1.00  0.00           C  
ATOM   4656  OG1 THR   298      65.693  59.445  85.860  1.00  0.00           O  
ATOM   4657  H   THR   298      68.034  60.843  85.280  1.00  0.00           H  
ATOM   4658  HA  THR   298      67.346  60.972  88.211  1.00  0.00           H  
ATOM   4659  HB  THR   298      65.761  59.098  87.952  1.00  0.00           H  
ATOM   4660  HG1 THR   298      66.567  59.330  85.481  1.00  0.00           H  
ATOM   4661 HG21 THR   298      64.839  61.669  86.710  1.00  0.00           H  
ATOM   4662 HG22 THR   298      63.738  60.484  87.249  1.00  0.00           H  
ATOM   4663 HG23 THR   298      64.854  61.200  88.477  1.00  0.00           H  
ATOM   4664  N   PRO   299      69.005  58.981  88.474  1.00  0.00           N  
ATOM   4665  CA  PRO   299      69.984  57.850  88.592  1.00  0.00           C  
ATOM   4666  C   PRO   299      69.229  56.474  88.652  1.00  0.00           C  
ATOM   4667  O   PRO   299      68.119  56.364  89.250  1.00  0.00           O  
ATOM   4668  CB  PRO   299      70.836  58.072  89.889  1.00  0.00           C  
ATOM   4669  CG  PRO   299      69.895  58.875  90.750  1.00  0.00           C  
ATOM   4670  CD  PRO   299      68.944  59.637  89.735  1.00  0.00           C  
ATOM   4671  HA  PRO   299      70.663  57.835  87.740  1.00  0.00           H  
ATOM   4672  HB2 PRO   299      71.201  57.133  90.305  1.00  0.00           H  
ATOM   4673  HB3 PRO   299      71.703  58.692  89.662  1.00  0.00           H  
ATOM   4674  HG2 PRO   299      69.252  58.256  91.376  1.00  0.00           H  
ATOM   4675  HG3 PRO   299      70.445  59.590  91.361  1.00  0.00           H  
ATOM   4676  HD2 PRO   299      67.944  59.530  90.154  1.00  0.00           H  
ATOM   4677  HD3 PRO   299      69.246  60.685  89.707  1.00  0.00           H  
ATOM   4678  N   ASN   300      69.958  55.507  88.141  1.00  0.00           N  
ATOM   4679  CA  ASN   300      69.563  54.097  88.032  1.00  0.00           C  
ATOM   4680  C   ASN   300      68.837  53.560  89.294  1.00  0.00           C  
ATOM   4681  O   ASN   300      67.911  52.806  89.230  1.00  0.00           O  
ATOM   4682  CB  ASN   300      70.886  53.334  87.683  1.00  0.00           C  
ATOM   4683  CG  ASN   300      70.684  51.861  87.756  1.00  0.00           C  
ATOM   4684  ND2 ASN   300      71.028  51.213  88.810  1.00  0.00           N  
ATOM   4685  OD1 ASN   300      70.078  51.238  86.928  1.00  0.00           O  
ATOM   4686  H   ASN   300      70.768  55.677  87.563  1.00  0.00           H  
ATOM   4687  HA  ASN   300      69.062  53.740  87.132  1.00  0.00           H  
ATOM   4688  HB2 ASN   300      71.386  53.616  86.756  1.00  0.00           H  
ATOM   4689  HB3 ASN   300      71.556  53.450  88.535  1.00  0.00           H  
ATOM   4690 HD21 ASN   300      70.708  50.265  88.676  1.00  0.00           H  
ATOM   4691 HD22 ASN   300      71.837  51.406  89.384  1.00  0.00           H  
ATOM   4692  N   ILE   301      69.233  54.063  90.454  1.00  0.00           N  
ATOM   4693  CA  ILE   301      68.738  53.662  91.769  1.00  0.00           C  
ATOM   4694  C   ILE   301      67.304  53.987  92.030  1.00  0.00           C  
ATOM   4695  O   ILE   301      66.715  53.349  92.969  1.00  0.00           O  
ATOM   4696  CB  ILE   301      69.676  54.057  92.985  1.00  0.00           C  
ATOM   4697  CG1 ILE   301      69.565  55.642  93.115  1.00  0.00           C  
ATOM   4698  CG2 ILE   301      71.058  53.521  92.980  1.00  0.00           C  
ATOM   4699  CD1 ILE   301      69.525  55.992  94.586  1.00  0.00           C  
ATOM   4700  H   ILE   301      70.105  54.567  90.374  1.00  0.00           H  
ATOM   4701  HA  ILE   301      68.817  52.577  91.698  1.00  0.00           H  
ATOM   4702  HB  ILE   301      69.206  53.597  93.854  1.00  0.00           H  
ATOM   4703 HG12 ILE   301      70.374  56.193  92.635  1.00  0.00           H  
ATOM   4704 HG13 ILE   301      68.641  55.973  92.642  1.00  0.00           H  
ATOM   4705 HG21 ILE   301      71.060  52.511  92.570  1.00  0.00           H  
ATOM   4706 HG22 ILE   301      71.694  54.114  92.323  1.00  0.00           H  
ATOM   4707 HG23 ILE   301      71.379  53.654  94.013  1.00  0.00           H  
ATOM   4708 HD11 ILE   301      69.521  57.065  94.781  1.00  0.00           H  
ATOM   4709 HD12 ILE   301      68.557  55.643  94.944  1.00  0.00           H  
ATOM   4710 HD13 ILE   301      70.304  55.583  95.230  1.00  0.00           H  
ATOM   4711  N   LEU   302      66.614  54.857  91.238  1.00  0.00           N  
ATOM   4712  CA  LEU   302      65.180  55.251  91.526  1.00  0.00           C  
ATOM   4713  C   LEU   302      64.148  54.354  90.743  1.00  0.00           C  
ATOM   4714  O   LEU   302      64.488  53.828  89.712  1.00  0.00           O  
ATOM   4715  CB  LEU   302      65.000  56.719  91.220  1.00  0.00           C  
ATOM   4716  CG  LEU   302      65.878  57.859  91.899  1.00  0.00           C  
ATOM   4717  CD1 LEU   302      65.180  59.174  91.594  1.00  0.00           C  
ATOM   4718  CD2 LEU   302      66.013  57.832  93.432  1.00  0.00           C  
ATOM   4719  H   LEU   302      67.124  55.341  90.513  1.00  0.00           H  
ATOM   4720  HA  LEU   302      65.001  55.110  92.592  1.00  0.00           H  
ATOM   4721  HB2 LEU   302      65.096  56.807  90.138  1.00  0.00           H  
ATOM   4722  HB3 LEU   302      64.002  57.059  91.496  1.00  0.00           H  
ATOM   4723  HG  LEU   302      66.885  57.599  91.574  1.00  0.00           H  
ATOM   4724 HD11 LEU   302      65.073  59.250  90.512  1.00  0.00           H  
ATOM   4725 HD12 LEU   302      64.184  59.267  92.028  1.00  0.00           H  
ATOM   4726 HD13 LEU   302      65.800  60.020  91.889  1.00  0.00           H  
ATOM   4727 HD21 LEU   302      66.528  56.936  93.777  1.00  0.00           H  
ATOM   4728 HD22 LEU   302      66.664  58.650  93.740  1.00  0.00           H  
ATOM   4729 HD23 LEU   302      65.099  57.894  94.022  1.00  0.00           H  
ATOM   4730  N   PRO   303      62.953  54.094  91.353  1.00  0.00           N  
ATOM   4731  CA  PRO   303      61.970  53.121  90.842  1.00  0.00           C  
ATOM   4732  C   PRO   303      61.717  53.283  89.349  1.00  0.00           C  
ATOM   4733  O   PRO   303      61.414  54.379  88.882  1.00  0.00           O  
ATOM   4734  CB  PRO   303      60.646  53.362  91.597  1.00  0.00           C  
ATOM   4735  CG  PRO   303      61.279  53.771  92.924  1.00  0.00           C  
ATOM   4736  CD  PRO   303      62.451  54.644  92.558  1.00  0.00           C  
ATOM   4737  HA  PRO   303      62.288  52.097  91.036  1.00  0.00           H  
ATOM   4738  HB2 PRO   303      59.998  54.160  91.233  1.00  0.00           H  
ATOM   4739  HB3 PRO   303      60.103  52.429  91.741  1.00  0.00           H  
ATOM   4740  HG2 PRO   303      60.570  54.413  93.447  1.00  0.00           H  
ATOM   4741  HG3 PRO   303      61.573  52.885  93.487  1.00  0.00           H  
ATOM   4742  HD2 PRO   303      62.248  55.712  92.487  1.00  0.00           H  
ATOM   4743  HD3 PRO   303      63.174  54.633  93.373  1.00  0.00           H  
ATOM   4744  N   PRO   304      61.893  52.184  88.547  1.00  0.00           N  
ATOM   4745  CA  PRO   304      61.691  52.231  87.055  1.00  0.00           C  
ATOM   4746  C   PRO   304      60.232  52.389  86.647  1.00  0.00           C  
ATOM   4747  O   PRO   304      59.370  51.949  87.435  1.00  0.00           O  
ATOM   4748  CB  PRO   304      62.254  51.002  86.538  1.00  0.00           C  
ATOM   4749  CG  PRO   304      62.300  49.949  87.660  1.00  0.00           C  
ATOM   4750  CD  PRO   304      62.448  50.859  88.908  1.00  0.00           C  
ATOM   4751  HA  PRO   304      62.191  53.133  86.701  1.00  0.00           H  
ATOM   4752  HB2 PRO   304      61.735  50.642  85.649  1.00  0.00           H  
ATOM   4753  HB3 PRO   304      63.279  51.227  86.243  1.00  0.00           H  
ATOM   4754  HG2 PRO   304      61.353  49.411  87.680  1.00  0.00           H  
ATOM   4755  HG3 PRO   304      63.094  49.211  87.546  1.00  0.00           H  
ATOM   4756  HD2 PRO   304      61.892  50.551  89.793  1.00  0.00           H  
ATOM   4757  HD3 PRO   304      63.468  51.072  89.227  1.00  0.00           H  
ATOM   4758  N   VAL   305      59.962  53.044  85.533  1.00  0.00           N  
ATOM   4759  CA  VAL   305      58.682  53.257  84.858  1.00  0.00           C  
ATOM   4760  C   VAL   305      58.438  52.232  83.765  1.00  0.00           C  
ATOM   4761  O   VAL   305      57.510  51.457  83.646  1.00  0.00           O  
ATOM   4762  CB  VAL   305      58.579  54.739  84.307  1.00  0.00           C  
ATOM   4763  CG1 VAL   305      57.216  54.991  83.652  1.00  0.00           C  
ATOM   4764  CG2 VAL   305      58.935  55.715  85.429  1.00  0.00           C  
ATOM   4765  H   VAL   305      60.798  53.230  84.998  1.00  0.00           H  
ATOM   4766  HA  VAL   305      57.893  53.172  85.605  1.00  0.00           H  
ATOM   4767  HB  VAL   305      59.313  54.888  83.515  1.00  0.00           H  
ATOM   4768 HG11 VAL   305      57.098  56.061  83.478  1.00  0.00           H  
ATOM   4769 HG12 VAL   305      57.366  54.460  82.712  1.00  0.00           H  
ATOM   4770 HG13 VAL   305      56.371  54.713  84.282  1.00  0.00           H  
ATOM   4771 HG21 VAL   305      59.947  55.569  85.809  1.00  0.00           H  
ATOM   4772 HG22 VAL   305      58.843  56.680  84.930  1.00  0.00           H  
ATOM   4773 HG23 VAL   305      58.208  55.724  86.241  1.00  0.00           H  
ATOM   4774  N   SER   306      59.483  52.144  82.931  1.00  0.00           N  
ATOM   4775  CA  SER   306      59.558  51.413  81.683  1.00  0.00           C  
ATOM   4776  C   SER   306      60.945  51.227  81.208  1.00  0.00           C  
ATOM   4777  O   SER   306      61.869  52.032  81.510  1.00  0.00           O  
ATOM   4778  CB  SER   306      58.713  52.136  80.565  1.00  0.00           C  
ATOM   4779  OG  SER   306      58.987  53.555  80.496  1.00  0.00           O  
ATOM   4780  H   SER   306      60.249  52.788  83.066  1.00  0.00           H  
ATOM   4781  HA  SER   306      59.176  50.399  81.796  1.00  0.00           H  
ATOM   4782  HB2 SER   306      58.965  51.683  79.606  1.00  0.00           H  
ATOM   4783  HB3 SER   306      57.687  51.796  80.705  1.00  0.00           H  
ATOM   4784  HG  SER   306      58.106  53.934  80.452  1.00  0.00           H  
ATOM   4785  N   VAL   307      61.169  50.148  80.385  1.00  0.00           N  
ATOM   4786  CA  VAL   307      62.333  49.883  79.595  1.00  0.00           C  
ATOM   4787  C   VAL   307      62.051  49.835  78.081  1.00  0.00           C  
ATOM   4788  O   VAL   307      61.146  49.133  77.716  1.00  0.00           O  
ATOM   4789  CB  VAL   307      62.861  48.564  80.162  1.00  0.00           C  
ATOM   4790  CG1 VAL   307      64.168  48.268  79.372  1.00  0.00           C  
ATOM   4791  CG2 VAL   307      63.194  48.487  81.690  1.00  0.00           C  
ATOM   4792  H   VAL   307      60.312  49.626  80.274  1.00  0.00           H  
ATOM   4793  HA  VAL   307      63.050  50.685  79.770  1.00  0.00           H  
ATOM   4794  HB  VAL   307      62.152  47.744  80.046  1.00  0.00           H  
ATOM   4795 HG11 VAL   307      64.625  47.363  79.774  1.00  0.00           H  
ATOM   4796 HG12 VAL   307      63.991  47.975  78.337  1.00  0.00           H  
ATOM   4797 HG13 VAL   307      64.935  49.032  79.496  1.00  0.00           H  
ATOM   4798 HG21 VAL   307      63.618  47.506  81.905  1.00  0.00           H  
ATOM   4799 HG22 VAL   307      64.000  49.191  81.892  1.00  0.00           H  
ATOM   4800 HG23 VAL   307      62.296  48.712  82.266  1.00  0.00           H  
ATOM   4801  N   PHE   308      62.762  50.565  77.317  1.00  0.00           N  
ATOM   4802  CA  PHE   308      62.676  50.857  75.890  1.00  0.00           C  
ATOM   4803  C   PHE   308      63.642  49.852  75.077  1.00  0.00           C  
ATOM   4804  O   PHE   308      64.845  50.091  75.094  1.00  0.00           O  
ATOM   4805  CB  PHE   308      62.995  52.381  75.549  1.00  0.00           C  
ATOM   4806  CG  PHE   308      62.009  53.369  76.079  1.00  0.00           C  
ATOM   4807  CD1 PHE   308      61.954  53.594  77.458  1.00  0.00           C  
ATOM   4808  CD2 PHE   308      60.998  53.928  75.280  1.00  0.00           C  
ATOM   4809  CE1 PHE   308      60.892  54.292  78.019  1.00  0.00           C  
ATOM   4810  CE2 PHE   308      59.918  54.621  75.840  1.00  0.00           C  
ATOM   4811  CZ  PHE   308      59.855  54.844  77.269  1.00  0.00           C  
ATOM   4812  H   PHE   308      63.382  51.186  77.816  1.00  0.00           H  
ATOM   4813  HA  PHE   308      61.621  50.830  75.616  1.00  0.00           H  
ATOM   4814  HB2 PHE   308      63.980  52.644  75.933  1.00  0.00           H  
ATOM   4815  HB3 PHE   308      63.088  52.483  74.468  1.00  0.00           H  
ATOM   4816  HD1 PHE   308      62.612  53.176  78.205  1.00  0.00           H  
ATOM   4817  HD2 PHE   308      60.983  53.650  74.237  1.00  0.00           H  
ATOM   4818  HE1 PHE   308      60.762  54.334  79.090  1.00  0.00           H  
ATOM   4819  HE2 PHE   308      59.138  55.020  75.209  1.00  0.00           H  
ATOM   4820  HZ  PHE   308      59.069  55.407  77.751  1.00  0.00           H  
ATOM   4821  N   VAL   309      63.185  48.776  74.443  1.00  0.00           N  
ATOM   4822  CA  VAL   309      63.933  47.699  73.761  1.00  0.00           C  
ATOM   4823  C   VAL   309      64.177  47.970  72.273  1.00  0.00           C  
ATOM   4824  O   VAL   309      63.332  48.541  71.532  1.00  0.00           O  
ATOM   4825  CB  VAL   309      63.071  46.337  73.894  1.00  0.00           C  
ATOM   4826  CG1 VAL   309      63.672  45.086  73.270  1.00  0.00           C  
ATOM   4827  CG2 VAL   309      62.729  45.973  75.391  1.00  0.00           C  
ATOM   4828  H   VAL   309      62.191  48.700  74.282  1.00  0.00           H  
ATOM   4829  HA  VAL   309      64.937  47.651  74.183  1.00  0.00           H  
ATOM   4830  HB  VAL   309      62.090  46.383  73.421  1.00  0.00           H  
ATOM   4831 HG11 VAL   309      63.803  45.274  72.204  1.00  0.00           H  
ATOM   4832 HG12 VAL   309      64.688  45.014  73.656  1.00  0.00           H  
ATOM   4833 HG13 VAL   309      63.087  44.216  73.570  1.00  0.00           H  
ATOM   4834 HG21 VAL   309      62.227  45.010  75.484  1.00  0.00           H  
ATOM   4835 HG22 VAL   309      63.649  45.945  75.974  1.00  0.00           H  
ATOM   4836 HG23 VAL   309      62.045  46.694  75.838  1.00  0.00           H  
ATOM   4837  N   CYS   310      65.367  47.724  71.840  1.00  0.00           N  
ATOM   4838  CA  CYS   310      65.672  47.579  70.380  1.00  0.00           C  
ATOM   4839  C   CYS   310      64.941  46.398  69.615  1.00  0.00           C  
ATOM   4840  O   CYS   310      65.618  45.506  69.180  1.00  0.00           O  
ATOM   4841  CB  CYS   310      67.232  47.565  70.231  1.00  0.00           C  
ATOM   4842  SG  CYS   310      67.928  49.043  71.063  1.00  0.00           S  
ATOM   4843  H   CYS   310      66.100  47.407  72.458  1.00  0.00           H  
ATOM   4844  HA  CYS   310      65.378  48.554  69.991  1.00  0.00           H  
ATOM   4845  HB2 CYS   310      67.646  46.644  70.643  1.00  0.00           H  
ATOM   4846  HB3 CYS   310      67.389  47.534  69.153  1.00  0.00           H  
ATOM   4847  HG  CYS   310      67.418  48.652  72.234  1.00  0.00           H  
ATOM   4848  N   CYS   311      63.606  46.291  69.713  1.00  0.00           N  
ATOM   4849  CA  CYS   311      62.855  45.157  69.097  1.00  0.00           C  
ATOM   4850  C   CYS   311      63.140  45.002  67.502  1.00  0.00           C  
ATOM   4851  O   CYS   311      62.796  45.990  66.729  1.00  0.00           O  
ATOM   4852  CB  CYS   311      61.401  45.073  69.544  1.00  0.00           C  
ATOM   4853  SG  CYS   311      61.093  45.478  71.271  1.00  0.00           S  
ATOM   4854  H   CYS   311      63.099  47.088  70.073  1.00  0.00           H  
ATOM   4855  HA  CYS   311      63.281  44.252  69.530  1.00  0.00           H  
ATOM   4856  HB2 CYS   311      60.776  45.710  68.919  1.00  0.00           H  
ATOM   4857  HB3 CYS   311      60.976  44.076  69.433  1.00  0.00           H  
ATOM   4858  HG  CYS   311      59.993  44.721  71.325  1.00  0.00           H  
ATOM   4859  N   MET   312      63.574  43.846  66.979  1.00  0.00           N  
ATOM   4860  CA  MET   312      63.946  42.693  67.661  1.00  0.00           C  
ATOM   4861  C   MET   312      64.980  41.835  66.908  1.00  0.00           C  
ATOM   4862  O   MET   312      64.950  41.816  65.687  1.00  0.00           O  
ATOM   4863  CB  MET   312      62.665  41.903  68.173  1.00  0.00           C  
ATOM   4864  CG  MET   312      61.930  41.019  67.189  1.00  0.00           C  
ATOM   4865  SD  MET   312      60.526  41.752  66.202  1.00  0.00           S  
ATOM   4866  CE  MET   312      59.591  40.244  65.618  1.00  0.00           C  
ATOM   4867  H   MET   312      63.551  43.844  65.969  1.00  0.00           H  
ATOM   4868  HA  MET   312      64.517  43.040  68.522  1.00  0.00           H  
ATOM   4869  HB2 MET   312      63.071  41.254  68.949  1.00  0.00           H  
ATOM   4870  HB3 MET   312      61.977  42.518  68.752  1.00  0.00           H  
ATOM   4871  HG2 MET   312      62.650  40.666  66.451  1.00  0.00           H  
ATOM   4872  HG3 MET   312      61.533  40.087  67.592  1.00  0.00           H  
ATOM   4873  HE1 MET   312      58.732  40.476  64.988  1.00  0.00           H  
ATOM   4874  HE2 MET   312      60.273  39.618  65.042  1.00  0.00           H  
ATOM   4875  HE3 MET   312      59.186  39.691  66.465  1.00  0.00           H  
ATOM   4876  N   LYS   313      65.845  41.075  67.577  1.00  0.00           N  
ATOM   4877  CA  LYS   313      66.971  40.282  67.078  1.00  0.00           C  
ATOM   4878  C   LYS   313      66.560  39.330  65.936  1.00  0.00           C  
ATOM   4879  O   LYS   313      65.437  38.810  65.880  1.00  0.00           O  
ATOM   4880  CB  LYS   313      67.416  39.420  68.357  1.00  0.00           C  
ATOM   4881  CG  LYS   313      68.869  38.881  68.179  1.00  0.00           C  
ATOM   4882  CD  LYS   313      69.311  37.784  69.157  1.00  0.00           C  
ATOM   4883  CE  LYS   313      69.834  38.389  70.479  1.00  0.00           C  
ATOM   4884  NZ  LYS   313      70.318  37.298  71.418  1.00  0.00           N1+
ATOM   4885  H   LYS   313      65.775  41.122  68.583  1.00  0.00           H  
ATOM   4886  HA  LYS   313      67.692  41.024  66.736  1.00  0.00           H  
ATOM   4887  HB2 LYS   313      67.378  40.062  69.238  1.00  0.00           H  
ATOM   4888  HB3 LYS   313      66.739  38.579  68.504  1.00  0.00           H  
ATOM   4889  HG2 LYS   313      68.932  38.429  67.189  1.00  0.00           H  
ATOM   4890  HG3 LYS   313      69.601  39.683  68.087  1.00  0.00           H  
ATOM   4891  HD2 LYS   313      68.425  37.159  69.265  1.00  0.00           H  
ATOM   4892  HD3 LYS   313      70.088  37.238  68.622  1.00  0.00           H  
ATOM   4893  HE2 LYS   313      70.690  38.968  70.130  1.00  0.00           H  
ATOM   4894  HE3 LYS   313      69.078  39.022  70.943  1.00  0.00           H  
ATOM   4895  HZ1 LYS   313      69.570  36.928  71.987  1.00  0.00           H  
ATOM   4896  HZ2 LYS   313      70.659  36.411  71.074  1.00  0.00           H  
ATOM   4897  HZ3 LYS   313      70.952  37.787  72.033  1.00  0.00           H  
ATOM   4898  N   ASP   314      67.378  39.168  64.923  1.00  0.00           N  
ATOM   4899  CA  ASP   314      68.733  39.862  64.759  1.00  0.00           C  
ATOM   4900  C   ASP   314      68.637  41.237  64.212  1.00  0.00           C  
ATOM   4901  O   ASP   314      67.991  41.557  63.238  1.00  0.00           O  
ATOM   4902  CB  ASP   314      69.653  38.986  63.868  1.00  0.00           C  
ATOM   4903  CG  ASP   314      69.673  37.544  64.304  1.00  0.00           C  
ATOM   4904  OD1 ASP   314      68.598  36.883  64.017  1.00  0.00           O  
ATOM   4905  OD2 ASP   314      70.757  37.104  64.686  1.00  0.00           O1-
ATOM   4906  OXT ASP   314      69.396  42.121  64.680  1.00  0.00           O1-
ATOM   4907  H   ASP   314      67.050  38.671  64.108  1.00  0.00           H  
ATOM   4908  HA  ASP   314      69.243  39.824  65.722  1.00  0.00           H  
ATOM   4909  HB2 ASP   314      69.231  39.090  62.868  1.00  0.00           H  
ATOM   4910  HB3 ASP   314      70.625  39.479  63.831  1.00  0.00           H  
ATOM   4911  N   THR   315      60.669  40.202  87.750  1.00  0.00           N  
ATOM   4912  CA  THR   315      60.721  40.654  86.402  1.00  0.00           C  
ATOM   4913  C   THR   315      59.363  41.227  86.086  1.00  0.00           C  
ATOM   4914  O   THR   315      58.376  40.459  85.917  1.00  0.00           O  
ATOM   4915  CB  THR   315      61.108  39.492  85.525  1.00  0.00           C  
ATOM   4916  CG2 THR   315      61.192  39.846  84.106  1.00  0.00           C  
ATOM   4917  OG1 THR   315      62.415  39.131  85.833  1.00  0.00           O  
ATOM   4918  HA  THR   315      61.523  41.389  86.337  1.00  0.00           H  
ATOM   4919  HB  THR   315      60.471  38.612  85.613  1.00  0.00           H  
ATOM   4920  HG1 THR   315      62.785  38.421  85.304  1.00  0.00           H  
ATOM   4921 HG21 THR   315      60.346  40.451  83.781  1.00  0.00           H  
ATOM   4922 HG22 THR   315      62.078  40.473  84.009  1.00  0.00           H  
ATOM   4923 HG23 THR   315      61.136  38.983  83.442  1.00  0.00           H  
ATOM   4924  H1  THR   315      60.092  39.373  87.731  1.00  0.00           H  
ATOM   4925  H2  THR   315      60.376  40.910  88.408  1.00  0.00           H  
ATOM   4926  H3  THR   315      61.578  39.834  87.995  1.00  0.00           H  
ATOM   4927  N   ASN   316      59.137  42.526  86.312  1.00  0.00           N  
ATOM   4928  CA  ASN   316      57.819  43.218  86.409  1.00  0.00           C  
ATOM   4929  C   ASN   316      57.646  44.521  85.626  1.00  0.00           C  
ATOM   4930  O   ASN   316      56.556  45.008  85.452  1.00  0.00           O  
ATOM   4931  CB  ASN   316      57.533  43.509  87.928  1.00  0.00           C  
ATOM   4932  CG  ASN   316      57.218  42.166  88.650  1.00  0.00           C  
ATOM   4933  ND2 ASN   316      55.977  41.909  88.976  1.00  0.00           N  
ATOM   4934  OD1 ASN   316      58.025  41.339  88.858  1.00  0.00           O  
ATOM   4935  H   ASN   316      59.909  43.173  86.378  1.00  0.00           H  
ATOM   4936  HA  ASN   316      56.998  42.576  86.089  1.00  0.00           H  
ATOM   4937  HB2 ASN   316      58.473  43.772  88.415  1.00  0.00           H  
ATOM   4938  HB3 ASN   316      56.699  44.206  88.008  1.00  0.00           H
[truncated: 1,314,825 more chars]
